# Supplementary material for: CryoEM and computational modeling structural insights into the pH regulator NBCn1
Source: Nat Commun. 2025 Nov 11;16:9932. doi: 10.1038/s41467-025-64868-z (PMC12606367; doi:10.1038/s41467-025-64868-z)
Supplement: Supplementary file 7 — Supplementary Data 5 [file 41467_2025_64868_MOESM7_ESM.zip › 100ns_z_restr_MD_NBCn1_2NaCO3/hNBCn1_OF/z-restr_hNBCn1_OF_2NaCO3_first_step_69.pdb]

REMARK    GENERATED BY TRJCONV
TITLE     Title t= 4100.00000 step= 2050000
REMARK    THIS IS A SIMULATION BOX
CRYST1   93.059   93.059  103.226  90.00  90.00  90.00 P 1           1
MODEL        1
ATOM      1  N   LEU A 585      26.900  43.030  33.940  1.00  0.00           N
ATOM      2  HT1 LEU A 585      26.070  42.630  33.440  1.00  0.00           H
ATOM      3  HT2 LEU A 585      27.500  43.450  33.210  1.00  0.00           H
ATOM      4  HT3 LEU A 585      26.630  43.840  34.530  1.00  0.00           H
ATOM      5  CA  LEU A 585      27.510  42.070  34.840  1.00  0.00           C
ATOM      6  HA  LEU A 585      28.430  42.510  35.180  1.00  0.00           H
ATOM      7  CB  LEU A 585      26.450  41.640  35.990  1.00  0.00           C
ATOM      8  HB1 LEU A 585      25.470  41.480  35.480  1.00  0.00           H
ATOM      9  HB2 LEU A 585      26.310  42.480  36.710  1.00  0.00           H
ATOM     10  CG  LEU A 585      26.690  40.420  36.970  1.00  0.00           C
ATOM     11  HG  LEU A 585      26.900  39.520  36.370  1.00  0.00           H
ATOM     12  CD1 LEU A 585      27.950  40.620  37.820  1.00  0.00           C
ATOM     13 HD11 LEU A 585      27.850  41.470  38.540  1.00  0.00           H
ATOM     14 HD12 LEU A 585      28.810  40.760  37.150  1.00  0.00           H
ATOM     15 HD13 LEU A 585      28.100  39.730  38.470  1.00  0.00           H
ATOM     16  CD2 LEU A 585      25.470  40.200  37.810  1.00  0.00           C
ATOM     17 HD21 LEU A 585      24.730  39.660  37.180  1.00  0.00           H
ATOM     18 HD22 LEU A 585      25.030  41.150  38.180  1.00  0.00           H
ATOM     19 HD23 LEU A 585      25.750  39.580  38.690  1.00  0.00           H
ATOM     20  C   LEU A 585      28.030  40.780  34.200  1.00  0.00           C
ATOM     21  O   LEU A 585      29.090  40.330  34.640  1.00  0.00           O
ATOM     22  N   ILE A 586      27.300  40.110  33.270  1.00  0.00           N
ATOM     23  HN  ILE A 586      26.480  40.540  32.920  1.00  0.00           H
ATOM     24  CA  ILE A 586      27.560  38.760  32.730  1.00  0.00           C
ATOM     25  HA  ILE A 586      27.660  38.180  33.630  1.00  0.00           H
ATOM     26  CB  ILE A 586      26.300  38.350  31.920  1.00  0.00           C
ATOM     27  HB  ILE A 586      26.070  39.080  31.110  1.00  0.00           H
ATOM     28  CG2 ILE A 586      26.480  36.930  31.290  1.00  0.00           C
ATOM     29 HG21 ILE A 586      25.580  36.590  30.740  1.00  0.00           H
ATOM     30 HG22 ILE A 586      26.870  36.220  32.050  1.00  0.00           H
ATOM     31 HG23 ILE A 586      27.260  36.920  30.500  1.00  0.00           H
ATOM     32  CG1 ILE A 586      25.050  38.250  32.720  1.00  0.00           C
ATOM     33 HG11 ILE A 586      24.260  37.810  32.080  1.00  0.00           H
ATOM     34 HG12 ILE A 586      24.800  39.310  32.970  1.00  0.00           H
ATOM     35  CD  ILE A 586      25.200  37.470  34.040  1.00  0.00           C
ATOM     36  HD1 ILE A 586      25.470  36.390  33.920  1.00  0.00           H
ATOM     37  HD2 ILE A 586      24.210  37.500  34.550  1.00  0.00           H
ATOM     38  HD3 ILE A 586      25.930  38.040  34.650  1.00  0.00           H
ATOM     39  C   ILE A 586      28.790  38.600  31.890  1.00  0.00           C
ATOM     40  O   ILE A 586      29.480  37.610  31.890  1.00  0.00           O
ATOM     41  N   LEU A 587      29.150  39.690  31.180  1.00  0.00           N
ATOM     42  HN  LEU A 587      28.680  40.550  31.010  1.00  0.00           H
ATOM     43  CA  LEU A 587      30.400  39.660  30.410  1.00  0.00           C
ATOM     44  HA  LEU A 587      30.430  38.730  29.850  1.00  0.00           H
ATOM     45  CB  LEU A 587      30.530  40.920  29.500  1.00  0.00           C
ATOM     46  HB1 LEU A 587      30.480  41.820  30.140  1.00  0.00           H
ATOM     47  HB2 LEU A 587      29.680  40.940  28.780  1.00  0.00           H
ATOM     48  CG  LEU A 587      31.710  41.090  28.490  1.00  0.00           C
ATOM     49  HG  LEU A 587      32.610  41.030  29.130  1.00  0.00           H
ATOM     50  CD1 LEU A 587      31.750  39.930  27.490  1.00  0.00           C
ATOM     51 HD11 LEU A 587      32.690  39.980  26.920  1.00  0.00           H
ATOM     52 HD12 LEU A 587      30.920  39.980  26.760  1.00  0.00           H
ATOM     53 HD13 LEU A 587      31.720  38.910  27.940  1.00  0.00           H
ATOM     54  CD2 LEU A 587      31.990  42.490  27.860  1.00  0.00           C
ATOM     55 HD21 LEU A 587      32.930  42.330  27.290  1.00  0.00           H
ATOM     56 HD22 LEU A 587      32.060  43.370  28.550  1.00  0.00           H
ATOM     57 HD23 LEU A 587      31.290  42.800  27.060  1.00  0.00           H
ATOM     58  C   LEU A 587      31.700  39.570  31.210  1.00  0.00           C
ATOM     59  O   LEU A 587      32.620  38.760  30.900  1.00  0.00           O
ATOM     60  N   ASP A 588      31.740  40.220  32.410  1.00  0.00           N
ATOM     61  HN  ASP A 588      31.170  40.980  32.740  1.00  0.00           H
ATOM     62  CA  ASP A 588      32.780  40.060  33.400  1.00  0.00           C
ATOM     63  HA  ASP A 588      33.760  40.370  33.060  1.00  0.00           H
ATOM     64  CB  ASP A 588      32.350  40.920  34.640  1.00  0.00           C
ATOM     65  HB1 ASP A 588      33.130  40.890  35.440  1.00  0.00           H
ATOM     66  HB2 ASP A 588      31.340  40.650  35.020  1.00  0.00           H
ATOM     67  CG  ASP A 588      32.360  42.380  34.230  1.00  0.00           C
ATOM     68  OD1 ASP A 588      33.160  43.180  34.810  1.00  0.00           O
ATOM     69  OD2 ASP A 588      31.540  42.720  33.380  1.00  0.00           O
ATOM     70  C   ASP A 588      32.930  38.600  33.760  1.00  0.00           C
ATOM     71  O   ASP A 588      34.070  38.130  33.900  1.00  0.00           O
ATOM     72  N   ILE A 589      31.780  37.920  33.870  1.00  0.00           N
ATOM     73  HN  ILE A 589      30.960  38.480  33.830  1.00  0.00           H
ATOM     74  CA  ILE A 589      31.710  36.560  34.220  1.00  0.00           C
ATOM     75  HA  ILE A 589      32.380  36.520  35.070  1.00  0.00           H
ATOM     76  CB  ILE A 589      30.270  36.100  34.640  1.00  0.00           C
ATOM     77  HB  ILE A 589      29.660  36.120  33.720  1.00  0.00           H
ATOM     78  CG2 ILE A 589      30.490  34.690  35.270  1.00  0.00           C
ATOM     79 HG21 ILE A 589      29.550  34.500  35.840  1.00  0.00           H
ATOM     80 HG22 ILE A 589      31.380  34.670  35.930  1.00  0.00           H
ATOM     81 HG23 ILE A 589      30.670  33.990  34.430  1.00  0.00           H
ATOM     82  CG1 ILE A 589      29.660  37.150  35.520  1.00  0.00           C
ATOM     83 HG11 ILE A 589      29.140  37.950  34.970  1.00  0.00           H
ATOM     84 HG12 ILE A 589      30.320  37.790  36.140  1.00  0.00           H
ATOM     85  CD  ILE A 589      28.550  36.670  36.500  1.00  0.00           C
ATOM     86  HD1 ILE A 589      27.760  36.120  35.950  1.00  0.00           H
ATOM     87  HD2 ILE A 589      27.950  37.500  36.940  1.00  0.00           H
ATOM     88  HD3 ILE A 589      28.910  36.030  37.330  1.00  0.00           H
ATOM     89  C   ILE A 589      32.190  35.670  33.110  1.00  0.00           C
ATOM     90  O   ILE A 589      32.970  34.740  33.320  1.00  0.00           O
ATOM     91  N   LYS A 590      31.700  35.920  31.880  1.00  0.00           N
ATOM     92  HN  LYS A 590      31.100  36.720  31.740  1.00  0.00           H
ATOM     93  CA  LYS A 590      31.930  34.920  30.890  1.00  0.00           C
ATOM     94  HA  LYS A 590      31.870  33.940  31.350  1.00  0.00           H
ATOM     95  CB  LYS A 590      30.800  34.870  29.760  1.00  0.00           C
ATOM     96  HB1 LYS A 590      31.160  34.100  29.040  1.00  0.00           H
ATOM     97  HB2 LYS A 590      30.850  35.850  29.240  1.00  0.00           H
ATOM     98  CG  LYS A 590      29.370  34.440  30.230  1.00  0.00           C
ATOM     99  HG1 LYS A 590      29.120  35.190  31.000  1.00  0.00           H
ATOM    100  HG2 LYS A 590      29.320  33.410  30.620  1.00  0.00           H
ATOM    101  CD  LYS A 590      28.210  34.450  29.180  1.00  0.00           C
ATOM    102  HD1 LYS A 590      27.850  35.490  29.020  1.00  0.00           H
ATOM    103  HD2 LYS A 590      27.410  33.870  29.690  1.00  0.00           H
ATOM    104  CE  LYS A 590      28.590  33.660  27.880  1.00  0.00           C
ATOM    105  HE1 LYS A 590      28.910  32.620  28.110  1.00  0.00           H
ATOM    106  HE2 LYS A 590      29.420  34.220  27.410  1.00  0.00           H
ATOM    107  NZ  LYS A 590      27.500  33.410  26.860  1.00  0.00           N
ATOM    108  HZ1 LYS A 590      27.840  32.900  26.010  1.00  0.00           H
ATOM    109  HZ2 LYS A 590      27.150  34.370  26.710  1.00  0.00           H
ATOM    110  HZ3 LYS A 590      26.820  32.750  27.300  1.00  0.00           H
ATOM    111  C   LYS A 590      33.320  35.010  30.180  1.00  0.00           C
ATOM    112  O   LYS A 590      33.780  34.200  29.360  1.00  0.00           O
ATOM    113  N   ARG A 591      34.110  36.110  30.510  1.00  0.00           N
ATOM    114  HN  ARG A 591      33.660  36.840  31.000  1.00  0.00           H
ATOM    115  CA  ARG A 591      35.510  36.390  30.020  1.00  0.00           C
ATOM    116  HA  ARG A 591      35.530  36.350  28.940  1.00  0.00           H
ATOM    117  CB  ARG A 591      36.000  37.770  30.360  1.00  0.00           C
ATOM    118  HB1 ARG A 591      37.100  37.830  30.500  1.00  0.00           H
ATOM    119  HB2 ARG A 591      35.570  37.950  31.370  1.00  0.00           H
ATOM    120  CG  ARG A 591      35.450  38.890  29.430  1.00  0.00           C
ATOM    121  HG1 ARG A 591      35.510  39.870  29.960  1.00  0.00           H
ATOM    122  HG2 ARG A 591      34.430  38.480  29.240  1.00  0.00           H
ATOM    123  CD  ARG A 591      36.100  39.190  28.030  1.00  0.00           C
ATOM    124  HD1 ARG A 591      37.200  39.110  28.040  1.00  0.00           H
ATOM    125  HD2 ARG A 591      35.760  40.200  27.710  1.00  0.00           H
ATOM    126  NE  ARG A 591      35.490  38.140  27.170  1.00  0.00           N
ATOM    127  HE  ARG A 591      34.850  37.480  27.580  1.00  0.00           H
ATOM    128  CZ  ARG A 591      35.550  38.210  25.850  1.00  0.00           C
ATOM    129  NH1 ARG A 591      36.370  38.920  25.050  1.00  0.00           N
ATOM    130 HH11 ARG A 591      36.010  38.970  24.120  1.00  0.00           H
ATOM    131 HH12 ARG A 591      37.080  39.480  25.460  1.00  0.00           H
ATOM    132  NH2 ARG A 591      34.520  37.560  25.310  1.00  0.00           N
ATOM    133 HH21 ARG A 591      33.820  37.080  25.830  1.00  0.00           H
ATOM    134 HH22 ARG A 591      34.510  37.510  24.310  1.00  0.00           H
ATOM    135  C   ARG A 591      36.490  35.390  30.510  1.00  0.00           C
ATOM    136  O   ARG A 591      37.370  34.920  29.850  1.00  0.00           O
ATOM    137  N   LYS A 592      36.360  35.030  31.780  1.00  0.00           N
ATOM    138  HN  LYS A 592      35.600  35.370  32.330  1.00  0.00           H
ATOM    139  CA  LYS A 592      37.260  34.200  32.740  1.00  0.00           C
ATOM    140  HA  LYS A 592      38.260  34.040  32.370  1.00  0.00           H
ATOM    141  CB  LYS A 592      37.210  34.820  34.140  1.00  0.00           C
ATOM    142  HB1 LYS A 592      37.870  34.230  34.800  1.00  0.00           H
ATOM    143  HB2 LYS A 592      36.140  34.780  34.400  1.00  0.00           H
ATOM    144  CG  LYS A 592      37.680  36.320  34.240  1.00  0.00           C
ATOM    145  HG1 LYS A 592      37.680  36.600  35.310  1.00  0.00           H
ATOM    146  HG2 LYS A 592      37.040  37.030  33.650  1.00  0.00           H
ATOM    147  CD  LYS A 592      39.020  36.540  33.620  1.00  0.00           C
ATOM    148  HD1 LYS A 592      38.940  36.250  32.550  1.00  0.00           H
ATOM    149  HD2 LYS A 592      39.750  35.840  34.080  1.00  0.00           H
ATOM    150  CE  LYS A 592      39.560  37.950  33.870  1.00  0.00           C
ATOM    151  HE1 LYS A 592      39.460  38.270  34.930  1.00  0.00           H
ATOM    152  HE2 LYS A 592      38.970  38.670  33.280  1.00  0.00           H
ATOM    153  NZ  LYS A 592      40.960  37.970  33.510  1.00  0.00           N
ATOM    154  HZ1 LYS A 592      41.200  37.700  32.530  1.00  0.00           H
ATOM    155  HZ2 LYS A 592      41.650  37.470  34.120  1.00  0.00           H
ATOM    156  HZ3 LYS A 592      41.280  38.950  33.580  1.00  0.00           H
ATOM    157  C   LYS A 592      36.710  32.830  32.810  1.00  0.00           C
ATOM    158  O   LYS A 592      37.370  31.870  33.170  1.00  0.00           O
ATOM    159  N   ALA A 593      35.370  32.630  32.560  1.00  0.00           N
ATOM    160  HN  ALA A 593      34.860  33.390  32.150  1.00  0.00           H
ATOM    161  CA  ALA A 593      34.740  31.380  32.760  1.00  0.00           C
ATOM    162  HA  ALA A 593      34.840  30.920  33.730  1.00  0.00           H
ATOM    163  CB  ALA A 593      33.210  31.640  32.760  1.00  0.00           C
ATOM    164  HB1 ALA A 593      33.000  32.040  31.750  1.00  0.00           H
ATOM    165  HB2 ALA A 593      32.900  32.350  33.560  1.00  0.00           H
ATOM    166  HB3 ALA A 593      32.530  30.760  32.880  1.00  0.00           H
ATOM    167  C   ALA A 593      35.230  30.290  31.740  1.00  0.00           C
ATOM    168  O   ALA A 593      35.430  29.240  32.390  1.00  0.00           O
ATOM    169  N   PRO A 594      35.480  30.370  30.470  1.00  0.00           N
ATOM    170  CD  PRO A 594      34.850  31.290  29.500  1.00  0.00           C
ATOM    171  HD1 PRO A 594      35.490  32.190  29.520  1.00  0.00           H
ATOM    172  HD2 PRO A 594      33.860  31.700  29.760  1.00  0.00           H
ATOM    173  CA  PRO A 594      36.270  29.410  29.810  1.00  0.00           C
ATOM    174  HA  PRO A 594      35.700  28.500  29.820  1.00  0.00           H
ATOM    175  CB  PRO A 594      36.380  29.900  28.380  1.00  0.00           C
ATOM    176  HB1 PRO A 594      36.410  28.990  27.750  1.00  0.00           H
ATOM    177  HB2 PRO A 594      37.260  30.550  28.240  1.00  0.00           H
ATOM    178  CG  PRO A 594      35.000  30.520  28.140  1.00  0.00           C
ATOM    179  HG1 PRO A 594      35.110  31.190  27.250  1.00  0.00           H
ATOM    180  HG2 PRO A 594      34.220  29.730  28.010  1.00  0.00           H
ATOM    181  C   PRO A 594      37.640  28.950  30.400  1.00  0.00           C
ATOM    182  O   PRO A 594      38.200  27.910  30.050  1.00  0.00           O
ATOM    183  N   PHE A 595      38.260  29.810  31.160  1.00  0.00           N
ATOM    184  HN  PHE A 595      37.860  30.650  31.510  1.00  0.00           H
ATOM    185  CA  PHE A 595      39.680  29.750  31.450  1.00  0.00           C
ATOM    186  HA  PHE A 595      40.130  28.950  30.880  1.00  0.00           H
ATOM    187  CB  PHE A 595      40.570  31.030  31.190  1.00  0.00           C
ATOM    188  HB1 PHE A 595      41.620  30.780  31.390  1.00  0.00           H
ATOM    189  HB2 PHE A 595      40.190  31.970  31.640  1.00  0.00           H
ATOM    190  CG  PHE A 595      40.480  31.350  29.720  1.00  0.00           C
ATOM    191  CD1 PHE A 595      39.600  32.320  29.200  1.00  0.00           C
ATOM    192  HD1 PHE A 595      38.920  32.750  29.920  1.00  0.00           H
ATOM    193  CE1 PHE A 595      39.620  32.570  27.790  1.00  0.00           C
ATOM    194  HE1 PHE A 595      38.820  33.230  27.470  1.00  0.00           H
ATOM    195  CZ  PHE A 595      40.550  31.930  26.940  1.00  0.00           C
ATOM    196  HZ  PHE A 595      40.670  32.320  25.940  1.00  0.00           H
ATOM    197  CD2 PHE A 595      41.430  30.770  28.840  1.00  0.00           C
ATOM    198  HD2 PHE A 595      42.140  30.040  29.210  1.00  0.00           H
ATOM    199  CE2 PHE A 595      41.460  31.010  27.480  1.00  0.00           C
ATOM    200  HE2 PHE A 595      42.250  30.490  26.950  1.00  0.00           H
ATOM    201  C   PHE A 595      39.750  29.370  32.930  1.00  0.00           C
ATOM    202  O   PHE A 595      40.810  29.520  33.510  1.00  0.00           O
ATOM    203  N   PHE A 596      38.720  28.950  33.520  1.00  0.00           N
ATOM    204  HN  PHE A 596      37.850  28.830  33.030  1.00  0.00           H
ATOM    205  CA  PHE A 596      38.680  28.530  34.890  1.00  0.00           C
ATOM    206  HA  PHE A 596      38.840  29.460  35.420  1.00  0.00           H
ATOM    207  CB  PHE A 596      37.230  28.110  35.130  1.00  0.00           C
ATOM    208  HB1 PHE A 596      37.190  27.110  34.650  1.00  0.00           H
ATOM    209  HB2 PHE A 596      36.460  28.880  34.890  1.00  0.00           H
ATOM    210  CG  PHE A 596      37.000  27.760  36.510  1.00  0.00           C
ATOM    211  CD1 PHE A 596      37.060  28.850  37.450  1.00  0.00           C
ATOM    212  HD1 PHE A 596      37.250  29.870  37.170  1.00  0.00           H
ATOM    213  CE1 PHE A 596      36.780  28.620  38.830  1.00  0.00           C
ATOM    214  HE1 PHE A 596      36.780  29.470  39.500  1.00  0.00           H
ATOM    215  CZ  PHE A 596      36.710  27.370  39.300  1.00  0.00           C
ATOM    216  HZ  PHE A 596      36.430  27.260  40.340  1.00  0.00           H
ATOM    217  CD2 PHE A 596      36.850  26.420  37.030  1.00  0.00           C
ATOM    218  HD2 PHE A 596      36.870  25.580  36.360  1.00  0.00           H
ATOM    219  CE2 PHE A 596      36.820  26.270  38.390  1.00  0.00           C
ATOM    220  HE2 PHE A 596      36.570  25.270  38.690  1.00  0.00           H
ATOM    221  C   PHE A 596      39.830  27.590  35.370  1.00  0.00           C
ATOM    222  O   PHE A 596      40.500  27.890  36.350  1.00  0.00           O
ATOM    223  N   LEU A 597      40.200  26.590  34.650  1.00  0.00           N
ATOM    224  HN  LEU A 597      39.530  26.260  33.990  1.00  0.00           H
ATOM    225  CA  LEU A 597      41.290  25.760  35.080  1.00  0.00           C
ATOM    226  HA  LEU A 597      41.500  25.990  36.110  1.00  0.00           H
ATOM    227  CB  LEU A 597      40.930  24.270  34.940  1.00  0.00           C
ATOM    228  HB1 LEU A 597      41.770  23.660  35.310  1.00  0.00           H
ATOM    229  HB2 LEU A 597      40.890  24.100  33.830  1.00  0.00           H
ATOM    230  CG  LEU A 597      39.620  23.820  35.630  1.00  0.00           C
ATOM    231  HG  LEU A 597      38.820  24.410  35.140  1.00  0.00           H
ATOM    232  CD1 LEU A 597      39.240  22.350  35.250  1.00  0.00           C
ATOM    233 HD11 LEU A 597      38.230  22.210  35.700  1.00  0.00           H
ATOM    234 HD12 LEU A 597      39.940  21.610  35.700  1.00  0.00           H
ATOM    235 HD13 LEU A 597      39.210  22.070  34.170  1.00  0.00           H
ATOM    236  CD2 LEU A 597      39.620  24.060  37.160  1.00  0.00           C
ATOM    237 HD21 LEU A 597      39.780  25.150  37.340  1.00  0.00           H
ATOM    238 HD22 LEU A 597      40.400  23.350  37.500  1.00  0.00           H
ATOM    239 HD23 LEU A 597      38.720  23.660  37.670  1.00  0.00           H
ATOM    240  C   LEU A 597      42.630  26.040  34.350  1.00  0.00           C
ATOM    241  O   LEU A 597      43.730  25.490  34.680  1.00  0.00           O
ATOM    242  N   SER A 598      42.610  26.920  33.380  1.00  0.00           N
ATOM    243  HN  SER A 598      41.800  27.490  33.300  1.00  0.00           H
ATOM    244  CA  SER A 598      43.590  26.970  32.250  1.00  0.00           C
ATOM    245  HA  SER A 598      43.630  26.010  31.790  1.00  0.00           H
ATOM    246  CB  SER A 598      43.210  27.990  31.140  1.00  0.00           C
ATOM    247  HB1 SER A 598      44.010  27.920  30.380  1.00  0.00           H
ATOM    248  HB2 SER A 598      43.010  29.010  31.520  1.00  0.00           H
ATOM    249  OG  SER A 598      42.020  27.530  30.500  1.00  0.00           O
ATOM    250  HG1 SER A 598      41.560  26.880  31.060  1.00  0.00           H
ATOM    251  C   SER A 598      45.020  27.260  32.730  1.00  0.00           C
ATOM    252  O   SER A 598      45.990  26.680  32.250  1.00  0.00           O
ATOM    253  N   ASP A 599      45.210  28.240  33.580  1.00  0.00           N
ATOM    254  HN  ASP A 599      44.460  28.780  33.940  1.00  0.00           H
ATOM    255  CA  ASP A 599      46.460  28.570  34.150  1.00  0.00           C
ATOM    256  HA  ASP A 599      47.260  28.270  33.490  1.00  0.00           H
ATOM    257  CB  ASP A 599      46.640  30.080  34.510  1.00  0.00           C
ATOM    258  HB1 ASP A 599      47.480  30.290  35.200  1.00  0.00           H
ATOM    259  HB2 ASP A 599      45.760  30.530  35.030  1.00  0.00           H
ATOM    260  CG  ASP A 599      46.920  30.910  33.280  1.00  0.00           C
ATOM    261  OD1 ASP A 599      46.550  32.100  33.310  1.00  0.00           O
ATOM    262  OD2 ASP A 599      47.560  30.420  32.290  1.00  0.00           O
ATOM    263  C   ASP A 599      46.780  27.700  35.310  1.00  0.00           C
ATOM    264  O   ASP A 599      47.940  27.270  35.390  1.00  0.00           O
ATOM    265  N   PHE A 600      45.780  27.380  36.100  1.00  0.00           N
ATOM    266  HN  PHE A 600      44.870  27.720  35.890  1.00  0.00           H
ATOM    267  CA  PHE A 600      45.700  26.480  37.220  1.00  0.00           C
ATOM    268  HA  PHE A 600      46.410  27.000  37.840  1.00  0.00           H
ATOM    269  CB  PHE A 600      44.300  26.630  37.860  1.00  0.00           C
ATOM    270  HB1 PHE A 600      43.500  26.510  37.090  1.00  0.00           H
ATOM    271  HB2 PHE A 600      44.260  27.700  38.150  1.00  0.00           H
ATOM    272  CG  PHE A 600      43.980  25.570  38.910  1.00  0.00           C
ATOM    273  CD1 PHE A 600      44.270  25.750  40.220  1.00  0.00           C
ATOM    274  HD1 PHE A 600      44.580  26.750  40.480  1.00  0.00           H
ATOM    275  CE1 PHE A 600      44.190  24.680  41.170  1.00  0.00           C
ATOM    276  HE1 PHE A 600      44.720  24.840  42.110  1.00  0.00           H
ATOM    277  CZ  PHE A 600      43.620  23.460  40.780  1.00  0.00           C
ATOM    278  HZ  PHE A 600      43.480  22.730  41.560  1.00  0.00           H
ATOM    279  CD2 PHE A 600      43.340  24.390  38.510  1.00  0.00           C
ATOM    280  HD2 PHE A 600      42.920  24.330  37.510  1.00  0.00           H
ATOM    281  CE2 PHE A 600      43.170  23.300  39.460  1.00  0.00           C
ATOM    282  HE2 PHE A 600      42.570  22.460  39.110  1.00  0.00           H
ATOM    283  C   PHE A 600      46.240  25.080  37.060  1.00  0.00           C
ATOM    284  O   PHE A 600      46.920  24.570  37.930  1.00  0.00           O
ATOM    285  N   LYS A 601      45.940  24.390  35.930  1.00  0.00           N
ATOM    286  HN  LYS A 601      45.500  24.810  35.140  1.00  0.00           H
ATOM    287  CA  LYS A 601      46.280  23.020  35.740  1.00  0.00           C
ATOM    288  HA  LYS A 601      46.340  22.610  36.750  1.00  0.00           H
ATOM    289  CB  LYS A 601      45.330  22.290  34.800  1.00  0.00           C
ATOM    290  HB1 LYS A 601      44.250  22.530  34.920  1.00  0.00           H
ATOM    291  HB2 LYS A 601      45.360  21.230  35.110  1.00  0.00           H
ATOM    292  CG  LYS A 601      45.670  22.200  33.290  1.00  0.00           C
ATOM    293  HG1 LYS A 601      44.890  21.580  32.810  1.00  0.00           H
ATOM    294  HG2 LYS A 601      46.560  21.540  33.220  1.00  0.00           H
ATOM    295  CD  LYS A 601      45.770  23.510  32.530  1.00  0.00           C
ATOM    296  HD1 LYS A 601      46.650  24.050  32.940  1.00  0.00           H
ATOM    297  HD2 LYS A 601      44.930  24.220  32.650  1.00  0.00           H
ATOM    298  CE  LYS A 601      45.960  23.250  31.060  1.00  0.00           C
ATOM    299  HE1 LYS A 601      45.950  24.250  30.580  1.00  0.00           H
ATOM    300  HE2 LYS A 601      45.150  22.650  30.590  1.00  0.00           H
ATOM    301  NZ  LYS A 601      47.290  22.580  30.840  1.00  0.00           N
ATOM    302  HZ1 LYS A 601      47.440  21.640  31.270  1.00  0.00           H
ATOM    303  HZ2 LYS A 601      48.060  23.210  31.180  1.00  0.00           H
ATOM    304  HZ3 LYS A 601      47.400  22.490  29.810  1.00  0.00           H
ATOM    305  C   LYS A 601      47.750  22.900  35.190  1.00  0.00           C
ATOM    306  O   LYS A 601      48.270  21.830  35.100  1.00  0.00           O
ATOM    307  N   ASP A 602      48.510  24.050  35.020  1.00  0.00           N
ATOM    308  HN  ASP A 602      48.030  24.930  35.050  1.00  0.00           H
ATOM    309  CA  ASP A 602      49.870  24.190  34.760  1.00  0.00           C
ATOM    310  HA  ASP A 602      50.330  23.270  34.440  1.00  0.00           H
ATOM    311  CB  ASP A 602      50.130  25.400  33.870  1.00  0.00           C
ATOM    312  HB1 ASP A 602      51.200  25.590  33.660  1.00  0.00           H
ATOM    313  HB2 ASP A 602      49.720  26.360  34.240  1.00  0.00           H
ATOM    314  CG  ASP A 602      49.590  25.100  32.490  1.00  0.00           C
ATOM    315  OD1 ASP A 602      49.720  26.020  31.620  1.00  0.00           O
ATOM    316  OD2 ASP A 602      49.190  23.950  32.130  1.00  0.00           O
ATOM    317  C   ASP A 602      50.660  24.550  36.010  1.00  0.00           C
ATOM    318  O   ASP A 602      51.890  24.570  36.140  1.00  0.00           O
ATOM    319  N   ALA A 603      49.940  24.780  37.100  1.00  0.00           N
ATOM    320  HN  ALA A 603      48.940  24.810  37.100  1.00  0.00           H
ATOM    321  CA  ALA A 603      50.540  25.420  38.280  1.00  0.00           C
ATOM    322  HA  ALA A 603      51.020  26.320  37.940  1.00  0.00           H
ATOM    323  CB  ALA A 603      49.440  25.680  39.310  1.00  0.00           C
ATOM    324  HB1 ALA A 603      48.970  24.760  39.690  1.00  0.00           H
ATOM    325  HB2 ALA A 603      48.590  26.280  38.890  1.00  0.00           H
ATOM    326  HB3 ALA A 603      49.840  26.310  40.130  1.00  0.00           H
ATOM    327  C   ALA A 603      51.580  24.680  39.110  1.00  0.00           C
ATOM    328  O   ALA A 603      52.440  25.310  39.770  1.00  0.00           O
ATOM    329  N   LEU A 604      51.590  23.360  39.010  1.00  0.00           N
ATOM    330  HN  LEU A 604      50.900  22.930  38.440  1.00  0.00           H
ATOM    331  CA  LEU A 604      52.390  22.520  39.840  1.00  0.00           C
ATOM    332  HA  LEU A 604      52.210  22.810  40.870  1.00  0.00           H
ATOM    333  CB  LEU A 604      52.010  21.060  39.820  1.00  0.00           C
ATOM    334  HB1 LEU A 604      52.160  20.600  38.810  1.00  0.00           H
ATOM    335  HB2 LEU A 604      50.930  20.900  40.040  1.00  0.00           H
ATOM    336  CG  LEU A 604      52.720  20.170  40.810  1.00  0.00           C
ATOM    337  HG  LEU A 604      53.800  20.190  40.570  1.00  0.00           H
ATOM    338  CD1 LEU A 604      52.610  20.700  42.290  1.00  0.00           C
ATOM    339 HD11 LEU A 604      53.050  20.020  43.050  1.00  0.00           H
ATOM    340 HD12 LEU A 604      51.530  20.740  42.570  1.00  0.00           H
ATOM    341 HD13 LEU A 604      53.140  21.660  42.440  1.00  0.00           H
ATOM    342  CD2 LEU A 604      52.170  18.740  40.660  1.00  0.00           C
ATOM    343 HD21 LEU A 604      52.300  18.350  39.630  1.00  0.00           H
ATOM    344 HD22 LEU A 604      51.080  18.860  40.780  1.00  0.00           H
ATOM    345 HD23 LEU A 604      52.720  18.010  41.280  1.00  0.00           H
ATOM    346  C   LEU A 604      53.880  22.620  39.440  1.00  0.00           C
ATOM    347  O   LEU A 604      54.740  22.810  40.280  1.00  0.00           O
ATOM    348  N   SER A 605      54.180  22.580  38.150  1.00  0.00           N
ATOM    349  HN  SER A 605      53.400  22.570  37.540  1.00  0.00           H
ATOM    350  CA  SER A 605      55.450  22.950  37.600  1.00  0.00           C
ATOM    351  HA  SER A 605      56.300  22.430  38.020  1.00  0.00           H
ATOM    352  CB  SER A 605      55.610  22.570  36.060  1.00  0.00           C
ATOM    353  HB1 SER A 605      56.540  22.930  35.560  1.00  0.00           H
ATOM    354  HB2 SER A 605      54.710  23.080  35.650  1.00  0.00           H
ATOM    355  OG  SER A 605      55.570  21.200  35.910  1.00  0.00           O
ATOM    356  HG1 SER A 605      54.630  21.130  36.080  1.00  0.00           H
ATOM    357  C   SER A 605      55.910  24.380  37.770  1.00  0.00           C
ATOM    358  O   SER A 605      57.050  24.570  38.220  1.00  0.00           O
ATOM    359  N   LEU A 606      55.070  25.340  37.450  1.00  0.00           N
ATOM    360  HN  LEU A 606      54.190  25.060  37.070  1.00  0.00           H
ATOM    361  CA  LEU A 606      55.350  26.770  37.650  1.00  0.00           C
ATOM    362  HA  LEU A 606      56.210  27.000  37.050  1.00  0.00           H
ATOM    363  CB  LEU A 606      54.170  27.690  37.140  1.00  0.00           C
ATOM    364  HB1 LEU A 606      54.300  28.730  37.510  1.00  0.00           H
ATOM    365  HB2 LEU A 606      53.280  27.160  37.540  1.00  0.00           H
ATOM    366  CG  LEU A 606      53.950  27.840  35.650  1.00  0.00           C
ATOM    367  HG  LEU A 606      54.160  26.870  35.160  1.00  0.00           H
ATOM    368  CD1 LEU A 606      52.510  28.320  35.290  1.00  0.00           C
ATOM    369 HD11 LEU A 606      51.760  27.580  35.650  1.00  0.00           H
ATOM    370 HD12 LEU A 606      52.620  28.240  34.190  1.00  0.00           H
ATOM    371 HD13 LEU A 606      52.300  29.400  35.480  1.00  0.00           H
ATOM    372  CD2 LEU A 606      54.950  28.870  35.030  1.00  0.00           C
ATOM    373 HD21 LEU A 606      54.800  29.800  35.630  1.00  0.00           H
ATOM    374 HD22 LEU A 606      54.720  28.950  33.950  1.00  0.00           H
ATOM    375 HD23 LEU A 606      55.970  28.510  35.250  1.00  0.00           H
ATOM    376  C   LEU A 606      55.750  27.240  39.020  1.00  0.00           C
ATOM    377  O   LEU A 606      55.370  26.630  40.060  1.00  0.00           O
ATOM    378  N   GLN A 607      56.550  28.260  39.120  1.00  0.00           N
ATOM    379  HN  GLN A 607      56.670  28.870  38.350  1.00  0.00           H
ATOM    380  CA  GLN A 607      57.150  28.830  40.310  1.00  0.00           C
ATOM    381  HA  GLN A 607      57.410  28.070  41.040  1.00  0.00           H
ATOM    382  CB  GLN A 607      58.510  29.510  39.980  1.00  0.00           C
ATOM    383  HB1 GLN A 607      59.310  28.760  39.850  1.00  0.00           H
ATOM    384  HB2 GLN A 607      58.870  30.350  40.600  1.00  0.00           H
ATOM    385  CG  GLN A 607      58.520  30.110  38.460  1.00  0.00           C
ATOM    386  HG1 GLN A 607      58.420  29.270  37.750  1.00  0.00           H
ATOM    387  HG2 GLN A 607      59.450  30.690  38.290  1.00  0.00           H
ATOM    388  CD  GLN A 607      57.360  31.120  38.010  1.00  0.00           C
ATOM    389  OE1 GLN A 607      56.400  30.820  37.310  1.00  0.00           O
ATOM    390  NE2 GLN A 607      57.490  32.420  38.440  1.00  0.00           N
ATOM    391 HE21 GLN A 607      56.770  33.090  38.280  1.00  0.00           H
ATOM    392 HE22 GLN A 607      58.260  32.800  38.980  1.00  0.00           H
ATOM    393  C   GLN A 607      56.240  29.630  41.300  1.00  0.00           C
ATOM    394  O   GLN A 607      56.080  30.830  41.320  1.00  0.00           O
ATOM    395  N   CYS A 608      55.500  28.790  42.070  1.00  0.00           N
ATOM    396  HN  CYS A 608      55.490  27.790  42.080  1.00  0.00           H
ATOM    397  CA  CYS A 608      54.380  29.400  42.850  1.00  0.00           C
ATOM    398  HA  CYS A 608      54.150  30.410  42.560  1.00  0.00           H
ATOM    399  CB  CYS A 608      53.050  28.570  42.550  1.00  0.00           C
ATOM    400  HB1 CYS A 608      52.220  29.070  43.080  1.00  0.00           H
ATOM    401  HB2 CYS A 608      53.120  27.530  42.920  1.00  0.00           H
ATOM    402  SG  CYS A 608      52.470  28.400  40.840  1.00  0.00           S
ATOM    403  HG1 CYS A 608      53.460  27.660  40.380  1.00  0.00           H
ATOM    404  C   CYS A 608      54.640  29.430  44.290  1.00  0.00           C
ATOM    405  O   CYS A 608      54.200  30.350  45.010  1.00  0.00           O
ATOM    406  N   LEU A 609      55.520  28.580  44.850  1.00  0.00           N
ATOM    407  HN  LEU A 609      55.890  27.890  44.240  1.00  0.00           H
ATOM    408  CA  LEU A 609      55.800  28.480  46.240  1.00  0.00           C
ATOM    409  HA  LEU A 609      54.940  28.230  46.830  1.00  0.00           H
ATOM    410  CB  LEU A 609      56.710  27.240  46.450  1.00  0.00           C
ATOM    411  HB1 LEU A 609      57.620  27.430  45.840  1.00  0.00           H
ATOM    412  HB2 LEU A 609      56.210  26.370  45.990  1.00  0.00           H
ATOM    413  CG  LEU A 609      57.070  26.860  47.880  1.00  0.00           C
ATOM    414  HG  LEU A 609      57.570  27.650  48.470  1.00  0.00           H
ATOM    415  CD1 LEU A 609      55.810  26.550  48.830  1.00  0.00           C
ATOM    416 HD11 LEU A 609      56.100  26.080  49.810  1.00  0.00           H
ATOM    417 HD12 LEU A 609      55.300  25.770  48.220  1.00  0.00           H
ATOM    418 HD13 LEU A 609      55.220  27.460  49.070  1.00  0.00           H
ATOM    419  CD2 LEU A 609      58.020  25.620  47.830  1.00  0.00           C
ATOM    420 HD21 LEU A 609      58.270  25.450  48.900  1.00  0.00           H
ATOM    421 HD22 LEU A 609      58.980  25.770  47.280  1.00  0.00           H
ATOM    422 HD23 LEU A 609      57.690  24.670  47.370  1.00  0.00           H
ATOM    423  C   LEU A 609      56.460  29.610  46.890  1.00  0.00           C
ATOM    424  O   LEU A 609      56.090  30.070  47.980  1.00  0.00           O
ATOM    425  N   ALA A 610      57.490  30.260  46.310  1.00  0.00           N
ATOM    426  HN  ALA A 610      57.850  29.800  45.490  1.00  0.00           H
ATOM    427  CA  ALA A 610      58.210  31.370  46.940  1.00  0.00           C
ATOM    428  HA  ALA A 610      58.500  31.130  47.950  1.00  0.00           H
ATOM    429  CB  ALA A 610      59.470  31.670  46.180  1.00  0.00           C
ATOM    430  HB1 ALA A 610      60.210  30.980  46.630  1.00  0.00           H
ATOM    431  HB2 ALA A 610      59.750  32.730  46.370  1.00  0.00           H
ATOM    432  HB3 ALA A 610      59.450  31.530  45.080  1.00  0.00           H
ATOM    433  C   ALA A 610      57.350  32.570  47.140  1.00  0.00           C
ATOM    434  O   ALA A 610      57.430  33.160  48.210  1.00  0.00           O
ATOM    435  N   SER A 611      56.480  32.920  46.160  1.00  0.00           N
ATOM    436  HN  SER A 611      56.520  32.450  45.270  1.00  0.00           H
ATOM    437  CA  SER A 611      55.490  33.960  46.410  1.00  0.00           C
ATOM    438  HA  SER A 611      56.010  34.890  46.540  1.00  0.00           H
ATOM    439  CB  SER A 611      54.640  34.150  45.010  1.00  0.00           C
ATOM    440  HB1 SER A 611      53.840  34.920  45.110  1.00  0.00           H
ATOM    441  HB2 SER A 611      54.120  33.190  44.810  1.00  0.00           H
ATOM    442  OG  SER A 611      55.470  34.520  43.950  1.00  0.00           O
ATOM    443  HG1 SER A 611      56.090  33.810  43.780  1.00  0.00           H
ATOM    444  C   SER A 611      54.540  33.790  47.540  1.00  0.00           C
ATOM    445  O   SER A 611      54.240  34.620  48.350  1.00  0.00           O
ATOM    446  N   ILE A 612      53.980  32.510  47.650  1.00  0.00           N
ATOM    447  HN  ILE A 612      54.400  31.830  47.050  1.00  0.00           H
ATOM    448  CA  ILE A 612      53.080  32.130  48.700  1.00  0.00           C
ATOM    449  HA  ILE A 612      52.270  32.830  48.750  1.00  0.00           H
ATOM    450  CB  ILE A 612      52.560  30.730  48.520  1.00  0.00           C
ATOM    451  HB  ILE A 612      53.340  29.950  48.400  1.00  0.00           H
ATOM    452  CG2 ILE A 612      51.630  30.300  49.700  1.00  0.00           C
ATOM    453 HG21 ILE A 612      50.880  31.120  49.810  1.00  0.00           H
ATOM    454 HG22 ILE A 612      52.100  30.250  50.710  1.00  0.00           H
ATOM    455 HG23 ILE A 612      51.130  29.310  49.610  1.00  0.00           H
ATOM    456  CG1 ILE A 612      51.680  30.680  47.250  1.00  0.00           C
ATOM    457 HG11 ILE A 612      52.280  31.140  46.440  1.00  0.00           H
ATOM    458 HG12 ILE A 612      50.790  31.350  47.350  1.00  0.00           H
ATOM    459  CD  ILE A 612      51.320  29.280  46.900  1.00  0.00           C
ATOM    460  HD1 ILE A 612      50.780  29.250  45.920  1.00  0.00           H
ATOM    461  HD2 ILE A 612      50.730  28.810  47.720  1.00  0.00           H
ATOM    462  HD3 ILE A 612      52.180  28.590  46.840  1.00  0.00           H
ATOM    463  C   ILE A 612      53.660  32.280  50.100  1.00  0.00           C
ATOM    464  O   ILE A 612      52.950  32.990  50.870  1.00  0.00           O
ATOM    465  N   LEU A 613      54.930  31.880  50.420  1.00  0.00           N
ATOM    466  HN  LEU A 613      55.450  31.450  49.690  1.00  0.00           H
ATOM    467  CA  LEU A 613      55.690  32.070  51.650  1.00  0.00           C
ATOM    468  HA  LEU A 613      55.130  31.660  52.480  1.00  0.00           H
ATOM    469  CB  LEU A 613      57.030  31.310  51.540  1.00  0.00           C
ATOM    470  HB1 LEU A 613      57.640  31.420  52.460  1.00  0.00           H
ATOM    471  HB2 LEU A 613      57.540  31.640  50.610  1.00  0.00           H
ATOM    472  CG  LEU A 613      56.890  29.760  51.270  1.00  0.00           C
ATOM    473  HG  LEU A 613      56.490  29.630  50.250  1.00  0.00           H
ATOM    474  CD1 LEU A 613      58.320  29.150  51.310  1.00  0.00           C
ATOM    475 HD11 LEU A 613      59.050  29.610  50.600  1.00  0.00           H
ATOM    476 HD12 LEU A 613      58.250  28.050  51.250  1.00  0.00           H
ATOM    477 HD13 LEU A 613      58.750  29.400  52.300  1.00  0.00           H
ATOM    478  CD2 LEU A 613      55.970  29.060  52.250  1.00  0.00           C
ATOM    479 HD21 LEU A 613      56.520  28.910  53.200  1.00  0.00           H
ATOM    480 HD22 LEU A 613      55.690  28.070  51.810  1.00  0.00           H
ATOM    481 HD23 LEU A 613      55.070  29.650  52.510  1.00  0.00           H
ATOM    482  C   LEU A 613      55.850  33.550  51.980  1.00  0.00           C
ATOM    483  O   LEU A 613      55.800  33.970  53.140  1.00  0.00           O
ATOM    484  N   PHE A 614      56.150  34.370  50.920  1.00  0.00           N
ATOM    485  HN  PHE A 614      56.100  34.040  49.980  1.00  0.00           H
ATOM    486  CA  PHE A 614      56.370  35.770  51.000  1.00  0.00           C
ATOM    487  HA  PHE A 614      56.980  36.000  51.860  1.00  0.00           H
ATOM    488  CB  PHE A 614      57.150  36.240  49.720  1.00  0.00           C
ATOM    489  HB1 PHE A 614      56.960  35.530  48.890  1.00  0.00           H
ATOM    490  HB2 PHE A 614      58.220  36.130  50.030  1.00  0.00           H
ATOM    491  CG  PHE A 614      57.060  37.690  49.190  1.00  0.00           C
ATOM    492  CD1 PHE A 614      57.340  38.800  49.980  1.00  0.00           C
ATOM    493  HD1 PHE A 614      57.570  38.680  51.020  1.00  0.00           H
ATOM    494  CE1 PHE A 614      57.270  40.060  49.410  1.00  0.00           C
ATOM    495  HE1 PHE A 614      57.580  40.910  50.000  1.00  0.00           H
ATOM    496  CZ  PHE A 614      57.030  40.250  48.030  1.00  0.00           C
ATOM    497  HZ  PHE A 614      57.260  41.180  47.530  1.00  0.00           H
ATOM    498  CD2 PHE A 614      56.650  37.910  47.850  1.00  0.00           C
ATOM    499  HD2 PHE A 614      56.440  37.120  47.150  1.00  0.00           H
ATOM    500  CE2 PHE A 614      56.620  39.180  47.270  1.00  0.00           C
ATOM    501  HE2 PHE A 614      56.470  39.250  46.200  1.00  0.00           H
ATOM    502  C   PHE A 614      55.190  36.670  51.300  1.00  0.00           C
ATOM    503  O   PHE A 614      55.150  37.460  52.290  1.00  0.00           O
ATOM    504  N   LEU A 615      54.100  36.480  50.500  1.00  0.00           N
ATOM    505  HN  LEU A 615      54.230  35.930  49.680  1.00  0.00           H
ATOM    506  CA  LEU A 615      52.780  37.110  50.690  1.00  0.00           C
ATOM    507  HA  LEU A 615      52.980  38.140  50.910  1.00  0.00           H
ATOM    508  CB  LEU A 615      51.950  37.020  49.410  1.00  0.00           C
ATOM    509  HB1 LEU A 615      50.950  37.470  49.590  1.00  0.00           H
ATOM    510  HB2 LEU A 615      51.740  36.000  49.030  1.00  0.00           H
ATOM    511  CG  LEU A 615      52.570  37.580  48.110  1.00  0.00           C
ATOM    512  HG  LEU A 615      53.590  37.140  48.000  1.00  0.00           H
ATOM    513  CD1 LEU A 615      51.900  37.130  46.790  1.00  0.00           C
ATOM    514 HD11 LEU A 615      50.820  37.390  46.830  1.00  0.00           H
ATOM    515 HD12 LEU A 615      51.840  36.010  46.800  1.00  0.00           H
ATOM    516 HD13 LEU A 615      52.420  37.540  45.910  1.00  0.00           H
ATOM    517  CD2 LEU A 615      52.870  39.140  48.130  1.00  0.00           C
ATOM    518 HD21 LEU A 615      51.950  39.680  48.460  1.00  0.00           H
ATOM    519 HD22 LEU A 615      53.100  39.480  47.110  1.00  0.00           H
ATOM    520 HD23 LEU A 615      53.690  39.400  48.840  1.00  0.00           H
ATOM    521  C   LEU A 615      52.010  36.670  51.910  1.00  0.00           C
ATOM    522  O   LEU A 615      51.340  37.460  52.590  1.00  0.00           O
ATOM    523  N   TYR A 616      52.060  35.380  52.370  1.00  0.00           N
ATOM    524  HN  TYR A 616      52.610  34.730  51.860  1.00  0.00           H
ATOM    525  CA  TYR A 616      51.390  34.980  53.600  1.00  0.00           C
ATOM    526  HA  TYR A 616      50.380  35.320  53.460  1.00  0.00           H
ATOM    527  CB  TYR A 616      51.550  33.440  53.830  1.00  0.00           C
ATOM    528  HB1 TYR A 616      52.630  33.340  53.640  1.00  0.00           H
ATOM    529  HB2 TYR A 616      51.030  32.940  52.980  1.00  0.00           H
ATOM    530  CG  TYR A 616      51.210  32.930  55.180  1.00  0.00           C
ATOM    531  CD1 TYR A 616      49.960  33.220  55.790  1.00  0.00           C
ATOM    532  HD1 TYR A 616      49.200  33.660  55.160  1.00  0.00           H
ATOM    533  CE1 TYR A 616      49.700  32.920  57.150  1.00  0.00           C
ATOM    534  HE1 TYR A 616      48.750  33.150  57.600  1.00  0.00           H
ATOM    535  CZ  TYR A 616      50.690  32.220  57.850  1.00  0.00           C
ATOM    536  OH  TYR A 616      50.380  31.700  59.180  1.00  0.00           O
ATOM    537  HH  TYR A 616      49.450  31.940  59.290  1.00  0.00           H
ATOM    538  CD2 TYR A 616      52.170  32.330  55.930  1.00  0.00           C
ATOM    539  HD2 TYR A 616      53.060  32.140  55.350  1.00  0.00           H
ATOM    540  CE2 TYR A 616      51.910  31.840  57.230  1.00  0.00           C
ATOM    541  HE2 TYR A 616      52.650  31.240  57.750  1.00  0.00           H
ATOM    542  C   TYR A 616      51.810  35.820  54.840  1.00  0.00           C
ATOM    543  O   TYR A 616      51.010  36.380  55.580  1.00  0.00           O
ATOM    544  N   CYS A 617      53.170  35.960  55.030  1.00  0.00           N
ATOM    545  HN  CYS A 617      53.800  35.510  54.400  1.00  0.00           H
ATOM    546  CA  CYS A 617      53.690  36.800  56.050  1.00  0.00           C
ATOM    547  HA  CYS A 617      53.230  36.500  56.980  1.00  0.00           H
ATOM    548  CB  CYS A 617      55.230  36.700  55.990  1.00  0.00           C
ATOM    549  HB1 CYS A 617      55.720  37.490  56.580  1.00  0.00           H
ATOM    550  HB2 CYS A 617      55.460  36.980  54.930  1.00  0.00           H
ATOM    551  SG  CYS A 617      55.750  34.970  56.470  1.00  0.00           S
ATOM    552  HG1 CYS A 617      55.750  34.240  55.360  1.00  0.00           H
ATOM    553  C   CYS A 617      53.380  38.290  55.860  1.00  0.00           C
ATOM    554  O   CYS A 617      53.150  38.910  56.880  1.00  0.00           O
ATOM    555  N   ALA A 618      53.390  38.910  54.670  1.00  0.00           N
ATOM    556  HN  ALA A 618      53.610  38.400  53.840  1.00  0.00           H
ATOM    557  CA  ALA A 618      52.910  40.260  54.440  1.00  0.00           C
ATOM    558  HA  ALA A 618      53.560  40.890  55.040  1.00  0.00           H
ATOM    559  CB  ALA A 618      53.150  40.730  52.960  1.00  0.00           C
ATOM    560  HB1 ALA A 618      52.460  40.160  52.320  1.00  0.00           H
ATOM    561  HB2 ALA A 618      54.170  40.580  52.530  1.00  0.00           H
ATOM    562  HB3 ALA A 618      52.960  41.810  52.760  1.00  0.00           H
ATOM    563  C   ALA A 618      51.440  40.500  54.910  1.00  0.00           C
ATOM    564  O   ALA A 618      51.140  41.610  55.430  1.00  0.00           O
ATOM    565  N   CYS A 619      50.520  39.500  54.620  1.00  0.00           N
ATOM    566  HN  CYS A 619      50.770  38.720  54.060  1.00  0.00           H
ATOM    567  CA  CYS A 619      49.090  39.620  54.860  1.00  0.00           C
ATOM    568  HA  CYS A 619      48.680  40.590  54.600  1.00  0.00           H
ATOM    569  CB  CYS A 619      48.280  38.570  54.080  1.00  0.00           C
ATOM    570  HB1 CYS A 619      47.180  38.520  54.210  1.00  0.00           H
ATOM    571  HB2 CYS A 619      48.570  37.560  54.450  1.00  0.00           H
ATOM    572  SG  CYS A 619      48.560  38.950  52.270  1.00  0.00           S
ATOM    573  HG1 CYS A 619      49.550  38.120  51.970  1.00  0.00           H
ATOM    574  C   CYS A 619      48.700  39.420  56.340  1.00  0.00           C
ATOM    575  O   CYS A 619      47.640  39.850  56.700  1.00  0.00           O
ATOM    576  N   MET A 620      49.490  38.750  57.190  1.00  0.00           N
ATOM    577  HN  MET A 620      50.310  38.350  56.820  1.00  0.00           H
ATOM    578  CA  MET A 620      49.290  38.560  58.620  1.00  0.00           C
ATOM    579  HA  MET A 620      48.320  38.130  58.840  1.00  0.00           H
ATOM    580  CB  MET A 620      50.380  37.640  59.310  1.00  0.00           C
ATOM    581  HB1 MET A 620      50.410  37.770  60.420  1.00  0.00           H
ATOM    582  HB2 MET A 620      51.380  37.940  58.940  1.00  0.00           H
ATOM    583  CG  MET A 620      49.960  36.200  59.050  1.00  0.00           C
ATOM    584  HG1 MET A 620      50.870  35.640  59.310  1.00  0.00           H
ATOM    585  HG2 MET A 620      49.840  36.090  57.950  1.00  0.00           H
ATOM    586  SD  MET A 620      48.630  35.520  60.120  1.00  0.00           S
ATOM    587  CE  MET A 620      49.580  35.290  61.680  1.00  0.00           C
ATOM    588  HE1 MET A 620      49.680  36.240  62.280  1.00  0.00           H
ATOM    589  HE2 MET A 620      50.600  34.920  61.470  1.00  0.00           H
ATOM    590  HE3 MET A 620      49.080  34.570  62.350  1.00  0.00           H
ATOM    591  C   MET A 620      49.320  39.940  59.260  1.00  0.00           C
ATOM    592  O   MET A 620      48.490  40.290  60.110  1.00  0.00           O
ATOM    593  N   SER A 621      50.340  40.790  58.880  1.00  0.00           N
ATOM    594  HN  SER A 621      51.080  40.580  58.240  1.00  0.00           H
ATOM    595  CA  SER A 621      50.600  42.060  59.570  1.00  0.00           C
ATOM    596  HA  SER A 621      50.670  41.850  60.610  1.00  0.00           H
ATOM    597  CB  SER A 621      51.950  42.740  59.100  1.00  0.00           C
ATOM    598  HB1 SER A 621      51.980  42.790  57.990  1.00  0.00           H
ATOM    599  HB2 SER A 621      52.800  42.050  59.280  1.00  0.00           H
ATOM    600  OG  SER A 621      52.090  44.070  59.580  1.00  0.00           O
ATOM    601  HG1 SER A 621      52.510  44.520  58.830  1.00  0.00           H
ATOM    602  C   SER A 621      49.420  43.080  59.610  1.00  0.00           C
ATOM    603  O   SER A 621      49.090  43.490  60.730  1.00  0.00           O
ATOM    604  N   PRO A 622      48.660  43.370  58.540  1.00  0.00           N
ATOM    605  CD  PRO A 622      49.070  43.140  57.190  1.00  0.00           C
ATOM    606  HD1 PRO A 622      49.270  42.060  57.000  1.00  0.00           H
ATOM    607  HD2 PRO A 622      49.870  43.860  56.920  1.00  0.00           H
ATOM    608  CA  PRO A 622      47.510  44.320  58.620  1.00  0.00           C
ATOM    609  HA  PRO A 622      47.660  45.260  59.130  1.00  0.00           H
ATOM    610  CB  PRO A 622      47.210  44.570  57.140  1.00  0.00           C
ATOM    611  HB1 PRO A 622      47.700  45.510  56.780  1.00  0.00           H
ATOM    612  HB2 PRO A 622      46.130  44.730  57.000  1.00  0.00           H
ATOM    613  CG  PRO A 622      47.810  43.400  56.380  1.00  0.00           C
ATOM    614  HG1 PRO A 622      47.130  42.530  56.340  1.00  0.00           H
ATOM    615  HG2 PRO A 622      48.060  43.710  55.340  1.00  0.00           H
ATOM    616  C   PRO A 622      46.330  43.700  59.450  1.00  0.00           C
ATOM    617  O   PRO A 622      45.540  44.340  60.190  1.00  0.00           O
ATOM    618  N   VAL A 623      46.130  42.380  59.300  1.00  0.00           N
ATOM    619  HN  VAL A 623      46.760  41.910  58.680  1.00  0.00           H
ATOM    620  CA  VAL A 623      45.040  41.610  59.830  1.00  0.00           C
ATOM    621  HA  VAL A 623      44.110  42.120  59.620  1.00  0.00           H
ATOM    622  CB  VAL A 623      44.890  40.230  59.120  1.00  0.00           C
ATOM    623  HB  VAL A 623      45.870  39.710  59.260  1.00  0.00           H
ATOM    624  CG1 VAL A 623      43.770  39.410  59.800  1.00  0.00           C
ATOM    625 HG11 VAL A 623      44.110  39.060  60.800  1.00  0.00           H
ATOM    626 HG12 VAL A 623      43.580  38.520  59.190  1.00  0.00           H
ATOM    627 HG13 VAL A 623      42.820  39.930  60.040  1.00  0.00           H
ATOM    628  CG2 VAL A 623      44.540  40.450  57.670  1.00  0.00           C
ATOM    629 HG21 VAL A 623      45.290  40.920  57.000  1.00  0.00           H
ATOM    630 HG22 VAL A 623      43.640  41.100  57.630  1.00  0.00           H
ATOM    631 HG23 VAL A 623      44.330  39.450  57.240  1.00  0.00           H
ATOM    632  C   VAL A 623      45.150  41.560  61.370  1.00  0.00           C
ATOM    633  O   VAL A 623      44.220  41.950  62.020  1.00  0.00           O
ATOM    634  N   ILE A 624      46.310  41.240  61.920  1.00  0.00           N
ATOM    635  HN  ILE A 624      46.930  40.730  61.320  1.00  0.00           H
ATOM    636  CA  ILE A 624      46.640  41.340  63.390  1.00  0.00           C
ATOM    637  HA  ILE A 624      45.920  40.760  63.950  1.00  0.00           H
ATOM    638  CB  ILE A 624      48.030  40.750  63.720  1.00  0.00           C
ATOM    639  HB  ILE A 624      48.920  41.210  63.240  1.00  0.00           H
ATOM    640  CG2 ILE A 624      48.340  40.820  65.260  1.00  0.00           C
ATOM    641 HG21 ILE A 624      47.450  40.420  65.780  1.00  0.00           H
ATOM    642 HG22 ILE A 624      48.540  41.800  65.720  1.00  0.00           H
ATOM    643 HG23 ILE A 624      49.270  40.290  65.560  1.00  0.00           H
ATOM    644  CG1 ILE A 624      48.080  39.230  63.350  1.00  0.00           C
ATOM    645 HG11 ILE A 624      49.140  38.970  63.580  1.00  0.00           H
ATOM    646 HG12 ILE A 624      47.940  39.090  62.260  1.00  0.00           H
ATOM    647  CD  ILE A 624      47.130  38.270  64.080  1.00  0.00           C
ATOM    648  HD1 ILE A 624      46.140  38.360  63.580  1.00  0.00           H
ATOM    649  HD2 ILE A 624      47.240  38.380  65.180  1.00  0.00           H
ATOM    650  HD3 ILE A 624      47.420  37.230  63.820  1.00  0.00           H
ATOM    651  C   ILE A 624      46.520  42.790  63.830  1.00  0.00           C
ATOM    652  O   ILE A 624      45.980  43.130  64.880  1.00  0.00           O
ATOM    653  N   THR A 625      47.050  43.740  63.000  1.00  0.00           N
ATOM    654  HN  THR A 625      47.620  43.490  62.230  1.00  0.00           H
ATOM    655  CA  THR A 625      46.990  45.190  63.380  1.00  0.00           C
ATOM    656  HA  THR A 625      47.430  45.240  64.370  1.00  0.00           H
ATOM    657  CB  THR A 625      47.820  46.010  62.460  1.00  0.00           C
ATOM    658  HB  THR A 625      47.500  45.990  61.400  1.00  0.00           H
ATOM    659  OG1 THR A 625      49.200  45.610  62.570  1.00  0.00           O
ATOM    660  HG1 THR A 625      49.370  45.000  61.850  1.00  0.00           H
ATOM    661  CG2 THR A 625      47.820  47.510  62.830  1.00  0.00           C
ATOM    662 HG21 THR A 625      48.250  47.540  63.860  1.00  0.00           H
ATOM    663 HG22 THR A 625      46.790  47.880  63.000  1.00  0.00           H
ATOM    664 HG23 THR A 625      48.470  48.210  62.270  1.00  0.00           H
ATOM    665  C   THR A 625      45.510  45.730  63.450  1.00  0.00           C
ATOM    666  O   THR A 625      45.150  46.420  64.370  1.00  0.00           O
ATOM    667  N   PHE A 626      44.650  45.400  62.500  1.00  0.00           N
ATOM    668  HN  PHE A 626      44.950  44.840  61.730  1.00  0.00           H
ATOM    669  CA  PHE A 626      43.270  45.840  62.380  1.00  0.00           C
ATOM    670  HA  PHE A 626      43.370  46.910  62.300  1.00  0.00           H
ATOM    671  CB  PHE A 626      42.510  45.130  61.160  1.00  0.00           C
ATOM    672  HB1 PHE A 626      42.560  44.030  61.210  1.00  0.00           H
ATOM    673  HB2 PHE A 626      43.160  45.410  60.300  1.00  0.00           H
ATOM    674  CG  PHE A 626      41.140  45.570  60.920  1.00  0.00           C
ATOM    675  CD1 PHE A 626      39.960  44.730  61.060  1.00  0.00           C
ATOM    676  HD1 PHE A 626      40.130  43.710  61.400  1.00  0.00           H
ATOM    677  CE1 PHE A 626      38.650  45.210  60.740  1.00  0.00           C
ATOM    678  HE1 PHE A 626      37.840  44.530  60.560  1.00  0.00           H
ATOM    679  CZ  PHE A 626      38.480  46.540  60.440  1.00  0.00           C
ATOM    680  HZ  PHE A 626      37.500  46.910  60.170  1.00  0.00           H
ATOM    681  CD2 PHE A 626      40.940  46.940  60.500  1.00  0.00           C
ATOM    682  HD2 PHE A 626      41.770  47.570  60.240  1.00  0.00           H
ATOM    683  CE2 PHE A 626      39.620  47.420  60.370  1.00  0.00           C
ATOM    684  HE2 PHE A 626      39.340  48.380  59.980  1.00  0.00           H
ATOM    685  C   PHE A 626      42.560  45.400  63.690  1.00  0.00           C
ATOM    686  O   PHE A 626      41.900  46.160  64.430  1.00  0.00           O
ATOM    687  N   GLY A 627      42.690  44.110  64.080  1.00  0.00           N
ATOM    688  HN  GLY A 627      43.120  43.520  63.400  1.00  0.00           H
ATOM    689  CA  GLY A 627      42.390  43.400  65.360  1.00  0.00           C
ATOM    690  HA1 GLY A 627      43.070  42.560  65.420  1.00  0.00           H
ATOM    691  HA2 GLY A 627      41.350  43.110  65.450  1.00  0.00           H
ATOM    692  C   GLY A 627      42.680  44.120  66.540  1.00  0.00           C
ATOM    693  O   GLY A 627      41.830  44.170  67.400  1.00  0.00           O
ATOM    694  N   GLY A 628      43.890  44.710  66.670  1.00  0.00           N
ATOM    695  HN  GLY A 628      44.450  44.740  65.860  1.00  0.00           H
ATOM    696  CA  GLY A 628      44.210  45.620  67.790  1.00  0.00           C
ATOM    697  HA1 GLY A 628      45.280  45.740  67.790  1.00  0.00           H
ATOM    698  HA2 GLY A 628      43.770  45.240  68.710  1.00  0.00           H
ATOM    699  C   GLY A 628      43.830  47.010  67.710  1.00  0.00           C
ATOM    700  O   GLY A 628      43.550  47.630  68.720  1.00  0.00           O
ATOM    701  N   LEU A 629      43.880  47.640  66.560  1.00  0.00           N
ATOM    702  HN  LEU A 629      44.340  47.190  65.790  1.00  0.00           H
ATOM    703  CA  LEU A 629      43.500  49.020  66.380  1.00  0.00           C
ATOM    704  HA  LEU A 629      44.040  49.670  67.050  1.00  0.00           H
ATOM    705  CB  LEU A 629      43.780  49.490  64.950  1.00  0.00           C
ATOM    706  HB1 LEU A 629      43.320  50.500  64.840  1.00  0.00           H
ATOM    707  HB2 LEU A 629      43.360  48.910  64.110  1.00  0.00           H
ATOM    708  CG  LEU A 629      45.230  49.920  64.510  1.00  0.00           C
ATOM    709  HG  LEU A 629      45.910  49.050  64.620  1.00  0.00           H
ATOM    710  CD1 LEU A 629      45.310  50.410  63.030  1.00  0.00           C
ATOM    711 HD11 LEU A 629      45.050  49.580  62.320  1.00  0.00           H
ATOM    712 HD12 LEU A 629      46.110  51.070  62.650  1.00  0.00           H
ATOM    713 HD13 LEU A 629      44.440  51.100  62.990  1.00  0.00           H
ATOM    714  CD2 LEU A 629      45.870  50.970  65.410  1.00  0.00           C
ATOM    715 HD21 LEU A 629      45.920  50.640  66.470  1.00  0.00           H
ATOM    716 HD22 LEU A 629      45.170  51.830  65.310  1.00  0.00           H
ATOM    717 HD23 LEU A 629      46.900  51.130  65.030  1.00  0.00           H
ATOM    718  C   LEU A 629      41.970  49.240  66.750  1.00  0.00           C
ATOM    719  O   LEU A 629      41.680  50.040  67.620  1.00  0.00           O
ATOM    720  N   LEU A 630      41.140  48.300  66.190  1.00  0.00           N
ATOM    721  HN  LEU A 630      41.620  47.630  65.630  1.00  0.00           H
ATOM    722  CA  LEU A 630      39.750  48.140  66.500  1.00  0.00           C
ATOM    723  HA  LEU A 630      39.400  49.160  66.540  1.00  0.00           H
ATOM    724  CB  LEU A 630      39.040  47.360  65.390  1.00  0.00           C
ATOM    725  HB1 LEU A 630      38.990  46.270  65.630  1.00  0.00           H
ATOM    726  HB2 LEU A 630      39.610  47.410  64.440  1.00  0.00           H
ATOM    727  CG  LEU A 630      37.580  47.810  65.120  1.00  0.00           C
ATOM    728  HG  LEU A 630      37.170  47.760  66.150  1.00  0.00           H
ATOM    729  CD1 LEU A 630      37.500  49.230  64.600  1.00  0.00           C
ATOM    730 HD11 LEU A 630      37.970  49.350  63.600  1.00  0.00           H
ATOM    731 HD12 LEU A 630      37.980  50.000  65.240  1.00  0.00           H
ATOM    732 HD13 LEU A 630      36.410  49.420  64.480  1.00  0.00           H
ATOM    733  CD2 LEU A 630      36.930  46.800  64.160  1.00  0.00           C
ATOM    734 HD21 LEU A 630      37.030  47.110  63.110  1.00  0.00           H
ATOM    735 HD22 LEU A 630      35.820  46.770  64.270  1.00  0.00           H
ATOM    736 HD23 LEU A 630      37.340  45.760  64.250  1.00  0.00           H
ATOM    737  C   LEU A 630      39.510  47.680  67.930  1.00  0.00           C
ATOM    738  O   LEU A 630      38.610  48.080  68.590  1.00  0.00           O
ATOM    739  N   GLY A 631      40.330  46.670  68.390  1.00  0.00           N
ATOM    740  HN  GLY A 631      41.130  46.340  67.890  1.00  0.00           H
ATOM    741  CA  GLY A 631      40.300  46.190  69.800  1.00  0.00           C
ATOM    742  HA1 GLY A 631      41.180  45.580  69.850  1.00  0.00           H
ATOM    743  HA2 GLY A 631      39.370  45.760  70.150  1.00  0.00           H
ATOM    744  C   GLY A 631      40.460  47.230  70.860  1.00  0.00           C
ATOM    745  O   GLY A 631      39.630  47.320  71.780  1.00  0.00           O
ATOM    746  N   GLU A 632      41.590  48.060  70.850  1.00  0.00           N
ATOM    747  HN  GLU A 632      42.360  48.060  70.220  1.00  0.00           H
ATOM    748  CA  GLU A 632      41.580  49.180  71.760  1.00  0.00           C
ATOM    749  HA  GLU A 632      41.510  48.920  72.800  1.00  0.00           H
ATOM    750  CB  GLU A 632      43.030  49.790  71.550  1.00  0.00           C
ATOM    751  HB1 GLU A 632      43.380  50.080  70.540  1.00  0.00           H
ATOM    752  HB2 GLU A 632      43.720  48.970  71.820  1.00  0.00           H
ATOM    753  CG  GLU A 632      43.440  50.900  72.570  1.00  0.00           C
ATOM    754  HG1 GLU A 632      43.370  50.590  73.630  1.00  0.00           H
ATOM    755  HG2 GLU A 632      42.870  51.850  72.420  1.00  0.00           H
ATOM    756  CD  GLU A 632      44.890  51.350  72.340  1.00  0.00           C
ATOM    757  OE1 GLU A 632      45.110  52.000  71.330  1.00  0.00           O
ATOM    758  OE2 GLU A 632      45.790  51.220  73.230  1.00  0.00           O
ATOM    759  C   GLU A 632      40.560  50.280  71.560  1.00  0.00           C
ATOM    760  O   GLU A 632      40.230  51.040  72.470  1.00  0.00           O
ATOM    761  N   ALA A 633      40.070  50.540  70.320  1.00  0.00           N
ATOM    762  HN  ALA A 633      40.400  50.060  69.520  1.00  0.00           H
ATOM    763  CA  ALA A 633      38.980  51.630  70.190  1.00  0.00           C
ATOM    764  HA  ALA A 633      39.200  52.570  70.680  1.00  0.00           H
ATOM    765  CB  ALA A 633      38.900  51.940  68.710  1.00  0.00           C
ATOM    766  HB1 ALA A 633      38.240  52.810  68.510  1.00  0.00           H
ATOM    767  HB2 ALA A 633      38.530  51.010  68.230  1.00  0.00           H
ATOM    768  HB3 ALA A 633      39.910  52.120  68.300  1.00  0.00           H
ATOM    769  C   ALA A 633      37.550  51.190  70.600  1.00  0.00           C
ATOM    770  O   ALA A 633      36.710  52.030  70.910  1.00  0.00           O
ATOM    771  N   THR A 634      37.270  49.910  70.570  1.00  0.00           N
ATOM    772  HN  THR A 634      37.900  49.290  70.110  1.00  0.00           H
ATOM    773  CA  THR A 634      35.920  49.330  70.930  1.00  0.00           C
ATOM    774  HA  THR A 634      35.220  50.140  71.010  1.00  0.00           H
ATOM    775  CB  THR A 634      35.320  48.440  69.920  1.00  0.00           C
ATOM    776  HB  THR A 634      34.260  48.170  70.150  1.00  0.00           H
ATOM    777  OG1 THR A 634      36.030  47.240  69.710  1.00  0.00           O
ATOM    778  HG1 THR A 634      36.710  47.510  69.090  1.00  0.00           H
ATOM    779  CG2 THR A 634      35.350  49.310  68.600  1.00  0.00           C
ATOM    780 HG21 THR A 634      35.180  50.360  68.900  1.00  0.00           H
ATOM    781 HG22 THR A 634      34.750  48.950  67.740  1.00  0.00           H
ATOM    782 HG23 THR A 634      36.380  49.360  68.170  1.00  0.00           H
ATOM    783  C   THR A 634      35.880  48.650  72.310  1.00  0.00           C
ATOM    784  O   THR A 634      34.820  48.230  72.690  1.00  0.00           O
ATOM    785  N   GLU A 635      37.070  48.590  72.970  1.00  0.00           N
ATOM    786  HN  GLU A 635      37.880  48.960  72.510  1.00  0.00           H
ATOM    787  CA  GLU A 635      37.250  48.230  74.390  1.00  0.00           C
ATOM    788  HA  GLU A 635      38.200  48.690  74.660  1.00  0.00           H
ATOM    789  CB  GLU A 635      36.210  48.950  75.270  1.00  0.00           C
ATOM    790  HB1 GLU A 635      36.640  48.810  76.280  1.00  0.00           H
ATOM    791  HB2 GLU A 635      35.240  48.420  75.090  1.00  0.00           H
ATOM    792  CG  GLU A 635      36.220  50.530  75.080  1.00  0.00           C
ATOM    793  HG1 GLU A 635      36.090  50.790  74.010  1.00  0.00           H
ATOM    794  HG2 GLU A 635      37.250  50.920  75.240  1.00  0.00           H
ATOM    795  CD  GLU A 635      35.300  51.290  76.010  1.00  0.00           C
ATOM    796  OE1 GLU A 635      34.490  52.090  75.540  1.00  0.00           O
ATOM    797  OE2 GLU A 635      35.220  51.040  77.270  1.00  0.00           O
ATOM    798  C   GLU A 635      37.360  46.690  74.560  1.00  0.00           C
ATOM    799  O   GLU A 635      36.800  46.020  75.440  1.00  0.00           O
ATOM    800  N   GLY A 636      38.130  46.040  73.660  1.00  0.00           N
ATOM    801  HN  GLY A 636      38.580  46.640  72.990  1.00  0.00           H
ATOM    802  CA  GLY A 636      38.420  44.650  73.590  1.00  0.00           C
ATOM    803  HA1 GLY A 636      38.740  44.360  74.590  1.00  0.00           H
ATOM    804  HA2 GLY A 636      39.250  44.480  72.910  1.00  0.00           H
ATOM    805  C   GLY A 636      37.310  43.720  73.200  1.00  0.00           C
ATOM    806  O   GLY A 636      37.290  42.520  73.530  1.00  0.00           O
ATOM    807  N   ARG A 637      36.230  44.210  72.520  1.00  0.00           N
ATOM    808  HN  ARG A 637      36.070  45.180  72.370  1.00  0.00           H
ATOM    809  CA  ARG A 637      35.250  43.340  71.930  1.00  0.00           C
ATOM    810  HA  ARG A 637      34.840  42.720  72.720  1.00  0.00           H
ATOM    811  CB  ARG A 637      34.130  44.230  71.390  1.00  0.00           C
ATOM    812  HB1 ARG A 637      33.410  43.520  70.950  1.00  0.00           H
ATOM    813  HB2 ARG A 637      34.530  44.830  70.550  1.00  0.00           H
ATOM    814  CG  ARG A 637      33.540  45.340  72.370  1.00  0.00           C
ATOM    815  HG1 ARG A 637      32.860  45.980  71.770  1.00  0.00           H
ATOM    816  HG2 ARG A 637      34.380  45.930  72.780  1.00  0.00           H
ATOM    817  CD  ARG A 637      32.910  44.740  73.630  1.00  0.00           C
ATOM    818  HD1 ARG A 637      32.700  45.480  74.420  1.00  0.00           H
ATOM    819  HD2 ARG A 637      33.530  43.950  74.090  1.00  0.00           H
ATOM    820  NE  ARG A 637      31.650  44.120  73.180  1.00  0.00           N
ATOM    821  HE  ARG A 637      31.720  43.120  73.160  1.00  0.00           H
ATOM    822  CZ  ARG A 637      30.430  44.580  73.090  1.00  0.00           C
ATOM    823  NH1 ARG A 637      30.160  45.850  73.300  1.00  0.00           N
ATOM    824 HH11 ARG A 637      30.950  46.430  73.510  1.00  0.00           H
ATOM    825 HH12 ARG A 637      29.250  46.180  73.550  1.00  0.00           H
ATOM    826  NH2 ARG A 637      29.300  43.870  73.010  1.00  0.00           N
ATOM    827 HH21 ARG A 637      29.300  42.870  73.000  1.00  0.00           H
ATOM    828 HH22 ARG A 637      28.370  44.230  72.960  1.00  0.00           H
ATOM    829  C   ARG A 637      35.830  42.460  70.770  1.00  0.00           C
ATOM    830  O   ARG A 637      35.680  41.210  70.820  1.00  0.00           O
ATOM    831  N   ILE A 638      36.460  43.000  69.750  1.00  0.00           N
ATOM    832  HN  ILE A 638      36.560  44.000  69.700  1.00  0.00           H
ATOM    833  CA  ILE A 638      36.990  42.400  68.510  1.00  0.00           C
ATOM    834  HA  ILE A 638      36.380  41.570  68.200  1.00  0.00           H
ATOM    835  CB  ILE A 638      36.820  43.410  67.370  1.00  0.00           C
ATOM    836  HB  ILE A 638      35.720  43.490  67.270  1.00  0.00           H
ATOM    837  CG2 ILE A 638      37.490  44.750  67.670  1.00  0.00           C
ATOM    838 HG21 ILE A 638      37.200  45.050  68.700  1.00  0.00           H
ATOM    839 HG22 ILE A 638      37.120  45.480  66.910  1.00  0.00           H
ATOM    840 HG23 ILE A 638      38.600  44.760  67.630  1.00  0.00           H
ATOM    841  CG1 ILE A 638      37.360  42.780  66.020  1.00  0.00           C
ATOM    842 HG11 ILE A 638      38.400  42.430  66.200  1.00  0.00           H
ATOM    843 HG12 ILE A 638      37.450  43.600  65.270  1.00  0.00           H
ATOM    844  CD  ILE A 638      36.490  41.820  65.260  1.00  0.00           C
ATOM    845  HD1 ILE A 638      35.900  42.440  64.540  1.00  0.00           H
ATOM    846  HD2 ILE A 638      35.880  41.080  65.830  1.00  0.00           H
ATOM    847  HD3 ILE A 638      37.230  41.180  64.750  1.00  0.00           H
ATOM    848  C   ILE A 638      38.400  41.810  68.620  1.00  0.00           C
ATOM    849  O   ILE A 638      39.340  42.380  69.160  1.00  0.00           O
ATOM    850  N   SER A 639      38.460  40.500  68.220  1.00  0.00           N
ATOM    851  HN  SER A 639      37.680  40.060  67.790  1.00  0.00           H
ATOM    852  CA  SER A 639      39.680  39.680  68.430  1.00  0.00           C
ATOM    853  HA  SER A 639      40.320  40.140  69.160  1.00  0.00           H
ATOM    854  CB  SER A 639      39.530  38.280  69.060  1.00  0.00           C
ATOM    855  HB1 SER A 639      38.960  38.570  69.960  1.00  0.00           H
ATOM    856  HB2 SER A 639      40.530  37.860  69.320  1.00  0.00           H
ATOM    857  OG  SER A 639      38.780  37.410  68.190  1.00  0.00           O
ATOM    858  HG1 SER A 639      37.870  37.730  68.080  1.00  0.00           H
ATOM    859  C   SER A 639      40.560  39.500  67.210  1.00  0.00           C
ATOM    860  O   SER A 639      40.110  39.420  66.110  1.00  0.00           O
ATOM    861  N   ALA A 640      41.880  39.320  67.440  1.00  0.00           N
ATOM    862  HN  ALA A 640      42.320  39.480  68.310  1.00  0.00           H
ATOM    863  CA  ALA A 640      42.810  38.910  66.440  1.00  0.00           C
ATOM    864  HA  ALA A 640      42.530  39.510  65.580  1.00  0.00           H
ATOM    865  CB  ALA A 640      44.280  38.950  66.990  1.00  0.00           C
ATOM    866  HB1 ALA A 640      44.540  39.990  67.260  1.00  0.00           H
ATOM    867  HB2 ALA A 640      44.970  38.560  66.200  1.00  0.00           H
ATOM    868  HB3 ALA A 640      44.460  38.310  67.880  1.00  0.00           H
ATOM    869  C   ALA A 640      42.480  37.510  65.870  1.00  0.00           C
ATOM    870  O   ALA A 640      42.600  37.360  64.660  1.00  0.00           O
ATOM    871  N   ILE A 641      41.980  36.470  66.630  1.00  0.00           N
ATOM    872  HN  ILE A 641      41.890  36.590  67.620  1.00  0.00           H
ATOM    873  CA  ILE A 641      41.450  35.190  66.170  1.00  0.00           C
ATOM    874  HA  ILE A 641      42.250  34.830  65.540  1.00  0.00           H
ATOM    875  CB  ILE A 641      41.300  34.270  67.260  1.00  0.00           C
ATOM    876  HB  ILE A 641      42.240  34.310  67.860  1.00  0.00           H
ATOM    877  CG2 ILE A 641      40.250  34.740  68.260  1.00  0.00           C
ATOM    878 HG21 ILE A 641      40.400  35.780  68.610  1.00  0.00           H
ATOM    879 HG22 ILE A 641      40.280  34.080  69.160  1.00  0.00           H
ATOM    880 HG23 ILE A 641      39.210  34.670  67.840  1.00  0.00           H
ATOM    881  CG1 ILE A 641      41.100  32.810  66.820  1.00  0.00           C
ATOM    882 HG11 ILE A 641      40.160  32.690  66.250  1.00  0.00           H
ATOM    883 HG12 ILE A 641      41.080  32.170  67.730  1.00  0.00           H
ATOM    884  CD  ILE A 641      42.420  32.270  66.170  1.00  0.00           C
ATOM    885  HD1 ILE A 641      43.290  32.530  66.800  1.00  0.00           H
ATOM    886  HD2 ILE A 641      42.460  32.640  65.120  1.00  0.00           H
ATOM    887  HD3 ILE A 641      42.400  31.160  66.060  1.00  0.00           H
ATOM    888  C   ILE A 641      40.220  35.370  65.300  1.00  0.00           C
ATOM    889  O   ILE A 641      40.240  34.770  64.220  1.00  0.00           O
ATOM    890  N   GLU A 642      39.190  36.210  65.570  1.00  0.00           N
ATOM    891  HN  GLU A 642      39.150  36.770  66.390  1.00  0.00           H
ATOM    892  CA  GLU A 642      38.170  36.400  64.620  1.00  0.00           C
ATOM    893  HA  GLU A 642      37.820  35.420  64.330  1.00  0.00           H
ATOM    894  CB  GLU A 642      37.160  37.390  65.170  1.00  0.00           C
ATOM    895  HB1 GLU A 642      36.580  37.730  64.280  1.00  0.00           H
ATOM    896  HB2 GLU A 642      37.800  38.200  65.550  1.00  0.00           H
ATOM    897  CG  GLU A 642      36.170  36.840  66.230  1.00  0.00           C
ATOM    898  HG1 GLU A 642      36.670  36.150  66.930  1.00  0.00           H
ATOM    899  HG2 GLU A 642      35.330  36.330  65.710  1.00  0.00           H
ATOM    900  CD  GLU A 642      35.610  37.980  67.170  1.00  0.00           C
ATOM    901  OE1 GLU A 642      34.390  38.210  67.130  1.00  0.00           O
ATOM    902  OE2 GLU A 642      36.460  38.510  67.910  1.00  0.00           O
ATOM    903  C   GLU A 642      38.710  37.080  63.310  1.00  0.00           C
ATOM    904  O   GLU A 642      38.140  36.760  62.190  1.00  0.00           O
ATOM    905  N   SER A 643      39.670  37.960  63.470  1.00  0.00           N
ATOM    906  HN  SER A 643      39.910  38.080  64.430  1.00  0.00           H
ATOM    907  CA  SER A 643      40.320  38.600  62.310  1.00  0.00           C
ATOM    908  HA  SER A 643      39.570  39.090  61.710  1.00  0.00           H
ATOM    909  CB  SER A 643      41.280  39.790  62.740  1.00  0.00           C
ATOM    910  HB1 SER A 643      41.750  40.340  61.900  1.00  0.00           H
ATOM    911  HB2 SER A 643      42.210  39.360  63.180  1.00  0.00           H
ATOM    912  OG  SER A 643      40.680  40.740  63.530  1.00  0.00           O
ATOM    913  HG1 SER A 643      40.600  40.520  64.460  1.00  0.00           H
ATOM    914  C   SER A 643      41.070  37.720  61.290  1.00  0.00           C
ATOM    915  O   SER A 643      40.850  37.950  60.090  1.00  0.00           O
ATOM    916  N   LEU A 644      41.820  36.680  61.790  1.00  0.00           N
ATOM    917  HN  LEU A 644      42.080  36.670  62.750  1.00  0.00           H
ATOM    918  CA  LEU A 644      42.410  35.600  60.960  1.00  0.00           C
ATOM    919  HA  LEU A 644      43.030  36.100  60.240  1.00  0.00           H
ATOM    920  CB  LEU A 644      43.130  34.620  61.920  1.00  0.00           C
ATOM    921  HB1 LEU A 644      43.330  33.690  61.330  1.00  0.00           H
ATOM    922  HB2 LEU A 644      42.520  34.280  62.780  1.00  0.00           H
ATOM    923  CG  LEU A 644      44.500  35.130  62.510  1.00  0.00           C
ATOM    924  HG  LEU A 644      44.140  36.100  62.940  1.00  0.00           H
ATOM    925  CD1 LEU A 644      45.060  34.320  63.670  1.00  0.00           C
ATOM    926 HD11 LEU A 644      45.290  33.260  63.420  1.00  0.00           H
ATOM    927 HD12 LEU A 644      44.460  34.300  64.600  1.00  0.00           H
ATOM    928 HD13 LEU A 644      46.030  34.760  63.980  1.00  0.00           H
ATOM    929  CD2 LEU A 644      45.490  35.380  61.390  1.00  0.00           C
ATOM    930 HD21 LEU A 644      46.430  35.790  61.850  1.00  0.00           H
ATOM    931 HD22 LEU A 644      45.070  36.180  60.760  1.00  0.00           H
ATOM    932 HD23 LEU A 644      45.720  34.370  60.970  1.00  0.00           H
ATOM    933  C   LEU A 644      41.430  34.780  60.130  1.00  0.00           C
ATOM    934  O   LEU A 644      41.570  34.570  58.890  1.00  0.00           O
ATOM    935  N   PHE A 645      40.280  34.410  60.800  1.00  0.00           N
ATOM    936  HN  PHE A 645      40.290  34.670  61.770  1.00  0.00           H
ATOM    937  CA  PHE A 645      39.170  33.660  60.240  1.00  0.00           C
ATOM    938  HA  PHE A 645      39.530  32.910  59.560  1.00  0.00           H
ATOM    939  CB  PHE A 645      38.390  32.820  61.310  1.00  0.00           C
ATOM    940  HB1 PHE A 645      37.430  32.490  60.870  1.00  0.00           H
ATOM    941  HB2 PHE A 645      38.010  33.450  62.140  1.00  0.00           H
ATOM    942  CG  PHE A 645      39.230  31.680  61.730  1.00  0.00           C
ATOM    943  CD1 PHE A 645      39.210  30.540  60.980  1.00  0.00           C
ATOM    944  HD1 PHE A 645      38.660  30.510  60.060  1.00  0.00           H
ATOM    945  CE1 PHE A 645      40.080  29.520  61.240  1.00  0.00           C
ATOM    946  HE1 PHE A 645      40.100  28.590  60.690  1.00  0.00           H
ATOM    947  CZ  PHE A 645      40.980  29.660  62.310  1.00  0.00           C
ATOM    948  HZ  PHE A 645      41.710  28.890  62.540  1.00  0.00           H
ATOM    949  CD2 PHE A 645      40.210  31.810  62.760  1.00  0.00           C
ATOM    950  HD2 PHE A 645      40.250  32.690  63.390  1.00  0.00           H
ATOM    951  CE2 PHE A 645      41.100  30.810  63.070  1.00  0.00           C
ATOM    952  HE2 PHE A 645      41.820  30.780  63.880  1.00  0.00           H
ATOM    953  C   PHE A 645      38.300  34.410  59.210  1.00  0.00           C
ATOM    954  O   PHE A 645      37.750  33.920  58.180  1.00  0.00           O
ATOM    955  N   GLY A 646      38.090  35.720  59.390  1.00  0.00           N
ATOM    956  HN  GLY A 646      38.320  36.080  60.290  1.00  0.00           H
ATOM    957  CA  GLY A 646      37.280  36.600  58.520  1.00  0.00           C
ATOM    958  HA1 GLY A 646      36.940  37.490  59.040  1.00  0.00           H
ATOM    959  HA2 GLY A 646      36.410  36.060  58.220  1.00  0.00           H
ATOM    960  C   GLY A 646      38.040  37.010  57.310  1.00  0.00           C
ATOM    961  O   GLY A 646      37.520  37.060  56.160  1.00  0.00           O
ATOM    962  N   ALA A 647      39.370  37.230  57.450  1.00  0.00           N
ATOM    963  HN  ALA A 647      39.850  37.250  58.320  1.00  0.00           H
ATOM    964  CA  ALA A 647      40.300  37.250  56.330  1.00  0.00           C
ATOM    965  HA  ALA A 647      40.060  38.030  55.620  1.00  0.00           H
ATOM    966  CB  ALA A 647      41.740  37.360  56.820  1.00  0.00           C
ATOM    967  HB1 ALA A 647      41.930  38.360  57.290  1.00  0.00           H
ATOM    968  HB2 ALA A 647      42.430  37.350  55.950  1.00  0.00           H
ATOM    969  HB3 ALA A 647      42.090  36.530  57.460  1.00  0.00           H
ATOM    970  C   ALA A 647      40.220  36.040  55.510  1.00  0.00           C
ATOM    971  O   ALA A 647      39.960  36.110  54.330  1.00  0.00           O
ATOM    972  N   SER A 648      40.360  34.900  56.190  1.00  0.00           N
ATOM    973  HN  SER A 648      40.410  34.950  57.180  1.00  0.00           H
ATOM    974  CA  SER A 648      40.510  33.580  55.610  1.00  0.00           C
ATOM    975  HA  SER A 648      41.350  33.730  54.950  1.00  0.00           H
ATOM    976  CB  SER A 648      40.970  32.400  56.590  1.00  0.00           C
ATOM    977  HB1 SER A 648      40.380  32.500  57.540  1.00  0.00           H
ATOM    978  HB2 SER A 648      42.000  32.460  56.980  1.00  0.00           H
ATOM    979  OG  SER A 648      40.840  31.100  56.040  1.00  0.00           O
ATOM    980  HG1 SER A 648      41.370  31.010  55.240  1.00  0.00           H
ATOM    981  C   SER A 648      39.260  33.120  54.840  1.00  0.00           C
ATOM    982  O   SER A 648      39.300  32.600  53.710  1.00  0.00           O
ATOM    983  N   LEU A 649      38.080  33.550  55.390  1.00  0.00           N
ATOM    984  HN  LEU A 649      38.070  33.830  56.350  1.00  0.00           H
ATOM    985  CA  LEU A 649      36.840  33.210  54.760  1.00  0.00           C
ATOM    986  HA  LEU A 649      37.020  32.190  54.420  1.00  0.00           H
ATOM    987  CB  LEU A 649      35.660  33.270  55.800  1.00  0.00           C
ATOM    988  HB1 LEU A 649      35.530  34.340  56.030  1.00  0.00           H
ATOM    989  HB2 LEU A 649      36.010  32.760  56.730  1.00  0.00           H
ATOM    990  CG  LEU A 649      34.270  32.820  55.250  1.00  0.00           C
ATOM    991  HG  LEU A 649      34.080  33.500  54.380  1.00  0.00           H
ATOM    992  CD1 LEU A 649      34.310  31.390  54.760  1.00  0.00           C
ATOM    993 HD11 LEU A 649      33.280  31.050  54.510  1.00  0.00           H
ATOM    994 HD12 LEU A 649      34.670  30.740  55.590  1.00  0.00           H
ATOM    995 HD13 LEU A 649      35.040  31.240  53.930  1.00  0.00           H
ATOM    996  CD2 LEU A 649      33.060  33.020  56.230  1.00  0.00           C
ATOM    997 HD21 LEU A 649      32.160  32.650  55.690  1.00  0.00           H
ATOM    998 HD22 LEU A 649      32.940  34.090  56.520  1.00  0.00           H
ATOM    999 HD23 LEU A 649      33.200  32.410  57.140  1.00  0.00           H
ATOM   1000  C   LEU A 649      36.630  34.070  53.570  1.00  0.00           C
ATOM   1001  O   LEU A 649      36.330  33.590  52.460  1.00  0.00           O
ATOM   1002  N   THR A 650      36.780  35.410  53.640  1.00  0.00           N
ATOM   1003  HN  THR A 650      37.070  35.800  54.510  1.00  0.00           H
ATOM   1004  CA  THR A 650      36.740  36.350  52.530  1.00  0.00           C
ATOM   1005  HA  THR A 650      35.740  36.400  52.120  1.00  0.00           H
ATOM   1006  CB  THR A 650      37.070  37.740  52.960  1.00  0.00           C
ATOM   1007  HB  THR A 650      38.130  37.930  53.250  1.00  0.00           H
ATOM   1008  OG1 THR A 650      36.270  38.180  54.100  1.00  0.00           O
ATOM   1009  HG1 THR A 650      36.620  37.650  54.810  1.00  0.00           H
ATOM   1010  CG2 THR A 650      36.850  38.750  51.870  1.00  0.00           C
ATOM   1011 HG21 THR A 650      37.170  39.780  52.130  1.00  0.00           H
ATOM   1012 HG22 THR A 650      35.800  38.830  51.550  1.00  0.00           H
ATOM   1013 HG23 THR A 650      37.360  38.500  50.920  1.00  0.00           H
ATOM   1014  C   THR A 650      37.640  36.000  51.390  1.00  0.00           C
ATOM   1015  O   THR A 650      37.290  35.830  50.210  1.00  0.00           O
ATOM   1016  N   GLY A 651      38.920  35.780  51.700  1.00  0.00           N
ATOM   1017  HN  GLY A 651      39.180  35.820  52.660  1.00  0.00           H
ATOM   1018  CA  GLY A 651      39.990  35.440  50.760  1.00  0.00           C
ATOM   1019  HA1 GLY A 651      40.890  35.480  51.320  1.00  0.00           H
ATOM   1020  HA2 GLY A 651      39.840  36.190  49.990  1.00  0.00           H
ATOM   1021  C   GLY A 651      39.810  34.160  50.000  1.00  0.00           C
ATOM   1022  O   GLY A 651      39.990  34.220  48.760  1.00  0.00           O
ATOM   1023  N   ILE A 652      39.410  32.970  50.580  1.00  0.00           N
ATOM   1024  HN  ILE A 652      39.150  33.050  51.540  1.00  0.00           H
ATOM   1025  CA  ILE A 652      39.120  31.660  49.890  1.00  0.00           C
ATOM   1026  HA  ILE A 652      40.020  31.370  49.360  1.00  0.00           H
ATOM   1027  CB  ILE A 652      38.970  30.490  50.850  1.00  0.00           C
ATOM   1028  HB  ILE A 652      38.360  30.790  51.720  1.00  0.00           H
ATOM   1029  CG2 ILE A 652      38.320  29.190  50.310  1.00  0.00           C
ATOM   1030 HG21 ILE A 652      37.280  29.360  49.960  1.00  0.00           H
ATOM   1031 HG22 ILE A 652      38.130  28.560  51.190  1.00  0.00           H
ATOM   1032 HG23 ILE A 652      38.950  28.620  49.600  1.00  0.00           H
ATOM   1033  CG1 ILE A 652      40.360  30.100  51.360  1.00  0.00           C
ATOM   1034 HG11 ILE A 652      40.930  31.010  51.600  1.00  0.00           H
ATOM   1035 HG12 ILE A 652      40.780  29.390  50.600  1.00  0.00           H
ATOM   1036  CD  ILE A 652      40.390  29.200  52.660  1.00  0.00           C
ATOM   1037  HD1 ILE A 652      41.440  28.910  52.920  1.00  0.00           H
ATOM   1038  HD2 ILE A 652      39.790  28.320  52.360  1.00  0.00           H
ATOM   1039  HD3 ILE A 652      39.960  29.680  53.560  1.00  0.00           H
ATOM   1040  C   ILE A 652      38.020  31.710  48.860  1.00  0.00           C
ATOM   1041  O   ILE A 652      38.290  31.360  47.680  1.00  0.00           O
ATOM   1042  N   ALA A 653      36.890  32.280  49.240  1.00  0.00           N
ATOM   1043  HN  ALA A 653      36.780  32.540  50.190  1.00  0.00           H
ATOM   1044  CA  ALA A 653      35.840  32.510  48.270  1.00  0.00           C
ATOM   1045  HA  ALA A 653      35.550  31.610  47.740  1.00  0.00           H
ATOM   1046  CB  ALA A 653      34.630  32.950  49.120  1.00  0.00           C
ATOM   1047  HB1 ALA A 653      34.790  33.990  49.500  1.00  0.00           H
ATOM   1048  HB2 ALA A 653      34.320  32.230  49.900  1.00  0.00           H
ATOM   1049  HB3 ALA A 653      33.680  33.060  48.540  1.00  0.00           H
ATOM   1050  C   ALA A 653      36.170  33.530  47.130  1.00  0.00           C
ATOM   1051  O   ALA A 653      35.880  33.270  45.960  1.00  0.00           O
ATOM   1052  N   TYR A 654      36.800  34.740  47.430  1.00  0.00           N
ATOM   1053  HN  TYR A 654      36.850  35.100  48.360  1.00  0.00           H
ATOM   1054  CA  TYR A 654      37.270  35.710  46.420  1.00  0.00           C
ATOM   1055  HA  TYR A 654      36.400  35.930  45.820  1.00  0.00           H
ATOM   1056  CB  TYR A 654      37.760  36.980  47.110  1.00  0.00           C
ATOM   1057  HB1 TYR A 654      38.600  36.740  47.780  1.00  0.00           H
ATOM   1058  HB2 TYR A 654      37.040  37.310  47.880  1.00  0.00           H
ATOM   1059  CG  TYR A 654      38.120  38.180  46.270  1.00  0.00           C
ATOM   1060  CD1 TYR A 654      39.510  38.270  45.930  1.00  0.00           C
ATOM   1061  HD1 TYR A 654      40.220  37.550  46.280  1.00  0.00           H
ATOM   1062  CE1 TYR A 654      40.000  39.430  45.310  1.00  0.00           C
ATOM   1063  HE1 TYR A 654      40.970  39.380  44.820  1.00  0.00           H
ATOM   1064  CZ  TYR A 654      39.160  40.490  44.990  1.00  0.00           C
ATOM   1065  OH  TYR A 654      39.720  41.630  44.340  1.00  0.00           O
ATOM   1066  HH  TYR A 654      40.610  41.490  44.010  1.00  0.00           H
ATOM   1067  CD2 TYR A 654      37.310  39.280  45.830  1.00  0.00           C
ATOM   1068  HD2 TYR A 654      36.290  39.180  46.140  1.00  0.00           H
ATOM   1069  CE2 TYR A 654      37.880  40.440  45.240  1.00  0.00           C
ATOM   1070  HE2 TYR A 654      37.190  41.280  45.200  1.00  0.00           H
ATOM   1071  C   TYR A 654      38.320  35.090  45.530  1.00  0.00           C
ATOM   1072  O   TYR A 654      38.290  35.240  44.300  1.00  0.00           O
ATOM   1073  N   SER A 655      39.250  34.200  45.990  1.00  0.00           N
ATOM   1074  HN  SER A 655      39.300  34.080  46.980  1.00  0.00           H
ATOM   1075  CA  SER A 655      40.300  33.530  45.220  1.00  0.00           C
ATOM   1076  HA  SER A 655      40.930  34.240  44.710  1.00  0.00           H
ATOM   1077  CB  SER A 655      41.300  32.760  46.090  1.00  0.00           C
ATOM   1078  HB1 SER A 655      41.930  32.150  45.410  1.00  0.00           H
ATOM   1079  HB2 SER A 655      40.700  32.180  46.820  1.00  0.00           H
ATOM   1080  OG  SER A 655      42.160  33.630  46.820  1.00  0.00           O
ATOM   1081  HG1 SER A 655      41.710  33.940  47.610  1.00  0.00           H
ATOM   1082  C   SER A 655      39.720  32.620  44.170  1.00  0.00           C
ATOM   1083  O   SER A 655      40.080  32.700  43.010  1.00  0.00           O
ATOM   1084  N   LEU A 656      38.740  31.750  44.510  1.00  0.00           N
ATOM   1085  HN  LEU A 656      38.510  31.590  45.460  1.00  0.00           H
ATOM   1086  CA  LEU A 656      38.040  30.820  43.650  1.00  0.00           C
ATOM   1087  HA  LEU A 656      38.730  30.220  43.080  1.00  0.00           H
ATOM   1088  CB  LEU A 656      37.260  29.890  44.650  1.00  0.00           C
ATOM   1089  HB1 LEU A 656      36.540  29.170  44.190  1.00  0.00           H
ATOM   1090  HB2 LEU A 656      36.690  30.660  45.210  1.00  0.00           H
ATOM   1091  CG  LEU A 656      38.110  29.100  45.620  1.00  0.00           C
ATOM   1092  HG  LEU A 656      38.880  29.680  46.160  1.00  0.00           H
ATOM   1093  CD1 LEU A 656      37.260  28.380  46.710  1.00  0.00           C
ATOM   1094 HD11 LEU A 656      37.710  27.500  47.190  1.00  0.00           H
ATOM   1095 HD12 LEU A 656      36.320  27.970  46.270  1.00  0.00           H
ATOM   1096 HD13 LEU A 656      37.020  29.080  47.530  1.00  0.00           H
ATOM   1097  CD2 LEU A 656      38.910  27.970  44.910  1.00  0.00           C
ATOM   1098 HD21 LEU A 656      39.490  27.310  45.580  1.00  0.00           H
ATOM   1099 HD22 LEU A 656      39.570  28.330  44.090  1.00  0.00           H
ATOM   1100 HD23 LEU A 656      38.170  27.310  44.400  1.00  0.00           H
ATOM   1101  C   LEU A 656      37.140  31.510  42.580  1.00  0.00           C
ATOM   1102  O   LEU A 656      37.060  30.990  41.460  1.00  0.00           O
ATOM   1103  N   PHE A 657      36.400  32.590  42.920  1.00  0.00           N
ATOM   1104  HN  PHE A 657      36.540  33.090  43.780  1.00  0.00           H
ATOM   1105  CA  PHE A 657      35.230  32.960  42.140  1.00  0.00           C
ATOM   1106  HA  PHE A 657      35.230  32.510  41.150  1.00  0.00           H
ATOM   1107  CB  PHE A 657      33.930  32.730  42.980  1.00  0.00           C
ATOM   1108  HB1 PHE A 657      33.020  33.130  42.470  1.00  0.00           H
ATOM   1109  HB2 PHE A 657      34.030  33.350  43.900  1.00  0.00           H
ATOM   1110  CG  PHE A 657      33.680  31.210  43.470  1.00  0.00           C
ATOM   1111  CD1 PHE A 657      33.510  30.940  44.800  1.00  0.00           C
ATOM   1112  HD1 PHE A 657      33.440  31.720  45.540  1.00  0.00           H
ATOM   1113  CE1 PHE A 657      33.610  29.610  45.280  1.00  0.00           C
ATOM   1114  HE1 PHE A 657      33.730  29.400  46.330  1.00  0.00           H
ATOM   1115  CZ  PHE A 657      33.650  28.590  44.410  1.00  0.00           C
ATOM   1116  HZ  PHE A 657      33.770  27.540  44.630  1.00  0.00           H
ATOM   1117  CD2 PHE A 657      33.760  30.140  42.560  1.00  0.00           C
ATOM   1118  HD2 PHE A 657      33.900  30.410  41.520  1.00  0.00           H
ATOM   1119  CE2 PHE A 657      33.730  28.800  43.020  1.00  0.00           C
ATOM   1120  HE2 PHE A 657      33.710  27.950  42.370  1.00  0.00           H
ATOM   1121  C   PHE A 657      35.230  34.440  41.800  1.00  0.00           C
ATOM   1122  O   PHE A 657      34.440  34.880  40.930  1.00  0.00           O
ATOM   1123  N   ALA A 658      36.060  35.280  42.310  1.00  0.00           N
ATOM   1124  HN  ALA A 658      36.740  34.960  42.960  1.00  0.00           H
ATOM   1125  CA  ALA A 658      36.270  36.640  41.770  1.00  0.00           C
ATOM   1126  HA  ALA A 658      35.250  36.970  41.580  1.00  0.00           H
ATOM   1127  CB  ALA A 658      36.890  37.730  42.670  1.00  0.00           C
ATOM   1128  HB1 ALA A 658      36.790  38.730  42.180  1.00  0.00           H
ATOM   1129  HB2 ALA A 658      37.960  37.570  42.930  1.00  0.00           H
ATOM   1130  HB3 ALA A 658      36.470  37.790  43.700  1.00  0.00           H
ATOM   1131  C   ALA A 658      37.030  36.640  40.490  1.00  0.00           C
ATOM   1132  O   ALA A 658      37.460  35.550  40.010  1.00  0.00           O
ATOM   1133  N   GLY A 659      37.180  37.760  39.830  1.00  0.00           N
ATOM   1134  HN  GLY A 659      36.850  38.620  40.210  1.00  0.00           H
ATOM   1135  CA  GLY A 659      37.710  38.000  38.490  1.00  0.00           C
ATOM   1136  HA1 GLY A 659      37.710  39.080  38.340  1.00  0.00           H
ATOM   1137  HA2 GLY A 659      37.060  37.490  37.800  1.00  0.00           H
ATOM   1138  C   GLY A 659      39.170  37.650  38.180  1.00  0.00           C
ATOM   1139  O   GLY A 659      39.400  37.180  37.110  1.00  0.00           O
ATOM   1140  N   GLN A 660      40.110  37.910  39.130  1.00  0.00           N
ATOM   1141  HN  GLN A 660      39.890  38.200  40.070  1.00  0.00           H
ATOM   1142  CA  GLN A 660      41.450  37.410  39.000  1.00  0.00           C
ATOM   1143  HA  GLN A 660      41.450  36.410  38.610  1.00  0.00           H
ATOM   1144  CB  GLN A 660      42.360  38.370  38.120  1.00  0.00           C
ATOM   1145  HB1 GLN A 660      42.030  38.150  37.090  1.00  0.00           H
ATOM   1146  HB2 GLN A 660      43.450  38.270  38.260  1.00  0.00           H
ATOM   1147  CG  GLN A 660      42.080  39.890  38.250  1.00  0.00           C
ATOM   1148  HG1 GLN A 660      41.070  40.220  37.920  1.00  0.00           H
ATOM   1149  HG2 GLN A 660      42.760  40.460  37.570  1.00  0.00           H
ATOM   1150  CD  GLN A 660      42.140  40.400  39.660  1.00  0.00           C
ATOM   1151  OE1 GLN A 660      43.210  40.120  40.250  1.00  0.00           O
ATOM   1152  NE2 GLN A 660      41.030  40.940  40.250  1.00  0.00           N
ATOM   1153 HE21 GLN A 660      41.050  40.930  41.240  1.00  0.00           H
ATOM   1154 HE22 GLN A 660      40.180  41.080  39.730  1.00  0.00           H
ATOM   1155  C   GLN A 660      42.030  37.160  40.400  1.00  0.00           C
ATOM   1156  O   GLN A 660      41.460  37.830  41.270  1.00  0.00           O
ATOM   1157  N   PRO A 661      43.010  36.380  40.670  1.00  0.00           N
ATOM   1158  CD  PRO A 661      43.650  35.470  39.720  1.00  0.00           C
ATOM   1159  HD1 PRO A 661      44.420  35.990  39.110  1.00  0.00           H
ATOM   1160  HD2 PRO A 661      42.830  35.050  39.100  1.00  0.00           H
ATOM   1161  CA  PRO A 661      43.420  36.180  42.070  1.00  0.00           C
ATOM   1162  HA  PRO A 661      42.690  36.380  42.830  1.00  0.00           H
ATOM   1163  CB  PRO A 661      43.820  34.720  41.990  1.00  0.00           C
ATOM   1164  HB1 PRO A 661      42.820  34.220  42.110  1.00  0.00           H
ATOM   1165  HB2 PRO A 661      44.540  34.350  42.760  1.00  0.00           H
ATOM   1166  CG  PRO A 661      44.460  34.530  40.630  1.00  0.00           C
ATOM   1167  HG1 PRO A 661      45.500  34.900  40.730  1.00  0.00           H
ATOM   1168  HG2 PRO A 661      44.630  33.480  40.290  1.00  0.00           H
ATOM   1169  C   PRO A 661      44.710  37.010  42.280  1.00  0.00           C
ATOM   1170  O   PRO A 661      45.480  36.650  43.220  1.00  0.00           O
ATOM   1171  N   LEU A 662      45.010  38.010  41.510  1.00  0.00           N
ATOM   1172  HN  LEU A 662      44.290  38.340  40.900  1.00  0.00           H
ATOM   1173  CA  LEU A 662      46.270  38.690  41.530  1.00  0.00           C
ATOM   1174  HA  LEU A 662      47.000  37.890  41.620  1.00  0.00           H
ATOM   1175  CB  LEU A 662      46.620  39.290  40.130  1.00  0.00           C
ATOM   1176  HB1 LEU A 662      47.650  39.700  40.250  1.00  0.00           H
ATOM   1177  HB2 LEU A 662      46.130  40.260  39.910  1.00  0.00           H
ATOM   1178  CG  LEU A 662      46.500  38.290  39.000  1.00  0.00           C
ATOM   1179  HG  LEU A 662      45.410  38.050  38.930  1.00  0.00           H
ATOM   1180  CD1 LEU A 662      46.910  39.060  37.700  1.00  0.00           C
ATOM   1181 HD11 LEU A 662      48.000  39.320  37.760  1.00  0.00           H
ATOM   1182 HD12 LEU A 662      46.280  39.960  37.580  1.00  0.00           H
ATOM   1183 HD13 LEU A 662      46.760  38.380  36.830  1.00  0.00           H
ATOM   1184  CD2 LEU A 662      47.250  36.960  39.020  1.00  0.00           C
ATOM   1185 HD21 LEU A 662      48.330  37.210  38.940  1.00  0.00           H
ATOM   1186 HD22 LEU A 662      46.920  36.420  38.100  1.00  0.00           H
ATOM   1187 HD23 LEU A 662      47.010  36.300  39.870  1.00  0.00           H
ATOM   1188  C   LEU A 662      46.220  39.810  42.570  1.00  0.00           C
ATOM   1189  O   LEU A 662      47.170  40.050  43.290  1.00  0.00           O
ATOM   1190  N   THR A 663      45.020  40.410  42.690  1.00  0.00           N
ATOM   1191  HN  THR A 663      44.370  40.160  41.980  1.00  0.00           H
ATOM   1192  CA  THR A 663      44.560  41.280  43.800  1.00  0.00           C
ATOM   1193  HA  THR A 663      45.180  42.160  43.820  1.00  0.00           H
ATOM   1194  CB  THR A 663      43.070  41.790  43.690  1.00  0.00           C
ATOM   1195  HB  THR A 663      42.740  42.340  44.600  1.00  0.00           H
ATOM   1196  OG1 THR A 663      42.200  40.730  43.300  1.00  0.00           O
ATOM   1197  HG1 THR A 663      42.650  39.930  43.530  1.00  0.00           H
ATOM   1198  CG2 THR A 663      43.030  42.830  42.530  1.00  0.00           C
ATOM   1199 HG21 THR A 663      43.770  43.640  42.730  1.00  0.00           H
ATOM   1200 HG22 THR A 663      41.970  43.140  42.440  1.00  0.00           H
ATOM   1201 HG23 THR A 663      43.280  42.300  41.590  1.00  0.00           H
ATOM   1202  C   THR A 663      44.680  40.580  45.120  1.00  0.00           C
ATOM   1203  O   THR A 663      43.870  39.660  45.350  1.00  0.00           O
ATOM   1204  N   ILE A 664      45.520  41.080  46.000  1.00  0.00           N
ATOM   1205  HN  ILE A 664      46.080  41.880  45.840  1.00  0.00           H
ATOM   1206  CA  ILE A 664      45.610  40.570  47.360  1.00  0.00           C
ATOM   1207  HA  ILE A 664      45.050  39.640  47.350  1.00  0.00           H
ATOM   1208  CB  ILE A 664      47.020  40.260  47.860  1.00  0.00           C
ATOM   1209  HB  ILE A 664      47.600  41.180  47.650  1.00  0.00           H
ATOM   1210  CG2 ILE A 664      47.060  40.090  49.370  1.00  0.00           C
ATOM   1211 HG21 ILE A 664      46.360  39.310  49.720  1.00  0.00           H
ATOM   1212 HG22 ILE A 664      46.800  41.060  49.830  1.00  0.00           H
ATOM   1213 HG23 ILE A 664      48.110  39.850  49.690  1.00  0.00           H
ATOM   1214  CG1 ILE A 664      47.770  39.130  47.110  1.00  0.00           C
ATOM   1215 HG11 ILE A 664      48.810  39.140  47.480  1.00  0.00           H
ATOM   1216 HG12 ILE A 664      47.730  39.510  46.070  1.00  0.00           H
ATOM   1217  CD  ILE A 664      47.220  37.770  47.240  1.00  0.00           C
ATOM   1218  HD1 ILE A 664      47.930  37.010  46.850  1.00  0.00           H
ATOM   1219  HD2 ILE A 664      46.230  37.730  46.750  1.00  0.00           H
ATOM   1220  HD3 ILE A 664      46.990  37.530  48.300  1.00  0.00           H
ATOM   1221  C   ILE A 664      44.860  41.490  48.340  1.00  0.00           C
ATOM   1222  O   ILE A 664      45.000  42.670  48.410  1.00  0.00           O
ATOM   1223  N   LEU A 665      43.980  40.910  49.230  1.00  0.00           N
ATOM   1224  HN  LEU A 665      43.850  39.940  49.150  1.00  0.00           H
ATOM   1225  CA  LEU A 665      43.250  41.550  50.260  1.00  0.00           C
ATOM   1226  HA  LEU A 665      42.820  42.420  49.760  1.00  0.00           H
ATOM   1227  CB  LEU A 665      42.100  40.660  50.750  1.00  0.00           C
ATOM   1228  HB1 LEU A 665      41.590  41.220  51.570  1.00  0.00           H
ATOM   1229  HB2 LEU A 665      42.600  39.820  51.260  1.00  0.00           H
ATOM   1230  CG  LEU A 665      41.050  40.110  49.780  1.00  0.00           C
ATOM   1231  HG  LEU A 665      41.620  39.560  49.020  1.00  0.00           H
ATOM   1232  CD1 LEU A 665      40.160  39.150  50.620  1.00  0.00           C
ATOM   1233 HD11 LEU A 665      39.570  39.720  51.360  1.00  0.00           H
ATOM   1234 HD12 LEU A 665      40.740  38.350  51.120  1.00  0.00           H
ATOM   1235 HD13 LEU A 665      39.500  38.560  49.950  1.00  0.00           H
ATOM   1236  CD2 LEU A 665      40.220  41.200  49.120  1.00  0.00           C
ATOM   1237 HD21 LEU A 665      39.980  41.940  49.890  1.00  0.00           H
ATOM   1238 HD22 LEU A 665      39.390  40.850  48.460  1.00  0.00           H
ATOM   1239 HD23 LEU A 665      40.950  41.750  48.490  1.00  0.00           H
ATOM   1240  C   LEU A 665      44.170  42.060  51.440  1.00  0.00           C
ATOM   1241  O   LEU A 665      45.110  41.330  51.810  1.00  0.00           O
ATOM   1242  N   GLY A 666      43.890  43.210  52.120  1.00  0.00           N
ATOM   1243  HN  GLY A 666      43.190  43.830  51.750  1.00  0.00           H
ATOM   1244  CA  GLY A 666      44.560  43.730  53.290  1.00  0.00           C
ATOM   1245  HA1 GLY A 666      45.420  44.320  52.990  1.00  0.00           H
ATOM   1246  HA2 GLY A 666      44.870  43.000  54.010  1.00  0.00           H
ATOM   1247  C   GLY A 666      43.660  44.650  54.090  1.00  0.00           C
ATOM   1248  O   GLY A 666      42.450  44.720  53.930  1.00  0.00           O
ATOM   1249  N   SER A 667      44.280  45.340  55.100  1.00  0.00           N
ATOM   1250  HN  SER A 667      45.260  45.260  55.280  1.00  0.00           H
ATOM   1251  CA  SER A 667      43.470  46.320  55.840  1.00  0.00           C
ATOM   1252  HA  SER A 667      42.440  46.000  55.950  1.00  0.00           H
ATOM   1253  CB  SER A 667      43.860  46.420  57.340  1.00  0.00           C
ATOM   1254  HB1 SER A 667      44.060  45.410  57.750  1.00  0.00           H
ATOM   1255  HB2 SER A 667      43.090  46.850  58.030  1.00  0.00           H
ATOM   1256  OG  SER A 667      44.980  47.290  57.540  1.00  0.00           O
ATOM   1257  HG1 SER A 667      44.700  48.190  57.370  1.00  0.00           H
ATOM   1258  C   SER A 667      43.400  47.780  55.320  1.00  0.00           C
ATOM   1259  O   SER A 667      44.230  48.200  54.560  1.00  0.00           O
ATOM   1260  N   THR A 668      42.270  48.510  55.520  1.00  0.00           N
ATOM   1261  HN  THR A 668      41.480  48.310  56.080  1.00  0.00           H
ATOM   1262  CA  THR A 668      42.120  49.850  54.880  1.00  0.00           C
ATOM   1263  HA  THR A 668      43.070  50.250  54.560  1.00  0.00           H
ATOM   1264  CB  THR A 668      41.250  49.780  53.670  1.00  0.00           C
ATOM   1265  HB  THR A 668      41.650  49.100  52.890  1.00  0.00           H
ATOM   1266  OG1 THR A 668      41.110  51.070  53.050  1.00  0.00           O
ATOM   1267  HG1 THR A 668      40.690  50.880  52.210  1.00  0.00           H
ATOM   1268  CG2 THR A 668      39.850  49.340  54.060  1.00  0.00           C
ATOM   1269 HG21 THR A 668      39.810  48.430  54.710  1.00  0.00           H
ATOM   1270 HG22 THR A 668      39.180  49.290  53.170  1.00  0.00           H
ATOM   1271 HG23 THR A 668      39.340  50.140  54.650  1.00  0.00           H
ATOM   1272  C   THR A 668      41.600  50.850  55.940  1.00  0.00           C
ATOM   1273  O   THR A 668      40.870  50.550  56.850  1.00  0.00           O
ATOM   1274  N   GLY A 669      42.040  52.140  55.850  1.00  0.00           N
ATOM   1275  HN  GLY A 669      42.510  52.390  55.010  1.00  0.00           H
ATOM   1276  CA  GLY A 669      41.710  53.310  56.610  1.00  0.00           C
ATOM   1277  HA1 GLY A 669      42.250  54.090  56.100  1.00  0.00           H
ATOM   1278  HA2 GLY A 669      42.170  53.210  57.580  1.00  0.00           H
ATOM   1279  C   GLY A 669      40.270  53.640  56.850  1.00  0.00           C
ATOM   1280  O   GLY A 669      39.850  53.710  58.030  1.00  0.00           O
ATOM   1281  N   PRO A 670      39.450  53.830  55.840  1.00  0.00           N
ATOM   1282  CD  PRO A 670      39.870  54.230  54.520  1.00  0.00           C
ATOM   1283  HD1 PRO A 670      39.780  53.350  53.850  1.00  0.00           H
ATOM   1284  HD2 PRO A 670      40.910  54.620  54.560  1.00  0.00           H
ATOM   1285  CA  PRO A 670      38.140  54.390  56.140  1.00  0.00           C
ATOM   1286  HA  PRO A 670      38.330  55.190  56.840  1.00  0.00           H
ATOM   1287  CB  PRO A 670      37.630  54.790  54.770  1.00  0.00           C
ATOM   1288  HB1 PRO A 670      36.770  55.500  54.670  1.00  0.00           H
ATOM   1289  HB2 PRO A 670      37.250  53.850  54.330  1.00  0.00           H
ATOM   1290  CG  PRO A 670      38.900  55.230  54.060  1.00  0.00           C
ATOM   1291  HG1 PRO A 670      38.730  55.160  52.970  1.00  0.00           H
ATOM   1292  HG2 PRO A 670      39.150  56.290  54.250  1.00  0.00           H
ATOM   1293  C   PRO A 670      37.200  53.440  56.850  1.00  0.00           C
ATOM   1294  O   PRO A 670      36.430  53.880  57.710  1.00  0.00           O
ATOM   1295  N   VAL A 671      37.190  52.100  56.500  1.00  0.00           N
ATOM   1296  HN  VAL A 671      37.750  51.700  55.780  1.00  0.00           H
ATOM   1297  CA  VAL A 671      36.440  50.940  57.160  1.00  0.00           C
ATOM   1298  HA  VAL A 671      35.380  51.150  57.110  1.00  0.00           H
ATOM   1299  CB  VAL A 671      36.930  49.680  56.520  1.00  0.00           C
ATOM   1300  HB  VAL A 671      38.020  49.570  56.710  1.00  0.00           H
ATOM   1301  CG1 VAL A 671      36.250  48.380  57.160  1.00  0.00           C
ATOM   1302 HG11 VAL A 671      36.660  48.300  58.190  1.00  0.00           H
ATOM   1303 HG12 VAL A 671      36.560  47.520  56.520  1.00  0.00           H
ATOM   1304 HG13 VAL A 671      35.150  48.460  57.250  1.00  0.00           H
ATOM   1305  CG2 VAL A 671      36.610  49.720  54.970  1.00  0.00           C
ATOM   1306 HG21 VAL A 671      37.360  50.320  54.420  1.00  0.00           H
ATOM   1307 HG22 VAL A 671      35.670  50.260  54.720  1.00  0.00           H
ATOM   1308 HG23 VAL A 671      36.590  48.680  54.570  1.00  0.00           H
ATOM   1309  C   VAL A 671      36.830  50.930  58.640  1.00  0.00           C
ATOM   1310  O   VAL A 671      35.970  50.780  59.460  1.00  0.00           O
ATOM   1311  N   LEU A 672      38.160  51.040  59.020  1.00  0.00           N
ATOM   1312  HN  LEU A 672      38.900  51.160  58.350  1.00  0.00           H
ATOM   1313  CA  LEU A 672      38.550  51.050  60.410  1.00  0.00           C
ATOM   1314  HA  LEU A 672      38.140  50.130  60.810  1.00  0.00           H
ATOM   1315  CB  LEU A 672      40.110  51.150  60.440  1.00  0.00           C
ATOM   1316  HB1 LEU A 672      40.430  51.740  59.560  1.00  0.00           H
ATOM   1317  HB2 LEU A 672      40.430  50.100  60.260  1.00  0.00           H
ATOM   1318  CG  LEU A 672      40.800  51.740  61.640  1.00  0.00           C
ATOM   1319  HG  LEU A 672      40.350  52.740  61.810  1.00  0.00           H
ATOM   1320  CD1 LEU A 672      40.680  50.870  62.910  1.00  0.00           C
ATOM   1321 HD11 LEU A 672      41.060  51.390  63.810  1.00  0.00           H
ATOM   1322 HD12 LEU A 672      41.100  49.840  62.830  1.00  0.00           H
ATOM   1323 HD13 LEU A 672      39.590  50.730  63.060  1.00  0.00           H
ATOM   1324  CD2 LEU A 672      42.340  51.940  61.350  1.00  0.00           C
ATOM   1325 HD21 LEU A 672      42.490  52.410  60.350  1.00  0.00           H
ATOM   1326 HD22 LEU A 672      42.740  50.920  61.470  1.00  0.00           H
ATOM   1327 HD23 LEU A 672      42.690  52.660  62.120  1.00  0.00           H
ATOM   1328  C   LEU A 672      37.900  52.210  61.120  1.00  0.00           C
ATOM   1329  O   LEU A 672      37.410  52.120  62.260  1.00  0.00           O
ATOM   1330  N   VAL A 673      37.840  53.390  60.490  1.00  0.00           N
ATOM   1331  HN  VAL A 673      38.230  53.470  59.570  1.00  0.00           H
ATOM   1332  CA  VAL A 673      37.270  54.580  61.070  1.00  0.00           C
ATOM   1333  HA  VAL A 673      37.640  54.590  62.080  1.00  0.00           H
ATOM   1334  CB  VAL A 673      37.630  55.860  60.460  1.00  0.00           C
ATOM   1335  HB  VAL A 673      37.420  55.710  59.390  1.00  0.00           H
ATOM   1336  CG1 VAL A 673      36.780  57.110  60.940  1.00  0.00           C
ATOM   1337 HG11 VAL A 673      37.210  57.970  60.370  1.00  0.00           H
ATOM   1338 HG12 VAL A 673      36.970  57.220  62.020  1.00  0.00           H
ATOM   1339 HG13 VAL A 673      35.690  57.090  60.710  1.00  0.00           H
ATOM   1340  CG2 VAL A 673      39.150  56.110  60.620  1.00  0.00           C
ATOM   1341 HG21 VAL A 673      39.800  55.320  60.180  1.00  0.00           H
ATOM   1342 HG22 VAL A 673      39.400  56.240  61.700  1.00  0.00           H
ATOM   1343 HG23 VAL A 673      39.490  57.030  60.110  1.00  0.00           H
ATOM   1344  C   VAL A 673      35.730  54.430  61.140  1.00  0.00           C
ATOM   1345  O   VAL A 673      35.070  54.780  62.130  1.00  0.00           O
ATOM   1346  N   PHE A 674      35.140  53.880  60.160  1.00  0.00           N
ATOM   1347  HN  PHE A 674      35.660  53.720  59.330  1.00  0.00           H
ATOM   1348  CA  PHE A 674      33.740  53.640  60.060  1.00  0.00           C
ATOM   1349  HA  PHE A 674      33.180  54.560  60.100  1.00  0.00           H
ATOM   1350  CB  PHE A 674      33.430  53.010  58.640  1.00  0.00           C
ATOM   1351  HB1 PHE A 674      34.100  52.130  58.660  1.00  0.00           H
ATOM   1352  HB2 PHE A 674      33.610  53.770  57.850  1.00  0.00           H
ATOM   1353  CG  PHE A 674      32.070  52.400  58.500  1.00  0.00           C
ATOM   1354  CD1 PHE A 674      31.840  50.980  58.580  1.00  0.00           C
ATOM   1355  HD1 PHE A 674      32.730  50.390  58.760  1.00  0.00           H
ATOM   1356  CE1 PHE A 674      30.520  50.520  58.590  1.00  0.00           C
ATOM   1357  HE1 PHE A 674      30.280  49.480  58.740  1.00  0.00           H
ATOM   1358  CZ  PHE A 674      29.460  51.400  58.550  1.00  0.00           C
ATOM   1359  HZ  PHE A 674      28.490  50.910  58.500  1.00  0.00           H
ATOM   1360  CD2 PHE A 674      30.980  53.280  58.580  1.00  0.00           C
ATOM   1361  HD2 PHE A 674      31.080  54.350  58.610  1.00  0.00           H
ATOM   1362  CE2 PHE A 674      29.670  52.740  58.540  1.00  0.00           C
ATOM   1363  HE2 PHE A 674      28.720  53.250  58.590  1.00  0.00           H
ATOM   1364  C   PHE A 674      33.270  52.730  61.240  1.00  0.00           C
ATOM   1365  O   PHE A 674      32.310  53.050  61.900  1.00  0.00           O
ATOM   1366  N   GLU A 675      34.120  51.680  61.570  1.00  0.00           N
ATOM   1367  HN  GLU A 675      34.840  51.520  60.900  1.00  0.00           H
ATOM   1368  CA  GLU A 675      33.780  50.780  62.680  1.00  0.00           C
ATOM   1369  HA  GLU A 675      32.750  50.480  62.630  1.00  0.00           H
ATOM   1370  CB  GLU A 675      34.490  49.440  62.600  1.00  0.00           C
ATOM   1371  HB1 GLU A 675      34.360  48.810  63.510  1.00  0.00           H
ATOM   1372  HB2 GLU A 675      35.560  49.730  62.480  1.00  0.00           H
ATOM   1373  CG  GLU A 675      33.930  48.590  61.380  1.00  0.00           C
ATOM   1374  HG1 GLU A 675      34.670  47.820  61.080  1.00  0.00           H
ATOM   1375  HG2 GLU A 675      33.720  49.210  60.470  1.00  0.00           H
ATOM   1376  CD  GLU A 675      32.650  47.760  61.770  1.00  0.00           C
ATOM   1377  OE1 GLU A 675      32.470  47.450  62.980  1.00  0.00           O
ATOM   1378  OE2 GLU A 675      31.940  47.310  60.820  1.00  0.00           O
ATOM   1379  C   GLU A 675      33.910  51.550  64.050  1.00  0.00           C
ATOM   1380  O   GLU A 675      33.190  51.290  64.980  1.00  0.00           O
ATOM   1381  N   LYS A 676      34.850  52.560  64.070  1.00  0.00           N
ATOM   1382  HN  LYS A 676      35.350  52.770  63.230  1.00  0.00           H
ATOM   1383  CA  LYS A 676      35.100  53.280  65.300  1.00  0.00           C
ATOM   1384  HA  LYS A 676      35.020  52.540  66.090  1.00  0.00           H
ATOM   1385  CB  LYS A 676      36.500  53.980  65.350  1.00  0.00           C
ATOM   1386  HB1 LYS A 676      36.660  54.610  66.260  1.00  0.00           H
ATOM   1387  HB2 LYS A 676      36.590  54.650  64.460  1.00  0.00           H
ATOM   1388  CG  LYS A 676      37.630  52.870  65.530  1.00  0.00           C
ATOM   1389  HG1 LYS A 676      37.660  52.220  64.640  1.00  0.00           H
ATOM   1390  HG2 LYS A 676      37.390  52.230  66.410  1.00  0.00           H
ATOM   1391  CD  LYS A 676      39.060  53.440  65.690  1.00  0.00           C
ATOM   1392  HD1 LYS A 676      39.720  52.570  65.870  1.00  0.00           H
ATOM   1393  HD2 LYS A 676      39.070  53.990  66.660  1.00  0.00           H
ATOM   1394  CE  LYS A 676      39.640  54.300  64.550  1.00  0.00           C
ATOM   1395  HE1 LYS A 676      39.200  55.280  64.260  1.00  0.00           H
ATOM   1396  HE2 LYS A 676      39.640  53.700  63.620  1.00  0.00           H
ATOM   1397  NZ  LYS A 676      41.020  54.680  64.870  1.00  0.00           N
ATOM   1398  HZ1 LYS A 676      41.140  55.570  65.400  1.00  0.00           H
ATOM   1399  HZ2 LYS A 676      41.580  54.780  64.000  1.00  0.00           H
ATOM   1400  HZ3 LYS A 676      41.540  54.010  65.460  1.00  0.00           H
ATOM   1401  C   LYS A 676      34.030  54.360  65.560  1.00  0.00           C
ATOM   1402  O   LYS A 676      33.560  54.450  66.660  1.00  0.00           O
ATOM   1403  N   ILE A 677      33.690  55.200  64.550  1.00  0.00           N
ATOM   1404  HN  ILE A 677      34.360  55.260  63.810  1.00  0.00           H
ATOM   1405  CA  ILE A 677      32.660  56.170  64.720  1.00  0.00           C
ATOM   1406  HA  ILE A 677      32.960  56.780  65.560  1.00  0.00           H
ATOM   1407  CB  ILE A 677      32.520  57.170  63.550  1.00  0.00           C
ATOM   1408  HB  ILE A 677      32.170  56.540  62.700  1.00  0.00           H
ATOM   1409  CG2 ILE A 677      31.430  58.330  63.780  1.00  0.00           C
ATOM   1410 HG21 ILE A 677      31.230  58.870  62.820  1.00  0.00           H
ATOM   1411 HG22 ILE A 677      31.880  59.100  64.420  1.00  0.00           H
ATOM   1412 HG23 ILE A 677      30.540  57.880  64.270  1.00  0.00           H
ATOM   1413  CG1 ILE A 677      33.910  57.840  63.160  1.00  0.00           C
ATOM   1414 HG11 ILE A 677      33.890  58.450  62.230  1.00  0.00           H
ATOM   1415 HG12 ILE A 677      34.600  57.000  62.940  1.00  0.00           H
ATOM   1416  CD  ILE A 677      34.430  58.840  64.210  1.00  0.00           C
ATOM   1417  HD1 ILE A 677      35.280  59.320  63.680  1.00  0.00           H
ATOM   1418  HD2 ILE A 677      34.720  58.370  65.170  1.00  0.00           H
ATOM   1419  HD3 ILE A 677      33.690  59.630  64.440  1.00  0.00           H
ATOM   1420  C   ILE A 677      31.270  55.560  65.080  1.00  0.00           C
ATOM   1421  O   ILE A 677      30.440  56.000  65.900  1.00  0.00           O
ATOM   1422  N   LEU A 678      30.950  54.410  64.510  1.00  0.00           N
ATOM   1423  HN  LEU A 678      31.550  54.170  63.740  1.00  0.00           H
ATOM   1424  CA  LEU A 678      29.800  53.560  64.820  1.00  0.00           C
ATOM   1425  HA  LEU A 678      28.930  54.210  64.780  1.00  0.00           H
ATOM   1426  CB  LEU A 678      29.750  52.380  63.790  1.00  0.00           C
ATOM   1427  HB1 LEU A 678      30.690  51.780  63.820  1.00  0.00           H
ATOM   1428  HB2 LEU A 678      29.590  52.790  62.780  1.00  0.00           H
ATOM   1429  CG  LEU A 678      28.610  51.290  63.880  1.00  0.00           C
ATOM   1430  HG  LEU A 678      28.680  50.710  64.840  1.00  0.00           H
ATOM   1431  CD1 LEU A 678      27.180  51.880  63.830  1.00  0.00           C
ATOM   1432 HD11 LEU A 678      27.060  52.600  64.680  1.00  0.00           H
ATOM   1433 HD12 LEU A 678      26.310  51.190  63.770  1.00  0.00           H
ATOM   1434 HD13 LEU A 678      27.100  52.520  62.930  1.00  0.00           H
ATOM   1435  CD2 LEU A 678      28.840  50.240  62.840  1.00  0.00           C
ATOM   1436 HD21 LEU A 678      28.630  50.750  61.880  1.00  0.00           H
ATOM   1437 HD22 LEU A 678      28.110  49.410  62.960  1.00  0.00           H
ATOM   1438 HD23 LEU A 678      29.870  49.840  62.830  1.00  0.00           H
ATOM   1439  C   LEU A 678      29.650  53.070  66.230  1.00  0.00           C
ATOM   1440  O   LEU A 678      28.660  53.160  66.930  1.00  0.00           O
ATOM   1441  N   TYR A 679      30.790  52.660  66.880  1.00  0.00           N
ATOM   1442  HN  TYR A 679      31.720  52.610  66.510  1.00  0.00           H
ATOM   1443  CA  TYR A 679      30.890  52.380  68.250  1.00  0.00           C
ATOM   1444  HA  TYR A 679      30.100  51.690  68.530  1.00  0.00           H
ATOM   1445  CB  TYR A 679      32.320  51.830  68.640  1.00  0.00           C
ATOM   1446  HB1 TYR A 679      33.180  52.430  68.260  1.00  0.00           H
ATOM   1447  HB2 TYR A 679      32.440  50.790  68.280  1.00  0.00           H
ATOM   1448  CG  TYR A 679      32.420  51.670  70.130  1.00  0.00           C
ATOM   1449  CD1 TYR A 679      33.310  52.370  70.920  1.00  0.00           C
ATOM   1450  HD1 TYR A 679      34.030  53.040  70.460  1.00  0.00           H
ATOM   1451  CE1 TYR A 679      33.500  52.170  72.260  1.00  0.00           C
ATOM   1452  HE1 TYR A 679      34.240  52.640  72.890  1.00  0.00           H
ATOM   1453  CZ  TYR A 679      32.770  51.120  72.830  1.00  0.00           C
ATOM   1454  OH  TYR A 679      32.720  50.760  74.210  1.00  0.00           O
ATOM   1455  HH  TYR A 679      33.550  51.050  74.590  1.00  0.00           H
ATOM   1456  CD2 TYR A 679      31.650  50.670  70.720  1.00  0.00           C
ATOM   1457  HD2 TYR A 679      31.020  50.070  70.090  1.00  0.00           H
ATOM   1458  CE2 TYR A 679      31.830  50.390  72.080  1.00  0.00           C
ATOM   1459  HE2 TYR A 679      31.190  49.710  72.610  1.00  0.00           H
ATOM   1460  C   TYR A 679      30.570  53.570  69.080  1.00  0.00           C
ATOM   1461  O   TYR A 679      29.890  53.380  70.120  1.00  0.00           O
ATOM   1462  N   LYS A 680      31.080  54.740  68.720  1.00  0.00           N
ATOM   1463  HN  LYS A 680      31.650  54.890  67.910  1.00  0.00           H
ATOM   1464  CA  LYS A 680      30.840  55.990  69.410  1.00  0.00           C
ATOM   1465  HA  LYS A 680      30.940  55.860  70.470  1.00  0.00           H
ATOM   1466  CB  LYS A 680      31.710  57.150  68.960  1.00  0.00           C
ATOM   1467  HB1 LYS A 680      31.430  58.070  69.510  1.00  0.00           H
ATOM   1468  HB2 LYS A 680      31.540  57.290  67.860  1.00  0.00           H
ATOM   1469  CG  LYS A 680      33.210  56.860  69.280  1.00  0.00           C
ATOM   1470  HG1 LYS A 680      33.510  55.900  68.800  1.00  0.00           H
ATOM   1471  HG2 LYS A 680      33.300  56.730  70.370  1.00  0.00           H
ATOM   1472  CD  LYS A 680      34.260  57.860  68.830  1.00  0.00           C
ATOM   1473  HD1 LYS A 680      34.330  57.890  67.730  1.00  0.00           H
ATOM   1474  HD2 LYS A 680      35.200  57.440  69.240  1.00  0.00           H
ATOM   1475  CE  LYS A 680      34.130  59.320  69.360  1.00  0.00           C
ATOM   1476  HE1 LYS A 680      33.210  59.830  69.000  1.00  0.00           H
ATOM   1477  HE2 LYS A 680      34.970  59.960  68.990  1.00  0.00           H
ATOM   1478  NZ  LYS A 680      34.150  59.290  70.860  1.00  0.00           N
ATOM   1479  HZ1 LYS A 680      34.860  58.700  71.330  1.00  0.00           H
ATOM   1480  HZ2 LYS A 680      33.240  59.010  71.290  1.00  0.00           H
ATOM   1481  HZ3 LYS A 680      34.380  60.240  71.250  1.00  0.00           H
ATOM   1482  C   LYS A 680      29.390  56.370  69.290  1.00  0.00           C
ATOM   1483  O   LYS A 680      28.780  56.660  70.310  1.00  0.00           O
ATOM   1484  N   PHE A 681      28.770  56.280  68.080  1.00  0.00           N
ATOM   1485  HN  PHE A 681      29.170  55.800  67.300  1.00  0.00           H
ATOM   1486  CA  PHE A 681      27.380  56.720  67.920  1.00  0.00           C
ATOM   1487  HA  PHE A 681      27.310  57.670  68.440  1.00  0.00           H
ATOM   1488  CB  PHE A 681      27.040  56.880  66.450  1.00  0.00           C
ATOM   1489  HB1 PHE A 681      26.900  55.930  65.910  1.00  0.00           H
ATOM   1490  HB2 PHE A 681      27.770  57.460  65.860  1.00  0.00           H
ATOM   1491  CG  PHE A 681      25.670  57.570  66.270  1.00  0.00           C
ATOM   1492  CD1 PHE A 681      24.430  56.870  66.280  1.00  0.00           C
ATOM   1493  HD1 PHE A 681      24.450  55.800  66.450  1.00  0.00           H
ATOM   1494  CE1 PHE A 681      23.190  57.530  66.120  1.00  0.00           C
ATOM   1495  HE1 PHE A 681      22.250  57.010  66.190  1.00  0.00           H
ATOM   1496  CZ  PHE A 681      23.180  58.930  65.960  1.00  0.00           C
ATOM   1497  HZ  PHE A 681      22.210  59.350  65.750  1.00  0.00           H
ATOM   1498  CD2 PHE A 681      25.650  58.950  66.030  1.00  0.00           C
ATOM   1499  HD2 PHE A 681      26.590  59.480  66.120  1.00  0.00           H
ATOM   1500  CE2 PHE A 681      24.420  59.600  65.780  1.00  0.00           C
ATOM   1501  HE2 PHE A 681      24.540  60.680  65.670  1.00  0.00           H
ATOM   1502  C   PHE A 681      26.370  55.760  68.630  1.00  0.00           C
ATOM   1503  O   PHE A 681      25.360  56.230  69.160  1.00  0.00           O
ATOM   1504  N   CYS A 682      26.650  54.500  68.580  1.00  0.00           N
ATOM   1505  HN  CYS A 682      27.510  54.240  68.150  1.00  0.00           H
ATOM   1506  CA  CYS A 682      25.990  53.530  69.440  1.00  0.00           C
ATOM   1507  HA  CYS A 682      24.980  53.810  69.230  1.00  0.00           H
ATOM   1508  CB  CYS A 682      26.430  52.130  69.130  1.00  0.00           C
ATOM   1509  HB1 CYS A 682      26.020  51.420  69.880  1.00  0.00           H
ATOM   1510  HB2 CYS A 682      27.550  52.040  69.200  1.00  0.00           H
ATOM   1511  SG  CYS A 682      25.910  51.540  67.450  1.00  0.00           S
ATOM   1512  HG1 CYS A 682      26.790  52.360  66.880  1.00  0.00           H
ATOM   1513  C   CYS A 682      26.070  53.780  70.930  1.00  0.00           C
ATOM   1514  O   CYS A 682      25.020  53.820  71.560  1.00  0.00           O
ATOM   1515  N   ARG A 683      27.250  53.970  71.460  1.00  0.00           N
ATOM   1516  HN  ARG A 683      28.140  53.760  71.040  1.00  0.00           H
ATOM   1517  CA  ARG A 683      27.380  54.270  72.880  1.00  0.00           C
ATOM   1518  HA  ARG A 683      26.870  53.460  73.390  1.00  0.00           H
ATOM   1519  CB  ARG A 683      28.860  54.270  73.340  1.00  0.00           C
ATOM   1520  HB1 ARG A 683      28.920  54.810  74.310  1.00  0.00           H
ATOM   1521  HB2 ARG A 683      29.400  55.020  72.720  1.00  0.00           H
ATOM   1522  CG  ARG A 683      29.500  52.920  73.440  1.00  0.00           C
ATOM   1523  HG1 ARG A 683      30.580  53.050  73.680  1.00  0.00           H
ATOM   1524  HG2 ARG A 683      29.460  52.450  72.440  1.00  0.00           H
ATOM   1525  CD  ARG A 683      28.930  51.980  74.510  1.00  0.00           C
ATOM   1526  HD1 ARG A 683      27.900  51.640  74.240  1.00  0.00           H
ATOM   1527  HD2 ARG A 683      28.780  52.580  75.430  1.00  0.00           H
ATOM   1528  NE  ARG A 683      29.810  50.820  74.800  1.00  0.00           N
ATOM   1529  HE  ARG A 683      30.690  50.690  74.340  1.00  0.00           H
ATOM   1530  CZ  ARG A 683      29.570  49.920  75.770  1.00  0.00           C
ATOM   1531  NH1 ARG A 683      28.720  49.930  76.750  1.00  0.00           N
ATOM   1532 HH11 ARG A 683      28.020  50.650  76.800  1.00  0.00           H
ATOM   1533 HH12 ARG A 683      28.700  49.070  77.260  1.00  0.00           H
ATOM   1534  NH2 ARG A 683      30.390  48.910  75.800  1.00  0.00           N
ATOM   1535 HH21 ARG A 683      30.100  48.150  76.390  1.00  0.00           H
ATOM   1536 HH22 ARG A 683      31.060  48.730  75.080  1.00  0.00           H
ATOM   1537  C   ARG A 683      26.730  55.540  73.320  1.00  0.00           C
ATOM   1538  O   ARG A 683      25.870  55.460  74.190  1.00  0.00           O
ATOM   1539  N   ASP A 684      26.870  56.610  72.480  1.00  0.00           N
ATOM   1540  HN  ASP A 684      27.440  56.660  71.660  1.00  0.00           H
ATOM   1541  CA  ASP A 684      26.380  57.900  72.790  1.00  0.00           C
ATOM   1542  HA  ASP A 684      26.670  58.080  73.810  1.00  0.00           H
ATOM   1543  CB  ASP A 684      27.020  59.000  71.840  1.00  0.00           C
ATOM   1544  HB1 ASP A 684      26.540  59.990  72.040  1.00  0.00           H
ATOM   1545  HB2 ASP A 684      26.870  58.690  70.780  1.00  0.00           H
ATOM   1546  CG  ASP A 684      28.410  59.280  72.080  1.00  0.00           C
ATOM   1547  OD1 ASP A 684      28.870  59.080  73.260  1.00  0.00           O
ATOM   1548  OD2 ASP A 684      29.080  59.900  71.250  1.00  0.00           O
ATOM   1549  C   ASP A 684      24.870  58.050  72.870  1.00  0.00           C
ATOM   1550  O   ASP A 684      24.280  58.640  73.800  1.00  0.00           O
ATOM   1551  N   TYR A 685      24.070  57.460  71.950  1.00  0.00           N
ATOM   1552  HN  TYR A 685      24.400  56.990  71.140  1.00  0.00           H
ATOM   1553  CA  TYR A 685      22.650  57.420  72.010  1.00  0.00           C
ATOM   1554  HA  TYR A 685      22.380  58.250  72.650  1.00  0.00           H
ATOM   1555  CB  TYR A 685      22.010  57.680  70.630  1.00  0.00           C
ATOM   1556  HB1 TYR A 685      20.920  57.500  70.700  1.00  0.00           H
ATOM   1557  HB2 TYR A 685      22.390  56.980  69.860  1.00  0.00           H
ATOM   1558  CG  TYR A 685      22.140  59.120  70.350  1.00  0.00           C
ATOM   1559  CD1 TYR A 685      21.340  60.160  70.900  1.00  0.00           C
ATOM   1560  HD1 TYR A 685      20.610  59.940  71.660  1.00  0.00           H
ATOM   1561  CE1 TYR A 685      21.440  61.550  70.580  1.00  0.00           C
ATOM   1562  HE1 TYR A 685      20.850  62.270  71.130  1.00  0.00           H
ATOM   1563  CZ  TYR A 685      22.530  61.960  69.820  1.00  0.00           C
ATOM   1564  OH  TYR A 685      22.950  63.300  69.850  1.00  0.00           O
ATOM   1565  HH  TYR A 685      23.770  63.360  69.350  1.00  0.00           H
ATOM   1566  CD2 TYR A 685      23.100  59.580  69.420  1.00  0.00           C
ATOM   1567  HD2 TYR A 685      23.720  58.870  68.910  1.00  0.00           H
ATOM   1568  CE2 TYR A 685      23.270  60.980  69.120  1.00  0.00           C
ATOM   1569  HE2 TYR A 685      24.010  61.330  68.420  1.00  0.00           H
ATOM   1570  C   TYR A 685      22.120  56.160  72.580  1.00  0.00           C
ATOM   1571  O   TYR A 685      20.900  56.040  72.640  1.00  0.00           O
ATOM   1572  N   GLN A 686      22.990  55.260  73.080  1.00  0.00           N
ATOM   1573  HN  GLN A 686      23.940  55.510  73.160  1.00  0.00           H
ATOM   1574  CA  GLN A 686      22.650  54.110  73.860  1.00  0.00           C
ATOM   1575  HA  GLN A 686      23.630  53.780  74.170  1.00  0.00           H
ATOM   1576  CB  GLN A 686      21.890  54.360  75.210  1.00  0.00           C
ATOM   1577  HB1 GLN A 686      21.680  53.410  75.720  1.00  0.00           H
ATOM   1578  HB2 GLN A 686      20.890  54.770  74.950  1.00  0.00           H
ATOM   1579  CG  GLN A 686      22.620  55.160  76.310  1.00  0.00           C
ATOM   1580  HG1 GLN A 686      21.890  55.410  77.100  1.00  0.00           H
ATOM   1581  HG2 GLN A 686      22.990  56.120  75.880  1.00  0.00           H
ATOM   1582  CD  GLN A 686      23.860  54.420  76.880  1.00  0.00           C
ATOM   1583  OE1 GLN A 686      24.030  53.180  76.790  1.00  0.00           O
ATOM   1584  NE2 GLN A 686      24.800  55.180  77.430  1.00  0.00           N
ATOM   1585 HE21 GLN A 686      25.700  54.810  77.650  1.00  0.00           H
ATOM   1586 HE22 GLN A 686      24.530  56.060  77.800  1.00  0.00           H
ATOM   1587  C   GLN A 686      22.110  52.980  72.990  1.00  0.00           C
ATOM   1588  O   GLN A 686      21.290  52.190  73.500  1.00  0.00           O
ATOM   1589  N   LEU A 687      22.430  52.900  71.740  1.00  0.00           N
ATOM   1590  HN  LEU A 687      23.200  53.450  71.410  1.00  0.00           H
ATOM   1591  CA  LEU A 687      21.820  51.960  70.820  1.00  0.00           C
ATOM   1592  HA  LEU A 687      20.780  51.870  71.130  1.00  0.00           H
ATOM   1593  CB  LEU A 687      21.940  52.400  69.390  1.00  0.00           C
ATOM   1594  HB1 LEU A 687      21.410  51.690  68.720  1.00  0.00           H
ATOM   1595  HB2 LEU A 687      23.020  52.290  69.140  1.00  0.00           H
ATOM   1596  CG  LEU A 687      21.590  53.900  69.210  1.00  0.00           C
ATOM   1597  HG  LEU A 687      22.100  54.580  69.920  1.00  0.00           H
ATOM   1598  CD1 LEU A 687      21.940  54.350  67.810  1.00  0.00           C
ATOM   1599 HD11 LEU A 687      22.990  54.060  67.570  1.00  0.00           H
ATOM   1600 HD12 LEU A 687      22.050  55.450  67.780  1.00  0.00           H
ATOM   1601 HD13 LEU A 687      21.210  53.960  67.070  1.00  0.00           H
ATOM   1602  CD2 LEU A 687      20.050  54.210  69.350  1.00  0.00           C
ATOM   1603 HD21 LEU A 687      19.380  53.680  68.620  1.00  0.00           H
ATOM   1604 HD22 LEU A 687      19.870  55.300  69.200  1.00  0.00           H
ATOM   1605 HD23 LEU A 687      19.600  53.880  70.310  1.00  0.00           H
ATOM   1606  C   LEU A 687      22.380  50.530  70.950  1.00  0.00           C
ATOM   1607  O   LEU A 687      23.430  50.250  71.500  1.00  0.00           O
ATOM   1608  N   SER A 688      21.580  49.540  70.480  1.00  0.00           N
ATOM   1609  HN  SER A 688      20.840  49.800  69.870  1.00  0.00           H
ATOM   1610  CA  SER A 688      22.080  48.180  70.500  1.00  0.00           C
ATOM   1611  HA  SER A 688      22.540  48.070  71.470  1.00  0.00           H
ATOM   1612  CB  SER A 688      20.920  47.170  70.310  1.00  0.00           C
ATOM   1613  HB1 SER A 688      20.480  47.380  69.310  1.00  0.00           H
ATOM   1614  HB2 SER A 688      20.120  47.350  71.050  1.00  0.00           H
ATOM   1615  OG  SER A 688      21.340  45.910  70.620  1.00  0.00           O
ATOM   1616  HG1 SER A 688      20.550  45.380  70.670  1.00  0.00           H
ATOM   1617  C   SER A 688      23.100  48.080  69.420  1.00  0.00           C
ATOM   1618  O   SER A 688      22.820  48.230  68.270  1.00  0.00           O
ATOM   1619  N   TYR A 689      24.420  47.850  69.790  1.00  0.00           N
ATOM   1620  HN  TYR A 689      24.610  47.560  70.730  1.00  0.00           H
ATOM   1621  CA  TYR A 689      25.600  48.040  68.990  1.00  0.00           C
ATOM   1622  HA  TYR A 689      25.560  49.020  68.550  1.00  0.00           H
ATOM   1623  CB  TYR A 689      26.980  48.300  69.840  1.00  0.00           C
ATOM   1624  HB1 TYR A 689      26.920  47.600  70.710  1.00  0.00           H
ATOM   1625  HB2 TYR A 689      27.070  49.290  70.330  1.00  0.00           H
ATOM   1626  CG  TYR A 689      28.270  47.980  69.100  1.00  0.00           C
ATOM   1627  CD1 TYR A 689      28.770  48.840  68.050  1.00  0.00           C
ATOM   1628  HD1 TYR A 689      28.210  49.650  67.620  1.00  0.00           H
ATOM   1629  CE1 TYR A 689      30.030  48.610  67.540  1.00  0.00           C
ATOM   1630  HE1 TYR A 689      30.440  49.220  66.760  1.00  0.00           H
ATOM   1631  CZ  TYR A 689      30.770  47.550  68.080  1.00  0.00           C
ATOM   1632  OH  TYR A 689      32.070  47.260  67.640  1.00  0.00           O
ATOM   1633  HH  TYR A 689      32.210  47.710  66.800  1.00  0.00           H
ATOM   1634  CD2 TYR A 689      29.000  46.910  69.570  1.00  0.00           C
ATOM   1635  HD2 TYR A 689      28.650  46.260  70.360  1.00  0.00           H
ATOM   1636  CE2 TYR A 689      30.280  46.760  69.100  1.00  0.00           C
ATOM   1637  HE2 TYR A 689      30.950  46.070  69.590  1.00  0.00           H
ATOM   1638  C   TYR A 689      25.730  46.990  67.910  1.00  0.00           C
ATOM   1639  O   TYR A 689      25.660  47.390  66.770  1.00  0.00           O
ATOM   1640  N   LEU A 690      25.800  45.700  68.160  1.00  0.00           N
ATOM   1641  HN  LEU A 690      25.570  45.300  69.040  1.00  0.00           H
ATOM   1642  CA  LEU A 690      26.150  44.740  67.180  1.00  0.00           C
ATOM   1643  HA  LEU A 690      26.880  45.120  66.490  1.00  0.00           H
ATOM   1644  CB  LEU A 690      26.750  43.410  67.900  1.00  0.00           C
ATOM   1645  HB1 LEU A 690      26.770  42.490  67.280  1.00  0.00           H
ATOM   1646  HB2 LEU A 690      25.970  43.210  68.670  1.00  0.00           H
ATOM   1647  CG  LEU A 690      28.040  43.590  68.640  1.00  0.00           C
ATOM   1648  HG  LEU A 690      28.040  44.550  69.200  1.00  0.00           H
ATOM   1649  CD1 LEU A 690      28.280  42.540  69.720  1.00  0.00           C
ATOM   1650 HD11 LEU A 690      29.180  42.790  70.330  1.00  0.00           H
ATOM   1651 HD12 LEU A 690      28.350  41.480  69.410  1.00  0.00           H
ATOM   1652 HD13 LEU A 690      27.490  42.440  70.480  1.00  0.00           H
ATOM   1653  CD2 LEU A 690      29.230  43.680  67.710  1.00  0.00           C
ATOM   1654 HD21 LEU A 690      29.240  44.540  67.000  1.00  0.00           H
ATOM   1655 HD22 LEU A 690      29.340  42.760  67.100  1.00  0.00           H
ATOM   1656 HD23 LEU A 690      30.140  43.750  68.350  1.00  0.00           H
ATOM   1657  C   LEU A 690      24.990  44.290  66.340  1.00  0.00           C
ATOM   1658  O   LEU A 690      25.050  44.050  65.130  1.00  0.00           O
ATOM   1659  N   SER A 691      23.770  44.480  66.860  1.00  0.00           N
ATOM   1660  HN  SER A 691      23.730  44.620  67.840  1.00  0.00           H
ATOM   1661  CA  SER A 691      22.550  44.440  66.000  1.00  0.00           C
ATOM   1662  HA  SER A 691      22.600  43.500  65.480  1.00  0.00           H
ATOM   1663  CB  SER A 691      21.260  44.540  66.890  1.00  0.00           C
ATOM   1664  HB1 SER A 691      21.340  45.590  67.270  1.00  0.00           H
ATOM   1665  HB2 SER A 691      21.530  43.830  67.710  1.00  0.00           H
ATOM   1666  OG  SER A 691      20.010  44.310  66.200  1.00  0.00           O
ATOM   1667  HG1 SER A 691      19.830  45.180  65.830  1.00  0.00           H
ATOM   1668  C   SER A 691      22.520  45.480  64.910  1.00  0.00           C
ATOM   1669  O   SER A 691      22.240  45.200  63.720  1.00  0.00           O
ATOM   1670  N   LEU A 692      22.830  46.750  65.300  1.00  0.00           N
ATOM   1671  HN  LEU A 692      22.990  46.810  66.280  1.00  0.00           H
ATOM   1672  CA  LEU A 692      22.920  47.840  64.410  1.00  0.00           C
ATOM   1673  HA  LEU A 692      22.020  47.970  63.850  1.00  0.00           H
ATOM   1674  CB  LEU A 692      23.050  49.190  65.270  1.00  0.00           C
ATOM   1675  HB1 LEU A 692      24.010  49.160  65.840  1.00  0.00           H
ATOM   1676  HB2 LEU A 692      22.180  49.130  65.960  1.00  0.00           H
ATOM   1677  CG  LEU A 692      22.890  50.560  64.520  1.00  0.00           C
ATOM   1678  HG  LEU A 692      23.860  50.790  64.060  1.00  0.00           H
ATOM   1679  CD1 LEU A 692      21.680  50.590  63.540  1.00  0.00           C
ATOM   1680 HD11 LEU A 692      21.570  51.570  63.020  1.00  0.00           H
ATOM   1681 HD12 LEU A 692      20.810  50.160  64.090  1.00  0.00           H
ATOM   1682 HD13 LEU A 692      21.970  49.940  62.700  1.00  0.00           H
ATOM   1683  CD2 LEU A 692      22.680  51.700  65.590  1.00  0.00           C
ATOM   1684 HD21 LEU A 692      23.630  51.910  66.110  1.00  0.00           H
ATOM   1685 HD22 LEU A 692      21.920  51.300  66.300  1.00  0.00           H
ATOM   1686 HD23 LEU A 692      22.360  52.620  65.080  1.00  0.00           H
ATOM   1687  C   LEU A 692      24.120  47.700  63.430  1.00  0.00           C
ATOM   1688  O   LEU A 692      24.000  47.880  62.220  1.00  0.00           O
ATOM   1689  N   ARG A 693      25.330  47.280  63.950  1.00  0.00           N
ATOM   1690  HN  ARG A 693      25.430  47.150  64.940  1.00  0.00           H
ATOM   1691  CA  ARG A 693      26.450  46.900  63.030  1.00  0.00           C
ATOM   1692  HA  ARG A 693      26.600  47.850  62.530  1.00  0.00           H
ATOM   1693  CB  ARG A 693      27.710  46.670  63.910  1.00  0.00           C
ATOM   1694  HB1 ARG A 693      27.520  45.750  64.480  1.00  0.00           H
ATOM   1695  HB2 ARG A 693      27.760  47.500  64.650  1.00  0.00           H
ATOM   1696  CG  ARG A 693      29.040  46.630  63.140  1.00  0.00           C
ATOM   1697  HG1 ARG A 693      29.840  46.960  63.840  1.00  0.00           H
ATOM   1698  HG2 ARG A 693      29.010  47.350  62.300  1.00  0.00           H
ATOM   1699  CD  ARG A 693      29.410  45.330  62.440  1.00  0.00           C
ATOM   1700  HD1 ARG A 693      30.220  45.490  61.700  1.00  0.00           H
ATOM   1701  HD2 ARG A 693      28.540  44.910  61.890  1.00  0.00           H
ATOM   1702  NE  ARG A 693      29.660  44.200  63.340  1.00  0.00           N
ATOM   1703  HE  ARG A 693      29.170  43.340  63.190  1.00  0.00           H
ATOM   1704  CZ  ARG A 693      30.740  44.090  64.160  1.00  0.00           C
ATOM   1705  NH1 ARG A 693      31.570  45.100  64.230  1.00  0.00           N
ATOM   1706 HH11 ARG A 693      32.430  44.900  64.710  1.00  0.00           H
ATOM   1707 HH12 ARG A 693      31.530  45.930  63.660  1.00  0.00           H
ATOM   1708  NH2 ARG A 693      30.960  43.010  64.790  1.00  0.00           N
ATOM   1709 HH21 ARG A 693      30.470  42.200  64.450  1.00  0.00           H
ATOM   1710 HH22 ARG A 693      31.940  42.850  64.930  1.00  0.00           H
ATOM   1711  C   ARG A 693      26.180  45.800  62.060  1.00  0.00           C
ATOM   1712  O   ARG A 693      26.690  45.870  60.920  1.00  0.00           O
ATOM   1713  N   THR A 694      25.600  44.610  62.510  1.00  0.00           N
ATOM   1714  HN  THR A 694      25.390  44.560  63.480  1.00  0.00           H
ATOM   1715  CA  THR A 694      25.050  43.500  61.620  1.00  0.00           C
ATOM   1716  HA  THR A 694      25.880  43.140  61.020  1.00  0.00           H
ATOM   1717  CB  THR A 694      24.540  42.350  62.420  1.00  0.00           C
ATOM   1718  HB  THR A 694      23.570  42.620  62.910  1.00  0.00           H
ATOM   1719  OG1 THR A 694      25.440  42.080  63.450  1.00  0.00           O
ATOM   1720  HG1 THR A 694      25.100  42.650  64.130  1.00  0.00           H
ATOM   1721  CG2 THR A 694      24.370  41.050  61.540  1.00  0.00           C
ATOM   1722 HG21 THR A 694      24.760  40.180  62.100  1.00  0.00           H
ATOM   1723 HG22 THR A 694      24.940  40.960  60.580  1.00  0.00           H
ATOM   1724 HG23 THR A 694      23.320  40.900  61.210  1.00  0.00           H
ATOM   1725  C   THR A 694      23.930  44.090  60.720  1.00  0.00           C
ATOM   1726  O   THR A 694      24.000  43.830  59.540  1.00  0.00           O
ATOM   1727  N   SER A 695      22.980  44.950  61.150  1.00  0.00           N
ATOM   1728  HN  SER A 695      22.870  45.190  62.110  1.00  0.00           H
ATOM   1729  CA  SER A 695      22.110  45.530  60.160  1.00  0.00           C
ATOM   1730  HA  SER A 695      21.520  44.790  59.640  1.00  0.00           H
ATOM   1731  CB  SER A 695      21.020  46.340  60.870  1.00  0.00           C
ATOM   1732  HB1 SER A 695      20.340  46.840  60.140  1.00  0.00           H
ATOM   1733  HB2 SER A 695      21.420  47.090  61.580  1.00  0.00           H
ATOM   1734  OG  SER A 695      20.230  45.390  61.680  1.00  0.00           O
ATOM   1735  HG1 SER A 695      20.730  45.170  62.460  1.00  0.00           H
ATOM   1736  C   SER A 695      22.760  46.400  59.110  1.00  0.00           C
ATOM   1737  O   SER A 695      22.260  46.250  58.000  1.00  0.00           O
ATOM   1738  N   ILE A 696      23.720  47.270  59.390  1.00  0.00           N
ATOM   1739  HN  ILE A 696      23.970  47.430  60.340  1.00  0.00           H
ATOM   1740  CA  ILE A 696      24.420  48.030  58.470  1.00  0.00           C
ATOM   1741  HA  ILE A 696      23.650  48.410  57.800  1.00  0.00           H
ATOM   1742  CB  ILE A 696      25.290  49.110  59.140  1.00  0.00           C
ATOM   1743  HB  ILE A 696      26.040  48.730  59.860  1.00  0.00           H
ATOM   1744  CG2 ILE A 696      26.070  49.780  58.010  1.00  0.00           C
ATOM   1745 HG21 ILE A 696      25.510  49.910  57.070  1.00  0.00           H
ATOM   1746 HG22 ILE A 696      27.060  49.310  57.790  1.00  0.00           H
ATOM   1747 HG23 ILE A 696      26.200  50.830  58.380  1.00  0.00           H
ATOM   1748  CG1 ILE A 696      24.310  50.210  59.740  1.00  0.00           C
ATOM   1749 HG11 ILE A 696      23.350  49.740  60.050  1.00  0.00           H
ATOM   1750 HG12 ILE A 696      24.120  51.000  59.000  1.00  0.00           H
ATOM   1751  CD  ILE A 696      24.870  50.840  61.070  1.00  0.00           C
ATOM   1752  HD1 ILE A 696      25.900  51.210  60.990  1.00  0.00           H
ATOM   1753  HD2 ILE A 696      24.810  50.090  61.900  1.00  0.00           H
ATOM   1754  HD3 ILE A 696      24.260  51.730  61.360  1.00  0.00           H
ATOM   1755  C   ILE A 696      25.240  47.050  57.570  1.00  0.00           C
ATOM   1756  O   ILE A 696      25.360  47.180  56.400  1.00  0.00           O
ATOM   1757  N   GLY A 697      25.850  46.010  58.210  1.00  0.00           N
ATOM   1758  HN  GLY A 697      25.970  45.960  59.200  1.00  0.00           H
ATOM   1759  CA  GLY A 697      26.360  44.810  57.360  1.00  0.00           C
ATOM   1760  HA1 GLY A 697      26.510  44.090  58.150  1.00  0.00           H
ATOM   1761  HA2 GLY A 697      27.270  45.140  56.890  1.00  0.00           H
ATOM   1762  C   GLY A 697      25.400  44.180  56.380  1.00  0.00           C
ATOM   1763  O   GLY A 697      25.740  43.850  55.260  1.00  0.00           O
ATOM   1764  N   LEU A 698      24.160  44.070  56.750  1.00  0.00           N
ATOM   1765  HN  LEU A 698      23.930  44.340  57.680  1.00  0.00           H
ATOM   1766  CA  LEU A 698      23.100  43.640  55.840  1.00  0.00           C
ATOM   1767  HA  LEU A 698      23.520  42.800  55.300  1.00  0.00           H
ATOM   1768  CB  LEU A 698      21.920  43.150  56.640  1.00  0.00           C
ATOM   1769  HB1 LEU A 698      20.950  43.190  56.100  1.00  0.00           H
ATOM   1770  HB2 LEU A 698      21.790  43.870  57.470  1.00  0.00           H
ATOM   1771  CG  LEU A 698      22.190  41.780  57.270  1.00  0.00           C
ATOM   1772  HG  LEU A 698      23.230  41.850  57.650  1.00  0.00           H
ATOM   1773  CD1 LEU A 698      21.230  41.550  58.440  1.00  0.00           C
ATOM   1774 HD11 LEU A 698      21.410  42.260  59.280  1.00  0.00           H
ATOM   1775 HD12 LEU A 698      21.280  40.480  58.700  1.00  0.00           H
ATOM   1776 HD13 LEU A 698      20.200  41.840  58.130  1.00  0.00           H
ATOM   1777  CD2 LEU A 698      22.110  40.640  56.300  1.00  0.00           C
ATOM   1778 HD21 LEU A 698      22.960  40.680  55.580  1.00  0.00           H
ATOM   1779 HD22 LEU A 698      21.180  40.420  55.730  1.00  0.00           H
ATOM   1780 HD23 LEU A 698      22.270  39.750  56.950  1.00  0.00           H
ATOM   1781  C   LEU A 698      22.710  44.720  54.730  1.00  0.00           C
ATOM   1782  O   LEU A 698      22.750  44.370  53.530  1.00  0.00           O
ATOM   1783  N   TRP A 699      22.590  45.980  55.130  1.00  0.00           N
ATOM   1784  HN  TRP A 699      22.570  46.280  56.090  1.00  0.00           H
ATOM   1785  CA  TRP A 699      22.320  47.100  54.190  1.00  0.00           C
ATOM   1786  HA  TRP A 699      21.480  46.760  53.600  1.00  0.00           H
ATOM   1787  CB  TRP A 699      22.080  48.490  54.840  1.00  0.00           C
ATOM   1788  HB1 TRP A 699      22.050  49.280  54.050  1.00  0.00           H
ATOM   1789  HB2 TRP A 699      22.960  48.750  55.460  1.00  0.00           H
ATOM   1790  CG  TRP A 699      20.810  48.610  55.610  1.00  0.00           C
ATOM   1791  CD1 TRP A 699      20.710  48.920  56.980  1.00  0.00           C
ATOM   1792  HD1 TRP A 699      21.490  49.010  57.710  1.00  0.00           H
ATOM   1793  NE1 TRP A 699      19.380  49.370  57.210  1.00  0.00           N
ATOM   1794  HE1 TRP A 699      18.900  49.730  57.990  1.00  0.00           H
ATOM   1795  CE2 TRP A 699      18.610  49.250  56.090  1.00  0.00           C
ATOM   1796  CD2 TRP A 699      19.480  48.710  55.080  1.00  0.00           C
ATOM   1797  CE3 TRP A 699      18.980  48.560  53.740  1.00  0.00           C
ATOM   1798  HE3 TRP A 699      19.610  48.140  52.970  1.00  0.00           H
ATOM   1799  CZ3 TRP A 699      17.650  48.820  53.490  1.00  0.00           C
ATOM   1800  HZ3 TRP A 699      17.290  48.650  52.490  1.00  0.00           H
ATOM   1801  CZ2 TRP A 699      17.280  49.630  55.780  1.00  0.00           C
ATOM   1802  HZ2 TRP A 699      16.730  50.210  56.500  1.00  0.00           H
ATOM   1803  CH2 TRP A 699      16.780  49.330  54.510  1.00  0.00           C
ATOM   1804  HH2 TRP A 699      15.750  49.530  54.260  1.00  0.00           H
ATOM   1805  C   TRP A 699      23.460  47.370  53.210  1.00  0.00           C
ATOM   1806  O   TRP A 699      23.230  47.630  52.030  1.00  0.00           O
ATOM   1807  N   THR A 700      24.760  47.360  53.690  1.00  0.00           N
ATOM   1808  HN  THR A 700      24.900  47.090  54.640  1.00  0.00           H
ATOM   1809  CA  THR A 700      25.880  47.590  52.780  1.00  0.00           C
ATOM   1810  HA  THR A 700      25.670  48.590  52.450  1.00  0.00           H
ATOM   1811  CB  THR A 700      27.200  47.650  53.490  1.00  0.00           C
ATOM   1812  HB  THR A 700      27.520  46.660  53.860  1.00  0.00           H
ATOM   1813  OG1 THR A 700      27.060  48.550  54.610  1.00  0.00           O
ATOM   1814  HG1 THR A 700      26.660  48.070  55.350  1.00  0.00           H
ATOM   1815  CG2 THR A 700      28.350  48.320  52.590  1.00  0.00           C
ATOM   1816 HG21 THR A 700      28.400  47.890  51.560  1.00  0.00           H
ATOM   1817 HG22 THR A 700      29.350  48.350  53.050  1.00  0.00           H
ATOM   1818 HG23 THR A 700      28.040  49.380  52.400  1.00  0.00           H
ATOM   1819  C   THR A 700      25.950  46.630  51.680  1.00  0.00           C
ATOM   1820  O   THR A 700      26.050  46.850  50.480  1.00  0.00           O
ATOM   1821  N   SER A 701      25.990  45.340  52.020  1.00  0.00           N
ATOM   1822  HN  SER A 701      25.760  45.120  52.960  1.00  0.00           H
ATOM   1823  CA  SER A 701      26.120  44.240  51.130  1.00  0.00           C
ATOM   1824  HA  SER A 701      26.950  44.410  50.450  1.00  0.00           H
ATOM   1825  CB  SER A 701      26.310  42.900  51.840  1.00  0.00           C
ATOM   1826  HB1 SER A 701      27.380  42.890  52.160  1.00  0.00           H
ATOM   1827  HB2 SER A 701      26.220  42.030  51.150  1.00  0.00           H
ATOM   1828  OG  SER A 701      25.300  42.670  52.800  1.00  0.00           O
ATOM   1829  HG1 SER A 701      25.630  43.110  53.590  1.00  0.00           H
ATOM   1830  C   SER A 701      24.960  44.060  50.270  1.00  0.00           C
ATOM   1831  O   SER A 701      25.170  43.750  49.090  1.00  0.00           O
ATOM   1832  N   PHE A 702      23.750  44.430  50.680  1.00  0.00           N
ATOM   1833  HN  PHE A 702      23.670  44.700  51.630  1.00  0.00           H
ATOM   1834  CA  PHE A 702      22.600  44.630  49.700  1.00  0.00           C
ATOM   1835  HA  PHE A 702      22.450  43.740  49.120  1.00  0.00           H
ATOM   1836  CB  PHE A 702      21.310  44.850  50.550  1.00  0.00           C
ATOM   1837  HB1 PHE A 702      21.540  45.660  51.260  1.00  0.00           H
ATOM   1838  HB2 PHE A 702      21.030  43.930  51.110  1.00  0.00           H
ATOM   1839  CG  PHE A 702      20.020  45.290  49.890  1.00  0.00           C
ATOM   1840  CD1 PHE A 702      19.420  44.520  48.900  1.00  0.00           C
ATOM   1841  HD1 PHE A 702      19.670  43.480  48.740  1.00  0.00           H
ATOM   1842  CE1 PHE A 702      18.400  45.090  48.050  1.00  0.00           C
ATOM   1843  HE1 PHE A 702      17.870  44.470  47.350  1.00  0.00           H
ATOM   1844  CZ  PHE A 702      17.890  46.360  48.400  1.00  0.00           C
ATOM   1845  HZ  PHE A 702      16.990  46.630  47.880  1.00  0.00           H
ATOM   1846  CD2 PHE A 702      19.500  46.580  50.140  1.00  0.00           C
ATOM   1847  HD2 PHE A 702      20.050  47.060  50.930  1.00  0.00           H
ATOM   1848  CE2 PHE A 702      18.440  47.120  49.460  1.00  0.00           C
ATOM   1849  HE2 PHE A 702      17.990  48.040  49.800  1.00  0.00           H
ATOM   1850  C   PHE A 702      22.810  45.740  48.660  1.00  0.00           C
ATOM   1851  O   PHE A 702      22.550  45.530  47.470  1.00  0.00           O
ATOM   1852  N   LEU A 703      23.340  46.890  49.050  1.00  0.00           N
ATOM   1853  HN  LEU A 703      23.510  46.930  50.040  1.00  0.00           H
ATOM   1854  CA  LEU A 703      23.770  48.040  48.190  1.00  0.00           C
ATOM   1855  HA  LEU A 703      22.880  48.270  47.610  1.00  0.00           H
ATOM   1856  CB  LEU A 703      23.940  49.270  49.110  1.00  0.00           C
ATOM   1857  HB1 LEU A 703      24.460  50.100  48.600  1.00  0.00           H
ATOM   1858  HB2 LEU A 703      24.590  49.000  49.970  1.00  0.00           H
ATOM   1859  CG  LEU A 703      22.640  49.790  49.770  1.00  0.00           C
ATOM   1860  HG  LEU A 703      22.060  48.990  50.270  1.00  0.00           H
ATOM   1861  CD1 LEU A 703      23.080  50.750  50.860  1.00  0.00           C
ATOM   1862 HD11 LEU A 703      22.100  51.070  51.280  1.00  0.00           H
ATOM   1863 HD12 LEU A 703      23.600  51.640  50.450  1.00  0.00           H
ATOM   1864 HD13 LEU A 703      23.650  50.250  51.680  1.00  0.00           H
ATOM   1865  CD2 LEU A 703      21.700  50.440  48.820  1.00  0.00           C
ATOM   1866 HD21 LEU A 703      22.250  51.210  48.220  1.00  0.00           H
ATOM   1867 HD22 LEU A 703      20.880  50.980  49.340  1.00  0.00           H
ATOM   1868 HD23 LEU A 703      21.260  49.880  47.960  1.00  0.00           H
ATOM   1869  C   LEU A 703      24.920  47.700  47.220  1.00  0.00           C
ATOM   1870  O   LEU A 703      24.930  48.110  46.070  1.00  0.00           O
ATOM   1871  N   CYS A 704      25.870  46.850  47.690  1.00  0.00           N
ATOM   1872  HN  CYS A 704      25.910  46.600  48.660  1.00  0.00           H
ATOM   1873  CA  CYS A 704      26.890  46.280  46.820  1.00  0.00           C
ATOM   1874  HA  CYS A 704      27.510  46.990  46.300  1.00  0.00           H
ATOM   1875  CB  CYS A 704      27.880  45.370  47.620  1.00  0.00           C
ATOM   1876  HB1 CYS A 704      28.490  44.710  46.960  1.00  0.00           H
ATOM   1877  HB2 CYS A 704      27.270  44.730  48.290  1.00  0.00           H
ATOM   1878  SG  CYS A 704      28.990  46.380  48.680  1.00  0.00           S
ATOM   1879  HG1 CYS A 704      28.110  47.360  48.740  1.00  0.00           H
ATOM   1880  C   CYS A 704      26.310  45.360  45.730  1.00  0.00           C
ATOM   1881  O   CYS A 704      26.870  45.330  44.630  1.00  0.00           O
ATOM   1882  N   ILE A 705      25.290  44.540  46.030  1.00  0.00           N
ATOM   1883  HN  ILE A 705      24.870  44.520  46.930  1.00  0.00           H
ATOM   1884  CA  ILE A 705      24.520  43.840  44.990  1.00  0.00           C
ATOM   1885  HA  ILE A 705      25.260  43.430  44.320  1.00  0.00           H
ATOM   1886  CB  ILE A 705      23.640  42.750  45.590  1.00  0.00           C
ATOM   1887  HB  ILE A 705      22.830  43.120  46.260  1.00  0.00           H
ATOM   1888  CG2 ILE A 705      23.060  41.940  44.350  1.00  0.00           C
ATOM   1889 HG21 ILE A 705      22.380  42.600  43.760  1.00  0.00           H
ATOM   1890 HG22 ILE A 705      22.560  41.030  44.720  1.00  0.00           H
ATOM   1891 HG23 ILE A 705      23.870  41.550  43.690  1.00  0.00           H
ATOM   1892  CG1 ILE A 705      24.650  41.820  46.370  1.00  0.00           C
ATOM   1893 HG11 ILE A 705      25.120  42.380  47.210  1.00  0.00           H
ATOM   1894 HG12 ILE A 705      25.480  41.480  45.730  1.00  0.00           H
ATOM   1895  CD  ILE A 705      23.940  40.580  46.870  1.00  0.00           C
ATOM   1896  HD1 ILE A 705      23.840  39.820  46.060  1.00  0.00           H
ATOM   1897  HD2 ILE A 705      22.970  40.820  47.350  1.00  0.00           H
ATOM   1898  HD3 ILE A 705      24.610  40.040  47.570  1.00  0.00           H
ATOM   1899  C   ILE A 705      23.780  44.790  44.080  1.00  0.00           C
ATOM   1900  O   ILE A 705      23.830  44.730  42.880  1.00  0.00           O
ATOM   1901  N   VAL A 706      23.100  45.800  44.630  1.00  0.00           N
ATOM   1902  HN  VAL A 706      23.220  45.950  45.610  1.00  0.00           H
ATOM   1903  CA  VAL A 706      22.280  46.790  43.910  1.00  0.00           C
ATOM   1904  HA  VAL A 706      21.510  46.330  43.300  1.00  0.00           H
ATOM   1905  CB  VAL A 706      21.530  47.800  44.840  1.00  0.00           C
ATOM   1906  HB  VAL A 706      22.250  48.270  45.550  1.00  0.00           H
ATOM   1907  CG1 VAL A 706      20.890  48.960  44.080  1.00  0.00           C
ATOM   1908 HG11 VAL A 706      21.590  49.660  43.580  1.00  0.00           H
ATOM   1909 HG12 VAL A 706      20.340  49.630  44.800  1.00  0.00           H
ATOM   1910 HG13 VAL A 706      20.280  48.400  43.350  1.00  0.00           H
ATOM   1911  CG2 VAL A 706      20.240  47.220  45.580  1.00  0.00           C
ATOM   1912 HG21 VAL A 706      20.660  46.380  46.170  1.00  0.00           H
ATOM   1913 HG22 VAL A 706      19.490  46.840  44.850  1.00  0.00           H
ATOM   1914 HG23 VAL A 706      19.880  47.890  46.390  1.00  0.00           H
ATOM   1915  C   VAL A 706      23.090  47.580  42.910  1.00  0.00           C
ATOM   1916  O   VAL A 706      22.750  47.780  41.740  1.00  0.00           O
ATOM   1917  N   LEU A 707      24.280  48.050  43.300  1.00  0.00           N
ATOM   1918  HN  LEU A 707      24.430  48.050  44.290  1.00  0.00           H
ATOM   1919  CA  LEU A 707      25.230  48.780  42.510  1.00  0.00           C
ATOM   1920  HA  LEU A 707      24.690  49.640  42.160  1.00  0.00           H
ATOM   1921  CB  LEU A 707      26.410  49.260  43.430  1.00  0.00           C
ATOM   1922  HB1 LEU A 707      26.770  48.360  43.960  1.00  0.00           H
ATOM   1923  HB2 LEU A 707      25.880  49.940  44.130  1.00  0.00           H
ATOM   1924  CG  LEU A 707      27.620  50.060  42.810  1.00  0.00           C
ATOM   1925  HG  LEU A 707      27.980  49.370  42.020  1.00  0.00           H
ATOM   1926  CD1 LEU A 707      27.130  51.310  42.070  1.00  0.00           C
ATOM   1927 HD11 LEU A 707      26.080  51.210  41.720  1.00  0.00           H
ATOM   1928 HD12 LEU A 707      27.890  51.620  41.330  1.00  0.00           H
ATOM   1929 HD13 LEU A 707      27.020  52.150  42.790  1.00  0.00           H
ATOM   1930  CD2 LEU A 707      28.760  50.350  43.800  1.00  0.00           C
ATOM   1931 HD21 LEU A 707      28.300  50.730  44.740  1.00  0.00           H
ATOM   1932 HD22 LEU A 707      29.510  51.100  43.450  1.00  0.00           H
ATOM   1933 HD23 LEU A 707      29.270  49.380  43.970  1.00  0.00           H
ATOM   1934  C   LEU A 707      25.700  48.090  41.290  1.00  0.00           C
ATOM   1935  O   LEU A 707      25.800  48.620  40.220  1.00  0.00           O
ATOM   1936  N   VAL A 708      26.060  46.780  41.460  1.00  0.00           N
ATOM   1937  HN  VAL A 708      25.910  46.300  42.330  1.00  0.00           H
ATOM   1938  CA  VAL A 708      26.480  45.830  40.420  1.00  0.00           C
ATOM   1939  HA  VAL A 708      27.230  46.270  39.810  1.00  0.00           H
ATOM   1940  CB  VAL A 708      27.070  44.550  41.070  1.00  0.00           C
ATOM   1941  HB  VAL A 708      26.350  44.020  41.730  1.00  0.00           H
ATOM   1942  CG1 VAL A 708      27.340  43.570  39.870  1.00  0.00           C
ATOM   1943 HG11 VAL A 708      26.360  43.300  39.440  1.00  0.00           H
ATOM   1944 HG12 VAL A 708      27.990  42.750  40.250  1.00  0.00           H
ATOM   1945 HG13 VAL A 708      27.930  44.090  39.080  1.00  0.00           H
ATOM   1946  CG2 VAL A 708      28.390  44.930  41.770  1.00  0.00           C
ATOM   1947 HG21 VAL A 708      28.720  44.030  42.340  1.00  0.00           H
ATOM   1948 HG22 VAL A 708      28.270  45.670  42.590  1.00  0.00           H
ATOM   1949 HG23 VAL A 708      29.270  45.050  41.100  1.00  0.00           H
ATOM   1950  C   VAL A 708      25.360  45.490  39.440  1.00  0.00           C
ATOM   1951  O   VAL A 708      25.600  45.420  38.200  1.00  0.00           O
ATOM   1952  N   ALA A 709      24.120  45.330  40.010  1.00  0.00           N
ATOM   1953  HN  ALA A 709      24.070  45.260  41.000  1.00  0.00           H
ATOM   1954  CA  ALA A 709      22.900  45.140  39.300  1.00  0.00           C
ATOM   1955  HA  ALA A 709      23.140  44.270  38.690  1.00  0.00           H
ATOM   1956  CB  ALA A 709      21.820  44.890  40.280  1.00  0.00           C
ATOM   1957  HB1 ALA A 709      21.570  45.730  40.950  1.00  0.00           H
ATOM   1958  HB2 ALA A 709      22.150  43.990  40.850  1.00  0.00           H
ATOM   1959  HB3 ALA A 709      20.930  44.550  39.720  1.00  0.00           H
ATOM   1960  C   ALA A 709      22.690  46.300  38.420  1.00  0.00           C
ATOM   1961  O   ALA A 709      22.460  46.100  37.270  1.00  0.00           O
ATOM   1962  N   THR A 710      22.860  47.540  38.890  1.00  0.00           N
ATOM   1963  HN  THR A 710      23.140  47.590  39.850  1.00  0.00           H
ATOM   1964  CA  THR A 710      22.540  48.690  38.060  1.00  0.00           C
ATOM   1965  HA  THR A 710      21.840  48.390  37.300  1.00  0.00           H
ATOM   1966  CB  THR A 710      22.010  49.890  38.890  1.00  0.00           C
ATOM   1967  HB  THR A 710      21.910  50.760  38.200  1.00  0.00           H
ATOM   1968  OG1 THR A 710      22.840  50.250  40.020  1.00  0.00           O
ATOM   1969  HG1 THR A 710      22.910  49.440  40.530  1.00  0.00           H
ATOM   1970  CG2 THR A 710      20.620  49.620  39.440  1.00  0.00           C
ATOM   1971 HG21 THR A 710      19.860  49.340  38.690  1.00  0.00           H
ATOM   1972 HG22 THR A 710      20.130  50.460  39.980  1.00  0.00           H
ATOM   1973 HG23 THR A 710      20.740  48.760  40.140  1.00  0.00           H
ATOM   1974  C   THR A 710      23.730  49.140  37.220  1.00  0.00           C
ATOM   1975  O   THR A 710      23.600  50.100  36.500  1.00  0.00           O
ATOM   1976  N   ASP A 711      24.870  48.430  37.200  1.00  0.00           N
ATOM   1977  HN  ASP A 711      25.050  47.710  37.860  1.00  0.00           H
ATOM   1978  CA  ASP A 711      26.120  48.730  36.370  1.00  0.00           C
ATOM   1979  HA  ASP A 711      26.650  47.800  36.560  1.00  0.00           H
ATOM   1980  CB  ASP A 711      25.850  48.850  34.860  1.00  0.00           C
ATOM   1981  HB1 ASP A 711      24.970  49.510  34.820  1.00  0.00           H
ATOM   1982  HB2 ASP A 711      25.410  47.910  34.460  1.00  0.00           H
ATOM   1983  CG  ASP A 711      26.840  49.450  33.900  1.00  0.00           C
ATOM   1984  OD1 ASP A 711      28.040  49.160  33.880  1.00  0.00           O
ATOM   1985  OD2 ASP A 711      26.320  50.010  32.940  1.00  0.00           O
ATOM   1986  C   ASP A 711      27.070  49.850  36.930  1.00  0.00           C
ATOM   1987  O   ASP A 711      26.580  50.830  37.480  1.00  0.00           O
ATOM   1988  N   ALA A 712      28.410  49.710  36.700  1.00  0.00           N
ATOM   1989  HN  ALA A 712      28.730  49.050  36.030  1.00  0.00           H
ATOM   1990  CA  ALA A 712      29.350  50.720  37.280  1.00  0.00           C
ATOM   1991  HA  ALA A 712      28.920  51.720  37.270  1.00  0.00           H
ATOM   1992  CB  ALA A 712      29.970  50.150  38.650  1.00  0.00           C
ATOM   1993  HB1 ALA A 712      29.010  50.120  39.230  1.00  0.00           H
ATOM   1994  HB2 ALA A 712      30.510  51.000  39.090  1.00  0.00           H
ATOM   1995  HB3 ALA A 712      30.520  49.190  38.520  1.00  0.00           H
ATOM   1996  C   ALA A 712      30.520  50.790  36.300  1.00  0.00           C
ATOM   1997  O   ALA A 712      31.560  51.290  36.710  1.00  0.00           O
ATOM   1998  N   SER A 713      30.460  50.270  35.030  1.00  0.00           N
ATOM   1999  HN  SER A 713      29.540  50.070  34.700  1.00  0.00           H
ATOM   2000  CA  SER A 713      31.580  50.020  34.160  1.00  0.00           C
ATOM   2001  HA  SER A 713      32.320  49.470  34.720  1.00  0.00           H
ATOM   2002  CB  SER A 713      31.140  49.030  33.030  1.00  0.00           C
ATOM   2003  HB1 SER A 713      30.900  48.060  33.490  1.00  0.00           H
ATOM   2004  HB2 SER A 713      32.000  48.760  32.370  1.00  0.00           H
ATOM   2005  OG  SER A 713      30.060  49.390  32.170  1.00  0.00           O
ATOM   2006  HG1 SER A 713      29.290  49.350  32.750  1.00  0.00           H
ATOM   2007  C   SER A 713      32.110  51.390  33.580  1.00  0.00           C
ATOM   2008  O   SER A 713      33.310  51.620  33.500  1.00  0.00           O
ATOM   2009  N   SER A 714      31.150  52.280  33.320  1.00  0.00           N
ATOM   2010  HN  SER A 714      30.200  52.050  33.530  1.00  0.00           H
ATOM   2011  CA  SER A 714      31.450  53.610  32.860  1.00  0.00           C
ATOM   2012  HA  SER A 714      32.100  53.530  31.990  1.00  0.00           H
ATOM   2013  CB  SER A 714      30.190  54.470  32.480  1.00  0.00           C
ATOM   2014  HB1 SER A 714      30.490  55.500  32.180  1.00  0.00           H
ATOM   2015  HB2 SER A 714      29.430  54.420  33.300  1.00  0.00           H
ATOM   2016  OG  SER A 714      29.460  53.830  31.480  1.00  0.00           O
ATOM   2017  HG1 SER A 714      29.060  53.120  31.980  1.00  0.00           H
ATOM   2018  C   SER A 714      32.100  54.470  33.940  1.00  0.00           C
ATOM   2019  O   SER A 714      33.000  55.210  33.680  1.00  0.00           O
ATOM   2020  N   LEU A 715      31.580  54.450  35.180  1.00  0.00           N
ATOM   2021  HN  LEU A 715      30.870  53.760  35.270  1.00  0.00           H
ATOM   2022  CA  LEU A 715      32.150  55.060  36.360  1.00  0.00           C
ATOM   2023  HA  LEU A 715      32.210  56.120  36.210  1.00  0.00           H
ATOM   2024  CB  LEU A 715      31.280  54.680  37.580  1.00  0.00           C
ATOM   2025  HB1 LEU A 715      31.650  55.230  38.460  1.00  0.00           H
ATOM   2026  HB2 LEU A 715      31.460  53.600  37.800  1.00  0.00           H
ATOM   2027  CG  LEU A 715      29.780  54.850  37.440  1.00  0.00           C
ATOM   2028  HG  LEU A 715      29.480  54.170  36.620  1.00  0.00           H
ATOM   2029  CD1 LEU A 715      29.180  54.440  38.760  1.00  0.00           C
ATOM   2030 HD11 LEU A 715      29.580  55.020  39.610  1.00  0.00           H
ATOM   2031 HD12 LEU A 715      29.390  53.360  38.890  1.00  0.00           H
ATOM   2032 HD13 LEU A 715      28.080  54.640  38.740  1.00  0.00           H
ATOM   2033  CD2 LEU A 715      29.310  56.310  37.160  1.00  0.00           C
ATOM   2034 HD21 LEU A 715      29.790  56.760  36.270  1.00  0.00           H
ATOM   2035 HD22 LEU A 715      29.690  56.820  38.070  1.00  0.00           H
ATOM   2036 HD23 LEU A 715      28.210  56.290  37.020  1.00  0.00           H
ATOM   2037  C   LEU A 715      33.560  54.670  36.710  1.00  0.00           C
ATOM   2038  O   LEU A 715      34.320  55.550  37.010  1.00  0.00           O
ATOM   2039  N   VAL A 716      33.990  53.360  36.590  1.00  0.00           N
ATOM   2040  HN  VAL A 716      33.340  52.620  36.420  1.00  0.00           H
ATOM   2041  CA  VAL A 716      35.370  52.980  36.710  1.00  0.00           C
ATOM   2042  HA  VAL A 716      35.740  53.450  37.610  1.00  0.00           H
ATOM   2043  CB  VAL A 716      35.360  51.460  36.670  1.00  0.00           C
ATOM   2044  HB  VAL A 716      34.780  51.240  35.750  1.00  0.00           H
ATOM   2045  CG1 VAL A 716      36.710  50.700  36.750  1.00  0.00           C
ATOM   2046 HG11 VAL A 716      36.670  49.600  36.640  1.00  0.00           H
ATOM   2047 HG12 VAL A 716      37.200  50.900  37.720  1.00  0.00           H
ATOM   2048 HG13 VAL A 716      37.380  51.160  35.990  1.00  0.00           H
ATOM   2049  CG2 VAL A 716      34.640  51.010  37.950  1.00  0.00           C
ATOM   2050 HG21 VAL A 716      33.560  51.280  37.870  1.00  0.00           H
ATOM   2051 HG22 VAL A 716      35.080  51.350  38.910  1.00  0.00           H
ATOM   2052 HG23 VAL A 716      34.620  49.900  37.980  1.00  0.00           H
ATOM   2053  C   VAL A 716      36.210  53.640  35.600  1.00  0.00           C
ATOM   2054  O   VAL A 716      37.290  54.050  35.770  1.00  0.00           O
ATOM   2055  N   CYS A 717      35.720  53.580  34.360  1.00  0.00           N
ATOM   2056  HN  CYS A 717      34.830  53.200  34.140  1.00  0.00           H
ATOM   2057  CA  CYS A 717      36.480  53.900  33.210  1.00  0.00           C
ATOM   2058  HA  CYS A 717      37.430  53.390  33.170  1.00  0.00           H
ATOM   2059  CB  CYS A 717      35.660  53.590  31.950  1.00  0.00           C
ATOM   2060  HB1 CYS A 717      36.030  54.130  31.070  1.00  0.00           H
ATOM   2061  HB2 CYS A 717      34.650  53.940  32.270  1.00  0.00           H
ATOM   2062  SG  CYS A 717      35.610  51.890  31.360  1.00  0.00           S
ATOM   2063  HG1 CYS A 717      34.480  51.570  31.980  1.00  0.00           H
ATOM   2064  C   CYS A 717      36.820  55.420  33.180  1.00  0.00           C
ATOM   2065  O   CYS A 717      37.860  55.910  32.660  1.00  0.00           O
ATOM   2066  N   TYR A 718      35.920  56.230  33.760  1.00  0.00           N
ATOM   2067  HN  TYR A 718      34.990  55.980  34.050  1.00  0.00           H
ATOM   2068  CA  TYR A 718      36.060  57.660  33.950  1.00  0.00           C
ATOM   2069  HA  TYR A 718      36.640  57.940  33.080  1.00  0.00           H
ATOM   2070  CB  TYR A 718      34.710  58.400  33.850  1.00  0.00           C
ATOM   2071  HB1 TYR A 718      34.800  59.500  33.820  1.00  0.00           H
ATOM   2072  HB2 TYR A 718      34.120  58.190  34.770  1.00  0.00           H
ATOM   2073  CG  TYR A 718      33.960  58.120  32.540  1.00  0.00           C
ATOM   2074  CD1 TYR A 718      32.650  58.530  32.460  1.00  0.00           C
ATOM   2075  HD1 TYR A 718      32.200  58.810  33.400  1.00  0.00           H
ATOM   2076  CE1 TYR A 718      31.860  58.370  31.310  1.00  0.00           C
ATOM   2077  HE1 TYR A 718      30.840  58.710  31.360  1.00  0.00           H
ATOM   2078  CZ  TYR A 718      32.400  57.820  30.160  1.00  0.00           C
ATOM   2079  OH  TYR A 718      31.640  57.770  29.010  1.00  0.00           O
ATOM   2080  HH  TYR A 718      30.710  57.730  29.230  1.00  0.00           H
ATOM   2081  CD2 TYR A 718      34.540  57.630  31.300  1.00  0.00           C
ATOM   2082  HD2 TYR A 718      35.590  57.380  31.300  1.00  0.00           H
ATOM   2083  CE2 TYR A 718      33.750  57.510  30.130  1.00  0.00           C
ATOM   2084  HE2 TYR A 718      34.270  57.300  29.200  1.00  0.00           H
ATOM   2085  C   TYR A 718      36.740  57.990  35.300  1.00  0.00           C
ATOM   2086  O   TYR A 718      36.620  59.110  35.760  1.00  0.00           O
ATOM   2087  N   ILE A 719      37.530  57.100  35.900  1.00  0.00           N
ATOM   2088  HN  ILE A 719      37.480  56.170  35.550  1.00  0.00           H
ATOM   2089  CA  ILE A 719      38.440  57.390  36.980  1.00  0.00           C
ATOM   2090  HA  ILE A 719      37.960  57.930  37.790  1.00  0.00           H
ATOM   2091  CB  ILE A 719      38.980  56.170  37.710  1.00  0.00           C
ATOM   2092  HB  ILE A 719      38.130  55.450  37.780  1.00  0.00           H
ATOM   2093  CG2 ILE A 719      40.100  55.420  36.950  1.00  0.00           C
ATOM   2094 HG21 ILE A 719      39.800  55.390  35.890  1.00  0.00           H
ATOM   2095 HG22 ILE A 719      40.240  54.390  37.370  1.00  0.00           H
ATOM   2096 HG23 ILE A 719      41.020  56.030  37.020  1.00  0.00           H
ATOM   2097  CG1 ILE A 719      39.400  56.490  39.150  1.00  0.00           C
ATOM   2098 HG11 ILE A 719      40.090  57.370  39.260  1.00  0.00           H
ATOM   2099 HG12 ILE A 719      39.880  55.560  39.530  1.00  0.00           H
ATOM   2100  CD  ILE A 719      38.200  56.880  40.110  1.00  0.00           C
ATOM   2101  HD1 ILE A 719      38.060  57.990  39.960  1.00  0.00           H
ATOM   2102  HD2 ILE A 719      38.680  56.760  41.100  1.00  0.00           H
ATOM   2103  HD3 ILE A 719      37.430  56.090  39.940  1.00  0.00           H
ATOM   2104  C   ILE A 719      39.650  58.290  36.450  1.00  0.00           C
ATOM   2105  O   ILE A 719      40.140  59.030  37.330  1.00  0.00           O
ATOM   2106  N   THR A 720      39.960  58.260  35.120  1.00  0.00           N
ATOM   2107  HN  THR A 720      39.420  57.600  34.610  1.00  0.00           H
ATOM   2108  CA  THR A 720      40.880  59.150  34.370  1.00  0.00           C
ATOM   2109  HA  THR A 720      40.780  58.930  33.320  1.00  0.00           H
ATOM   2110  CB  THR A 720      40.810  60.650  34.580  1.00  0.00           C
ATOM   2111  HB  THR A 720      41.490  61.190  33.890  1.00  0.00           H
ATOM   2112  OG1 THR A 720      41.150  61.020  35.870  1.00  0.00           O
ATOM   2113  HG1 THR A 720      40.980  60.340  36.520  1.00  0.00           H
ATOM   2114  CG2 THR A 720      39.430  61.200  34.350  1.00  0.00           C
ATOM   2115 HG21 THR A 720      39.240  61.090  33.260  1.00  0.00           H
ATOM   2116 HG22 THR A 720      39.400  62.280  34.620  1.00  0.00           H
ATOM   2117 HG23 THR A 720      38.640  60.570  34.790  1.00  0.00           H
ATOM   2118  C   THR A 720      42.410  58.710  34.630  1.00  0.00           C
ATOM   2119  O   THR A 720      42.820  58.220  35.670  1.00  0.00           O
ATOM   2120  N   ARG A 721      43.180  58.890  33.530  1.00  0.00           N
ATOM   2121  HN  ARG A 721      42.740  59.120  32.660  1.00  0.00           H
ATOM   2122  CA  ARG A 721      44.540  58.400  33.390  1.00  0.00           C
ATOM   2123  HA  ARG A 721      44.550  57.410  33.830  1.00  0.00           H
ATOM   2124  CB  ARG A 721      45.130  58.230  31.930  1.00  0.00           C
ATOM   2125  HB1 ARG A 721      46.110  57.690  31.900  1.00  0.00           H
ATOM   2126  HB2 ARG A 721      45.260  59.240  31.490  1.00  0.00           H
ATOM   2127  CG  ARG A 721      44.220  57.610  30.870  1.00  0.00           C
ATOM   2128  HG1 ARG A 721      44.890  57.540  29.980  1.00  0.00           H
ATOM   2129  HG2 ARG A 721      43.330  58.250  30.670  1.00  0.00           H
ATOM   2130  CD  ARG A 721      43.900  56.150  31.190  1.00  0.00           C
ATOM   2131  HD1 ARG A 721      44.630  55.600  31.810  1.00  0.00           H
ATOM   2132  HD2 ARG A 721      43.720  55.600  30.240  1.00  0.00           H
ATOM   2133  NE  ARG A 721      42.670  56.110  32.050  1.00  0.00           N
ATOM   2134  HE  ARG A 721      42.830  55.750  32.970  1.00  0.00           H
ATOM   2135  CZ  ARG A 721      41.420  56.290  31.720  1.00  0.00           C
ATOM   2136  NH1 ARG A 721      40.920  56.730  30.560  1.00  0.00           N
ATOM   2137 HH11 ARG A 721      40.050  56.350  30.260  1.00  0.00           H
ATOM   2138 HH12 ARG A 721      41.500  56.950  29.790  1.00  0.00           H
ATOM   2139  NH2 ARG A 721      40.570  55.990  32.640  1.00  0.00           N
ATOM   2140 HH21 ARG A 721      40.970  55.390  33.340  1.00  0.00           H
ATOM   2141 HH22 ARG A 721      39.610  56.040  32.410  1.00  0.00           H
ATOM   2142  C   ARG A 721      45.470  59.300  34.190  1.00  0.00           C
ATOM   2143  O   ARG A 721      46.530  58.950  34.730  1.00  0.00           O
ATOM   2144  N   PHE A 722      45.050  60.590  34.360  1.00  0.00           N
ATOM   2145  HN  PHE A 722      44.260  60.920  33.840  1.00  0.00           H
ATOM   2146  CA  PHE A 722      45.550  61.530  35.280  1.00  0.00           C
ATOM   2147  HA  PHE A 722      46.630  61.510  35.170  1.00  0.00           H
ATOM   2148  CB  PHE A 722      44.960  62.910  35.050  1.00  0.00           C
ATOM   2149  HB1 PHE A 722      43.880  62.750  34.860  1.00  0.00           H
ATOM   2150  HB2 PHE A 722      45.550  63.250  34.160  1.00  0.00           H
ATOM   2151  CG  PHE A 722      45.120  64.020  36.060  1.00  0.00           C
ATOM   2152  CD1 PHE A 722      46.120  64.970  36.080  1.00  0.00           C
ATOM   2153  HD1 PHE A 722      46.850  64.970  35.270  1.00  0.00           H
ATOM   2154  CE1 PHE A 722      46.250  65.990  37.070  1.00  0.00           C
ATOM   2155  HE1 PHE A 722      46.990  66.780  36.950  1.00  0.00           H
ATOM   2156  CZ  PHE A 722      45.340  66.060  38.090  1.00  0.00           C
ATOM   2157  HZ  PHE A 722      45.420  66.860  38.810  1.00  0.00           H
ATOM   2158  CD2 PHE A 722      44.210  64.080  37.170  1.00  0.00           C
ATOM   2159  HD2 PHE A 722      43.400  63.390  37.300  1.00  0.00           H
ATOM   2160  CE2 PHE A 722      44.310  65.110  38.130  1.00  0.00           C
ATOM   2161  HE2 PHE A 722      43.630  65.110  38.970  1.00  0.00           H
ATOM   2162  C   PHE A 722      45.360  61.070  36.740  1.00  0.00           C
ATOM   2163  O   PHE A 722      46.270  61.180  37.550  1.00  0.00           O
ATOM   2164  N   THR A 723      44.180  60.470  37.090  1.00  0.00           N
ATOM   2165  HN  THR A 723      43.310  60.470  36.600  1.00  0.00           H
ATOM   2166  CA  THR A 723      44.070  59.900  38.430  1.00  0.00           C
ATOM   2167  HA  THR A 723      44.330  60.610  39.200  1.00  0.00           H
ATOM   2168  CB  THR A 723      42.680  59.460  38.840  1.00  0.00           C
ATOM   2169  HB  THR A 723      42.290  58.810  38.030  1.00  0.00           H
ATOM   2170  OG1 THR A 723      41.790  60.580  38.950  1.00  0.00           O
ATOM   2171  HG1 THR A 723      40.960  60.140  38.740  1.00  0.00           H
ATOM   2172  CG2 THR A 723      42.620  58.680  40.210  1.00  0.00           C
ATOM   2173 HG21 THR A 723      41.570  58.760  40.570  1.00  0.00           H
ATOM   2174 HG22 THR A 723      43.270  59.090  41.010  1.00  0.00           H
ATOM   2175 HG23 THR A 723      42.810  57.590  40.060  1.00  0.00           H
ATOM   2176  C   THR A 723      44.870  58.630  38.630  1.00  0.00           C
ATOM   2177  O   THR A 723      45.630  58.450  39.600  1.00  0.00           O
ATOM   2178  N   GLU A 724      44.980  57.640  37.640  1.00  0.00           N
ATOM   2179  HN  GLU A 724      44.370  57.740  36.850  1.00  0.00           H
ATOM   2180  CA  GLU A 724      45.670  56.420  37.830  1.00  0.00           C
ATOM   2181  HA  GLU A 724      45.250  55.910  38.680  1.00  0.00           H
ATOM   2182  CB  GLU A 724      45.380  55.630  36.560  1.00  0.00           C
ATOM   2183  HB1 GLU A 724      46.090  54.770  36.550  1.00  0.00           H
ATOM   2184  HB2 GLU A 724      45.590  56.200  35.630  1.00  0.00           H
ATOM   2185  CG  GLU A 724      43.910  55.100  36.400  1.00  0.00           C
ATOM   2186  HG1 GLU A 724      43.270  55.950  36.770  1.00  0.00           H
ATOM   2187  HG2 GLU A 724      43.670  54.220  37.010  1.00  0.00           H
ATOM   2188  CD  GLU A 724      43.540  54.730  34.990  1.00  0.00           C
ATOM   2189  OE1 GLU A 724      42.340  54.570  34.690  1.00  0.00           O
ATOM   2190  OE2 GLU A 724      44.480  54.670  34.150  1.00  0.00           O
ATOM   2191  C   GLU A 724      47.220  56.630  37.940  1.00  0.00           C
ATOM   2192  O   GLU A 724      47.920  56.080  38.770  1.00  0.00           O
ATOM   2193  N   GLU A 725      47.720  57.540  37.090  1.00  0.00           N
ATOM   2194  HN  GLU A 725      47.150  57.930  36.370  1.00  0.00           H
ATOM   2195  CA  GLU A 725      49.100  57.920  37.040  1.00  0.00           C
ATOM   2196  HA  GLU A 725      49.700  57.030  37.160  1.00  0.00           H
ATOM   2197  CB  GLU A 725      49.520  58.740  35.820  1.00  0.00           C
ATOM   2198  HB1 GLU A 725      50.260  59.540  35.970  1.00  0.00           H
ATOM   2199  HB2 GLU A 725      48.610  59.290  35.480  1.00  0.00           H
ATOM   2200  CG  GLU A 725      49.860  57.890  34.670  1.00  0.00           C
ATOM   2201  HG1 GLU A 725      49.920  58.460  33.720  1.00  0.00           H
ATOM   2202  HG2 GLU A 725      49.090  57.080  34.650  1.00  0.00           H
ATOM   2203  CD  GLU A 725      51.190  57.130  34.810  1.00  0.00           C
ATOM   2204  OE1 GLU A 725      52.200  57.830  34.610  1.00  0.00           O
ATOM   2205  OE2 GLU A 725      51.220  55.870  34.950  1.00  0.00           O
ATOM   2206  C   GLU A 725      49.490  58.670  38.380  1.00  0.00           C
ATOM   2207  O   GLU A 725      50.610  58.480  38.900  1.00  0.00           O
ATOM   2208  N   ALA A 726      48.620  59.520  39.000  1.00  0.00           N
ATOM   2209  HN  ALA A 726      47.780  59.740  38.510  1.00  0.00           H
ATOM   2210  CA  ALA A 726      48.830  60.000  40.320  1.00  0.00           C
ATOM   2211  HA  ALA A 726      49.840  60.390  40.340  1.00  0.00           H
ATOM   2212  CB  ALA A 726      47.730  60.940  40.830  1.00  0.00           C
ATOM   2213  HB1 ALA A 726      48.040  61.490  41.740  1.00  0.00           H
ATOM   2214  HB2 ALA A 726      46.870  60.270  41.070  1.00  0.00           H
ATOM   2215  HB3 ALA A 726      47.320  61.630  40.070  1.00  0.00           H
ATOM   2216  C   ALA A 726      48.830  58.850  41.340  1.00  0.00           C
ATOM   2217  O   ALA A 726      49.630  58.790  42.240  1.00  0.00           O
ATOM   2218  N   PHE A 727      47.830  57.930  41.220  1.00  0.00           N
ATOM   2219  HN  PHE A 727      47.180  58.030  40.470  1.00  0.00           H
ATOM   2220  CA  PHE A 727      47.570  56.760  42.080  1.00  0.00           C
ATOM   2221  HA  PHE A 727      47.340  57.180  43.050  1.00  0.00           H
ATOM   2222  CB  PHE A 727      46.140  56.160  41.730  1.00  0.00           C
ATOM   2223  HB1 PHE A 727      46.040  55.500  40.840  1.00  0.00           H
ATOM   2224  HB2 PHE A 727      45.510  57.070  41.800  1.00  0.00           H
ATOM   2225  CG  PHE A 727      45.800  55.260  42.910  1.00  0.00           C
ATOM   2226  CD1 PHE A 727      44.820  55.660  43.800  1.00  0.00           C
ATOM   2227  HD1 PHE A 727      44.320  56.620  43.740  1.00  0.00           H
ATOM   2228  CE1 PHE A 727      44.510  54.960  44.910  1.00  0.00           C
ATOM   2229  HE1 PHE A 727      43.890  55.390  45.700  1.00  0.00           H
ATOM   2230  CZ  PHE A 727      45.050  53.670  45.070  1.00  0.00           C
ATOM   2231  HZ  PHE A 727      44.860  53.020  45.920  1.00  0.00           H
ATOM   2232  CD2 PHE A 727      46.420  54.040  43.090  1.00  0.00           C
ATOM   2233  HD2 PHE A 727      47.100  53.670  42.350  1.00  0.00           H
ATOM   2234  CE2 PHE A 727      46.030  53.210  44.180  1.00  0.00           C
ATOM   2235  HE2 PHE A 727      46.460  52.220  44.240  1.00  0.00           H
ATOM   2236  C   PHE A 727      48.670  55.830  42.260  1.00  0.00           C
ATOM   2237  O   PHE A 727      48.970  55.440  43.400  1.00  0.00           O
ATOM   2238  N   ALA A 728      49.190  55.320  41.160  1.00  0.00           N
ATOM   2239  HN  ALA A 728      48.880  55.680  40.290  1.00  0.00           H
ATOM   2240  CA  ALA A 728      50.340  54.440  41.100  1.00  0.00           C
ATOM   2241  HA  ALA A 728      50.060  53.490  41.520  1.00  0.00           H
ATOM   2242  CB  ALA A 728      50.650  54.250  39.610  1.00  0.00           C
ATOM   2243  HB1 ALA A 728      50.970  55.210  39.160  1.00  0.00           H
ATOM   2244  HB2 ALA A 728      49.740  53.850  39.090  1.00  0.00           H
ATOM   2245  HB3 ALA A 728      51.390  53.430  39.500  1.00  0.00           H
ATOM   2246  C   ALA A 728      51.670  54.900  41.870  1.00  0.00           C
ATOM   2247  O   ALA A 728      52.330  54.220  42.640  1.00  0.00           O
ATOM   2248  N   ALA A 729      52.040  56.200  41.530  1.00  0.00           N
ATOM   2249  HN  ALA A 729      51.490  56.740  40.890  1.00  0.00           H
ATOM   2250  CA  ALA A 729      53.140  56.950  42.180  1.00  0.00           C
ATOM   2251  HA  ALA A 729      54.020  56.330  42.250  1.00  0.00           H
ATOM   2252  CB  ALA A 729      53.420  58.310  41.420  1.00  0.00           C
ATOM   2253  HB1 ALA A 729      52.560  59.000  41.560  1.00  0.00           H
ATOM   2254  HB2 ALA A 729      53.470  58.210  40.310  1.00  0.00           H
ATOM   2255  HB3 ALA A 729      54.430  58.670  41.710  1.00  0.00           H
ATOM   2256  C   ALA A 729      52.920  57.190  43.590  1.00  0.00           C
ATOM   2257  O   ALA A 729      53.790  57.010  44.430  1.00  0.00           O
ATOM   2258  N   LEU A 730      51.710  57.770  43.960  1.00  0.00           N
ATOM   2259  HN  LEU A 730      51.040  58.060  43.260  1.00  0.00           H
ATOM   2260  CA  LEU A 730      51.330  58.030  45.240  1.00  0.00           C
ATOM   2261  HA  LEU A 730      52.010  58.730  45.700  1.00  0.00           H
ATOM   2262  CB  LEU A 730      49.870  58.480  45.150  1.00  0.00           C
ATOM   2263  HB1 LEU A 730      49.110  57.840  44.660  1.00  0.00           H
ATOM   2264  HB2 LEU A 730      49.830  59.450  44.620  1.00  0.00           H
ATOM   2265  CG  LEU A 730      48.980  58.600  46.470  1.00  0.00           C
ATOM   2266  HG  LEU A 730      49.140  57.720  47.140  1.00  0.00           H
ATOM   2267  CD1 LEU A 730      49.240  59.870  47.180  1.00  0.00           C
ATOM   2268 HD11 LEU A 730      49.190  60.750  46.500  1.00  0.00           H
ATOM   2269 HD12 LEU A 730      50.250  60.010  47.620  1.00  0.00           H
ATOM   2270 HD13 LEU A 730      48.440  60.030  47.940  1.00  0.00           H
ATOM   2271  CD2 LEU A 730      47.480  58.590  46.110  1.00  0.00           C
ATOM   2272 HD21 LEU A 730      46.830  58.860  46.970  1.00  0.00           H
ATOM   2273 HD22 LEU A 730      47.250  57.590  45.670  1.00  0.00           H
ATOM   2274 HD23 LEU A 730      47.340  59.290  45.240  1.00  0.00           H
ATOM   2275  C   LEU A 730      51.240  56.790  46.140  1.00  0.00           C
ATOM   2276  O   LEU A 730      51.910  56.720  47.190  1.00  0.00           O
ATOM   2277  N   ILE A 731      50.430  55.730  45.770  1.00  0.00           N
ATOM   2278  HN  ILE A 731      49.840  55.710  44.970  1.00  0.00           H
ATOM   2279  CA  ILE A 731      50.130  54.660  46.750  1.00  0.00           C
ATOM   2280  HA  ILE A 731      49.680  55.130  47.600  1.00  0.00           H
ATOM   2281  CB  ILE A 731      49.050  53.730  46.220  1.00  0.00           C
ATOM   2282  HB  ILE A 731      48.300  54.420  45.800  1.00  0.00           H
ATOM   2283  CG2 ILE A 731      49.610  52.800  45.120  1.00  0.00           C
ATOM   2284 HG21 ILE A 731      50.010  51.890  45.610  1.00  0.00           H
ATOM   2285 HG22 ILE A 731      50.400  53.390  44.600  1.00  0.00           H
ATOM   2286 HG23 ILE A 731      48.910  52.560  44.300  1.00  0.00           H
ATOM   2287  CG1 ILE A 731      48.220  52.960  47.320  1.00  0.00           C
ATOM   2288 HG11 ILE A 731      48.790  52.140  47.800  1.00  0.00           H
ATOM   2289 HG12 ILE A 731      47.310  52.600  46.800  1.00  0.00           H
ATOM   2290  CD  ILE A 731      47.760  53.950  48.420  1.00  0.00           C
ATOM   2291  HD1 ILE A 731      47.240  54.800  47.960  1.00  0.00           H
ATOM   2292  HD2 ILE A 731      48.610  54.240  49.080  1.00  0.00           H
ATOM   2293  HD3 ILE A 731      47.080  53.540  49.200  1.00  0.00           H
ATOM   2294  C   ILE A 731      51.360  53.830  47.280  1.00  0.00           C
ATOM   2295  O   ILE A 731      51.380  53.410  48.430  1.00  0.00           O
ATOM   2296  N   CYS A 732      52.370  53.660  46.440  1.00  0.00           N
ATOM   2297  HN  CYS A 732      52.270  53.940  45.490  1.00  0.00           H
ATOM   2298  CA  CYS A 732      53.620  53.000  46.880  1.00  0.00           C
ATOM   2299  HA  CYS A 732      53.380  52.040  47.310  1.00  0.00           H
ATOM   2300  CB  CYS A 732      54.660  52.790  45.790  1.00  0.00           C
ATOM   2301  HB1 CYS A 732      55.530  52.230  46.210  1.00  0.00           H
ATOM   2302  HB2 CYS A 732      54.950  53.780  45.390  1.00  0.00           H
ATOM   2303  SG  CYS A 732      54.060  51.820  44.420  1.00  0.00           S
ATOM   2304  HG1 CYS A 732      53.550  52.800  43.700  1.00  0.00           H
ATOM   2305  C   CYS A 732      54.290  53.810  48.010  1.00  0.00           C
ATOM   2306  O   CYS A 732      54.770  53.220  49.020  1.00  0.00           O
ATOM   2307  N   ILE A 733      54.360  55.090  47.820  1.00  0.00           N
ATOM   2308  HN  ILE A 733      54.020  55.580  47.020  1.00  0.00           H
ATOM   2309  CA  ILE A 733      54.940  56.000  48.770  1.00  0.00           C
ATOM   2310  HA  ILE A 733      55.890  55.620  49.110  1.00  0.00           H
ATOM   2311  CB  ILE A 733      55.310  57.400  48.120  1.00  0.00           C
ATOM   2312  HB  ILE A 733      54.400  58.010  48.000  1.00  0.00           H
ATOM   2313  CG2 ILE A 733      56.180  58.160  49.120  1.00  0.00           C
ATOM   2314 HG21 ILE A 733      57.130  57.620  49.330  1.00  0.00           H
ATOM   2315 HG22 ILE A 733      55.590  58.290  50.050  1.00  0.00           H
ATOM   2316 HG23 ILE A 733      56.400  59.160  48.690  1.00  0.00           H
ATOM   2317  CG1 ILE A 733      56.050  57.390  46.770  1.00  0.00           C
ATOM   2318 HG11 ILE A 733      56.270  58.420  46.430  1.00  0.00           H
ATOM   2319 HG12 ILE A 733      55.480  56.990  45.900  1.00  0.00           H
ATOM   2320  CD  ILE A 733      57.420  56.790  47.000  1.00  0.00           C
ATOM   2321  HD1 ILE A 733      57.370  55.790  47.490  1.00  0.00           H
ATOM   2322  HD2 ILE A 733      58.130  57.430  47.560  1.00  0.00           H
ATOM   2323  HD3 ILE A 733      57.900  56.530  46.030  1.00  0.00           H
ATOM   2324  C   ILE A 733      54.160  56.070  50.050  1.00  0.00           C
ATOM   2325  O   ILE A 733      54.800  56.000  51.130  1.00  0.00           O
ATOM   2326  N   ILE A 734      52.850  55.990  49.970  1.00  0.00           N
ATOM   2327  HN  ILE A 734      52.580  56.170  49.020  1.00  0.00           H
ATOM   2328  CA  ILE A 734      51.940  55.740  51.120  1.00  0.00           C
ATOM   2329  HA  ILE A 734      52.220  56.480  51.850  1.00  0.00           H
ATOM   2330  CB  ILE A 734      50.500  55.830  50.670  1.00  0.00           C
ATOM   2331  HB  ILE A 734      50.410  54.970  49.980  1.00  0.00           H
ATOM   2332  CG2 ILE A 734      49.440  55.400  51.690  1.00  0.00           C
ATOM   2333 HG21 ILE A 734      49.670  54.430  52.160  1.00  0.00           H
ATOM   2334 HG22 ILE A 734      48.420  55.290  51.240  1.00  0.00           H
ATOM   2335 HG23 ILE A 734      49.390  56.100  52.540  1.00  0.00           H
ATOM   2336  CG1 ILE A 734      50.210  57.180  50.000  1.00  0.00           C
ATOM   2337 HG11 ILE A 734      49.140  57.160  49.700  1.00  0.00           H
ATOM   2338 HG12 ILE A 734      50.680  57.480  49.030  1.00  0.00           H
ATOM   2339  CD  ILE A 734      50.480  58.430  50.930  1.00  0.00           C
ATOM   2340  HD1 ILE A 734      51.540  58.620  51.200  1.00  0.00           H
ATOM   2341  HD2 ILE A 734      49.820  58.290  51.810  1.00  0.00           H
ATOM   2342  HD3 ILE A 734      50.230  59.410  50.480  1.00  0.00           H
ATOM   2343  C   ILE A 734      52.300  54.450  51.840  1.00  0.00           C
ATOM   2344  O   ILE A 734      52.360  54.460  53.050  1.00  0.00           O
ATOM   2345  N   PHE A 735      52.510  53.350  51.100  1.00  0.00           N
ATOM   2346  HN  PHE A 735      52.310  53.280  50.130  1.00  0.00           H
ATOM   2347  CA  PHE A 735      52.840  52.060  51.830  1.00  0.00           C
ATOM   2348  HA  PHE A 735      52.100  51.740  52.550  1.00  0.00           H
ATOM   2349  CB  PHE A 735      52.920  51.130  50.720  1.00  0.00           C
ATOM   2350  HB1 PHE A 735      53.780  51.180  50.010  1.00  0.00           H
ATOM   2351  HB2 PHE A 735      52.040  51.310  50.070  1.00  0.00           H
ATOM   2352  CG  PHE A 735      52.680  49.730  51.220  1.00  0.00           C
ATOM   2353  CD1 PHE A 735      51.350  49.290  51.580  1.00  0.00           C
ATOM   2354  HD1 PHE A 735      50.470  49.930  51.520  1.00  0.00           H
ATOM   2355  CE1 PHE A 735      51.220  48.020  52.030  1.00  0.00           C
ATOM   2356  HE1 PHE A 735      50.290  47.640  52.410  1.00  0.00           H
ATOM   2357  CZ  PHE A 735      52.310  47.090  52.030  1.00  0.00           C
ATOM   2358  HZ  PHE A 735      52.210  46.080  52.390  1.00  0.00           H
ATOM   2359  CD2 PHE A 735      53.790  48.860  51.350  1.00  0.00           C
ATOM   2360  HD2 PHE A 735      54.780  49.100  50.970  1.00  0.00           H
ATOM   2361  CE2 PHE A 735      53.580  47.540  51.700  1.00  0.00           C
ATOM   2362  HE2 PHE A 735      54.450  46.910  51.590  1.00  0.00           H
ATOM   2363  C   PHE A 735      54.190  52.180  52.660  1.00  0.00           C
ATOM   2364  O   PHE A 735      54.250  51.700  53.840  1.00  0.00           O
ATOM   2365  N   ILE A 736      55.210  52.820  52.020  1.00  0.00           N
ATOM   2366  HN  ILE A 736      55.120  53.220  51.120  1.00  0.00           H
ATOM   2367  CA  ILE A 736      56.430  53.130  52.700  1.00  0.00           C
ATOM   2368  HA  ILE A 736      56.860  52.210  53.050  1.00  0.00           H
ATOM   2369  CB  ILE A 736      57.400  53.680  51.670  1.00  0.00           C
ATOM   2370  HB  ILE A 736      56.810  54.310  50.960  1.00  0.00           H
ATOM   2371  CG2 ILE A 736      58.410  54.630  52.320  1.00  0.00           C
ATOM   2372 HG21 ILE A 736      58.970  54.940  51.410  1.00  0.00           H
ATOM   2373 HG22 ILE A 736      58.900  54.080  53.150  1.00  0.00           H
ATOM   2374 HG23 ILE A 736      57.900  55.570  52.630  1.00  0.00           H
ATOM   2375  CG1 ILE A 736      58.090  52.570  50.910  1.00  0.00           C
ATOM   2376 HG11 ILE A 736      57.340  51.800  50.620  1.00  0.00           H
ATOM   2377 HG12 ILE A 736      58.900  52.140  51.550  1.00  0.00           H
ATOM   2378  CD  ILE A 736      58.820  52.960  49.590  1.00  0.00           C
ATOM   2379  HD1 ILE A 736      59.560  53.740  49.840  1.00  0.00           H
ATOM   2380  HD2 ILE A 736      58.080  53.360  48.850  1.00  0.00           H
ATOM   2381  HD3 ILE A 736      59.360  52.070  49.190  1.00  0.00           H
ATOM   2382  C   ILE A 736      56.210  54.120  53.860  1.00  0.00           C
ATOM   2383  O   ILE A 736      56.740  53.860  54.890  1.00  0.00           O
ATOM   2384  N   TYR A 737      55.350  55.180  53.690  1.00  0.00           N
ATOM   2385  HN  TYR A 737      54.930  55.410  52.830  1.00  0.00           H
ATOM   2386  CA  TYR A 737      55.060  55.990  54.890  1.00  0.00           C
ATOM   2387  HA  TYR A 737      56.030  56.220  55.320  1.00  0.00           H
ATOM   2388  CB  TYR A 737      54.320  57.370  54.480  1.00  0.00           C
ATOM   2389  HB1 TYR A 737      53.520  57.110  53.750  1.00  0.00           H
ATOM   2390  HB2 TYR A 737      55.110  57.910  53.900  1.00  0.00           H
ATOM   2391  CG  TYR A 737      53.780  58.190  55.640  1.00  0.00           C
ATOM   2392  CD1 TYR A 737      52.400  58.300  56.010  1.00  0.00           C
ATOM   2393  HD1 TYR A 737      51.720  57.880  55.280  1.00  0.00           H
ATOM   2394  CE1 TYR A 737      51.890  58.780  57.170  1.00  0.00           C
ATOM   2395  HE1 TYR A 737      50.830  58.780  57.420  1.00  0.00           H
ATOM   2396  CZ  TYR A 737      52.870  59.400  58.010  1.00  0.00           C
ATOM   2397  OH  TYR A 737      52.440  60.150  59.130  1.00  0.00           O
ATOM   2398  HH  TYR A 737      51.560  59.800  59.310  1.00  0.00           H
ATOM   2399  CD2 TYR A 737      54.680  58.710  56.610  1.00  0.00           C
ATOM   2400  HD2 TYR A 737      55.750  58.600  56.450  1.00  0.00           H
ATOM   2401  CE2 TYR A 737      54.210  59.370  57.700  1.00  0.00           C
ATOM   2402  HE2 TYR A 737      54.870  59.910  58.370  1.00  0.00           H
ATOM   2403  C   TYR A 737      54.390  55.190  56.030  1.00  0.00           C
ATOM   2404  O   TYR A 737      54.800  55.210  57.180  1.00  0.00           O
ATOM   2405  N   GLU A 738      53.350  54.350  55.760  1.00  0.00           N
ATOM   2406  HN  GLU A 738      53.040  54.240  54.820  1.00  0.00           H
ATOM   2407  CA  GLU A 738      52.650  53.570  56.600  1.00  0.00           C
ATOM   2408  HA  GLU A 738      52.190  54.220  57.320  1.00  0.00           H
ATOM   2409  CB  GLU A 738      51.560  52.960  55.710  1.00  0.00           C
ATOM   2410  HB1 GLU A 738      51.010  52.210  56.320  1.00  0.00           H
ATOM   2411  HB2 GLU A 738      52.050  52.340  54.930  1.00  0.00           H
ATOM   2412  CG  GLU A 738      50.410  53.790  55.090  1.00  0.00           C
ATOM   2413  HG1 GLU A 738      50.130  53.280  54.140  1.00  0.00           H
ATOM   2414  HG2 GLU A 738      50.660  54.850  54.860  1.00  0.00           H
ATOM   2415  CD  GLU A 738      49.090  53.830  55.920  1.00  0.00           C
ATOM   2416  OE1 GLU A 738      48.060  53.660  55.230  1.00  0.00           O
ATOM   2417  OE2 GLU A 738      49.030  54.050  57.100  1.00  0.00           O
ATOM   2418  C   GLU A 738      53.490  52.520  57.380  1.00  0.00           C
ATOM   2419  O   GLU A 738      53.360  52.420  58.540  1.00  0.00           O
ATOM   2420  N   ALA A 739      54.450  51.900  56.670  1.00  0.00           N
ATOM   2421  HN  ALA A 739      54.680  52.070  55.720  1.00  0.00           H
ATOM   2422  CA  ALA A 739      55.470  51.080  57.210  1.00  0.00           C
ATOM   2423  HA  ALA A 739      54.950  50.360  57.810  1.00  0.00           H
ATOM   2424  CB  ALA A 739      56.220  50.360  56.090  1.00  0.00           C
ATOM   2425  HB1 ALA A 739      56.980  49.620  56.420  1.00  0.00           H
ATOM   2426  HB2 ALA A 739      56.800  51.000  55.400  1.00  0.00           H
ATOM   2427  HB3 ALA A 739      55.530  49.820  55.410  1.00  0.00           H
ATOM   2428  C   ALA A 739      56.420  51.840  58.150  1.00  0.00           C
ATOM   2429  O   ALA A 739      56.610  51.390  59.310  1.00  0.00           O
ATOM   2430  N   LEU A 740      56.900  53.090  57.780  1.00  0.00           N
ATOM   2431  HN  LEU A 740      56.710  53.520  56.890  1.00  0.00           H
ATOM   2432  CA  LEU A 740      57.660  53.860  58.730  1.00  0.00           C
ATOM   2433  HA  LEU A 740      58.460  53.270  59.140  1.00  0.00           H
ATOM   2434  CB  LEU A 740      58.340  55.130  58.060  1.00  0.00           C
ATOM   2435  HB1 LEU A 740      58.830  55.720  58.860  1.00  0.00           H
ATOM   2436  HB2 LEU A 740      57.490  55.730  57.670  1.00  0.00           H
ATOM   2437  CG  LEU A 740      59.440  54.820  57.050  1.00  0.00           C
ATOM   2438  HG  LEU A 740      59.070  53.900  56.550  1.00  0.00           H
ATOM   2439  CD1 LEU A 740      59.490  55.840  55.870  1.00  0.00           C
ATOM   2440 HD11 LEU A 740      58.650  55.620  55.180  1.00  0.00           H
ATOM   2441 HD12 LEU A 740      60.450  55.660  55.350  1.00  0.00           H
ATOM   2442 HD13 LEU A 740      59.470  56.910  56.200  1.00  0.00           H
ATOM   2443  CD2 LEU A 740      60.850  54.650  57.690  1.00  0.00           C
ATOM   2444 HD21 LEU A 740      61.180  55.590  58.170  1.00  0.00           H
ATOM   2445 HD22 LEU A 740      61.620  54.410  56.920  1.00  0.00           H
ATOM   2446 HD23 LEU A 740      60.960  53.800  58.390  1.00  0.00           H
ATOM   2447  C   LEU A 740      56.860  54.250  59.990  1.00  0.00           C
ATOM   2448  O   LEU A 740      57.310  54.020  61.090  1.00  0.00           O
ATOM   2449  N   GLU A 741      55.640  54.770  59.840  1.00  0.00           N
ATOM   2450  HN  GLU A 741      55.230  54.860  58.940  1.00  0.00           H
ATOM   2451  CA  GLU A 741      54.700  55.160  60.890  1.00  0.00           C
ATOM   2452  HA  GLU A 741      55.160  55.970  61.430  1.00  0.00           H
ATOM   2453  CB  GLU A 741      53.450  55.790  60.200  1.00  0.00           C
ATOM   2454  HB1 GLU A 741      52.970  55.160  59.420  1.00  0.00           H
ATOM   2455  HB2 GLU A 741      53.750  56.730  59.680  1.00  0.00           H
ATOM   2456  CG  GLU A 741      52.380  56.050  61.280  1.00  0.00           C
ATOM   2457  HG1 GLU A 741      51.830  56.950  60.900  1.00  0.00           H
ATOM   2458  HG2 GLU A 741      52.810  56.180  62.300  1.00  0.00           H
ATOM   2459  CD  GLU A 741      51.320  55.030  61.440  1.00  0.00           C
ATOM   2460  OE1 GLU A 741      51.200  54.430  62.620  1.00  0.00           O
ATOM   2461  OE2 GLU A 741      50.520  54.730  60.550  1.00  0.00           O
ATOM   2462  C   GLU A 741      54.360  54.090  61.940  1.00  0.00           C
ATOM   2463  O   GLU A 741      54.280  54.430  63.090  1.00  0.00           O
ATOM   2464  N   LYS A 742      54.230  52.750  61.560  1.00  0.00           N
ATOM   2465  HN  LYS A 742      54.080  52.570  60.590  1.00  0.00           H
ATOM   2466  CA  LYS A 742      54.060  51.610  62.460  1.00  0.00           C
ATOM   2467  HA  LYS A 742      53.570  52.030  63.340  1.00  0.00           H
ATOM   2468  CB  LYS A 742      53.030  50.530  61.900  1.00  0.00           C
ATOM   2469  HB1 LYS A 742      53.150  49.530  62.370  1.00  0.00           H
ATOM   2470  HB2 LYS A 742      53.190  50.420  60.810  1.00  0.00           H
ATOM   2471  CG  LYS A 742      51.630  50.950  62.270  1.00  0.00           C
ATOM   2472  HG1 LYS A 742      50.970  50.460  61.540  1.00  0.00           H
ATOM   2473  HG2 LYS A 742      51.470  52.050  62.260  1.00  0.00           H
ATOM   2474  CD  LYS A 742      51.160  50.520  63.630  1.00  0.00           C
ATOM   2475  HD1 LYS A 742      52.020  50.730  64.310  1.00  0.00           H
ATOM   2476  HD2 LYS A 742      51.080  49.410  63.530  1.00  0.00           H
ATOM   2477  CE  LYS A 742      49.890  51.230  64.110  1.00  0.00           C
ATOM   2478  HE1 LYS A 742      49.490  50.870  65.080  1.00  0.00           H
ATOM   2479  HE2 LYS A 742      49.140  51.120  63.300  1.00  0.00           H
ATOM   2480  NZ  LYS A 742      50.060  52.650  64.340  1.00  0.00           N
ATOM   2481  HZ1 LYS A 742      49.090  53.020  64.380  1.00  0.00           H
ATOM   2482  HZ2 LYS A 742      50.510  53.150  63.550  1.00  0.00           H
ATOM   2483  HZ3 LYS A 742      50.630  52.680  65.220  1.00  0.00           H
ATOM   2484  C   LYS A 742      55.340  51.090  63.120  1.00  0.00           C
ATOM   2485  O   LYS A 742      55.270  50.520  64.190  1.00  0.00           O
ATOM   2486  N   LEU A 743      56.520  51.390  62.580  1.00  0.00           N
ATOM   2487  HN  LEU A 743      56.600  51.740  61.660  1.00  0.00           H
ATOM   2488  CA  LEU A 743      57.820  51.180  63.320  1.00  0.00           C
ATOM   2489  HA  LEU A 743      57.710  50.270  63.910  1.00  0.00           H
ATOM   2490  CB  LEU A 743      59.040  51.010  62.380  1.00  0.00           C
ATOM   2491  HB1 LEU A 743      58.980  51.760  61.540  1.00  0.00           H
ATOM   2492  HB2 LEU A 743      59.040  50.020  61.880  1.00  0.00           H
ATOM   2493  CG  LEU A 743      60.470  51.100  63.060  1.00  0.00           C
ATOM   2494  HG  LEU A 743      60.580  52.060  63.620  1.00  0.00           H
ATOM   2495  CD1 LEU A 743      60.660  49.900  63.920  1.00  0.00           C
ATOM   2496 HD11 LEU A 743      61.740  49.710  64.070  1.00  0.00           H
ATOM   2497 HD12 LEU A 743      60.190  49.020  63.440  1.00  0.00           H
ATOM   2498 HD13 LEU A 743      60.260  50.060  64.950  1.00  0.00           H
ATOM   2499  CD2 LEU A 743      61.630  51.240  62.130  1.00  0.00           C
ATOM   2500 HD21 LEU A 743      61.550  52.080  61.400  1.00  0.00           H
ATOM   2501 HD22 LEU A 743      61.790  50.290  61.580  1.00  0.00           H
ATOM   2502 HD23 LEU A 743      62.550  51.470  62.700  1.00  0.00           H
ATOM   2503  C   LEU A 743      58.120  52.390  64.250  1.00  0.00           C
ATOM   2504  O   LEU A 743      58.680  52.310  65.380  1.00  0.00           O
ATOM   2505  N   PHE A 744      57.750  53.630  63.850  1.00  0.00           N
ATOM   2506  HN  PHE A 744      57.560  53.840  62.900  1.00  0.00           H
ATOM   2507  CA  PHE A 744      57.890  54.780  64.770  1.00  0.00           C
ATOM   2508  HA  PHE A 744      58.820  54.680  65.320  1.00  0.00           H
ATOM   2509  CB  PHE A 744      57.840  56.150  63.960  1.00  0.00           C
ATOM   2510  HB1 PHE A 744      57.900  57.070  64.580  1.00  0.00           H
ATOM   2511  HB2 PHE A 744      56.920  56.200  63.330  1.00  0.00           H
ATOM   2512  CG  PHE A 744      59.050  56.280  63.050  1.00  0.00           C
ATOM   2513  CD1 PHE A 744      58.830  56.870  61.800  1.00  0.00           C
ATOM   2514  HD1 PHE A 744      57.930  57.390  61.500  1.00  0.00           H
ATOM   2515  CE1 PHE A 744      59.910  57.010  60.830  1.00  0.00           C
ATOM   2516  HE1 PHE A 744      59.640  57.560  59.940  1.00  0.00           H
ATOM   2517  CZ  PHE A 744      61.150  56.460  61.150  1.00  0.00           C
ATOM   2518  HZ  PHE A 744      62.040  56.650  60.570  1.00  0.00           H
ATOM   2519  CD2 PHE A 744      60.310  55.780  63.340  1.00  0.00           C
ATOM   2520  HD2 PHE A 744      60.700  55.520  64.310  1.00  0.00           H
ATOM   2521  CE2 PHE A 744      61.380  55.900  62.420  1.00  0.00           C
ATOM   2522  HE2 PHE A 744      62.330  55.590  62.840  1.00  0.00           H
ATOM   2523  C   PHE A 744      56.900  54.730  65.930  1.00  0.00           C
ATOM   2524  O   PHE A 744      57.250  55.020  67.050  1.00  0.00           O
ATOM   2525  N   ASP A 745      55.670  54.170  65.730  1.00  0.00           N
ATOM   2526  HN  ASP A 745      55.350  54.010  64.800  1.00  0.00           H
ATOM   2527  CA  ASP A 745      54.740  53.860  66.770  1.00  0.00           C
ATOM   2528  HA  ASP A 745      54.630  54.700  67.420  1.00  0.00           H
ATOM   2529  CB  ASP A 745      53.450  53.360  66.040  1.00  0.00           C
ATOM   2530  HB1 ASP A 745      53.500  52.360  65.560  1.00  0.00           H
ATOM   2531  HB2 ASP A 745      53.170  54.100  65.270  1.00  0.00           H
ATOM   2532  CG  ASP A 745      52.250  53.330  66.990  1.00  0.00           C
ATOM   2533  OD1 ASP A 745      52.090  54.270  67.800  1.00  0.00           O
ATOM   2534  OD2 ASP A 745      51.370  52.470  66.730  1.00  0.00           O
ATOM   2535  C   ASP A 745      55.190  52.740  67.720  1.00  0.00           C
ATOM   2536  O   ASP A 745      54.920  52.750  68.920  1.00  0.00           O
ATOM   2537  N   LEU A 746      56.130  51.840  67.210  1.00  0.00           N
ATOM   2538  HN  LEU A 746      56.440  51.940  66.270  1.00  0.00           H
ATOM   2539  CA  LEU A 746      56.500  50.630  67.950  1.00  0.00           C
ATOM   2540  HA  LEU A 746      55.610  50.100  68.220  1.00  0.00           H
ATOM   2541  CB  LEU A 746      57.550  49.770  67.100  1.00  0.00           C
ATOM   2542  HB1 LEU A 746      58.490  50.340  66.900  1.00  0.00           H
ATOM   2543  HB2 LEU A 746      56.960  49.530  66.180  1.00  0.00           H
ATOM   2544  CG  LEU A 746      58.050  48.390  67.560  1.00  0.00           C
ATOM   2545  HG  LEU A 746      58.380  48.430  68.630  1.00  0.00           H
ATOM   2546  CD1 LEU A 746      57.010  47.250  67.440  1.00  0.00           C
ATOM   2547 HD11 LEU A 746      56.230  47.420  68.220  1.00  0.00           H
ATOM   2548 HD12 LEU A 746      57.490  46.280  67.680  1.00  0.00           H
ATOM   2549 HD13 LEU A 746      56.500  47.190  66.460  1.00  0.00           H
ATOM   2550  CD2 LEU A 746      59.280  47.990  66.790  1.00  0.00           C
ATOM   2551 HD21 LEU A 746      60.100  48.720  66.960  1.00  0.00           H
ATOM   2552 HD22 LEU A 746      58.990  47.960  65.710  1.00  0.00           H
ATOM   2553 HD23 LEU A 746      59.700  47.040  67.180  1.00  0.00           H
ATOM   2554  C   LEU A 746      57.180  51.080  69.260  1.00  0.00           C
ATOM   2555  O   LEU A 746      56.890  50.700  70.460  1.00  0.00           O
ATOM   2556  N   GLY A 747      58.060  52.080  69.070  1.00  0.00           N
ATOM   2557  HN  GLY A 747      58.210  52.460  68.160  1.00  0.00           H
ATOM   2558  CA  GLY A 747      58.890  52.650  70.090  1.00  0.00           C
ATOM   2559  HA1 GLY A 747      59.730  53.140  69.620  1.00  0.00           H
ATOM   2560  HA2 GLY A 747      59.280  51.900  70.760  1.00  0.00           H
ATOM   2561  C   GLY A 747      58.170  53.590  71.000  1.00  0.00           C
ATOM   2562  O   GLY A 747      58.530  53.700  72.210  1.00  0.00           O
ATOM   2563  N   GLU A 748      57.070  54.250  70.620  1.00  0.00           N
ATOM   2564  HN  GLU A 748      56.670  53.950  69.760  1.00  0.00           H
ATOM   2565  CA  GLU A 748      56.260  55.160  71.390  1.00  0.00           C
ATOM   2566  HA  GLU A 748      56.810  55.710  72.150  1.00  0.00           H
ATOM   2567  CB  GLU A 748      55.620  56.240  70.460  1.00  0.00           C
ATOM   2568  HB1 GLU A 748      54.830  56.810  70.980  1.00  0.00           H
ATOM   2569  HB2 GLU A 748      55.190  55.750  69.560  1.00  0.00           H
ATOM   2570  CG  GLU A 748      56.670  57.290  69.860  1.00  0.00           C
ATOM   2571  HG1 GLU A 748      56.460  57.370  68.780  1.00  0.00           H
ATOM   2572  HG2 GLU A 748      57.730  57.020  70.080  1.00  0.00           H
ATOM   2573  CD  GLU A 748      56.500  58.640  70.530  1.00  0.00           C
ATOM   2574  OE1 GLU A 748      56.330  59.650  69.800  1.00  0.00           O
ATOM   2575  OE2 GLU A 748      56.650  58.730  71.770  1.00  0.00           O
ATOM   2576  C   GLU A 748      55.270  54.430  72.180  1.00  0.00           C
ATOM   2577  O   GLU A 748      55.010  54.810  73.310  1.00  0.00           O
ATOM   2578  N   THR A 749      54.750  53.290  71.600  1.00  0.00           N
ATOM   2579  HN  THR A 749      55.080  53.040  70.700  1.00  0.00           H
ATOM   2580  CA  THR A 749      53.790  52.390  72.200  1.00  0.00           C
ATOM   2581  HA  THR A 749      52.890  52.930  72.430  1.00  0.00           H
ATOM   2582  CB  THR A 749      53.340  51.220  71.300  1.00  0.00           C
ATOM   2583  HB  THR A 749      54.240  50.620  71.040  1.00  0.00           H
ATOM   2584  OG1 THR A 749      52.740  51.670  70.090  1.00  0.00           O
ATOM   2585  HG1 THR A 749      53.430  52.050  69.550  1.00  0.00           H
ATOM   2586  CG2 THR A 749      52.310  50.220  71.980  1.00  0.00           C
ATOM   2587 HG21 THR A 749      52.720  49.590  72.790  1.00  0.00           H
ATOM   2588 HG22 THR A 749      51.880  49.570  71.190  1.00  0.00           H
ATOM   2589 HG23 THR A 749      51.390  50.680  72.370  1.00  0.00           H
ATOM   2590  C   THR A 749      54.330  51.770  73.510  1.00  0.00           C
ATOM   2591  O   THR A 749      53.690  51.670  74.570  1.00  0.00           O
ATOM   2592  N   TYR A 750      55.660  51.340  73.440  1.00  0.00           N
ATOM   2593  HN  TYR A 750      56.050  51.440  72.520  1.00  0.00           H
ATOM   2594  CA  TYR A 750      56.340  50.700  74.580  1.00  0.00           C
ATOM   2595  HA  TYR A 750      55.670  50.270  75.320  1.00  0.00           H
ATOM   2596  CB  TYR A 750      57.110  49.480  74.070  1.00  0.00           C
ATOM   2597  HB1 TYR A 750      57.630  48.870  74.850  1.00  0.00           H
ATOM   2598  HB2 TYR A 750      57.930  49.930  73.480  1.00  0.00           H
ATOM   2599  CG  TYR A 750      56.220  48.400  73.310  1.00  0.00           C
ATOM   2600  CD1 TYR A 750      56.510  48.070  71.990  1.00  0.00           C
ATOM   2601  HD1 TYR A 750      57.280  48.530  71.370  1.00  0.00           H
ATOM   2602  CE1 TYR A 750      55.820  47.200  71.320  1.00  0.00           C
ATOM   2603  HE1 TYR A 750      55.890  46.970  70.270  1.00  0.00           H
ATOM   2604  CZ  TYR A 750      54.750  46.540  71.960  1.00  0.00           C
ATOM   2605  OH  TYR A 750      53.940  45.540  71.360  1.00  0.00           O
ATOM   2606  HH  TYR A 750      54.350  45.400  70.500  1.00  0.00           H
ATOM   2607  CD2 TYR A 750      55.120  47.800  73.990  1.00  0.00           C
ATOM   2608  HD2 TYR A 750      54.860  48.030  75.010  1.00  0.00           H
ATOM   2609  CE2 TYR A 750      54.360  46.840  73.260  1.00  0.00           C
ATOM   2610  HE2 TYR A 750      53.490  46.390  73.710  1.00  0.00           H
ATOM   2611  C   TYR A 750      57.290  51.640  75.240  1.00  0.00           C
ATOM   2612  O   TYR A 750      58.170  51.230  76.020  1.00  0.00           O
ATOM   2613  N   ALA A 751      57.090  52.950  74.940  1.00  0.00           N
ATOM   2614  HN  ALA A 751      56.530  53.070  74.130  1.00  0.00           H
ATOM   2615  CA  ALA A 751      57.470  54.030  75.790  1.00  0.00           C
ATOM   2616  HA  ALA A 751      56.990  54.790  75.200  1.00  0.00           H
ATOM   2617  CB  ALA A 751      56.940  54.010  77.290  1.00  0.00           C
ATOM   2618  HB1 ALA A 751      55.850  53.880  77.400  1.00  0.00           H
ATOM   2619  HB2 ALA A 751      57.250  54.900  77.890  1.00  0.00           H
ATOM   2620  HB3 ALA A 751      57.450  53.180  77.820  1.00  0.00           H
ATOM   2621  C   ALA A 751      58.960  54.390  75.760  1.00  0.00           C
ATOM   2622  O   ALA A 751      59.470  54.730  76.860  1.00  0.00           O
ATOM   2623  N   PHE A 752      59.660  54.280  74.630  1.00  0.00           N
ATOM   2624  HN  PHE A 752      59.120  54.180  73.800  1.00  0.00           H
ATOM   2625  CA  PHE A 752      61.150  54.380  74.450  1.00  0.00           C
ATOM   2626  HA  PHE A 752      61.510  55.060  75.190  1.00  0.00           H
ATOM   2627  CB  PHE A 752      61.550  54.850  73.040  1.00  0.00           C
ATOM   2628  HB1 PHE A 752      61.030  54.210  72.290  1.00  0.00           H
ATOM   2629  HB2 PHE A 752      62.630  54.920  72.780  1.00  0.00           H
ATOM   2630  CG  PHE A 752      61.080  56.320  72.850  1.00  0.00           C
ATOM   2631  CD1 PHE A 752      61.240  57.320  73.800  1.00  0.00           C
ATOM   2632  HD1 PHE A 752      61.630  57.080  74.780  1.00  0.00           H
ATOM   2633  CE1 PHE A 752      61.190  58.670  73.410  1.00  0.00           C
ATOM   2634  HE1 PHE A 752      61.340  59.350  74.220  1.00  0.00           H
ATOM   2635  CZ  PHE A 752      60.740  59.040  72.090  1.00  0.00           C
ATOM   2636  HZ  PHE A 752      60.670  60.070  71.760  1.00  0.00           H
ATOM   2637  CD2 PHE A 752      60.760  56.700  71.540  1.00  0.00           C
ATOM   2638  HD2 PHE A 752      60.540  55.920  70.810  1.00  0.00           H
ATOM   2639  CE2 PHE A 752      60.460  58.010  71.210  1.00  0.00           C
ATOM   2640  HE2 PHE A 752      60.030  58.250  70.240  1.00  0.00           H
ATOM   2641  C   PHE A 752      61.940  53.090  74.800  1.00  0.00           C
ATOM   2642  O   PHE A 752      62.850  53.290  75.660  1.00  0.00           O
ATOM   2643  N   PRO A 822      61.720  51.840  74.350  1.00  0.00           N
ATOM   2644  CD  PRO A 822      60.840  51.480  73.240  1.00  0.00           C
ATOM   2645  HD1 PRO A 822      61.130  52.180  72.430  1.00  0.00           H
ATOM   2646  HD2 PRO A 822      59.800  51.620  73.630  1.00  0.00           H
ATOM   2647  CA  PRO A 822      62.540  50.730  74.780  1.00  0.00           C
ATOM   2648  HA  PRO A 822      62.540  50.710  75.860  1.00  0.00           H
ATOM   2649  CB  PRO A 822      61.790  49.530  74.270  1.00  0.00           C
ATOM   2650  HB1 PRO A 822      60.920  49.290  74.910  1.00  0.00           H
ATOM   2651  HB2 PRO A 822      62.310  48.560  74.120  1.00  0.00           H
ATOM   2652  CG  PRO A 822      61.140  50.050  72.960  1.00  0.00           C
ATOM   2653  HG1 PRO A 822      61.950  49.970  72.220  1.00  0.00           H
ATOM   2654  HG2 PRO A 822      60.340  49.330  72.710  1.00  0.00           H
ATOM   2655  C   PRO A 822      64.070  50.840  74.360  1.00  0.00           C
ATOM   2656  O   PRO A 822      64.460  51.560  73.380  1.00  0.00           O
ATOM   2657  N   ASP A 823      64.970  50.110  75.040  1.00  0.00           N
ATOM   2658  HN  ASP A 823      64.490  49.500  75.680  1.00  0.00           H
ATOM   2659  CA  ASP A 823      66.410  50.050  74.960  1.00  0.00           C
ATOM   2660  HA  ASP A 823      66.790  51.010  74.660  1.00  0.00           H
ATOM   2661  CB  ASP A 823      67.030  49.510  76.310  1.00  0.00           C
ATOM   2662  HB1 ASP A 823      68.110  49.400  76.110  1.00  0.00           H
ATOM   2663  HB2 ASP A 823      66.640  48.510  76.620  1.00  0.00           H
ATOM   2664  CG  ASP A 823      66.890  50.530  77.440  1.00  0.00           C
ATOM   2665  OD1 ASP A 823      66.770  50.130  78.650  1.00  0.00           O
ATOM   2666  OD2 ASP A 823      66.980  51.770  77.140  1.00  0.00           O
ATOM   2667  C   ASP A 823      66.740  49.020  73.750  1.00  0.00           C
ATOM   2668  O   ASP A 823      67.860  48.630  73.460  1.00  0.00           O
ATOM   2669  N   VAL A 824      65.700  48.530  72.990  1.00  0.00           N
ATOM   2670  HN  VAL A 824      64.770  48.620  73.330  1.00  0.00           H
ATOM   2671  CA  VAL A 824      65.960  47.780  71.770  1.00  0.00           C
ATOM   2672  HA  VAL A 824      66.970  47.370  71.800  1.00  0.00           H
ATOM   2673  CB  VAL A 824      65.060  46.430  71.900  1.00  0.00           C
ATOM   2674  HB  VAL A 824      65.370  46.080  72.920  1.00  0.00           H
ATOM   2675  CG1 VAL A 824      63.570  46.690  71.930  1.00  0.00           C
ATOM   2676 HG11 VAL A 824      63.250  47.220  71.020  1.00  0.00           H
ATOM   2677 HG12 VAL A 824      63.340  47.420  72.740  1.00  0.00           H
ATOM   2678 HG13 VAL A 824      63.010  45.730  72.040  1.00  0.00           H
ATOM   2679  CG2 VAL A 824      65.550  45.300  70.870  1.00  0.00           C
ATOM   2680 HG21 VAL A 824      65.120  44.310  71.130  1.00  0.00           H
ATOM   2681 HG22 VAL A 824      66.660  45.270  70.830  1.00  0.00           H
ATOM   2682 HG23 VAL A 824      65.250  45.560  69.840  1.00  0.00           H
ATOM   2683  C   VAL A 824      65.610  48.500  70.490  1.00  0.00           C
ATOM   2684  O   VAL A 824      65.720  48.000  69.370  1.00  0.00           O
ATOM   2685  N   LEU A 825      65.290  49.800  70.520  1.00  0.00           N
ATOM   2686  HN  LEU A 825      65.380  50.250  71.410  1.00  0.00           H
ATOM   2687  CA  LEU A 825      64.780  50.600  69.460  1.00  0.00           C
ATOM   2688  HA  LEU A 825      64.070  49.960  68.950  1.00  0.00           H
ATOM   2689  CB  LEU A 825      64.130  51.920  69.910  1.00  0.00           C
ATOM   2690  HB1 LEU A 825      64.880  52.660  70.240  1.00  0.00           H
ATOM   2691  HB2 LEU A 825      63.490  51.620  70.770  1.00  0.00           H
ATOM   2692  CG  LEU A 825      63.210  52.620  68.940  1.00  0.00           C
ATOM   2693  HG  LEU A 825      63.750  53.150  68.130  1.00  0.00           H
ATOM   2694  CD1 LEU A 825      62.140  51.640  68.420  1.00  0.00           C
ATOM   2695 HD11 LEU A 825      61.230  52.180  68.070  1.00  0.00           H
ATOM   2696 HD12 LEU A 825      61.830  50.910  69.190  1.00  0.00           H
ATOM   2697 HD13 LEU A 825      62.550  51.030  67.580  1.00  0.00           H
ATOM   2698  CD2 LEU A 825      62.530  53.770  69.680  1.00  0.00           C
ATOM   2699 HD21 LEU A 825      61.850  54.270  68.960  1.00  0.00           H
ATOM   2700 HD22 LEU A 825      63.250  54.520  70.080  1.00  0.00           H
ATOM   2701 HD23 LEU A 825      61.760  53.430  70.410  1.00  0.00           H
ATOM   2702  C   LEU A 825      65.790  50.870  68.340  1.00  0.00           C
ATOM   2703  O   LEU A 825      65.390  50.890  67.160  1.00  0.00           O
ATOM   2704  N   PHE A 826      67.050  51.040  68.640  1.00  0.00           N
ATOM   2705  HN  PHE A 826      67.450  51.150  69.540  1.00  0.00           H
ATOM   2706  CA  PHE A 826      68.120  51.080  67.650  1.00  0.00           C
ATOM   2707  HA  PHE A 826      67.850  51.780  66.870  1.00  0.00           H
ATOM   2708  CB  PHE A 826      69.500  51.500  68.210  1.00  0.00           C
ATOM   2709  HB1 PHE A 826      70.200  51.770  67.390  1.00  0.00           H
ATOM   2710  HB2 PHE A 826      70.010  50.730  68.830  1.00  0.00           H
ATOM   2711  CG  PHE A 826      69.610  52.760  69.080  1.00  0.00           C
ATOM   2712  CD1 PHE A 826      70.810  52.970  69.720  1.00  0.00           C
ATOM   2713  HD1 PHE A 826      71.600  52.310  69.410  1.00  0.00           H
ATOM   2714  CE1 PHE A 826      70.970  54.050  70.570  1.00  0.00           C
ATOM   2715  HE1 PHE A 826      71.900  54.290  71.030  1.00  0.00           H
ATOM   2716  CZ  PHE A 826      69.920  55.070  70.690  1.00  0.00           C
ATOM   2717  HZ  PHE A 826      70.280  55.970  71.170  1.00  0.00           H
ATOM   2718  CD2 PHE A 826      68.600  53.680  69.170  1.00  0.00           C
ATOM   2719  HD2 PHE A 826      67.660  53.560  68.660  1.00  0.00           H
ATOM   2720  CE2 PHE A 826      68.750  54.810  70.040  1.00  0.00           C
ATOM   2721  HE2 PHE A 826      67.940  55.510  70.090  1.00  0.00           H
ATOM   2722  C   PHE A 826      68.210  49.840  66.810  1.00  0.00           C
ATOM   2723  O   PHE A 826      68.200  49.900  65.590  1.00  0.00           O
ATOM   2724  N   TRP A 827      68.250  48.600  67.500  1.00  0.00           N
ATOM   2725  HN  TRP A 827      68.450  48.540  68.480  1.00  0.00           H
ATOM   2726  CA  TRP A 827      68.340  47.410  66.720  1.00  0.00           C
ATOM   2727  HA  TRP A 827      69.230  47.420  66.110  1.00  0.00           H
ATOM   2728  CB  TRP A 827      68.600  46.180  67.730  1.00  0.00           C
ATOM   2729  HB1 TRP A 827      67.830  46.360  68.510  1.00  0.00           H
ATOM   2730  HB2 TRP A 827      69.620  46.230  68.160  1.00  0.00           H
ATOM   2731  CG  TRP A 827      68.410  44.900  67.020  1.00  0.00           C
ATOM   2732  CD1 TRP A 827      67.650  43.860  67.480  1.00  0.00           C
ATOM   2733  HD1 TRP A 827      67.140  44.000  68.430  1.00  0.00           H
ATOM   2734  NE1 TRP A 827      67.770  42.750  66.710  1.00  0.00           N
ATOM   2735  HE1 TRP A 827      67.160  42.000  66.790  1.00  0.00           H
ATOM   2736  CE2 TRP A 827      68.580  43.010  65.670  1.00  0.00           C
ATOM   2737  CD2 TRP A 827      69.040  44.350  65.850  1.00  0.00           C
ATOM   2738  CE3 TRP A 827      69.960  44.890  64.920  1.00  0.00           C
ATOM   2739  HE3 TRP A 827      70.290  45.900  65.100  1.00  0.00           H
ATOM   2740  CZ3 TRP A 827      70.390  44.100  63.850  1.00  0.00           C
ATOM   2741  HZ3 TRP A 827      71.110  44.560  63.200  1.00  0.00           H
ATOM   2742  CZ2 TRP A 827      69.200  42.190  64.750  1.00  0.00           C
ATOM   2743  HZ2 TRP A 827      69.030  41.130  64.690  1.00  0.00           H
ATOM   2744  CH2 TRP A 827      70.010  42.820  63.720  1.00  0.00           C
ATOM   2745  HH2 TRP A 827      70.360  42.240  62.870  1.00  0.00           H
ATOM   2746  C   TRP A 827      67.100  47.280  65.800  1.00  0.00           C
ATOM   2747  O   TRP A 827      67.250  46.950  64.680  1.00  0.00           O
ATOM   2748  N   CYS A 828      65.870  47.660  66.320  1.00  0.00           N
ATOM   2749  HN  CYS A 828      65.760  47.970  67.260  1.00  0.00           H
ATOM   2750  CA  CYS A 828      64.670  47.640  65.510  1.00  0.00           C
ATOM   2751  HA  CYS A 828      64.490  46.610  65.240  1.00  0.00           H
ATOM   2752  CB  CYS A 828      63.540  48.120  66.400  1.00  0.00           C
ATOM   2753  HB1 CYS A 828      62.670  48.390  65.770  1.00  0.00           H
ATOM   2754  HB2 CYS A 828      63.910  49.050  66.900  1.00  0.00           H
ATOM   2755  SG  CYS A 828      63.200  46.970  67.820  1.00  0.00           S
ATOM   2756  HG1 CYS A 828      64.220  47.240  68.620  1.00  0.00           H
ATOM   2757  C   CYS A 828      64.740  48.490  64.250  1.00  0.00           C
ATOM   2758  O   CYS A 828      64.250  48.100  63.180  1.00  0.00           O
ATOM   2759  N   VAL A 829      65.300  49.730  64.180  1.00  0.00           N
ATOM   2760  HN  VAL A 829      65.800  50.100  64.970  1.00  0.00           H
ATOM   2761  CA  VAL A 829      65.580  50.550  63.000  1.00  0.00           C
ATOM   2762  HA  VAL A 829      64.730  50.690  62.360  1.00  0.00           H
ATOM   2763  CB  VAL A 829      66.110  51.960  63.460  1.00  0.00           C
ATOM   2764  HB  VAL A 829      66.920  51.890  64.230  1.00  0.00           H
ATOM   2765  CG1 VAL A 829      66.410  52.790  62.150  1.00  0.00           C
ATOM   2766 HG11 VAL A 829      65.480  52.780  61.540  1.00  0.00           H
ATOM   2767 HG12 VAL A 829      67.210  52.300  61.570  1.00  0.00           H
ATOM   2768 HG13 VAL A 829      66.520  53.870  62.400  1.00  0.00           H
ATOM   2769  CG2 VAL A 829      64.990  52.720  64.280  1.00  0.00           C
ATOM   2770 HG21 VAL A 829      64.010  52.490  63.800  1.00  0.00           H
ATOM   2771 HG22 VAL A 829      65.170  53.800  64.320  1.00  0.00           H
ATOM   2772 HG23 VAL A 829      64.920  52.500  65.370  1.00  0.00           H
ATOM   2773  C   VAL A 829      66.590  49.880  62.120  1.00  0.00           C
ATOM   2774  O   VAL A 829      66.380  49.770  60.920  1.00  0.00           O
ATOM   2775  N   ILE A 830      67.690  49.430  62.690  1.00  0.00           N
ATOM   2776  HN  ILE A 830      67.820  49.520  63.670  1.00  0.00           H
ATOM   2777  CA  ILE A 830      68.720  48.790  61.900  1.00  0.00           C
ATOM   2778  HA  ILE A 830      68.930  49.480  61.090  1.00  0.00           H
ATOM   2779  CB  ILE A 830      70.130  48.660  62.560  1.00  0.00           C
ATOM   2780  HB  ILE A 830      70.030  47.940  63.400  1.00  0.00           H
ATOM   2781  CG2 ILE A 830      71.110  48.030  61.450  1.00  0.00           C
ATOM   2782 HG21 ILE A 830      71.160  48.710  60.580  1.00  0.00           H
ATOM   2783 HG22 ILE A 830      70.850  46.960  61.290  1.00  0.00           H
ATOM   2784 HG23 ILE A 830      72.150  47.850  61.820  1.00  0.00           H
ATOM   2785  CG1 ILE A 830      70.570  50.070  62.970  1.00  0.00           C
ATOM   2786 HG11 ILE A 830      69.830  50.480  63.690  1.00  0.00           H
ATOM   2787 HG12 ILE A 830      70.600  50.730  62.080  1.00  0.00           H
ATOM   2788  CD  ILE A 830      71.890  50.190  63.700  1.00  0.00           C
ATOM   2789  HD1 ILE A 830      71.990  51.240  64.080  1.00  0.00           H
ATOM   2790  HD2 ILE A 830      72.670  49.860  63.000  1.00  0.00           H
ATOM   2791  HD3 ILE A 830      71.710  49.580  64.620  1.00  0.00           H
ATOM   2792  C   ILE A 830      68.330  47.450  61.300  1.00  0.00           C
ATOM   2793  O   ILE A 830      68.580  47.070  60.130  1.00  0.00           O
ATOM   2794  N   LEU A 831      67.450  46.660  62.040  1.00  0.00           N
ATOM   2795  HN  LEU A 831      67.350  46.920  63.010  1.00  0.00           H
ATOM   2796  CA  LEU A 831      66.970  45.420  61.560  1.00  0.00           C
ATOM   2797  HA  LEU A 831      67.830  44.840  61.260  1.00  0.00           H
ATOM   2798  CB  LEU A 831      66.250  44.700  62.760  1.00  0.00           C
ATOM   2799  HB1 LEU A 831      65.500  45.340  63.280  1.00  0.00           H
ATOM   2800  HB2 LEU A 831      67.160  44.500  63.380  1.00  0.00           H
ATOM   2801  CG  LEU A 831      65.740  43.310  62.430  1.00  0.00           C
ATOM   2802  HG  LEU A 831      64.920  43.380  61.680  1.00  0.00           H
ATOM   2803  CD1 LEU A 831      66.870  42.480  61.860  1.00  0.00           C
ATOM   2804 HD11 LEU A 831      67.670  42.190  62.570  1.00  0.00           H
ATOM   2805 HD12 LEU A 831      67.380  42.960  61.000  1.00  0.00           H
ATOM   2806 HD13 LEU A 831      66.290  41.620  61.480  1.00  0.00           H
ATOM   2807  CD2 LEU A 831      65.200  42.640  63.650  1.00  0.00           C
ATOM   2808 HD21 LEU A 831      64.900  41.590  63.410  1.00  0.00           H
ATOM   2809 HD22 LEU A 831      64.370  43.210  64.130  1.00  0.00           H
ATOM   2810 HD23 LEU A 831      66.040  42.510  64.370  1.00  0.00           H
ATOM   2811  C   LEU A 831      66.030  45.560  60.460  1.00  0.00           C
ATOM   2812  O   LEU A 831      66.020  44.820  59.480  1.00  0.00           O
ATOM   2813  N   PHE A 832      65.220  46.660  60.510  1.00  0.00           N
ATOM   2814  HN  PHE A 832      65.280  47.280  61.290  1.00  0.00           H
ATOM   2815  CA  PHE A 832      64.310  47.080  59.430  1.00  0.00           C
ATOM   2816  HA  PHE A 832      63.630  46.330  59.070  1.00  0.00           H
ATOM   2817  CB  PHE A 832      63.560  48.400  59.900  1.00  0.00           C
ATOM   2818  HB1 PHE A 832      64.350  48.870  60.510  1.00  0.00           H
ATOM   2819  HB2 PHE A 832      62.810  48.110  60.670  1.00  0.00           H
ATOM   2820  CG  PHE A 832      63.060  49.440  59.050  1.00  0.00           C
ATOM   2821  CD1 PHE A 832      61.770  49.170  58.520  1.00  0.00           C
ATOM   2822  HD1 PHE A 832      61.250  48.280  58.850  1.00  0.00           H
ATOM   2823  CE1 PHE A 832      61.210  50.090  57.670  1.00  0.00           C
ATOM   2824  HE1 PHE A 832      60.230  50.010  57.240  1.00  0.00           H
ATOM   2825  CZ  PHE A 832      61.800  51.330  57.370  1.00  0.00           C
ATOM   2826  HZ  PHE A 832      61.440  51.940  56.560  1.00  0.00           H
ATOM   2827  CD2 PHE A 832      63.670  50.630  58.780  1.00  0.00           C
ATOM   2828  HD2 PHE A 832      64.620  50.890  59.240  1.00  0.00           H
ATOM   2829  CE2 PHE A 832      63.070  51.680  57.990  1.00  0.00           C
ATOM   2830  HE2 PHE A 832      63.570  52.590  57.680  1.00  0.00           H
ATOM   2831  C   PHE A 832      65.080  47.390  58.060  1.00  0.00           C
ATOM   2832  O   PHE A 832      64.910  46.610  57.100  1.00  0.00           O
ATOM   2833  N   PHE A 833      66.100  48.280  58.140  1.00  0.00           N
ATOM   2834  HN  PHE A 833      66.340  48.610  59.050  1.00  0.00           H
ATOM   2835  CA  PHE A 833      67.020  48.500  57.040  1.00  0.00           C
ATOM   2836  HA  PHE A 833      66.470  48.870  56.180  1.00  0.00           H
ATOM   2837  CB  PHE A 833      67.900  49.740  57.260  1.00  0.00           C
ATOM   2838  HB1 PHE A 833      68.410  49.570  58.240  1.00  0.00           H
ATOM   2839  HB2 PHE A 833      67.280  50.660  57.320  1.00  0.00           H
ATOM   2840  CG  PHE A 833      69.000  50.020  56.290  1.00  0.00           C
ATOM   2841  CD1 PHE A 833      68.710  50.950  55.240  1.00  0.00           C
ATOM   2842  HD1 PHE A 833      67.700  51.320  55.120  1.00  0.00           H
ATOM   2843  CE1 PHE A 833      69.670  51.190  54.300  1.00  0.00           C
ATOM   2844  HE1 PHE A 833      69.410  51.850  53.490  1.00  0.00           H
ATOM   2845  CZ  PHE A 833      70.980  50.720  54.360  1.00  0.00           C
ATOM   2846  HZ  PHE A 833      71.760  50.860  53.640  1.00  0.00           H
ATOM   2847  CD2 PHE A 833      70.300  49.550  56.470  1.00  0.00           C
ATOM   2848  HD2 PHE A 833      70.550  48.910  57.290  1.00  0.00           H
ATOM   2849  CE2 PHE A 833      71.250  49.930  55.470  1.00  0.00           C
ATOM   2850  HE2 PHE A 833      72.180  49.410  55.620  1.00  0.00           H
ATOM   2851  C   PHE A 833      67.840  47.300  56.530  1.00  0.00           C
ATOM   2852  O   PHE A 833      68.050  47.170  55.300  1.00  0.00           O
ATOM   2853  N   THR A 834      68.400  46.440  57.460  1.00  0.00           N
ATOM   2854  HN  THR A 834      68.140  46.600  58.400  1.00  0.00           H
ATOM   2855  CA  THR A 834      69.220  45.210  57.150  1.00  0.00           C
ATOM   2856  HA  THR A 834      70.040  45.420  56.480  1.00  0.00           H
ATOM   2857  CB  THR A 834      69.760  44.600  58.380  1.00  0.00           C
ATOM   2858  HB  THR A 834      68.960  44.220  59.040  1.00  0.00           H
ATOM   2859  OG1 THR A 834      70.500  45.670  59.030  1.00  0.00           O
ATOM   2860  HG1 THR A 834      69.850  46.230  59.480  1.00  0.00           H
ATOM   2861  CG2 THR A 834      70.760  43.450  58.050  1.00  0.00           C
ATOM   2862 HG21 THR A 834      70.260  42.690  57.420  1.00  0.00           H
ATOM   2863 HG22 THR A 834      71.160  43.050  59.000  1.00  0.00           H
ATOM   2864 HG23 THR A 834      71.610  43.810  57.430  1.00  0.00           H
ATOM   2865  C   THR A 834      68.360  44.200  56.410  1.00  0.00           C
ATOM   2866  O   THR A 834      68.810  43.530  55.500  1.00  0.00           O
ATOM   2867  N   THR A 835      67.110  44.010  56.850  1.00  0.00           N
ATOM   2868  HN  THR A 835      66.810  44.580  57.620  1.00  0.00           H
ATOM   2869  CA  THR A 835      66.180  43.120  56.160  1.00  0.00           C
ATOM   2870  HA  THR A 835      66.630  42.140  56.150  1.00  0.00           H
ATOM   2871  CB  THR A 835      64.830  43.110  56.940  1.00  0.00           C
ATOM   2872  HB  THR A 835      64.530  44.130  57.250  1.00  0.00           H
ATOM   2873  OG1 THR A 835      65.130  42.430  58.200  1.00  0.00           O
ATOM   2874  HG1 THR A 835      65.650  43.080  58.680  1.00  0.00           H
ATOM   2875  CG2 THR A 835      63.640  42.410  56.230  1.00  0.00           C
ATOM   2876 HG21 THR A 835      63.350  42.790  55.230  1.00  0.00           H
ATOM   2877 HG22 THR A 835      62.710  42.490  56.830  1.00  0.00           H
ATOM   2878 HG23 THR A 835      63.810  41.300  56.280  1.00  0.00           H
ATOM   2879  C   THR A 835      65.870  43.600  54.760  1.00  0.00           C
ATOM   2880  O   THR A 835      65.900  42.860  53.790  1.00  0.00           O
ATOM   2881  N   PHE A 836      65.620  44.870  54.640  1.00  0.00           N
ATOM   2882  HN  PHE A 836      65.520  45.400  55.480  1.00  0.00           H
ATOM   2883  CA  PHE A 836      65.320  45.510  53.390  1.00  0.00           C
ATOM   2884  HA  PHE A 836      64.460  45.000  53.000  1.00  0.00           H
ATOM   2885  CB  PHE A 836      64.990  46.950  53.760  1.00  0.00           C
ATOM   2886  HB1 PHE A 836      65.330  47.310  54.760  1.00  0.00           H
ATOM   2887  HB2 PHE A 836      63.910  47.050  53.980  1.00  0.00           H
ATOM   2888  CG  PHE A 836      65.340  48.040  52.680  1.00  0.00           C
ATOM   2889  CD1 PHE A 836      64.710  47.930  51.470  1.00  0.00           C
ATOM   2890  HD1 PHE A 836      64.080  47.090  51.210  1.00  0.00           H
ATOM   2891  CE1 PHE A 836      64.990  48.910  50.460  1.00  0.00           C
ATOM   2892  HE1 PHE A 836      64.590  48.720  49.470  1.00  0.00           H
ATOM   2893  CZ  PHE A 836      66.010  49.900  50.720  1.00  0.00           C
ATOM   2894  HZ  PHE A 836      66.190  50.740  50.080  1.00  0.00           H
ATOM   2895  CD2 PHE A 836      66.200  49.110  52.980  1.00  0.00           C
ATOM   2896  HD2 PHE A 836      66.620  49.220  53.960  1.00  0.00           H
ATOM   2897  CE2 PHE A 836      66.520  50.040  52.000  1.00  0.00           C
ATOM   2898  HE2 PHE A 836      67.130  50.920  52.080  1.00  0.00           H
ATOM   2899  C   PHE A 836      66.430  45.460  52.390  1.00  0.00           C
ATOM   2900  O   PHE A 836      66.300  45.030  51.250  1.00  0.00           O
ATOM   2901  N   PHE A 837      67.700  45.730  52.840  1.00  0.00           N
ATOM   2902  HN  PHE A 837      67.720  46.340  53.640  1.00  0.00           H
ATOM   2903  CA  PHE A 837      68.920  45.500  52.100  1.00  0.00           C
ATOM   2904  HA  PHE A 837      68.690  46.020  51.170  1.00  0.00           H
ATOM   2905  CB  PHE A 837      69.990  46.230  53.010  1.00  0.00           C
ATOM   2906  HB1 PHE A 837      70.230  45.510  53.820  1.00  0.00           H
ATOM   2907  HB2 PHE A 837      69.630  47.220  53.350  1.00  0.00           H
ATOM   2908  CG  PHE A 837      71.240  46.530  52.190  1.00  0.00           C
ATOM   2909  CD1 PHE A 837      71.360  46.450  50.820  1.00  0.00           C
ATOM   2910  HD1 PHE A 837      70.420  46.430  50.290  1.00  0.00           H
ATOM   2911  CE1 PHE A 837      72.510  46.770  50.090  1.00  0.00           C
ATOM   2912  HE1 PHE A 837      72.520  46.770  49.020  1.00  0.00           H
ATOM   2913  CZ  PHE A 837      73.650  47.080  50.850  1.00  0.00           C
ATOM   2914  HZ  PHE A 837      74.630  47.320  50.480  1.00  0.00           H
ATOM   2915  CD2 PHE A 837      72.420  46.920  52.910  1.00  0.00           C
ATOM   2916  HD2 PHE A 837      72.450  46.990  53.990  1.00  0.00           H
ATOM   2917  CE2 PHE A 837      73.620  47.180  52.250  1.00  0.00           C
ATOM   2918  HE2 PHE A 837      74.460  47.460  52.850  1.00  0.00           H
ATOM   2919  C   PHE A 837      69.190  44.100  51.720  1.00  0.00           C
ATOM   2920  O   PHE A 837      69.440  43.910  50.550  1.00  0.00           O
ATOM   2921  N   LEU A 838      69.030  43.140  52.610  1.00  0.00           N
ATOM   2922  HN  LEU A 838      68.840  43.310  53.570  1.00  0.00           H
ATOM   2923  CA  LEU A 838      69.380  41.760  52.370  1.00  0.00           C
ATOM   2924  HA  LEU A 838      70.420  41.790  52.050  1.00  0.00           H
ATOM   2925  CB  LEU A 838      69.210  41.020  53.670  1.00  0.00           C
ATOM   2926  HB1 LEU A 838      68.150  41.030  54.020  1.00  0.00           H
ATOM   2927  HB2 LEU A 838      69.910  41.450  54.420  1.00  0.00           H
ATOM   2928  CG  LEU A 838      69.580  39.520  53.590  1.00  0.00           C
ATOM   2929  HG  LEU A 838      68.830  39.090  52.880  1.00  0.00           H
ATOM   2930  CD1 LEU A 838      71.030  39.210  53.060  1.00  0.00           C
ATOM   2931 HD11 LEU A 838      71.210  38.110  52.980  1.00  0.00           H
ATOM   2932 HD12 LEU A 838      71.770  39.650  53.770  1.00  0.00           H
ATOM   2933 HD13 LEU A 838      71.200  39.590  52.040  1.00  0.00           H
ATOM   2934  CD2 LEU A 838      69.470  38.740  54.900  1.00  0.00           C
ATOM   2935 HD21 LEU A 838      70.410  38.830  55.470  1.00  0.00           H
ATOM   2936 HD22 LEU A 838      69.320  37.660  54.750  1.00  0.00           H
ATOM   2937 HD23 LEU A 838      68.660  39.150  55.540  1.00  0.00           H
ATOM   2938  C   LEU A 838      68.510  41.130  51.270  1.00  0.00           C
ATOM   2939  O   LEU A 838      68.870  40.450  50.310  1.00  0.00           O
ATOM   2940  N   SER A 839      67.170  41.370  51.420  1.00  0.00           N
ATOM   2941  HN  SER A 839      66.890  41.800  52.270  1.00  0.00           H
ATOM   2942  CA  SER A 839      66.170  41.030  50.430  1.00  0.00           C
ATOM   2943  HA  SER A 839      66.190  39.970  50.270  1.00  0.00           H
ATOM   2944  CB  SER A 839      64.740  41.090  50.970  1.00  0.00           C
ATOM   2945  HB1 SER A 839      64.520  40.350  51.760  1.00  0.00           H
ATOM   2946  HB2 SER A 839      64.070  40.860  50.120  1.00  0.00           H
ATOM   2947  OG  SER A 839      64.420  42.390  51.460  1.00  0.00           O
ATOM   2948  HG1 SER A 839      64.950  42.540  52.240  1.00  0.00           H
ATOM   2949  C   SER A 839      66.330  41.700  49.050  1.00  0.00           C
ATOM   2950  O   SER A 839      66.050  41.020  48.040  1.00  0.00           O
ATOM   2951  N   SER A 840      66.710  43.010  49.080  1.00  0.00           N
ATOM   2952  HN  SER A 840      66.920  43.460  49.930  1.00  0.00           H
ATOM   2953  CA  SER A 840      66.960  43.780  47.870  1.00  0.00           C
ATOM   2954  HA  SER A 840      66.050  43.680  47.290  1.00  0.00           H
ATOM   2955  CB  SER A 840      67.210  45.290  48.110  1.00  0.00           C
ATOM   2956  HB1 SER A 840      67.250  45.740  47.100  1.00  0.00           H
ATOM   2957  HB2 SER A 840      68.160  45.390  48.680  1.00  0.00           H
ATOM   2958  OG  SER A 840      66.070  45.940  48.720  1.00  0.00           O
ATOM   2959  HG1 SER A 840      66.130  45.640  49.630  1.00  0.00           H
ATOM   2960  C   SER A 840      68.110  43.130  47.110  1.00  0.00           C
ATOM   2961  O   SER A 840      67.930  42.750  45.900  1.00  0.00           O
ATOM   2962  N   PHE A 841      69.240  42.970  47.760  1.00  0.00           N
ATOM   2963  HN  PHE A 841      69.300  43.270  48.710  1.00  0.00           H
ATOM   2964  CA  PHE A 841      70.450  42.470  47.150  1.00  0.00           C
ATOM   2965  HA  PHE A 841      70.610  43.120  46.310  1.00  0.00           H
ATOM   2966  CB  PHE A 841      71.630  42.550  48.150  1.00  0.00           C
ATOM   2967  HB1 PHE A 841      71.470  41.780  48.940  1.00  0.00           H
ATOM   2968  HB2 PHE A 841      71.650  43.430  48.830  1.00  0.00           H
ATOM   2969  CG  PHE A 841      72.940  42.540  47.410  1.00  0.00           C
ATOM   2970  CD1 PHE A 841      73.800  41.440  47.590  1.00  0.00           C
ATOM   2971  HD1 PHE A 841      73.550  40.640  48.270  1.00  0.00           H
ATOM   2972  CE1 PHE A 841      75.060  41.400  47.020  1.00  0.00           C
ATOM   2973  HE1 PHE A 841      75.750  40.620  47.340  1.00  0.00           H
ATOM   2974  CZ  PHE A 841      75.460  42.570  46.220  1.00  0.00           C
ATOM   2975  HZ  PHE A 841      76.470  42.510  45.840  1.00  0.00           H
ATOM   2976  CD2 PHE A 841      73.330  43.580  46.550  1.00  0.00           C
ATOM   2977  HD2 PHE A 841      72.760  44.500  46.550  1.00  0.00           H
ATOM   2978  CE2 PHE A 841      74.530  43.570  45.920  1.00  0.00           C
ATOM   2979  HE2 PHE A 841      74.890  44.350  45.280  1.00  0.00           H
ATOM   2980  C   PHE A 841      70.330  41.070  46.610  1.00  0.00           C
ATOM   2981  O   PHE A 841      70.870  40.790  45.580  1.00  0.00           O
ATOM   2982  N   LEU A 842      69.680  40.110  47.370  1.00  0.00           N
ATOM   2983  HN  LEU A 842      69.320  40.370  48.270  1.00  0.00           H
ATOM   2984  CA  LEU A 842      69.530  38.730  47.010  1.00  0.00           C
ATOM   2985  HA  LEU A 842      70.510  38.390  46.690  1.00  0.00           H
ATOM   2986  CB  LEU A 842      68.960  37.760  48.120  1.00  0.00           C
ATOM   2987  HB1 LEU A 842      68.660  36.820  47.640  1.00  0.00           H
ATOM   2988  HB2 LEU A 842      68.100  38.310  48.570  1.00  0.00           H
ATOM   2989  CG  LEU A 842      69.890  37.420  49.380  1.00  0.00           C
ATOM   2990  HG  LEU A 842      70.270  38.350  49.850  1.00  0.00           H
ATOM   2991  CD1 LEU A 842      68.960  36.730  50.390  1.00  0.00           C
ATOM   2992 HD11 LEU A 842      68.270  37.500  50.780  1.00  0.00           H
ATOM   2993 HD12 LEU A 842      69.590  36.330  51.220  1.00  0.00           H
ATOM   2994 HD13 LEU A 842      68.480  35.850  49.910  1.00  0.00           H
ATOM   2995  CD2 LEU A 842      71.110  36.580  48.990  1.00  0.00           C
ATOM   2996 HD21 LEU A 842      70.830  35.610  48.520  1.00  0.00           H
ATOM   2997 HD22 LEU A 842      71.750  36.300  49.850  1.00  0.00           H
ATOM   2998 HD23 LEU A 842      71.600  37.120  48.150  1.00  0.00           H
ATOM   2999  C   LEU A 842      68.650  38.620  45.740  1.00  0.00           C
ATOM   3000  O   LEU A 842      68.920  37.870  44.830  1.00  0.00           O
ATOM   3001  N   LYS A 843      67.590  39.410  45.650  1.00  0.00           N
ATOM   3002  HN  LYS A 843      67.300  39.900  46.470  1.00  0.00           H
ATOM   3003  CA  LYS A 843      66.650  39.430  44.510  1.00  0.00           C
ATOM   3004  HA  LYS A 843      66.350  38.450  44.160  1.00  0.00           H
ATOM   3005  CB  LYS A 843      65.440  40.280  44.830  1.00  0.00           C
ATOM   3006  HB1 LYS A 843      65.710  41.330  45.060  1.00  0.00           H
ATOM   3007  HB2 LYS A 843      64.950  39.870  45.730  1.00  0.00           H
ATOM   3008  CG  LYS A 843      64.450  40.420  43.660  1.00  0.00           C
ATOM   3009  HG1 LYS A 843      64.980  41.000  42.870  1.00  0.00           H
ATOM   3010  HG2 LYS A 843      63.560  40.980  44.020  1.00  0.00           H
ATOM   3011  CD  LYS A 843      63.780  39.130  43.050  1.00  0.00           C
ATOM   3012  HD1 LYS A 843      64.670  38.480  42.880  1.00  0.00           H
ATOM   3013  HD2 LYS A 843      63.250  39.340  42.100  1.00  0.00           H
ATOM   3014  CE  LYS A 843      62.840  38.460  44.090  1.00  0.00           C
ATOM   3015  HE1 LYS A 843      61.990  39.070  44.440  1.00  0.00           H
ATOM   3016  HE2 LYS A 843      63.490  38.320  44.990  1.00  0.00           H
ATOM   3017  NZ  LYS A 843      62.420  37.140  43.680  1.00  0.00           N
ATOM   3018  HZ1 LYS A 843      62.590  37.130  42.650  1.00  0.00           H
ATOM   3019  HZ2 LYS A 843      61.440  36.980  43.980  1.00  0.00           H
ATOM   3020  HZ3 LYS A 843      63.160  36.510  44.080  1.00  0.00           H
ATOM   3021  C   LYS A 843      67.420  39.990  43.280  1.00  0.00           C
ATOM   3022  O   LYS A 843      66.940  39.870  42.160  1.00  0.00           O
ATOM   3023  N   GLN A 844      68.620  40.630  43.390  1.00  0.00           N
ATOM   3024  HN  GLN A 844      68.990  40.800  44.300  1.00  0.00           H
ATOM   3025  CA  GLN A 844      69.520  41.060  42.300  1.00  0.00           C
ATOM   3026  HA  GLN A 844      69.010  41.180  41.350  1.00  0.00           H
ATOM   3027  CB  GLN A 844      70.340  42.410  42.530  1.00  0.00           C
ATOM   3028  HB1 GLN A 844      71.050  42.580  41.700  1.00  0.00           H
ATOM   3029  HB2 GLN A 844      70.960  42.230  43.440  1.00  0.00           H
ATOM   3030  CG  GLN A 844      69.400  43.660  42.550  1.00  0.00           C
ATOM   3031  HG1 GLN A 844      69.890  44.650  42.630  1.00  0.00           H
ATOM   3032  HG2 GLN A 844      68.670  43.510  43.380  1.00  0.00           H
ATOM   3033  CD  GLN A 844      68.610  43.810  41.220  1.00  0.00           C
ATOM   3034  OE1 GLN A 844      69.050  44.470  40.280  1.00  0.00           O
ATOM   3035  NE2 GLN A 844      67.400  43.210  41.210  1.00  0.00           N
ATOM   3036 HE21 GLN A 844      66.830  43.230  40.380  1.00  0.00           H
ATOM   3037 HE22 GLN A 844      67.230  42.600  41.990  1.00  0.00           H
ATOM   3038  C   GLN A 844      70.560  40.030  41.890  1.00  0.00           C
ATOM   3039  O   GLN A 844      71.630  40.310  41.390  1.00  0.00           O
ATOM   3040  N   PHE A 845      70.310  38.750  42.100  1.00  0.00           N
ATOM   3041  HN  PHE A 845      69.560  38.430  42.670  1.00  0.00           H
ATOM   3042  CA  PHE A 845      71.400  37.770  41.830  1.00  0.00           C
ATOM   3043  HA  PHE A 845      72.380  38.180  41.600  1.00  0.00           H
ATOM   3044  CB  PHE A 845      71.700  37.060  43.210  1.00  0.00           C
ATOM   3045  HB1 PHE A 845      70.820  36.390  43.360  1.00  0.00           H
ATOM   3046  HB2 PHE A 845      71.740  37.790  44.040  1.00  0.00           H
ATOM   3047  CG  PHE A 845      72.980  36.220  43.380  1.00  0.00           C
ATOM   3048  CD1 PHE A 845      74.290  36.800  43.640  1.00  0.00           C
ATOM   3049  HD1 PHE A 845      74.490  37.870  43.580  1.00  0.00           H
ATOM   3050  CE1 PHE A 845      75.380  35.960  43.850  1.00  0.00           C
ATOM   3051  HE1 PHE A 845      76.320  36.420  44.090  1.00  0.00           H
ATOM   3052  CZ  PHE A 845      75.240  34.650  44.030  1.00  0.00           C
ATOM   3053  HZ  PHE A 845      76.160  34.110  44.220  1.00  0.00           H
ATOM   3054  CD2 PHE A 845      72.840  34.800  43.530  1.00  0.00           C
ATOM   3055  HD2 PHE A 845      71.880  34.320  43.380  1.00  0.00           H
ATOM   3056  CE2 PHE A 845      74.020  34.060  43.750  1.00  0.00           C
ATOM   3057  HE2 PHE A 845      73.850  33.010  43.940  1.00  0.00           H
ATOM   3058  C   PHE A 845      71.020  36.730  40.740  1.00  0.00           C
ATOM   3059  O   PHE A 845      71.870  35.860  40.400  1.00  0.00           O
ATOM   3060  N   LYS A 846      69.850  36.780  40.150  1.00  0.00           N
ATOM   3061  HN  LYS A 846      69.230  37.510  40.420  1.00  0.00           H
ATOM   3062  CA  LYS A 846      69.430  35.820  39.080  1.00  0.00           C
ATOM   3063  HA  LYS A 846      69.620  34.850  39.510  1.00  0.00           H
ATOM   3064  CB  LYS A 846      67.890  35.720  38.940  1.00  0.00           C
ATOM   3065  HB1 LYS A 846      67.530  36.770  38.770  1.00  0.00           H
ATOM   3066  HB2 LYS A 846      67.500  35.510  39.950  1.00  0.00           H
ATOM   3067  CG  LYS A 846      67.380  34.780  37.830  1.00  0.00           C
ATOM   3068  HG1 LYS A 846      67.930  33.830  37.970  1.00  0.00           H
ATOM   3069  HG2 LYS A 846      67.640  35.320  36.890  1.00  0.00           H
ATOM   3070  CD  LYS A 846      65.870  34.550  37.850  1.00  0.00           C
ATOM   3071  HD1 LYS A 846      65.680  33.740  37.120  1.00  0.00           H
ATOM   3072  HD2 LYS A 846      65.370  35.460  37.440  1.00  0.00           H
ATOM   3073  CE  LYS A 846      65.300  34.110  39.160  1.00  0.00           C
ATOM   3074  HE1 LYS A 846      65.430  34.840  39.990  1.00  0.00           H
ATOM   3075  HE2 LYS A 846      65.730  33.150  39.520  1.00  0.00           H
ATOM   3076  NZ  LYS A 846      63.890  33.870  38.930  1.00  0.00           N
ATOM   3077  HZ1 LYS A 846      63.680  33.190  38.170  1.00  0.00           H
ATOM   3078  HZ2 LYS A 846      63.420  34.770  38.710  1.00  0.00           H
ATOM   3079  HZ3 LYS A 846      63.480  33.520  39.810  1.00  0.00           H
ATOM   3080  C   LYS A 846      70.170  35.720  37.780  1.00  0.00           C
ATOM   3081  O   LYS A 846      70.280  34.610  37.180  1.00  0.00           O
ATOM   3082  N   THR A 847      70.600  36.830  37.190  1.00  0.00           N
ATOM   3083  HN  THR A 847      70.350  37.760  37.440  1.00  0.00           H
ATOM   3084  CA  THR A 847      71.440  36.780  35.980  1.00  0.00           C
ATOM   3085  HA  THR A 847      71.440  35.820  35.470  1.00  0.00           H
ATOM   3086  CB  THR A 847      70.930  37.850  35.000  1.00  0.00           C
ATOM   3087  HB  THR A 847      71.470  37.850  34.030  1.00  0.00           H
ATOM   3088  OG1 THR A 847      70.980  39.140  35.530  1.00  0.00           O
ATOM   3089  HG1 THR A 847      70.170  39.240  36.050  1.00  0.00           H
ATOM   3090  CG2 THR A 847      69.460  37.480  34.800  1.00  0.00           C
ATOM   3091 HG21 THR A 847      68.880  37.890  35.640  1.00  0.00           H
ATOM   3092 HG22 THR A 847      69.250  36.390  34.670  1.00  0.00           H
ATOM   3093 HG23 THR A 847      69.070  38.100  33.960  1.00  0.00           H
ATOM   3094  C   THR A 847      72.850  37.200  36.330  1.00  0.00           C
ATOM   3095  O   THR A 847      73.570  37.540  35.420  1.00  0.00           O
ATOM   3096  N   LYS A 848      73.300  37.220  37.620  1.00  0.00           N
ATOM   3097  HN  LYS A 848      72.690  36.960  38.370  1.00  0.00           H
ATOM   3098  CA  LYS A 848      74.680  37.550  37.980  1.00  0.00           C
ATOM   3099  HA  LYS A 848      74.910  38.460  37.440  1.00  0.00           H
ATOM   3100  CB  LYS A 848      74.800  37.840  39.470  1.00  0.00           C
ATOM   3101  HB1 LYS A 848      75.910  37.880  39.510  1.00  0.00           H
ATOM   3102  HB2 LYS A 848      74.350  37.190  40.260  1.00  0.00           H
ATOM   3103  CG  LYS A 848      74.210  39.200  39.830  1.00  0.00           C
ATOM   3104  HG1 LYS A 848      74.250  39.290  40.940  1.00  0.00           H
ATOM   3105  HG2 LYS A 848      73.160  39.040  39.520  1.00  0.00           H
ATOM   3106  CD  LYS A 848      74.890  40.350  39.040  1.00  0.00           C
ATOM   3107  HD1 LYS A 848      74.530  40.420  37.990  1.00  0.00           H
ATOM   3108  HD2 LYS A 848      75.980  40.150  38.950  1.00  0.00           H
ATOM   3109  CE  LYS A 848      74.740  41.770  39.630  1.00  0.00           C
ATOM   3110  HE1 LYS A 848      75.140  42.670  39.120  1.00  0.00           H
ATOM   3111  HE2 LYS A 848      75.250  41.730  40.610  1.00  0.00           H
ATOM   3112  NZ  LYS A 848      73.320  42.020  39.870  1.00  0.00           N
ATOM   3113  HZ1 LYS A 848      73.310  42.900  40.420  1.00  0.00           H
ATOM   3114  HZ2 LYS A 848      72.920  41.280  40.470  1.00  0.00           H
ATOM   3115  HZ3 LYS A 848      72.830  42.030  38.960  1.00  0.00           H
ATOM   3116  C   LYS A 848      75.700  36.560  37.350  1.00  0.00           C
ATOM   3117  O   LYS A 848      75.770  35.320  37.450  1.00  0.00           O
ATOM   3118  N   ARG A 849      76.640  37.140  36.610  1.00  0.00           N
ATOM   3119  HN  ARG A 849      76.510  38.100  36.360  1.00  0.00           H
ATOM   3120  CA  ARG A 849      77.750  36.470  35.900  1.00  0.00           C
ATOM   3121  HA  ARG A 849      77.360  35.690  35.260  1.00  0.00           H
ATOM   3122  CB  ARG A 849      78.300  37.450  34.870  1.00  0.00           C
ATOM   3123  HB1 ARG A 849      79.240  37.060  34.420  1.00  0.00           H
ATOM   3124  HB2 ARG A 849      78.470  38.390  35.450  1.00  0.00           H
ATOM   3125  CG  ARG A 849      77.440  37.710  33.620  1.00  0.00           C
ATOM   3126  HG1 ARG A 849      76.370  37.770  33.920  1.00  0.00           H
ATOM   3127  HG2 ARG A 849      77.630  36.940  32.850  1.00  0.00           H
ATOM   3128  CD  ARG A 849      77.610  39.110  33.010  1.00  0.00           C
ATOM   3129  HD1 ARG A 849      77.500  39.870  33.810  1.00  0.00           H
ATOM   3130  HD2 ARG A 849      76.900  39.290  32.190  1.00  0.00           H
ATOM   3131  NE  ARG A 849      79.050  39.330  32.570  1.00  0.00           N
ATOM   3132  HE  ARG A 849      79.760  38.620  32.660  1.00  0.00           H
ATOM   3133  CZ  ARG A 849      79.530  40.300  31.820  1.00  0.00           C
ATOM   3134  NH1 ARG A 849      78.860  41.280  31.300  1.00  0.00           N
ATOM   3135 HH11 ARG A 849      77.860  41.290  31.280  1.00  0.00           H
ATOM   3136 HH12 ARG A 849      79.210  41.850  30.550  1.00  0.00           H
ATOM   3137  NH2 ARG A 849      80.870  40.230  31.630  1.00  0.00           N
ATOM   3138 HH21 ARG A 849      81.330  39.420  32.010  1.00  0.00           H
ATOM   3139 HH22 ARG A 849      81.270  40.890  31.010  1.00  0.00           H
ATOM   3140  C   ARG A 849      78.850  35.780  36.830  1.00  0.00           C
ATOM   3141  O   ARG A 849      79.250  36.220  37.900  1.00  0.00           O
ATOM   3142  N   TYR A 850      79.420  34.650  36.280  1.00  0.00           N
ATOM   3143  HN  TYR A 850      79.140  34.230  35.420  1.00  0.00           H
ATOM   3144  CA  TYR A 850      80.360  33.730  36.990  1.00  0.00           C
ATOM   3145  HA  TYR A 850      80.680  33.050  36.210  1.00  0.00           H
ATOM   3146  CB  TYR A 850      81.630  34.420  37.490  1.00  0.00           C
ATOM   3147  HB1 TYR A 850      81.270  35.190  38.220  1.00  0.00           H
ATOM   3148  HB2 TYR A 850      82.200  34.960  36.680  1.00  0.00           H
ATOM   3149  CG  TYR A 850      82.570  33.390  38.020  1.00  0.00           C
ATOM   3150  CD1 TYR A 850      83.200  32.380  37.180  1.00  0.00           C
ATOM   3151  HD1 TYR A 850      83.020  32.460  36.120  1.00  0.00           H
ATOM   3152  CE1 TYR A 850      84.120  31.470  37.640  1.00  0.00           C
ATOM   3153  HE1 TYR A 850      84.590  30.790  36.950  1.00  0.00           H
ATOM   3154  CZ  TYR A 850      84.430  31.560  38.980  1.00  0.00           C
ATOM   3155  OH  TYR A 850      85.440  30.680  39.390  1.00  0.00           O
ATOM   3156  HH  TYR A 850      85.760  30.170  38.640  1.00  0.00           H
ATOM   3157  CD2 TYR A 850      82.900  33.380  39.400  1.00  0.00           C
ATOM   3158  HD2 TYR A 850      82.610  34.150  40.100  1.00  0.00           H
ATOM   3159  CE2 TYR A 850      83.810  32.400  39.890  1.00  0.00           C
ATOM   3160  HE2 TYR A 850      84.110  32.450  40.930  1.00  0.00           H
ATOM   3161  C   TYR A 850      79.660  32.810  37.960  1.00  0.00           C
ATOM   3162  O   TYR A 850      79.950  31.650  38.030  1.00  0.00           O
ATOM   3163  N   PHE A 851      78.730  33.370  38.800  1.00  0.00           N
ATOM   3164  HN  PHE A 851      78.600  34.360  38.810  1.00  0.00           H
ATOM   3165  CA  PHE A 851      78.020  32.540  39.740  1.00  0.00           C
ATOM   3166  HA  PHE A 851      78.760  32.000  40.310  1.00  0.00           H
ATOM   3167  CB  PHE A 851      77.140  33.410  40.690  1.00  0.00           C
ATOM   3168  HB1 PHE A 851      76.810  32.790  41.550  1.00  0.00           H
ATOM   3169  HB2 PHE A 851      76.200  33.750  40.190  1.00  0.00           H
ATOM   3170  CG  PHE A 851      77.960  34.410  41.280  1.00  0.00           C
ATOM   3171  CD1 PHE A 851      78.810  33.990  42.260  1.00  0.00           C
ATOM   3172  HD1 PHE A 851      78.860  32.950  42.550  1.00  0.00           H
ATOM   3173  CE1 PHE A 851      79.700  34.940  42.780  1.00  0.00           C
ATOM   3174  HE1 PHE A 851      80.390  34.650  43.570  1.00  0.00           H
ATOM   3175  CZ  PHE A 851      79.800  36.240  42.290  1.00  0.00           C
ATOM   3176  HZ  PHE A 851      80.460  36.950  42.770  1.00  0.00           H
ATOM   3177  CD2 PHE A 851      78.000  35.750  40.720  1.00  0.00           C
ATOM   3178  HD2 PHE A 851      77.530  35.970  39.770  1.00  0.00           H
ATOM   3179  CE2 PHE A 851      79.000  36.620  41.250  1.00  0.00           C
ATOM   3180  HE2 PHE A 851      78.940  37.590  40.790  1.00  0.00           H
ATOM   3181  C   PHE A 851      77.120  31.440  39.020  1.00  0.00           C
ATOM   3182  O   PHE A 851      76.600  31.770  37.940  1.00  0.00           O
ATOM   3183  N   PRO A 852      76.970  30.160  39.500  1.00  0.00           N
ATOM   3184  CD  PRO A 852      77.640  29.730  40.700  1.00  0.00           C
ATOM   3185  HD1 PRO A 852      77.830  30.550  41.410  1.00  0.00           H
ATOM   3186  HD2 PRO A 852      78.620  29.300  40.370  1.00  0.00           H
ATOM   3187  CA  PRO A 852      76.120  29.040  38.970  1.00  0.00           C
ATOM   3188  HA  PRO A 852      76.430  29.030  37.940  1.00  0.00           H
ATOM   3189  CB  PRO A 852      76.380  27.820  39.760  1.00  0.00           C
ATOM   3190  HB1 PRO A 852      77.180  27.190  39.310  1.00  0.00           H
ATOM   3191  HB2 PRO A 852      75.530  27.150  39.990  1.00  0.00           H
ATOM   3192  CG  PRO A 852      76.910  28.340  41.080  1.00  0.00           C
ATOM   3193  HG1 PRO A 852      76.040  28.420  41.770  1.00  0.00           H
ATOM   3194  HG2 PRO A 852      77.680  27.750  41.620  1.00  0.00           H
ATOM   3195  C   PRO A 852      74.660  29.300  38.880  1.00  0.00           C
ATOM   3196  O   PRO A 852      73.980  29.720  39.850  1.00  0.00           O
ATOM   3197  N   THR A 853      74.160  29.070  37.630  1.00  0.00           N
ATOM   3198  HN  THR A 853      74.790  28.730  36.930  1.00  0.00           H
ATOM   3199  CA  THR A 853      72.840  29.510  37.130  1.00  0.00           C
ATOM   3200  HA  THR A 853      72.730  30.580  37.140  1.00  0.00           H
ATOM   3201  CB  THR A 853      72.720  29.210  35.670  1.00  0.00           C
ATOM   3202  HB  THR A 853      72.920  28.130  35.550  1.00  0.00           H
ATOM   3203  OG1 THR A 853      73.590  30.000  34.850  1.00  0.00           O
ATOM   3204  HG1 THR A 853      74.460  29.630  35.000  1.00  0.00           H
ATOM   3205  CG2 THR A 853      71.370  29.690  35.110  1.00  0.00           C
ATOM   3206 HG21 THR A 853      71.150  30.610  35.700  1.00  0.00           H
ATOM   3207 HG22 THR A 853      70.650  28.860  35.240  1.00  0.00           H
ATOM   3208 HG23 THR A 853      71.270  29.910  34.030  1.00  0.00           H
ATOM   3209  C   THR A 853      71.610  29.000  37.870  1.00  0.00           C
ATOM   3210  O   THR A 853      70.670  29.790  38.100  1.00  0.00           O
ATOM   3211  N   LYS A 854      71.540  27.710  38.190  1.00  0.00           N
ATOM   3212  HN  LYS A 854      72.300  27.080  38.060  1.00  0.00           H
ATOM   3213  CA  LYS A 854      70.330  27.180  38.730  1.00  0.00           C
ATOM   3214  HA  LYS A 854      69.470  27.610  38.250  1.00  0.00           H
ATOM   3215  CB  LYS A 854      70.320  25.640  38.550  1.00  0.00           C
ATOM   3216  HB1 LYS A 854      69.520  25.130  39.110  1.00  0.00           H
ATOM   3217  HB2 LYS A 854      71.240  25.360  39.120  1.00  0.00           H
ATOM   3218  CG  LYS A 854      70.140  25.130  37.160  1.00  0.00           C
ATOM   3219  HG1 LYS A 854      70.160  24.020  37.160  1.00  0.00           H
ATOM   3220  HG2 LYS A 854      70.940  25.520  36.500  1.00  0.00           H
ATOM   3221  CD  LYS A 854      68.800  25.710  36.600  1.00  0.00           C
ATOM   3222  HD1 LYS A 854      68.900  26.810  36.460  1.00  0.00           H
ATOM   3223  HD2 LYS A 854      67.960  25.550  37.310  1.00  0.00           H
ATOM   3224  CE  LYS A 854      68.470  25.190  35.190  1.00  0.00           C
ATOM   3225  HE1 LYS A 854      68.220  24.120  35.200  1.00  0.00           H
ATOM   3226  HE2 LYS A 854      69.440  25.250  34.650  1.00  0.00           H
ATOM   3227  NZ  LYS A 854      67.440  26.070  34.610  1.00  0.00           N
ATOM   3228  HZ1 LYS A 854      66.780  26.440  35.320  1.00  0.00           H
ATOM   3229  HZ2 LYS A 854      66.840  25.440  34.030  1.00  0.00           H
ATOM   3230  HZ3 LYS A 854      67.810  26.810  33.990  1.00  0.00           H
ATOM   3231  C   LYS A 854      70.260  27.630  40.170  1.00  0.00           C
ATOM   3232  O   LYS A 854      69.220  28.100  40.650  1.00  0.00           O
ATOM   3233  N   VAL A 855      71.410  27.680  40.920  1.00  0.00           N
ATOM   3234  HN  VAL A 855      72.300  27.430  40.550  1.00  0.00           H
ATOM   3235  CA  VAL A 855      71.550  28.070  42.210  1.00  0.00           C
ATOM   3236  HA  VAL A 855      70.870  27.490  42.820  1.00  0.00           H
ATOM   3237  CB  VAL A 855      72.960  27.620  42.660  1.00  0.00           C
ATOM   3238  HB  VAL A 855      73.710  28.360  42.330  1.00  0.00           H
ATOM   3239  CG1 VAL A 855      72.990  27.620  44.220  1.00  0.00           C
ATOM   3240 HG11 VAL A 855      74.040  27.600  44.580  1.00  0.00           H
ATOM   3241 HG12 VAL A 855      72.450  26.750  44.640  1.00  0.00           H
ATOM   3242 HG13 VAL A 855      72.480  28.530  44.610  1.00  0.00           H
ATOM   3243  CG2 VAL A 855      73.390  26.170  42.190  1.00  0.00           C
ATOM   3244 HG21 VAL A 855      73.410  26.140  41.070  1.00  0.00           H
ATOM   3245 HG22 VAL A 855      72.660  25.410  42.520  1.00  0.00           H
ATOM   3246 HG23 VAL A 855      74.340  25.810  42.630  1.00  0.00           H
ATOM   3247  C   VAL A 855      71.310  29.530  42.490  1.00  0.00           C
ATOM   3248  O   VAL A 855      70.550  29.880  43.430  1.00  0.00           O
ATOM   3249  N   ARG A 856      71.940  30.430  41.700  1.00  0.00           N
ATOM   3250  HN  ARG A 856      72.670  30.220  41.040  1.00  0.00           H
ATOM   3251  CA  ARG A 856      71.840  31.890  41.760  1.00  0.00           C
ATOM   3252  HA  ARG A 856      72.080  32.080  42.790  1.00  0.00           H
ATOM   3253  CB  ARG A 856      72.750  32.630  40.720  1.00  0.00           C
ATOM   3254  HB1 ARG A 856      73.780  32.230  40.820  1.00  0.00           H
ATOM   3255  HB2 ARG A 856      72.740  33.700  41.010  1.00  0.00           H
ATOM   3256  CG  ARG A 856      72.410  32.680  39.190  1.00  0.00           C
ATOM   3257  HG1 ARG A 856      71.360  33.030  39.130  1.00  0.00           H
ATOM   3258  HG2 ARG A 856      72.550  31.640  38.820  1.00  0.00           H
ATOM   3259  CD  ARG A 856      73.330  33.520  38.380  1.00  0.00           C
ATOM   3260  HD1 ARG A 856      74.410  33.260  38.350  1.00  0.00           H
ATOM   3261  HD2 ARG A 856      73.320  34.550  38.830  1.00  0.00           H
ATOM   3262  NE  ARG A 856      72.770  33.670  36.980  1.00  0.00           N
ATOM   3263  HE  ARG A 856      71.790  33.860  36.880  1.00  0.00           H
ATOM   3264  CZ  ARG A 856      73.430  33.340  35.880  1.00  0.00           C
ATOM   3265  NH1 ARG A 856      74.670  32.940  35.860  1.00  0.00           N
ATOM   3266 HH11 ARG A 856      75.150  33.100  36.700  1.00  0.00           H
ATOM   3267 HH12 ARG A 856      75.110  32.840  34.960  1.00  0.00           H
ATOM   3268  NH2 ARG A 856      72.790  33.430  34.690  1.00  0.00           N
ATOM   3269 HH21 ARG A 856      73.380  33.090  33.950  1.00  0.00           H
ATOM   3270 HH22 ARG A 856      71.790  33.540  34.650  1.00  0.00           H
ATOM   3271  C   ARG A 856      70.370  32.300  41.530  1.00  0.00           C
ATOM   3272  O   ARG A 856      69.780  33.030  42.270  1.00  0.00           O
ATOM   3273  N   SER A 857      69.720  31.650  40.540  1.00  0.00           N
ATOM   3274  HN  SER A 857      70.270  31.020  40.000  1.00  0.00           H
ATOM   3275  CA  SER A 857      68.310  31.840  40.290  1.00  0.00           C
ATOM   3276  HA  SER A 857      68.180  32.910  40.340  1.00  0.00           H
ATOM   3277  CB  SER A 857      67.930  31.040  38.990  1.00  0.00           C
ATOM   3278  HB1 SER A 857      68.280  30.010  39.170  1.00  0.00           H
ATOM   3279  HB2 SER A 857      68.490  31.470  38.130  1.00  0.00           H
ATOM   3280  OG  SER A 857      66.570  31.140  38.700  1.00  0.00           O
ATOM   3281  HG1 SER A 857      66.390  30.660  37.890  1.00  0.00           H
ATOM   3282  C   SER A 857      67.480  31.420  41.500  1.00  0.00           C
ATOM   3283  O   SER A 857      66.710  32.140  42.070  1.00  0.00           O
ATOM   3284  N   THR A 858      67.690  30.190  42.040  1.00  0.00           N
ATOM   3285  HN  THR A 858      68.460  29.650  41.710  1.00  0.00           H
ATOM   3286  CA  THR A 858      66.910  29.700  43.220  1.00  0.00           C
ATOM   3287  HA  THR A 858      65.890  29.600  42.880  1.00  0.00           H
ATOM   3288  CB  THR A 858      67.340  28.350  43.820  1.00  0.00           C
ATOM   3289  HB  THR A 858      68.280  28.460  44.410  1.00  0.00           H
ATOM   3290  OG1 THR A 858      67.800  27.400  42.850  1.00  0.00           O
ATOM   3291  HG1 THR A 858      68.080  27.940  42.100  1.00  0.00           H
ATOM   3292  CG2 THR A 858      66.300  27.770  44.670  1.00  0.00           C
ATOM   3293 HG21 THR A 858      65.980  28.480  45.460  1.00  0.00           H
ATOM   3294 HG22 THR A 858      66.680  26.900  45.240  1.00  0.00           H
ATOM   3295 HG23 THR A 858      65.390  27.500  44.090  1.00  0.00           H
ATOM   3296  C   THR A 858      67.030  30.660  44.450  1.00  0.00           C
ATOM   3297  O   THR A 858      65.990  30.950  45.090  1.00  0.00           O
ATOM   3298  N   ILE A 859      68.290  31.150  44.900  1.00  0.00           N
ATOM   3299  HN  ILE A 859      69.130  30.740  44.550  1.00  0.00           H
ATOM   3300  CA  ILE A 859      68.280  31.970  46.140  1.00  0.00           C
ATOM   3301  HA  ILE A 859      67.600  31.610  46.900  1.00  0.00           H
ATOM   3302  CB  ILE A 859      69.630  32.030  46.890  1.00  0.00           C
ATOM   3303  HB  ILE A 859      69.480  32.680  47.770  1.00  0.00           H
ATOM   3304  CG2 ILE A 859      69.900  30.580  47.490  1.00  0.00           C
ATOM   3305 HG21 ILE A 859      70.600  30.580  48.350  1.00  0.00           H
ATOM   3306 HG22 ILE A 859      70.180  29.870  46.690  1.00  0.00           H
ATOM   3307 HG23 ILE A 859      68.960  30.110  47.840  1.00  0.00           H
ATOM   3308  CG1 ILE A 859      70.790  32.630  46.050  1.00  0.00           C
ATOM   3309 HG11 ILE A 859      70.460  33.590  45.620  1.00  0.00           H
ATOM   3310 HG12 ILE A 859      71.220  31.960  45.250  1.00  0.00           H
ATOM   3311  CD  ILE A 859      72.070  32.990  46.790  1.00  0.00           C
ATOM   3312  HD1 ILE A 859      72.460  32.150  47.380  1.00  0.00           H
ATOM   3313  HD2 ILE A 859      71.860  33.750  47.590  1.00  0.00           H
ATOM   3314  HD3 ILE A 859      72.860  33.510  46.210  1.00  0.00           H
ATOM   3315  C   ILE A 859      67.730  33.380  45.800  1.00  0.00           C
ATOM   3316  O   ILE A 859      67.160  34.040  46.680  1.00  0.00           O
ATOM   3317  N   SER A 860      67.680  33.760  44.510  1.00  0.00           N
ATOM   3318  HN  SER A 860      68.080  33.110  43.870  1.00  0.00           H
ATOM   3319  CA  SER A 860      66.980  35.010  44.070  1.00  0.00           C
ATOM   3320  HA  SER A 860      67.280  35.820  44.710  1.00  0.00           H
ATOM   3321  CB  SER A 860      67.390  35.430  42.610  1.00  0.00           C
ATOM   3322  HB1 SER A 860      67.070  34.540  42.020  1.00  0.00           H
ATOM   3323  HB2 SER A 860      68.500  35.460  42.530  1.00  0.00           H
ATOM   3324  OG  SER A 860      66.760  36.650  42.110  1.00  0.00           O
ATOM   3325  HG1 SER A 860      65.830  36.450  41.960  1.00  0.00           H
ATOM   3326  C   SER A 860      65.470  34.900  44.190  1.00  0.00           C
ATOM   3327  O   SER A 860      64.750  35.770  44.650  1.00  0.00           O
ATOM   3328  N   ASP A 861      64.920  33.680  43.940  1.00  0.00           N
ATOM   3329  HN  ASP A 861      65.540  32.960  43.640  1.00  0.00           H
ATOM   3330  CA  ASP A 861      63.560  33.390  44.100  1.00  0.00           C
ATOM   3331  HA  ASP A 861      62.980  34.220  43.710  1.00  0.00           H
ATOM   3332  CB  ASP A 861      63.260  32.180  43.200  1.00  0.00           C
ATOM   3333  HB1 ASP A 861      62.360  31.650  43.540  1.00  0.00           H
ATOM   3334  HB2 ASP A 861      64.050  31.400  43.300  1.00  0.00           H
ATOM   3335  CG  ASP A 861      63.010  32.590  41.770  1.00  0.00           C
ATOM   3336  OD1 ASP A 861      63.040  31.700  40.890  1.00  0.00           O
ATOM   3337  OD2 ASP A 861      62.730  33.760  41.430  1.00  0.00           O
ATOM   3338  C   ASP A 861      63.030  33.290  45.480  1.00  0.00           C
ATOM   3339  O   ASP A 861      61.970  33.880  45.810  1.00  0.00           O
ATOM   3340  N   PHE A 862      63.630  32.620  46.410  1.00  0.00           N
ATOM   3341  HN  PHE A 862      64.550  32.280  46.290  1.00  0.00           H
ATOM   3342  CA  PHE A 862      63.120  32.280  47.710  1.00  0.00           C
ATOM   3343  HA  PHE A 862      62.040  32.260  47.790  1.00  0.00           H
ATOM   3344  CB  PHE A 862      63.680  30.890  48.160  1.00  0.00           C
ATOM   3345  HB1 PHE A 862      63.690  30.700  49.250  1.00  0.00           H
ATOM   3346  HB2 PHE A 862      64.750  30.730  47.900  1.00  0.00           H
ATOM   3347  CG  PHE A 862      62.920  29.830  47.530  1.00  0.00           C
ATOM   3348  CD1 PHE A 862      61.930  29.150  48.290  1.00  0.00           C
ATOM   3349  HD1 PHE A 862      61.740  29.360  49.330  1.00  0.00           H
ATOM   3350  CE1 PHE A 862      61.130  28.170  47.640  1.00  0.00           C
ATOM   3351  HE1 PHE A 862      60.380  27.640  48.220  1.00  0.00           H
ATOM   3352  CZ  PHE A 862      61.200  27.880  46.290  1.00  0.00           C
ATOM   3353  HZ  PHE A 862      60.500  27.130  45.960  1.00  0.00           H
ATOM   3354  CD2 PHE A 862      63.080  29.460  46.150  1.00  0.00           C
ATOM   3355  HD2 PHE A 862      63.890  29.830  45.530  1.00  0.00           H
ATOM   3356  CE2 PHE A 862      62.190  28.580  45.520  1.00  0.00           C
ATOM   3357  HE2 PHE A 862      62.330  28.270  44.490  1.00  0.00           H
ATOM   3358  C   PHE A 862      63.550  33.350  48.740  1.00  0.00           C
ATOM   3359  O   PHE A 862      63.610  33.100  49.930  1.00  0.00           O
ATOM   3360  N   ALA A 863      63.960  34.540  48.230  1.00  0.00           N
ATOM   3361  HN  ALA A 863      63.740  34.720  47.270  1.00  0.00           H
ATOM   3362  CA  ALA A 863      64.770  35.490  48.960  1.00  0.00           C
ATOM   3363  HA  ALA A 863      65.710  35.050  49.260  1.00  0.00           H
ATOM   3364  CB  ALA A 863      64.930  36.680  48.030  1.00  0.00           C
ATOM   3365  HB1 ALA A 863      65.610  37.420  48.510  1.00  0.00           H
ATOM   3366  HB2 ALA A 863      63.970  37.120  47.700  1.00  0.00           H
ATOM   3367  HB3 ALA A 863      65.530  36.370  47.150  1.00  0.00           H
ATOM   3368  C   ALA A 863      64.180  35.980  50.230  1.00  0.00           C
ATOM   3369  O   ALA A 863      64.810  36.070  51.290  1.00  0.00           O
ATOM   3370  N   VAL A 864      62.880  36.420  50.270  1.00  0.00           N
ATOM   3371  HN  VAL A 864      62.390  36.460  49.400  1.00  0.00           H
ATOM   3372  CA  VAL A 864      62.340  37.050  51.450  1.00  0.00           C
ATOM   3373  HA  VAL A 864      62.870  37.890  51.870  1.00  0.00           H
ATOM   3374  CB  VAL A 864      60.980  37.610  51.100  1.00  0.00           C
ATOM   3375  HB  VAL A 864      60.470  36.860  50.460  1.00  0.00           H
ATOM   3376  CG1 VAL A 864      60.170  37.890  52.320  1.00  0.00           C
ATOM   3377 HG11 VAL A 864      59.530  37.050  52.650  1.00  0.00           H
ATOM   3378 HG12 VAL A 864      59.430  38.690  52.150  1.00  0.00           H
ATOM   3379 HG13 VAL A 864      60.780  38.220  53.190  1.00  0.00           H
ATOM   3380  CG2 VAL A 864      61.140  38.930  50.330  1.00  0.00           C
ATOM   3381 HG21 VAL A 864      61.930  38.780  49.560  1.00  0.00           H
ATOM   3382 HG22 VAL A 864      61.510  39.780  50.960  1.00  0.00           H
ATOM   3383 HG23 VAL A 864      60.120  39.210  50.000  1.00  0.00           H
ATOM   3384  C   VAL A 864      62.210  35.960  52.540  1.00  0.00           C
ATOM   3385  O   VAL A 864      62.580  36.130  53.740  1.00  0.00           O
ATOM   3386  N   PHE A 865      61.650  34.790  52.230  1.00  0.00           N
ATOM   3387  HN  PHE A 865      61.140  34.640  51.390  1.00  0.00           H
ATOM   3388  CA  PHE A 865      61.530  33.610  53.100  1.00  0.00           C
ATOM   3389  HA  PHE A 865      60.870  33.910  53.910  1.00  0.00           H
ATOM   3390  CB  PHE A 865      60.900  32.400  52.350  1.00  0.00           C
ATOM   3391  HB1 PHE A 865      61.300  32.370  51.310  1.00  0.00           H
ATOM   3392  HB2 PHE A 865      59.840  32.660  52.170  1.00  0.00           H
ATOM   3393  CG  PHE A 865      61.120  31.010  53.040  1.00  0.00           C
ATOM   3394  CD1 PHE A 865      60.490  30.680  54.280  1.00  0.00           C
ATOM   3395  HD1 PHE A 865      59.890  31.390  54.850  1.00  0.00           H
ATOM   3396  CE1 PHE A 865      60.600  29.400  54.750  1.00  0.00           C
ATOM   3397  HE1 PHE A 865      60.090  29.050  55.620  1.00  0.00           H
ATOM   3398  CZ  PHE A 865      61.390  28.420  54.090  1.00  0.00           C
ATOM   3399  HZ  PHE A 865      61.450  27.450  54.550  1.00  0.00           H
ATOM   3400  CD2 PHE A 865      61.870  30.070  52.400  1.00  0.00           C
ATOM   3401  HD2 PHE A 865      62.490  30.290  51.540  1.00  0.00           H
ATOM   3402  CE2 PHE A 865      61.990  28.780  52.900  1.00  0.00           C
ATOM   3403  HE2 PHE A 865      62.640  28.020  52.480  1.00  0.00           H
ATOM   3404  C   PHE A 865      62.870  33.290  53.700  1.00  0.00           C
ATOM   3405  O   PHE A 865      63.090  33.210  54.900  1.00  0.00           O
ATOM   3406  N   LEU A 866      63.940  33.140  52.880  1.00  0.00           N
ATOM   3407  HN  LEU A 866      63.870  33.290  51.890  1.00  0.00           H
ATOM   3408  CA  LEU A 866      65.280  33.040  53.440  1.00  0.00           C
ATOM   3409  HA  LEU A 866      65.300  32.140  54.030  1.00  0.00           H
ATOM   3410  CB  LEU A 866      66.240  32.860  52.240  1.00  0.00           C
ATOM   3411  HB1 LEU A 866      66.520  33.830  51.800  1.00  0.00           H
ATOM   3412  HB2 LEU A 866      65.800  32.430  51.320  1.00  0.00           H
ATOM   3413  CG  LEU A 866      67.430  32.000  52.420  1.00  0.00           C
ATOM   3414  HG  LEU A 866      68.100  32.540  53.120  1.00  0.00           H
ATOM   3415  CD1 LEU A 866      67.100  30.610  52.970  1.00  0.00           C
ATOM   3416 HD11 LEU A 866      66.630  30.070  52.110  1.00  0.00           H
ATOM   3417 HD12 LEU A 866      66.430  30.490  53.850  1.00  0.00           H
ATOM   3418 HD13 LEU A 866      68.020  30.010  53.170  1.00  0.00           H
ATOM   3419  CD2 LEU A 866      68.140  31.850  51.150  1.00  0.00           C
ATOM   3420 HD21 LEU A 866      68.990  31.150  51.180  1.00  0.00           H
ATOM   3421 HD22 LEU A 866      68.550  32.880  51.030  1.00  0.00           H
ATOM   3422 HD23 LEU A 866      67.480  31.470  50.330  1.00  0.00           H
ATOM   3423  C   LEU A 866      65.800  34.180  54.290  1.00  0.00           C
ATOM   3424  O   LEU A 866      66.410  33.980  55.330  1.00  0.00           O
ATOM   3425  N   THR A 867      65.540  35.470  53.930  1.00  0.00           N
ATOM   3426  HN  THR A 867      65.120  35.650  53.040  1.00  0.00           H
ATOM   3427  CA  THR A 867      65.900  36.660  54.750  1.00  0.00           C
ATOM   3428  HA  THR A 867      66.970  36.690  54.830  1.00  0.00           H
ATOM   3429  CB  THR A 867      65.530  38.000  54.060  1.00  0.00           C
ATOM   3430  HB  THR A 867      64.440  37.950  53.890  1.00  0.00           H
ATOM   3431  OG1 THR A 867      66.350  38.160  52.920  1.00  0.00           O
ATOM   3432  HG1 THR A 867      65.930  37.490  52.380  1.00  0.00           H
ATOM   3433  CG2 THR A 867      65.740  39.260  54.890  1.00  0.00           C
ATOM   3434 HG21 THR A 867      65.050  40.030  54.490  1.00  0.00           H
ATOM   3435 HG22 THR A 867      66.730  39.690  54.660  1.00  0.00           H
ATOM   3436 HG23 THR A 867      65.650  39.070  55.980  1.00  0.00           H
ATOM   3437  C   THR A 867      65.430  36.570  56.190  1.00  0.00           C
ATOM   3438  O   THR A 867      66.120  36.890  57.180  1.00  0.00           O
ATOM   3439  N   ILE A 868      64.100  36.220  56.280  1.00  0.00           N
ATOM   3440  HN  ILE A 868      63.470  36.050  55.530  1.00  0.00           H
ATOM   3441  CA  ILE A 868      63.360  36.100  57.610  1.00  0.00           C
ATOM   3442  HA  ILE A 868      63.510  37.020  58.140  1.00  0.00           H
ATOM   3443  CB  ILE A 868      61.820  35.720  57.430  1.00  0.00           C
ATOM   3444  HB  ILE A 868      61.850  34.860  56.730  1.00  0.00           H
ATOM   3445  CG2 ILE A 868      61.110  35.430  58.790  1.00  0.00           C
ATOM   3446 HG21 ILE A 868      60.020  35.450  58.570  1.00  0.00           H
ATOM   3447 HG22 ILE A 868      61.360  36.120  59.620  1.00  0.00           H
ATOM   3448 HG23 ILE A 868      61.320  34.390  59.110  1.00  0.00           H
ATOM   3449  CG1 ILE A 868      61.050  36.920  56.670  1.00  0.00           C
ATOM   3450 HG11 ILE A 868      61.680  37.320  55.850  1.00  0.00           H
ATOM   3451 HG12 ILE A 868      60.890  37.780  57.370  1.00  0.00           H
ATOM   3452  CD  ILE A 868      59.710  36.510  56.060  1.00  0.00           C
ATOM   3453  HD1 ILE A 868      59.770  35.680  55.320  1.00  0.00           H
ATOM   3454  HD2 ILE A 868      59.340  37.390  55.490  1.00  0.00           H
ATOM   3455  HD3 ILE A 868      58.960  36.420  56.880  1.00  0.00           H
ATOM   3456  C   ILE A 868      64.130  35.060  58.480  1.00  0.00           C
ATOM   3457  O   ILE A 868      64.400  35.340  59.660  1.00  0.00           O
ATOM   3458  N   VAL A 869      64.480  33.850  57.930  1.00  0.00           N
ATOM   3459  HN  VAL A 869      64.220  33.700  56.980  1.00  0.00           H
ATOM   3460  CA  VAL A 869      65.220  32.790  58.610  1.00  0.00           C
ATOM   3461  HA  VAL A 869      64.680  32.620  59.530  1.00  0.00           H
ATOM   3462  CB  VAL A 869      65.310  31.390  57.870  1.00  0.00           C
ATOM   3463  HB  VAL A 869      65.900  31.700  56.970  1.00  0.00           H
ATOM   3464  CG1 VAL A 869      66.100  30.410  58.620  1.00  0.00           C
ATOM   3465 HG11 VAL A 869      66.170  29.430  58.100  1.00  0.00           H
ATOM   3466 HG12 VAL A 869      65.700  30.150  59.630  1.00  0.00           H
ATOM   3467 HG13 VAL A 869      67.130  30.800  58.810  1.00  0.00           H
ATOM   3468  CG2 VAL A 869      63.990  30.820  57.600  1.00  0.00           C
ATOM   3469 HG21 VAL A 869      63.480  31.580  56.960  1.00  0.00           H
ATOM   3470 HG22 VAL A 869      63.330  30.790  58.500  1.00  0.00           H
ATOM   3471 HG23 VAL A 869      63.950  29.830  57.080  1.00  0.00           H
ATOM   3472  C   VAL A 869      66.560  33.370  59.080  1.00  0.00           C
ATOM   3473  O   VAL A 869      66.880  33.400  60.270  1.00  0.00           O
ATOM   3474  N   ILE A 870      67.390  34.050  58.220  1.00  0.00           N
ATOM   3475  HN  ILE A 870      67.260  33.980  57.240  1.00  0.00           H
ATOM   3476  CA  ILE A 870      68.670  34.670  58.670  1.00  0.00           C
ATOM   3477  HA  ILE A 870      69.200  33.830  59.090  1.00  0.00           H
ATOM   3478  CB  ILE A 870      69.470  35.240  57.490  1.00  0.00           C
ATOM   3479  HB  ILE A 870      68.900  36.100  57.060  1.00  0.00           H
ATOM   3480  CG2 ILE A 870      70.910  35.710  57.940  1.00  0.00           C
ATOM   3481 HG21 ILE A 870      71.570  35.980  57.080  1.00  0.00           H
ATOM   3482 HG22 ILE A 870      71.350  34.930  58.600  1.00  0.00           H
ATOM   3483 HG23 ILE A 870      70.690  36.610  58.540  1.00  0.00           H
ATOM   3484  CG1 ILE A 870      69.690  34.200  56.340  1.00  0.00           C
ATOM   3485 HG11 ILE A 870      68.940  33.390  56.350  1.00  0.00           H
ATOM   3486 HG12 ILE A 870      70.670  33.730  56.560  1.00  0.00           H
ATOM   3487  CD  ILE A 870      69.850  34.850  54.980  1.00  0.00           C
ATOM   3488  HD1 ILE A 870      70.700  35.560  54.910  1.00  0.00           H
ATOM   3489  HD2 ILE A 870      68.880  35.360  54.780  1.00  0.00           H
ATOM   3490  HD3 ILE A 870      70.020  34.040  54.240  1.00  0.00           H
ATOM   3491  C   ILE A 870      68.460  35.800  59.710  1.00  0.00           C
ATOM   3492  O   ILE A 870      69.200  35.850  60.690  1.00  0.00           O
ATOM   3493  N   MET A 871      67.500  36.720  59.560  1.00  0.00           N
ATOM   3494  HN  MET A 871      66.860  36.720  58.790  1.00  0.00           H
ATOM   3495  CA  MET A 871      67.230  37.890  60.420  1.00  0.00           C
ATOM   3496  HA  MET A 871      68.190  38.350  60.610  1.00  0.00           H
ATOM   3497  CB  MET A 871      66.390  38.960  59.720  1.00  0.00           C
ATOM   3498  HB1 MET A 871      66.180  39.700  60.510  1.00  0.00           H
ATOM   3499  HB2 MET A 871      65.380  38.650  59.370  1.00  0.00           H
ATOM   3500  CG  MET A 871      67.060  39.610  58.520  1.00  0.00           C
ATOM   3501  HG1 MET A 871      66.290  40.360  58.250  1.00  0.00           H
ATOM   3502  HG2 MET A 871      67.220  38.880  57.690  1.00  0.00           H
ATOM   3503  SD  MET A 871      68.450  40.690  58.820  1.00  0.00           S
ATOM   3504  CE  MET A 871      69.770  39.400  58.730  1.00  0.00           C
ATOM   3505  HE1 MET A 871      70.720  39.820  59.140  1.00  0.00           H
ATOM   3506  HE2 MET A 871      69.950  38.980  57.730  1.00  0.00           H
ATOM   3507  HE3 MET A 871      69.610  38.540  59.420  1.00  0.00           H
ATOM   3508  C   MET A 871      66.780  37.440  61.800  1.00  0.00           C
ATOM   3509  O   MET A 871      67.370  37.920  62.810  1.00  0.00           O
ATOM   3510  N   VAL A 872      65.850  36.410  61.870  1.00  0.00           N
ATOM   3511  HN  VAL A 872      65.290  36.110  61.110  1.00  0.00           H
ATOM   3512  CA  VAL A 872      65.590  35.780  63.210  1.00  0.00           C
ATOM   3513  HA  VAL A 872      65.220  36.560  63.830  1.00  0.00           H
ATOM   3514  CB  VAL A 872      64.450  34.700  63.020  1.00  0.00           C
ATOM   3515  HB  VAL A 872      64.850  34.030  62.210  1.00  0.00           H
ATOM   3516  CG1 VAL A 872      64.370  33.830  64.320  1.00  0.00           C
ATOM   3517 HG11 VAL A 872      63.560  33.070  64.190  1.00  0.00           H
ATOM   3518 HG12 VAL A 872      64.140  34.500  65.170  1.00  0.00           H
ATOM   3519 HG13 VAL A 872      65.330  33.290  64.450  1.00  0.00           H
ATOM   3520  CG2 VAL A 872      63.090  35.290  62.720  1.00  0.00           C
ATOM   3521 HG21 VAL A 872      62.590  35.830  63.550  1.00  0.00           H
ATOM   3522 HG22 VAL A 872      62.420  34.430  62.530  1.00  0.00           H
ATOM   3523 HG23 VAL A 872      63.090  35.800  61.730  1.00  0.00           H
ATOM   3524  C   VAL A 872      66.820  35.170  63.860  1.00  0.00           C
ATOM   3525  O   VAL A 872      66.980  35.330  65.110  1.00  0.00           O
ATOM   3526  N   THR A 873      67.770  34.560  63.210  1.00  0.00           N
ATOM   3527  HN  THR A 873      67.670  34.470  62.230  1.00  0.00           H
ATOM   3528  CA  THR A 873      69.110  34.240  63.610  1.00  0.00           C
ATOM   3529  HA  THR A 873      69.040  33.510  64.400  1.00  0.00           H
ATOM   3530  CB  THR A 873      69.900  33.440  62.500  1.00  0.00           C
ATOM   3531  HB  THR A 873      70.290  34.140  61.730  1.00  0.00           H
ATOM   3532  OG1 THR A 873      69.010  32.480  61.920  1.00  0.00           O
ATOM   3533  HG1 THR A 873      68.500  32.910  61.220  1.00  0.00           H
ATOM   3534  CG2 THR A 873      71.060  32.620  63.070  1.00  0.00           C
ATOM   3535 HG21 THR A 873      71.630  32.090  62.290  1.00  0.00           H
ATOM   3536 HG22 THR A 873      70.710  31.920  63.850  1.00  0.00           H
ATOM   3537 HG23 THR A 873      71.800  33.260  63.590  1.00  0.00           H
ATOM   3538  C   THR A 873      69.930  35.350  64.190  1.00  0.00           C
ATOM   3539  O   THR A 873      70.530  35.260  65.270  1.00  0.00           O
ATOM   3540  N   ILE A 874      70.060  36.490  63.490  1.00  0.00           N
ATOM   3541  HN  ILE A 874      69.490  36.530  62.690  1.00  0.00           H
ATOM   3542  CA  ILE A 874      70.870  37.600  63.890  1.00  0.00           C
ATOM   3543  HA  ILE A 874      71.840  37.240  64.170  1.00  0.00           H
ATOM   3544  CB  ILE A 874      71.050  38.570  62.750  1.00  0.00           C
ATOM   3545  HB  ILE A 874      70.110  38.970  62.330  1.00  0.00           H
ATOM   3546  CG2 ILE A 874      71.880  39.780  63.190  1.00  0.00           C
ATOM   3547 HG21 ILE A 874      72.820  39.450  63.690  1.00  0.00           H
ATOM   3548 HG22 ILE A 874      71.320  40.500  63.820  1.00  0.00           H
ATOM   3549 HG23 ILE A 874      72.130  40.370  62.280  1.00  0.00           H
ATOM   3550  CG1 ILE A 874      71.760  37.900  61.510  1.00  0.00           C
ATOM   3551 HG11 ILE A 874      71.770  38.610  60.660  1.00  0.00           H
ATOM   3552 HG12 ILE A 874      71.220  37.010  61.130  1.00  0.00           H
ATOM   3553  CD  ILE A 874      73.210  37.510  61.680  1.00  0.00           C
ATOM   3554  HD1 ILE A 874      73.660  37.070  60.770  1.00  0.00           H
ATOM   3555  HD2 ILE A 874      73.290  36.790  62.530  1.00  0.00           H
ATOM   3556  HD3 ILE A 874      73.870  38.330  62.060  1.00  0.00           H
ATOM   3557  C   ILE A 874      70.410  38.240  65.190  1.00  0.00           C
ATOM   3558  O   ILE A 874      71.180  38.530  66.060  1.00  0.00           O
ATOM   3559  N   ASP A 875      69.120  38.470  65.350  1.00  0.00           N
ATOM   3560  HN  ASP A 875      68.560  38.280  64.540  1.00  0.00           H
ATOM   3561  CA  ASP A 875      68.580  39.010  66.560  1.00  0.00           C
ATOM   3562  HA  ASP A 875      68.940  40.010  66.770  1.00  0.00           H
ATOM   3563  CB  ASP A 875      67.050  39.110  66.240  1.00  0.00           C
ATOM   3564  HB1 ASP A 875      66.720  38.120  65.880  1.00  0.00           H
ATOM   3565  HB2 ASP A 875      66.930  39.840  65.400  1.00  0.00           H
ATOM   3566  CG  ASP A 875      66.040  39.430  67.370  1.00  0.00           C
ATOM   3567  OD1 ASP A 875      65.970  40.610  67.830  1.00  0.00           O
ATOM   3568  OD2 ASP A 875      65.400  38.460  67.830  1.00  0.00           O
ATOM   3569  C   ASP A 875      68.840  38.090  67.780  1.00  0.00           C
ATOM   3570  O   ASP A 875      68.990  38.460  68.930  1.00  0.00           O
ATOM   3571  N   TYR A 876      68.850  36.750  67.550  1.00  0.00           N
ATOM   3572  HN  TYR A 876      68.540  36.420  66.660  1.00  0.00           H
ATOM   3573  CA  TYR A 876      69.350  35.800  68.480  1.00  0.00           C
ATOM   3574  HA  TYR A 876      68.740  35.880  69.360  1.00  0.00           H
ATOM   3575  CB  TYR A 876      69.020  34.310  68.110  1.00  0.00           C
ATOM   3576  HB1 TYR A 876      69.290  34.110  67.050  1.00  0.00           H
ATOM   3577  HB2 TYR A 876      67.910  34.320  67.990  1.00  0.00           H
ATOM   3578  CG  TYR A 876      69.580  33.310  69.080  1.00  0.00           C
ATOM   3579  CD1 TYR A 876      70.550  32.350  68.690  1.00  0.00           C
ATOM   3580  HD1 TYR A 876      70.960  32.370  67.700  1.00  0.00           H
ATOM   3581  CE1 TYR A 876      71.040  31.420  69.640  1.00  0.00           C
ATOM   3582  HE1 TYR A 876      71.810  30.710  69.420  1.00  0.00           H
ATOM   3583  CZ  TYR A 876      70.630  31.580  71.010  1.00  0.00           C
ATOM   3584  OH  TYR A 876      71.390  30.900  71.930  1.00  0.00           O
ATOM   3585  HH  TYR A 876      71.340  31.430  72.730  1.00  0.00           H
ATOM   3586  CD2 TYR A 876      69.180  33.290  70.500  1.00  0.00           C
ATOM   3587  HD2 TYR A 876      68.480  34.060  70.780  1.00  0.00           H
ATOM   3588  CE2 TYR A 876      69.630  32.430  71.420  1.00  0.00           C
ATOM   3589  HE2 TYR A 876      69.350  32.440  72.470  1.00  0.00           H
ATOM   3590  C   TYR A 876      70.820  36.030  68.820  1.00  0.00           C
ATOM   3591  O   TYR A 876      71.180  36.250  69.960  1.00  0.00           O
ATOM   3592  N   LEU A 877      71.710  36.150  67.850  1.00  0.00           N
ATOM   3593  HN  LEU A 877      71.430  35.850  66.940  1.00  0.00           H
ATOM   3594  CA  LEU A 877      73.170  36.380  68.150  1.00  0.00           C
ATOM   3595  HA  LEU A 877      73.370  35.740  68.990  1.00  0.00           H
ATOM   3596  CB  LEU A 877      73.960  36.050  66.790  1.00  0.00           C
ATOM   3597  HB1 LEU A 877      75.020  36.270  66.990  1.00  0.00           H
ATOM   3598  HB2 LEU A 877      73.550  36.700  65.970  1.00  0.00           H
ATOM   3599  CG  LEU A 877      73.840  34.510  66.440  1.00  0.00           C
ATOM   3600  HG  LEU A 877      72.760  34.270  66.380  1.00  0.00           H
ATOM   3601  CD1 LEU A 877      74.640  34.320  65.130  1.00  0.00           C
ATOM   3602 HD11 LEU A 877      74.350  33.370  64.620  1.00  0.00           H
ATOM   3603 HD12 LEU A 877      75.740  34.270  65.320  1.00  0.00           H
ATOM   3604 HD13 LEU A 877      74.530  35.140  64.400  1.00  0.00           H
ATOM   3605  CD2 LEU A 877      74.460  33.570  67.520  1.00  0.00           C
ATOM   3606 HD21 LEU A 877      74.380  32.490  67.260  1.00  0.00           H
ATOM   3607 HD22 LEU A 877      73.900  33.680  68.470  1.00  0.00           H
ATOM   3608 HD23 LEU A 877      75.540  33.790  67.680  1.00  0.00           H
ATOM   3609  C   LEU A 877      73.530  37.850  68.690  1.00  0.00           C
ATOM   3610  O   LEU A 877      74.490  37.970  69.440  1.00  0.00           O
ATOM   3611  N   VAL A 878      72.810  38.920  68.350  1.00  0.00           N
ATOM   3612  HN  VAL A 878      72.190  38.820  67.570  1.00  0.00           H
ATOM   3613  CA  VAL A 878      72.760  40.210  69.020  1.00  0.00           C
ATOM   3614  HA  VAL A 878      73.730  40.670  69.000  1.00  0.00           H
ATOM   3615  CB  VAL A 878      71.870  41.190  68.170  1.00  0.00           C
ATOM   3616  HB  VAL A 878      71.050  40.540  67.830  1.00  0.00           H
ATOM   3617  CG1 VAL A 878      71.200  42.220  69.070  1.00  0.00           C
ATOM   3618 HG11 VAL A 878      71.810  42.720  69.850  1.00  0.00           H
ATOM   3619 HG12 VAL A 878      70.290  41.880  69.580  1.00  0.00           H
ATOM   3620 HG13 VAL A 878      70.790  43.080  68.480  1.00  0.00           H
ATOM   3621  CG2 VAL A 878      72.780  41.790  67.100  1.00  0.00           C
ATOM   3622 HG21 VAL A 878      73.030  40.980  66.390  1.00  0.00           H
ATOM   3623 HG22 VAL A 878      73.660  42.390  67.430  1.00  0.00           H
ATOM   3624 HG23 VAL A 878      72.220  42.550  66.510  1.00  0.00           H
ATOM   3625  C   VAL A 878      72.350  40.110  70.490  1.00  0.00           C
ATOM   3626  O   VAL A 878      73.040  40.720  71.340  1.00  0.00           O
ATOM   3627  N   GLY A 879      71.350  39.200  70.870  1.00  0.00           N
ATOM   3628  HN  GLY A 879      70.960  38.680  70.120  1.00  0.00           H
ATOM   3629  CA  GLY A 879      70.880  38.860  72.140  1.00  0.00           C
ATOM   3630  HA1 GLY A 879      71.710  38.700  72.800  1.00  0.00           H
ATOM   3631  HA2 GLY A 879      70.190  38.020  72.090  1.00  0.00           H
ATOM   3632  C   GLY A 879      70.060  39.850  72.810  1.00  0.00           C
ATOM   3633  O   GLY A 879      69.950  39.900  74.030  1.00  0.00           O
ATOM   3634  N   VAL A 880      69.410  40.680  72.020  1.00  0.00           N
ATOM   3635  HN  VAL A 880      69.620  40.810  71.050  1.00  0.00           H
ATOM   3636  CA  VAL A 880      68.420  41.690  72.490  1.00  0.00           C
ATOM   3637  HA  VAL A 880      68.210  41.460  73.530  1.00  0.00           H
ATOM   3638  CB  VAL A 880      68.850  43.180  72.360  1.00  0.00           C
ATOM   3639  HB  VAL A 880      68.840  43.510  71.300  1.00  0.00           H
ATOM   3640  CG1 VAL A 880      67.940  44.130  73.200  1.00  0.00           C
ATOM   3641 HG11 VAL A 880      68.170  45.160  72.880  1.00  0.00           H
ATOM   3642 HG12 VAL A 880      68.070  44.010  74.290  1.00  0.00           H
ATOM   3643 HG13 VAL A 880      66.890  43.930  72.890  1.00  0.00           H
ATOM   3644  CG2 VAL A 880      70.390  43.290  72.780  1.00  0.00           C
ATOM   3645 HG21 VAL A 880      70.570  44.360  72.980  1.00  0.00           H
ATOM   3646 HG22 VAL A 880      71.060  42.930  71.970  1.00  0.00           H
ATOM   3647 HG23 VAL A 880      70.690  42.760  73.720  1.00  0.00           H
ATOM   3648  C   VAL A 880      67.080  41.420  71.730  1.00  0.00           C
ATOM   3649  O   VAL A 880      66.980  41.780  70.560  1.00  0.00           O
ATOM   3650  N   PRO A 881      66.090  40.930  72.350  1.00  0.00           N
ATOM   3651  CD  PRO A 881      65.930  40.740  73.820  1.00  0.00           C
ATOM   3652  HD1 PRO A 881      66.320  41.600  74.410  1.00  0.00           H
ATOM   3653  HD2 PRO A 881      66.560  39.840  74.060  1.00  0.00           H
ATOM   3654  CA  PRO A 881      64.940  40.400  71.620  1.00  0.00           C
ATOM   3655  HA  PRO A 881      65.300  39.840  70.780  1.00  0.00           H
ATOM   3656  CB  PRO A 881      64.240  39.520  72.760  1.00  0.00           C
ATOM   3657  HB1 PRO A 881      64.690  38.520  72.770  1.00  0.00           H
ATOM   3658  HB2 PRO A 881      63.150  39.420  72.550  1.00  0.00           H
ATOM   3659  CG  PRO A 881      64.520  40.270  74.070  1.00  0.00           C
ATOM   3660  HG1 PRO A 881      63.910  41.190  74.220  1.00  0.00           H
ATOM   3661  HG2 PRO A 881      64.460  39.640  74.980  1.00  0.00           H
ATOM   3662  C   PRO A 881      63.970  41.470  71.200  1.00  0.00           C
ATOM   3663  O   PRO A 881      63.220  42.070  71.980  1.00  0.00           O
ATOM   3664  N   SER A 882      64.010  41.730  69.880  1.00  0.00           N
ATOM   3665  HN  SER A 882      64.760  41.400  69.320  1.00  0.00           H
ATOM   3666  CA  SER A 882      63.190  42.650  69.150  1.00  0.00           C
ATOM   3667  HA  SER A 882      63.230  43.580  69.700  1.00  0.00           H
ATOM   3668  CB  SER A 882      63.710  42.910  67.700  1.00  0.00           C
ATOM   3669  HB1 SER A 882      64.640  43.520  67.610  1.00  0.00           H
ATOM   3670  HB2 SER A 882      62.900  43.400  67.100  1.00  0.00           H
ATOM   3671  OG  SER A 882      63.770  41.680  66.980  1.00  0.00           O
ATOM   3672  HG1 SER A 882      64.620  41.370  67.310  1.00  0.00           H
ATOM   3673  C   SER A 882      61.670  42.320  69.220  1.00  0.00           C
ATOM   3674  O   SER A 882      61.320  41.140  69.280  1.00  0.00           O
ATOM   3675  N   PRO A 883      60.690  43.220  69.320  1.00  0.00           N
ATOM   3676  CD  PRO A 883      60.810  44.650  69.670  1.00  0.00           C
ATOM   3677  HD1 PRO A 883      61.200  45.240  68.820  1.00  0.00           H
ATOM   3678  HD2 PRO A 883      61.400  44.730  70.610  1.00  0.00           H
ATOM   3679  CA  PRO A 883      59.250  42.770  69.210  1.00  0.00           C
ATOM   3680  HA  PRO A 883      59.000  42.340  70.170  1.00  0.00           H
ATOM   3681  CB  PRO A 883      58.510  44.160  69.140  1.00  0.00           C
ATOM   3682  HB1 PRO A 883      57.510  44.040  69.610  1.00  0.00           H
ATOM   3683  HB2 PRO A 883      58.360  44.380  68.070  1.00  0.00           H
ATOM   3684  CG  PRO A 883      59.400  45.140  69.910  1.00  0.00           C
ATOM   3685  HG1 PRO A 883      59.290  46.210  69.610  1.00  0.00           H
ATOM   3686  HG2 PRO A 883      59.090  45.130  70.970  1.00  0.00           H
ATOM   3687  C   PRO A 883      58.790  41.750  68.110  1.00  0.00           C
ATOM   3688  O   PRO A 883      59.230  41.890  66.980  1.00  0.00           O
ATOM   3689  N   LYS A 884      57.920  40.780  68.370  1.00  0.00           N
ATOM   3690  HN  LYS A 884      57.530  40.770  69.300  1.00  0.00           H
ATOM   3691  CA  LYS A 884      57.690  39.720  67.400  1.00  0.00           C
ATOM   3692  HA  LYS A 884      58.100  39.960  66.430  1.00  0.00           H
ATOM   3693  CB  LYS A 884      58.180  38.330  67.890  1.00  0.00           C
ATOM   3694  HB1 LYS A 884      57.710  37.500  67.300  1.00  0.00           H
ATOM   3695  HB2 LYS A 884      57.750  38.200  68.910  1.00  0.00           H
ATOM   3696  CG  LYS A 884      59.740  38.320  67.880  1.00  0.00           C
ATOM   3697  HG1 LYS A 884      59.980  39.030  68.700  1.00  0.00           H
ATOM   3698  HG2 LYS A 884      60.130  38.660  66.900  1.00  0.00           H
ATOM   3699  CD  LYS A 884      60.510  37.040  68.170  1.00  0.00           C
ATOM   3700  HD1 LYS A 884      60.190  36.170  67.580  1.00  0.00           H
ATOM   3701  HD2 LYS A 884      60.260  36.590  69.150  1.00  0.00           H
ATOM   3702  CE  LYS A 884      62.070  37.120  67.970  1.00  0.00           C
ATOM   3703  HE1 LYS A 884      62.420  37.060  66.920  1.00  0.00           H
ATOM   3704  HE2 LYS A 884      62.560  36.260  68.480  1.00  0.00           H
ATOM   3705  NZ  LYS A 884      62.620  38.340  68.560  1.00  0.00           N
ATOM   3706  HZ1 LYS A 884      63.660  38.330  68.460  1.00  0.00           H
ATOM   3707  HZ2 LYS A 884      62.270  38.270  69.540  1.00  0.00           H
ATOM   3708  HZ3 LYS A 884      62.220  39.130  68.020  1.00  0.00           H
ATOM   3709  C   LYS A 884      56.240  39.640  67.060  1.00  0.00           C
ATOM   3710  O   LYS A 884      55.330  40.090  67.800  1.00  0.00           O
ATOM   3711  N   LEU A 885      55.870  39.080  65.870  1.00  0.00           N
ATOM   3712  HN  LEU A 885      56.580  38.790  65.230  1.00  0.00           H
ATOM   3713  CA  LEU A 885      54.540  38.820  65.360  1.00  0.00           C
ATOM   3714  HA  LEU A 885      53.920  39.700  65.300  1.00  0.00           H
ATOM   3715  CB  LEU A 885      54.570  38.160  63.940  1.00  0.00           C
ATOM   3716  HB1 LEU A 885      55.110  37.190  64.040  1.00  0.00           H
ATOM   3717  HB2 LEU A 885      55.000  38.920  63.260  1.00  0.00           H
ATOM   3718  CG  LEU A 885      53.200  37.840  63.280  1.00  0.00           C
ATOM   3719  HG  LEU A 885      52.710  37.040  63.890  1.00  0.00           H
ATOM   3720  CD1 LEU A 885      52.270  39.040  63.130  1.00  0.00           C
ATOM   3721 HD11 LEU A 885      52.670  39.780  62.410  1.00  0.00           H
ATOM   3722 HD12 LEU A 885      52.070  39.470  64.130  1.00  0.00           H
ATOM   3723 HD13 LEU A 885      51.310  38.670  62.740  1.00  0.00           H
ATOM   3724  CD2 LEU A 885      53.400  37.200  61.840  1.00  0.00           C
ATOM   3725 HD21 LEU A 885      52.430  37.070  61.320  1.00  0.00           H
ATOM   3726 HD22 LEU A 885      54.120  36.370  62.000  1.00  0.00           H
ATOM   3727 HD23 LEU A 885      53.920  37.900  61.160  1.00  0.00           H
ATOM   3728  C   LEU A 885      53.840  37.890  66.300  1.00  0.00           C
ATOM   3729  O   LEU A 885      54.170  36.760  66.410  1.00  0.00           O
ATOM   3730  N   HSD A 886      52.930  38.510  67.070  1.00  0.00           N
ATOM   3731  HN  HSD A 886      52.830  39.490  66.940  1.00  0.00           H
ATOM   3732  CA  HSD A 886      52.080  37.830  68.020  1.00  0.00           C
ATOM   3733  HA  HSD A 886      52.720  37.120  68.510  1.00  0.00           H
ATOM   3734  CB  HSD A 886      51.430  38.800  69.030  1.00  0.00           C
ATOM   3735  HB1 HSD A 886      50.620  38.320  69.620  1.00  0.00           H
ATOM   3736  HB2 HSD A 886      51.100  39.680  68.440  1.00  0.00           H
ATOM   3737  ND1 HSD A 886      52.150  40.220  71.060  1.00  0.00           N
ATOM   3738  HD1 HSD A 886      51.270  40.700  71.090  1.00  0.00           H
ATOM   3739  CG  HSD A 886      52.390  39.380  70.030  1.00  0.00           C
ATOM   3740  CE1 HSD A 886      53.220  40.320  71.800  1.00  0.00           C
ATOM   3741  HE1 HSD A 886      53.290  40.830  72.770  1.00  0.00           H
ATOM   3742  NE2 HSD A 886      54.200  39.630  71.380  1.00  0.00           N
ATOM   3743  CD2 HSD A 886      53.670  38.950  70.270  1.00  0.00           C
ATOM   3744  HD2 HSD A 886      54.140  38.170  69.700  1.00  0.00           H
ATOM   3745  C   HSD A 886      50.940  37.040  67.360  1.00  0.00           C
ATOM   3746  O   HSD A 886      50.070  37.620  66.750  1.00  0.00           O
ATOM   3747  N   VAL A 887      50.970  35.680  67.500  1.00  0.00           N
ATOM   3748  HN  VAL A 887      51.690  35.310  68.070  1.00  0.00           H
ATOM   3749  CA  VAL A 887      50.050  34.820  66.880  1.00  0.00           C
ATOM   3750  HA  VAL A 887      49.520  35.340  66.080  1.00  0.00           H
ATOM   3751  CB  VAL A 887      50.730  33.650  66.090  1.00  0.00           C
ATOM   3752  HB  VAL A 887      51.280  33.130  66.900  1.00  0.00           H
ATOM   3753  CG1 VAL A 887      49.670  32.760  65.360  1.00  0.00           C
ATOM   3754 HG11 VAL A 887      50.050  31.730  65.270  1.00  0.00           H
ATOM   3755 HG12 VAL A 887      49.340  33.190  64.390  1.00  0.00           H
ATOM   3756 HG13 VAL A 887      48.760  32.500  65.940  1.00  0.00           H
ATOM   3757  CG2 VAL A 887      51.760  34.250  65.130  1.00  0.00           C
ATOM   3758 HG21 VAL A 887      52.250  33.470  64.520  1.00  0.00           H
ATOM   3759 HG22 VAL A 887      52.550  34.710  65.760  1.00  0.00           H
ATOM   3760 HG23 VAL A 887      51.390  35.070  64.500  1.00  0.00           H
ATOM   3761  C   VAL A 887      49.110  34.180  67.970  1.00  0.00           C
ATOM   3762  O   VAL A 887      49.560  33.550  68.880  1.00  0.00           O
ATOM   3763  N   PRO A 888      47.750  34.340  67.900  1.00  0.00           N
ATOM   3764  CD  PRO A 888      47.050  35.380  67.050  1.00  0.00           C
ATOM   3765  HD1 PRO A 888      47.240  35.210  65.970  1.00  0.00           H
ATOM   3766  HD2 PRO A 888      47.480  36.380  67.270  1.00  0.00           H
ATOM   3767  CA  PRO A 888      46.790  33.570  68.640  1.00  0.00           C
ATOM   3768  HA  PRO A 888      46.820  33.980  69.640  1.00  0.00           H
ATOM   3769  CB  PRO A 888      45.450  33.780  67.990  1.00  0.00           C
ATOM   3770  HB1 PRO A 888      44.640  33.700  68.750  1.00  0.00           H
ATOM   3771  HB2 PRO A 888      45.470  33.020  67.190  1.00  0.00           H
ATOM   3772  CG  PRO A 888      45.600  35.230  67.430  1.00  0.00           C
ATOM   3773  HG1 PRO A 888      44.850  35.390  66.630  1.00  0.00           H
ATOM   3774  HG2 PRO A 888      45.430  35.950  68.260  1.00  0.00           H
ATOM   3775  C   PRO A 888      47.140  32.060  68.920  1.00  0.00           C
ATOM   3776  O   PRO A 888      47.580  31.390  68.040  1.00  0.00           O
ATOM   3777  N   GLU A 889      46.900  31.580  70.180  1.00  0.00           N
ATOM   3778  HN  GLU A 889      46.510  32.200  70.870  1.00  0.00           H
ATOM   3779  CA  GLU A 889      47.260  30.260  70.740  1.00  0.00           C
ATOM   3780  HA  GLU A 889      47.820  29.600  70.080  1.00  0.00           H
ATOM   3781  CB  GLU A 889      47.960  30.590  72.070  1.00  0.00           C
ATOM   3782  HB1 GLU A 889      48.120  29.690  72.720  1.00  0.00           H
ATOM   3783  HB2 GLU A 889      47.300  31.300  72.610  1.00  0.00           H
ATOM   3784  CG  GLU A 889      49.440  31.080  71.770  1.00  0.00           C
ATOM   3785  HG1 GLU A 889      49.450  31.990  71.140  1.00  0.00           H
ATOM   3786  HG2 GLU A 889      50.020  30.310  71.220  1.00  0.00           H
ATOM   3787  CD  GLU A 889      50.150  31.400  73.050  1.00  0.00           C
ATOM   3788  OE1 GLU A 889      49.430  31.620  74.070  1.00  0.00           O
ATOM   3789  OE2 GLU A 889      51.380  31.540  73.060  1.00  0.00           O
ATOM   3790  C   GLU A 889      45.930  29.480  71.040  1.00  0.00           C
ATOM   3791  O   GLU A 889      45.990  28.270  71.320  1.00  0.00           O
ATOM   3792  N   LYS A 890      44.780  30.180  70.940  1.00  0.00           N
ATOM   3793  HN  LYS A 890      44.730  31.140  70.640  1.00  0.00           H
ATOM   3794  CA  LYS A 890      43.520  29.600  71.260  1.00  0.00           C
ATOM   3795  HA  LYS A 890      43.520  28.520  71.200  1.00  0.00           H
ATOM   3796  CB  LYS A 890      43.060  30.060  72.660  1.00  0.00           C
ATOM   3797  HB1 LYS A 890      42.080  29.620  72.970  1.00  0.00           H
ATOM   3798  HB2 LYS A 890      42.960  31.160  72.670  1.00  0.00           H
ATOM   3799  CG  LYS A 890      43.930  29.500  73.800  1.00  0.00           C
ATOM   3800  HG1 LYS A 890      43.550  29.870  74.780  1.00  0.00           H
ATOM   3801  HG2 LYS A 890      44.940  29.920  73.660  1.00  0.00           H
ATOM   3802  CD  LYS A 890      44.140  27.990  73.900  1.00  0.00           C
ATOM   3803  HD1 LYS A 890      44.520  27.550  72.960  1.00  0.00           H
ATOM   3804  HD2 LYS A 890      43.270  27.400  74.260  1.00  0.00           H
ATOM   3805  CE  LYS A 890      45.370  27.570  74.720  1.00  0.00           C
ATOM   3806  HE1 LYS A 890      46.270  28.130  74.360  1.00  0.00           H
ATOM   3807  HE2 LYS A 890      45.670  26.510  74.700  1.00  0.00           H
ATOM   3808  NZ  LYS A 890      45.170  27.900  76.160  1.00  0.00           N
ATOM   3809  HZ1 LYS A 890      45.210  28.940  76.300  1.00  0.00           H
ATOM   3810  HZ2 LYS A 890      45.900  27.390  76.700  1.00  0.00           H
ATOM   3811  HZ3 LYS A 890      44.210  27.550  76.350  1.00  0.00           H
ATOM   3812  C   LYS A 890      42.480  30.040  70.230  1.00  0.00           C
ATOM   3813  O   LYS A 890      42.580  31.120  69.580  1.00  0.00           O
ATOM   3814  N   PHE A 891      41.540  29.180  69.940  1.00  0.00           N
ATOM   3815  HN  PHE A 891      41.310  28.430  70.550  1.00  0.00           H
ATOM   3816  CA  PHE A 891      40.550  29.290  68.880  1.00  0.00           C
ATOM   3817  HA  PHE A 891      40.980  29.940  68.140  1.00  0.00           H
ATOM   3818  CB  PHE A 891      40.340  27.840  68.260  1.00  0.00           C
ATOM   3819  HB1 PHE A 891      39.890  27.270  69.100  1.00  0.00           H
ATOM   3820  HB2 PHE A 891      41.350  27.400  68.160  1.00  0.00           H
ATOM   3821  CG  PHE A 891      39.580  27.640  66.980  1.00  0.00           C
ATOM   3822  CD1 PHE A 891      38.690  26.540  66.790  1.00  0.00           C
ATOM   3823  HD1 PHE A 891      38.770  25.770  67.540  1.00  0.00           H
ATOM   3824  CE1 PHE A 891      37.880  26.440  65.740  1.00  0.00           C
ATOM   3825  HE1 PHE A 891      37.340  25.580  65.380  1.00  0.00           H
ATOM   3826  CZ  PHE A 891      37.870  27.490  64.760  1.00  0.00           C
ATOM   3827  HZ  PHE A 891      37.210  27.330  63.910  1.00  0.00           H
ATOM   3828  CD2 PHE A 891      39.550  28.640  66.030  1.00  0.00           C
ATOM   3829  HD2 PHE A 891      40.080  29.580  66.150  1.00  0.00           H
ATOM   3830  CE2 PHE A 891      38.760  28.560  64.830  1.00  0.00           C
ATOM   3831  HE2 PHE A 891      38.700  29.380  64.160  1.00  0.00           H
ATOM   3832  C   PHE A 891      39.300  29.940  69.350  1.00  0.00           C
ATOM   3833  O   PHE A 891      38.710  30.600  68.540  1.00  0.00           O
ATOM   3834  N   GLU A 892      38.880  29.960  70.630  1.00  0.00           N
ATOM   3835  HN  GLU A 892      39.390  29.370  71.240  1.00  0.00           H
ATOM   3836  CA  GLU A 892      37.770  30.750  71.110  1.00  0.00           C
ATOM   3837  HA  GLU A 892      36.820  30.250  70.920  1.00  0.00           H
ATOM   3838  CB  GLU A 892      37.770  30.650  72.610  1.00  0.00           C
ATOM   3839  HB1 GLU A 892      38.670  31.190  72.970  1.00  0.00           H
ATOM   3840  HB2 GLU A 892      38.030  29.580  72.760  1.00  0.00           H
ATOM   3841  CG  GLU A 892      36.510  31.030  73.270  1.00  0.00           C
ATOM   3842  HG1 GLU A 892      35.630  30.440  72.940  1.00  0.00           H
ATOM   3843  HG2 GLU A 892      36.340  32.130  73.240  1.00  0.00           H
ATOM   3844  CD  GLU A 892      36.570  30.820  74.790  1.00  0.00           C
ATOM   3845  OE1 GLU A 892      35.670  30.210  75.450  1.00  0.00           O
ATOM   3846  OE2 GLU A 892      37.550  31.270  75.460  1.00  0.00           O
ATOM   3847  C   GLU A 892      38.020  32.280  70.720  1.00  0.00           C
ATOM   3848  O   GLU A 892      39.090  32.800  71.050  1.00  0.00           O
ATOM   3849  N   PRO A 893      37.100  32.990  70.170  1.00  0.00           N
ATOM   3850  CD  PRO A 893      35.790  32.470  69.820  1.00  0.00           C
ATOM   3851  HD1 PRO A 893      35.500  31.680  70.540  1.00  0.00           H
ATOM   3852  HD2 PRO A 893      35.840  32.080  68.780  1.00  0.00           H
ATOM   3853  CA  PRO A 893      37.070  34.480  70.190  1.00  0.00           C
ATOM   3854  HA  PRO A 893      37.930  34.800  69.630  1.00  0.00           H
ATOM   3855  CB  PRO A 893      35.730  34.830  69.520  1.00  0.00           C
ATOM   3856  HB1 PRO A 893      35.940  34.970  68.440  1.00  0.00           H
ATOM   3857  HB2 PRO A 893      35.370  35.830  69.850  1.00  0.00           H
ATOM   3858  CG  PRO A 893      34.840  33.590  69.840  1.00  0.00           C
ATOM   3859  HG1 PRO A 893      34.500  33.930  70.840  1.00  0.00           H
ATOM   3860  HG2 PRO A 893      33.950  33.360  69.210  1.00  0.00           H
ATOM   3861  C   PRO A 893      37.350  35.100  71.590  1.00  0.00           C
ATOM   3862  O   PRO A 893      36.690  34.730  72.530  1.00  0.00           O
ATOM   3863  N   THR A 894      38.390  36.010  71.780  1.00  0.00           N
ATOM   3864  HN  THR A 894      39.000  36.130  71.010  1.00  0.00           H
ATOM   3865  CA  THR A 894      38.800  36.470  73.130  1.00  0.00           C
ATOM   3866  HA  THR A 894      39.060  35.650  73.780  1.00  0.00           H
ATOM   3867  CB  THR A 894      40.100  37.290  73.130  1.00  0.00           C
ATOM   3868  HB  THR A 894      40.190  37.920  74.040  1.00  0.00           H
ATOM   3869  OG1 THR A 894      40.200  38.080  71.960  1.00  0.00           O
ATOM   3870  HG1 THR A 894      39.470  38.680  72.130  1.00  0.00           H
ATOM   3871  CG2 THR A 894      41.300  36.340  73.030  1.00  0.00           C
ATOM   3872 HG21 THR A 894      41.310  35.630  72.180  1.00  0.00           H
ATOM   3873 HG22 THR A 894      41.280  35.760  73.990  1.00  0.00           H
ATOM   3874 HG23 THR A 894      42.260  36.900  73.020  1.00  0.00           H
ATOM   3875  C   THR A 894      37.650  37.150  73.940  1.00  0.00           C
ATOM   3876  O   THR A 894      37.830  37.070  75.170  1.00  0.00           O
ATOM   3877  N   HSD A 895      36.660  37.880  73.440  1.00  0.00           N
ATOM   3878  HN  HSD A 895      36.570  38.030  72.470  1.00  0.00           H
ATOM   3879  CA  HSD A 895      35.580  38.450  74.180  1.00  0.00           C
ATOM   3880  HA  HSD A 895      36.060  38.960  75.010  1.00  0.00           H
ATOM   3881  CB  HSD A 895      34.980  39.630  73.300  1.00  0.00           C
ATOM   3882  HB1 HSD A 895      34.730  39.270  72.280  1.00  0.00           H
ATOM   3883  HB2 HSD A 895      35.740  40.430  73.190  1.00  0.00           H
ATOM   3884  ND1 HSD A 895      33.370  40.120  75.190  1.00  0.00           N
ATOM   3885  HD1 HSD A 895      34.020  39.860  75.900  1.00  0.00           H
ATOM   3886  CG  HSD A 895      33.700  40.100  73.830  1.00  0.00           C
ATOM   3887  CE1 HSD A 895      32.160  40.700  75.280  1.00  0.00           C
ATOM   3888  HE1 HSD A 895      31.600  41.010  76.160  1.00  0.00           H
ATOM   3889  NE2 HSD A 895      31.620  40.980  74.130  1.00  0.00           N
ATOM   3890  CD2 HSD A 895      32.550  40.520  73.190  1.00  0.00           C
ATOM   3891  HD2 HSD A 895      32.410  40.720  72.140  1.00  0.00           H
ATOM   3892  C   HSD A 895      34.600  37.240  74.600  1.00  0.00           C
ATOM   3893  O   HSD A 895      34.080  36.510  73.750  1.00  0.00           O
ATOM   3894  N   PRO A 896      34.350  36.970  75.850  1.00  0.00           N
ATOM   3895  CD  PRO A 896      34.980  37.620  76.990  1.00  0.00           C
ATOM   3896  HD1 PRO A 896      34.920  38.720  76.960  1.00  0.00           H
ATOM   3897  HD2 PRO A 896      36.040  37.330  77.130  1.00  0.00           H
ATOM   3898  CA  PRO A 896      33.430  35.900  76.310  1.00  0.00           C
ATOM   3899  HA  PRO A 896      33.780  35.040  75.740  1.00  0.00           H
ATOM   3900  CB  PRO A 896      33.820  35.680  77.820  1.00  0.00           C
ATOM   3901  HB1 PRO A 896      34.640  34.940  77.930  1.00  0.00           H
ATOM   3902  HB2 PRO A 896      32.910  35.420  78.400  1.00  0.00           H
ATOM   3903  CG  PRO A 896      34.360  37.040  78.270  1.00  0.00           C
ATOM   3904  HG1 PRO A 896      33.590  37.700  78.740  1.00  0.00           H
ATOM   3905  HG2 PRO A 896      35.070  36.860  79.110  1.00  0.00           H
ATOM   3906  C   PRO A 896      31.970  36.130  75.960  1.00  0.00           C
ATOM   3907  O   PRO A 896      31.290  35.180  75.700  1.00  0.00           O
ATOM   3908  N   GLU A 897      31.480  37.390  75.890  1.00  0.00           N
ATOM   3909  HN  GLU A 897      32.070  38.120  76.240  1.00  0.00           H
ATOM   3910  CA  GLU A 897      30.140  37.530  75.490  1.00  0.00           C
ATOM   3911  HA  GLU A 897      29.620  36.640  75.830  1.00  0.00           H
ATOM   3912  CB  GLU A 897      29.410  38.690  76.140  1.00  0.00           C
ATOM   3913  HB1 GLU A 897      28.350  38.740  75.810  1.00  0.00           H
ATOM   3914  HB2 GLU A 897      29.980  39.630  75.970  1.00  0.00           H
ATOM   3915  CG  GLU A 897      29.220  38.620  77.720  1.00  0.00           C
ATOM   3916  HG1 GLU A 897      30.200  38.690  78.240  1.00  0.00           H
ATOM   3917  HG2 GLU A 897      28.650  37.710  78.040  1.00  0.00           H
ATOM   3918  CD  GLU A 897      28.560  39.910  78.160  1.00  0.00           C
ATOM   3919  OE1 GLU A 897      29.020  40.580  79.130  1.00  0.00           O
ATOM   3920  OE2 GLU A 897      27.550  40.360  77.500  1.00  0.00           O
ATOM   3921  C   GLU A 897      29.820  37.580  73.990  1.00  0.00           C
ATOM   3922  O   GLU A 897      28.700  37.880  73.550  1.00  0.00           O
ATOM   3923  N   ARG A 898      30.860  37.300  73.170  1.00  0.00           N
ATOM   3924  HN  ARG A 898      31.810  37.150  73.460  1.00  0.00           H
ATOM   3925  CA  ARG A 898      30.750  37.200  71.710  1.00  0.00           C
ATOM   3926  HA  ARG A 898      30.440  38.160  71.340  1.00  0.00           H
ATOM   3927  CB  ARG A 898      32.060  36.870  71.030  1.00  0.00           C
ATOM   3928  HB1 ARG A 898      32.400  35.820  71.230  1.00  0.00           H
ATOM   3929  HB2 ARG A 898      32.740  37.610  71.490  1.00  0.00           H
ATOM   3930  CG  ARG A 898      32.220  37.090  69.510  1.00  0.00           C
ATOM   3931  HG1 ARG A 898      33.300  37.220  69.290  1.00  0.00           H
ATOM   3932  HG2 ARG A 898      31.710  38.060  69.320  1.00  0.00           H
ATOM   3933  CD  ARG A 898      31.630  36.020  68.570  1.00  0.00           C
ATOM   3934  HD1 ARG A 898      30.560  36.290  68.430  1.00  0.00           H
ATOM   3935  HD2 ARG A 898      31.850  35.020  69.000  1.00  0.00           H
ATOM   3936  NE  ARG A 898      32.420  36.140  67.320  1.00  0.00           N
ATOM   3937  HE  ARG A 898      33.090  36.880  67.240  1.00  0.00           H
ATOM   3938  CZ  ARG A 898      32.140  35.630  66.110  1.00  0.00           C
ATOM   3939  NH1 ARG A 898      31.320  34.660  65.970  1.00  0.00           N
ATOM   3940 HH11 ARG A 898      31.180  34.090  66.780  1.00  0.00           H
ATOM   3941 HH12 ARG A 898      30.920  34.380  65.100  1.00  0.00           H
ATOM   3942  NH2 ARG A 898      32.590  36.270  65.040  1.00  0.00           N
ATOM   3943 HH21 ARG A 898      33.030  37.140  65.290  1.00  0.00           H
ATOM   3944 HH22 ARG A 898      32.010  36.190  64.230  1.00  0.00           H
ATOM   3945  C   ARG A 898      29.610  36.210  71.390  1.00  0.00           C
ATOM   3946  O   ARG A 898      29.470  35.080  71.960  1.00  0.00           O
ATOM   3947  N   GLY A 899      28.790  36.590  70.390  1.00  0.00           N
ATOM   3948  HN  GLY A 899      28.850  37.450  69.900  1.00  0.00           H
ATOM   3949  CA  GLY A 899      27.620  35.780  69.830  1.00  0.00           C
ATOM   3950  HA1 GLY A 899      27.240  36.380  69.020  1.00  0.00           H
ATOM   3951  HA2 GLY A 899      26.910  35.670  70.630  1.00  0.00           H
ATOM   3952  C   GLY A 899      28.020  34.430  69.430  1.00  0.00           C
ATOM   3953  O   GLY A 899      29.070  34.260  68.850  1.00  0.00           O
ATOM   3954  N   TRP A 900      27.190  33.390  69.680  1.00  0.00           N
ATOM   3955  HN  TRP A 900      26.280  33.480  70.090  1.00  0.00           H
ATOM   3956  CA  TRP A 900      27.700  32.080  69.350  1.00  0.00           C
ATOM   3957  HA  TRP A 900      28.760  31.960  69.460  1.00  0.00           H
ATOM   3958  CB  TRP A 900      27.090  31.050  70.280  1.00  0.00           C
ATOM   3959  HB1 TRP A 900      25.990  31.200  70.250  1.00  0.00           H
ATOM   3960  HB2 TRP A 900      27.420  31.240  71.320  1.00  0.00           H
ATOM   3961  CG  TRP A 900      27.200  29.570  70.060  1.00  0.00           C
ATOM   3962  CD1 TRP A 900      26.160  28.660  69.960  1.00  0.00           C
ATOM   3963  HD1 TRP A 900      25.100  28.850  70.040  1.00  0.00           H
ATOM   3964  NE1 TRP A 900      26.680  27.420  69.560  1.00  0.00           N
ATOM   3965  HE1 TRP A 900      26.250  26.560  69.410  1.00  0.00           H
ATOM   3966  CE2 TRP A 900      28.040  27.530  69.560  1.00  0.00           C
ATOM   3967  CD2 TRP A 900      28.420  28.830  69.890  1.00  0.00           C
ATOM   3968  CE3 TRP A 900      29.780  29.140  69.870  1.00  0.00           C
ATOM   3969  HE3 TRP A 900      30.190  30.140  70.060  1.00  0.00           H
ATOM   3970  CZ3 TRP A 900      30.690  28.180  69.530  1.00  0.00           C
ATOM   3971  HZ3 TRP A 900      31.750  28.300  69.500  1.00  0.00           H
ATOM   3972  CZ2 TRP A 900      28.890  26.460  69.210  1.00  0.00           C
ATOM   3973  HZ2 TRP A 900      28.620  25.420  69.130  1.00  0.00           H
ATOM   3974  CH2 TRP A 900      30.220  26.900  69.170  1.00  0.00           C
ATOM   3975  HH2 TRP A 900      30.960  26.240  68.740  1.00  0.00           H
ATOM   3976  C   TRP A 900      27.510  31.690  67.950  1.00  0.00           C
ATOM   3977  O   TRP A 900      26.430  31.310  67.450  1.00  0.00           O
ATOM   3978  N   ILE A 901      28.610  31.710  67.180  1.00  0.00           N
ATOM   3979  HN  ILE A 901      29.490  32.080  67.510  1.00  0.00           H
ATOM   3980  CA  ILE A 901      28.710  31.450  65.790  1.00  0.00           C
ATOM   3981  HA  ILE A 901      29.780  31.370  65.610  1.00  0.00           H
ATOM   3982  CB  ILE A 901      28.090  30.090  65.210  1.00  0.00           C
ATOM   3983  HB  ILE A 901      27.000  30.110  65.440  1.00  0.00           H
ATOM   3984  CG2 ILE A 901      28.420  30.120  63.750  1.00  0.00           C
ATOM   3985 HG21 ILE A 901      29.520  30.230  63.590  1.00  0.00           H
ATOM   3986 HG22 ILE A 901      27.840  30.930  63.230  1.00  0.00           H
ATOM   3987 HG23 ILE A 901      28.040  29.220  63.230  1.00  0.00           H
ATOM   3988  CG1 ILE A 901      28.780  28.970  66.010  1.00  0.00           C
ATOM   3989 HG11 ILE A 901      28.790  29.260  67.080  1.00  0.00           H
ATOM   3990 HG12 ILE A 901      29.830  28.880  65.640  1.00  0.00           H
ATOM   3991  CD  ILE A 901      28.010  27.590  65.880  1.00  0.00           C
ATOM   3992  HD1 ILE A 901      28.570  26.760  66.370  1.00  0.00           H
ATOM   3993  HD2 ILE A 901      28.000  27.280  64.810  1.00  0.00           H
ATOM   3994  HD3 ILE A 901      26.990  27.580  66.320  1.00  0.00           H
ATOM   3995  C   ILE A 901      28.250  32.670  65.030  1.00  0.00           C
ATOM   3996  O   ILE A 901      28.970  33.270  64.210  1.00  0.00           O
ATOM   3997  N   ILE A 902      26.990  33.110  65.310  1.00  0.00           N
ATOM   3998  HN  ILE A 902      26.560  32.680  66.090  1.00  0.00           H
ATOM   3999  CA  ILE A 902      26.260  34.190  64.670  1.00  0.00           C
ATOM   4000  HA  ILE A 902      26.680  34.520  63.730  1.00  0.00           H
ATOM   4001  CB  ILE A 902      24.850  33.690  64.450  1.00  0.00           C
ATOM   4002  HB  ILE A 902      24.310  33.280  65.330  1.00  0.00           H
ATOM   4003  CG2 ILE A 902      23.840  34.710  63.890  1.00  0.00           C
ATOM   4004 HG21 ILE A 902      24.180  35.070  62.890  1.00  0.00           H
ATOM   4005 HG22 ILE A 902      23.640  35.520  64.610  1.00  0.00           H
ATOM   4006 HG23 ILE A 902      22.820  34.300  63.710  1.00  0.00           H
ATOM   4007  CG1 ILE A 902      24.830  32.420  63.470  1.00  0.00           C
ATOM   4008 HG11 ILE A 902      23.780  32.210  63.160  1.00  0.00           H
ATOM   4009 HG12 ILE A 902      25.200  31.570  64.070  1.00  0.00           H
ATOM   4010  CD  ILE A 902      25.630  32.540  62.250  1.00  0.00           C
ATOM   4011  HD1 ILE A 902      25.190  33.400  61.710  1.00  0.00           H
ATOM   4012  HD2 ILE A 902      25.570  31.640  61.620  1.00  0.00           H
ATOM   4013  HD3 ILE A 902      26.700  32.770  62.470  1.00  0.00           H
ATOM   4014  C   ILE A 902      26.260  35.370  65.560  1.00  0.00           C
ATOM   4015  O   ILE A 902      25.900  35.290  66.730  1.00  0.00           O
ATOM   4016  N   SER A 903      26.440  36.600  65.030  1.00  0.00           N
ATOM   4017  HN  SER A 903      26.590  36.590  64.040  1.00  0.00           H
ATOM   4018  CA  SER A 903      26.220  37.860  65.580  1.00  0.00           C
ATOM   4019  HA  SER A 903      26.910  37.900  66.410  1.00  0.00           H
ATOM   4020  CB  SER A 903      26.650  39.060  64.690  1.00  0.00           C
ATOM   4021  HB1 SER A 903      25.910  39.110  63.870  1.00  0.00           H
ATOM   4022  HB2 SER A 903      27.600  38.900  64.110  1.00  0.00           H
ATOM   4023  OG  SER A 903      26.610  40.340  65.330  1.00  0.00           O
ATOM   4024  HG1 SER A 903      25.680  40.590  65.370  1.00  0.00           H
ATOM   4025  C   SER A 903      24.860  38.190  66.050  1.00  0.00           C
ATOM   4026  O   SER A 903      23.880  37.990  65.310  1.00  0.00           O
ATOM   4027  N   PRO A 904      24.620  38.910  67.180  1.00  0.00           N
ATOM   4028  CD  PRO A 904      25.560  38.930  68.300  1.00  0.00           C
ATOM   4029  HD1 PRO A 904      26.450  39.470  67.900  1.00  0.00           H
ATOM   4030  HD2 PRO A 904      25.770  37.870  68.520  1.00  0.00           H
ATOM   4031  CA  PRO A 904      23.370  39.670  67.400  1.00  0.00           C
ATOM   4032  HA  PRO A 904      22.690  38.870  67.640  1.00  0.00           H
ATOM   4033  CB  PRO A 904      23.700  40.510  68.660  1.00  0.00           C
ATOM   4034  HB1 PRO A 904      22.780  40.680  69.260  1.00  0.00           H
ATOM   4035  HB2 PRO A 904      24.110  41.480  68.290  1.00  0.00           H
ATOM   4036  CG  PRO A 904      24.870  39.770  69.360  1.00  0.00           C
ATOM   4037  HG1 PRO A 904      25.540  40.460  69.930  1.00  0.00           H
ATOM   4038  HG2 PRO A 904      24.470  39.010  70.070  1.00  0.00           H
ATOM   4039  C   PRO A 904      22.680  40.410  66.290  1.00  0.00           C
ATOM   4040  O   PRO A 904      23.360  41.040  65.500  1.00  0.00           O
ATOM   4041  N   LEU A 905      21.380  40.350  66.240  1.00  0.00           N
ATOM   4042  HN  LEU A 905      20.880  39.850  66.940  1.00  0.00           H
ATOM   4043  CA  LEU A 905      20.590  41.060  65.250  1.00  0.00           C
ATOM   4044  HA  LEU A 905      20.930  42.080  65.190  1.00  0.00           H
ATOM   4045  CB  LEU A 905      20.670  40.270  63.870  1.00  0.00           C
ATOM   4046  HB1 LEU A 905      20.410  39.190  63.950  1.00  0.00           H
ATOM   4047  HB2 LEU A 905      21.720  40.240  63.490  1.00  0.00           H
ATOM   4048  CG  LEU A 905      19.860  40.850  62.690  1.00  0.00           C
ATOM   4049  HG  LEU A 905      18.810  41.000  63.020  1.00  0.00           H
ATOM   4050  CD1 LEU A 905      20.540  42.210  62.320  1.00  0.00           C
ATOM   4051 HD11 LEU A 905      20.790  42.880  63.170  1.00  0.00           H
ATOM   4052 HD12 LEU A 905      19.910  42.780  61.620  1.00  0.00           H
ATOM   4053 HD13 LEU A 905      21.540  42.130  61.850  1.00  0.00           H
ATOM   4054  CD2 LEU A 905      19.910  39.910  61.470  1.00  0.00           C
ATOM   4055 HD21 LEU A 905      20.980  39.780  61.220  1.00  0.00           H
ATOM   4056 HD22 LEU A 905      19.420  40.290  60.570  1.00  0.00           H
ATOM   4057 HD23 LEU A 905      19.540  38.920  61.810  1.00  0.00           H
ATOM   4058  C   LEU A 905      19.210  41.110  65.850  1.00  0.00           C
ATOM   4059  O   LEU A 905      19.000  40.350  66.800  1.00  0.00           O
ATOM   4060  N   GLY A 906      18.220  41.970  65.460  1.00  0.00           N
ATOM   4061  HN  GLY A 906      18.220  42.590  64.680  1.00  0.00           H
ATOM   4062  CA  GLY A 906      16.870  41.910  66.030  1.00  0.00           C
ATOM   4063  HA1 GLY A 906      16.700  40.840  66.110  1.00  0.00           H
ATOM   4064  HA2 GLY A 906      16.170  42.430  65.400  1.00  0.00           H
ATOM   4065  C   GLY A 906      16.670  42.560  67.280  1.00  0.00           C
ATOM   4066  O   GLY A 906      15.910  42.160  68.110  1.00  0.00           O
ATOM   4067  N   ASP A 907      17.430  43.650  67.410  1.00  0.00           N
ATOM   4068  HN  ASP A 907      18.190  43.820  66.770  1.00  0.00           H
ATOM   4069  CA  ASP A 907      17.450  44.360  68.660  1.00  0.00           C
ATOM   4070  HA  ASP A 907      16.560  44.090  69.220  1.00  0.00           H
ATOM   4071  CB  ASP A 907      18.670  43.860  69.490  1.00  0.00           C
ATOM   4072  HB1 ASP A 907      19.580  44.410  69.190  1.00  0.00           H
ATOM   4073  HB2 ASP A 907      18.800  42.780  69.290  1.00  0.00           H
ATOM   4074  CG  ASP A 907      18.590  44.010  70.990  1.00  0.00           C
ATOM   4075  OD1 ASP A 907      19.670  44.060  71.590  1.00  0.00           O
ATOM   4076  OD2 ASP A 907      17.460  44.060  71.520  1.00  0.00           O
ATOM   4077  C   ASP A 907      17.460  45.870  68.390  1.00  0.00           C
ATOM   4078  O   ASP A 907      17.830  46.640  69.270  1.00  0.00           O
ATOM   4079  N   ASN A 908      16.920  46.380  67.220  1.00  0.00           N
ATOM   4080  HN  ASN A 908      16.570  45.660  66.650  1.00  0.00           H
ATOM   4081  CA  ASN A 908      16.750  47.820  66.890  1.00  0.00           C
ATOM   4082  HA  ASN A 908      16.990  48.410  67.760  1.00  0.00           H
ATOM   4083  CB  ASN A 908      17.660  48.280  65.780  1.00  0.00           C
ATOM   4084  HB1 ASN A 908      17.640  49.340  65.450  1.00  0.00           H
ATOM   4085  HB2 ASN A 908      17.400  47.610  64.920  1.00  0.00           H
ATOM   4086  CG  ASN A 908      19.130  47.820  65.980  1.00  0.00           C
ATOM   4087  OD1 ASN A 908      19.640  46.910  65.320  1.00  0.00           O
ATOM   4088  ND2 ASN A 908      19.780  48.500  66.930  1.00  0.00           N
ATOM   4089 HD21 ASN A 908      20.750  48.300  67.120  1.00  0.00           H
ATOM   4090 HD22 ASN A 908      19.360  49.260  67.420  1.00  0.00           H
ATOM   4091  C   ASN A 908      15.310  48.090  66.570  1.00  0.00           C
ATOM   4092  O   ASN A 908      14.850  47.390  65.640  1.00  0.00           O
ATOM   4093  N   PRO A 909      14.460  49.030  67.100  1.00  0.00           N
ATOM   4094  CD  PRO A 909      14.980  49.910  68.100  1.00  0.00           C
ATOM   4095  HD1 PRO A 909      16.080  49.980  68.060  1.00  0.00           H
ATOM   4096  HD2 PRO A 909      14.710  49.470  69.080  1.00  0.00           H
ATOM   4097  CA  PRO A 909      13.300  49.620  66.430  1.00  0.00           C
ATOM   4098  HA  PRO A 909      12.520  48.890  66.360  1.00  0.00           H
ATOM   4099  CB  PRO A 909      13.000  50.860  67.430  1.00  0.00           C
ATOM   4100  HB1 PRO A 909      12.410  50.370  68.240  1.00  0.00           H
ATOM   4101  HB2 PRO A 909      12.380  51.660  66.960  1.00  0.00           H
ATOM   4102  CG  PRO A 909      14.320  51.310  67.900  1.00  0.00           C
ATOM   4103  HG1 PRO A 909      14.880  51.890  67.130  1.00  0.00           H
ATOM   4104  HG2 PRO A 909      14.420  51.900  68.830  1.00  0.00           H
ATOM   4105  C   PRO A 909      13.450  50.080  65.010  1.00  0.00           C
ATOM   4106  O   PRO A 909      14.490  50.570  64.560  1.00  0.00           O
ATOM   4107  N   TRP A 910      12.350  50.020  64.220  1.00  0.00           N
ATOM   4108  HN  TRP A 910      11.570  49.820  64.800  1.00  0.00           H
ATOM   4109  CA  TRP A 910      12.250  50.180  62.780  1.00  0.00           C
ATOM   4110  HA  TRP A 910      12.900  49.450  62.320  1.00  0.00           H
ATOM   4111  CB  TRP A 910      10.850  49.760  62.320  1.00  0.00           C
ATOM   4112  HB1 TRP A 910      10.460  48.880  62.860  1.00  0.00           H
ATOM   4113  HB2 TRP A 910      11.070  49.420  61.290  1.00  0.00           H
ATOM   4114  CG  TRP A 910       9.740  50.740  62.360  1.00  0.00           C
ATOM   4115  CD1 TRP A 910       8.730  50.610  63.320  1.00  0.00           C
ATOM   4116  HD1 TRP A 910       8.690  49.900  64.150  1.00  0.00           H
ATOM   4117  NE1 TRP A 910       7.690  51.470  63.040  1.00  0.00           N
ATOM   4118  HE1 TRP A 910       6.790  51.380  63.390  1.00  0.00           H
ATOM   4119  CE2 TRP A 910       7.940  52.090  61.870  1.00  0.00           C
ATOM   4120  CD2 TRP A 910       9.220  51.760  61.410  1.00  0.00           C
ATOM   4121  CE3 TRP A 910       9.660  52.220  60.200  1.00  0.00           C
ATOM   4122  HE3 TRP A 910      10.640  51.970  59.800  1.00  0.00           H
ATOM   4123  CZ3 TRP A 910       8.830  53.090  59.510  1.00  0.00           C
ATOM   4124  HZ3 TRP A 910       9.270  53.630  58.690  1.00  0.00           H
ATOM   4125  CZ2 TRP A 910       7.120  52.980  61.140  1.00  0.00           C
ATOM   4126  HZ2 TRP A 910       6.130  53.190  61.530  1.00  0.00           H
ATOM   4127  CH2 TRP A 910       7.610  53.510  59.990  1.00  0.00           C
ATOM   4128  HH2 TRP A 910       7.090  54.200  59.350  1.00  0.00           H
ATOM   4129  C   TRP A 910      12.740  51.470  62.140  1.00  0.00           C
ATOM   4130  O   TRP A 910      13.420  51.440  61.120  1.00  0.00           O
ATOM   4131  N   TRP A 911      12.530  52.630  62.790  1.00  0.00           N
ATOM   4132  HN  TRP A 911      11.940  52.700  63.590  1.00  0.00           H
ATOM   4133  CA  TRP A 911      13.140  53.790  62.260  1.00  0.00           C
ATOM   4134  HA  TRP A 911      12.970  53.870  61.200  1.00  0.00           H
ATOM   4135  CB  TRP A 911      12.500  55.050  63.070  1.00  0.00           C
ATOM   4136  HB1 TRP A 911      12.750  55.010  64.150  1.00  0.00           H
ATOM   4137  HB2 TRP A 911      11.410  54.860  63.210  1.00  0.00           H
ATOM   4138  CG  TRP A 911      12.500  56.480  62.630  1.00  0.00           C
ATOM   4139  CD1 TRP A 911      13.210  57.490  63.200  1.00  0.00           C
ATOM   4140  HD1 TRP A 911      13.750  57.460  64.130  1.00  0.00           H
ATOM   4141  NE1 TRP A 911      12.970  58.600  62.410  1.00  0.00           N
ATOM   4142  HE1 TRP A 911      13.530  59.390  62.480  1.00  0.00           H
ATOM   4143  CE2 TRP A 911      12.090  58.310  61.380  1.00  0.00           C
ATOM   4144  CD2 TRP A 911      11.760  56.960  61.450  1.00  0.00           C
ATOM   4145  CE3 TRP A 911      10.880  56.430  60.530  1.00  0.00           C
ATOM   4146  HE3 TRP A 911      10.460  55.450  60.660  1.00  0.00           H
ATOM   4147  CZ3 TRP A 911      10.370  57.210  59.490  1.00  0.00           C
ATOM   4148  HZ3 TRP A 911       9.630  56.750  58.850  1.00  0.00           H
ATOM   4149  CZ2 TRP A 911      11.740  59.070  60.230  1.00  0.00           C
ATOM   4150  HZ2 TRP A 911      12.130  60.060  60.030  1.00  0.00           H
ATOM   4151  CH2 TRP A 911      10.870  58.490  59.340  1.00  0.00           C
ATOM   4152  HH2 TRP A 911      10.470  59.070  58.520  1.00  0.00           H
ATOM   4153  C   TRP A 911      14.690  53.880  62.400  1.00  0.00           C
ATOM   4154  O   TRP A 911      15.350  54.320  61.420  1.00  0.00           O
ATOM   4155  N   THR A 912      15.360  53.310  63.490  1.00  0.00           N
ATOM   4156  HN  THR A 912      14.820  52.990  64.260  1.00  0.00           H
ATOM   4157  CA  THR A 912      16.830  53.200  63.610  1.00  0.00           C
ATOM   4158  HA  THR A 912      17.180  54.210  63.460  1.00  0.00           H
ATOM   4159  CB  THR A 912      17.190  52.680  64.980  1.00  0.00           C
ATOM   4160  HB  THR A 912      16.650  51.740  65.180  1.00  0.00           H
ATOM   4161  OG1 THR A 912      16.970  53.590  66.040  1.00  0.00           O
ATOM   4162  HG1 THR A 912      17.570  54.310  65.820  1.00  0.00           H
ATOM   4163  CG2 THR A 912      18.700  52.390  65.090  1.00  0.00           C
ATOM   4164 HG21 THR A 912      19.270  53.310  64.860  1.00  0.00           H
ATOM   4165 HG22 THR A 912      18.980  51.560  64.400  1.00  0.00           H
ATOM   4166 HG23 THR A 912      18.820  51.950  66.120  1.00  0.00           H
ATOM   4167  C   THR A 912      17.360  52.350  62.540  1.00  0.00           C
ATOM   4168  O   THR A 912      18.380  52.710  61.910  1.00  0.00           O
ATOM   4169  N   LEU A 913      16.700  51.250  62.180  1.00  0.00           N
ATOM   4170  HN  LEU A 913      15.840  50.940  62.560  1.00  0.00           H
ATOM   4171  CA  LEU A 913      17.100  50.480  61.060  1.00  0.00           C
ATOM   4172  HA  LEU A 913      18.130  50.280  61.290  1.00  0.00           H
ATOM   4173  CB  LEU A 913      16.240  49.270  61.050  1.00  0.00           C
ATOM   4174  HB1 LEU A 913      16.480  48.780  60.090  1.00  0.00           H
ATOM   4175  HB2 LEU A 913      15.160  49.560  61.140  1.00  0.00           H
ATOM   4176  CG  LEU A 913      16.550  48.230  62.190  1.00  0.00           C
ATOM   4177  HG  LEU A 913      16.810  48.790  63.110  1.00  0.00           H
ATOM   4178  CD1 LEU A 913      15.430  47.210  62.400  1.00  0.00           C
ATOM   4179 HD11 LEU A 913      15.090  46.800  61.430  1.00  0.00           H
ATOM   4180 HD12 LEU A 913      14.480  47.600  62.820  1.00  0.00           H
ATOM   4181 HD13 LEU A 913      15.730  46.310  62.980  1.00  0.00           H
ATOM   4182  CD2 LEU A 913      17.800  47.360  61.850  1.00  0.00           C
ATOM   4183 HD21 LEU A 913      18.740  47.950  61.810  1.00  0.00           H
ATOM   4184 HD22 LEU A 913      17.730  46.730  60.930  1.00  0.00           H
ATOM   4185 HD23 LEU A 913      17.950  46.620  62.680  1.00  0.00           H
ATOM   4186  C   LEU A 913      16.980  51.220  59.700  1.00  0.00           C
ATOM   4187  O   LEU A 913      17.870  51.100  58.900  1.00  0.00           O
ATOM   4188  N   LEU A 914      15.800  51.840  59.370  1.00  0.00           N
ATOM   4189  HN  LEU A 914      14.990  51.870  59.950  1.00  0.00           H
ATOM   4190  CA  LEU A 914      15.700  52.680  58.160  1.00  0.00           C
ATOM   4191  HA  LEU A 914      15.750  52.070  57.270  1.00  0.00           H
ATOM   4192  CB  LEU A 914      14.290  53.320  58.150  1.00  0.00           C
ATOM   4193  HB1 LEU A 914      14.210  53.930  59.070  1.00  0.00           H
ATOM   4194  HB2 LEU A 914      13.570  52.470  58.160  1.00  0.00           H
ATOM   4195  CG  LEU A 914      14.020  54.290  56.940  1.00  0.00           C
ATOM   4196  HG  LEU A 914      14.800  55.070  56.890  1.00  0.00           H
ATOM   4197  CD1 LEU A 914      13.830  53.580  55.540  1.00  0.00           C
ATOM   4198 HD11 LEU A 914      12.930  52.940  55.410  1.00  0.00           H
ATOM   4199 HD12 LEU A 914      14.700  52.960  55.240  1.00  0.00           H
ATOM   4200 HD13 LEU A 914      13.620  54.420  54.840  1.00  0.00           H
ATOM   4201  CD2 LEU A 914      12.730  55.100  57.230  1.00  0.00           C
ATOM   4202 HD21 LEU A 914      12.620  55.940  56.520  1.00  0.00           H
ATOM   4203 HD22 LEU A 914      12.870  55.530  58.250  1.00  0.00           H
ATOM   4204 HD23 LEU A 914      11.880  54.400  57.170  1.00  0.00           H
ATOM   4205  C   LEU A 914      16.750  53.760  58.000  1.00  0.00           C
ATOM   4206  O   LEU A 914      17.240  54.000  56.910  1.00  0.00           O
ATOM   4207  N   ILE A 915      17.190  54.500  59.080  1.00  0.00           N
ATOM   4208  HN  ILE A 915      16.710  54.550  59.960  1.00  0.00           H
ATOM   4209  CA  ILE A 915      18.050  55.650  58.800  1.00  0.00           C
ATOM   4210  HA  ILE A 915      17.820  55.940  57.790  1.00  0.00           H
ATOM   4211  CB  ILE A 915      17.950  56.730  59.880  1.00  0.00           C
ATOM   4212  HB  ILE A 915      18.560  57.610  59.600  1.00  0.00           H
ATOM   4213  CG2 ILE A 915      16.450  57.220  59.780  1.00  0.00           C
ATOM   4214 HG21 ILE A 915      16.160  57.380  58.720  1.00  0.00           H
ATOM   4215 HG22 ILE A 915      16.440  58.160  60.370  1.00  0.00           H
ATOM   4216 HG23 ILE A 915      15.780  56.510  60.310  1.00  0.00           H
ATOM   4217  CG1 ILE A 915      18.310  56.230  61.250  1.00  0.00           C
ATOM   4218 HG11 ILE A 915      19.410  56.100  61.390  1.00  0.00           H
ATOM   4219 HG12 ILE A 915      17.810  55.310  61.640  1.00  0.00           H
ATOM   4220  CD  ILE A 915      18.010  57.280  62.360  1.00  0.00           C
ATOM   4221  HD1 ILE A 915      17.830  56.710  63.300  1.00  0.00           H
ATOM   4222  HD2 ILE A 915      17.030  57.780  62.190  1.00  0.00           H
ATOM   4223  HD3 ILE A 915      18.770  58.070  62.470  1.00  0.00           H
ATOM   4224  C   ILE A 915      19.490  55.310  58.710  1.00  0.00           C
ATOM   4225  O   ILE A 915      20.360  56.100  58.280  1.00  0.00           O
ATOM   4226  N   ALA A 916      19.750  53.960  59.060  1.00  0.00           N
ATOM   4227  HN  ALA A 916      19.010  53.430  59.460  1.00  0.00           H
ATOM   4228  CA  ALA A 916      21.030  53.260  58.980  1.00  0.00           C
ATOM   4229  HA  ALA A 916      21.740  54.060  59.170  1.00  0.00           H
ATOM   4230  CB  ALA A 916      20.950  52.220  60.090  1.00  0.00           C
ATOM   4231  HB1 ALA A 916      19.980  51.660  60.070  1.00  0.00           H
ATOM   4232  HB2 ALA A 916      20.940  52.710  61.080  1.00  0.00           H
ATOM   4233  HB3 ALA A 916      21.770  51.470  60.010  1.00  0.00           H
ATOM   4234  C   ALA A 916      21.290  52.660  57.570  1.00  0.00           C
ATOM   4235  O   ALA A 916      22.460  52.350  57.220  1.00  0.00           O
ATOM   4236  N   ALA A 917      20.350  52.660  56.620  1.00  0.00           N
ATOM   4237  HN  ALA A 917      19.390  52.790  56.830  1.00  0.00           H
ATOM   4238  CA  ALA A 917      20.630  52.540  55.170  1.00  0.00           C
ATOM   4239  HA  ALA A 917      21.180  51.630  55.000  1.00  0.00           H
ATOM   4240  CB  ALA A 917      19.210  52.530  54.410  1.00  0.00           C
ATOM   4241  HB1 ALA A 917      19.260  52.240  53.350  1.00  0.00           H
ATOM   4242  HB2 ALA A 917      18.690  53.510  54.550  1.00  0.00           H
ATOM   4243  HB3 ALA A 917      18.460  51.800  54.810  1.00  0.00           H
ATOM   4244  C   ALA A 917      21.430  53.750  54.530  1.00  0.00           C
ATOM   4245  O   ALA A 917      22.270  53.530  53.690  1.00  0.00           O
ATOM   4246  N   ILE A 918      21.180  54.990  54.900  1.00  0.00           N
ATOM   4247  HN  ILE A 918      20.570  55.240  55.650  1.00  0.00           H
ATOM   4248  CA  ILE A 918      21.940  56.120  54.380  1.00  0.00           C
ATOM   4249  HA  ILE A 918      21.810  56.230  53.320  1.00  0.00           H
ATOM   4250  CB  ILE A 918      21.320  57.550  54.740  1.00  0.00           C
ATOM   4251  HB  ILE A 918      21.450  57.820  55.810  1.00  0.00           H
ATOM   4252  CG2 ILE A 918      22.010  58.670  54.030  1.00  0.00           C
ATOM   4253 HG21 ILE A 918      21.900  58.580  52.930  1.00  0.00           H
ATOM   4254 HG22 ILE A 918      23.110  58.670  54.220  1.00  0.00           H
ATOM   4255 HG23 ILE A 918      21.580  59.650  54.280  1.00  0.00           H
ATOM   4256  CG1 ILE A 918      19.860  57.610  54.360  1.00  0.00           C
ATOM   4257 HG11 ILE A 918      19.540  57.000  53.490  1.00  0.00           H
ATOM   4258 HG12 ILE A 918      19.560  58.640  54.080  1.00  0.00           H
ATOM   4259  CD  ILE A 918      18.930  57.310  55.520  1.00  0.00           C
ATOM   4260  HD1 ILE A 918      19.030  56.270  55.890  1.00  0.00           H
ATOM   4261  HD2 ILE A 918      17.880  57.520  55.210  1.00  0.00           H
ATOM   4262  HD3 ILE A 918      19.280  57.960  56.360  1.00  0.00           H
ATOM   4263  C   ILE A 918      23.450  56.050  54.660  1.00  0.00           C
ATOM   4264  O   ILE A 918      24.240  56.280  53.720  1.00  0.00           O
ATOM   4265  N   PRO A 919      24.000  55.710  55.830  1.00  0.00           N
ATOM   4266  CD  PRO A 919      23.380  55.740  57.070  1.00  0.00           C
ATOM   4267  HD1 PRO A 919      22.460  55.130  57.120  1.00  0.00           H
ATOM   4268  HD2 PRO A 919      23.010  56.760  57.340  1.00  0.00           H
ATOM   4269  CA  PRO A 919      25.480  55.610  55.930  1.00  0.00           C
ATOM   4270  HA  PRO A 919      26.000  56.430  55.450  1.00  0.00           H
ATOM   4271  CB  PRO A 919      25.780  55.790  57.420  1.00  0.00           C
ATOM   4272  HB1 PRO A 919      26.110  56.830  57.640  1.00  0.00           H
ATOM   4273  HB2 PRO A 919      26.560  55.100  57.810  1.00  0.00           H
ATOM   4274  CG  PRO A 919      24.460  55.380  58.050  1.00  0.00           C
ATOM   4275  HG1 PRO A 919      24.450  54.300  58.310  1.00  0.00           H
ATOM   4276  HG2 PRO A 919      24.240  55.890  59.010  1.00  0.00           H
ATOM   4277  C   PRO A 919      26.030  54.360  55.260  1.00  0.00           C
ATOM   4278  O   PRO A 919      27.240  54.410  54.980  1.00  0.00           O
ATOM   4279  N   ALA A 920      25.160  53.350  54.880  1.00  0.00           N
ATOM   4280  HN  ALA A 920      24.220  53.430  55.200  1.00  0.00           H
ATOM   4281  CA  ALA A 920      25.590  52.140  54.220  1.00  0.00           C
ATOM   4282  HA  ALA A 920      26.570  51.890  54.580  1.00  0.00           H
ATOM   4283  CB  ALA A 920      24.610  51.030  54.430  1.00  0.00           C
ATOM   4284  HB1 ALA A 920      23.580  51.270  54.110  1.00  0.00           H
ATOM   4285  HB2 ALA A 920      24.550  50.850  55.520  1.00  0.00           H
ATOM   4286  HB3 ALA A 920      24.940  50.020  54.090  1.00  0.00           H
ATOM   4287  C   ALA A 920      25.750  52.420  52.700  1.00  0.00           C
ATOM   4288  O   ALA A 920      26.610  51.810  51.980  1.00  0.00           O
ATOM   4289  N   LEU A 921      25.010  53.430  52.270  1.00  0.00           N
ATOM   4290  HN  LEU A 921      24.270  53.800  52.820  1.00  0.00           H
ATOM   4291  CA  LEU A 921      25.330  54.100  50.970  1.00  0.00           C
ATOM   4292  HA  LEU A 921      25.150  53.370  50.190  1.00  0.00           H
ATOM   4293  CB  LEU A 921      24.080  55.060  50.730  1.00  0.00           C
ATOM   4294  HB1 LEU A 921      24.080  55.770  51.590  1.00  0.00           H
ATOM   4295  HB2 LEU A 921      23.180  54.440  50.940  1.00  0.00           H
ATOM   4296  CG  LEU A 921      23.740  55.810  49.390  1.00  0.00           C
ATOM   4297  HG  LEU A 921      24.670  56.320  49.070  1.00  0.00           H
ATOM   4298  CD1 LEU A 921      23.610  54.740  48.210  1.00  0.00           C
ATOM   4299 HD11 LEU A 921      24.290  53.890  48.410  1.00  0.00           H
ATOM   4300 HD12 LEU A 921      23.820  55.230  47.240  1.00  0.00           H
ATOM   4301 HD13 LEU A 921      22.580  54.300  48.180  1.00  0.00           H
ATOM   4302  CD2 LEU A 921      22.680  56.860  49.400  1.00  0.00           C
ATOM   4303 HD21 LEU A 921      22.590  57.390  48.430  1.00  0.00           H
ATOM   4304 HD22 LEU A 921      22.970  57.630  50.150  1.00  0.00           H
ATOM   4305 HD23 LEU A 921      21.640  56.520  49.600  1.00  0.00           H
ATOM   4306  C   LEU A 921      26.720  54.780  50.860  1.00  0.00           C
ATOM   4307  O   LEU A 921      27.410  54.660  49.850  1.00  0.00           O
ATOM   4308  N   LEU A 922      27.090  55.520  51.940  1.00  0.00           N
ATOM   4309  HN  LEU A 922      26.490  55.450  52.720  1.00  0.00           H
ATOM   4310  CA  LEU A 922      28.430  56.200  52.070  1.00  0.00           C
ATOM   4311  HA  LEU A 922      28.570  56.780  51.170  1.00  0.00           H
ATOM   4312  CB  LEU A 922      28.480  57.180  53.280  1.00  0.00           C
ATOM   4313  HB1 LEU A 922      28.360  56.600  54.220  1.00  0.00           H
ATOM   4314  HB2 LEU A 922      27.590  57.840  53.160  1.00  0.00           H
ATOM   4315  CG  LEU A 922      29.610  58.200  53.510  1.00  0.00           C
ATOM   4316  HG  LEU A 922      30.560  57.730  53.850  1.00  0.00           H
ATOM   4317  CD1 LEU A 922      29.890  59.050  52.250  1.00  0.00           C
ATOM   4318 HD11 LEU A 922      30.470  59.970  52.470  1.00  0.00           H
ATOM   4319 HD12 LEU A 922      28.890  59.350  51.840  1.00  0.00           H
ATOM   4320 HD13 LEU A 922      30.470  58.490  51.490  1.00  0.00           H
ATOM   4321  CD2 LEU A 922      29.200  59.020  54.690  1.00  0.00           C
ATOM   4322 HD21 LEU A 922      30.070  59.700  54.860  1.00  0.00           H
ATOM   4323 HD22 LEU A 922      29.170  58.490  55.660  1.00  0.00           H
ATOM   4324 HD23 LEU A 922      28.250  59.600  54.520  1.00  0.00           H
ATOM   4325  C   LEU A 922      29.580  55.200  52.160  1.00  0.00           C
ATOM   4326  O   LEU A 922      30.570  55.260  51.400  1.00  0.00           O
ATOM   4327  N   CYS A 923      29.470  54.060  53.010  1.00  0.00           N
ATOM   4328  HN  CYS A 923      28.780  54.030  53.730  1.00  0.00           H
ATOM   4329  CA  CYS A 923      30.370  52.950  53.110  1.00  0.00           C
ATOM   4330  HA  CYS A 923      31.370  53.320  53.250  1.00  0.00           H
ATOM   4331  CB  CYS A 923      29.920  52.030  54.290  1.00  0.00           C
ATOM   4332  HB1 CYS A 923      28.990  51.510  53.970  1.00  0.00           H
ATOM   4333  HB2 CYS A 923      29.720  52.800  55.070  1.00  0.00           H
ATOM   4334  SG  CYS A 923      31.250  50.880  54.790  1.00  0.00           S
ATOM   4335  HG1 CYS A 923      31.280  51.430  56.000  1.00  0.00           H
ATOM   4336  C   CYS A 923      30.540  52.210  51.770  1.00  0.00           C
ATOM   4337  O   CYS A 923      31.650  51.740  51.440  1.00  0.00           O
ATOM   4338  N   THR A 924      29.440  52.160  50.870  1.00  0.00           N
ATOM   4339  HN  THR A 924      28.570  52.560  51.130  1.00  0.00           H
ATOM   4340  CA  THR A 924      29.570  51.450  49.480  1.00  0.00           C
ATOM   4341  HA  THR A 924      29.990  50.480  49.650  1.00  0.00           H
ATOM   4342  CB  THR A 924      28.260  51.310  48.650  1.00  0.00           C
ATOM   4343  HB  THR A 924      27.930  52.280  48.230  1.00  0.00           H
ATOM   4344  OG1 THR A 924      27.180  50.800  49.380  1.00  0.00           O
ATOM   4345  HG1 THR A 924      27.040  51.440  50.080  1.00  0.00           H
ATOM   4346  CG2 THR A 924      28.490  50.300  47.520  1.00  0.00           C
ATOM   4347 HG21 THR A 924      27.490  50.100  47.070  1.00  0.00           H
ATOM   4348 HG22 THR A 924      28.820  49.300  47.900  1.00  0.00           H
ATOM   4349 HG23 THR A 924      29.140  50.740  46.740  1.00  0.00           H
ATOM   4350  C   THR A 924      30.650  52.180  48.600  1.00  0.00           C
ATOM   4351  O   THR A 924      31.440  51.520  47.960  1.00  0.00           O
ATOM   4352  N   ILE A 925      30.500  53.490  48.580  1.00  0.00           N
ATOM   4353  HN  ILE A 925      29.790  53.990  49.070  1.00  0.00           H
ATOM   4354  CA  ILE A 925      31.460  54.350  47.760  1.00  0.00           C
ATOM   4355  HA  ILE A 925      31.380  54.070  46.720  1.00  0.00           H
ATOM   4356  CB  ILE A 925      31.200  55.840  47.950  1.00  0.00           C
ATOM   4357  HB  ILE A 925      31.370  56.140  49.000  1.00  0.00           H
ATOM   4358  CG2 ILE A 925      32.120  56.710  47.000  1.00  0.00           C
ATOM   4359 HG21 ILE A 925      31.800  56.460  45.960  1.00  0.00           H
ATOM   4360 HG22 ILE A 925      33.210  56.570  47.130  1.00  0.00           H
ATOM   4361 HG23 ILE A 925      31.940  57.790  47.200  1.00  0.00           H
ATOM   4362  CG1 ILE A 925      29.700  56.160  47.730  1.00  0.00           C
ATOM   4363 HG11 ILE A 925      29.180  55.440  48.390  1.00  0.00           H
ATOM   4364 HG12 ILE A 925      29.310  56.190  46.690  1.00  0.00           H
ATOM   4365  CD  ILE A 925      29.390  57.550  48.200  1.00  0.00           C
ATOM   4366  HD1 ILE A 925      29.710  58.270  47.420  1.00  0.00           H
ATOM   4367  HD2 ILE A 925      29.820  57.780  49.200  1.00  0.00           H
ATOM   4368  HD3 ILE A 925      28.320  57.820  48.140  1.00  0.00           H
ATOM   4369  C   ILE A 925      32.930  54.050  48.220  1.00  0.00           C
ATOM   4370  O   ILE A 925      33.820  53.970  47.380  1.00  0.00           O
ATOM   4371  N   LEU A 926      33.130  53.910  49.560  1.00  0.00           N
ATOM   4372  HN  LEU A 926      32.370  53.880  50.200  1.00  0.00           H
ATOM   4373  CA  LEU A 926      34.380  53.600  50.200  1.00  0.00           C
ATOM   4374  HA  LEU A 926      35.040  54.350  49.790  1.00  0.00           H
ATOM   4375  CB  LEU A 926      34.270  53.780  51.700  1.00  0.00           C
ATOM   4376  HB1 LEU A 926      35.290  53.590  52.080  1.00  0.00           H
ATOM   4377  HB2 LEU A 926      33.660  52.930  52.060  1.00  0.00           H
ATOM   4378  CG  LEU A 926      33.900  55.240  52.310  1.00  0.00           C
ATOM   4379  HG  LEU A 926      33.030  55.700  51.770  1.00  0.00           H
ATOM   4380  CD1 LEU A 926      33.660  55.190  53.830  1.00  0.00           C
ATOM   4381 HD11 LEU A 926      34.430  55.660  54.490  1.00  0.00           H
ATOM   4382 HD12 LEU A 926      33.450  54.130  54.070  1.00  0.00           H
ATOM   4383 HD13 LEU A 926      32.680  55.630  54.060  1.00  0.00           H
ATOM   4384  CD2 LEU A 926      35.010  56.190  51.980  1.00  0.00           C
ATOM   4385 HD21 LEU A 926      35.960  55.670  52.200  1.00  0.00           H
ATOM   4386 HD22 LEU A 926      34.980  57.080  52.630  1.00  0.00           H
ATOM   4387 HD23 LEU A 926      35.000  56.600  50.950  1.00  0.00           H
ATOM   4388  C   LEU A 926      35.030  52.250  49.760  1.00  0.00           C
ATOM   4389  O   LEU A 926      36.220  52.080  49.500  1.00  0.00           O
ATOM   4390  N   ILE A 927      34.110  51.230  49.720  1.00  0.00           N
ATOM   4391  HN  ILE A 927      33.180  51.330  50.060  1.00  0.00           H
ATOM   4392  CA  ILE A 927      34.330  49.850  49.330  1.00  0.00           C
ATOM   4393  HA  ILE A 927      35.170  49.440  49.870  1.00  0.00           H
ATOM   4394  CB  ILE A 927      33.050  49.000  49.570  1.00  0.00           C
ATOM   4395  HB  ILE A 927      32.140  49.620  49.470  1.00  0.00           H
ATOM   4396  CG2 ILE A 927      32.810  47.830  48.610  1.00  0.00           C
ATOM   4397 HG21 ILE A 927      32.620  48.230  47.590  1.00  0.00           H
ATOM   4398 HG22 ILE A 927      31.960  47.200  48.950  1.00  0.00           H
ATOM   4399 HG23 ILE A 927      33.680  47.150  48.660  1.00  0.00           H
ATOM   4400  CG1 ILE A 927      33.070  48.680  51.100  1.00  0.00           C
ATOM   4401 HG11 ILE A 927      33.510  49.510  51.690  1.00  0.00           H
ATOM   4402 HG12 ILE A 927      33.690  47.770  51.230  1.00  0.00           H
ATOM   4403  CD  ILE A 927      31.650  48.390  51.610  1.00  0.00           C
ATOM   4404  HD1 ILE A 927      31.070  49.330  51.460  1.00  0.00           H
ATOM   4405  HD2 ILE A 927      31.690  48.090  52.680  1.00  0.00           H
ATOM   4406  HD3 ILE A 927      31.090  47.580  51.090  1.00  0.00           H
ATOM   4407  C   ILE A 927      34.700  49.800  47.840  1.00  0.00           C
ATOM   4408  O   ILE A 927      35.650  49.050  47.490  1.00  0.00           O
ATOM   4409  N   PHE A 928      33.930  50.550  46.980  1.00  0.00           N
ATOM   4410  HN  PHE A 928      33.180  51.060  47.390  1.00  0.00           H
ATOM   4411  CA  PHE A 928      34.060  50.650  45.520  1.00  0.00           C
ATOM   4412  HA  PHE A 928      33.990  49.680  45.080  1.00  0.00           H
ATOM   4413  CB  PHE A 928      32.960  51.670  45.000  1.00  0.00           C
ATOM   4414  HB1 PHE A 928      33.030  52.610  45.600  1.00  0.00           H
ATOM   4415  HB2 PHE A 928      31.970  51.240  45.300  1.00  0.00           H
ATOM   4416  CG  PHE A 928      32.980  52.040  43.480  1.00  0.00           C
ATOM   4417  CD1 PHE A 928      32.270  51.390  42.440  1.00  0.00           C
ATOM   4418  HD1 PHE A 928      31.640  50.540  42.620  1.00  0.00           H
ATOM   4419  CE1 PHE A 928      32.480  51.670  41.080  1.00  0.00           C
ATOM   4420  HE1 PHE A 928      31.950  51.100  40.330  1.00  0.00           H
ATOM   4421  CZ  PHE A 928      33.310  52.730  40.760  1.00  0.00           C
ATOM   4422  HZ  PHE A 928      33.430  53.010  39.720  1.00  0.00           H
ATOM   4423  CD2 PHE A 928      33.760  53.130  43.080  1.00  0.00           C
ATOM   4424  HD2 PHE A 928      34.250  53.750  43.830  1.00  0.00           H
ATOM   4425  CE2 PHE A 928      33.930  53.510  41.760  1.00  0.00           C
ATOM   4426  HE2 PHE A 928      34.460  54.400  41.460  1.00  0.00           H
ATOM   4427  C   PHE A 928      35.440  51.160  45.050  1.00  0.00           C
ATOM   4428  O   PHE A 928      36.110  50.460  44.300  1.00  0.00           O
ATOM   4429  N   MET A 929      36.010  52.310  45.630  1.00  0.00           N
ATOM   4430  HN  MET A 929      35.620  52.680  46.480  1.00  0.00           H
ATOM   4431  CA  MET A 929      37.330  52.770  45.230  1.00  0.00           C
ATOM   4432  HA  MET A 929      37.260  53.020  44.170  1.00  0.00           H
ATOM   4433  CB  MET A 929      37.600  54.150  45.890  1.00  0.00           C
ATOM   4434  HB1 MET A 929      38.660  54.500  45.850  1.00  0.00           H
ATOM   4435  HB2 MET A 929      37.450  54.060  46.980  1.00  0.00           H
ATOM   4436  CG  MET A 929      36.700  55.270  45.300  1.00  0.00           C
ATOM   4437  HG1 MET A 929      36.840  56.100  46.030  1.00  0.00           H
ATOM   4438  HG2 MET A 929      35.630  54.960  45.180  1.00  0.00           H
ATOM   4439  SD  MET A 929      37.270  55.760  43.690  1.00  0.00           S
ATOM   4440  CE  MET A 929      36.700  57.400  43.770  1.00  0.00           C
ATOM   4441  HE1 MET A 929      36.830  57.960  42.810  1.00  0.00           H
ATOM   4442  HE2 MET A 929      37.200  58.020  44.530  1.00  0.00           H
ATOM   4443  HE3 MET A 929      35.630  57.600  43.990  1.00  0.00           H
ATOM   4444  C   MET A 929      38.470  51.830  45.410  1.00  0.00           C
ATOM   4445  O   MET A 929      39.210  51.600  44.460  1.00  0.00           O
ATOM   4446  N   ASP A 930      38.600  51.260  46.630  1.00  0.00           N
ATOM   4447  HN  ASP A 930      38.180  51.590  47.470  1.00  0.00           H
ATOM   4448  CA  ASP A 930      39.710  50.440  47.040  1.00  0.00           C
ATOM   4449  HA  ASP A 930      40.680  50.890  46.960  1.00  0.00           H
ATOM   4450  CB  ASP A 930      39.580  50.010  48.550  1.00  0.00           C
ATOM   4451  HB1 ASP A 930      40.220  49.110  48.680  1.00  0.00           H
ATOM   4452  HB2 ASP A 930      38.520  49.810  48.820  1.00  0.00           H
ATOM   4453  CG  ASP A 930      40.110  51.110  49.500  1.00  0.00           C
ATOM   4454  OD1 ASP A 930      40.650  52.110  49.040  1.00  0.00           O
ATOM   4455  OD2 ASP A 930      39.950  50.910  50.720  1.00  0.00           O
ATOM   4456  C   ASP A 930      39.800  49.190  46.090  1.00  0.00           C
ATOM   4457  O   ASP A 930      40.920  48.920  45.630  1.00  0.00           O
ATOM   4458  N   GLN A 931      38.700  48.440  45.770  1.00  0.00           N
ATOM   4459  HN  GLN A 931      37.860  48.810  46.130  1.00  0.00           H
ATOM   4460  CA  GLN A 931      38.520  47.410  44.760  1.00  0.00           C
ATOM   4461  HA  GLN A 931      39.350  46.730  44.870  1.00  0.00           H
ATOM   4462  CB  GLN A 931      37.070  46.670  44.940  1.00  0.00           C
ATOM   4463  HB1 GLN A 931      37.100  45.930  44.110  1.00  0.00           H
ATOM   4464  HB2 GLN A 931      36.180  47.320  44.800  1.00  0.00           H
ATOM   4465  CG  GLN A 931      36.760  45.820  46.280  1.00  0.00           C
ATOM   4466  HG1 GLN A 931      35.800  45.280  46.190  1.00  0.00           H
ATOM   4467  HG2 GLN A 931      36.750  46.500  47.160  1.00  0.00           H
ATOM   4468  CD  GLN A 931      37.880  44.810  46.470  1.00  0.00           C
ATOM   4469  OE1 GLN A 931      38.480  44.790  47.500  1.00  0.00           O
ATOM   4470  NE2 GLN A 931      37.990  43.860  45.490  1.00  0.00           N
ATOM   4471 HE21 GLN A 931      38.610  43.110  45.680  1.00  0.00           H
ATOM   4472 HE22 GLN A 931      37.370  43.830  44.700  1.00  0.00           H
ATOM   4473  C   GLN A 931      38.740  47.870  43.350  1.00  0.00           C
ATOM   4474  O   GLN A 931      39.700  47.460  42.610  1.00  0.00           O
ATOM   4475  N   GLN A 932      37.900  48.740  42.820  1.00  0.00           N
ATOM   4476  HN  GLN A 932      37.210  49.220  43.360  1.00  0.00           H
ATOM   4477  CA  GLN A 932      37.840  49.040  41.410  1.00  0.00           C
ATOM   4478  HA  GLN A 932      37.730  48.070  40.940  1.00  0.00           H
ATOM   4479  CB  GLN A 932      36.480  49.770  41.110  1.00  0.00           C
ATOM   4480  HB1 GLN A 932      36.410  50.130  40.060  1.00  0.00           H
ATOM   4481  HB2 GLN A 932      36.370  50.670  41.750  1.00  0.00           H
ATOM   4482  CG  GLN A 932      35.220  48.910  41.420  1.00  0.00           C
ATOM   4483  HG1 GLN A 932      34.270  49.370  41.050  1.00  0.00           H
ATOM   4484  HG2 GLN A 932      35.170  48.860  42.520  1.00  0.00           H
ATOM   4485  CD  GLN A 932      35.270  47.460  40.950  1.00  0.00           C
ATOM   4486  OE1 GLN A 932      35.860  46.570  41.540  1.00  0.00           O
ATOM   4487  NE2 GLN A 932      34.520  47.110  39.920  1.00  0.00           N
ATOM   4488 HE21 GLN A 932      34.520  46.130  39.750  1.00  0.00           H
ATOM   4489 HE22 GLN A 932      33.840  47.810  39.710  1.00  0.00           H
ATOM   4490  C   GLN A 932      38.960  49.820  40.820  1.00  0.00           C
ATOM   4491  O   GLN A 932      39.150  49.800  39.590  1.00  0.00           O
ATOM   4492  N   ILE A 933      39.670  50.590  41.690  1.00  0.00           N
ATOM   4493  HN  ILE A 933      39.390  50.620  42.650  1.00  0.00           H
ATOM   4494  CA  ILE A 933      40.900  51.230  41.260  1.00  0.00           C
ATOM   4495  HA  ILE A 933      40.850  51.510  40.210  1.00  0.00           H
ATOM   4496  CB  ILE A 933      41.340  52.510  41.980  1.00  0.00           C
ATOM   4497  HB  ILE A 933      41.360  52.240  43.060  1.00  0.00           H
ATOM   4498  CG2 ILE A 933      42.760  52.960  41.530  1.00  0.00           C
ATOM   4499 HG21 ILE A 933      43.550  52.240  41.850  1.00  0.00           H
ATOM   4500 HG22 ILE A 933      42.960  53.900  42.070  1.00  0.00           H
ATOM   4501 HG23 ILE A 933      42.790  53.190  40.440  1.00  0.00           H
ATOM   4502  CG1 ILE A 933      40.310  53.620  41.770  1.00  0.00           C
ATOM   4503 HG11 ILE A 933      39.320  53.310  42.210  1.00  0.00           H
ATOM   4504 HG12 ILE A 933      40.000  53.630  40.710  1.00  0.00           H
ATOM   4505  CD  ILE A 933      40.590  55.070  42.340  1.00  0.00           C
ATOM   4506  HD1 ILE A 933      40.750  54.940  43.440  1.00  0.00           H
ATOM   4507  HD2 ILE A 933      39.730  55.760  42.230  1.00  0.00           H
ATOM   4508  HD3 ILE A 933      41.480  55.500  41.820  1.00  0.00           H
ATOM   4509  C   ILE A 933      42.010  50.190  41.320  1.00  0.00           C
ATOM   4510  O   ILE A 933      42.850  50.100  40.390  1.00  0.00           O
ATOM   4511  N   THR A 934      42.150  49.310  42.350  1.00  0.00           N
ATOM   4512  HN  THR A 934      41.530  49.290  43.130  1.00  0.00           H
ATOM   4513  CA  THR A 934      43.250  48.330  42.380  1.00  0.00           C
ATOM   4514  HA  THR A 934      44.130  48.940  42.220  1.00  0.00           H
ATOM   4515  CB  THR A 934      43.450  47.510  43.690  1.00  0.00           C
ATOM   4516  HB  THR A 934      42.500  46.960  43.880  1.00  0.00           H
ATOM   4517  OG1 THR A 934      43.850  48.320  44.800  1.00  0.00           O
ATOM   4518  HG1 THR A 934      43.140  48.970  44.830  1.00  0.00           H
ATOM   4519  CG2 THR A 934      44.510  46.340  43.490  1.00  0.00           C
ATOM   4520 HG21 THR A 934      44.380  45.630  42.650  1.00  0.00           H
ATOM   4521 HG22 THR A 934      44.520  45.710  44.400  1.00  0.00           H
ATOM   4522 HG23 THR A 934      45.520  46.800  43.470  1.00  0.00           H
ATOM   4523  C   THR A 934      43.180  47.350  41.230  1.00  0.00           C
ATOM   4524  O   THR A 934      44.190  47.120  40.570  1.00  0.00           O
ATOM   4525  N   ALA A 935      42.010  46.840  40.820  1.00  0.00           N
ATOM   4526  HN  ALA A 935      41.130  47.110  41.220  1.00  0.00           H
ATOM   4527  CA  ALA A 935      41.780  46.090  39.600  1.00  0.00           C
ATOM   4528  HA  ALA A 935      42.310  45.150  39.620  1.00  0.00           H
ATOM   4529  CB  ALA A 935      40.300  45.740  39.450  1.00  0.00           C
ATOM   4530  HB1 ALA A 935      40.280  45.030  38.600  1.00  0.00           H
ATOM   4531  HB2 ALA A 935      39.580  46.580  39.400  1.00  0.00           H
ATOM   4532  HB3 ALA A 935      40.000  45.140  40.340  1.00  0.00           H
ATOM   4533  C   ALA A 935      42.220  46.890  38.260  1.00  0.00           C
ATOM   4534  O   ALA A 935      42.970  46.300  37.420  1.00  0.00           O
ATOM   4535  N   VAL A 936      41.860  48.220  38.130  1.00  0.00           N
ATOM   4536  HN  VAL A 936      41.130  48.590  38.700  1.00  0.00           H
ATOM   4537  CA  VAL A 936      42.260  49.070  37.020  1.00  0.00           C
ATOM   4538  HA  VAL A 936      42.020  48.520  36.140  1.00  0.00           H
ATOM   4539  CB  VAL A 936      41.500  50.410  36.960  1.00  0.00           C
ATOM   4540  HB  VAL A 936      41.350  50.730  38.010  1.00  0.00           H
ATOM   4541  CG1 VAL A 936      42.290  51.570  36.320  1.00  0.00           C
ATOM   4542 HG11 VAL A 936      41.730  52.530  36.260  1.00  0.00           H
ATOM   4543 HG12 VAL A 936      42.440  51.370  35.240  1.00  0.00           H
ATOM   4544 HG13 VAL A 936      43.160  51.730  36.990  1.00  0.00           H
ATOM   4545  CG2 VAL A 936      40.100  50.340  36.280  1.00  0.00           C
ATOM   4546 HG21 VAL A 936      39.580  51.320  36.390  1.00  0.00           H
ATOM   4547 HG22 VAL A 936      39.340  49.680  36.750  1.00  0.00           H
ATOM   4548 HG23 VAL A 936      40.370  50.150  35.220  1.00  0.00           H
ATOM   4549  C   VAL A 936      43.790  49.150  36.900  1.00  0.00           C
ATOM   4550  O   VAL A 936      44.270  49.060  35.750  1.00  0.00           O
ATOM   4551  N   ILE A 937      44.590  49.330  37.990  1.00  0.00           N
ATOM   4552  HN  ILE A 937      44.130  49.410  38.860  1.00  0.00           H
ATOM   4553  CA  ILE A 937      46.080  49.400  37.970  1.00  0.00           C
ATOM   4554  HA  ILE A 937      46.370  50.030  37.150  1.00  0.00           H
ATOM   4555  CB  ILE A 937      46.640  49.920  39.330  1.00  0.00           C
ATOM   4556  HB  ILE A 937      46.250  49.220  40.100  1.00  0.00           H
ATOM   4557  CG2 ILE A 937      48.210  49.850  39.310  1.00  0.00           C
ATOM   4558 HG21 ILE A 937      48.620  50.540  38.550  1.00  0.00           H
ATOM   4559 HG22 ILE A 937      48.580  48.810  39.250  1.00  0.00           H
ATOM   4560 HG23 ILE A 937      48.640  50.370  40.190  1.00  0.00           H
ATOM   4561  CG1 ILE A 937      46.080  51.350  39.660  1.00  0.00           C
ATOM   4562 HG11 ILE A 937      46.560  51.650  40.610  1.00  0.00           H
ATOM   4563 HG12 ILE A 937      44.990  51.390  39.850  1.00  0.00           H
ATOM   4564  CD  ILE A 937      46.220  52.350  38.490  1.00  0.00           C
ATOM   4565  HD1 ILE A 937      45.780  53.310  38.840  1.00  0.00           H
ATOM   4566  HD2 ILE A 937      45.570  52.010  37.650  1.00  0.00           H
ATOM   4567  HD3 ILE A 937      47.310  52.430  38.290  1.00  0.00           H
ATOM   4568  C   ILE A 937      46.730  48.150  37.510  1.00  0.00           C
ATOM   4569  O   ILE A 937      47.590  48.150  36.680  1.00  0.00           O
ATOM   4570  N   ILE A 938      46.160  46.930  37.960  1.00  0.00           N
ATOM   4571  HN  ILE A 938      45.460  46.910  38.660  1.00  0.00           H
ATOM   4572  CA  ILE A 938      46.570  45.640  37.490  1.00  0.00           C
ATOM   4573  HA  ILE A 938      47.630  45.480  37.490  1.00  0.00           H
ATOM   4574  CB  ILE A 938      45.980  44.620  38.500  1.00  0.00           C
ATOM   4575  HB  ILE A 938      44.890  44.800  38.520  1.00  0.00           H
ATOM   4576  CG2 ILE A 938      46.360  43.190  38.010  1.00  0.00           C
ATOM   4577 HG21 ILE A 938      45.460  42.560  38.150  1.00  0.00           H
ATOM   4578 HG22 ILE A 938      47.180  42.670  38.570  1.00  0.00           H
ATOM   4579 HG23 ILE A 938      46.710  43.240  36.950  1.00  0.00           H
ATOM   4580  CG1 ILE A 938      46.490  44.740  39.920  1.00  0.00           C
ATOM   4581 HG11 ILE A 938      46.140  43.880  40.530  1.00  0.00           H
ATOM   4582 HG12 ILE A 938      46.000  45.650  40.350  1.00  0.00           H
ATOM   4583  CD  ILE A 938      48.050  44.830  40.090  1.00  0.00           C
ATOM   4584  HD1 ILE A 938      48.560  43.870  39.860  1.00  0.00           H
ATOM   4585  HD2 ILE A 938      48.400  45.040  41.120  1.00  0.00           H
ATOM   4586  HD3 ILE A 938      48.400  45.570  39.330  1.00  0.00           H
ATOM   4587  C   ILE A 938      46.230  45.470  36.020  1.00  0.00           C
ATOM   4588  O   ILE A 938      46.970  44.990  35.200  1.00  0.00           O
ATOM   4589  N   ASN A 939      45.190  46.050  35.490  1.00  0.00           N
ATOM   4590  HN  ASN A 939      44.680  46.600  36.150  1.00  0.00           H
ATOM   4591  CA  ASN A 939      44.650  45.840  34.150  1.00  0.00           C
ATOM   4592  HA  ASN A 939      44.970  44.840  33.880  1.00  0.00           H
ATOM   4593  CB  ASN A 939      43.110  46.150  34.180  1.00  0.00           C
ATOM   4594  HB1 ASN A 939      42.990  47.250  34.120  1.00  0.00           H
ATOM   4595  HB2 ASN A 939      42.730  45.800  35.170  1.00  0.00           H
ATOM   4596  CG  ASN A 939      42.400  45.410  33.090  1.00  0.00           C
ATOM   4597  OD1 ASN A 939      42.810  44.420  32.420  1.00  0.00           O
ATOM   4598  ND2 ASN A 939      41.170  45.920  32.780  1.00  0.00           N
ATOM   4599 HD21 ASN A 939      40.730  46.500  33.460  1.00  0.00           H
ATOM   4600 HD22 ASN A 939      40.680  45.770  31.920  1.00  0.00           H
ATOM   4601  C   ASN A 939      45.430  46.750  33.120  1.00  0.00           C
ATOM   4602  O   ASN A 939      45.150  46.710  31.900  1.00  0.00           O
ATOM   4603  N   ARG A 940      46.460  47.460  33.540  1.00  0.00           N
ATOM   4604  HN  ARG A 940      46.710  47.330  34.500  1.00  0.00           H
ATOM   4605  CA  ARG A 940      47.180  48.250  32.610  1.00  0.00           C
ATOM   4606  HA  ARG A 940      46.450  48.650  31.920  1.00  0.00           H
ATOM   4607  CB  ARG A 940      47.980  49.440  33.190  1.00  0.00           C
ATOM   4608  HB1 ARG A 940      48.570  50.000  32.420  1.00  0.00           H
ATOM   4609  HB2 ARG A 940      48.630  49.060  34.010  1.00  0.00           H
ATOM   4610  CG  ARG A 940      46.980  50.450  33.920  1.00  0.00           C
ATOM   4611  HG1 ARG A 940      46.830  49.950  34.900  1.00  0.00           H
ATOM   4612  HG2 ARG A 940      46.060  50.560  33.310  1.00  0.00           H
ATOM   4613  CD  ARG A 940      47.430  51.930  34.110  1.00  0.00           C
ATOM   4614  HD1 ARG A 940      46.560  52.470  34.520  1.00  0.00           H
ATOM   4615  HD2 ARG A 940      47.810  52.440  33.200  1.00  0.00           H
ATOM   4616  NE  ARG A 940      48.610  51.730  34.980  1.00  0.00           N
ATOM   4617  HE  ARG A 940      48.970  50.810  35.200  1.00  0.00           H
ATOM   4618  CZ  ARG A 940      49.240  52.670  35.590  1.00  0.00           C
ATOM   4619  NH1 ARG A 940      48.940  53.950  35.490  1.00  0.00           N
ATOM   4620 HH11 ARG A 940      48.310  54.190  34.760  1.00  0.00           H
ATOM   4621 HH12 ARG A 940      49.720  54.560  35.640  1.00  0.00           H
ATOM   4622  NH2 ARG A 940      50.300  52.360  36.290  1.00  0.00           N
ATOM   4623 HH21 ARG A 940      50.630  51.430  36.470  1.00  0.00           H
ATOM   4624 HH22 ARG A 940      50.960  52.980  36.700  1.00  0.00           H
ATOM   4625  C   ARG A 940      47.930  47.400  31.650  1.00  0.00           C
ATOM   4626  O   ARG A 940      48.270  46.290  31.950  1.00  0.00           O
ATOM   4627  N   LYS A 941      48.060  47.840  30.390  1.00  0.00           N
ATOM   4628  HN  LYS A 941      47.890  48.800  30.170  1.00  0.00           H
ATOM   4629  CA  LYS A 941      48.570  47.090  29.210  1.00  0.00           C
ATOM   4630  HA  LYS A 941      47.830  46.330  29.020  1.00  0.00           H
ATOM   4631  CB  LYS A 941      48.640  48.040  28.020  1.00  0.00           C
ATOM   4632  HB1 LYS A 941      49.220  48.950  28.260  1.00  0.00           H
ATOM   4633  HB2 LYS A 941      47.690  48.520  27.710  1.00  0.00           H
ATOM   4634  CG  LYS A 941      49.180  47.410  26.710  1.00  0.00           C
ATOM   4635  HG1 LYS A 941      50.170  46.930  26.860  1.00  0.00           H
ATOM   4636  HG2 LYS A 941      49.410  48.240  26.020  1.00  0.00           H
ATOM   4637  CD  LYS A 941      48.400  46.200  26.110  1.00  0.00           C
ATOM   4638  HD1 LYS A 941      48.520  45.390  26.850  1.00  0.00           H
ATOM   4639  HD2 LYS A 941      48.840  45.840  25.150  1.00  0.00           H
ATOM   4640  CE  LYS A 941      46.860  46.460  25.940  1.00  0.00           C
ATOM   4641  HE1 LYS A 941      46.690  47.380  25.340  1.00  0.00           H
ATOM   4642  HE2 LYS A 941      46.430  46.740  26.920  1.00  0.00           H
ATOM   4643  NZ  LYS A 941      46.160  45.360  25.350  1.00  0.00           N
ATOM   4644  HZ1 LYS A 941      46.460  44.530  25.900  1.00  0.00           H
ATOM   4645  HZ2 LYS A 941      46.560  45.260  24.400  1.00  0.00           H
ATOM   4646  HZ3 LYS A 941      45.130  45.380  25.430  1.00  0.00           H
ATOM   4647  C   LYS A 941      49.880  46.360  29.410  1.00  0.00           C
ATOM   4648  O   LYS A 941      50.050  45.280  28.950  1.00  0.00           O
ATOM   4649  N   GLU A 942      50.800  47.060  30.150  1.00  0.00           N
ATOM   4650  HN  GLU A 942      50.550  47.970  30.460  1.00  0.00           H
ATOM   4651  CA  GLU A 942      52.050  46.600  30.690  1.00  0.00           C
ATOM   4652  HA  GLU A 942      52.630  46.240  29.850  1.00  0.00           H
ATOM   4653  CB  GLU A 942      52.940  47.580  31.480  1.00  0.00           C
ATOM   4654  HB1 GLU A 942      53.430  48.350  30.850  1.00  0.00           H
ATOM   4655  HB2 GLU A 942      53.750  47.050  32.010  1.00  0.00           H
ATOM   4656  CG  GLU A 942      52.240  48.440  32.570  1.00  0.00           C
ATOM   4657  HG1 GLU A 942      51.540  47.700  33.030  1.00  0.00           H
ATOM   4658  HG2 GLU A 942      51.690  49.210  32.000  1.00  0.00           H
ATOM   4659  CD  GLU A 942      53.130  49.040  33.630  1.00  0.00           C
ATOM   4660  OE1 GLU A 942      52.720  50.150  34.080  1.00  0.00           O
ATOM   4661  OE2 GLU A 942      54.150  48.380  33.970  1.00  0.00           O
ATOM   4662  C   GLU A 942      52.010  45.330  31.480  1.00  0.00           C
ATOM   4663  O   GLU A 942      53.010  44.650  31.410  1.00  0.00           O
ATOM   4664  N   HSD A 943      50.960  44.940  32.110  1.00  0.00           N
ATOM   4665  HN  HSD A 943      50.110  45.470  32.040  1.00  0.00           H
ATOM   4666  CA  HSD A 943      50.840  43.710  32.830  1.00  0.00           C
ATOM   4667  HA  HSD A 943      51.850  43.430  33.070  1.00  0.00           H
ATOM   4668  CB  HSD A 943      49.960  43.810  34.130  1.00  0.00           C
ATOM   4669  HB1 HSD A 943      49.930  42.890  34.750  1.00  0.00           H
ATOM   4670  HB2 HSD A 943      48.930  44.080  33.820  1.00  0.00           H
ATOM   4671  ND1 HSD A 943      49.610  45.790  35.750  1.00  0.00           N
ATOM   4672  HD1 HSD A 943      48.620  45.880  35.700  1.00  0.00           H
ATOM   4673  CG  HSD A 943      50.470  44.890  35.080  1.00  0.00           C
ATOM   4674  CE1 HSD A 943      50.350  46.780  36.270  1.00  0.00           C
ATOM   4675  HE1 HSD A 943      49.930  47.690  36.720  1.00  0.00           H
ATOM   4676  NE2 HSD A 943      51.660  46.520  36.140  1.00  0.00           N
ATOM   4677  CD2 HSD A 943      51.710  45.310  35.390  1.00  0.00           C
ATOM   4678  HD2 HSD A 943      52.650  44.960  35.010  1.00  0.00           H
ATOM   4679  C   HSD A 943      50.360  42.450  32.050  1.00  0.00           C
ATOM   4680  O   HSD A 943      50.580  41.320  32.460  1.00  0.00           O
ATOM   4681  N   LYS A 944      49.980  42.710  30.770  1.00  0.00           N
ATOM   4682  HN  LYS A 944      50.130  43.570  30.270  1.00  0.00           H
ATOM   4683  CA  LYS A 944      49.400  41.790  29.810  1.00  0.00           C
ATOM   4684  HA  LYS A 944      48.760  42.400  29.200  1.00  0.00           H
ATOM   4685  CB  LYS A 944      50.480  41.230  28.850  1.00  0.00           C
ATOM   4686  HB1 LYS A 944      50.020  40.520  28.140  1.00  0.00           H
ATOM   4687  HB2 LYS A 944      51.150  40.610  29.480  1.00  0.00           H
ATOM   4688  CG  LYS A 944      51.340  42.240  28.110  1.00  0.00           C
ATOM   4689  HG1 LYS A 944      52.240  41.730  27.720  1.00  0.00           H
ATOM   4690  HG2 LYS A 944      51.600  43.120  28.740  1.00  0.00           H
ATOM   4691  CD  LYS A 944      50.670  42.910  26.910  1.00  0.00           C
ATOM   4692  HD1 LYS A 944      49.840  43.520  27.340  1.00  0.00           H
ATOM   4693  HD2 LYS A 944      50.280  42.130  26.220  1.00  0.00           H
ATOM   4694  CE  LYS A 944      51.510  43.860  26.100  1.00  0.00           C
ATOM   4695  HE1 LYS A 944      52.280  44.410  26.700  1.00  0.00           H
ATOM   4696  HE2 LYS A 944      50.860  44.460  25.440  1.00  0.00           H
ATOM   4697  NZ  LYS A 944      52.460  43.130  25.230  1.00  0.00           N
ATOM   4698  HZ1 LYS A 944      52.930  43.830  24.610  1.00  0.00           H
ATOM   4699  HZ2 LYS A 944      52.040  42.370  24.670  1.00  0.00           H
ATOM   4700  HZ3 LYS A 944      53.190  42.720  25.840  1.00  0.00           H
ATOM   4701  C   LYS A 944      48.310  40.800  30.360  1.00  0.00           C
ATOM   4702  O   LYS A 944      48.490  39.610  30.360  1.00  0.00           O
ATOM   4703  N   LEU A 945      47.220  41.310  30.970  1.00  0.00           N
ATOM   4704  HN  LEU A 945      47.060  42.300  30.970  1.00  0.00           H
ATOM   4705  CA  LEU A 945      46.220  40.530  31.680  1.00  0.00           C
ATOM   4706  HA  LEU A 945      46.810  39.700  32.040  1.00  0.00           H
ATOM   4707  CB  LEU A 945      45.700  41.410  32.910  1.00  0.00           C
ATOM   4708  HB1 LEU A 945      45.410  42.400  32.480  1.00  0.00           H
ATOM   4709  HB2 LEU A 945      46.650  41.450  33.480  1.00  0.00           H
ATOM   4710  CG  LEU A 945      44.510  40.930  33.800  1.00  0.00           C
ATOM   4711  HG  LEU A 945      43.590  40.820  33.190  1.00  0.00           H
ATOM   4712  CD1 LEU A 945      44.880  39.520  34.500  1.00  0.00           C
ATOM   4713 HD11 LEU A 945      44.060  39.180  35.150  1.00  0.00           H
ATOM   4714 HD12 LEU A 945      45.810  39.590  35.100  1.00  0.00           H
ATOM   4715 HD13 LEU A 945      45.000  38.750  33.720  1.00  0.00           H
ATOM   4716  CD2 LEU A 945      44.250  41.990  34.870  1.00  0.00           C
ATOM   4717 HD21 LEU A 945      43.400  41.710  35.520  1.00  0.00           H
ATOM   4718 HD22 LEU A 945      44.000  42.940  34.350  1.00  0.00           H
ATOM   4719 HD23 LEU A 945      45.170  42.090  35.490  1.00  0.00           H
ATOM   4720  C   LEU A 945      45.120  40.070  30.760  1.00  0.00           C
ATOM   4721  O   LEU A 945      44.430  40.870  30.110  1.00  0.00           O
ATOM   4722  N   LYS A 946      44.980  38.700  30.670  1.00  0.00           N
ATOM   4723  HN  LYS A 946      45.490  38.030  31.210  1.00  0.00           H
ATOM   4724  CA  LYS A 946      44.210  37.990  29.630  1.00  0.00           C
ATOM   4725  HA  LYS A 946      44.510  38.370  28.660  1.00  0.00           H
ATOM   4726  CB  LYS A 946      44.600  36.400  29.570  1.00  0.00           C
ATOM   4727  HB1 LYS A 946      43.960  36.010  28.740  1.00  0.00           H
ATOM   4728  HB2 LYS A 946      44.330  35.900  30.520  1.00  0.00           H
ATOM   4729  CG  LYS A 946      46.060  36.150  29.080  1.00  0.00           C
ATOM   4730  HG1 LYS A 946      46.890  36.680  29.610  1.00  0.00           H
ATOM   4731  HG2 LYS A 946      46.070  36.590  28.060  1.00  0.00           H
ATOM   4732  CD  LYS A 946      46.560  34.630  29.110  1.00  0.00           C
ATOM   4733  HD1 LYS A 946      47.550  34.600  28.600  1.00  0.00           H
ATOM   4734  HD2 LYS A 946      45.820  34.020  28.560  1.00  0.00           H
ATOM   4735  CE  LYS A 946      46.790  34.050  30.520  1.00  0.00           C
ATOM   4736  HE1 LYS A 946      45.960  34.300  31.230  1.00  0.00           H
ATOM   4737  HE2 LYS A 946      47.770  34.500  30.790  1.00  0.00           H
ATOM   4738  NZ  LYS A 946      46.950  32.580  30.470  1.00  0.00           N
ATOM   4739  HZ1 LYS A 946      47.090  32.120  31.400  1.00  0.00           H
ATOM   4740  HZ2 LYS A 946      47.690  32.240  29.830  1.00  0.00           H
ATOM   4741  HZ3 LYS A 946      46.010  32.200  30.220  1.00  0.00           H
ATOM   4742  C   LYS A 946      42.760  38.180  29.930  1.00  0.00           C
ATOM   4743  O   LYS A 946      42.300  37.950  31.050  1.00  0.00           O
ATOM   4744  N   LYS A 947      42.000  38.730  28.960  1.00  0.00           N
ATOM   4745  HN  LYS A 947      42.400  39.010  28.090  1.00  0.00           H
ATOM   4746  CA  LYS A 947      40.620  39.040  29.060  1.00  0.00           C
ATOM   4747  HA  LYS A 947      40.370  39.580  28.170  1.00  0.00           H
ATOM   4748  CB  LYS A 947      39.790  37.700  29.190  1.00  0.00           C
ATOM   4749  HB1 LYS A 947      38.680  37.860  29.180  1.00  0.00           H
ATOM   4750  HB2 LYS A 947      39.980  37.120  30.120  1.00  0.00           H
ATOM   4751  CG  LYS A 947      39.990  36.700  28.080  1.00  0.00           C
ATOM   4752  HG1 LYS A 947      39.300  35.850  28.240  1.00  0.00           H
ATOM   4753  HG2 LYS A 947      41.040  36.330  27.980  1.00  0.00           H
ATOM   4754  CD  LYS A 947      39.690  37.260  26.690  1.00  0.00           C
ATOM   4755  HD1 LYS A 947      40.350  38.150  26.610  1.00  0.00           H
ATOM   4756  HD2 LYS A 947      38.660  37.650  26.610  1.00  0.00           H
ATOM   4757  CE  LYS A 947      40.010  36.170  25.610  1.00  0.00           C
ATOM   4758  HE1 LYS A 947      39.420  35.250  25.790  1.00  0.00           H
ATOM   4759  HE2 LYS A 947      41.100  35.980  25.690  1.00  0.00           H
ATOM   4760  NZ  LYS A 947      39.680  36.550  24.200  1.00  0.00           N
ATOM   4761  HZ1 LYS A 947      40.160  37.440  23.960  1.00  0.00           H
ATOM   4762  HZ2 LYS A 947      38.630  36.520  24.100  1.00  0.00           H
ATOM   4763  HZ3 LYS A 947      40.150  35.860  23.600  1.00  0.00           H
ATOM   4764  C   LYS A 947      40.180  40.050  30.190  1.00  0.00           C
ATOM   4765  O   LYS A 947      39.120  39.890  30.750  1.00  0.00           O
ATOM   4766  N   GLY A 948      40.960  41.060  30.560  1.00  0.00           N
ATOM   4767  HN  GLY A 948      41.890  41.140  30.220  1.00  0.00           H
ATOM   4768  CA  GLY A 948      40.630  42.080  31.590  1.00  0.00           C
ATOM   4769  HA1 GLY A 948      39.650  42.500  31.400  1.00  0.00           H
ATOM   4770  HA2 GLY A 948      41.410  42.800  31.480  1.00  0.00           H
ATOM   4771  C   GLY A 948      40.660  41.650  33.040  1.00  0.00           C
ATOM   4772  O   GLY A 948      41.310  40.660  33.430  1.00  0.00           O
ATOM   4773  N   ALA A 949      40.130  42.470  33.960  1.00  0.00           N
ATOM   4774  HN  ALA A 949      39.550  43.170  33.580  1.00  0.00           H
ATOM   4775  CA  ALA A 949      40.160  42.220  35.400  1.00  0.00           C
ATOM   4776  HA  ALA A 949      40.850  41.400  35.530  1.00  0.00           H
ATOM   4777  CB  ALA A 949      40.690  43.490  36.090  1.00  0.00           C
ATOM   4778  HB1 ALA A 949      41.450  44.000  35.480  1.00  0.00           H
ATOM   4779  HB2 ALA A 949      41.290  43.290  37.000  1.00  0.00           H
ATOM   4780  HB3 ALA A 949      39.920  44.300  36.170  1.00  0.00           H
ATOM   4781  C   ALA A 949      38.880  41.750  36.060  1.00  0.00           C
ATOM   4782  O   ALA A 949      38.910  41.340  37.230  1.00  0.00           O
ATOM   4783  N   GLY A 950      37.750  41.790  35.260  1.00  0.00           N
ATOM   4784  HN  GLY A 950      37.810  42.180  34.350  1.00  0.00           H
ATOM   4785  CA  GLY A 950      36.510  41.230  35.700  1.00  0.00           C
ATOM   4786  HA1 GLY A 950      36.530  40.250  36.140  1.00  0.00           H
ATOM   4787  HA2 GLY A 950      35.780  41.280  34.900  1.00  0.00           H
ATOM   4788  C   GLY A 950      35.880  42.170  36.730  1.00  0.00           C
ATOM   4789  O   GLY A 950      35.490  41.620  37.750  1.00  0.00           O
ATOM   4790  N   TYR A 951      35.740  43.500  36.430  1.00  0.00           N
ATOM   4791  HN  TYR A 951      36.170  43.930  35.640  1.00  0.00           H
ATOM   4792  CA  TYR A 951      35.290  44.430  37.450  1.00  0.00           C
ATOM   4793  HA  TYR A 951      36.140  44.560  38.110  1.00  0.00           H
ATOM   4794  CB  TYR A 951      34.980  45.780  36.670  1.00  0.00           C
ATOM   4795  HB1 TYR A 951      34.690  46.580  37.370  1.00  0.00           H
ATOM   4796  HB2 TYR A 951      34.130  45.640  35.950  1.00  0.00           H
ATOM   4797  CG  TYR A 951      36.190  46.370  35.960  1.00  0.00           C
ATOM   4798  CD1 TYR A 951      37.510  46.290  36.440  1.00  0.00           C
ATOM   4799  HD1 TYR A 951      37.720  45.660  37.290  1.00  0.00           H
ATOM   4800  CE1 TYR A 951      38.570  46.850  35.670  1.00  0.00           C
ATOM   4801  HE1 TYR A 951      39.550  46.680  36.070  1.00  0.00           H
ATOM   4802  CZ  TYR A 951      38.330  47.600  34.550  1.00  0.00           C
ATOM   4803  OH  TYR A 951      39.390  48.140  33.760  1.00  0.00           O
ATOM   4804  HH  TYR A 951      39.090  48.970  33.390  1.00  0.00           H
ATOM   4805  CD2 TYR A 951      35.970  47.020  34.760  1.00  0.00           C
ATOM   4806  HD2 TYR A 951      35.000  47.110  34.330  1.00  0.00           H
ATOM   4807  CE2 TYR A 951      36.990  47.710  34.110  1.00  0.00           C
ATOM   4808  HE2 TYR A 951      36.810  48.240  33.190  1.00  0.00           H
ATOM   4809  C   TYR A 951      34.120  44.160  38.280  1.00  0.00           C
ATOM   4810  O   TYR A 951      34.120  44.200  39.490  1.00  0.00           O
ATOM   4811  N   HSD A 952      33.000  43.860  37.650  1.00  0.00           N
ATOM   4812  HN  HSD A 952      32.970  43.990  36.660  1.00  0.00           H
ATOM   4813  CA  HSD A 952      31.800  43.520  38.330  1.00  0.00           C
ATOM   4814  HA  HSD A 952      31.460  44.310  38.980  1.00  0.00           H
ATOM   4815  CB  HSD A 952      30.530  43.300  37.410  1.00  0.00           C
ATOM   4816  HB1 HSD A 952      29.690  42.980  38.060  1.00  0.00           H
ATOM   4817  HB2 HSD A 952      30.630  42.410  36.750  1.00  0.00           H
ATOM   4818  ND1 HSD A 952      30.170  44.710  35.270  1.00  0.00           N
ATOM   4819  HD1 HSD A 952      30.470  44.110  34.530  1.00  0.00           H
ATOM   4820  CG  HSD A 952      30.150  44.530  36.620  1.00  0.00           C
ATOM   4821  CE1 HSD A 952      29.790  45.950  35.050  1.00  0.00           C
ATOM   4822  HE1 HSD A 952      29.680  46.320  34.030  1.00  0.00           H
ATOM   4823  NE2 HSD A 952      29.490  46.640  36.110  1.00  0.00           N
ATOM   4824  CD2 HSD A 952      29.770  45.720  37.120  1.00  0.00           C
ATOM   4825  HD2 HSD A 952      29.650  45.930  38.170  1.00  0.00           H
ATOM   4826  C   HSD A 952      31.940  42.310  39.290  1.00  0.00           C
ATOM   4827  O   HSD A 952      31.310  42.340  40.350  1.00  0.00           O
ATOM   4828  N   LEU A 953      32.700  41.210  38.990  1.00  0.00           N
ATOM   4829  HN  LEU A 953      33.380  41.270  38.260  1.00  0.00           H
ATOM   4830  CA  LEU A 953      32.930  40.080  39.900  1.00  0.00           C
ATOM   4831  HA  LEU A 953      31.970  39.660  40.170  1.00  0.00           H
ATOM   4832  CB  LEU A 953      33.810  39.000  39.130  1.00  0.00           C
ATOM   4833  HB1 LEU A 953      34.370  38.350  39.830  1.00  0.00           H
ATOM   4834  HB2 LEU A 953      34.560  39.490  38.490  1.00  0.00           H
ATOM   4835  CG  LEU A 953      33.110  37.930  38.120  1.00  0.00           C
ATOM   4836  HG  LEU A 953      32.510  38.490  37.390  1.00  0.00           H
ATOM   4837  CD1 LEU A 953      34.250  37.230  37.310  1.00  0.00           C
ATOM   4838 HD11 LEU A 953      33.870  36.390  36.680  1.00  0.00           H
ATOM   4839 HD12 LEU A 953      34.990  36.880  38.040  1.00  0.00           H
ATOM   4840 HD13 LEU A 953      34.830  37.930  36.660  1.00  0.00           H
ATOM   4841  CD2 LEU A 953      32.160  36.950  38.850  1.00  0.00           C
ATOM   4842 HD21 LEU A 953      32.760  36.210  39.420  1.00  0.00           H
ATOM   4843 HD22 LEU A 953      31.490  36.460  38.110  1.00  0.00           H
ATOM   4844 HD23 LEU A 953      31.450  37.340  39.620  1.00  0.00           H
ATOM   4845  C   LEU A 953      33.690  40.480  41.140  1.00  0.00           C
ATOM   4846  O   LEU A 953      33.400  40.110  42.280  1.00  0.00           O
ATOM   4847  N   ASP A 954      34.750  41.310  40.940  1.00  0.00           N
ATOM   4848  HN  ASP A 954      35.040  41.630  40.040  1.00  0.00           H
ATOM   4849  CA  ASP A 954      35.500  41.710  42.080  1.00  0.00           C
ATOM   4850  HA  ASP A 954      35.730  40.810  42.600  1.00  0.00           H
ATOM   4851  CB  ASP A 954      36.780  42.490  41.560  1.00  0.00           C
ATOM   4852  HB1 ASP A 954      37.350  42.750  42.490  1.00  0.00           H
ATOM   4853  HB2 ASP A 954      36.380  43.470  41.230  1.00  0.00           H
ATOM   4854  CG  ASP A 954      37.680  41.900  40.440  1.00  0.00           C
ATOM   4855  OD1 ASP A 954      37.760  40.670  40.290  1.00  0.00           O
ATOM   4856  OD2 ASP A 954      38.280  42.770  39.590  1.00  0.00           O
ATOM   4857  HD2 ASP A 954      38.470  42.180  38.850  1.00  0.00           H
ATOM   4858  C   ASP A 954      34.750  42.620  43.070  1.00  0.00           C
ATOM   4859  O   ASP A 954      34.870  42.490  44.310  1.00  0.00           O
ATOM   4860  N   LEU A 955      33.830  43.540  42.650  1.00  0.00           N
ATOM   4861  HN  LEU A 955      33.810  43.650  41.660  1.00  0.00           H
ATOM   4862  CA  LEU A 955      32.970  44.230  43.550  1.00  0.00           C
ATOM   4863  HA  LEU A 955      33.510  44.740  44.330  1.00  0.00           H
ATOM   4864  CB  LEU A 955      32.370  45.430  42.680  1.00  0.00           C
ATOM   4865  HB1 LEU A 955      31.920  45.120  41.720  1.00  0.00           H
ATOM   4866  HB2 LEU A 955      33.310  45.930  42.360  1.00  0.00           H
ATOM   4867  CG  LEU A 955      31.380  46.380  43.390  1.00  0.00           C
ATOM   4868  HG  LEU A 955      30.450  45.820  43.630  1.00  0.00           H
ATOM   4869  CD1 LEU A 955      31.960  47.050  44.680  1.00  0.00           C
ATOM   4870 HD11 LEU A 955      31.740  46.320  45.490  1.00  0.00           H
ATOM   4871 HD12 LEU A 955      31.450  48.020  44.920  1.00  0.00           H
ATOM   4872 HD13 LEU A 955      33.070  47.090  44.630  1.00  0.00           H
ATOM   4873  CD2 LEU A 955      31.020  47.510  42.420  1.00  0.00           C
ATOM   4874 HD21 LEU A 955      30.810  47.180  41.380  1.00  0.00           H
ATOM   4875 HD22 LEU A 955      31.880  48.210  42.310  1.00  0.00           H
ATOM   4876 HD23 LEU A 955      30.170  48.040  42.880  1.00  0.00           H
ATOM   4877  C   LEU A 955      31.920  43.410  44.130  1.00  0.00           C
ATOM   4878  O   LEU A 955      31.690  43.480  45.320  1.00  0.00           O
ATOM   4879  N   LEU A 956      31.340  42.490  43.360  1.00  0.00           N
ATOM   4880  HN  LEU A 956      31.600  42.450  42.390  1.00  0.00           H
ATOM   4881  CA  LEU A 956      30.360  41.530  43.780  1.00  0.00           C
ATOM   4882  HA  LEU A 956      29.540  42.070  44.230  1.00  0.00           H
ATOM   4883  CB  LEU A 956      29.790  40.740  42.550  1.00  0.00           C
ATOM   4884  HB1 LEU A 956      30.570  40.190  41.990  1.00  0.00           H
ATOM   4885  HB2 LEU A 956      29.420  41.470  41.800  1.00  0.00           H
ATOM   4886  CG  LEU A 956      28.770  39.710  42.870  1.00  0.00           C
ATOM   4887  HG  LEU A 956      29.270  38.830  43.340  1.00  0.00           H
ATOM   4888  CD1 LEU A 956      27.630  40.320  43.680  1.00  0.00           C
ATOM   4889 HD11 LEU A 956      27.990  40.230  44.720  1.00  0.00           H
ATOM   4890 HD12 LEU A 956      26.760  39.640  43.510  1.00  0.00           H
ATOM   4891 HD13 LEU A 956      27.400  41.380  43.450  1.00  0.00           H
ATOM   4892  CD2 LEU A 956      28.180  39.160  41.500  1.00  0.00           C
ATOM   4893 HD21 LEU A 956      28.980  38.920  40.770  1.00  0.00           H
ATOM   4894 HD22 LEU A 956      27.490  39.950  41.130  1.00  0.00           H
ATOM   4895 HD23 LEU A 956      27.530  38.290  41.670  1.00  0.00           H
ATOM   4896  C   LEU A 956      30.840  40.500  44.880  1.00  0.00           C
ATOM   4897  O   LEU A 956      30.190  40.370  45.890  1.00  0.00           O
ATOM   4898  N   MET A 957      32.040  39.990  44.790  1.00  0.00           N
ATOM   4899  HN  MET A 957      32.650  40.360  44.100  1.00  0.00           H
ATOM   4900  CA  MET A 957      32.530  39.040  45.780  1.00  0.00           C
ATOM   4901  HA  MET A 957      31.760  38.310  46.020  1.00  0.00           H
ATOM   4902  CB  MET A 957      33.690  38.170  45.220  1.00  0.00           C
ATOM   4903  HB1 MET A 957      34.190  37.680  46.070  1.00  0.00           H
ATOM   4904  HB2 MET A 957      34.230  38.900  44.580  1.00  0.00           H
ATOM   4905  CG  MET A 957      33.360  36.920  44.270  1.00  0.00           C
ATOM   4906  HG1 MET A 957      34.290  36.350  44.090  1.00  0.00           H
ATOM   4907  HG2 MET A 957      33.150  37.350  43.270  1.00  0.00           H
ATOM   4908  SD  MET A 957      32.000  35.790  44.850  1.00  0.00           S
ATOM   4909  CE  MET A 957      32.890  35.100  46.380  1.00  0.00           C
ATOM   4910  HE1 MET A 957      33.670  34.400  46.010  1.00  0.00           H
ATOM   4911  HE2 MET A 957      32.150  34.440  46.900  1.00  0.00           H
ATOM   4912  HE3 MET A 957      33.430  35.820  47.020  1.00  0.00           H
ATOM   4913  C   MET A 957      33.060  39.660  47.130  1.00  0.00           C
ATOM   4914  O   MET A 957      33.090  38.980  48.130  1.00  0.00           O
ATOM   4915  N   VAL A 958      33.400  40.920  47.170  1.00  0.00           N
ATOM   4916  HN  VAL A 958      33.350  41.510  46.370  1.00  0.00           H
ATOM   4917  CA  VAL A 958      33.640  41.720  48.380  1.00  0.00           C
ATOM   4918  HA  VAL A 958      34.100  41.100  49.140  1.00  0.00           H
ATOM   4919  CB  VAL A 958      34.600  42.850  48.200  1.00  0.00           C
ATOM   4920  HB  VAL A 958      34.380  43.260  47.190  1.00  0.00           H
ATOM   4921  CG1 VAL A 958      34.560  44.020  49.340  1.00  0.00           C
ATOM   4922 HG11 VAL A 958      34.830  43.670  50.360  1.00  0.00           H
ATOM   4923 HG12 VAL A 958      33.550  44.490  49.280  1.00  0.00           H
ATOM   4924 HG13 VAL A 958      35.270  44.760  48.900  1.00  0.00           H
ATOM   4925  CG2 VAL A 958      35.990  42.130  48.320  1.00  0.00           C
ATOM   4926 HG21 VAL A 958      36.780  42.860  48.060  1.00  0.00           H
ATOM   4927 HG22 VAL A 958      36.000  41.290  47.600  1.00  0.00           H
ATOM   4928 HG23 VAL A 958      36.110  41.820  49.380  1.00  0.00           H
ATOM   4929  C   VAL A 958      32.310  42.110  48.980  1.00  0.00           C
ATOM   4930  O   VAL A 958      32.150  42.230  50.180  1.00  0.00           O
ATOM   4931  N   GLY A 959      31.330  42.360  48.140  1.00  0.00           N
ATOM   4932  HN  GLY A 959      31.380  42.370  47.150  1.00  0.00           H
ATOM   4933  CA  GLY A 959      29.980  42.620  48.710  1.00  0.00           C
ATOM   4934  HA1 GLY A 959      29.350  43.050  47.950  1.00  0.00           H
ATOM   4935  HA2 GLY A 959      30.190  43.410  49.410  1.00  0.00           H
ATOM   4936  C   GLY A 959      29.190  41.500  49.440  1.00  0.00           C
ATOM   4937  O   GLY A 959      28.690  41.690  50.500  1.00  0.00           O
ATOM   4938  N   VAL A 960      29.200  40.260  48.790  1.00  0.00           N
ATOM   4939  HN  VAL A 960      29.560  40.160  47.860  1.00  0.00           H
ATOM   4940  CA  VAL A 960      28.650  39.060  49.410  1.00  0.00           C
ATOM   4941  HA  VAL A 960      27.750  39.350  49.940  1.00  0.00           H
ATOM   4942  CB  VAL A 960      28.050  37.940  48.550  1.00  0.00           C
ATOM   4943  HB  VAL A 960      27.500  37.200  49.180  1.00  0.00           H
ATOM   4944  CG1 VAL A 960      27.020  38.530  47.620  1.00  0.00           C
ATOM   4945 HG11 VAL A 960      26.390  37.780  47.110  1.00  0.00           H
ATOM   4946 HG12 VAL A 960      27.440  39.170  46.820  1.00  0.00           H
ATOM   4947 HG13 VAL A 960      26.380  39.220  48.200  1.00  0.00           H
ATOM   4948  CG2 VAL A 960      29.180  37.220  47.710  1.00  0.00           C
ATOM   4949 HG21 VAL A 960      28.740  36.470  47.030  1.00  0.00           H
ATOM   4950 HG22 VAL A 960      29.880  36.610  48.320  1.00  0.00           H
ATOM   4951 HG23 VAL A 960      29.720  37.810  46.940  1.00  0.00           H
ATOM   4952  C   VAL A 960      29.550  38.570  50.510  1.00  0.00           C
ATOM   4953  O   VAL A 960      29.020  38.270  51.550  1.00  0.00           O
ATOM   4954  N   MET A 961      30.890  38.520  50.470  1.00  0.00           N
ATOM   4955  HN  MET A 961      31.470  38.710  49.690  1.00  0.00           H
ATOM   4956  CA  MET A 961      31.620  38.120  51.650  1.00  0.00           C
ATOM   4957  HA  MET A 961      31.110  37.210  51.920  1.00  0.00           H
ATOM   4958  CB  MET A 961      33.050  37.670  51.410  1.00  0.00           C
ATOM   4959  HB1 MET A 961      33.680  37.500  52.310  1.00  0.00           H
ATOM   4960  HB2 MET A 961      33.540  38.530  50.900  1.00  0.00           H
ATOM   4961  CG  MET A 961      33.100  36.440  50.470  1.00  0.00           C
ATOM   4962  HG1 MET A 961      34.150  36.090  50.370  1.00  0.00           H
ATOM   4963  HG2 MET A 961      32.680  36.850  49.520  1.00  0.00           H
ATOM   4964  SD  MET A 961      31.900  35.050  50.820  1.00  0.00           S
ATOM   4965  CE  MET A 961      32.530  34.360  52.370  1.00  0.00           C
ATOM   4966  HE1 MET A 961      33.590  34.080  52.180  1.00  0.00           H
ATOM   4967  HE2 MET A 961      32.010  33.450  52.750  1.00  0.00           H
ATOM   4968  HE3 MET A 961      32.670  35.150  53.140  1.00  0.00           H
ATOM   4969  C   MET A 961      31.460  39.090  52.850  1.00  0.00           C
ATOM   4970  O   MET A 961      31.360  38.670  54.010  1.00  0.00           O
ATOM   4971  N   LEU A 962      31.410  40.420  52.650  1.00  0.00           N
ATOM   4972  HN  LEU A 962      31.300  40.740  51.710  1.00  0.00           H
ATOM   4973  CA  LEU A 962      31.100  41.460  53.640  1.00  0.00           C
ATOM   4974  HA  LEU A 962      31.880  41.440  54.390  1.00  0.00           H
ATOM   4975  CB  LEU A 962      31.030  42.850  52.910  1.00  0.00           C
ATOM   4976  HB1 LEU A 962      30.230  42.780  52.140  1.00  0.00           H
ATOM   4977  HB2 LEU A 962      32.040  43.010  52.480  1.00  0.00           H
ATOM   4978  CG  LEU A 962      30.690  44.080  53.770  1.00  0.00           C
ATOM   4979  HG  LEU A 962      31.150  43.870  54.760  1.00  0.00           H
ATOM   4980  CD1 LEU A 962      31.180  45.340  53.030  1.00  0.00           C
ATOM   4981 HD11 LEU A 962      32.180  45.150  52.590  1.00  0.00           H
ATOM   4982 HD12 LEU A 962      31.210  46.160  53.770  1.00  0.00           H
ATOM   4983 HD13 LEU A 962      30.550  45.610  52.150  1.00  0.00           H
ATOM   4984  CD2 LEU A 962      29.160  44.310  53.950  1.00  0.00           C
ATOM   4985 HD21 LEU A 962      28.780  44.870  53.070  1.00  0.00           H
ATOM   4986 HD22 LEU A 962      29.160  45.060  54.780  1.00  0.00           H
ATOM   4987 HD23 LEU A 962      28.530  43.450  54.220  1.00  0.00           H
ATOM   4988  C   LEU A 962      29.740  41.190  54.270  1.00  0.00           C
ATOM   4989  O   LEU A 962      29.510  41.240  55.460  1.00  0.00           O
ATOM   4990  N   GLY A 963      28.790  40.700  53.430  1.00  0.00           N
ATOM   4991  HN  GLY A 963      29.080  40.520  52.490  1.00  0.00           H
ATOM   4992  CA  GLY A 963      27.550  40.080  53.860  1.00  0.00           C
ATOM   4993  HA1 GLY A 963      27.080  39.730  52.940  1.00  0.00           H
ATOM   4994  HA2 GLY A 963      26.960  40.840  54.350  1.00  0.00           H
ATOM   4995  C   GLY A 963      27.500  38.960  54.830  1.00  0.00           C
ATOM   4996  O   GLY A 963      27.070  39.020  56.000  1.00  0.00           O
ATOM   4997  N   VAL A 964      28.040  37.820  54.400  1.00  0.00           N
ATOM   4998  HN  VAL A 964      28.430  37.740  53.490  1.00  0.00           H
ATOM   4999  CA  VAL A 964      28.160  36.620  55.300  1.00  0.00           C
ATOM   5000  HA  VAL A 964      27.160  36.270  55.540  1.00  0.00           H
ATOM   5001  CB  VAL A 964      28.940  35.540  54.490  1.00  0.00           C
ATOM   5002  HB  VAL A 964      30.000  35.830  54.280  1.00  0.00           H
ATOM   5003  CG1 VAL A 964      28.920  34.120  55.200  1.00  0.00           C
ATOM   5004 HG11 VAL A 964      29.580  33.990  56.080  1.00  0.00           H
ATOM   5005 HG12 VAL A 964      29.200  33.410  54.390  1.00  0.00           H
ATOM   5006 HG13 VAL A 964      27.890  33.950  55.550  1.00  0.00           H
ATOM   5007  CG2 VAL A 964      28.330  35.350  53.090  1.00  0.00           C
ATOM   5008 HG21 VAL A 964      27.250  35.570  53.180  1.00  0.00           H
ATOM   5009 HG22 VAL A 964      28.510  34.350  52.640  1.00  0.00           H
ATOM   5010 HG23 VAL A 964      28.840  35.960  52.310  1.00  0.00           H
ATOM   5011  C   VAL A 964      28.960  36.820  56.570  1.00  0.00           C
ATOM   5012  O   VAL A 964      28.550  36.370  57.620  1.00  0.00           O
ATOM   5013  N   CYS A 965      30.090  37.450  56.480  1.00  0.00           N
ATOM   5014  HN  CYS A 965      30.310  37.770  55.560  1.00  0.00           H
ATOM   5015  CA  CYS A 965      30.970  37.930  57.490  1.00  0.00           C
ATOM   5016  HA  CYS A 965      31.290  37.050  58.020  1.00  0.00           H
ATOM   5017  CB  CYS A 965      32.300  38.490  56.800  1.00  0.00           C
ATOM   5018  HB1 CYS A 965      33.130  38.730  57.490  1.00  0.00           H
ATOM   5019  HB2 CYS A 965      31.900  39.410  56.300  1.00  0.00           H
ATOM   5020  SG  CYS A 965      33.170  37.300  55.690  1.00  0.00           S
ATOM   5021  HG1 CYS A 965      32.790  37.960  54.600  1.00  0.00           H
ATOM   5022  C   CYS A 965      30.430  38.890  58.510  1.00  0.00           C
ATOM   5023  O   CYS A 965      30.690  38.810  59.710  1.00  0.00           O
ATOM   5024  N   SER A 966      29.620  39.810  58.020  1.00  0.00           N
ATOM   5025  HN  SER A 966      29.350  39.670  57.060  1.00  0.00           H
ATOM   5026  CA  SER A 966      28.790  40.550  58.900  1.00  0.00           C
ATOM   5027  HA  SER A 966      29.420  41.060  59.620  1.00  0.00           H
ATOM   5028  CB  SER A 966      27.880  41.710  58.220  1.00  0.00           C
ATOM   5029  HB1 SER A 966      27.360  42.250  59.040  1.00  0.00           H
ATOM   5030  HB2 SER A 966      27.110  41.380  57.490  1.00  0.00           H
ATOM   5031  OG  SER A 966      28.790  42.630  57.660  1.00  0.00           O
ATOM   5032  HG1 SER A 966      29.050  42.270  56.810  1.00  0.00           H
ATOM   5033  C   SER A 966      27.730  39.730  59.730  1.00  0.00           C
ATOM   5034  O   SER A 966      27.630  40.000  60.930  1.00  0.00           O
ATOM   5035  N   VAL A 967      27.090  38.690  59.220  1.00  0.00           N
ATOM   5036  HN  VAL A 967      27.240  38.500  58.260  1.00  0.00           H
ATOM   5037  CA  VAL A 967      26.230  37.900  60.100  1.00  0.00           C
ATOM   5038  HA  VAL A 967      25.550  38.450  60.730  1.00  0.00           H
ATOM   5039  CB  VAL A 967      25.090  37.260  59.190  1.00  0.00           C
ATOM   5040  HB  VAL A 967      25.610  36.690  58.390  1.00  0.00           H
ATOM   5041  CG1 VAL A 967      24.300  36.270  60.080  1.00  0.00           C
ATOM   5042 HG11 VAL A 967      23.480  35.890  59.420  1.00  0.00           H
ATOM   5043 HG12 VAL A 967      23.850  36.920  60.860  1.00  0.00           H
ATOM   5044 HG13 VAL A 967      24.940  35.410  60.370  1.00  0.00           H
ATOM   5045  CG2 VAL A 967      24.130  38.270  58.540  1.00  0.00           C
ATOM   5046 HG21 VAL A 967      23.530  37.730  57.790  1.00  0.00           H
ATOM   5047 HG22 VAL A 967      24.650  39.020  57.910  1.00  0.00           H
ATOM   5048 HG23 VAL A 967      23.420  38.690  59.270  1.00  0.00           H
ATOM   5049  C   VAL A 967      26.930  36.920  61.050  1.00  0.00           C
ATOM   5050  O   VAL A 967      26.500  36.500  62.110  1.00  0.00           O
ATOM   5051  N   MET A 968      28.210  36.590  60.620  1.00  0.00           N
ATOM   5052  HN  MET A 968      28.620  36.990  59.810  1.00  0.00           H
ATOM   5053  CA  MET A 968      29.160  35.780  61.440  1.00  0.00           C
ATOM   5054  HA  MET A 968      28.550  35.160  62.070  1.00  0.00           H
ATOM   5055  CB  MET A 968      30.000  34.890  60.450  1.00  0.00           C
ATOM   5056  HB1 MET A 968      30.830  34.490  61.070  1.00  0.00           H
ATOM   5057  HB2 MET A 968      30.450  35.550  59.680  1.00  0.00           H
ATOM   5058  CG  MET A 968      29.120  33.870  59.710  1.00  0.00           C
ATOM   5059  HG1 MET A 968      28.480  34.520  59.060  1.00  0.00           H
ATOM   5060  HG2 MET A 968      28.400  33.430  60.430  1.00  0.00           H
[truncated: 6,873,249 more chars]
