# Supplementary material for: CryoEM and computational modeling structural insights into the pH regulator NBCn1
Source: Nat Commun. 2025 Nov 11;16:9932. doi: 10.1038/s41467-025-64868-z (PMC12606367; doi:10.1038/s41467-025-64868-z)
Supplement: Supplementary file 7 — Supplementary Data 5 [file 41467_2025_64868_MOESM7_ESM.zip › 100ns_z_restr_MD_NBCn1_2NaCO3/hNBCn1_OF/z-restr_hNBCn1_OF_2NaCO3_first_step_56.pdb]

REMARK    GENERATED BY TRJCONV
TITLE     Title t= 4100.00000 step= 2050000
REMARK    THIS IS A SIMULATION BOX
CRYST1   93.163   93.163  102.736  90.00  90.00  90.00 P 1           1
MODEL        1
ATOM      1  N   LEU A 585      27.750  42.860  33.800  1.00  0.00           N
ATOM      2  HT1 LEU A 585      28.500  43.160  33.140  1.00  0.00           H
ATOM      3  HT2 LEU A 585      27.500  43.540  34.550  1.00  0.00           H
ATOM      4  HT3 LEU A 585      26.920  42.820  33.180  1.00  0.00           H
ATOM      5  CA  LEU A 585      28.180  41.510  34.320  1.00  0.00           C
ATOM      6  HA  LEU A 585      29.120  41.680  34.820  1.00  0.00           H
ATOM      7  CB  LEU A 585      27.240  41.190  35.500  1.00  0.00           C
ATOM      8  HB1 LEU A 585      26.170  41.260  35.220  1.00  0.00           H
ATOM      9  HB2 LEU A 585      27.300  42.020  36.250  1.00  0.00           H
ATOM     10  CG  LEU A 585      27.380  39.870  36.340  1.00  0.00           C
ATOM     11  HG  LEU A 585      27.130  39.020  35.660  1.00  0.00           H
ATOM     12  CD1 LEU A 585      28.760  39.570  36.970  1.00  0.00           C
ATOM     13 HD11 LEU A 585      29.510  39.380  36.180  1.00  0.00           H
ATOM     14 HD12 LEU A 585      28.780  38.630  37.560  1.00  0.00           H
ATOM     15 HD13 LEU A 585      29.050  40.380  37.670  1.00  0.00           H
ATOM     16  CD2 LEU A 585      26.290  39.890  37.440  1.00  0.00           C
ATOM     17 HD21 LEU A 585      25.340  39.980  36.870  1.00  0.00           H
ATOM     18 HD22 LEU A 585      26.410  40.830  38.020  1.00  0.00           H
ATOM     19 HD23 LEU A 585      26.330  38.930  37.990  1.00  0.00           H
ATOM     20  C   LEU A 585      28.380  40.390  33.410  1.00  0.00           C
ATOM     21  O   LEU A 585      29.360  39.760  33.630  1.00  0.00           O
ATOM     22  N   ILE A 586      27.440  40.020  32.560  1.00  0.00           N
ATOM     23  HN  ILE A 586      26.570  40.480  32.360  1.00  0.00           H
ATOM     24  CA  ILE A 586      27.700  38.740  31.750  1.00  0.00           C
ATOM     25  HA  ILE A 586      27.990  37.940  32.410  1.00  0.00           H
ATOM     26  CB  ILE A 586      26.440  38.240  31.050  1.00  0.00           C
ATOM     27  HB  ILE A 586      25.640  38.250  31.830  1.00  0.00           H
ATOM     28  CG2 ILE A 586      26.060  39.320  30.010  1.00  0.00           C
ATOM     29 HG21 ILE A 586      25.070  38.970  29.630  1.00  0.00           H
ATOM     30 HG22 ILE A 586      26.820  39.380  29.200  1.00  0.00           H
ATOM     31 HG23 ILE A 586      25.880  40.320  30.460  1.00  0.00           H
ATOM     32  CG1 ILE A 586      26.520  36.880  30.420  1.00  0.00           C
ATOM     33 HG11 ILE A 586      27.300  36.790  29.650  1.00  0.00           H
ATOM     34 HG12 ILE A 586      25.530  36.750  29.930  1.00  0.00           H
ATOM     35  CD  ILE A 586      26.860  35.750  31.500  1.00  0.00           C
ATOM     36  HD1 ILE A 586      27.950  35.810  31.770  1.00  0.00           H
ATOM     37  HD2 ILE A 586      26.750  34.750  31.040  1.00  0.00           H
ATOM     38  HD3 ILE A 586      26.390  35.960  32.480  1.00  0.00           H
ATOM     39  C   ILE A 586      28.890  38.760  30.840  1.00  0.00           C
ATOM     40  O   ILE A 586      29.570  37.760  30.690  1.00  0.00           O
ATOM     41  N   LEU A 587      29.300  39.900  30.270  1.00  0.00           N
ATOM     42  HN  LEU A 587      28.730  40.720  30.320  1.00  0.00           H
ATOM     43  CA  LEU A 587      30.520  40.030  29.520  1.00  0.00           C
ATOM     44  HA  LEU A 587      30.460  39.170  28.870  1.00  0.00           H
ATOM     45  CB  LEU A 587      30.530  41.360  28.780  1.00  0.00           C
ATOM     46  HB1 LEU A 587      30.610  42.320  29.350  1.00  0.00           H
ATOM     47  HB2 LEU A 587      29.600  41.530  28.180  1.00  0.00           H
ATOM     48  CG  LEU A 587      31.660  41.490  27.710  1.00  0.00           C
ATOM     49  HG  LEU A 587      32.640  41.550  28.240  1.00  0.00           H
ATOM     50  CD1 LEU A 587      31.830  40.270  26.700  1.00  0.00           C
ATOM     51 HD11 LEU A 587      32.380  40.670  25.830  1.00  0.00           H
ATOM     52 HD12 LEU A 587      30.810  39.850  26.570  1.00  0.00           H
ATOM     53 HD13 LEU A 587      32.490  39.490  27.120  1.00  0.00           H
ATOM     54  CD2 LEU A 587      31.380  42.780  26.910  1.00  0.00           C
ATOM     55 HD21 LEU A 587      30.720  42.610  26.040  1.00  0.00           H
ATOM     56 HD22 LEU A 587      32.350  43.110  26.480  1.00  0.00           H
ATOM     57 HD23 LEU A 587      31.130  43.590  27.630  1.00  0.00           H
ATOM     58  C   LEU A 587      31.730  39.780  30.370  1.00  0.00           C
ATOM     59  O   LEU A 587      32.660  39.130  29.960  1.00  0.00           O
ATOM     60  N   ASP A 588      31.670  40.220  31.620  1.00  0.00           N
ATOM     61  HN  ASP A 588      30.850  40.760  31.760  1.00  0.00           H
ATOM     62  CA  ASP A 588      32.800  40.090  32.660  1.00  0.00           C
ATOM     63  HA  ASP A 588      33.750  40.430  32.300  1.00  0.00           H
ATOM     64  CB  ASP A 588      32.520  40.890  33.890  1.00  0.00           C
ATOM     65  HB1 ASP A 588      33.250  40.590  34.670  1.00  0.00           H
ATOM     66  HB2 ASP A 588      31.490  40.820  34.290  1.00  0.00           H
ATOM     67  CG  ASP A 588      32.850  42.330  33.590  1.00  0.00           C
ATOM     68  OD1 ASP A 588      33.580  42.690  32.650  1.00  0.00           O
ATOM     69  OD2 ASP A 588      32.260  43.130  34.370  1.00  0.00           O
ATOM     70  C   ASP A 588      33.060  38.590  33.010  1.00  0.00           C
ATOM     71  O   ASP A 588      34.210  38.100  33.180  1.00  0.00           O
ATOM     72  N   ILE A 589      31.870  37.870  33.130  1.00  0.00           N
ATOM     73  HN  ILE A 589      31.080  38.460  33.030  1.00  0.00           H
ATOM     74  CA  ILE A 589      31.830  36.370  33.210  1.00  0.00           C
ATOM     75  HA  ILE A 589      32.510  36.200  34.030  1.00  0.00           H
ATOM     76  CB  ILE A 589      30.500  35.890  33.510  1.00  0.00           C
ATOM     77  HB  ILE A 589      29.890  36.330  32.690  1.00  0.00           H
ATOM     78  CG2 ILE A 589      30.320  34.340  33.460  1.00  0.00           C
ATOM     79 HG21 ILE A 589      30.830  33.940  32.560  1.00  0.00           H
ATOM     80 HG22 ILE A 589      29.260  34.090  33.300  1.00  0.00           H
ATOM     81 HG23 ILE A 589      30.690  33.700  34.290  1.00  0.00           H
ATOM     82  CG1 ILE A 589      30.060  36.460  34.840  1.00  0.00           C
ATOM     83 HG11 ILE A 589      30.240  37.540  35.090  1.00  0.00           H
ATOM     84 HG12 ILE A 589      30.540  35.720  35.520  1.00  0.00           H
ATOM     85  CD  ILE A 589      28.550  36.290  35.110  1.00  0.00           C
ATOM     86  HD1 ILE A 589      28.250  35.230  35.010  1.00  0.00           H
ATOM     87  HD2 ILE A 589      28.000  37.010  34.470  1.00  0.00           H
ATOM     88  HD3 ILE A 589      28.280  36.700  36.110  1.00  0.00           H
ATOM     89  C   ILE A 589      32.420  35.650  32.030  1.00  0.00           C
ATOM     90  O   ILE A 589      33.190  34.720  32.140  1.00  0.00           O
ATOM     91  N   LYS A 590      32.090  36.140  30.860  1.00  0.00           N
ATOM     92  HN  LYS A 590      31.580  36.980  30.740  1.00  0.00           H
ATOM     93  CA  LYS A 590      32.520  35.690  29.520  1.00  0.00           C
ATOM     94  HA  LYS A 590      32.510  34.620  29.500  1.00  0.00           H
ATOM     95  CB  LYS A 590      31.630  36.250  28.340  1.00  0.00           C
ATOM     96  HB1 LYS A 590      32.160  36.070  27.380  1.00  0.00           H
ATOM     97  HB2 LYS A 590      31.490  37.340  28.560  1.00  0.00           H
ATOM     98  CG  LYS A 590      30.150  35.660  28.260  1.00  0.00           C
ATOM     99  HG1 LYS A 590      29.520  36.270  27.570  1.00  0.00           H
ATOM    100  HG2 LYS A 590      29.680  35.920  29.230  1.00  0.00           H
ATOM    101  CD  LYS A 590      30.090  34.220  27.880  1.00  0.00           C
ATOM    102  HD1 LYS A 590      29.050  33.840  27.950  1.00  0.00           H
ATOM    103  HD2 LYS A 590      30.720  33.630  28.590  1.00  0.00           H
ATOM    104  CE  LYS A 590      30.730  33.950  26.500  1.00  0.00           C
ATOM    105  HE1 LYS A 590      31.830  34.140  26.440  1.00  0.00           H
ATOM    106  HE2 LYS A 590      30.190  34.570  25.750  1.00  0.00           H
ATOM    107  NZ  LYS A 590      30.560  32.500  26.080  1.00  0.00           N
ATOM    108  HZ1 LYS A 590      30.800  31.840  26.850  1.00  0.00           H
ATOM    109  HZ2 LYS A 590      31.130  32.380  25.220  1.00  0.00           H
ATOM    110  HZ3 LYS A 590      29.560  32.260  25.920  1.00  0.00           H
ATOM    111  C   LYS A 590      33.980  35.870  29.170  1.00  0.00           C
ATOM    112  O   LYS A 590      34.600  34.960  28.580  1.00  0.00           O
ATOM    113  N   ARG A 591      34.660  37.010  29.670  1.00  0.00           N
ATOM    114  HN  ARG A 591      34.050  37.710  30.030  1.00  0.00           H
ATOM    115  CA  ARG A 591      36.060  37.220  29.650  1.00  0.00           C
ATOM    116  HA  ARG A 591      36.440  36.940  28.680  1.00  0.00           H
ATOM    117  CB  ARG A 591      36.420  38.720  29.810  1.00  0.00           C
ATOM    118  HB1 ARG A 591      37.490  38.950  29.660  1.00  0.00           H
ATOM    119  HB2 ARG A 591      36.150  39.000  30.850  1.00  0.00           H
ATOM    120  CG  ARG A 591      35.920  39.690  28.780  1.00  0.00           C
ATOM    121  HG1 ARG A 591      36.530  40.630  28.780  1.00  0.00           H
ATOM    122  HG2 ARG A 591      34.970  40.170  29.070  1.00  0.00           H
ATOM    123  CD  ARG A 591      35.820  39.190  27.290  1.00  0.00           C
ATOM    124  HD1 ARG A 591      34.860  38.660  27.140  1.00  0.00           H
ATOM    125  HD2 ARG A 591      36.660  38.570  26.890  1.00  0.00           H
ATOM    126  NE  ARG A 591      35.750  40.420  26.400  1.00  0.00           N
ATOM    127  HE  ARG A 591      36.000  41.300  26.810  1.00  0.00           H
ATOM    128  CZ  ARG A 591      35.160  40.470  25.190  1.00  0.00           C
ATOM    129  NH1 ARG A 591      34.790  39.340  24.620  1.00  0.00           N
ATOM    130 HH11 ARG A 591      34.070  39.340  23.930  1.00  0.00           H
ATOM    131 HH12 ARG A 591      34.930  38.460  25.080  1.00  0.00           H
ATOM    132  NH2 ARG A 591      35.000  41.630  24.540  1.00  0.00           N
ATOM    133 HH21 ARG A 591      35.330  42.420  25.060  1.00  0.00           H
ATOM    134 HH22 ARG A 591      34.730  41.620  23.590  1.00  0.00           H
ATOM    135  C   ARG A 591      36.940  36.510  30.620  1.00  0.00           C
ATOM    136  O   ARG A 591      38.120  36.350  30.350  1.00  0.00           O
ATOM    137  N   LYS A 592      36.420  36.070  31.790  1.00  0.00           N
ATOM    138  HN  LYS A 592      35.440  36.150  31.950  1.00  0.00           H
ATOM    139  CA  LYS A 592      37.210  35.390  32.870  1.00  0.00           C
ATOM    140  HA  LYS A 592      38.210  35.270  32.470  1.00  0.00           H
ATOM    141  CB  LYS A 592      37.140  36.280  34.180  1.00  0.00           C
ATOM    142  HB1 LYS A 592      37.750  35.850  35.000  1.00  0.00           H
ATOM    143  HB2 LYS A 592      36.090  36.230  34.550  1.00  0.00           H
ATOM    144  CG  LYS A 592      37.520  37.740  34.010  1.00  0.00           C
ATOM    145  HG1 LYS A 592      37.640  38.220  35.010  1.00  0.00           H
ATOM    146  HG2 LYS A 592      36.680  38.200  33.440  1.00  0.00           H
ATOM    147  CD  LYS A 592      38.830  38.050  33.210  1.00  0.00           C
ATOM    148  HD1 LYS A 592      38.920  39.130  33.030  1.00  0.00           H
ATOM    149  HD2 LYS A 592      38.740  37.590  32.190  1.00  0.00           H
ATOM    150  CE  LYS A 592      40.110  37.580  33.910  1.00  0.00           C
ATOM    151  HE1 LYS A 592      40.030  36.500  34.150  1.00  0.00           H
ATOM    152  HE2 LYS A 592      40.340  38.170  34.820  1.00  0.00           H
ATOM    153  NZ  LYS A 592      41.230  37.680  32.950  1.00  0.00           N
ATOM    154  HZ1 LYS A 592      41.430  38.670  32.720  1.00  0.00           H
ATOM    155  HZ2 LYS A 592      40.960  37.170  32.090  1.00  0.00           H
ATOM    156  HZ3 LYS A 592      42.020  37.270  33.490  1.00  0.00           H
ATOM    157  C   LYS A 592      36.840  33.950  33.120  1.00  0.00           C
ATOM    158  O   LYS A 592      37.750  33.160  33.110  1.00  0.00           O
ATOM    159  N   ALA A 593      35.570  33.630  33.290  1.00  0.00           N
ATOM    160  HN  ALA A 593      34.820  34.270  33.110  1.00  0.00           H
ATOM    161  CA  ALA A 593      35.190  32.230  33.670  1.00  0.00           C
ATOM    162  HA  ALA A 593      35.820  31.960  34.510  1.00  0.00           H
ATOM    163  CB  ALA A 593      33.740  32.070  34.120  1.00  0.00           C
ATOM    164  HB1 ALA A 593      33.630  31.050  34.540  1.00  0.00           H
ATOM    165  HB2 ALA A 593      33.020  32.190  33.280  1.00  0.00           H
ATOM    166  HB3 ALA A 593      33.380  32.830  34.850  1.00  0.00           H
ATOM    167  C   ALA A 593      35.620  31.080  32.740  1.00  0.00           C
ATOM    168  O   ALA A 593      36.180  30.100  33.210  1.00  0.00           O
ATOM    169  N   PRO A 594      35.440  31.060  31.410  1.00  0.00           N
ATOM    170  CD  PRO A 594      34.550  32.040  30.750  1.00  0.00           C
ATOM    171  HD1 PRO A 594      35.140  32.960  30.600  1.00  0.00           H
ATOM    172  HD2 PRO A 594      33.570  32.200  31.260  1.00  0.00           H
ATOM    173  CA  PRO A 594      35.890  30.000  30.510  1.00  0.00           C
ATOM    174  HA  PRO A 594      35.290  29.120  30.730  1.00  0.00           H
ATOM    175  CB  PRO A 594      35.440  30.450  29.090  1.00  0.00           C
ATOM    176  HB1 PRO A 594      35.100  29.510  28.600  1.00  0.00           H
ATOM    177  HB2 PRO A 594      36.230  30.920  28.470  1.00  0.00           H
ATOM    178  CG  PRO A 594      34.340  31.420  29.340  1.00  0.00           C
ATOM    179  HG1 PRO A 594      34.200  32.160  28.520  1.00  0.00           H
ATOM    180  HG2 PRO A 594      33.420  30.790  29.280  1.00  0.00           H
ATOM    181  C   PRO A 594      37.350  29.780  30.520  1.00  0.00           C
ATOM    182  O   PRO A 594      37.770  28.700  30.090  1.00  0.00           O
ATOM    183  N   PHE A 595      38.180  30.790  31.010  1.00  0.00           N
ATOM    184  HN  PHE A 595      37.750  31.680  31.130  1.00  0.00           H
ATOM    185  CA  PHE A 595      39.600  30.610  31.050  1.00  0.00           C
ATOM    186  HA  PHE A 595      39.890  29.910  30.280  1.00  0.00           H
ATOM    187  CB  PHE A 595      40.260  31.930  30.640  1.00  0.00           C
ATOM    188  HB1 PHE A 595      41.350  31.910  30.470  1.00  0.00           H
ATOM    189  HB2 PHE A 595      40.020  32.770  31.320  1.00  0.00           H
ATOM    190  CG  PHE A 595      39.550  32.340  29.350  1.00  0.00           C
ATOM    191  CD1 PHE A 595      38.500  33.280  29.220  1.00  0.00           C
ATOM    192  HD1 PHE A 595      38.080  33.760  30.100  1.00  0.00           H
ATOM    193  CE1 PHE A 595      38.120  33.730  27.970  1.00  0.00           C
ATOM    194  HE1 PHE A 595      37.490  34.590  27.820  1.00  0.00           H
ATOM    195  CZ  PHE A 595      38.670  33.160  26.820  1.00  0.00           C
ATOM    196  HZ  PHE A 595      38.320  33.460  25.850  1.00  0.00           H
ATOM    197  CD2 PHE A 595      40.090  31.800  28.180  1.00  0.00           C
ATOM    198  HD2 PHE A 595      41.010  31.220  28.160  1.00  0.00           H
ATOM    199  CE2 PHE A 595      39.610  32.140  26.910  1.00  0.00           C
ATOM    200  HE2 PHE A 595      40.050  31.610  26.080  1.00  0.00           H
ATOM    201  C   PHE A 595      40.240  30.220  32.390  1.00  0.00           C
ATOM    202  O   PHE A 595      41.450  30.250  32.540  1.00  0.00           O
ATOM    203  N   PHE A 596      39.400  29.940  33.430  1.00  0.00           N
ATOM    204  HN  PHE A 596      38.430  30.060  33.220  1.00  0.00           H
ATOM    205  CA  PHE A 596      39.800  29.860  34.880  1.00  0.00           C
ATOM    206  HA  PHE A 596      40.100  30.850  35.180  1.00  0.00           H
ATOM    207  CB  PHE A 596      38.710  29.400  35.920  1.00  0.00           C
ATOM    208  HB1 PHE A 596      39.260  29.130  36.840  1.00  0.00           H
ATOM    209  HB2 PHE A 596      38.110  28.560  35.520  1.00  0.00           H
ATOM    210  CG  PHE A 596      37.730  30.480  36.310  1.00  0.00           C
ATOM    211  CD1 PHE A 596      37.950  31.860  36.370  1.00  0.00           C
ATOM    212  HD1 PHE A 596      38.860  32.320  36.030  1.00  0.00           H
ATOM    213  CE1 PHE A 596      37.060  32.800  36.860  1.00  0.00           C
ATOM    214  HE1 PHE A 596      37.280  33.860  36.910  1.00  0.00           H
ATOM    215  CZ  PHE A 596      35.820  32.380  37.150  1.00  0.00           C
ATOM    216  HZ  PHE A 596      35.130  33.070  37.610  1.00  0.00           H
ATOM    217  CD2 PHE A 596      36.390  30.100  36.490  1.00  0.00           C
ATOM    218  HD2 PHE A 596      36.080  29.080  36.580  1.00  0.00           H
ATOM    219  CE2 PHE A 596      35.460  31.090  36.850  1.00  0.00           C
ATOM    220  HE2 PHE A 596      34.470  30.790  37.150  1.00  0.00           H
ATOM    221  C   PHE A 596      41.040  28.970  35.140  1.00  0.00           C
ATOM    222  O   PHE A 596      41.820  29.130  36.120  1.00  0.00           O
ATOM    223  N   LEU A 597      41.340  27.920  34.320  1.00  0.00           N
ATOM    224  HN  LEU A 597      40.660  27.700  33.620  1.00  0.00           H
ATOM    225  CA  LEU A 597      42.310  26.860  34.500  1.00  0.00           C
ATOM    226  HA  LEU A 597      42.890  27.160  35.370  1.00  0.00           H
ATOM    227  CB  LEU A 597      41.650  25.410  34.660  1.00  0.00           C
ATOM    228  HB1 LEU A 597      42.420  24.610  34.620  1.00  0.00           H
ATOM    229  HB2 LEU A 597      41.130  25.170  33.710  1.00  0.00           H
ATOM    230  CG  LEU A 597      40.720  25.320  35.890  1.00  0.00           C
ATOM    231  HG  LEU A 597      40.220  26.260  36.190  1.00  0.00           H
ATOM    232  CD1 LEU A 597      39.560  24.330  35.610  1.00  0.00           C
ATOM    233 HD11 LEU A 597      40.000  23.340  35.360  1.00  0.00           H
ATOM    234 HD12 LEU A 597      38.880  24.660  34.790  1.00  0.00           H
ATOM    235 HD13 LEU A 597      38.940  24.350  36.520  1.00  0.00           H
ATOM    236  CD2 LEU A 597      41.400  24.980  37.170  1.00  0.00           C
ATOM    237 HD21 LEU A 597      42.120  25.750  37.520  1.00  0.00           H
ATOM    238 HD22 LEU A 597      41.850  23.960  37.090  1.00  0.00           H
ATOM    239 HD23 LEU A 597      40.670  24.880  37.990  1.00  0.00           H
ATOM    240  C   LEU A 597      43.180  26.890  33.250  1.00  0.00           C
ATOM    241  O   LEU A 597      43.940  25.960  32.880  1.00  0.00           O
ATOM    242  N   SER A 598      43.020  27.900  32.360  1.00  0.00           N
ATOM    243  HN  SER A 598      42.460  28.680  32.630  1.00  0.00           H
ATOM    244  CA  SER A 598      43.930  28.040  31.180  1.00  0.00           C
ATOM    245  HA  SER A 598      43.880  27.070  30.700  1.00  0.00           H
ATOM    246  CB  SER A 598      43.430  28.990  30.030  1.00  0.00           C
ATOM    247  HB1 SER A 598      44.330  29.300  29.470  1.00  0.00           H
ATOM    248  HB2 SER A 598      42.970  29.940  30.390  1.00  0.00           H
ATOM    249  OG  SER A 598      42.550  28.360  29.140  1.00  0.00           O
ATOM    250  HG1 SER A 598      41.710  28.250  29.580  1.00  0.00           H
ATOM    251  C   SER A 598      45.430  28.290  31.440  1.00  0.00           C
ATOM    252  O   SER A 598      46.320  27.720  30.830  1.00  0.00           O
ATOM    253  N   ASP A 599      45.670  29.160  32.470  1.00  0.00           N
ATOM    254  HN  ASP A 599      44.930  29.550  33.010  1.00  0.00           H
ATOM    255  CA  ASP A 599      47.000  29.580  32.960  1.00  0.00           C
ATOM    256  HA  ASP A 599      47.630  29.610  32.080  1.00  0.00           H
ATOM    257  CB  ASP A 599      46.850  30.960  33.700  1.00  0.00           C
ATOM    258  HB1 ASP A 599      47.650  31.060  34.460  1.00  0.00           H
ATOM    259  HB2 ASP A 599      45.850  31.060  34.160  1.00  0.00           H
ATOM    260  CG  ASP A 599      46.950  32.110  32.720  1.00  0.00           C
ATOM    261  OD1 ASP A 599      46.960  33.240  33.180  1.00  0.00           O
ATOM    262  OD2 ASP A 599      46.910  31.920  31.480  1.00  0.00           O
ATOM    263  C   ASP A 599      47.480  28.600  33.980  1.00  0.00           C
ATOM    264  O   ASP A 599      48.640  28.730  34.450  1.00  0.00           O
ATOM    265  N   PHE A 600      46.670  27.610  34.390  1.00  0.00           N
ATOM    266  HN  PHE A 600      45.720  27.760  34.160  1.00  0.00           H
ATOM    267  CA  PHE A 600      46.840  26.660  35.500  1.00  0.00           C
ATOM    268  HA  PHE A 600      47.110  27.270  36.340  1.00  0.00           H
ATOM    269  CB  PHE A 600      45.640  25.760  35.930  1.00  0.00           C
ATOM    270  HB1 PHE A 600      45.220  25.280  35.020  1.00  0.00           H
ATOM    271  HB2 PHE A 600      44.870  26.410  36.390  1.00  0.00           H
ATOM    272  CG  PHE A 600      45.850  24.810  36.950  1.00  0.00           C
ATOM    273  CD1 PHE A 600      46.050  25.030  38.340  1.00  0.00           C
ATOM    274  HD1 PHE A 600      45.880  26.070  38.580  1.00  0.00           H
ATOM    275  CE1 PHE A 600      46.290  24.000  39.320  1.00  0.00           C
ATOM    276  HE1 PHE A 600      46.600  24.320  40.300  1.00  0.00           H
ATOM    277  CZ  PHE A 600      46.300  22.690  38.830  1.00  0.00           C
ATOM    278  HZ  PHE A 600      46.460  21.850  39.490  1.00  0.00           H
ATOM    279  CD2 PHE A 600      45.750  23.430  36.560  1.00  0.00           C
ATOM    280  HD2 PHE A 600      45.420  23.180  35.560  1.00  0.00           H
ATOM    281  CE2 PHE A 600      46.040  22.410  37.500  1.00  0.00           C
ATOM    282  HE2 PHE A 600      45.940  21.390  37.160  1.00  0.00           H
ATOM    283  C   PHE A 600      48.130  25.820  35.410  1.00  0.00           C
ATOM    284  O   PHE A 600      48.860  25.620  36.380  1.00  0.00           O
ATOM    285  N   LYS A 601      48.480  25.520  34.140  1.00  0.00           N
ATOM    286  HN  LYS A 601      47.780  25.640  33.430  1.00  0.00           H
ATOM    287  CA  LYS A 601      49.720  24.910  33.590  1.00  0.00           C
ATOM    288  HA  LYS A 601      49.940  24.030  34.160  1.00  0.00           H
ATOM    289  CB  LYS A 601      49.570  24.610  32.080  1.00  0.00           C
ATOM    290  HB1 LYS A 601      49.200  23.560  32.010  1.00  0.00           H
ATOM    291  HB2 LYS A 601      50.600  24.530  31.640  1.00  0.00           H
ATOM    292  CG  LYS A 601      48.700  25.480  31.140  1.00  0.00           C
ATOM    293  HG1 LYS A 601      49.230  26.450  31.210  1.00  0.00           H
ATOM    294  HG2 LYS A 601      47.700  25.590  31.590  1.00  0.00           H
ATOM    295  CD  LYS A 601      48.610  24.920  29.760  1.00  0.00           C
ATOM    296  HD1 LYS A 601      48.330  23.850  29.830  1.00  0.00           H
ATOM    297  HD2 LYS A 601      49.640  24.790  29.370  1.00  0.00           H
ATOM    298  CE  LYS A 601      47.800  25.670  28.680  1.00  0.00           C
ATOM    299  HE1 LYS A 601      47.870  25.120  27.720  1.00  0.00           H
ATOM    300  HE2 LYS A 601      48.130  26.700  28.470  1.00  0.00           H
ATOM    301  NZ  LYS A 601      46.380  25.730  29.050  1.00  0.00           N
ATOM    302  HZ1 LYS A 601      46.230  26.510  29.720  1.00  0.00           H
ATOM    303  HZ2 LYS A 601      46.110  24.850  29.530  1.00  0.00           H
ATOM    304  HZ3 LYS A 601      45.860  25.980  28.180  1.00  0.00           H
ATOM    305  C   LYS A 601      51.010  25.670  33.850  1.00  0.00           C
ATOM    306  O   LYS A 601      52.110  25.080  34.000  1.00  0.00           O
ATOM    307  N   ASP A 602      50.950  27.050  33.930  1.00  0.00           N
ATOM    308  HN  ASP A 602      50.050  27.450  33.750  1.00  0.00           H
ATOM    309  CA  ASP A 602      52.120  27.970  34.000  1.00  0.00           C
ATOM    310  HA  ASP A 602      52.910  27.390  33.550  1.00  0.00           H
ATOM    311  CB  ASP A 602      51.840  29.290  33.110  1.00  0.00           C
ATOM    312  HB1 ASP A 602      52.650  30.030  33.230  1.00  0.00           H
ATOM    313  HB2 ASP A 602      50.880  29.760  33.400  1.00  0.00           H
ATOM    314  CG  ASP A 602      51.690  28.850  31.620  1.00  0.00           C
ATOM    315  OD1 ASP A 602      50.910  29.570  30.890  1.00  0.00           O
ATOM    316  OD2 ASP A 602      52.390  27.920  31.080  1.00  0.00           O
ATOM    317  C   ASP A 602      52.520  28.400  35.500  1.00  0.00           C
ATOM    318  O   ASP A 602      53.290  29.350  35.700  1.00  0.00           O
ATOM    319  N   ALA A 603      52.090  27.560  36.460  1.00  0.00           N
ATOM    320  HN  ALA A 603      51.440  26.830  36.250  1.00  0.00           H
ATOM    321  CA  ALA A 603      52.450  27.600  37.830  1.00  0.00           C
ATOM    322  HA  ALA A 603      52.900  28.560  37.990  1.00  0.00           H
ATOM    323  CB  ALA A 603      51.190  27.350  38.760  1.00  0.00           C
ATOM    324  HB1 ALA A 603      50.660  26.380  38.550  1.00  0.00           H
ATOM    325  HB2 ALA A 603      50.460  28.150  38.540  1.00  0.00           H
ATOM    326  HB3 ALA A 603      51.440  27.480  39.830  1.00  0.00           H
ATOM    327  C   ALA A 603      53.480  26.560  38.170  1.00  0.00           C
ATOM    328  O   ALA A 603      53.880  26.480  39.310  1.00  0.00           O
ATOM    329  N   LEU A 604      54.030  25.840  37.190  1.00  0.00           N
ATOM    330  HN  LEU A 604      53.760  25.880  36.230  1.00  0.00           H
ATOM    331  CA  LEU A 604      55.210  25.000  37.380  1.00  0.00           C
ATOM    332  HA  LEU A 604      55.330  24.630  38.390  1.00  0.00           H
ATOM    333  CB  LEU A 604      55.070  23.810  36.430  1.00  0.00           C
ATOM    334  HB1 LEU A 604      55.890  23.080  36.630  1.00  0.00           H
ATOM    335  HB2 LEU A 604      55.070  24.080  35.350  1.00  0.00           H
ATOM    336  CG  LEU A 604      53.920  22.870  36.650  1.00  0.00           C
ATOM    337  HG  LEU A 604      53.040  23.540  36.540  1.00  0.00           H
ATOM    338  CD1 LEU A 604      54.100  21.760  35.680  1.00  0.00           C
ATOM    339 HD11 LEU A 604      53.240  21.080  35.670  1.00  0.00           H
ATOM    340 HD12 LEU A 604      54.980  21.180  36.020  1.00  0.00           H
ATOM    341 HD13 LEU A 604      54.270  22.180  34.670  1.00  0.00           H
ATOM    342  CD2 LEU A 604      53.790  22.210  38.070  1.00  0.00           C
ATOM    343 HD21 LEU A 604      53.710  22.980  38.870  1.00  0.00           H
ATOM    344 HD22 LEU A 604      54.570  21.450  38.300  1.00  0.00           H
ATOM    345 HD23 LEU A 604      52.870  21.570  38.060  1.00  0.00           H
ATOM    346  C   LEU A 604      56.480  25.610  37.120  1.00  0.00           C
ATOM    347  O   LEU A 604      57.460  25.330  37.890  1.00  0.00           O
ATOM    348  N   SER A 605      56.570  26.410  36.030  1.00  0.00           N
ATOM    349  HN  SER A 605      55.860  26.270  35.340  1.00  0.00           H
ATOM    350  CA  SER A 605      57.730  27.150  35.670  1.00  0.00           C
ATOM    351  HA  SER A 605      58.550  26.690  36.190  1.00  0.00           H
ATOM    352  CB  SER A 605      58.040  27.110  34.140  1.00  0.00           C
ATOM    353  HB1 SER A 605      58.880  27.810  33.960  1.00  0.00           H
ATOM    354  HB2 SER A 605      57.160  27.500  33.590  1.00  0.00           H
ATOM    355  OG  SER A 605      58.430  25.860  33.640  1.00  0.00           O
ATOM    356  HG1 SER A 605      58.130  25.940  32.730  1.00  0.00           H
ATOM    357  C   SER A 605      57.580  28.610  36.050  1.00  0.00           C
ATOM    358  O   SER A 605      57.830  29.500  35.260  1.00  0.00           O
ATOM    359  N   LEU A 606      57.140  28.920  37.340  1.00  0.00           N
ATOM    360  HN  LEU A 606      57.110  28.090  37.880  1.00  0.00           H
ATOM    361  CA  LEU A 606      56.930  30.190  37.920  1.00  0.00           C
ATOM    362  HA  LEU A 606      57.380  31.010  37.380  1.00  0.00           H
ATOM    363  CB  LEU A 606      55.430  30.410  37.980  1.00  0.00           C
ATOM    364  HB1 LEU A 606      55.040  29.470  38.430  1.00  0.00           H
ATOM    365  HB2 LEU A 606      54.920  30.390  36.990  1.00  0.00           H
ATOM    366  CG  LEU A 606      54.790  31.680  38.580  1.00  0.00           C
ATOM    367  HG  LEU A 606      55.120  31.680  39.640  1.00  0.00           H
ATOM    368  CD1 LEU A 606      55.300  32.940  37.880  1.00  0.00           C
ATOM    369 HD11 LEU A 606      55.300  32.840  36.770  1.00  0.00           H
ATOM    370 HD12 LEU A 606      56.340  33.140  38.250  1.00  0.00           H
ATOM    371 HD13 LEU A 606      54.760  33.850  38.200  1.00  0.00           H
ATOM    372  CD2 LEU A 606      53.250  31.570  38.580  1.00  0.00           C
ATOM    373 HD21 LEU A 606      52.750  32.490  38.930  1.00  0.00           H
ATOM    374 HD22 LEU A 606      52.930  30.830  39.350  1.00  0.00           H
ATOM    375 HD23 LEU A 606      52.910  31.240  37.580  1.00  0.00           H
ATOM    376  C   LEU A 606      57.450  30.050  39.350  1.00  0.00           C
ATOM    377  O   LEU A 606      57.620  28.960  39.820  1.00  0.00           O
ATOM    378  N   GLN A 607      57.770  31.090  40.090  1.00  0.00           N
ATOM    379  HN  GLN A 607      57.760  31.970  39.620  1.00  0.00           H
ATOM    380  CA  GLN A 607      58.350  31.030  41.340  1.00  0.00           C
ATOM    381  HA  GLN A 607      58.910  30.110  41.350  1.00  0.00           H
ATOM    382  CB  GLN A 607      59.350  32.160  41.620  1.00  0.00           C
ATOM    383  HB1 GLN A 607      60.300  32.080  41.050  1.00  0.00           H
ATOM    384  HB2 GLN A 607      59.600  32.050  42.690  1.00  0.00           H
ATOM    385  CG  GLN A 607      58.860  33.660  41.420  1.00  0.00           C
ATOM    386  HG1 GLN A 607      59.500  34.270  42.100  1.00  0.00           H
ATOM    387  HG2 GLN A 607      57.830  33.870  41.770  1.00  0.00           H
ATOM    388  CD  GLN A 607      58.960  34.180  39.930  1.00  0.00           C
ATOM    389  OE1 GLN A 607      59.310  33.510  38.970  1.00  0.00           O
ATOM    390  NE2 GLN A 607      58.590  35.480  39.740  1.00  0.00           N
ATOM    391 HE21 GLN A 607      58.700  35.870  38.830  1.00  0.00           H
ATOM    392 HE22 GLN A 607      58.230  35.930  40.550  1.00  0.00           H
ATOM    393  C   GLN A 607      57.150  30.990  42.370  1.00  0.00           C
ATOM    394  O   GLN A 607      57.190  31.640  43.400  1.00  0.00           O
ATOM    395  N   CYS A 608      56.140  30.070  42.120  1.00  0.00           N
ATOM    396  HN  CYS A 608      56.130  29.400  41.400  1.00  0.00           H
ATOM    397  CA  CYS A 608      54.900  29.900  42.940  1.00  0.00           C
ATOM    398  HA  CYS A 608      54.440  30.880  42.940  1.00  0.00           H
ATOM    399  CB  CYS A 608      53.880  28.970  42.210  1.00  0.00           C
ATOM    400  HB1 CYS A 608      54.370  27.980  42.130  1.00  0.00           H
ATOM    401  HB2 CYS A 608      53.590  29.310  41.190  1.00  0.00           H
ATOM    402  SG  CYS A 608      52.340  28.540  43.210  1.00  0.00           S
ATOM    403  HG1 CYS A 608      52.100  27.270  42.910  1.00  0.00           H
ATOM    404  C   CYS A 608      55.180  29.450  44.420  1.00  0.00           C
ATOM    405  O   CYS A 608      54.690  30.060  45.330  1.00  0.00           O
ATOM    406  N   LEU A 609      55.990  28.400  44.710  1.00  0.00           N
ATOM    407  HN  LEU A 609      56.490  27.860  44.030  1.00  0.00           H
ATOM    408  CA  LEU A 609      56.300  28.010  46.070  1.00  0.00           C
ATOM    409  HA  LEU A 609      55.350  27.720  46.490  1.00  0.00           H
ATOM    410  CB  LEU A 609      57.260  26.800  46.080  1.00  0.00           C
ATOM    411  HB1 LEU A 609      58.060  27.100  45.360  1.00  0.00           H
ATOM    412  HB2 LEU A 609      56.680  25.950  45.670  1.00  0.00           H
ATOM    413  CG  LEU A 609      57.870  26.240  47.460  1.00  0.00           C
ATOM    414  HG  LEU A 609      58.430  27.020  47.990  1.00  0.00           H
ATOM    415  CD1 LEU A 609      56.780  25.840  48.430  1.00  0.00           C
ATOM    416 HD11 LEU A 609      57.260  25.310  49.280  1.00  0.00           H
ATOM    417 HD12 LEU A 609      56.020  25.170  47.960  1.00  0.00           H
ATOM    418 HD13 LEU A 609      56.250  26.690  48.900  1.00  0.00           H
ATOM    419  CD2 LEU A 609      58.650  24.980  47.100  1.00  0.00           C
ATOM    420 HD21 LEU A 609      58.100  24.360  46.380  1.00  0.00           H
ATOM    421 HD22 LEU A 609      58.970  24.350  47.960  1.00  0.00           H
ATOM    422 HD23 LEU A 609      59.560  25.240  46.500  1.00  0.00           H
ATOM    423  C   LEU A 609      57.020  29.130  46.940  1.00  0.00           C
ATOM    424  O   LEU A 609      56.590  29.490  48.030  1.00  0.00           O
ATOM    425  N   ALA A 610      58.020  29.840  46.330  1.00  0.00           N
ATOM    426  HN  ALA A 610      58.440  29.540  45.480  1.00  0.00           H
ATOM    427  CA  ALA A 610      58.520  31.110  46.850  1.00  0.00           C
ATOM    428  HA  ALA A 610      58.930  31.020  47.850  1.00  0.00           H
ATOM    429  CB  ALA A 610      59.680  31.460  45.920  1.00  0.00           C
ATOM    430  HB1 ALA A 610      60.470  32.090  46.390  1.00  0.00           H
ATOM    431  HB2 ALA A 610      59.350  31.820  44.920  1.00  0.00           H
ATOM    432  HB3 ALA A 610      60.130  30.470  45.680  1.00  0.00           H
ATOM    433  C   ALA A 610      57.610  32.330  47.070  1.00  0.00           C
ATOM    434  O   ALA A 610      57.840  33.090  48.000  1.00  0.00           O
ATOM    435  N   SER A 611      56.670  32.430  46.130  1.00  0.00           N
ATOM    436  HN  SER A 611      56.690  31.790  45.360  1.00  0.00           H
ATOM    437  CA  SER A 611      55.710  33.470  46.160  1.00  0.00           C
ATOM    438  HA  SER A 611      56.270  34.390  46.180  1.00  0.00           H
ATOM    439  CB  SER A 611      54.920  33.600  44.810  1.00  0.00           C
ATOM    440  HB1 SER A 611      54.080  34.300  45.040  1.00  0.00           H
ATOM    441  HB2 SER A 611      54.480  32.630  44.490  1.00  0.00           H
ATOM    442  OG  SER A 611      55.790  34.100  43.750  1.00  0.00           O
ATOM    443  HG1 SER A 611      56.410  33.430  43.440  1.00  0.00           H
ATOM    444  C   SER A 611      54.760  33.470  47.270  1.00  0.00           C
ATOM    445  O   SER A 611      54.470  34.490  47.880  1.00  0.00           O
ATOM    446  N   ILE A 612      54.170  32.330  47.560  1.00  0.00           N
ATOM    447  HN  ILE A 612      54.340  31.500  47.030  1.00  0.00           H
ATOM    448  CA  ILE A 612      53.330  32.090  48.790  1.00  0.00           C
ATOM    449  HA  ILE A 612      52.450  32.710  48.680  1.00  0.00           H
ATOM    450  CB  ILE A 612      52.880  30.740  48.930  1.00  0.00           C
ATOM    451  HB  ILE A 612      53.740  30.050  48.810  1.00  0.00           H
ATOM    452  CG2 ILE A 612      52.010  30.460  50.210  1.00  0.00           C
ATOM    453 HG21 ILE A 612      51.890  29.350  50.300  1.00  0.00           H
ATOM    454 HG22 ILE A 612      51.020  30.950  50.170  1.00  0.00           H
ATOM    455 HG23 ILE A 612      52.560  30.900  51.070  1.00  0.00           H
ATOM    456  CG1 ILE A 612      52.130  30.380  47.650  1.00  0.00           C
ATOM    457 HG11 ILE A 612      52.810  30.620  46.810  1.00  0.00           H
ATOM    458 HG12 ILE A 612      51.180  30.940  47.480  1.00  0.00           H
ATOM    459  CD  ILE A 612      51.880  28.890  47.590  1.00  0.00           C
ATOM    460  HD1 ILE A 612      52.860  28.370  47.490  1.00  0.00           H
ATOM    461  HD2 ILE A 612      51.370  28.640  46.640  1.00  0.00           H
ATOM    462  HD3 ILE A 612      51.270  28.390  48.360  1.00  0.00           H
ATOM    463  C   ILE A 612      54.010  32.520  50.080  1.00  0.00           C
ATOM    464  O   ILE A 612      53.530  33.190  50.950  1.00  0.00           O
ATOM    465  N   LEU A 613      55.280  32.080  50.200  1.00  0.00           N
ATOM    466  HN  LEU A 613      55.590  31.440  49.490  1.00  0.00           H
ATOM    467  CA  LEU A 613      56.050  32.270  51.450  1.00  0.00           C
ATOM    468  HA  LEU A 613      55.430  31.810  52.210  1.00  0.00           H
ATOM    469  CB  LEU A 613      57.470  31.570  51.350  1.00  0.00           C
ATOM    470  HB1 LEU A 613      58.170  31.990  52.100  1.00  0.00           H
ATOM    471  HB2 LEU A 613      57.850  31.730  50.310  1.00  0.00           H
ATOM    472  CG  LEU A 613      57.320  30.000  51.500  1.00  0.00           C
ATOM    473  HG  LEU A 613      56.490  29.710  50.810  1.00  0.00           H
ATOM    474  CD1 LEU A 613      58.370  29.190  50.840  1.00  0.00           C
ATOM    475 HD11 LEU A 613      58.120  28.130  51.020  1.00  0.00           H
ATOM    476 HD12 LEU A 613      59.350  29.410  51.320  1.00  0.00           H
ATOM    477 HD13 LEU A 613      58.540  29.320  49.740  1.00  0.00           H
ATOM    478  CD2 LEU A 613      57.040  29.630  52.960  1.00  0.00           C
ATOM    479 HD21 LEU A 613      56.870  28.570  53.220  1.00  0.00           H
ATOM    480 HD22 LEU A 613      56.040  30.080  53.150  1.00  0.00           H
ATOM    481 HD23 LEU A 613      57.810  30.100  53.620  1.00  0.00           H
ATOM    482  C   LEU A 613      56.230  33.790  51.830  1.00  0.00           C
ATOM    483  O   LEU A 613      55.930  34.240  52.920  1.00  0.00           O
ATOM    484  N   PHE A 614      56.750  34.630  50.860  1.00  0.00           N
ATOM    485  HN  PHE A 614      57.060  34.230  50.000  1.00  0.00           H
ATOM    486  CA  PHE A 614      56.610  36.060  50.910  1.00  0.00           C
ATOM    487  HA  PHE A 614      57.180  36.220  51.810  1.00  0.00           H
ATOM    488  CB  PHE A 614      57.230  36.680  49.620  1.00  0.00           C
ATOM    489  HB1 PHE A 614      56.820  36.180  48.710  1.00  0.00           H
ATOM    490  HB2 PHE A 614      58.310  36.410  49.540  1.00  0.00           H
ATOM    491  CG  PHE A 614      56.950  38.190  49.260  1.00  0.00           C
ATOM    492  CD1 PHE A 614      56.690  39.150  50.280  1.00  0.00           C
ATOM    493  HD1 PHE A 614      56.640  38.850  51.310  1.00  0.00           H
ATOM    494  CE1 PHE A 614      56.650  40.540  49.990  1.00  0.00           C
ATOM    495  HE1 PHE A 614      56.540  41.330  50.720  1.00  0.00           H
ATOM    496  CZ  PHE A 614      56.590  40.940  48.680  1.00  0.00           C
ATOM    497  HZ  PHE A 614      56.440  42.010  48.560  1.00  0.00           H
ATOM    498  CD2 PHE A 614      56.990  38.720  47.900  1.00  0.00           C
ATOM    499  HD2 PHE A 614      57.000  38.020  47.090  1.00  0.00           H
ATOM    500  CE2 PHE A 614      56.730  40.050  47.610  1.00  0.00           C
ATOM    501  HE2 PHE A 614      56.650  40.430  46.600  1.00  0.00           H
ATOM    502  C   PHE A 614      55.240  36.640  51.240  1.00  0.00           C
ATOM    503  O   PHE A 614      55.090  37.260  52.310  1.00  0.00           O
ATOM    504  N   LEU A 615      54.250  36.380  50.370  1.00  0.00           N
ATOM    505  HN  LEU A 615      54.510  36.060  49.460  1.00  0.00           H
ATOM    506  CA  LEU A 615      52.920  36.930  50.400  1.00  0.00           C
ATOM    507  HA  LEU A 615      52.980  38.010  50.340  1.00  0.00           H
ATOM    508  CB  LEU A 615      52.160  36.520  49.180  1.00  0.00           C
ATOM    509  HB1 LEU A 615      51.100  36.820  49.320  1.00  0.00           H
ATOM    510  HB2 LEU A 615      52.160  35.430  49.010  1.00  0.00           H
ATOM    511  CG  LEU A 615      52.540  37.340  47.900  1.00  0.00           C
ATOM    512  HG  LEU A 615      53.630  37.570  47.900  1.00  0.00           H
ATOM    513  CD1 LEU A 615      52.270  36.520  46.760  1.00  0.00           C
ATOM    514 HD11 LEU A 615      52.270  37.150  45.840  1.00  0.00           H
ATOM    515 HD12 LEU A 615      51.340  35.940  46.910  1.00  0.00           H
ATOM    516 HD13 LEU A 615      53.000  35.720  46.540  1.00  0.00           H
ATOM    517  CD2 LEU A 615      51.870  38.740  47.880  1.00  0.00           C
ATOM    518 HD21 LEU A 615      52.410  39.350  47.130  1.00  0.00           H
ATOM    519 HD22 LEU A 615      51.870  39.170  48.900  1.00  0.00           H
ATOM    520 HD23 LEU A 615      50.850  38.480  47.510  1.00  0.00           H
ATOM    521  C   LEU A 615      52.190  36.630  51.720  1.00  0.00           C
ATOM    522  O   LEU A 615      51.440  37.510  52.170  1.00  0.00           O
ATOM    523  N   TYR A 616      52.320  35.390  52.210  1.00  0.00           N
ATOM    524  HN  TYR A 616      52.730  34.650  51.710  1.00  0.00           H
ATOM    525  CA  TYR A 616      51.650  35.040  53.490  1.00  0.00           C
ATOM    526  HA  TYR A 616      50.630  35.350  53.380  1.00  0.00           H
ATOM    527  CB  TYR A 616      51.660  33.530  53.700  1.00  0.00           C
ATOM    528  HB1 TYR A 616      52.730  33.240  53.660  1.00  0.00           H
ATOM    529  HB2 TYR A 616      51.070  32.980  52.940  1.00  0.00           H
ATOM    530  CG  TYR A 616      51.020  33.100  55.030  1.00  0.00           C
ATOM    531  CD1 TYR A 616      49.700  33.320  55.420  1.00  0.00           C
ATOM    532  HD1 TYR A 616      49.010  33.920  54.870  1.00  0.00           H
ATOM    533  CE1 TYR A 616      49.380  32.880  56.790  1.00  0.00           C
ATOM    534  HE1 TYR A 616      48.380  32.990  57.160  1.00  0.00           H
ATOM    535  CZ  TYR A 616      50.290  31.980  57.490  1.00  0.00           C
ATOM    536  OH  TYR A 616      50.010  31.360  58.690  1.00  0.00           O
ATOM    537  HH  TYR A 616      49.180  31.740  58.990  1.00  0.00           H
ATOM    538  CD2 TYR A 616      51.960  32.400  55.890  1.00  0.00           C
ATOM    539  HD2 TYR A 616      52.920  32.140  55.460  1.00  0.00           H
ATOM    540  CE2 TYR A 616      51.510  31.800  57.020  1.00  0.00           C
ATOM    541  HE2 TYR A 616      52.180  31.040  57.420  1.00  0.00           H
ATOM    542  C   TYR A 616      52.090  35.940  54.680  1.00  0.00           C
ATOM    543  O   TYR A 616      51.300  36.520  55.300  1.00  0.00           O
ATOM    544  N   CYS A 617      53.440  35.970  54.850  1.00  0.00           N
ATOM    545  HN  CYS A 617      53.960  35.500  54.140  1.00  0.00           H
ATOM    546  CA  CYS A 617      54.100  36.680  55.900  1.00  0.00           C
ATOM    547  HA  CYS A 617      53.560  36.470  56.820  1.00  0.00           H
ATOM    548  CB  CYS A 617      55.600  36.410  56.120  1.00  0.00           C
ATOM    549  HB1 CYS A 617      55.980  36.960  57.000  1.00  0.00           H
ATOM    550  HB2 CYS A 617      56.130  36.800  55.230  1.00  0.00           H
ATOM    551  SG  CYS A 617      56.020  34.700  56.220  1.00  0.00           S
ATOM    552  HG1 CYS A 617      56.390  34.560  54.950  1.00  0.00           H
ATOM    553  C   CYS A 617      53.920  38.240  55.790  1.00  0.00           C
ATOM    554  O   CYS A 617      53.680  39.010  56.800  1.00  0.00           O
ATOM    555  N   ALA A 618      54.090  38.840  54.690  1.00  0.00           N
ATOM    556  HN  ALA A 618      54.370  38.310  53.890  1.00  0.00           H
ATOM    557  CA  ALA A 618      53.750  40.190  54.410  1.00  0.00           C
ATOM    558  HA  ALA A 618      54.340  40.690  55.160  1.00  0.00           H
ATOM    559  CB  ALA A 618      54.270  40.260  52.970  1.00  0.00           C
ATOM    560  HB1 ALA A 618      55.370  40.270  52.810  1.00  0.00           H
ATOM    561  HB2 ALA A 618      53.890  41.250  52.600  1.00  0.00           H
ATOM    562  HB3 ALA A 618      53.800  39.380  52.480  1.00  0.00           H
ATOM    563  C   ALA A 618      52.310  40.580  54.630  1.00  0.00           C
ATOM    564  O   ALA A 618      51.980  41.610  55.250  1.00  0.00           O
ATOM    565  N   CYS A 619      51.370  39.680  54.200  1.00  0.00           N
ATOM    566  HN  CYS A 619      51.570  38.880  53.630  1.00  0.00           H
ATOM    567  CA  CYS A 619      49.880  39.890  54.390  1.00  0.00           C
ATOM    568  HA  CYS A 619      49.560  40.910  54.270  1.00  0.00           H
ATOM    569  CB  CYS A 619      49.000  39.070  53.350  1.00  0.00           C
ATOM    570  HB1 CYS A 619      49.180  38.030  53.680  1.00  0.00           H
ATOM    571  HB2 CYS A 619      49.450  39.260  52.360  1.00  0.00           H
ATOM    572  SG  CYS A 619      47.190  39.370  53.290  1.00  0.00           S
ATOM    573  HG1 CYS A 619      47.050  38.940  54.530  1.00  0.00           H
ATOM    574  C   CYS A 619      49.420  39.720  55.830  1.00  0.00           C
ATOM    575  O   CYS A 619      48.540  40.450  56.340  1.00  0.00           O
ATOM    576  N   MET A 620      50.180  38.830  56.550  1.00  0.00           N
ATOM    577  HN  MET A 620      50.770  38.290  55.960  1.00  0.00           H
ATOM    578  CA  MET A 620      49.890  38.380  57.870  1.00  0.00           C
ATOM    579  HA  MET A 620      48.890  37.980  57.870  1.00  0.00           H
ATOM    580  CB  MET A 620      50.670  37.090  58.200  1.00  0.00           C
ATOM    581  HB1 MET A 620      51.690  37.110  57.790  1.00  0.00           H
ATOM    582  HB2 MET A 620      50.400  36.130  57.710  1.00  0.00           H
ATOM    583  CG  MET A 620      50.860  37.010  59.740  1.00  0.00           C
ATOM    584  HG1 MET A 620      49.890  37.380  60.120  1.00  0.00           H
ATOM    585  HG2 MET A 620      51.630  37.760  60.070  1.00  0.00           H
ATOM    586  SD  MET A 620      51.290  35.450  60.570  1.00  0.00           S
ATOM    587  CE  MET A 620      49.970  34.380  60.000  1.00  0.00           C
ATOM    588  HE1 MET A 620      50.260  33.870  59.060  1.00  0.00           H
ATOM    589  HE2 MET A 620      49.010  34.910  59.820  1.00  0.00           H
ATOM    590  HE3 MET A 620      49.680  33.610  60.750  1.00  0.00           H
ATOM    591  C   MET A 620      49.890  39.510  58.820  1.00  0.00           C
ATOM    592  O   MET A 620      48.970  39.620  59.630  1.00  0.00           O
ATOM    593  N   SER A 621      50.960  40.380  58.730  1.00  0.00           N
ATOM    594  HN  SER A 621      51.660  40.310  58.010  1.00  0.00           H
ATOM    595  CA  SER A 621      51.090  41.430  59.710  1.00  0.00           C
ATOM    596  HA  SER A 621      50.960  40.910  60.640  1.00  0.00           H
ATOM    597  CB  SER A 621      52.570  41.920  59.790  1.00  0.00           C
ATOM    598  HB1 SER A 621      52.980  42.130  58.780  1.00  0.00           H
ATOM    599  HB2 SER A 621      53.080  41.080  60.310  1.00  0.00           H
ATOM    600  OG  SER A 621      52.750  43.030  60.640  1.00  0.00           O
ATOM    601  HG1 SER A 621      52.630  42.660  61.510  1.00  0.00           H
ATOM    602  C   SER A 621      50.010  42.560  59.630  1.00  0.00           C
ATOM    603  O   SER A 621      49.380  42.980  60.640  1.00  0.00           O
ATOM    604  N   PRO A 622      49.600  43.100  58.510  1.00  0.00           N
ATOM    605  CD  PRO A 622      50.440  43.160  57.320  1.00  0.00           C
ATOM    606  HD1 PRO A 622      50.130  42.270  56.750  1.00  0.00           H
ATOM    607  HD2 PRO A 622      51.530  43.190  57.550  1.00  0.00           H
ATOM    608  CA  PRO A 622      48.410  44.000  58.420  1.00  0.00           C
ATOM    609  HA  PRO A 622      48.380  44.790  59.160  1.00  0.00           H
ATOM    610  CB  PRO A 622      48.560  44.590  56.980  1.00  0.00           C
ATOM    611  HB1 PRO A 622      48.280  45.660  57.030  1.00  0.00           H
ATOM    612  HB2 PRO A 622      47.900  44.090  56.230  1.00  0.00           H
ATOM    613  CG  PRO A 622      50.050  44.390  56.640  1.00  0.00           C
ATOM    614  HG1 PRO A 622      50.390  44.300  55.580  1.00  0.00           H
ATOM    615  HG2 PRO A 622      50.530  45.310  57.050  1.00  0.00           H
ATOM    616  C   PRO A 622      47.090  43.290  58.780  1.00  0.00           C
ATOM    617  O   PRO A 622      46.200  43.960  59.330  1.00  0.00           O
ATOM    618  N   VAL A 623      46.860  41.990  58.360  1.00  0.00           N
ATOM    619  HN  VAL A 623      47.580  41.430  57.970  1.00  0.00           H
ATOM    620  CA  VAL A 623      45.650  41.250  58.720  1.00  0.00           C
ATOM    621  HA  VAL A 623      44.810  41.780  58.300  1.00  0.00           H
ATOM    622  CB  VAL A 623      45.530  39.940  57.980  1.00  0.00           C
ATOM    623  HB  VAL A 623      46.470  39.330  58.050  1.00  0.00           H
ATOM    624  CG1 VAL A 623      44.390  39.000  58.440  1.00  0.00           C
ATOM    625 HG11 VAL A 623      43.400  39.470  58.260  1.00  0.00           H
ATOM    626 HG12 VAL A 623      44.490  38.790  59.520  1.00  0.00           H
ATOM    627 HG13 VAL A 623      44.410  38.050  57.860  1.00  0.00           H
ATOM    628  CG2 VAL A 623      45.190  40.290  56.470  1.00  0.00           C
ATOM    629 HG21 VAL A 623      44.400  41.070  56.450  1.00  0.00           H
ATOM    630 HG22 VAL A 623      44.930  39.300  56.060  1.00  0.00           H
ATOM    631 HG23 VAL A 623      45.990  40.630  55.780  1.00  0.00           H
ATOM    632  C   VAL A 623      45.450  41.100  60.210  1.00  0.00           C
ATOM    633  O   VAL A 623      44.410  41.500  60.780  1.00  0.00           O
ATOM    634  N   ILE A 624      46.540  40.640  60.930  1.00  0.00           N
ATOM    635  HN  ILE A 624      47.380  40.420  60.460  1.00  0.00           H
ATOM    636  CA  ILE A 624      46.580  40.650  62.390  1.00  0.00           C
ATOM    637  HA  ILE A 624      45.820  39.950  62.650  1.00  0.00           H
ATOM    638  CB  ILE A 624      47.970  40.080  62.900  1.00  0.00           C
ATOM    639  HB  ILE A 624      48.770  40.540  62.290  1.00  0.00           H
ATOM    640  CG2 ILE A 624      48.180  40.420  64.410  1.00  0.00           C
ATOM    641 HG21 ILE A 624      47.340  40.140  65.070  1.00  0.00           H
ATOM    642 HG22 ILE A 624      48.390  41.500  64.560  1.00  0.00           H
ATOM    643 HG23 ILE A 624      49.150  39.970  64.740  1.00  0.00           H
ATOM    644  CG1 ILE A 624      48.020  38.580  62.630  1.00  0.00           C
ATOM    645 HG11 ILE A 624      47.560  38.400  61.630  1.00  0.00           H
ATOM    646 HG12 ILE A 624      47.330  38.130  63.360  1.00  0.00           H
ATOM    647  CD  ILE A 624      49.370  37.950  62.810  1.00  0.00           C
ATOM    648  HD1 ILE A 624      49.440  36.850  62.650  1.00  0.00           H
ATOM    649  HD2 ILE A 624      49.800  38.090  63.830  1.00  0.00           H
ATOM    650  HD3 ILE A 624      50.140  38.480  62.190  1.00  0.00           H
ATOM    651  C   ILE A 624      46.480  41.990  63.070  1.00  0.00           C
ATOM    652  O   ILE A 624      45.680  42.200  63.970  1.00  0.00           O
ATOM    653  N   THR A 625      47.370  42.940  62.620  1.00  0.00           N
ATOM    654  HN  THR A 625      48.000  42.630  61.920  1.00  0.00           H
ATOM    655  CA  THR A 625      47.360  44.360  63.100  1.00  0.00           C
ATOM    656  HA  THR A 625      47.530  44.480  64.160  1.00  0.00           H
ATOM    657  CB  THR A 625      48.550  45.190  62.540  1.00  0.00           C
ATOM    658  HB  THR A 625      48.610  45.080  61.440  1.00  0.00           H
ATOM    659  OG1 THR A 625      49.690  44.670  63.200  1.00  0.00           O
ATOM    660  HG1 THR A 625      50.490  44.830  62.700  1.00  0.00           H
ATOM    661  CG2 THR A 625      48.290  46.670  62.900  1.00  0.00           C
ATOM    662 HG21 THR A 625      48.320  46.930  63.980  1.00  0.00           H
ATOM    663 HG22 THR A 625      47.350  47.120  62.480  1.00  0.00           H
ATOM    664 HG23 THR A 625      49.200  47.210  62.540  1.00  0.00           H
ATOM    665  C   THR A 625      46.010  45.070  62.980  1.00  0.00           C
ATOM    666  O   THR A 625      45.550  45.710  63.920  1.00  0.00           O
ATOM    667  N   PHE A 626      45.310  44.860  61.820  1.00  0.00           N
ATOM    668  HN  PHE A 626      45.820  44.550  61.020  1.00  0.00           H
ATOM    669  CA  PHE A 626      44.010  45.370  61.580  1.00  0.00           C
ATOM    670  HA  PHE A 626      44.150  46.440  61.700  1.00  0.00           H
ATOM    671  CB  PHE A 626      43.460  45.050  60.080  1.00  0.00           C
ATOM    672  HB1 PHE A 626      43.680  44.000  59.780  1.00  0.00           H
ATOM    673  HB2 PHE A 626      44.040  45.690  59.390  1.00  0.00           H
ATOM    674  CG  PHE A 626      41.940  45.370  59.910  1.00  0.00           C
ATOM    675  CD1 PHE A 626      41.050  44.380  59.450  1.00  0.00           C
ATOM    676  HD1 PHE A 626      41.290  43.340  59.300  1.00  0.00           H
ATOM    677  CE1 PHE A 626      39.770  44.830  59.030  1.00  0.00           C
ATOM    678  HE1 PHE A 626      39.090  44.130  58.590  1.00  0.00           H
ATOM    679  CZ  PHE A 626      39.400  46.130  59.090  1.00  0.00           C
ATOM    680  HZ  PHE A 626      38.410  46.340  58.730  1.00  0.00           H
ATOM    681  CD2 PHE A 626      41.540  46.700  60.100  1.00  0.00           C
ATOM    682  HD2 PHE A 626      42.270  47.440  60.400  1.00  0.00           H
ATOM    683  CE2 PHE A 626      40.210  47.020  59.700  1.00  0.00           C
ATOM    684  HE2 PHE A 626      39.840  48.030  59.830  1.00  0.00           H
ATOM    685  C   PHE A 626      42.950  44.990  62.700  1.00  0.00           C
ATOM    686  O   PHE A 626      42.220  45.820  63.300  1.00  0.00           O
ATOM    687  N   GLY A 627      42.970  43.680  63.080  1.00  0.00           N
ATOM    688  HN  GLY A 627      43.640  43.130  62.590  1.00  0.00           H
ATOM    689  CA  GLY A 627      41.990  43.080  64.000  1.00  0.00           C
ATOM    690  HA1 GLY A 627      42.200  42.030  64.070  1.00  0.00           H
ATOM    691  HA2 GLY A 627      41.010  43.440  63.720  1.00  0.00           H
ATOM    692  C   GLY A 627      42.240  43.610  65.430  1.00  0.00           C
ATOM    693  O   GLY A 627      41.260  43.840  66.210  1.00  0.00           O
ATOM    694  N   GLY A 628      43.480  43.860  65.740  1.00  0.00           N
ATOM    695  HN  GLY A 628      44.240  43.610  65.160  1.00  0.00           H
ATOM    696  CA  GLY A 628      43.840  44.390  67.040  1.00  0.00           C
ATOM    697  HA1 GLY A 628      44.900  44.270  67.180  1.00  0.00           H
ATOM    698  HA2 GLY A 628      43.380  43.820  67.840  1.00  0.00           H
ATOM    699  C   GLY A 628      43.390  45.870  67.210  1.00  0.00           C
ATOM    700  O   GLY A 628      42.750  46.250  68.170  1.00  0.00           O
ATOM    701  N   LEU A 629      43.710  46.710  66.170  1.00  0.00           N
ATOM    702  HN  LEU A 629      44.260  46.310  65.430  1.00  0.00           H
ATOM    703  CA  LEU A 629      43.350  48.080  65.980  1.00  0.00           C
ATOM    704  HA  LEU A 629      43.710  48.650  66.820  1.00  0.00           H
ATOM    705  CB  LEU A 629      43.890  48.640  64.620  1.00  0.00           C
ATOM    706  HB1 LEU A 629      43.320  49.580  64.450  1.00  0.00           H
ATOM    707  HB2 LEU A 629      43.730  47.940  63.780  1.00  0.00           H
ATOM    708  CG  LEU A 629      45.420  48.980  64.600  1.00  0.00           C
ATOM    709  HG  LEU A 629      45.880  48.120  65.120  1.00  0.00           H
ATOM    710  CD1 LEU A 629      46.030  49.210  63.200  1.00  0.00           C
ATOM    711 HD11 LEU A 629      45.790  50.260  62.890  1.00  0.00           H
ATOM    712 HD12 LEU A 629      45.680  48.490  62.450  1.00  0.00           H
ATOM    713 HD13 LEU A 629      47.130  49.260  63.330  1.00  0.00           H
ATOM    714  CD2 LEU A 629      45.770  50.300  65.370  1.00  0.00           C
ATOM    715 HD21 LEU A 629      45.530  51.290  64.910  1.00  0.00           H
ATOM    716 HD22 LEU A 629      46.860  50.330  65.600  1.00  0.00           H
ATOM    717 HD23 LEU A 629      45.230  50.310  66.350  1.00  0.00           H
ATOM    718  C   LEU A 629      41.820  48.260  66.020  1.00  0.00           C
ATOM    719  O   LEU A 629      41.350  49.190  66.720  1.00  0.00           O
ATOM    720  N   LEU A 630      41.050  47.500  65.280  1.00  0.00           N
ATOM    721  HN  LEU A 630      41.450  46.990  64.520  1.00  0.00           H
ATOM    722  CA  LEU A 630      39.570  47.630  65.210  1.00  0.00           C
ATOM    723  HA  LEU A 630      39.410  48.680  65.050  1.00  0.00           H
ATOM    724  CB  LEU A 630      38.980  46.770  64.060  1.00  0.00           C
ATOM    725  HB1 LEU A 630      39.020  45.710  64.420  1.00  0.00           H
ATOM    726  HB2 LEU A 630      39.650  46.880  63.190  1.00  0.00           H
ATOM    727  CG  LEU A 630      37.600  47.050  63.560  1.00  0.00           C
ATOM    728  HG  LEU A 630      36.960  46.960  64.470  1.00  0.00           H
ATOM    729  CD1 LEU A 630      37.430  48.440  63.190  1.00  0.00           C
ATOM    730 HD11 LEU A 630      38.350  48.800  62.690  1.00  0.00           H
ATOM    731 HD12 LEU A 630      37.320  49.120  64.060  1.00  0.00           H
ATOM    732 HD13 LEU A 630      36.630  48.560  62.430  1.00  0.00           H
ATOM    733  CD2 LEU A 630      37.230  46.060  62.480  1.00  0.00           C
ATOM    734 HD21 LEU A 630      37.890  46.230  61.620  1.00  0.00           H
ATOM    735 HD22 LEU A 630      36.230  46.410  62.130  1.00  0.00           H
ATOM    736 HD23 LEU A 630      37.220  45.010  62.830  1.00  0.00           H
ATOM    737  C   LEU A 630      38.920  47.210  66.460  1.00  0.00           C
ATOM    738  O   LEU A 630      38.000  47.880  66.910  1.00  0.00           O
ATOM    739  N   GLY A 631      39.440  46.160  67.120  1.00  0.00           N
ATOM    740  HN  GLY A 631      40.140  45.550  66.750  1.00  0.00           H
ATOM    741  CA  GLY A 631      39.140  45.850  68.530  1.00  0.00           C
ATOM    742  HA1 GLY A 631      39.730  44.960  68.690  1.00  0.00           H
ATOM    743  HA2 GLY A 631      38.080  45.660  68.580  1.00  0.00           H
ATOM    744  C   GLY A 631      39.510  46.850  69.600  1.00  0.00           C
ATOM    745  O   GLY A 631      38.800  46.980  70.620  1.00  0.00           O
ATOM    746  N   GLU A 632      40.600  47.650  69.490  1.00  0.00           N
ATOM    747  HN  GLU A 632      41.220  47.530  68.720  1.00  0.00           H
ATOM    748  CA  GLU A 632      40.800  48.760  70.410  1.00  0.00           C
ATOM    749  HA  GLU A 632      40.740  48.350  71.410  1.00  0.00           H
ATOM    750  CB  GLU A 632      42.230  49.340  70.210  1.00  0.00           C
ATOM    751  HB1 GLU A 632      42.340  49.620  69.150  1.00  0.00           H
ATOM    752  HB2 GLU A 632      42.910  48.470  70.420  1.00  0.00           H
ATOM    753  CG  GLU A 632      42.540  50.570  71.050  1.00  0.00           C
ATOM    754  HG1 GLU A 632      42.210  50.380  72.090  1.00  0.00           H
ATOM    755  HG2 GLU A 632      42.020  51.390  70.480  1.00  0.00           H
ATOM    756  CD  GLU A 632      44.030  50.700  71.150  1.00  0.00           C
ATOM    757  OE1 GLU A 632      44.660  50.580  72.250  1.00  0.00           O
ATOM    758  OE2 GLU A 632      44.690  51.020  70.110  1.00  0.00           O
ATOM    759  C   GLU A 632      39.790  49.830  70.080  1.00  0.00           C
ATOM    760  O   GLU A 632      39.080  50.320  70.910  1.00  0.00           O
ATOM    761  N   ALA A 633      39.560  50.170  68.820  1.00  0.00           N
ATOM    762  HN  ALA A 633      40.140  49.830  68.080  1.00  0.00           H
ATOM    763  CA  ALA A 633      38.660  51.250  68.360  1.00  0.00           C
ATOM    764  HA  ALA A 633      39.090  52.160  68.750  1.00  0.00           H
ATOM    765  CB  ALA A 633      38.700  51.330  66.870  1.00  0.00           C
ATOM    766  HB1 ALA A 633      38.260  50.450  66.360  1.00  0.00           H
ATOM    767  HB2 ALA A 633      39.770  51.480  66.570  1.00  0.00           H
ATOM    768  HB3 ALA A 633      38.040  52.180  66.580  1.00  0.00           H
ATOM    769  C   ALA A 633      37.230  51.120  68.830  1.00  0.00           C
ATOM    770  O   ALA A 633      36.480  52.060  69.050  1.00  0.00           O
ATOM    771  N   THR A 634      36.670  49.880  68.870  1.00  0.00           N
ATOM    772  HN  THR A 634      37.190  49.080  68.570  1.00  0.00           H
ATOM    773  CA  THR A 634      35.330  49.570  69.290  1.00  0.00           C
ATOM    774  HA  THR A 634      34.770  50.490  69.410  1.00  0.00           H
ATOM    775  CB  THR A 634      34.670  48.650  68.290  1.00  0.00           C
ATOM    776  HB  THR A 634      33.680  48.250  68.590  1.00  0.00           H
ATOM    777  OG1 THR A 634      35.380  47.520  67.880  1.00  0.00           O
ATOM    778  HG1 THR A 634      36.280  47.820  67.730  1.00  0.00           H
ATOM    779  CG2 THR A 634      34.470  49.480  66.980  1.00  0.00           C
ATOM    780 HG21 THR A 634      35.470  49.730  66.560  1.00  0.00           H
ATOM    781 HG22 THR A 634      33.810  50.360  67.100  1.00  0.00           H
ATOM    782 HG23 THR A 634      33.950  49.050  66.100  1.00  0.00           H
ATOM    783  C   THR A 634      35.310  48.870  70.640  1.00  0.00           C
ATOM    784  O   THR A 634      34.340  48.180  70.980  1.00  0.00           O
ATOM    785  N   GLU A 635      36.400  48.990  71.400  1.00  0.00           N
ATOM    786  HN  GLU A 635      37.220  49.400  71.000  1.00  0.00           H
ATOM    787  CA  GLU A 635      36.620  48.670  72.780  1.00  0.00           C
ATOM    788  HA  GLU A 635      37.700  48.750  72.840  1.00  0.00           H
ATOM    789  CB  GLU A 635      35.940  49.750  73.680  1.00  0.00           C
ATOM    790  HB1 GLU A 635      34.860  49.490  73.600  1.00  0.00           H
ATOM    791  HB2 GLU A 635      35.940  50.720  73.140  1.00  0.00           H
ATOM    792  CG  GLU A 635      36.350  49.770  75.100  1.00  0.00           C
ATOM    793  HG1 GLU A 635      37.430  50.020  75.250  1.00  0.00           H
ATOM    794  HG2 GLU A 635      36.090  48.830  75.640  1.00  0.00           H
ATOM    795  CD  GLU A 635      35.500  50.860  75.760  1.00  0.00           C
ATOM    796  OE1 GLU A 635      34.430  51.310  75.210  1.00  0.00           O
ATOM    797  OE2 GLU A 635      35.810  51.100  76.960  1.00  0.00           O
ATOM    798  C   GLU A 635      36.310  47.240  73.200  1.00  0.00           C
ATOM    799  O   GLU A 635      35.270  46.910  73.900  1.00  0.00           O
ATOM    800  N   GLY A 636      37.160  46.300  72.830  1.00  0.00           N
ATOM    801  HN  GLY A 636      37.910  46.650  72.280  1.00  0.00           H
ATOM    802  CA  GLY A 636      37.230  44.990  73.340  1.00  0.00           C
ATOM    803  HA1 GLY A 636      36.620  44.930  74.240  1.00  0.00           H
ATOM    804  HA2 GLY A 636      38.270  44.760  73.550  1.00  0.00           H
ATOM    805  C   GLY A 636      36.580  43.960  72.550  1.00  0.00           C
ATOM    806  O   GLY A 636      36.840  42.800  72.800  1.00  0.00           O
ATOM    807  N   ARG A 637      35.930  44.230  71.470  1.00  0.00           N
ATOM    808  HN  ARG A 637      35.980  45.170  71.170  1.00  0.00           H
ATOM    809  CA  ARG A 637      35.240  43.330  70.510  1.00  0.00           C
ATOM    810  HA  ARG A 637      34.780  42.560  71.110  1.00  0.00           H
ATOM    811  CB  ARG A 637      33.980  44.010  69.830  1.00  0.00           C
ATOM    812  HB1 ARG A 637      33.620  43.430  68.940  1.00  0.00           H
ATOM    813  HB2 ARG A 637      34.440  44.950  69.470  1.00  0.00           H
ATOM    814  CG  ARG A 637      32.820  44.340  70.760  1.00  0.00           C
ATOM    815  HG1 ARG A 637      31.940  44.780  70.250  1.00  0.00           H
ATOM    816  HG2 ARG A 637      33.290  45.080  71.450  1.00  0.00           H
ATOM    817  CD  ARG A 637      32.210  43.120  71.550  1.00  0.00           C
ATOM    818  HD1 ARG A 637      31.450  43.580  72.220  1.00  0.00           H
ATOM    819  HD2 ARG A 637      32.940  42.590  72.200  1.00  0.00           H
ATOM    820  NE  ARG A 637      31.650  42.030  70.670  1.00  0.00           N
ATOM    821  HE  ARG A 637      31.920  42.040  69.720  1.00  0.00           H
ATOM    822  CZ  ARG A 637      30.470  41.450  70.950  1.00  0.00           C
ATOM    823  NH1 ARG A 637      30.020  41.340  72.200  1.00  0.00           N
ATOM    824 HH11 ARG A 637      30.590  41.630  72.960  1.00  0.00           H
ATOM    825 HH12 ARG A 637      29.250  40.710  72.380  1.00  0.00           H
ATOM    826  NH2 ARG A 637      29.970  40.680  70.030  1.00  0.00           N
ATOM    827 HH21 ARG A 637      30.360  40.680  69.110  1.00  0.00           H
ATOM    828 HH22 ARG A 637      29.240  40.060  70.360  1.00  0.00           H
ATOM    829  C   ARG A 637      36.120  42.500  69.570  1.00  0.00           C
ATOM    830  O   ARG A 637      36.410  41.340  69.820  1.00  0.00           O
ATOM    831  N   ILE A 638      36.640  43.120  68.410  1.00  0.00           N
ATOM    832  HN  ILE A 638      36.630  44.110  68.230  1.00  0.00           H
ATOM    833  CA  ILE A 638      37.410  42.320  67.350  1.00  0.00           C
ATOM    834  HA  ILE A 638      36.890  41.430  67.050  1.00  0.00           H
ATOM    835  CB  ILE A 638      37.580  43.110  66.070  1.00  0.00           C
ATOM    836  HB  ILE A 638      38.230  44.000  66.250  1.00  0.00           H
ATOM    837  CG2 ILE A 638      38.170  42.190  65.040  1.00  0.00           C
ATOM    838 HG21 ILE A 638      37.740  41.170  65.010  1.00  0.00           H
ATOM    839 HG22 ILE A 638      39.220  42.080  65.380  1.00  0.00           H
ATOM    840 HG23 ILE A 638      38.270  42.690  64.060  1.00  0.00           H
ATOM    841  CG1 ILE A 638      36.190  43.590  65.550  1.00  0.00           C
ATOM    842 HG11 ILE A 638      36.420  44.280  64.710  1.00  0.00           H
ATOM    843 HG12 ILE A 638      35.760  44.290  66.290  1.00  0.00           H
ATOM    844  CD  ILE A 638      35.200  42.560  65.270  1.00  0.00           C
ATOM    845  HD1 ILE A 638      35.630  41.860  64.510  1.00  0.00           H
ATOM    846  HD2 ILE A 638      34.300  43.070  64.870  1.00  0.00           H
ATOM    847  HD3 ILE A 638      34.990  41.960  66.180  1.00  0.00           H
ATOM    848  C   ILE A 638      38.740  41.830  67.860  1.00  0.00           C
ATOM    849  O   ILE A 638      39.620  42.570  68.370  1.00  0.00           O
ATOM    850  N   SER A 639      38.960  40.470  67.700  1.00  0.00           N
ATOM    851  HN  SER A 639      38.140  39.930  67.500  1.00  0.00           H
ATOM    852  CA  SER A 639      40.220  39.820  67.950  1.00  0.00           C
ATOM    853  HA  SER A 639      40.770  40.250  68.780  1.00  0.00           H
ATOM    854  CB  SER A 639      39.890  38.460  68.480  1.00  0.00           C
ATOM    855  HB1 SER A 639      39.400  38.710  69.450  1.00  0.00           H
ATOM    856  HB2 SER A 639      40.760  37.910  68.890  1.00  0.00           H
ATOM    857  OG  SER A 639      39.010  37.730  67.590  1.00  0.00           O
ATOM    858  HG1 SER A 639      38.190  38.220  67.690  1.00  0.00           H
ATOM    859  C   SER A 639      41.130  39.720  66.710  1.00  0.00           C
ATOM    860  O   SER A 639      40.610  39.840  65.610  1.00  0.00           O
ATOM    861  N   ALA A 640      42.400  39.380  66.840  1.00  0.00           N
ATOM    862  HN  ALA A 640      42.760  39.320  67.770  1.00  0.00           H
ATOM    863  CA  ALA A 640      43.340  38.900  65.830  1.00  0.00           C
ATOM    864  HA  ALA A 640      43.450  39.630  65.050  1.00  0.00           H
ATOM    865  CB  ALA A 640      44.650  38.680  66.550  1.00  0.00           C
ATOM    866  HB1 ALA A 640      44.850  39.650  67.060  1.00  0.00           H
ATOM    867  HB2 ALA A 640      45.480  38.590  65.820  1.00  0.00           H
ATOM    868  HB3 ALA A 640      44.500  37.830  67.250  1.00  0.00           H
ATOM    869  C   ALA A 640      42.870  37.650  65.100  1.00  0.00           C
ATOM    870  O   ALA A 640      42.850  37.510  63.860  1.00  0.00           O
ATOM    871  N   ILE A 641      42.300  36.630  65.790  1.00  0.00           N
ATOM    872  HN  ILE A 641      42.330  36.700  66.790  1.00  0.00           H
ATOM    873  CA  ILE A 641      41.740  35.450  65.200  1.00  0.00           C
ATOM    874  HA  ILE A 641      42.400  35.160  64.390  1.00  0.00           H
ATOM    875  CB  ILE A 641      41.690  34.340  66.210  1.00  0.00           C
ATOM    876  HB  ILE A 641      42.660  34.390  66.750  1.00  0.00           H
ATOM    877  CG2 ILE A 641      40.690  34.540  67.370  1.00  0.00           C
ATOM    878 HG21 ILE A 641      39.680  34.420  66.940  1.00  0.00           H
ATOM    879 HG22 ILE A 641      40.850  35.510  67.910  1.00  0.00           H
ATOM    880 HG23 ILE A 641      40.750  33.730  68.120  1.00  0.00           H
ATOM    881  CG1 ILE A 641      41.500  32.950  65.470  1.00  0.00           C
ATOM    882 HG11 ILE A 641      40.530  32.840  64.940  1.00  0.00           H
ATOM    883 HG12 ILE A 641      41.360  32.170  66.240  1.00  0.00           H
ATOM    884  CD  ILE A 641      42.620  32.550  64.490  1.00  0.00           C
ATOM    885  HD1 ILE A 641      42.500  33.090  63.520  1.00  0.00           H
ATOM    886  HD2 ILE A 641      42.530  31.450  64.300  1.00  0.00           H
ATOM    887  HD3 ILE A 641      43.700  32.710  64.710  1.00  0.00           H
ATOM    888  C   ILE A 641      40.410  35.580  64.370  1.00  0.00           C
ATOM    889  O   ILE A 641      40.280  35.060  63.290  1.00  0.00           O
ATOM    890  N   GLU A 642      39.500  36.480  64.820  1.00  0.00           N
ATOM    891  HN  GLU A 642      39.480  36.970  65.690  1.00  0.00           H
ATOM    892  CA  GLU A 642      38.390  36.900  63.980  1.00  0.00           C
ATOM    893  HA  GLU A 642      37.840  36.020  63.660  1.00  0.00           H
ATOM    894  CB  GLU A 642      37.370  37.880  64.670  1.00  0.00           C
ATOM    895  HB1 GLU A 642      36.640  38.350  63.980  1.00  0.00           H
ATOM    896  HB2 GLU A 642      37.820  38.810  65.070  1.00  0.00           H
ATOM    897  CG  GLU A 642      36.540  37.090  65.710  1.00  0.00           C
ATOM    898  HG1 GLU A 642      37.210  36.410  66.280  1.00  0.00           H
ATOM    899  HG2 GLU A 642      35.870  36.340  65.230  1.00  0.00           H
ATOM    900  CD  GLU A 642      35.880  38.060  66.570  1.00  0.00           C
ATOM    901  OE1 GLU A 642      34.620  38.190  66.520  1.00  0.00           O
ATOM    902  OE2 GLU A 642      36.590  38.690  67.450  1.00  0.00           O
ATOM    903  C   GLU A 642      38.850  37.580  62.600  1.00  0.00           C
ATOM    904  O   GLU A 642      38.430  37.290  61.460  1.00  0.00           O
ATOM    905  N   SER A 643      39.920  38.470  62.720  1.00  0.00           N
ATOM    906  HN  SER A 643      40.260  38.780  63.610  1.00  0.00           H
ATOM    907  CA  SER A 643      40.480  39.050  61.530  1.00  0.00           C
ATOM    908  HA  SER A 643      39.700  39.640  61.070  1.00  0.00           H
ATOM    909  CB  SER A 643      41.580  40.050  61.970  1.00  0.00           C
ATOM    910  HB1 SER A 643      42.500  39.580  62.370  1.00  0.00           H
ATOM    911  HB2 SER A 643      41.250  40.810  62.720  1.00  0.00           H
ATOM    912  OG  SER A 643      41.920  40.740  60.770  1.00  0.00           O
ATOM    913  HG1 SER A 643      42.840  40.990  60.850  1.00  0.00           H
ATOM    914  C   SER A 643      41.080  38.050  60.510  1.00  0.00           C
ATOM    915  O   SER A 643      40.750  38.030  59.330  1.00  0.00           O
ATOM    916  N   LEU A 644      41.850  37.080  60.960  1.00  0.00           N
ATOM    917  HN  LEU A 644      42.180  37.050  61.900  1.00  0.00           H
ATOM    918  CA  LEU A 644      42.480  36.040  60.150  1.00  0.00           C
ATOM    919  HA  LEU A 644      43.120  36.360  59.350  1.00  0.00           H
ATOM    920  CB  LEU A 644      43.350  35.070  61.040  1.00  0.00           C
ATOM    921  HB1 LEU A 644      43.740  34.200  60.470  1.00  0.00           H
ATOM    922  HB2 LEU A 644      42.850  34.490  61.850  1.00  0.00           H
ATOM    923  CG  LEU A 644      44.630  35.690  61.660  1.00  0.00           C
ATOM    924  HG  LEU A 644      44.430  36.600  62.280  1.00  0.00           H
ATOM    925  CD1 LEU A 644      45.310  34.650  62.510  1.00  0.00           C
ATOM    926 HD11 LEU A 644      45.500  33.750  61.890  1.00  0.00           H
ATOM    927 HD12 LEU A 644      44.700  34.450  63.420  1.00  0.00           H
ATOM    928 HD13 LEU A 644      46.290  34.970  62.930  1.00  0.00           H
ATOM    929  CD2 LEU A 644      45.560  36.180  60.560  1.00  0.00           C
ATOM    930 HD21 LEU A 644      45.250  37.160  60.140  1.00  0.00           H
ATOM    931 HD22 LEU A 644      45.600  35.430  59.730  1.00  0.00           H
ATOM    932 HD23 LEU A 644      46.590  36.330  60.920  1.00  0.00           H
ATOM    933  C   LEU A 644      41.370  35.180  59.520  1.00  0.00           C
ATOM    934  O   LEU A 644      41.470  34.770  58.380  1.00  0.00           O
ATOM    935  N   PHE A 645      40.360  34.850  60.310  1.00  0.00           N
ATOM    936  HN  PHE A 645      40.220  35.220  61.230  1.00  0.00           H
ATOM    937  CA  PHE A 645      39.270  34.090  59.840  1.00  0.00           C
ATOM    938  HA  PHE A 645      39.680  33.250  59.280  1.00  0.00           H
ATOM    939  CB  PHE A 645      38.370  33.410  60.950  1.00  0.00           C
ATOM    940  HB1 PHE A 645      37.740  34.130  61.500  1.00  0.00           H
ATOM    941  HB2 PHE A 645      39.040  32.910  61.680  1.00  0.00           H
ATOM    942  CG  PHE A 645      37.400  32.440  60.340  1.00  0.00           C
ATOM    943  CD1 PHE A 645      36.230  32.870  59.700  1.00  0.00           C
ATOM    944  HD1 PHE A 645      36.080  33.930  59.630  1.00  0.00           H
ATOM    945  CE1 PHE A 645      35.330  31.970  59.040  1.00  0.00           C
ATOM    946  HE1 PHE A 645      34.500  32.280  58.420  1.00  0.00           H
ATOM    947  CZ  PHE A 645      35.650  30.660  59.040  1.00  0.00           C
ATOM    948  HZ  PHE A 645      35.080  29.890  58.520  1.00  0.00           H
ATOM    949  CD2 PHE A 645      37.770  31.080  60.150  1.00  0.00           C
ATOM    950  HD2 PHE A 645      38.760  30.840  60.520  1.00  0.00           H
ATOM    951  CE2 PHE A 645      36.960  30.220  59.450  1.00  0.00           C
ATOM    952  HE2 PHE A 645      37.230  29.190  59.290  1.00  0.00           H
ATOM    953  C   PHE A 645      38.460  34.890  58.750  1.00  0.00           C
ATOM    954  O   PHE A 645      38.210  34.270  57.690  1.00  0.00           O
ATOM    955  N   GLY A 646      38.070  36.150  58.960  1.00  0.00           N
ATOM    956  HN  GLY A 646      38.360  36.550  59.830  1.00  0.00           H
ATOM    957  CA  GLY A 646      37.350  37.060  58.000  1.00  0.00           C
ATOM    958  HA1 GLY A 646      37.190  38.030  58.450  1.00  0.00           H
ATOM    959  HA2 GLY A 646      36.480  36.590  57.570  1.00  0.00           H
ATOM    960  C   GLY A 646      38.140  37.180  56.690  1.00  0.00           C
ATOM    961  O   GLY A 646      37.500  36.960  55.620  1.00  0.00           O
ATOM    962  N   ALA A 647      39.510  37.410  56.760  1.00  0.00           N
ATOM    963  HN  ALA A 647      40.000  37.470  57.620  1.00  0.00           H
ATOM    964  CA  ALA A 647      40.330  37.310  55.560  1.00  0.00           C
ATOM    965  HA  ALA A 647      39.940  38.030  54.870  1.00  0.00           H
ATOM    966  CB  ALA A 647      41.740  37.750  55.930  1.00  0.00           C
ATOM    967  HB1 ALA A 647      42.370  37.670  55.020  1.00  0.00           H
ATOM    968  HB2 ALA A 647      42.200  37.050  56.650  1.00  0.00           H
ATOM    969  HB3 ALA A 647      41.740  38.780  56.330  1.00  0.00           H
ATOM    970  C   ALA A 647      40.410  35.970  54.890  1.00  0.00           C
ATOM    971  O   ALA A 647      40.460  35.850  53.650  1.00  0.00           O
ATOM    972  N   SER A 648      40.320  34.860  55.640  1.00  0.00           N
ATOM    973  HN  SER A 648      40.270  34.950  56.630  1.00  0.00           H
ATOM    974  CA  SER A 648      40.240  33.480  55.140  1.00  0.00           C
ATOM    975  HA  SER A 648      40.940  33.460  54.320  1.00  0.00           H
ATOM    976  CB  SER A 648      40.630  32.420  56.240  1.00  0.00           C
ATOM    977  HB1 SER A 648      40.010  32.590  57.150  1.00  0.00           H
ATOM    978  HB2 SER A 648      41.670  32.520  56.600  1.00  0.00           H
ATOM    979  OG  SER A 648      40.460  31.080  55.680  1.00  0.00           O
ATOM    980  HG1 SER A 648      41.260  30.980  55.170  1.00  0.00           H
ATOM    981  C   SER A 648      38.910  33.290  54.460  1.00  0.00           C
ATOM    982  O   SER A 648      38.900  32.900  53.270  1.00  0.00           O
ATOM    983  N   LEU A 649      37.750  33.510  55.050  1.00  0.00           N
ATOM    984  HN  LEU A 649      37.800  33.690  56.030  1.00  0.00           H
ATOM    985  CA  LEU A 649      36.500  33.330  54.480  1.00  0.00           C
ATOM    986  HA  LEU A 649      36.400  32.330  54.080  1.00  0.00           H
ATOM    987  CB  LEU A 649      35.420  33.350  55.650  1.00  0.00           C
ATOM    988  HB1 LEU A 649      35.620  34.250  56.270  1.00  0.00           H
ATOM    989  HB2 LEU A 649      35.800  32.440  56.160  1.00  0.00           H
ATOM    990  CG  LEU A 649      34.030  33.250  55.090  1.00  0.00           C
ATOM    991  HG  LEU A 649      33.970  32.620  54.180  1.00  0.00           H
ATOM    992  CD1 LEU A 649      32.990  32.620  56.010  1.00  0.00           C
ATOM    993 HD11 LEU A 649      32.730  33.300  56.840  1.00  0.00           H
ATOM    994 HD12 LEU A 649      33.420  31.680  56.430  1.00  0.00           H
ATOM    995 HD13 LEU A 649      32.070  32.310  55.470  1.00  0.00           H
ATOM    996  CD2 LEU A 649      33.510  34.630  54.720  1.00  0.00           C
ATOM    997 HD21 LEU A 649      33.310  35.230  55.640  1.00  0.00           H
ATOM    998 HD22 LEU A 649      32.480  34.500  54.300  1.00  0.00           H
ATOM    999 HD23 LEU A 649      34.170  35.210  54.050  1.00  0.00           H
ATOM   1000  C   LEU A 649      36.210  34.180  53.270  1.00  0.00           C
ATOM   1001  O   LEU A 649      35.760  33.610  52.230  1.00  0.00           O
ATOM   1002  N   THR A 650      36.570  35.460  53.350  1.00  0.00           N
ATOM   1003  HN  THR A 650      36.760  35.800  54.270  1.00  0.00           H
ATOM   1004  CA  THR A 650      36.550  36.270  52.150  1.00  0.00           C
ATOM   1005  HA  THR A 650      35.540  36.260  51.800  1.00  0.00           H
ATOM   1006  CB  THR A 650      36.780  37.760  52.450  1.00  0.00           C
ATOM   1007  HB  THR A 650      37.690  38.000  53.030  1.00  0.00           H
ATOM   1008  OG1 THR A 650      35.800  38.320  53.320  1.00  0.00           O
ATOM   1009  HG1 THR A 650      35.820  37.920  54.190  1.00  0.00           H
ATOM   1010  CG2 THR A 650      36.690  38.580  51.200  1.00  0.00           C
ATOM   1011 HG21 THR A 650      35.780  38.360  50.590  1.00  0.00           H
ATOM   1012 HG22 THR A 650      37.580  38.370  50.580  1.00  0.00           H
ATOM   1013 HG23 THR A 650      36.710  39.660  51.430  1.00  0.00           H
ATOM   1014  C   THR A 650      37.480  35.790  50.980  1.00  0.00           C
ATOM   1015  O   THR A 650      37.030  35.770  49.820  1.00  0.00           O
ATOM   1016  N   GLY A 651      38.700  35.420  51.300  1.00  0.00           N
ATOM   1017  HN  GLY A 651      38.970  35.470  52.260  1.00  0.00           H
ATOM   1018  CA  GLY A 651      39.690  35.270  50.210  1.00  0.00           C
ATOM   1019  HA1 GLY A 651      40.650  35.340  50.700  1.00  0.00           H
ATOM   1020  HA2 GLY A 651      39.460  36.060  49.510  1.00  0.00           H
ATOM   1021  C   GLY A 651      39.570  33.990  49.500  1.00  0.00           C
ATOM   1022  O   GLY A 651      39.890  33.980  48.310  1.00  0.00           O
ATOM   1023  N   ILE A 652      39.270  32.900  50.190  1.00  0.00           N
ATOM   1024  HN  ILE A 652      39.080  33.080  51.150  1.00  0.00           H
ATOM   1025  CA  ILE A 652      39.040  31.550  49.590  1.00  0.00           C
ATOM   1026  HA  ILE A 652      39.900  31.290  48.970  1.00  0.00           H
ATOM   1027  CB  ILE A 652      38.770  30.460  50.640  1.00  0.00           C
ATOM   1028  HB  ILE A 652      37.910  30.810  51.260  1.00  0.00           H
ATOM   1029  CG2 ILE A 652      38.130  29.130  50.070  1.00  0.00           C
ATOM   1030 HG21 ILE A 652      37.140  29.300  49.610  1.00  0.00           H
ATOM   1031 HG22 ILE A 652      37.910  28.460  50.930  1.00  0.00           H
ATOM   1032 HG23 ILE A 652      38.770  28.630  49.300  1.00  0.00           H
ATOM   1033  CG1 ILE A 652      40.060  30.320  51.530  1.00  0.00           C
ATOM   1034 HG11 ILE A 652      40.380  31.350  51.820  1.00  0.00           H
ATOM   1035 HG12 ILE A 652      40.860  29.820  50.930  1.00  0.00           H
ATOM   1036  CD  ILE A 652      39.730  29.470  52.750  1.00  0.00           C
ATOM   1037  HD1 ILE A 652      39.350  28.510  52.350  1.00  0.00           H
ATOM   1038  HD2 ILE A 652      38.830  29.880  53.240  1.00  0.00           H
ATOM   1039  HD3 ILE A 652      40.600  29.250  53.420  1.00  0.00           H
ATOM   1040  C   ILE A 652      37.880  31.590  48.590  1.00  0.00           C
ATOM   1041  O   ILE A 652      37.950  31.140  47.440  1.00  0.00           O
ATOM   1042  N   ALA A 653      36.830  32.280  49.020  1.00  0.00           N
ATOM   1043  HN  ALA A 653      36.760  32.640  49.940  1.00  0.00           H
ATOM   1044  CA  ALA A 653      35.750  32.450  48.200  1.00  0.00           C
ATOM   1045  HA  ALA A 653      35.420  31.480  47.850  1.00  0.00           H
ATOM   1046  CB  ALA A 653      34.570  33.140  48.980  1.00  0.00           C
ATOM   1047  HB1 ALA A 653      33.620  33.180  48.410  1.00  0.00           H
ATOM   1048  HB2 ALA A 653      34.850  34.200  49.150  1.00  0.00           H
ATOM   1049  HB3 ALA A 653      34.420  32.570  49.920  1.00  0.00           H
ATOM   1050  C   ALA A 653      36.060  33.290  46.950  1.00  0.00           C
ATOM   1051  O   ALA A 653      35.540  32.950  45.850  1.00  0.00           O
ATOM   1052  N   TYR A 654      36.690  34.410  47.100  1.00  0.00           N
ATOM   1053  HN  TYR A 654      36.730  34.830  48.000  1.00  0.00           H
ATOM   1054  CA  TYR A 654      37.130  35.260  46.020  1.00  0.00           C
ATOM   1055  HA  TYR A 654      36.210  35.440  45.480  1.00  0.00           H
ATOM   1056  CB  TYR A 654      37.700  36.490  46.850  1.00  0.00           C
ATOM   1057  HB1 TYR A 654      38.500  36.110  47.520  1.00  0.00           H
ATOM   1058  HB2 TYR A 654      36.780  36.840  47.340  1.00  0.00           H
ATOM   1059  CG  TYR A 654      38.150  37.520  45.870  1.00  0.00           C
ATOM   1060  CD1 TYR A 654      39.470  37.660  45.390  1.00  0.00           C
ATOM   1061  HD1 TYR A 654      40.210  36.990  45.790  1.00  0.00           H
ATOM   1062  CE1 TYR A 654      39.730  38.640  44.390  1.00  0.00           C
ATOM   1063  HE1 TYR A 654      40.770  38.550  44.100  1.00  0.00           H
ATOM   1064  CZ  TYR A 654      38.820  39.680  44.050  1.00  0.00           C
ATOM   1065  OH  TYR A 654      39.080  40.800  43.300  1.00  0.00           O
ATOM   1066  HH  TYR A 654      40.040  40.770  43.190  1.00  0.00           H
ATOM   1067  CD2 TYR A 654      37.220  38.520  45.550  1.00  0.00           C
ATOM   1068  HD2 TYR A 654      36.260  38.600  46.050  1.00  0.00           H
ATOM   1069  CE2 TYR A 654      37.560  39.610  44.700  1.00  0.00           C
ATOM   1070  HE2 TYR A 654      36.920  40.470  44.610  1.00  0.00           H
ATOM   1071  C   TYR A 654      38.100  34.570  45.040  1.00  0.00           C
ATOM   1072  O   TYR A 654      37.960  34.720  43.800  1.00  0.00           O
ATOM   1073  N   SER A 655      39.090  33.820  45.580  1.00  0.00           N
ATOM   1074  HN  SER A 655      39.200  33.860  46.570  1.00  0.00           H
ATOM   1075  CA  SER A 655      40.110  33.210  44.730  1.00  0.00           C
ATOM   1076  HA  SER A 655      40.670  33.950  44.200  1.00  0.00           H
ATOM   1077  CB  SER A 655      41.170  32.370  45.530  1.00  0.00           C
ATOM   1078  HB1 SER A 655      41.930  31.980  44.810  1.00  0.00           H
ATOM   1079  HB2 SER A 655      40.780  31.490  46.110  1.00  0.00           H
ATOM   1080  OG  SER A 655      41.860  33.160  46.510  1.00  0.00           O
ATOM   1081  HG1 SER A 655      41.310  33.660  47.120  1.00  0.00           H
ATOM   1082  C   SER A 655      39.500  32.190  43.810  1.00  0.00           C
ATOM   1083  O   SER A 655      39.830  31.990  42.680  1.00  0.00           O
ATOM   1084  N   LEU A 656      38.430  31.440  44.190  1.00  0.00           N
ATOM   1085  HN  LEU A 656      38.100  31.420  45.130  1.00  0.00           H
ATOM   1086  CA  LEU A 656      37.790  30.550  43.240  1.00  0.00           C
ATOM   1087  HA  LEU A 656      38.560  30.070  42.650  1.00  0.00           H
ATOM   1088  CB  LEU A 656      36.840  29.450  43.890  1.00  0.00           C
ATOM   1089  HB1 LEU A 656      36.250  28.800  43.210  1.00  0.00           H
ATOM   1090  HB2 LEU A 656      36.000  29.970  44.430  1.00  0.00           H
ATOM   1091  CG  LEU A 656      37.500  28.590  44.960  1.00  0.00           C
ATOM   1092  HG  LEU A 656      37.910  29.360  45.640  1.00  0.00           H
ATOM   1093  CD1 LEU A 656      36.530  27.790  45.860  1.00  0.00           C
ATOM   1094 HD11 LEU A 656      37.080  27.040  46.470  1.00  0.00           H
ATOM   1095 HD12 LEU A 656      35.930  27.100  45.230  1.00  0.00           H
ATOM   1096 HD13 LEU A 656      35.740  28.270  46.480  1.00  0.00           H
ATOM   1097  CD2 LEU A 656      38.590  27.720  44.390  1.00  0.00           C
ATOM   1098 HD21 LEU A 656      39.130  27.020  45.060  1.00  0.00           H
ATOM   1099 HD22 LEU A 656      39.380  28.340  43.910  1.00  0.00           H
ATOM   1100 HD23 LEU A 656      38.230  26.970  43.650  1.00  0.00           H
ATOM   1101  C   LEU A 656      37.040  31.280  42.160  1.00  0.00           C
ATOM   1102  O   LEU A 656      37.110  30.930  40.980  1.00  0.00           O
ATOM   1103  N   PHE A 657      36.170  32.280  42.580  1.00  0.00           N
ATOM   1104  HN  PHE A 657      36.170  32.610  43.520  1.00  0.00           H
ATOM   1105  CA  PHE A 657      35.040  32.720  41.730  1.00  0.00           C
ATOM   1106  HA  PHE A 657      35.180  32.150  40.830  1.00  0.00           H
ATOM   1107  CB  PHE A 657      33.730  32.380  42.350  1.00  0.00           C
ATOM   1108  HB1 PHE A 657      32.890  32.870  41.820  1.00  0.00           H
ATOM   1109  HB2 PHE A 657      33.600  32.650  43.420  1.00  0.00           H
ATOM   1110  CG  PHE A 657      33.600  30.860  42.320  1.00  0.00           C
ATOM   1111  CD1 PHE A 657      32.980  30.240  43.480  1.00  0.00           C
ATOM   1112  HD1 PHE A 657      32.730  30.810  44.370  1.00  0.00           H
ATOM   1113  CE1 PHE A 657      32.870  28.800  43.520  1.00  0.00           C
ATOM   1114  HE1 PHE A 657      32.490  28.290  44.390  1.00  0.00           H
ATOM   1115  CZ  PHE A 657      33.290  28.000  42.500  1.00  0.00           C
ATOM   1116  HZ  PHE A 657      33.230  26.930  42.630  1.00  0.00           H
ATOM   1117  CD2 PHE A 657      33.940  29.980  41.230  1.00  0.00           C
ATOM   1118  HD2 PHE A 657      34.410  30.290  40.310  1.00  0.00           H
ATOM   1119  CE2 PHE A 657      33.730  28.580  41.360  1.00  0.00           C
ATOM   1120  HE2 PHE A 657      34.130  27.910  40.610  1.00  0.00           H
ATOM   1121  C   PHE A 657      35.110  34.220  41.270  1.00  0.00           C
ATOM   1122  O   PHE A 657      34.240  34.710  40.590  1.00  0.00           O
ATOM   1123  N   ALA A 658      36.240  34.930  41.670  1.00  0.00           N
ATOM   1124  HN  ALA A 658      36.890  34.470  42.260  1.00  0.00           H
ATOM   1125  CA  ALA A 658      36.480  36.300  41.210  1.00  0.00           C
ATOM   1126  HA  ALA A 658      35.550  36.850  41.240  1.00  0.00           H
ATOM   1127  CB  ALA A 658      37.360  37.160  42.180  1.00  0.00           C
ATOM   1128  HB1 ALA A 658      36.950  36.920  43.190  1.00  0.00           H
ATOM   1129  HB2 ALA A 658      37.190  38.230  41.980  1.00  0.00           H
ATOM   1130  HB3 ALA A 658      38.470  37.060  42.160  1.00  0.00           H
ATOM   1131  C   ALA A 658      37.060  36.370  39.860  1.00  0.00           C
ATOM   1132  O   ALA A 658      37.600  35.450  39.290  1.00  0.00           O
ATOM   1133  N   GLY A 659      37.080  37.640  39.170  1.00  0.00           N
ATOM   1134  HN  GLY A 659      36.850  38.510  39.600  1.00  0.00           H
ATOM   1135  CA  GLY A 659      37.690  37.960  37.850  1.00  0.00           C
ATOM   1136  HA1 GLY A 659      37.490  38.970  37.520  1.00  0.00           H
ATOM   1137  HA2 GLY A 659      37.190  37.400  37.090  1.00  0.00           H
ATOM   1138  C   GLY A 659      39.120  37.590  37.730  1.00  0.00           C
ATOM   1139  O   GLY A 659      39.500  36.920  36.770  1.00  0.00           O
ATOM   1140  N   GLN A 660      39.950  37.890  38.780  1.00  0.00           N
ATOM   1141  HN  GLN A 660      39.560  38.310  39.590  1.00  0.00           H
ATOM   1142  CA  GLN A 660      41.320  37.590  38.770  1.00  0.00           C
ATOM   1143  HA  GLN A 660      41.430  36.620  38.320  1.00  0.00           H
ATOM   1144  CB  GLN A 660      42.230  38.570  37.950  1.00  0.00           C
ATOM   1145  HB1 GLN A 660      41.980  38.380  36.890  1.00  0.00           H
ATOM   1146  HB2 GLN A 660      43.310  38.370  38.140  1.00  0.00           H
ATOM   1147  CG  GLN A 660      41.890  40.130  38.150  1.00  0.00           C
ATOM   1148  HG1 GLN A 660      40.820  40.220  37.840  1.00  0.00           H
ATOM   1149  HG2 GLN A 660      42.410  40.840  37.480  1.00  0.00           H
ATOM   1150  CD  GLN A 660      42.180  40.600  39.590  1.00  0.00           C
ATOM   1151  OE1 GLN A 660      43.120  40.030  40.150  1.00  0.00           O
ATOM   1152  NE2 GLN A 660      41.380  41.600  40.100  1.00  0.00           N
ATOM   1153 HE21 GLN A 660      41.640  41.830  41.040  1.00  0.00           H
ATOM   1154 HE22 GLN A 660      40.610  41.940  39.580  1.00  0.00           H
ATOM   1155  C   GLN A 660      41.740  37.290  40.240  1.00  0.00           C
ATOM   1156  O   GLN A 660      40.990  37.690  41.090  1.00  0.00           O
ATOM   1157  N   PRO A 661      42.870  36.600  40.570  1.00  0.00           N
ATOM   1158  CD  PRO A 661      43.600  35.830  39.580  1.00  0.00           C
ATOM   1159  HD1 PRO A 661      44.350  36.470  39.090  1.00  0.00           H
ATOM   1160  HD2 PRO A 661      42.920  35.430  38.800  1.00  0.00           H
ATOM   1161  CA  PRO A 661      43.170  36.180  41.970  1.00  0.00           C
ATOM   1162  HA  PRO A 661      42.320  36.230  42.630  1.00  0.00           H
ATOM   1163  CB  PRO A 661      43.720  34.700  41.750  1.00  0.00           C
ATOM   1164  HB1 PRO A 661      42.840  34.040  41.830  1.00  0.00           H
ATOM   1165  HB2 PRO A 661      44.500  34.500  42.510  1.00  0.00           H
ATOM   1166  CG  PRO A 661      44.280  34.640  40.260  1.00  0.00           C
ATOM   1167  HG1 PRO A 661      45.390  34.730  40.280  1.00  0.00           H
ATOM   1168  HG2 PRO A 661      43.940  33.680  39.820  1.00  0.00           H
ATOM   1169  C   PRO A 661      44.300  37.020  42.560  1.00  0.00           C
ATOM   1170  O   PRO A 661      44.870  36.740  43.650  1.00  0.00           O
ATOM   1171  N   LEU A 662      44.630  38.130  41.910  1.00  0.00           N
ATOM   1172  HN  LEU A 662      44.160  38.350  41.060  1.00  0.00           H
ATOM   1173  CA  LEU A 662      45.830  38.940  42.060  1.00  0.00           C
ATOM   1174  HA  LEU A 662      46.500  38.230  42.520  1.00  0.00           H
ATOM   1175  CB  LEU A 662      46.270  39.460  40.680  1.00  0.00           C
ATOM   1176  HB1 LEU A 662      47.170  40.090  40.810  1.00  0.00           H
ATOM   1177  HB2 LEU A 662      45.540  40.140  40.190  1.00  0.00           H
ATOM   1178  CG  LEU A 662      46.790  38.430  39.660  1.00  0.00           C
ATOM   1179  HG  LEU A 662      46.010  37.640  39.640  1.00  0.00           H
ATOM   1180  CD1 LEU A 662      47.030  39.120  38.300  1.00  0.00           C
ATOM   1181 HD11 LEU A 662      47.180  38.310  37.560  1.00  0.00           H
ATOM   1182 HD12 LEU A 662      47.860  39.850  38.420  1.00  0.00           H
ATOM   1183 HD13 LEU A 662      46.080  39.580  37.970  1.00  0.00           H
ATOM   1184  CD2 LEU A 662      48.150  37.910  40.160  1.00  0.00           C
ATOM   1185 HD21 LEU A 662      48.400  37.120  39.420  1.00  0.00           H
ATOM   1186 HD22 LEU A 662      48.240  37.440  41.160  1.00  0.00           H
ATOM   1187 HD23 LEU A 662      48.840  38.780  40.200  1.00  0.00           H
ATOM   1188  C   LEU A 662      45.640  40.020  43.110  1.00  0.00           C
ATOM   1189  O   LEU A 662      46.610  40.570  43.680  1.00  0.00           O
ATOM   1190  N   THR A 663      44.380  40.370  43.420  1.00  0.00           N
ATOM   1191  HN  THR A 663      43.550  39.890  43.130  1.00  0.00           H
ATOM   1192  CA  THR A 663      44.060  41.450  44.390  1.00  0.00           C
ATOM   1193  HA  THR A 663      44.660  42.340  44.370  1.00  0.00           H
ATOM   1194  CB  THR A 663      42.670  42.090  44.140  1.00  0.00           C
ATOM   1195  HB  THR A 663      42.310  42.540  45.080  1.00  0.00           H
ATOM   1196  OG1 THR A 663      41.750  41.120  43.660  1.00  0.00           O
ATOM   1197  HG1 THR A 663      41.810  40.490  44.390  1.00  0.00           H
ATOM   1198  CG2 THR A 663      42.770  43.100  43.070  1.00  0.00           C
ATOM   1199 HG21 THR A 663      41.920  43.820  43.080  1.00  0.00           H
ATOM   1200 HG22 THR A 663      42.780  42.650  42.060  1.00  0.00           H
ATOM   1201 HG23 THR A 663      43.630  43.800  43.110  1.00  0.00           H
ATOM   1202  C   THR A 663      44.000  40.850  45.770  1.00  0.00           C
ATOM   1203  O   THR A 663      43.110  40.080  46.160  1.00  0.00           O
ATOM   1204  N   ILE A 664      44.950  41.240  46.590  1.00  0.00           N
ATOM   1205  HN  ILE A 664      45.600  41.930  46.270  1.00  0.00           H
ATOM   1206  CA  ILE A 664      45.160  40.680  47.920  1.00  0.00           C
ATOM   1207  HA  ILE A 664      44.830  39.650  48.000  1.00  0.00           H
ATOM   1208  CB  ILE A 664      46.650  40.660  48.380  1.00  0.00           C
ATOM   1209  HB  ILE A 664      46.930  41.740  48.320  1.00  0.00           H
ATOM   1210  CG2 ILE A 664      46.760  40.210  49.880  1.00  0.00           C
ATOM   1211 HG21 ILE A 664      46.220  39.260  50.110  1.00  0.00           H
ATOM   1212 HG22 ILE A 664      46.320  40.830  50.690  1.00  0.00           H
ATOM   1213 HG23 ILE A 664      47.840  40.040  50.070  1.00  0.00           H
ATOM   1214  CG1 ILE A 664      47.530  39.740  47.410  1.00  0.00           C
ATOM   1215 HG11 ILE A 664      48.600  39.900  47.690  1.00  0.00           H
ATOM   1216 HG12 ILE A 664      47.330  40.080  46.380  1.00  0.00           H
ATOM   1217  CD  ILE A 664      47.310  38.210  47.610  1.00  0.00           C
ATOM   1218  HD1 ILE A 664      47.570  38.030  48.680  1.00  0.00           H
ATOM   1219  HD2 ILE A 664      47.870  37.480  46.990  1.00  0.00           H
ATOM   1220  HD3 ILE A 664      46.220  37.950  47.630  1.00  0.00           H
ATOM   1221  C   ILE A 664      44.320  41.470  48.920  1.00  0.00           C
ATOM   1222  O   ILE A 664      44.300  42.700  48.860  1.00  0.00           O
ATOM   1223  N   LEU A 665      43.520  40.690  49.770  1.00  0.00           N
ATOM   1224  HN  LEU A 665      43.470  39.700  49.920  1.00  0.00           H
ATOM   1225  CA  LEU A 665      42.550  41.280  50.730  1.00  0.00           C
ATOM   1226  HA  LEU A 665      42.020  42.140  50.360  1.00  0.00           H
ATOM   1227  CB  LEU A 665      41.540  40.260  51.220  1.00  0.00           C
ATOM   1228  HB1 LEU A 665      40.970  40.580  52.120  1.00  0.00           H
ATOM   1229  HB2 LEU A 665      42.130  39.390  51.560  1.00  0.00           H
ATOM   1230  CG  LEU A 665      40.380  39.780  50.220  1.00  0.00           C
ATOM   1231  HG  LEU A 665      39.640  39.240  50.860  1.00  0.00           H
ATOM   1232  CD1 LEU A 665      39.640  40.960  49.540  1.00  0.00           C
ATOM   1233 HD11 LEU A 665      39.460  41.730  50.330  1.00  0.00           H
ATOM   1234 HD12 LEU A 665      38.640  40.660  49.160  1.00  0.00           H
ATOM   1235 HD13 LEU A 665      40.210  41.390  48.690  1.00  0.00           H
ATOM   1236  CD2 LEU A 665      40.770  38.670  49.230  1.00  0.00           C
ATOM   1237 HD21 LEU A 665      39.910  38.310  48.610  1.00  0.00           H
ATOM   1238 HD22 LEU A 665      41.010  37.830  49.910  1.00  0.00           H
ATOM   1239 HD23 LEU A 665      41.580  38.950  48.530  1.00  0.00           H
ATOM   1240  C   LEU A 665      43.340  41.730  52.010  1.00  0.00           C
ATOM   1241  O   LEU A 665      43.960  40.870  52.640  1.00  0.00           O
ATOM   1242  N   GLY A 666      43.430  43.050  52.300  1.00  0.00           N
ATOM   1243  HN  GLY A 666      42.940  43.730  51.760  1.00  0.00           H
ATOM   1244  CA  GLY A 666      44.070  43.480  53.490  1.00  0.00           C
ATOM   1245  HA1 GLY A 666      45.010  43.900  53.130  1.00  0.00           H
ATOM   1246  HA2 GLY A 666      44.210  42.630  54.150  1.00  0.00           H
ATOM   1247  C   GLY A 666      43.310  44.470  54.290  1.00  0.00           C
ATOM   1248  O   GLY A 666      42.060  44.560  54.290  1.00  0.00           O
ATOM   1249  N   SER A 667      44.070  45.330  54.950  1.00  0.00           N
ATOM   1250  HN  SER A 667      45.070  45.250  54.910  1.00  0.00           H
ATOM   1251  CA  SER A 667      43.530  46.280  56.030  1.00  0.00           C
ATOM   1252  HA  SER A 667      42.800  45.750  56.630  1.00  0.00           H
ATOM   1253  CB  SER A 667      44.630  46.800  56.940  1.00  0.00           C
ATOM   1254  HB1 SER A 667      45.050  45.950  57.520  1.00  0.00           H
ATOM   1255  HB2 SER A 667      44.220  47.510  57.700  1.00  0.00           H
ATOM   1256  OG  SER A 667      45.650  47.440  56.100  1.00  0.00           O
ATOM   1257  HG1 SER A 667      46.170  48.040  56.630  1.00  0.00           H
ATOM   1258  C   SER A 667      42.780  47.470  55.460  1.00  0.00           C
ATOM   1259  O   SER A 667      42.980  47.850  54.320  1.00  0.00           O
ATOM   1260  N   THR A 668      41.960  48.170  56.310  1.00  0.00           N
ATOM   1261  HN  THR A 668      41.750  47.890  57.240  1.00  0.00           H
ATOM   1262  CA  THR A 668      41.270  49.360  55.930  1.00  0.00           C
ATOM   1263  HA  THR A 668      41.750  49.770  55.060  1.00  0.00           H
ATOM   1264  CB  THR A 668      39.850  49.160  55.380  1.00  0.00           C
ATOM   1265  HB  THR A 668      39.970  48.940  54.300  1.00  0.00           H
ATOM   1266  OG1 THR A 668      39.020  50.390  55.360  1.00  0.00           O
ATOM   1267  HG1 THR A 668      38.550  50.430  54.520  1.00  0.00           H
ATOM   1268  CG2 THR A 668      39.220  47.930  56.060  1.00  0.00           C
ATOM   1269 HG21 THR A 668      38.110  47.890  55.980  1.00  0.00           H
ATOM   1270 HG22 THR A 668      39.430  48.020  57.140  1.00  0.00           H
ATOM   1271 HG23 THR A 668      39.740  47.000  55.740  1.00  0.00           H
ATOM   1272  C   THR A 668      41.420  50.430  57.020  1.00  0.00           C
ATOM   1273  O   THR A 668      40.860  50.260  58.120  1.00  0.00           O
ATOM   1274  N   GLY A 669      42.090  51.500  56.680  1.00  0.00           N
ATOM   1275  HN  GLY A 669      42.600  51.580  55.840  1.00  0.00           H
ATOM   1276  CA  GLY A 669      42.030  52.780  57.450  1.00  0.00           C
ATOM   1277  HA1 GLY A 669      42.810  53.360  56.980  1.00  0.00           H
ATOM   1278  HA2 GLY A 669      42.200  52.560  58.490  1.00  0.00           H
ATOM   1279  C   GLY A 669      40.680  53.520  57.600  1.00  0.00           C
ATOM   1280  O   GLY A 669      40.350  53.920  58.730  1.00  0.00           O
ATOM   1281  N   PRO A 670      39.930  53.630  56.490  1.00  0.00           N
ATOM   1282  CD  PRO A 670      40.490  53.610  55.150  1.00  0.00           C
ATOM   1283  HD1 PRO A 670      40.310  52.640  54.630  1.00  0.00           H
ATOM   1284  HD2 PRO A 670      41.580  53.850  55.050  1.00  0.00           H
ATOM   1285  CA  PRO A 670      38.650  54.330  56.490  1.00  0.00           C
ATOM   1286  HA  PRO A 670      38.770  55.280  56.970  1.00  0.00           H
ATOM   1287  CB  PRO A 670      38.400  54.750  55.020  1.00  0.00           C
ATOM   1288  HB1 PRO A 670      37.960  55.770  54.950  1.00  0.00           H
ATOM   1289  HB2 PRO A 670      37.740  53.960  54.610  1.00  0.00           H
ATOM   1290  CG  PRO A 670      39.790  54.670  54.340  1.00  0.00           C
ATOM   1291  HG1 PRO A 670      39.650  54.380  53.270  1.00  0.00           H
ATOM   1292  HG2 PRO A 670      40.240  55.680  54.480  1.00  0.00           H
ATOM   1293  C   PRO A 670      37.560  53.600  57.230  1.00  0.00           C
ATOM   1294  O   PRO A 670      36.760  54.250  57.910  1.00  0.00           O
ATOM   1295  N   VAL A 671      37.430  52.280  56.980  1.00  0.00           N
ATOM   1296  HN  VAL A 671      38.050  51.840  56.330  1.00  0.00           H
ATOM   1297  CA  VAL A 671      36.440  51.470  57.730  1.00  0.00           C
ATOM   1298  HA  VAL A 671      35.460  51.850  57.470  1.00  0.00           H
ATOM   1299  CB  VAL A 671      36.430  50.040  57.150  1.00  0.00           C
ATOM   1300  HB  VAL A 671      37.460  49.730  56.900  1.00  0.00           H
ATOM   1301  CG1 VAL A 671      35.820  49.100  58.100  1.00  0.00           C
ATOM   1302 HG11 VAL A 671      34.890  49.600  58.430  1.00  0.00           H
ATOM   1303 HG12 VAL A 671      36.480  48.730  58.910  1.00  0.00           H
ATOM   1304 HG13 VAL A 671      35.490  48.150  57.620  1.00  0.00           H
ATOM   1305  CG2 VAL A 671      35.560  50.050  55.880  1.00  0.00           C
ATOM   1306 HG21 VAL A 671      35.890  50.830  55.160  1.00  0.00           H
ATOM   1307 HG22 VAL A 671      34.450  50.040  56.020  1.00  0.00           H
ATOM   1308 HG23 VAL A 671      35.800  49.160  55.250  1.00  0.00           H
ATOM   1309  C   VAL A 671      36.650  51.440  59.280  1.00  0.00           C
ATOM   1310  O   VAL A 671      35.600  51.440  60.040  1.00  0.00           O
ATOM   1311  N   LEU A 672      37.900  51.460  59.730  1.00  0.00           N
ATOM   1312  HN  LEU A 672      38.600  51.470  59.020  1.00  0.00           H
ATOM   1313  CA  LEU A 672      38.240  51.470  61.100  1.00  0.00           C
ATOM   1314  HA  LEU A 672      37.850  50.550  61.510  1.00  0.00           H
ATOM   1315  CB  LEU A 672      39.840  51.460  61.170  1.00  0.00           C
ATOM   1316  HB1 LEU A 672      40.130  52.160  60.370  1.00  0.00           H
ATOM   1317  HB2 LEU A 672      40.210  50.480  60.830  1.00  0.00           H
ATOM   1318  CG  LEU A 672      40.560  51.740  62.520  1.00  0.00           C
ATOM   1319  HG  LEU A 672      40.320  52.780  62.850  1.00  0.00           H
ATOM   1320  CD1 LEU A 672      40.070  50.950  63.660  1.00  0.00           C
ATOM   1321 HD11 LEU A 672      40.690  50.040  63.510  1.00  0.00           H
ATOM   1322 HD12 LEU A 672      39.000  50.640  63.560  1.00  0.00           H
ATOM   1323 HD13 LEU A 672      40.260  51.370  64.670  1.00  0.00           H
ATOM   1324  CD2 LEU A 672      42.080  51.810  62.450  1.00  0.00           C
ATOM   1325 HD21 LEU A 672      42.610  50.830  62.370  1.00  0.00           H
ATOM   1326 HD22 LEU A 672      42.570  52.270  63.340  1.00  0.00           H
ATOM   1327 HD23 LEU A 672      42.220  52.400  61.530  1.00  0.00           H
ATOM   1328  C   LEU A 672      37.750  52.610  61.890  1.00  0.00           C
ATOM   1329  O   LEU A 672      37.250  52.440  62.980  1.00  0.00           O
ATOM   1330  N   VAL A 673      37.900  53.880  61.240  1.00  0.00           N
ATOM   1331  HN  VAL A 673      38.510  53.960  60.460  1.00  0.00           H
ATOM   1332  CA  VAL A 673      37.400  55.130  61.850  1.00  0.00           C
ATOM   1333  HA  VAL A 673      37.600  55.100  62.920  1.00  0.00           H
ATOM   1334  CB  VAL A 673      37.970  56.370  61.120  1.00  0.00           C
ATOM   1335  HB  VAL A 673      37.460  56.390  60.130  1.00  0.00           H
ATOM   1336  CG1 VAL A 673      37.420  57.690  61.710  1.00  0.00           C
ATOM   1337 HG11 VAL A 673      37.600  57.670  62.800  1.00  0.00           H
ATOM   1338 HG12 VAL A 673      36.320  57.760  61.550  1.00  0.00           H
ATOM   1339 HG13 VAL A 673      37.930  58.540  61.200  1.00  0.00           H
ATOM   1340  CG2 VAL A 673      39.510  56.360  60.970  1.00  0.00           C
ATOM   1341 HG21 VAL A 673      39.890  57.350  60.620  1.00  0.00           H
ATOM   1342 HG22 VAL A 673      39.730  55.540  60.260  1.00  0.00           H
ATOM   1343 HG23 VAL A 673      39.970  56.390  61.970  1.00  0.00           H
ATOM   1344  C   VAL A 673      35.880  55.210  61.750  1.00  0.00           C
ATOM   1345  O   VAL A 673      35.140  55.600  62.670  1.00  0.00           O
ATOM   1346  N   PHE A 674      35.350  54.740  60.620  1.00  0.00           N
ATOM   1347  HN  PHE A 674      35.870  54.460  59.810  1.00  0.00           H
ATOM   1348  CA  PHE A 674      33.900  54.580  60.380  1.00  0.00           C
ATOM   1349  HA  PHE A 674      33.500  55.590  60.450  1.00  0.00           H
ATOM   1350  CB  PHE A 674      33.570  54.150  58.850  1.00  0.00           C
ATOM   1351  HB1 PHE A 674      33.890  53.090  58.790  1.00  0.00           H
ATOM   1352  HB2 PHE A 674      34.150  54.740  58.110  1.00  0.00           H
ATOM   1353  CG  PHE A 674      32.060  54.090  58.410  1.00  0.00           C
ATOM   1354  CD1 PHE A 674      31.260  52.950  58.630  1.00  0.00           C
ATOM   1355  HD1 PHE A 674      31.740  52.090  59.090  1.00  0.00           H
ATOM   1356  CE1 PHE A 674      29.840  53.030  58.430  1.00  0.00           C
ATOM   1357  HE1 PHE A 674      29.340  52.130  58.760  1.00  0.00           H
ATOM   1358  CZ  PHE A 674      29.310  54.190  57.810  1.00  0.00           C
ATOM   1359  HZ  PHE A 674      28.280  54.270  57.490  1.00  0.00           H
ATOM   1360  CD2 PHE A 674      31.500  55.310  57.940  1.00  0.00           C
ATOM   1361  HD2 PHE A 674      32.210  56.110  57.800  1.00  0.00           H
ATOM   1362  CE2 PHE A 674      30.130  55.310  57.600  1.00  0.00           C
ATOM   1363  HE2 PHE A 674      29.720  56.160  57.060  1.00  0.00           H
ATOM   1364  C   PHE A 674      33.170  53.740  61.450  1.00  0.00           C
ATOM   1365  O   PHE A 674      32.090  54.120  61.960  1.00  0.00           O
ATOM   1366  N   GLU A 675      33.730  52.560  61.820  1.00  0.00           N
ATOM   1367  HN  GLU A 675      34.450  52.120  61.290  1.00  0.00           H
ATOM   1368  CA  GLU A 675      33.380  51.760  63.020  1.00  0.00           C
ATOM   1369  HA  GLU A 675      32.380  51.410  62.820  1.00  0.00           H
ATOM   1370  CB  GLU A 675      34.210  50.460  63.020  1.00  0.00           C
ATOM   1371  HB1 GLU A 675      34.080  49.940  64.000  1.00  0.00           H
ATOM   1372  HB2 GLU A 675      35.280  50.600  62.790  1.00  0.00           H
ATOM   1373  CG  GLU A 675      33.770  49.530  61.820  1.00  0.00           C
ATOM   1374  HG1 GLU A 675      34.660  49.180  61.250  1.00  0.00           H
ATOM   1375  HG2 GLU A 675      33.140  50.150  61.150  1.00  0.00           H
ATOM   1376  CD  GLU A 675      32.950  48.360  62.390  1.00  0.00           C
ATOM   1377  OE1 GLU A 675      31.850  48.600  62.890  1.00  0.00           O
ATOM   1378  OE2 GLU A 675      33.430  47.180  62.190  1.00  0.00           O
ATOM   1379  C   GLU A 675      33.410  52.520  64.340  1.00  0.00           C
ATOM   1380  O   GLU A 675      32.490  52.430  65.180  1.00  0.00           O
ATOM   1381  N   LYS A 676      34.540  53.320  64.600  1.00  0.00           N
ATOM   1382  HN  LYS A 676      35.090  53.500  63.800  1.00  0.00           H
ATOM   1383  CA  LYS A 676      34.790  53.910  65.880  1.00  0.00           C
ATOM   1384  HA  LYS A 676      34.540  53.170  66.640  1.00  0.00           H
ATOM   1385  CB  LYS A 676      36.290  54.320  65.980  1.00  0.00           C
ATOM   1386  HB1 LYS A 676      36.990  53.740  65.330  1.00  0.00           H
ATOM   1387  HB2 LYS A 676      36.730  53.970  66.940  1.00  0.00           H
ATOM   1388  CG  LYS A 676      36.730  55.830  65.760  1.00  0.00           C
ATOM   1389  HG1 LYS A 676      36.240  56.490  66.500  1.00  0.00           H
ATOM   1390  HG2 LYS A 676      36.410  56.020  64.710  1.00  0.00           H
ATOM   1391  CD  LYS A 676      38.240  55.870  65.840  1.00  0.00           C
ATOM   1392  HD1 LYS A 676      38.720  55.150  65.130  1.00  0.00           H
ATOM   1393  HD2 LYS A 676      38.550  55.390  66.790  1.00  0.00           H
ATOM   1394  CE  LYS A 676      38.850  57.250  65.830  1.00  0.00           C
ATOM   1395  HE1 LYS A 676      38.520  57.820  66.740  1.00  0.00           H
ATOM   1396  HE2 LYS A 676      38.510  57.780  64.920  1.00  0.00           H
ATOM   1397  NZ  LYS A 676      40.220  57.310  65.880  1.00  0.00           N
ATOM   1398  HZ1 LYS A 676      40.710  56.410  66.050  1.00  0.00           H
ATOM   1399  HZ2 LYS A 676      40.510  57.960  66.630  1.00  0.00           H
ATOM   1400  HZ3 LYS A 676      40.690  57.740  65.050  1.00  0.00           H
ATOM   1401  C   LYS A 676      33.860  55.030  66.100  1.00  0.00           C
ATOM   1402  O   LYS A 676      33.370  55.050  67.240  1.00  0.00           O
ATOM   1403  N   ILE A 677      33.380  55.860  65.160  1.00  0.00           N
ATOM   1404  HN  ILE A 677      33.680  55.790  64.210  1.00  0.00           H
ATOM   1405  CA  ILE A 677      32.290  56.810  65.320  1.00  0.00           C
ATOM   1406  HA  ILE A 677      32.620  57.410  66.160  1.00  0.00           H
ATOM   1407  CB  ILE A 677      32.290  57.650  64.010  1.00  0.00           C
ATOM   1408  HB  ILE A 677      32.140  56.890  63.200  1.00  0.00           H
ATOM   1409  CG2 ILE A 677      31.190  58.670  64.100  1.00  0.00           C
ATOM   1410 HG21 ILE A 677      31.210  59.420  63.280  1.00  0.00           H
ATOM   1411 HG22 ILE A 677      31.310  59.330  64.990  1.00  0.00           H
ATOM   1412 HG23 ILE A 677      30.190  58.260  64.340  1.00  0.00           H
ATOM   1413  CG1 ILE A 677      33.650  58.400  63.810  1.00  0.00           C
ATOM   1414 HG11 ILE A 677      34.500  57.700  63.920  1.00  0.00           H
ATOM   1415 HG12 ILE A 677      33.840  59.220  64.540  1.00  0.00           H
ATOM   1416  CD  ILE A 677      33.750  59.170  62.470  1.00  0.00           C
ATOM   1417  HD1 ILE A 677      34.840  59.310  62.350  1.00  0.00           H
ATOM   1418  HD2 ILE A 677      33.250  60.160  62.530  1.00  0.00           H
ATOM   1419  HD3 ILE A 677      33.370  58.530  61.660  1.00  0.00           H
ATOM   1420  C   ILE A 677      30.960  56.160  65.540  1.00  0.00           C
ATOM   1421  O   ILE A 677      30.210  56.630  66.320  1.00  0.00           O
ATOM   1422  N   LEU A 678      30.660  55.050  64.830  1.00  0.00           N
ATOM   1423  HN  LEU A 678      31.260  54.620  64.150  1.00  0.00           H
ATOM   1424  CA  LEU A 678      29.340  54.430  64.860  1.00  0.00           C
ATOM   1425  HA  LEU A 678      28.630  55.230  64.680  1.00  0.00           H
ATOM   1426  CB  LEU A 678      29.190  53.360  63.760  1.00  0.00           C
ATOM   1427  HB1 LEU A 678      30.110  52.750  63.920  1.00  0.00           H
ATOM   1428  HB2 LEU A 678      29.200  53.910  62.790  1.00  0.00           H
ATOM   1429  CG  LEU A 678      28.010  52.350  63.720  1.00  0.00           C
ATOM   1430  HG  LEU A 678      28.010  51.760  64.660  1.00  0.00           H
ATOM   1431  CD1 LEU A 678      26.660  52.960  63.580  1.00  0.00           C
ATOM   1432 HD11 LEU A 678      26.610  53.880  64.200  1.00  0.00           H
ATOM   1433 HD12 LEU A 678      26.000  52.180  64.010  1.00  0.00           H
ATOM   1434 HD13 LEU A 678      26.250  53.230  62.580  1.00  0.00           H
ATOM   1435  CD2 LEU A 678      28.280  51.380  62.550  1.00  0.00           C
ATOM   1436 HD21 LEU A 678      29.180  50.790  62.800  1.00  0.00           H
ATOM   1437 HD22 LEU A 678      28.460  51.940  61.610  1.00  0.00           H
ATOM   1438 HD23 LEU A 678      27.440  50.670  62.410  1.00  0.00           H
ATOM   1439  C   LEU A 678      29.050  53.930  66.250  1.00  0.00           C
ATOM   1440  O   LEU A 678      27.940  54.090  66.830  1.00  0.00           O
ATOM   1441  N   TYR A 679      30.040  53.390  66.900  1.00  0.00           N
ATOM   1442  HN  TYR A 679      30.910  53.330  66.410  1.00  0.00           H
ATOM   1443  CA  TYR A 679      30.050  52.960  68.270  1.00  0.00           C
ATOM   1444  HA  TYR A 679      29.220  52.280  68.450  1.00  0.00           H
ATOM   1445  CB  TYR A 679      31.470  52.280  68.510  1.00  0.00           C
ATOM   1446  HB1 TYR A 679      32.280  52.950  68.140  1.00  0.00           H
ATOM   1447  HB2 TYR A 679      31.410  51.400  67.850  1.00  0.00           H
ATOM   1448  CG  TYR A 679      31.670  51.840  69.930  1.00  0.00           C
ATOM   1449  CD1 TYR A 679      32.840  52.210  70.600  1.00  0.00           C
ATOM   1450  HD1 TYR A 679      33.690  52.660  70.110  1.00  0.00           H
ATOM   1451  CE1 TYR A 679      33.100  51.860  71.930  1.00  0.00           C
ATOM   1452  HE1 TYR A 679      34.030  52.180  72.380  1.00  0.00           H
ATOM   1453  CZ  TYR A 679      32.180  51.020  72.570  1.00  0.00           C
ATOM   1454  OH  TYR A 679      32.350  50.540  73.910  1.00  0.00           O
ATOM   1455  HH  TYR A 679      33.060  50.990  74.370  1.00  0.00           H
ATOM   1456  CD2 TYR A 679      30.710  51.020  70.600  1.00  0.00           C
ATOM   1457  HD2 TYR A 679      29.730  50.820  70.190  1.00  0.00           H
ATOM   1458  CE2 TYR A 679      30.960  50.660  71.960  1.00  0.00           C
ATOM   1459  HE2 TYR A 679      30.220  50.070  72.480  1.00  0.00           H
ATOM   1460  C   TYR A 679      29.820  54.160  69.210  1.00  0.00           C
ATOM   1461  O   TYR A 679      28.940  54.140  70.070  1.00  0.00           O
ATOM   1462  N   LYS A 680      30.540  55.310  69.010  1.00  0.00           N
ATOM   1463  HN  LYS A 680      31.340  55.190  68.420  1.00  0.00           H
ATOM   1464  CA  LYS A 680      30.370  56.490  69.740  1.00  0.00           C
ATOM   1465  HA  LYS A 680      30.300  56.140  70.760  1.00  0.00           H
ATOM   1466  CB  LYS A 680      31.580  57.440  69.390  1.00  0.00           C
ATOM   1467  HB1 LYS A 680      31.930  57.210  68.360  1.00  0.00           H
ATOM   1468  HB2 LYS A 680      32.430  57.350  70.110  1.00  0.00           H
ATOM   1469  CG  LYS A 680      31.320  58.980  69.360  1.00  0.00           C
ATOM   1470  HG1 LYS A 680      30.650  59.200  68.490  1.00  0.00           H
ATOM   1471  HG2 LYS A 680      32.350  59.330  69.140  1.00  0.00           H
ATOM   1472  CD  LYS A 680      31.000  59.440  70.820  1.00  0.00           C
ATOM   1473  HD1 LYS A 680      31.910  59.070  71.320  1.00  0.00           H
ATOM   1474  HD2 LYS A 680      30.160  58.850  71.230  1.00  0.00           H
ATOM   1475  CE  LYS A 680      30.860  60.920  71.130  1.00  0.00           C
ATOM   1476  HE1 LYS A 680      31.810  61.350  70.730  1.00  0.00           H
ATOM   1477  HE2 LYS A 680      30.910  61.150  72.220  1.00  0.00           H
ATOM   1478  NZ  LYS A 680      29.790  61.590  70.360  1.00  0.00           N
ATOM   1479  HZ1 LYS A 680      29.710  61.170  69.420  1.00  0.00           H
ATOM   1480  HZ2 LYS A 680      29.820  62.630  70.280  1.00  0.00           H
ATOM   1481  HZ3 LYS A 680      28.940  61.270  70.860  1.00  0.00           H
ATOM   1482  C   LYS A 680      28.950  57.090  69.600  1.00  0.00           C
ATOM   1483  O   LYS A 680      28.320  57.270  70.590  1.00  0.00           O
ATOM   1484  N   PHE A 681      28.440  57.180  68.400  1.00  0.00           N
ATOM   1485  HN  PHE A 681      29.090  57.060  67.660  1.00  0.00           H
ATOM   1486  CA  PHE A 681      27.060  57.570  67.950  1.00  0.00           C
ATOM   1487  HA  PHE A 681      26.910  58.550  68.360  1.00  0.00           H
ATOM   1488  CB  PHE A 681      26.980  57.600  66.320  1.00  0.00           C
ATOM   1489  HB1 PHE A 681      27.390  56.660  65.880  1.00  0.00           H
ATOM   1490  HB2 PHE A 681      27.640  58.460  66.090  1.00  0.00           H
ATOM   1491  CG  PHE A 681      25.600  57.810  65.920  1.00  0.00           C
ATOM   1492  CD1 PHE A 681      24.720  56.810  65.480  1.00  0.00           C
ATOM   1493  HD1 PHE A 681      25.070  55.840  65.170  1.00  0.00           H
ATOM   1494  CE1 PHE A 681      23.340  57.130  65.240  1.00  0.00           C
ATOM   1495  HE1 PHE A 681      22.680  56.330  64.930  1.00  0.00           H
ATOM   1496  CZ  PHE A 681      22.800  58.410  65.410  1.00  0.00           C
ATOM   1497  HZ  PHE A 681      21.750  58.570  65.300  1.00  0.00           H
ATOM   1498  CD2 PHE A 681      25.040  59.080  66.110  1.00  0.00           C
ATOM   1499  HD2 PHE A 681      25.730  59.880  66.340  1.00  0.00           H
ATOM   1500  CE2 PHE A 681      23.720  59.380  65.800  1.00  0.00           C
ATOM   1501  HE2 PHE A 681      23.410  60.400  65.910  1.00  0.00           H
ATOM   1502  C   PHE A 681      26.010  56.710  68.680  1.00  0.00           C
ATOM   1503  O   PHE A 681      25.110  57.280  69.340  1.00  0.00           O
ATOM   1504  N   CYS A 682      26.120  55.370  68.710  1.00  0.00           N
ATOM   1505  HN  CYS A 682      26.900  55.060  68.190  1.00  0.00           H
ATOM   1506  CA  CYS A 682      25.170  54.500  69.430  1.00  0.00           C
ATOM   1507  HA  CYS A 682      24.180  54.680  69.040  1.00  0.00           H
ATOM   1508  CB  CYS A 682      25.420  52.980  69.130  1.00  0.00           C
ATOM   1509  HB1 CYS A 682      24.750  52.420  69.820  1.00  0.00           H
ATOM   1510  HB2 CYS A 682      26.470  52.750  69.370  1.00  0.00           H
ATOM   1511  SG  CYS A 682      25.090  52.360  67.470  1.00  0.00           S
ATOM   1512  HG1 CYS A 682      26.070  53.080  66.950  1.00  0.00           H
ATOM   1513  C   CYS A 682      24.970  54.720  70.860  1.00  0.00           C
ATOM   1514  O   CYS A 682      23.850  54.550  71.300  1.00  0.00           O
ATOM   1515  N   ARG A 683      25.970  54.970  71.670  1.00  0.00           N
ATOM   1516  HN  ARG A 683      26.870  55.140  71.260  1.00  0.00           H
ATOM   1517  CA  ARG A 683      25.850  55.400  73.060  1.00  0.00           C
ATOM   1518  HA  ARG A 683      25.360  54.570  73.540  1.00  0.00           H
ATOM   1519  CB  ARG A 683      27.230  55.600  73.780  1.00  0.00           C
ATOM   1520  HB1 ARG A 683      27.190  55.950  74.830  1.00  0.00           H
ATOM   1521  HB2 ARG A 683      27.700  56.520  73.340  1.00  0.00           H
ATOM   1522  CG  ARG A 683      28.130  54.320  73.640  1.00  0.00           C
ATOM   1523  HG1 ARG A 683      28.950  54.510  74.370  1.00  0.00           H
ATOM   1524  HG2 ARG A 683      28.720  54.340  72.690  1.00  0.00           H
ATOM   1525  CD  ARG A 683      27.580  52.950  73.750  1.00  0.00           C
ATOM   1526  HD1 ARG A 683      27.320  52.520  72.750  1.00  0.00           H
ATOM   1527  HD2 ARG A 683      26.660  52.830  74.360  1.00  0.00           H
ATOM   1528  NE  ARG A 683      28.630  52.090  74.370  1.00  0.00           N
ATOM   1529  HE  ARG A 683      29.420  52.490  74.840  1.00  0.00           H
ATOM   1530  CZ  ARG A 683      28.450  50.770  74.530  1.00  0.00           C
ATOM   1531  NH1 ARG A 683      27.400  50.060  74.220  1.00  0.00           N
ATOM   1532 HH11 ARG A 683      26.840  50.420  73.480  1.00  0.00           H
ATOM   1533 HH12 ARG A 683      27.310  49.180  74.700  1.00  0.00           H
ATOM   1534  NH2 ARG A 683      29.330  50.200  75.280  1.00  0.00           N
ATOM   1535 HH21 ARG A 683      29.260  49.210  75.410  1.00  0.00           H
ATOM   1536 HH22 ARG A 683      30.070  50.630  75.790  1.00  0.00           H
ATOM   1537  C   ARG A 683      25.030  56.640  73.300  1.00  0.00           C
ATOM   1538  O   ARG A 683      24.070  56.510  74.050  1.00  0.00           O
ATOM   1539  N   ASP A 684      25.310  57.730  72.620  1.00  0.00           N
ATOM   1540  HN  ASP A 684      26.090  57.700  71.990  1.00  0.00           H
ATOM   1541  CA  ASP A 684      24.650  58.980  72.670  1.00  0.00           C
ATOM   1542  HA  ASP A 684      24.650  59.360  73.690  1.00  0.00           H
ATOM   1543  CB  ASP A 684      25.250  59.980  71.720  1.00  0.00           C
ATOM   1544  HB1 ASP A 684      24.680  60.920  71.820  1.00  0.00           H
ATOM   1545  HB2 ASP A 684      25.300  59.680  70.650  1.00  0.00           H
ATOM   1546  CG  ASP A 684      26.710  60.350  72.150  1.00  0.00           C
ATOM   1547  OD1 ASP A 684      27.460  60.980  71.340  1.00  0.00           O
ATOM   1548  OD2 ASP A 684      27.110  60.110  73.330  1.00  0.00           O
ATOM   1549  C   ASP A 684      23.130  58.910  72.360  1.00  0.00           C
ATOM   1550  O   ASP A 684      22.400  59.690  73.000  1.00  0.00           O
ATOM   1551  N   TYR A 685      22.650  58.080  71.350  1.00  0.00           N
ATOM   1552  HN  TYR A 685      23.310  57.550  70.830  1.00  0.00           H
ATOM   1553  CA  TYR A 685      21.260  57.830  71.060  1.00  0.00           C
ATOM   1554  HA  TYR A 685      20.800  58.710  71.500  1.00  0.00           H
ATOM   1555  CB  TYR A 685      20.930  57.830  69.580  1.00  0.00           C
ATOM   1556  HB1 TYR A 685      20.040  57.240  69.260  1.00  0.00           H
ATOM   1557  HB2 TYR A 685      21.750  57.310  69.030  1.00  0.00           H
ATOM   1558  CG  TYR A 685      21.000  59.220  69.000  1.00  0.00           C
ATOM   1559  CD1 TYR A 685      19.820  59.930  68.730  1.00  0.00           C
ATOM   1560  HD1 TYR A 685      18.890  59.360  68.760  1.00  0.00           H
ATOM   1561  CE1 TYR A 685      19.840  61.280  68.350  1.00  0.00           C
ATOM   1562  HE1 TYR A 685      18.900  61.760  68.170  1.00  0.00           H
ATOM   1563  CZ  TYR A 685      21.080  61.960  68.220  1.00  0.00           C
ATOM   1564  OH  TYR A 685      21.120  63.310  67.770  1.00  0.00           O
ATOM   1565  HH  TYR A 685      20.280  63.610  67.410  1.00  0.00           H
ATOM   1566  CD2 TYR A 685      22.210  59.870  68.840  1.00  0.00           C
ATOM   1567  HD2 TYR A 685      23.080  59.290  69.090  1.00  0.00           H
ATOM   1568  CE2 TYR A 685      22.240  61.270  68.520  1.00  0.00           C
ATOM   1569  HE2 TYR A 685      23.180  61.770  68.310  1.00  0.00           H
ATOM   1570  C   TYR A 685      20.600  56.650  71.690  1.00  0.00           C
ATOM   1571  O   TYR A 685      19.520  56.200  71.320  1.00  0.00           O
ATOM   1572  N   GLN A 686      21.200  56.120  72.780  1.00  0.00           N
ATOM   1573  HN  GLN A 686      21.960  56.610  73.190  1.00  0.00           H
ATOM   1574  CA  GLN A 686      20.740  54.930  73.420  1.00  0.00           C
ATOM   1575  HA  GLN A 686      21.570  54.720  74.100  1.00  0.00           H
ATOM   1576  CB  GLN A 686      19.540  55.310  74.210  1.00  0.00           C
ATOM   1577  HB1 GLN A 686      19.280  54.420  74.810  1.00  0.00           H
ATOM   1578  HB2 GLN A 686      18.710  55.610  73.540  1.00  0.00           H
ATOM   1579  CG  GLN A 686      19.820  56.400  75.210  1.00  0.00           C
ATOM   1580  HG1 GLN A 686      20.070  57.380  74.750  1.00  0.00           H
ATOM   1581  HG2 GLN A 686      20.770  56.260  75.770  1.00  0.00           H
ATOM   1582  CD  GLN A 686      18.670  56.610  76.250  1.00  0.00           C
ATOM   1583  OE1 GLN A 686      18.900  56.700  77.440  1.00  0.00           O
ATOM   1584  NE2 GLN A 686      17.420  56.550  75.770  1.00  0.00           N
ATOM   1585 HE21 GLN A 686      16.650  56.550  76.420  1.00  0.00           H
ATOM   1586 HE22 GLN A 686      17.260  56.630  74.800  1.00  0.00           H
ATOM   1587  C   GLN A 686      20.450  53.730  72.490  1.00  0.00           C
ATOM   1588  O   GLN A 686      19.370  53.150  72.700  1.00  0.00           O
ATOM   1589  N   LEU A 687      21.250  53.370  71.450  1.00  0.00           N
ATOM   1590  HN  LEU A 687      22.060  53.940  71.320  1.00  0.00           H
ATOM   1591  CA  LEU A 687      21.010  52.380  70.360  1.00  0.00           C
ATOM   1592  HA  LEU A 687      19.940  52.160  70.340  1.00  0.00           H
ATOM   1593  CB  LEU A 687      21.370  52.860  68.910  1.00  0.00           C
ATOM   1594  HB1 LEU A 687      20.940  52.160  68.170  1.00  0.00           H
ATOM   1595  HB2 LEU A 687      22.480  52.820  68.790  1.00  0.00           H
ATOM   1596  CG  LEU A 687      21.010  54.230  68.580  1.00  0.00           C
ATOM   1597  HG  LEU A 687      21.380  54.840  69.430  1.00  0.00           H
ATOM   1598  CD1 LEU A 687      21.790  54.750  67.310  1.00  0.00           C
ATOM   1599 HD11 LEU A 687      22.880  54.570  67.460  1.00  0.00           H
ATOM   1600 HD12 LEU A 687      21.650  55.840  67.220  1.00  0.00           H
ATOM   1601 HD13 LEU A 687      21.470  54.280  66.360  1.00  0.00           H
ATOM   1602  CD2 LEU A 687      19.500  54.190  68.390  1.00  0.00           C
ATOM   1603 HD21 LEU A 687      19.010  53.860  69.340  1.00  0.00           H
ATOM   1604 HD22 LEU A 687      19.290  53.420  67.630  1.00  0.00           H
ATOM   1605 HD23 LEU A 687      19.100  55.150  68.000  1.00  0.00           H
ATOM   1606  C   LEU A 687      21.730  51.080  70.710  1.00  0.00           C
ATOM   1607  O   LEU A 687      22.940  51.030  71.040  1.00  0.00           O
ATOM   1608  N   SER A 688      21.010  49.960  70.490  1.00  0.00           N
ATOM   1609  HN  SER A 688      20.020  50.020  70.470  1.00  0.00           H
ATOM   1610  CA  SER A 688      21.560  48.630  70.540  1.00  0.00           C
ATOM   1611  HA  SER A 688      22.090  48.620  71.480  1.00  0.00           H
ATOM   1612  CB  SER A 688      20.500  47.410  70.570  1.00  0.00           C
ATOM   1613  HB1 SER A 688      21.090  46.480  70.470  1.00  0.00           H
ATOM   1614  HB2 SER A 688      19.760  47.370  69.740  1.00  0.00           H
ATOM   1615  OG  SER A 688      19.700  47.480  71.790  1.00  0.00           O
ATOM   1616  HG1 SER A 688      20.170  47.030  72.490  1.00  0.00           H
ATOM   1617  C   SER A 688      22.580  48.390  69.380  1.00  0.00           C
ATOM   1618  O   SER A 688      22.290  47.970  68.240  1.00  0.00           O
ATOM   1619  N   TYR A 689      23.880  48.750  69.630  1.00  0.00           N
ATOM   1620  HN  TYR A 689      24.090  49.050  70.550  1.00  0.00           H
ATOM   1621  CA  TYR A 689      25.020  48.810  68.810  1.00  0.00           C
ATOM   1622  HA  TYR A 689      24.870  49.660  68.150  1.00  0.00           H
ATOM   1623  CB  TYR A 689      26.170  49.220  69.720  1.00  0.00           C
ATOM   1624  HB1 TYR A 689      26.170  48.690  70.700  1.00  0.00           H
ATOM   1625  HB2 TYR A 689      26.010  50.320  69.820  1.00  0.00           H
ATOM   1626  CG  TYR A 689      27.600  49.060  69.150  1.00  0.00           C
ATOM   1627  CD1 TYR A 689      28.020  49.890  68.090  1.00  0.00           C
ATOM   1628  HD1 TYR A 689      27.330  50.590  67.640  1.00  0.00           H
ATOM   1629  CE1 TYR A 689      29.240  49.640  67.510  1.00  0.00           C
ATOM   1630  HE1 TYR A 689      29.570  50.310  66.730  1.00  0.00           H
ATOM   1631  CZ  TYR A 689      30.050  48.640  67.960  1.00  0.00           C
ATOM   1632  OH  TYR A 689      31.270  48.450  67.290  1.00  0.00           O
ATOM   1633  HH  TYR A 689      31.160  48.900  66.430  1.00  0.00           H
ATOM   1634  CD2 TYR A 689      28.520  48.180  69.750  1.00  0.00           C
ATOM   1635  HD2 TYR A 689      28.180  47.590  70.590  1.00  0.00           H
ATOM   1636  CE2 TYR A 689      29.720  47.880  69.110  1.00  0.00           C
ATOM   1637  HE2 TYR A 689      30.350  47.100  69.500  1.00  0.00           H
ATOM   1638  C   TYR A 689      25.290  47.720  67.760  1.00  0.00           C
ATOM   1639  O   TYR A 689      25.410  48.080  66.550  1.00  0.00           O
ATOM   1640  N   LEU A 690      25.470  46.430  68.140  1.00  0.00           N
ATOM   1641  HN  LEU A 690      24.960  45.990  68.870  1.00  0.00           H
ATOM   1642  CA  LEU A 690      26.000  45.430  67.170  1.00  0.00           C
ATOM   1643  HA  LEU A 690      26.810  45.990  66.720  1.00  0.00           H
ATOM   1644  CB  LEU A 690      26.350  44.080  67.800  1.00  0.00           C
ATOM   1645  HB1 LEU A 690      26.780  43.370  67.050  1.00  0.00           H
ATOM   1646  HB2 LEU A 690      25.470  43.580  68.240  1.00  0.00           H
ATOM   1647  CG  LEU A 690      27.370  44.290  68.880  1.00  0.00           C
ATOM   1648  HG  LEU A 690      27.110  45.180  69.510  1.00  0.00           H
ATOM   1649  CD1 LEU A 690      27.450  42.990  69.650  1.00  0.00           C
ATOM   1650 HD11 LEU A 690      28.410  43.030  70.200  1.00  0.00           H
ATOM   1651 HD12 LEU A 690      27.540  42.140  68.940  1.00  0.00           H
ATOM   1652 HD13 LEU A 690      26.550  43.090  70.300  1.00  0.00           H
ATOM   1653  CD2 LEU A 690      28.770  44.620  68.370  1.00  0.00           C
ATOM   1654 HD21 LEU A 690      29.100  43.740  67.780  1.00  0.00           H
ATOM   1655 HD22 LEU A 690      29.510  44.800  69.180  1.00  0.00           H
ATOM   1656 HD23 LEU A 690      28.810  45.540  67.750  1.00  0.00           H
ATOM   1657  C   LEU A 690      25.030  45.090  66.130  1.00  0.00           C
ATOM   1658  O   LEU A 690      25.340  45.070  64.960  1.00  0.00           O
ATOM   1659  N   SER A 691      23.710  45.020  66.450  1.00  0.00           N
ATOM   1660  HN  SER A 691      23.450  45.030  67.410  1.00  0.00           H
ATOM   1661  CA  SER A 691      22.540  44.950  65.530  1.00  0.00           C
ATOM   1662  HA  SER A 691      22.720  44.070  64.930  1.00  0.00           H
ATOM   1663  CB  SER A 691      21.220  44.760  66.270  1.00  0.00           C
ATOM   1664  HB1 SER A 691      21.160  45.630  66.950  1.00  0.00           H
ATOM   1665  HB2 SER A 691      21.340  43.840  66.880  1.00  0.00           H
ATOM   1666  OG  SER A 691      20.010  44.670  65.440  1.00  0.00           O
ATOM   1667  HG1 SER A 691      19.850  45.580  65.190  1.00  0.00           H
ATOM   1668  C   SER A 691      22.420  46.010  64.490  1.00  0.00           C
ATOM   1669  O   SER A 691      22.150  45.770  63.390  1.00  0.00           O
ATOM   1670  N   LEU A 692      22.690  47.270  64.910  1.00  0.00           N
ATOM   1671  HN  LEU A 692      22.730  47.420  65.890  1.00  0.00           H
ATOM   1672  CA  LEU A 692      22.720  48.360  64.030  1.00  0.00           C
ATOM   1673  HA  LEU A 692      21.810  48.270  63.440  1.00  0.00           H
ATOM   1674  CB  LEU A 692      22.660  49.770  64.750  1.00  0.00           C
ATOM   1675  HB1 LEU A 692      23.490  49.830  65.490  1.00  0.00           H
ATOM   1676  HB2 LEU A 692      21.690  50.000  65.250  1.00  0.00           H
ATOM   1677  CG  LEU A 692      22.900  50.940  63.830  1.00  0.00           C
ATOM   1678  HG  LEU A 692      23.930  50.890  63.400  1.00  0.00           H
ATOM   1679  CD1 LEU A 692      21.860  50.930  62.670  1.00  0.00           C
ATOM   1680 HD11 LEU A 692      20.890  51.340  63.030  1.00  0.00           H
ATOM   1681 HD12 LEU A 692      21.630  50.000  62.120  1.00  0.00           H
ATOM   1682 HD13 LEU A 692      22.180  51.740  61.960  1.00  0.00           H
ATOM   1683  CD2 LEU A 692      22.770  52.310  64.560  1.00  0.00           C
ATOM   1684 HD21 LEU A 692      21.710  52.390  64.900  1.00  0.00           H
ATOM   1685 HD22 LEU A 692      22.910  53.150  63.860  1.00  0.00           H
ATOM   1686 HD23 LEU A 692      23.520  52.450  65.360  1.00  0.00           H
ATOM   1687  C   LEU A 692      23.960  48.280  63.090  1.00  0.00           C
ATOM   1688  O   LEU A 692      23.920  48.440  61.870  1.00  0.00           O
ATOM   1689  N   ARG A 693      25.120  47.930  63.560  1.00  0.00           N
ATOM   1690  HN  ARG A 693      25.120  47.950  64.550  1.00  0.00           H
ATOM   1691  CA  ARG A 693      26.260  47.700  62.780  1.00  0.00           C
ATOM   1692  HA  ARG A 693      26.510  48.580  62.200  1.00  0.00           H
ATOM   1693  CB  ARG A 693      27.600  47.660  63.610  1.00  0.00           C
ATOM   1694  HB1 ARG A 693      27.580  46.910  64.440  1.00  0.00           H
ATOM   1695  HB2 ARG A 693      27.600  48.620  64.170  1.00  0.00           H
ATOM   1696  CG  ARG A 693      28.860  47.620  62.780  1.00  0.00           C
ATOM   1697  HG1 ARG A 693      29.620  48.180  63.380  1.00  0.00           H
ATOM   1698  HG2 ARG A 693      28.690  48.210  61.870  1.00  0.00           H
ATOM   1699  CD  ARG A 693      29.440  46.170  62.510  1.00  0.00           C
ATOM   1700  HD1 ARG A 693      30.460  46.370  62.120  1.00  0.00           H
ATOM   1701  HD2 ARG A 693      28.860  45.610  61.750  1.00  0.00           H
ATOM   1702  NE  ARG A 693      29.530  45.420  63.780  1.00  0.00           N
ATOM   1703  HE  ARG A 693      28.810  44.750  63.990  1.00  0.00           H
ATOM   1704  CZ  ARG A 693      30.480  45.630  64.720  1.00  0.00           C
ATOM   1705  NH1 ARG A 693      31.420  46.560  64.680  1.00  0.00           N
ATOM   1706 HH11 ARG A 693      32.220  46.340  65.240  1.00  0.00           H
ATOM   1707 HH12 ARG A 693      31.470  47.280  63.980  1.00  0.00           H
ATOM   1708  NH2 ARG A 693      30.360  44.830  65.730  1.00  0.00           N
ATOM   1709 HH21 ARG A 693      29.650  44.130  65.770  1.00  0.00           H
ATOM   1710 HH22 ARG A 693      30.970  45.060  66.500  1.00  0.00           H
ATOM   1711  C   ARG A 693      26.150  46.550  61.760  1.00  0.00           C
ATOM   1712  O   ARG A 693      26.460  46.600  60.580  1.00  0.00           O
ATOM   1713  N   THR A 694      25.580  45.470  62.160  1.00  0.00           N
ATOM   1714  HN  THR A 694      25.410  45.250  63.120  1.00  0.00           H
ATOM   1715  CA  THR A 694      25.160  44.330  61.240  1.00  0.00           C
ATOM   1716  HA  THR A 694      26.070  43.940  60.820  1.00  0.00           H
ATOM   1717  CB  THR A 694      24.440  43.230  61.940  1.00  0.00           C
ATOM   1718  HB  THR A 694      23.560  43.610  62.490  1.00  0.00           H
ATOM   1719  OG1 THR A 694      25.330  42.690  62.900  1.00  0.00           O
ATOM   1720  HG1 THR A 694      24.850  42.190  63.570  1.00  0.00           H
ATOM   1721  CG2 THR A 694      24.030  42.040  61.110  1.00  0.00           C
ATOM   1722 HG21 THR A 694      23.280  42.300  60.340  1.00  0.00           H
ATOM   1723 HG22 THR A 694      23.620  41.140  61.620  1.00  0.00           H
ATOM   1724 HG23 THR A 694      24.800  41.560  60.460  1.00  0.00           H
ATOM   1725  C   THR A 694      24.170  44.830  60.180  1.00  0.00           C
ATOM   1726  O   THR A 694      24.280  44.530  58.980  1.00  0.00           O
ATOM   1727  N   SER A 695      23.140  45.600  60.570  1.00  0.00           N
ATOM   1728  HN  SER A 695      22.960  45.870  61.520  1.00  0.00           H
ATOM   1729  CA  SER A 695      22.180  46.170  59.620  1.00  0.00           C
ATOM   1730  HA  SER A 695      21.830  45.320  59.050  1.00  0.00           H
ATOM   1731  CB  SER A 695      21.020  46.960  60.280  1.00  0.00           C
ATOM   1732  HB1 SER A 695      21.360  47.710  61.010  1.00  0.00           H
ATOM   1733  HB2 SER A 695      20.440  46.270  60.910  1.00  0.00           H
ATOM   1734  OG  SER A 695      20.070  47.590  59.450  1.00  0.00           O
ATOM   1735  HG1 SER A 695      19.410  46.970  59.160  1.00  0.00           H
ATOM   1736  C   SER A 695      22.870  47.070  58.570  1.00  0.00           C
ATOM   1737  O   SER A 695      22.710  46.930  57.350  1.00  0.00           O
ATOM   1738  N   ILE A 696      23.830  47.850  59.010  1.00  0.00           N
ATOM   1739  HN  ILE A 696      23.860  47.900  60.010  1.00  0.00           H
ATOM   1740  CA  ILE A 696      24.620  48.700  58.150  1.00  0.00           C
ATOM   1741  HA  ILE A 696      23.930  49.160  57.460  1.00  0.00           H
ATOM   1742  CB  ILE A 696      25.480  49.770  58.870  1.00  0.00           C
ATOM   1743  HB  ILE A 696      26.100  49.410  59.710  1.00  0.00           H
ATOM   1744  CG2 ILE A 696      26.490  50.500  57.980  1.00  0.00           C
ATOM   1745 HG21 ILE A 696      27.430  49.920  57.880  1.00  0.00           H
ATOM   1746 HG22 ILE A 696      26.720  51.540  58.310  1.00  0.00           H
ATOM   1747 HG23 ILE A 696      25.990  50.480  56.980  1.00  0.00           H
ATOM   1748  CG1 ILE A 696      24.490  50.800  59.370  1.00  0.00           C
ATOM   1749 HG11 ILE A 696      23.540  50.400  59.780  1.00  0.00           H
ATOM   1750 HG12 ILE A 696      24.180  51.250  58.410  1.00  0.00           H
ATOM   1751  CD  ILE A 696      25.140  51.680  60.400  1.00  0.00           C
ATOM   1752  HD1 ILE A 696      24.510  52.590  60.510  1.00  0.00           H
ATOM   1753  HD2 ILE A 696      26.220  51.930  60.380  1.00  0.00           H
ATOM   1754  HD3 ILE A 696      25.110  51.160  61.390  1.00  0.00           H
ATOM   1755  C   ILE A 696      25.530  47.800  57.190  1.00  0.00           C
ATOM   1756  O   ILE A 696      25.610  48.070  56.000  1.00  0.00           O
ATOM   1757  N   GLY A 697      26.200  46.780  57.740  1.00  0.00           N
ATOM   1758  HN  GLY A 697      26.230  46.780  58.740  1.00  0.00           H
ATOM   1759  CA  GLY A 697      26.860  45.720  56.940  1.00  0.00           C
ATOM   1760  HA1 GLY A 697      27.190  45.030  57.690  1.00  0.00           H
ATOM   1761  HA2 GLY A 697      27.660  46.230  56.420  1.00  0.00           H
ATOM   1762  C   GLY A 697      25.960  44.910  55.980  1.00  0.00           C
ATOM   1763  O   GLY A 697      26.440  44.710  54.840  1.00  0.00           O
ATOM   1764  N   LEU A 698      24.770  44.500  56.420  1.00  0.00           N
ATOM   1765  HN  LEU A 698      24.470  44.740  57.340  1.00  0.00           H
ATOM   1766  CA  LEU A 698      23.750  43.950  55.480  1.00  0.00           C
ATOM   1767  HA  LEU A 698      24.160  43.060  55.000  1.00  0.00           H
ATOM   1768  CB  LEU A 698      22.590  43.440  56.370  1.00  0.00           C
ATOM   1769  HB1 LEU A 698      21.590  43.200  55.940  1.00  0.00           H
ATOM   1770  HB2 LEU A 698      22.480  44.210  57.170  1.00  0.00           H
ATOM   1771  CG  LEU A 698      22.780  41.990  56.960  1.00  0.00           C
ATOM   1772  HG  LEU A 698      23.610  42.100  57.690  1.00  0.00           H
ATOM   1773  CD1 LEU A 698      21.500  41.660  57.670  1.00  0.00           C
ATOM   1774 HD11 LEU A 698      20.580  41.720  57.040  1.00  0.00           H
ATOM   1775 HD12 LEU A 698      21.330  42.430  58.460  1.00  0.00           H
ATOM   1776 HD13 LEU A 698      21.570  40.790  58.350  1.00  0.00           H
ATOM   1777  CD2 LEU A 698      23.200  40.970  55.800  1.00  0.00           C
ATOM   1778 HD21 LEU A 698      23.130  39.950  56.230  1.00  0.00           H
ATOM   1779 HD22 LEU A 698      24.250  41.170  55.500  1.00  0.00           H
ATOM   1780 HD23 LEU A 698      22.530  40.990  54.910  1.00  0.00           H
ATOM   1781  C   LEU A 698      23.310  44.910  54.440  1.00  0.00           C
ATOM   1782  O   LEU A 698      23.310  44.570  53.250  1.00  0.00           O
ATOM   1783  N   TRP A 699      22.950  46.150  54.790  1.00  0.00           N
ATOM   1784  HN  TRP A 699      22.870  46.380  55.750  1.00  0.00           H
ATOM   1785  CA  TRP A 699      22.800  47.180  53.770  1.00  0.00           C
ATOM   1786  HA  TRP A 699      22.010  46.760  53.150  1.00  0.00           H
ATOM   1787  CB  TRP A 699      22.190  48.460  54.480  1.00  0.00           C
ATOM   1788  HB1 TRP A 699      22.300  49.310  53.770  1.00  0.00           H
ATOM   1789  HB2 TRP A 699      22.810  48.740  55.360  1.00  0.00           H
ATOM   1790  CG  TRP A 699      20.790  48.480  54.990  1.00  0.00           C
ATOM   1791  CD1 TRP A 699      20.220  48.530  56.210  1.00  0.00           C
ATOM   1792  HD1 TRP A 699      20.710  48.580  57.170  1.00  0.00           H
ATOM   1793  NE1 TRP A 699      18.800  48.590  56.020  1.00  0.00           N
ATOM   1794  HE1 TRP A 699      18.170  48.740  56.750  1.00  0.00           H
ATOM   1795  CE2 TRP A 699      18.480  48.550  54.700  1.00  0.00           C
ATOM   1796  CD2 TRP A 699      19.750  48.570  54.000  1.00  0.00           C
ATOM   1797  CE3 TRP A 699      19.760  48.670  52.630  1.00  0.00           C
ATOM   1798  HE3 TRP A 699      20.660  48.720  52.040  1.00  0.00           H
ATOM   1799  CZ3 TRP A 699      18.530  48.520  51.990  1.00  0.00           C
ATOM   1800  HZ3 TRP A 699      18.420  48.490  50.920  1.00  0.00           H
ATOM   1801  CZ2 TRP A 699      17.240  48.630  54.000  1.00  0.00           C
ATOM   1802  HZ2 TRP A 699      16.360  48.510  54.610  1.00  0.00           H
ATOM   1803  CH2 TRP A 699      17.310  48.580  52.650  1.00  0.00           C
ATOM   1804  HH2 TRP A 699      16.410  48.640  52.060  1.00  0.00           H
ATOM   1805  C   TRP A 699      23.930  47.540  52.800  1.00  0.00           C
ATOM   1806  O   TRP A 699      23.670  47.830  51.620  1.00  0.00           O
ATOM   1807  N   THR A 700      25.100  47.580  53.360  1.00  0.00           N
ATOM   1808  HN  THR A 700      25.210  47.420  54.340  1.00  0.00           H
ATOM   1809  CA  THR A 700      26.420  47.680  52.590  1.00  0.00           C
ATOM   1810  HA  THR A 700      26.340  48.580  51.990  1.00  0.00           H
ATOM   1811  CB  THR A 700      27.640  47.950  53.400  1.00  0.00           C
ATOM   1812  HB  THR A 700      27.950  47.120  54.060  1.00  0.00           H
ATOM   1813  OG1 THR A 700      27.490  49.030  54.280  1.00  0.00           O
ATOM   1814  HG1 THR A 700      26.790  48.670  54.840  1.00  0.00           H
ATOM   1815  CG2 THR A 700      28.920  48.250  52.490  1.00  0.00           C
ATOM   1816 HG21 THR A 700      28.830  49.110  51.800  1.00  0.00           H
ATOM   1817 HG22 THR A 700      29.160  47.350  51.890  1.00  0.00           H
ATOM   1818 HG23 THR A 700      29.840  48.430  53.100  1.00  0.00           H
ATOM   1819  C   THR A 700      26.650  46.480  51.600  1.00  0.00           C
ATOM   1820  O   THR A 700      26.860  46.790  50.450  1.00  0.00           O
ATOM   1821  N   SER A 701      26.500  45.180  51.980  1.00  0.00           N
ATOM   1822  HN  SER A 701      26.300  44.920  52.920  1.00  0.00           H
ATOM   1823  CA  SER A 701      26.450  44.100  50.980  1.00  0.00           C
ATOM   1824  HA  SER A 701      27.300  44.140  50.310  1.00  0.00           H
ATOM   1825  CB  SER A 701      26.370  42.770  51.770  1.00  0.00           C
ATOM   1826  HB1 SER A 701      27.350  42.630  52.300  1.00  0.00           H
ATOM   1827  HB2 SER A 701      26.210  41.900  51.100  1.00  0.00           H
ATOM   1828  OG  SER A 701      25.370  42.760  52.720  1.00  0.00           O
ATOM   1829  HG1 SER A 701      24.710  43.420  52.500  1.00  0.00           H
ATOM   1830  C   SER A 701      25.360  44.160  50.000  1.00  0.00           C
ATOM   1831  O   SER A 701      25.500  43.860  48.850  1.00  0.00           O
ATOM   1832  N   PHE A 702      24.180  44.570  50.450  1.00  0.00           N
ATOM   1833  HN  PHE A 702      24.050  44.840  51.400  1.00  0.00           H
ATOM   1834  CA  PHE A 702      22.980  44.640  49.610  1.00  0.00           C
ATOM   1835  HA  PHE A 702      22.760  43.700  49.120  1.00  0.00           H
ATOM   1836  CB  PHE A 702      21.760  44.970  50.520  1.00  0.00           C
ATOM   1837  HB1 PHE A 702      21.830  46.000  50.950  1.00  0.00           H
ATOM   1838  HB2 PHE A 702      21.570  44.130  51.220  1.00  0.00           H
ATOM   1839  CG  PHE A 702      20.390  44.980  49.750  1.00  0.00           C
ATOM   1840  CD1 PHE A 702      19.870  43.840  49.100  1.00  0.00           C
ATOM   1841  HD1 PHE A 702      20.560  43.010  49.200  1.00  0.00           H
ATOM   1842  CE1 PHE A 702      18.670  43.780  48.530  1.00  0.00           C
ATOM   1843  HE1 PHE A 702      18.340  42.850  48.100  1.00  0.00           H
ATOM   1844  CZ  PHE A 702      17.850  44.980  48.440  1.00  0.00           C
ATOM   1845  HZ  PHE A 702      16.900  44.850  47.940  1.00  0.00           H
ATOM   1846  CD2 PHE A 702      19.660  46.140  49.690  1.00  0.00           C
ATOM   1847  HD2 PHE A 702      20.020  47.050  50.140  1.00  0.00           H
ATOM   1848  CE2 PHE A 702      18.350  46.170  49.020  1.00  0.00           C
ATOM   1849  HE2 PHE A 702      17.700  47.040  48.890  1.00  0.00           H
ATOM   1850  C   PHE A 702      23.150  45.730  48.540  1.00  0.00           C
ATOM   1851  O   PHE A 702      22.980  45.500  47.290  1.00  0.00           O
ATOM   1852  N   LEU A 703      23.650  46.910  48.920  1.00  0.00           N
ATOM   1853  HN  LEU A 703      23.830  47.070  49.890  1.00  0.00           H
ATOM   1854  CA  LEU A 703      23.990  47.940  47.980  1.00  0.00           C
ATOM   1855  HA  LEU A 703      23.090  47.970  47.390  1.00  0.00           H
ATOM   1856  CB  LEU A 703      24.390  49.270  48.630  1.00  0.00           C
ATOM   1857  HB1 LEU A 703      24.810  50.070  47.980  1.00  0.00           H
ATOM   1858  HB2 LEU A 703      25.140  49.110  49.430  1.00  0.00           H
ATOM   1859  CG  LEU A 703      23.150  50.050  49.210  1.00  0.00           C
ATOM   1860  HG  LEU A 703      22.540  49.350  49.820  1.00  0.00           H
ATOM   1861  CD1 LEU A 703      23.620  51.160  50.110  1.00  0.00           C
ATOM   1862 HD11 LEU A 703      24.160  51.910  49.510  1.00  0.00           H
ATOM   1863 HD12 LEU A 703      24.360  50.860  50.890  1.00  0.00           H
ATOM   1864 HD13 LEU A 703      22.800  51.710  50.610  1.00  0.00           H
ATOM   1865  CD2 LEU A 703      22.300  50.460  48.070  1.00  0.00           C
ATOM   1866 HD21 LEU A 703      21.570  51.260  48.320  1.00  0.00           H
ATOM   1867 HD22 LEU A 703      21.810  49.670  47.470  1.00  0.00           H
ATOM   1868 HD23 LEU A 703      23.000  50.830  47.280  1.00  0.00           H
ATOM   1869  C   LEU A 703      25.130  47.560  47.020  1.00  0.00           C
ATOM   1870  O   LEU A 703      25.170  48.020  45.880  1.00  0.00           O
ATOM   1871  N   CYS A 704      26.100  46.720  47.440  1.00  0.00           N
ATOM   1872  HN  CYS A 704      26.140  46.420  48.390  1.00  0.00           H
ATOM   1873  CA  CYS A 704      27.240  46.210  46.710  1.00  0.00           C
ATOM   1874  HA  CYS A 704      27.630  47.070  46.180  1.00  0.00           H
ATOM   1875  CB  CYS A 704      28.200  45.460  47.500  1.00  0.00           C
ATOM   1876  HB1 CYS A 704      28.840  44.910  46.760  1.00  0.00           H
ATOM   1877  HB2 CYS A 704      27.730  44.810  48.270  1.00  0.00           H
ATOM   1878  SG  CYS A 704      29.340  46.480  48.480  1.00  0.00           S
ATOM   1879  HG1 CYS A 704      28.340  47.110  49.080  1.00  0.00           H
ATOM   1880  C   CYS A 704      26.790  45.400  45.510  1.00  0.00           C
ATOM   1881  O   CYS A 704      27.180  45.560  44.340  1.00  0.00           O
ATOM   1882  N   ILE A 705      25.740  44.620  45.790  1.00  0.00           N
ATOM   1883  HN  ILE A 705      25.430  44.590  46.740  1.00  0.00           H
ATOM   1884  CA  ILE A 705      25.020  43.820  44.840  1.00  0.00           C
ATOM   1885  HA  ILE A 705      25.730  43.350  44.180  1.00  0.00           H
ATOM   1886  CB  ILE A 705      24.100  42.760  45.340  1.00  0.00           C
ATOM   1887  HB  ILE A 705      23.300  43.250  45.930  1.00  0.00           H
ATOM   1888  CG2 ILE A 705      23.500  41.990  44.130  1.00  0.00           C
ATOM   1889 HG21 ILE A 705      24.320  41.710  43.450  1.00  0.00           H
ATOM   1890 HG22 ILE A 705      22.880  42.650  43.480  1.00  0.00           H
ATOM   1891 HG23 ILE A 705      22.940  41.140  44.570  1.00  0.00           H
ATOM   1892  CG1 ILE A 705      24.920  41.800  46.260  1.00  0.00           C
ATOM   1893 HG11 ILE A 705      24.320  40.980  46.680  1.00  0.00           H
ATOM   1894 HG12 ILE A 705      25.240  42.430  47.120  1.00  0.00           H
ATOM   1895  CD  ILE A 705      26.250  41.080  45.740  1.00  0.00           C
ATOM   1896  HD1 ILE A 705      27.060  41.840  45.810  1.00  0.00           H
ATOM   1897  HD2 ILE A 705      26.020  40.810  44.690  1.00  0.00           H
ATOM   1898  HD3 ILE A 705      26.440  40.240  46.450  1.00  0.00           H
ATOM   1899  C   ILE A 705      24.180  44.740  43.900  1.00  0.00           C
ATOM   1900  O   ILE A 705      24.180  44.600  42.640  1.00  0.00           O
ATOM   1901  N   VAL A 706      23.490  45.750  44.470  1.00  0.00           N
ATOM   1902  HN  VAL A 706      23.360  45.790  45.460  1.00  0.00           H
ATOM   1903  CA  VAL A 706      22.790  46.730  43.560  1.00  0.00           C
ATOM   1904  HA  VAL A 706      22.120  46.140  42.950  1.00  0.00           H
ATOM   1905  CB  VAL A 706      21.960  47.720  44.370  1.00  0.00           C
ATOM   1906  HB  VAL A 706      22.640  48.140  45.150  1.00  0.00           H
ATOM   1907  CG1 VAL A 706      21.350  48.870  43.500  1.00  0.00           C
ATOM   1908 HG11 VAL A 706      20.650  49.590  43.970  1.00  0.00           H
ATOM   1909 HG12 VAL A 706      20.780  48.270  42.740  1.00  0.00           H
ATOM   1910 HG13 VAL A 706      22.170  49.380  42.950  1.00  0.00           H
ATOM   1911  CG2 VAL A 706      20.750  47.080  45.050  1.00  0.00           C
ATOM   1912 HG21 VAL A 706      21.040  46.230  45.710  1.00  0.00           H
ATOM   1913 HG22 VAL A 706      20.110  46.650  44.250  1.00  0.00           H
ATOM   1914 HG23 VAL A 706      20.190  47.690  45.800  1.00  0.00           H
ATOM   1915  C   VAL A 706      23.640  47.540  42.510  1.00  0.00           C
ATOM   1916  O   VAL A 706      23.310  47.770  41.350  1.00  0.00           O
ATOM   1917  N   LEU A 707      24.820  48.060  42.890  1.00  0.00           N
ATOM   1918  HN  LEU A 707      25.020  48.070  43.860  1.00  0.00           H
ATOM   1919  CA  LEU A 707      25.910  48.590  41.990  1.00  0.00           C
ATOM   1920  HA  LEU A 707      25.490  49.470  41.500  1.00  0.00           H
ATOM   1921  CB  LEU A 707      27.070  49.140  42.880  1.00  0.00           C
ATOM   1922  HB1 LEU A 707      27.990  49.260  42.240  1.00  0.00           H
ATOM   1923  HB2 LEU A 707      27.440  48.410  43.630  1.00  0.00           H
ATOM   1924  CG  LEU A 707      26.910  50.530  43.570  1.00  0.00           C
ATOM   1925  HG  LEU A 707      26.000  50.490  44.190  1.00  0.00           H
ATOM   1926  CD1 LEU A 707      27.940  50.870  44.640  1.00  0.00           C
ATOM   1927 HD11 LEU A 707      27.730  51.950  44.760  1.00  0.00           H
ATOM   1928 HD12 LEU A 707      28.950  50.620  44.240  1.00  0.00           H
ATOM   1929 HD13 LEU A 707      27.680  50.290  45.540  1.00  0.00           H
ATOM   1930  CD2 LEU A 707      26.650  51.720  42.570  1.00  0.00           C
ATOM   1931 HD21 LEU A 707      26.280  52.600  43.150  1.00  0.00           H
ATOM   1932 HD22 LEU A 707      25.770  51.360  42.000  1.00  0.00           H
ATOM   1933 HD23 LEU A 707      27.500  52.020  41.920  1.00  0.00           H
ATOM   1934  C   LEU A 707      26.330  47.530  40.940  1.00  0.00           C
ATOM   1935  O   LEU A 707      26.480  47.840  39.770  1.00  0.00           O
ATOM   1936  N   VAL A 708      26.500  46.230  41.340  1.00  0.00           N
ATOM   1937  HN  VAL A 708      26.580  45.960  42.300  1.00  0.00           H
ATOM   1938  CA  VAL A 708      26.660  45.160  40.400  1.00  0.00           C
ATOM   1939  HA  VAL A 708      27.520  45.300  39.770  1.00  0.00           H
ATOM   1940  CB  VAL A 708      26.900  43.750  41.100  1.00  0.00           C
ATOM   1941  HB  VAL A 708      26.080  43.500  41.810  1.00  0.00           H
ATOM   1942  CG1 VAL A 708      26.970  42.670  40.060  1.00  0.00           C
ATOM   1943 HG11 VAL A 708      27.730  42.810  39.270  1.00  0.00           H
ATOM   1944 HG12 VAL A 708      25.970  42.460  39.620  1.00  0.00           H
ATOM   1945 HG13 VAL A 708      27.290  41.680  40.480  1.00  0.00           H
ATOM   1946  CG2 VAL A 708      28.290  43.850  41.780  1.00  0.00           C
ATOM   1947 HG21 VAL A 708      28.280  44.710  42.490  1.00  0.00           H
ATOM   1948 HG22 VAL A 708      29.040  44.020  40.970  1.00  0.00           H
ATOM   1949 HG23 VAL A 708      28.620  42.950  42.340  1.00  0.00           H
ATOM   1950  C   VAL A 708      25.490  45.040  39.400  1.00  0.00           C
ATOM   1951  O   VAL A 708      25.650  45.220  38.240  1.00  0.00           O
ATOM   1952  N   ALA A 709      24.240  44.770  39.870  1.00  0.00           N
ATOM   1953  HN  ALA A 709      24.050  44.620  40.840  1.00  0.00           H
ATOM   1954  CA  ALA A 709      23.010  44.810  39.040  1.00  0.00           C
ATOM   1955  HA  ALA A 709      23.030  43.970  38.360  1.00  0.00           H
ATOM   1956  CB  ALA A 709      21.690  44.570  39.870  1.00  0.00           C
ATOM   1957  HB1 ALA A 709      21.340  45.550  40.260  1.00  0.00           H
ATOM   1958  HB2 ALA A 709      21.780  43.800  40.650  1.00  0.00           H
ATOM   1959  HB3 ALA A 709      20.950  44.070  39.210  1.00  0.00           H
ATOM   1960  C   ALA A 709      22.760  46.100  38.190  1.00  0.00           C
ATOM   1961  O   ALA A 709      22.150  45.990  37.090  1.00  0.00           O
ATOM   1962  N   THR A 710      23.210  47.360  38.570  1.00  0.00           N
ATOM   1963  HN  THR A 710      23.680  47.490  39.440  1.00  0.00           H
ATOM   1964  CA  THR A 710      22.820  48.530  37.800  1.00  0.00           C
ATOM   1965  HA  THR A 710      22.020  48.220  37.140  1.00  0.00           H
ATOM   1966  CB  THR A 710      22.250  49.700  38.680  1.00  0.00           C
ATOM   1967  HB  THR A 710      21.970  50.540  38.030  1.00  0.00           H
ATOM   1968  OG1 THR A 710      23.180  50.210  39.620  1.00  0.00           O
ATOM   1969  HG1 THR A 710      23.140  49.590  40.350  1.00  0.00           H
ATOM   1970  CG2 THR A 710      20.930  49.270  39.420  1.00  0.00           C
ATOM   1971 HG21 THR A 710      20.670  50.100  40.110  1.00  0.00           H
ATOM   1972 HG22 THR A 710      21.240  48.410  40.040  1.00  0.00           H
ATOM   1973 HG23 THR A 710      20.050  49.000  38.800  1.00  0.00           H
ATOM   1974  C   THR A 710      23.980  48.970  36.870  1.00  0.00           C
ATOM   1975  O   THR A 710      23.860  49.910  36.030  1.00  0.00           O
ATOM   1976  N   ASP A 711      25.220  48.310  36.960  1.00  0.00           N
ATOM   1977  HN  ASP A 711      25.230  47.490  37.500  1.00  0.00           H
ATOM   1978  CA  ASP A 711      26.360  48.590  36.160  1.00  0.00           C
ATOM   1979  HA  ASP A 711      27.060  47.830  36.470  1.00  0.00           H
ATOM   1980  CB  ASP A 711      26.130  48.330  34.690  1.00  0.00           C
ATOM   1981  HB1 ASP A 711      25.290  48.890  34.230  1.00  0.00           H
ATOM   1982  HB2 ASP A 711      25.820  47.270  34.770  1.00  0.00           H
ATOM   1983  CG  ASP A 711      27.330  48.400  33.730  1.00  0.00           C
ATOM   1984  OD1 ASP A 711      27.150  47.880  32.570  1.00  0.00           O
ATOM   1985  OD2 ASP A 711      28.350  49.060  34.030  1.00  0.00           O
ATOM   1986  C   ASP A 711      27.010  49.870  36.560  1.00  0.00           C
ATOM   1987  O   ASP A 711      26.450  50.970  36.400  1.00  0.00           O
ATOM   1988  N   ALA A 712      28.270  49.780  37.060  1.00  0.00           N
ATOM   1989  HN  ALA A 712      28.780  48.930  37.040  1.00  0.00           H
ATOM   1990  CA  ALA A 712      28.980  50.890  37.660  1.00  0.00           C
ATOM   1991  HA  ALA A 712      28.320  51.740  37.660  1.00  0.00           H
ATOM   1992  CB  ALA A 712      29.250  50.390  39.110  1.00  0.00           C
ATOM   1993  HB1 ALA A 712      29.820  51.160  39.670  1.00  0.00           H
ATOM   1994  HB2 ALA A 712      29.720  49.380  39.050  1.00  0.00           H
ATOM   1995  HB3 ALA A 712      28.270  50.370  39.620  1.00  0.00           H
ATOM   1996  C   ALA A 712      30.190  51.200  36.830  1.00  0.00           C
ATOM   1997  O   ALA A 712      31.130  51.880  37.190  1.00  0.00           O
ATOM   1998  N   SER A 713      30.200  50.750  35.550  1.00  0.00           N
ATOM   1999  HN  SER A 713      29.410  50.300  35.150  1.00  0.00           H
ATOM   2000  CA  SER A 713      31.350  50.910  34.670  1.00  0.00           C
ATOM   2001  HA  SER A 713      32.300  50.670  35.140  1.00  0.00           H
ATOM   2002  CB  SER A 713      31.310  50.010  33.410  1.00  0.00           C
ATOM   2003  HB1 SER A 713      31.420  48.950  33.730  1.00  0.00           H
ATOM   2004  HB2 SER A 713      32.200  50.160  32.750  1.00  0.00           H
ATOM   2005  OG  SER A 713      30.190  50.200  32.590  1.00  0.00           O
ATOM   2006  HG1 SER A 713      29.480  49.690  33.000  1.00  0.00           H
ATOM   2007  C   SER A 713      31.560  52.280  34.130  1.00  0.00           C
ATOM   2008  O   SER A 713      32.650  52.710  33.620  1.00  0.00           O
ATOM   2009  N   SER A 714      30.510  53.120  34.280  1.00  0.00           N
ATOM   2010  HN  SER A 714      29.780  52.630  34.750  1.00  0.00           H
ATOM   2011  CA  SER A 714      30.420  54.550  33.940  1.00  0.00           C
ATOM   2012  HA  SER A 714      30.900  54.610  32.970  1.00  0.00           H
ATOM   2013  CB  SER A 714      28.970  55.210  34.030  1.00  0.00           C
ATOM   2014  HB1 SER A 714      28.980  56.210  33.550  1.00  0.00           H
ATOM   2015  HB2 SER A 714      28.570  55.420  35.040  1.00  0.00           H
ATOM   2016  OG  SER A 714      28.140  54.270  33.330  1.00  0.00           O
ATOM   2017  HG1 SER A 714      28.480  54.210  32.430  1.00  0.00           H
ATOM   2018  C   SER A 714      31.200  55.420  34.830  1.00  0.00           C
ATOM   2019  O   SER A 714      31.420  56.580  34.520  1.00  0.00           O
ATOM   2020  N   LEU A 715      31.700  54.990  36.010  1.00  0.00           N
ATOM   2021  HN  LEU A 715      31.380  54.090  36.290  1.00  0.00           H
ATOM   2022  CA  LEU A 715      32.940  55.700  36.590  1.00  0.00           C
ATOM   2023  HA  LEU A 715      33.070  56.720  36.300  1.00  0.00           H
ATOM   2024  CB  LEU A 715      32.700  55.730  38.100  1.00  0.00           C
ATOM   2025  HB1 LEU A 715      32.350  54.710  38.380  1.00  0.00           H
ATOM   2026  HB2 LEU A 715      31.720  56.250  38.190  1.00  0.00           H
ATOM   2027  CG  LEU A 715      33.730  56.210  39.050  1.00  0.00           C
ATOM   2028  HG  LEU A 715      34.440  55.360  39.180  1.00  0.00           H
ATOM   2029  CD1 LEU A 715      34.380  57.540  38.510  1.00  0.00           C
ATOM   2030 HD11 LEU A 715      35.060  57.250  37.680  1.00  0.00           H
ATOM   2031 HD12 LEU A 715      35.020  57.970  39.310  1.00  0.00           H
ATOM   2032 HD13 LEU A 715      33.750  58.240  37.930  1.00  0.00           H
ATOM   2033  CD2 LEU A 715      33.130  56.450  40.450  1.00  0.00           C
ATOM   2034 HD21 LEU A 715      32.320  57.220  40.400  1.00  0.00           H
ATOM   2035 HD22 LEU A 715      33.880  56.740  41.210  1.00  0.00           H
ATOM   2036 HD23 LEU A 715      32.490  55.650  40.890  1.00  0.00           H
ATOM   2037  C   LEU A 715      34.180  54.900  36.160  1.00  0.00           C
ATOM   2038  O   LEU A 715      35.190  55.530  35.780  1.00  0.00           O
ATOM   2039  N   VAL A 716      34.180  53.530  36.190  1.00  0.00           N
ATOM   2040  HN  VAL A 716      33.430  52.990  36.560  1.00  0.00           H
ATOM   2041  CA  VAL A 716      35.470  52.730  36.030  1.00  0.00           C
ATOM   2042  HA  VAL A 716      36.160  53.130  36.760  1.00  0.00           H
ATOM   2043  CB  VAL A 716      35.230  51.310  36.270  1.00  0.00           C
ATOM   2044  HB  VAL A 716      34.450  50.970  35.550  1.00  0.00           H
ATOM   2045  CG1 VAL A 716      36.430  50.460  36.020  1.00  0.00           C
ATOM   2046 HG11 VAL A 716      36.250  49.380  36.170  1.00  0.00           H
ATOM   2047 HG12 VAL A 716      37.270  50.720  36.700  1.00  0.00           H
ATOM   2048 HG13 VAL A 716      36.720  50.480  34.940  1.00  0.00           H
ATOM   2049  CG2 VAL A 716      34.680  51.070  37.750  1.00  0.00           C
ATOM   2050 HG21 VAL A 716      34.790  50.010  38.080  1.00  0.00           H
ATOM   2051 HG22 VAL A 716      33.580  51.200  37.820  1.00  0.00           H
ATOM   2052 HG23 VAL A 716      35.300  51.720  38.410  1.00  0.00           H
ATOM   2053  C   VAL A 716      36.150  52.980  34.700  1.00  0.00           C
ATOM   2054  O   VAL A 716      37.370  53.040  34.690  1.00  0.00           O
ATOM   2055  N   CYS A 717      35.460  53.240  33.560  1.00  0.00           N
ATOM   2056  HN  CYS A 717      34.470  53.280  33.660  1.00  0.00           H
ATOM   2057  CA  CYS A 717      36.030  53.620  32.250  1.00  0.00           C
ATOM   2058  HA  CYS A 717      36.710  52.900  31.820  1.00  0.00           H
ATOM   2059  CB  CYS A 717      34.880  53.880  31.180  1.00  0.00           C
ATOM   2060  HB1 CYS A 717      35.180  54.610  30.410  1.00  0.00           H
ATOM   2061  HB2 CYS A 717      34.100  54.450  31.730  1.00  0.00           H
ATOM   2062  SG  CYS A 717      34.240  52.370  30.450  1.00  0.00           S
ATOM   2063  HG1 CYS A 717      35.310  52.240  29.680  1.00  0.00           H
ATOM   2064  C   CYS A 717      36.720  54.990  32.280  1.00  0.00           C
ATOM   2065  O   CYS A 717      37.790  55.230  31.710  1.00  0.00           O
ATOM   2066  N   TYR A 718      36.160  55.920  33.040  1.00  0.00           N
ATOM   2067  HN  TYR A 718      35.470  55.660  33.720  1.00  0.00           H
ATOM   2068  CA  TYR A 718      36.650  57.340  33.110  1.00  0.00           C
ATOM   2069  HA  TYR A 718      37.240  57.550  32.230  1.00  0.00           H
ATOM   2070  CB  TYR A 718      35.390  58.240  32.960  1.00  0.00           C
ATOM   2071  HB1 TYR A 718      35.620  59.330  32.950  1.00  0.00           H
ATOM   2072  HB2 TYR A 718      34.790  57.870  33.830  1.00  0.00           H
ATOM   2073  CG  TYR A 718      34.670  57.950  31.710  1.00  0.00           C
ATOM   2074  CD1 TYR A 718      33.360  57.350  31.740  1.00  0.00           C
ATOM   2075  HD1 TYR A 718      32.890  57.300  32.720  1.00  0.00           H
ATOM   2076  CE1 TYR A 718      32.700  56.990  30.620  1.00  0.00           C
ATOM   2077  HE1 TYR A 718      31.730  56.520  30.730  1.00  0.00           H
ATOM   2078  CZ  TYR A 718      33.290  57.200  29.430  1.00  0.00           C
ATOM   2079  OH  TYR A 718      32.700  56.890  28.190  1.00  0.00           O
ATOM   2080  HH  TYR A 718      33.390  56.990  27.520  1.00  0.00           H
ATOM   2081  CD2 TYR A 718      35.250  58.120  30.480  1.00  0.00           C
ATOM   2082  HD2 TYR A 718      36.210  58.590  30.340  1.00  0.00           H
ATOM   2083  CE2 TYR A 718      34.540  57.790  29.330  1.00  0.00           C
ATOM   2084  HE2 TYR A 718      35.160  58.000  28.470  1.00  0.00           H
ATOM   2085  C   TYR A 718      37.440  57.610  34.290  1.00  0.00           C
ATOM   2086  O   TYR A 718      37.580  58.760  34.750  1.00  0.00           O
ATOM   2087  N   ILE A 719      38.000  56.550  34.880  1.00  0.00           N
ATOM   2088  HN  ILE A 719      37.700  55.630  34.610  1.00  0.00           H
ATOM   2089  CA  ILE A 719      38.780  56.560  36.120  1.00  0.00           C
ATOM   2090  HA  ILE A 719      38.190  57.010  36.920  1.00  0.00           H
ATOM   2091  CB  ILE A 719      39.180  55.170  36.600  1.00  0.00           C
ATOM   2092  HB  ILE A 719      38.300  54.500  36.500  1.00  0.00           H
ATOM   2093  CG2 ILE A 719      40.170  54.550  35.630  1.00  0.00           C
ATOM   2094 HG21 ILE A 719      40.300  53.480  35.870  1.00  0.00           H
ATOM   2095 HG22 ILE A 719      41.120  55.110  35.740  1.00  0.00           H
ATOM   2096 HG23 ILE A 719      39.780  54.560  34.590  1.00  0.00           H
ATOM   2097  CG1 ILE A 719      39.590  55.150  38.090  1.00  0.00           C
ATOM   2098 HG11 ILE A 719      40.600  55.610  38.170  1.00  0.00           H
ATOM   2099 HG12 ILE A 719      39.740  54.060  38.230  1.00  0.00           H
ATOM   2100  CD  ILE A 719      38.520  55.540  39.160  1.00  0.00           C
ATOM   2101  HD1 ILE A 719      37.570  55.250  38.670  1.00  0.00           H
ATOM   2102  HD2 ILE A 719      38.550  56.630  39.330  1.00  0.00           H
ATOM   2103  HD3 ILE A 719      38.540  54.940  40.100  1.00  0.00           H
ATOM   2104  C   ILE A 719      40.010  57.520  36.090  1.00  0.00           C
ATOM   2105  O   ILE A 719      40.280  58.140  37.080  1.00  0.00           O
ATOM   2106  N   THR A 720      40.740  57.700  34.960  1.00  0.00           N
ATOM   2107  HN  THR A 720      40.420  57.080  34.230  1.00  0.00           H
ATOM   2108  CA  THR A 720      41.730  58.670  34.600  1.00  0.00           C
ATOM   2109  HA  THR A 720      41.520  58.710  33.540  1.00  0.00           H
ATOM   2110  CB  THR A 720      41.480  60.110  34.980  1.00  0.00           C
ATOM   2111  HB  THR A 720      42.240  60.710  34.420  1.00  0.00           H
ATOM   2112  OG1 THR A 720      41.630  60.350  36.350  1.00  0.00           O
ATOM   2113  HG1 THR A 720      41.240  59.570  36.740  1.00  0.00           H
ATOM   2114  CG2 THR A 720      40.140  60.720  34.500  1.00  0.00           C
ATOM   2115 HG21 THR A 720      40.190  61.800  34.780  1.00  0.00           H
ATOM   2116 HG22 THR A 720      39.230  60.370  35.030  1.00  0.00           H
ATOM   2117 HG23 THR A 720      40.040  60.670  33.400  1.00  0.00           H
ATOM   2118  C   THR A 720      43.170  58.230  34.920  1.00  0.00           C
ATOM   2119  O   THR A 720      43.400  57.760  36.050  1.00  0.00           O
ATOM   2120  N   ARG A 721      44.160  58.270  34.000  1.00  0.00           N
ATOM   2121  HN  ARG A 721      43.900  58.500  33.070  1.00  0.00           H
ATOM   2122  CA  ARG A 721      45.590  57.980  34.140  1.00  0.00           C
ATOM   2123  HA  ARG A 721      45.670  57.010  34.620  1.00  0.00           H
ATOM   2124  CB  ARG A 721      46.420  58.240  32.880  1.00  0.00           C
ATOM   2125  HB1 ARG A 721      47.510  58.140  33.090  1.00  0.00           H
ATOM   2126  HB2 ARG A 721      46.350  59.340  32.680  1.00  0.00           H
ATOM   2127  CG  ARG A 721      46.140  57.400  31.620  1.00  0.00           C
ATOM   2128  HG1 ARG A 721      46.960  57.570  30.900  1.00  0.00           H
ATOM   2129  HG2 ARG A 721      45.220  57.760  31.110  1.00  0.00           H
ATOM   2130  CD  ARG A 721      46.060  55.860  31.630  1.00  0.00           C
ATOM   2131  HD1 ARG A 721      46.990  55.470  32.110  1.00  0.00           H
ATOM   2132  HD2 ARG A 721      45.840  55.440  30.630  1.00  0.00           H
ATOM   2133  NE  ARG A 721      44.960  55.310  32.460  1.00  0.00           N
ATOM   2134  HE  ARG A 721      45.230  54.950  33.350  1.00  0.00           H
ATOM   2135  CZ  ARG A 721      43.620  55.430  32.260  1.00  0.00           C
ATOM   2136  NH1 ARG A 721      43.200  55.830  31.040  1.00  0.00           N
ATOM   2137 HH11 ARG A 721      42.240  55.920  30.790  1.00  0.00           H
ATOM   2138 HH12 ARG A 721      43.970  55.940  30.420  1.00  0.00           H
ATOM   2139  NH2 ARG A 721      42.740  55.000  33.110  1.00  0.00           N
ATOM   2140 HH21 ARG A 721      43.050  54.570  33.950  1.00  0.00           H
ATOM   2141 HH22 ARG A 721      41.760  55.140  32.950  1.00  0.00           H
ATOM   2142  C   ARG A 721      46.220  58.830  35.270  1.00  0.00           C
ATOM   2143  O   ARG A 721      47.110  58.380  35.970  1.00  0.00           O
ATOM   2144  N   PHE A 722      45.730  60.080  35.340  1.00  0.00           N
ATOM   2145  HN  PHE A 722      45.020  60.430  34.750  1.00  0.00           H
ATOM   2146  CA  PHE A 722      46.140  61.090  36.270  1.00  0.00           C
ATOM   2147  HA  PHE A 722      47.180  61.330  36.150  1.00  0.00           H
ATOM   2148  CB  PHE A 722      45.310  62.420  35.970  1.00  0.00           C
ATOM   2149  HB1 PHE A 722      44.230  62.180  35.890  1.00  0.00           H
ATOM   2150  HB2 PHE A 722      45.550  62.760  34.940  1.00  0.00           H
ATOM   2151  CG  PHE A 722      45.500  63.570  36.960  1.00  0.00           C
ATOM   2152  CD1 PHE A 722      46.520  64.510  36.870  1.00  0.00           C
ATOM   2153  HD1 PHE A 722      47.220  64.330  36.060  1.00  0.00           H
ATOM   2154  CE1 PHE A 722      46.600  65.590  37.710  1.00  0.00           C
ATOM   2155  HE1 PHE A 722      47.340  66.370  37.700  1.00  0.00           H
ATOM   2156  CZ  PHE A 722      45.550  65.730  38.680  1.00  0.00           C
ATOM   2157  HZ  PHE A 722      45.490  66.620  39.270  1.00  0.00           H
ATOM   2158  CD2 PHE A 722      44.460  63.700  37.930  1.00  0.00           C
ATOM   2159  HD2 PHE A 722      43.680  62.960  37.940  1.00  0.00           H
ATOM   2160  CE2 PHE A 722      44.570  64.750  38.770  1.00  0.00           C
ATOM   2161  HE2 PHE A 722      43.860  64.800  39.580  1.00  0.00           H
ATOM   2162  C   PHE A 722      46.020  60.530  37.740  1.00  0.00           C
ATOM   2163  O   PHE A 722      46.960  60.490  38.570  1.00  0.00           O
ATOM   2164  N   THR A 723      44.820  59.940  37.920  1.00  0.00           N
ATOM   2165  HN  THR A 723      44.230  59.950  37.130  1.00  0.00           H
ATOM   2166  CA  THR A 723      44.320  59.400  39.240  1.00  0.00           C
ATOM   2167  HA  THR A 723      44.530  60.170  39.960  1.00  0.00           H
ATOM   2168  CB  THR A 723      42.790  59.270  39.190  1.00  0.00           C
ATOM   2169  HB  THR A 723      42.400  58.590  38.410  1.00  0.00           H
ATOM   2170  OG1 THR A 723      42.260  60.580  39.100  1.00  0.00           O
ATOM   2171  HG1 THR A 723      42.190  60.800  38.160  1.00  0.00           H
ATOM   2172  CG2 THR A 723      42.370  58.730  40.530  1.00  0.00           C
ATOM   2173 HG21 THR A 723      42.520  57.630  40.530  1.00  0.00           H
ATOM   2174 HG22 THR A 723      41.300  58.960  40.690  1.00  0.00           H
ATOM   2175 HG23 THR A 723      43.090  59.110  41.280  1.00  0.00           H
ATOM   2176  C   THR A 723      45.050  58.140  39.660  1.00  0.00           C
ATOM   2177  O   THR A 723      45.510  57.920  40.770  1.00  0.00           O
ATOM   2178  N   GLU A 724      45.280  57.340  38.640  1.00  0.00           N
ATOM   2179  HN  GLU A 724      45.010  57.420  37.690  1.00  0.00           H
ATOM   2180  CA  GLU A 724      46.130  56.160  38.740  1.00  0.00           C
ATOM   2181  HA  GLU A 724      45.670  55.530  39.480  1.00  0.00           H
ATOM   2182  CB  GLU A 724      46.240  55.430  37.440  1.00  0.00           C
ATOM   2183  HB1 GLU A 724      46.980  54.610  37.480  1.00  0.00           H
ATOM   2184  HB2 GLU A 724      46.700  55.900  36.560  1.00  0.00           H
ATOM   2185  CG  GLU A 724      44.930  54.680  37.000  1.00  0.00           C
ATOM   2186  HG1 GLU A 724      44.010  55.300  36.930  1.00  0.00           H
ATOM   2187  HG2 GLU A 724      44.650  53.860  37.690  1.00  0.00           H
ATOM   2188  CD  GLU A 724      45.070  53.970  35.630  1.00  0.00           C
ATOM   2189  OE1 GLU A 724      46.070  54.060  34.900  1.00  0.00           O
ATOM   2190  OE2 GLU A 724      44.000  53.440  35.130  1.00  0.00           O
ATOM   2191  C   GLU A 724      47.530  56.430  39.250  1.00  0.00           C
ATOM   2192  O   GLU A 724      48.020  55.750  40.180  1.00  0.00           O
ATOM   2193  N   GLU A 725      48.210  57.350  38.600  1.00  0.00           N
ATOM   2194  HN  GLU A 725      47.890  57.760  37.750  1.00  0.00           H
ATOM   2195  CA  GLU A 725      49.540  57.780  38.970  1.00  0.00           C
ATOM   2196  HA  GLU A 725      50.070  56.840  38.980  1.00  0.00           H
ATOM   2197  CB  GLU A 725      50.050  58.740  37.860  1.00  0.00           C
ATOM   2198  HB1 GLU A 725      50.950  59.260  38.260  1.00  0.00           H
ATOM   2199  HB2 GLU A 725      49.320  59.560  37.690  1.00  0.00           H
ATOM   2200  CG  GLU A 725      50.520  58.070  36.530  1.00  0.00           C
ATOM   2201  HG1 GLU A 725      49.680  57.420  36.230  1.00  0.00           H
ATOM   2202  HG2 GLU A 725      51.480  57.530  36.640  1.00  0.00           H
ATOM   2203  CD  GLU A 725      50.680  59.020  35.420  1.00  0.00           C
ATOM   2204  OE1 GLU A 725      50.880  58.530  34.240  1.00  0.00           O
ATOM   2205  OE2 GLU A 725      50.560  60.240  35.550  1.00  0.00           O
ATOM   2206  C   GLU A 725      49.630  58.450  40.340  1.00  0.00           C
ATOM   2207  O   GLU A 725      50.480  58.130  41.120  1.00  0.00           O
ATOM   2208  N   ALA A 726      48.720  59.400  40.600  1.00  0.00           N
ATOM   2209  HN  ALA A 726      47.990  59.560  39.930  1.00  0.00           H
ATOM   2210  CA  ALA A 726      48.710  60.050  41.900  1.00  0.00           C
ATOM   2211  HA  ALA A 726      49.620  60.630  41.890  1.00  0.00           H
ATOM   2212  CB  ALA A 726      47.550  61.130  41.870  1.00  0.00           C
ATOM   2213  HB1 ALA A 726      46.590  60.630  41.620  1.00  0.00           H
ATOM   2214  HB2 ALA A 726      47.700  61.860  41.050  1.00  0.00           H
ATOM   2215  HB3 ALA A 726      47.360  61.600  42.860  1.00  0.00           H
ATOM   2216  C   ALA A 726      48.470  59.160  43.130  1.00  0.00           C
ATOM   2217  O   ALA A 726      49.150  59.260  44.140  1.00  0.00           O
ATOM   2218  N   PHE A 727      47.520  58.210  43.030  1.00  0.00           N
ATOM   2219  HN  PHE A 727      47.030  58.110  42.160  1.00  0.00           H
ATOM   2220  CA  PHE A 727      47.250  57.220  44.020  1.00  0.00           C
ATOM   2221  HA  PHE A 727      47.170  57.740  44.980  1.00  0.00           H
ATOM   2222  CB  PHE A 727      45.890  56.560  43.570  1.00  0.00           C
ATOM   2223  HB1 PHE A 727      45.970  56.150  42.540  1.00  0.00           H
ATOM   2224  HB2 PHE A 727      45.040  57.270  43.490  1.00  0.00           H
ATOM   2225  CG  PHE A 727      45.500  55.500  44.510  1.00  0.00           C
ATOM   2226  CD1 PHE A 727      44.840  55.700  45.690  1.00  0.00           C
ATOM   2227  HD1 PHE A 727      44.700  56.720  45.990  1.00  0.00           H
ATOM   2228  CE1 PHE A 727      44.570  54.700  46.590  1.00  0.00           C
ATOM   2229  HE1 PHE A 727      44.250  54.860  47.610  1.00  0.00           H
ATOM   2230  CZ  PHE A 727      44.890  53.370  46.200  1.00  0.00           C
ATOM   2231  HZ  PHE A 727      44.680  52.580  46.900  1.00  0.00           H
ATOM   2232  CD2 PHE A 727      45.620  54.190  44.080  1.00  0.00           C
ATOM   2233  HD2 PHE A 727      46.070  53.990  43.120  1.00  0.00           H
ATOM   2234  CE2 PHE A 727      45.330  53.100  44.900  1.00  0.00           C
ATOM   2235  HE2 PHE A 727      45.600  52.090  44.610  1.00  0.00           H
ATOM   2236  C   PHE A 727      48.420  56.290  44.250  1.00  0.00           C
ATOM   2237  O   PHE A 727      48.690  55.920  45.370  1.00  0.00           O
ATOM   2238  N   ALA A 728      49.070  55.840  43.100  1.00  0.00           N
ATOM   2239  HN  ALA A 728      48.970  56.160  42.160  1.00  0.00           H
ATOM   2240  CA  ALA A 728      50.120  54.810  43.290  1.00  0.00           C
ATOM   2241  HA  ALA A 728      49.840  54.040  43.990  1.00  0.00           H
ATOM   2242  CB  ALA A 728      50.270  54.000  42.000  1.00  0.00           C
ATOM   2243  HB1 ALA A 728      49.250  53.550  41.900  1.00  0.00           H
ATOM   2244  HB2 ALA A 728      51.030  53.200  42.110  1.00  0.00           H
ATOM   2245  HB3 ALA A 728      50.590  54.680  41.170  1.00  0.00           H
ATOM   2246  C   ALA A 728      51.400  55.390  43.790  1.00  0.00           C
ATOM   2247  O   ALA A 728      52.140  54.720  44.500  1.00  0.00           O
ATOM   2248  N   ALA A 729      51.700  56.620  43.420  1.00  0.00           N
ATOM   2249  HN  ALA A 729      51.060  57.170  42.890  1.00  0.00           H
ATOM   2250  CA  ALA A 729      52.810  57.400  43.920  1.00  0.00           C
ATOM   2251  HA  ALA A 729      53.700  56.800  43.840  1.00  0.00           H
ATOM   2252  CB  ALA A 729      52.930  58.770  43.300  1.00  0.00           C
ATOM   2253  HB1 ALA A 729      53.030  58.640  42.200  1.00  0.00           H
ATOM   2254  HB2 ALA A 729      53.870  59.210  43.680  1.00  0.00           H
ATOM   2255  HB3 ALA A 729      52.010  59.400  43.420  1.00  0.00           H
ATOM   2256  C   ALA A 729      52.730  57.630  45.370  1.00  0.00           C
ATOM   2257  O   ALA A 729      53.730  57.520  46.120  1.00  0.00           O
ATOM   2258  N   LEU A 730      51.550  57.970  45.840  1.00  0.00           N
ATOM   2259  HN  LEU A 730      50.810  58.310  45.280  1.00  0.00           H
ATOM   2260  CA  LEU A 730      51.250  58.010  47.260  1.00  0.00           C
ATOM   2261  HA  LEU A 730      52.000  58.620  47.750  1.00  0.00           H
ATOM   2262  CB  LEU A 730      49.760  58.470  47.530  1.00  0.00           C
ATOM   2263  HB1 LEU A 730      49.060  58.080  46.750  1.00  0.00           H
ATOM   2264  HB2 LEU A 730      49.760  59.540  47.200  1.00  0.00           H
ATOM   2265  CG  LEU A 730      49.280  58.370  48.980  1.00  0.00           C
ATOM   2266  HG  LEU A 730      50.180  58.290  49.630  1.00  0.00           H
ATOM   2267  CD1 LEU A 730      48.610  59.790  49.250  1.00  0.00           C
ATOM   2268 HD11 LEU A 730      49.400  60.570  49.160  1.00  0.00           H
ATOM   2269 HD12 LEU A 730      48.040  59.790  50.200  1.00  0.00           H
ATOM   2270 HD13 LEU A 730      47.920  59.950  48.400  1.00  0.00           H
ATOM   2271  CD2 LEU A 730      48.270  57.300  49.290  1.00  0.00           C
ATOM   2272 HD21 LEU A 730      48.740  56.330  49.060  1.00  0.00           H
ATOM   2273 HD22 LEU A 730      47.410  57.410  48.600  1.00  0.00           H
ATOM   2274 HD23 LEU A 730      47.930  57.280  50.350  1.00  0.00           H
ATOM   2275  C   LEU A 730      51.380  56.730  48.090  1.00  0.00           C
ATOM   2276  O   LEU A 730      52.090  56.730  49.130  1.00  0.00           O
ATOM   2277  N   ILE A 731      50.840  55.560  47.580  1.00  0.00           N
ATOM   2278  HN  ILE A 731      50.380  55.510  46.700  1.00  0.00           H
ATOM   2279  CA  ILE A 731      50.520  54.490  48.400  1.00  0.00           C
ATOM   2280  HA  ILE A 731      50.370  54.870  49.400  1.00  0.00           H
ATOM   2281  CB  ILE A 731      49.320  53.630  47.890  1.00  0.00           C
ATOM   2282  HB  ILE A 731      48.580  54.410  47.600  1.00  0.00           H
ATOM   2283  CG2 ILE A 731      49.690  52.790  46.680  1.00  0.00           C
ATOM   2284 HG21 ILE A 731      48.760  52.480  46.160  1.00  0.00           H
ATOM   2285 HG22 ILE A 731      50.230  51.920  47.120  1.00  0.00           H
ATOM   2286 HG23 ILE A 731      50.310  53.330  45.940  1.00  0.00           H
ATOM   2287  CG1 ILE A 731      48.660  52.740  49.020  1.00  0.00           C
ATOM   2288 HG11 ILE A 731      49.540  52.300  49.530  1.00  0.00           H
ATOM   2289 HG12 ILE A 731      48.060  51.950  48.520  1.00  0.00           H
ATOM   2290  CD  ILE A 731      47.790  53.540  49.990  1.00  0.00           C
ATOM   2291  HD1 ILE A 731      46.860  53.840  49.480  1.00  0.00           H
ATOM   2292  HD2 ILE A 731      48.440  54.380  50.300  1.00  0.00           H
ATOM   2293  HD3 ILE A 731      47.560  52.960  50.910  1.00  0.00           H
ATOM   2294  C   ILE A 731      51.800  53.670  48.680  1.00  0.00           C
ATOM   2295  O   ILE A 731      51.880  52.960  49.680  1.00  0.00           O
ATOM   2296  N   CYS A 732      52.780  53.730  47.740  1.00  0.00           N
ATOM   2297  HN  CYS A 732      52.700  54.280  46.920  1.00  0.00           H
ATOM   2298  CA  CYS A 732      54.040  53.190  47.860  1.00  0.00           C
ATOM   2299  HA  CYS A 732      54.080  52.210  48.340  1.00  0.00           H
ATOM   2300  CB  CYS A 732      54.530  52.990  46.430  1.00  0.00           C
ATOM   2301  HB1 CYS A 732      55.460  52.410  46.570  1.00  0.00           H
ATOM   2302  HB2 CYS A 732      54.890  53.910  45.930  1.00  0.00           H
ATOM   2303  SG  CYS A 732      53.290  52.070  45.430  1.00  0.00           S
ATOM   2304  HG1 CYS A 732      52.560  53.110  45.050  1.00  0.00           H
ATOM   2305  C   CYS A 732      55.040  53.950  48.740  1.00  0.00           C
ATOM   2306  O   CYS A 732      55.910  53.320  49.260  1.00  0.00           O
ATOM   2307  N   ILE A 733      54.820  55.300  48.880  1.00  0.00           N
ATOM   2308  HN  ILE A 733      54.090  55.760  48.370  1.00  0.00           H
ATOM   2309  CA  ILE A 733      55.790  56.200  49.610  1.00  0.00           C
ATOM   2310  HA  ILE A 733      56.700  55.640  49.760  1.00  0.00           H
ATOM   2311  CB  ILE A 733      56.240  57.470  48.730  1.00  0.00           C
ATOM   2312  HB  ILE A 733      55.320  57.980  48.370  1.00  0.00           H
ATOM   2313  CG2 ILE A 733      57.000  58.390  49.640  1.00  0.00           C
ATOM   2314 HG21 ILE A 733      57.960  57.890  49.870  1.00  0.00           H
ATOM   2315 HG22 ILE A 733      56.420  58.780  50.510  1.00  0.00           H
ATOM   2316 HG23 ILE A 733      57.180  59.280  49.000  1.00  0.00           H
ATOM   2317  CG1 ILE A 733      57.030  56.950  47.490  1.00  0.00           C
ATOM   2318 HG11 ILE A 733      56.390  56.130  47.090  1.00  0.00           H
ATOM   2319 HG12 ILE A 733      57.960  56.490  47.890  1.00  0.00           H
ATOM   2320  CD  ILE A 733      57.270  58.090  46.470  1.00  0.00           C
ATOM   2321  HD1 ILE A 733      56.260  58.320  46.060  1.00  0.00           H
ATOM   2322  HD2 ILE A 733      57.900  57.690  45.650  1.00  0.00           H
ATOM   2323  HD3 ILE A 733      57.830  58.990  46.820  1.00  0.00           H
ATOM   2324  C   ILE A 733      55.330  56.360  51.040  1.00  0.00           C
ATOM   2325  O   ILE A 733      56.130  56.430  51.970  1.00  0.00           O
ATOM   2326  N   ILE A 734      53.980  56.350  51.220  1.00  0.00           N
ATOM   2327  HN  ILE A 734      53.360  56.100  50.490  1.00  0.00           H
ATOM   2328  CA  ILE A 734      53.370  56.440  52.520  1.00  0.00           C
ATOM   2329  HA  ILE A 734      53.780  57.370  52.890  1.00  0.00           H
ATOM   2330  CB  ILE A 734      51.840  56.730  52.530  1.00  0.00           C
ATOM   2331  HB  ILE A 734      51.710  57.530  51.770  1.00  0.00           H
ATOM   2332  CG2 ILE A 734      51.000  55.600  51.970  1.00  0.00           C
ATOM   2333 HG21 ILE A 734      51.420  55.190  51.020  1.00  0.00           H
ATOM   2334 HG22 ILE A 734      49.950  55.880  51.770  1.00  0.00           H
ATOM   2335 HG23 ILE A 734      50.920  54.740  52.660  1.00  0.00           H
ATOM   2336  CG1 ILE A 734      51.290  57.170  53.930  1.00  0.00           C
ATOM   2337 HG11 ILE A 734      51.360  56.370  54.690  1.00  0.00           H
ATOM   2338 HG12 ILE A 734      50.180  57.250  53.840  1.00  0.00           H
ATOM   2339  CD  ILE A 734      51.950  58.430  54.540  1.00  0.00           C
ATOM   2340  HD1 ILE A 734      51.790  58.390  55.640  1.00  0.00           H
ATOM   2341  HD2 ILE A 734      51.420  59.310  54.110  1.00  0.00           H
ATOM   2342  HD3 ILE A 734      53.050  58.450  54.360  1.00  0.00           H
ATOM   2343  C   ILE A 734      53.720  55.270  53.440  1.00  0.00           C
ATOM   2344  O   ILE A 734      54.140  55.360  54.570  1.00  0.00           O
ATOM   2345  N   PHE A 735      53.640  54.100  52.880  1.00  0.00           N
ATOM   2346  HN  PHE A 735      53.390  53.990  51.910  1.00  0.00           H
ATOM   2347  CA  PHE A 735      53.930  52.850  53.530  1.00  0.00           C
ATOM   2348  HA  PHE A 735      53.380  52.800  54.450  1.00  0.00           H
ATOM   2349  CB  PHE A 735      53.580  51.700  52.540  1.00  0.00           C
ATOM   2350  HB1 PHE A 735      54.280  51.650  51.680  1.00  0.00           H
ATOM   2351  HB2 PHE A 735      52.540  51.890  52.210  1.00  0.00           H
ATOM   2352  CG  PHE A 735      53.530  50.380  53.240  1.00  0.00           C
ATOM   2353  CD1 PHE A 735      52.340  49.970  53.820  1.00  0.00           C
ATOM   2354  HD1 PHE A 735      51.470  50.610  53.780  1.00  0.00           H
ATOM   2355  CE1 PHE A 735      52.130  48.640  54.180  1.00  0.00           C
ATOM   2356  HE1 PHE A 735      51.250  48.370  54.740  1.00  0.00           H
ATOM   2357  CZ  PHE A 735      53.100  47.700  54.050  1.00  0.00           C
ATOM   2358  HZ  PHE A 735      52.840  46.710  54.360  1.00  0.00           H
ATOM   2359  CD2 PHE A 735      54.530  49.410  52.940  1.00  0.00           C
ATOM   2360  HD2 PHE A 735      55.470  49.670  52.500  1.00  0.00           H
ATOM   2361  CE2 PHE A 735      54.260  48.090  53.390  1.00  0.00           C
ATOM   2362  HE2 PHE A 735      54.950  47.290  53.160  1.00  0.00           H
ATOM   2363  C   PHE A 735      55.430  52.700  53.940  1.00  0.00           C
ATOM   2364  O   PHE A 735      55.780  52.050  54.910  1.00  0.00           O
ATOM   2365  N   ILE A 736      56.290  53.450  53.110  1.00  0.00           N
ATOM   2366  HN  ILE A 736      55.920  53.960  52.340  1.00  0.00           H
ATOM   2367  CA  ILE A 736      57.730  53.670  53.550  1.00  0.00           C
ATOM   2368  HA  ILE A 736      58.070  52.700  53.890  1.00  0.00           H
ATOM   2369  CB  ILE A 736      58.550  54.020  52.310  1.00  0.00           C
ATOM   2370  HB  ILE A 736      58.210  54.940  51.810  1.00  0.00           H
ATOM   2371  CG2 ILE A 736      59.990  54.170  52.760  1.00  0.00           C
ATOM   2372 HG21 ILE A 736      60.720  54.360  51.930  1.00  0.00           H
ATOM   2373 HG22 ILE A 736      60.370  53.250  53.260  1.00  0.00           H
ATOM   2374 HG23 ILE A 736      60.070  55.130  53.310  1.00  0.00           H
ATOM   2375  CG1 ILE A 736      58.430  53.010  51.210  1.00  0.00           C
ATOM   2376 HG11 ILE A 736      57.350  52.820  50.990  1.00  0.00           H
ATOM   2377 HG12 ILE A 736      58.950  52.070  51.480  1.00  0.00           H
ATOM   2378  CD  ILE A 736      58.960  53.610  49.870  1.00  0.00           C
ATOM   2379  HD1 ILE A 736      58.430  52.950  49.140  1.00  0.00           H
ATOM   2380  HD2 ILE A 736      60.040  53.380  49.770  1.00  0.00           H
ATOM   2381  HD3 ILE A 736      58.750  54.700  49.770  1.00  0.00           H
ATOM   2382  C   ILE A 736      57.900  54.540  54.730  1.00  0.00           C
ATOM   2383  O   ILE A 736      58.650  54.250  55.660  1.00  0.00           O
ATOM   2384  N   TYR A 737      57.180  55.700  54.740  1.00  0.00           N
ATOM   2385  HN  TYR A 737      56.710  56.110  53.970  1.00  0.00           H
ATOM   2386  CA  TYR A 737      57.150  56.640  55.830  1.00  0.00           C
ATOM   2387  HA  TYR A 737      58.160  56.990  56.030  1.00  0.00           H
ATOM   2388  CB  TYR A 737      56.470  57.990  55.570  1.00  0.00           C
ATOM   2389  HB1 TYR A 737      55.570  57.680  55.010  1.00  0.00           H
ATOM   2390  HB2 TYR A 737      57.040  58.590  54.830  1.00  0.00           H
ATOM   2391  CG  TYR A 737      56.210  58.950  56.770  1.00  0.00           C
ATOM   2392  CD1 TYR A 737      55.020  58.820  57.580  1.00  0.00           C
ATOM   2393  HD1 TYR A 737      54.200  58.180  57.290  1.00  0.00           H
ATOM   2394  CE1 TYR A 737      54.920  59.530  58.770  1.00  0.00           C
ATOM   2395  HE1 TYR A 737      54.110  59.300  59.440  1.00  0.00           H
ATOM   2396  CZ  TYR A 737      55.920  60.530  59.010  1.00  0.00           C
ATOM   2397  OH  TYR A 737      55.880  61.150  60.270  1.00  0.00           O
ATOM   2398  HH  TYR A 737      55.480  60.520  60.880  1.00  0.00           H
ATOM   2399  CD2 TYR A 737      57.100  60.020  57.010  1.00  0.00           C
ATOM   2400  HD2 TYR A 737      57.890  60.210  56.300  1.00  0.00           H
ATOM   2401  CE2 TYR A 737      56.960  60.810  58.140  1.00  0.00           C
ATOM   2402  HE2 TYR A 737      57.660  61.610  58.350  1.00  0.00           H
ATOM   2403  C   TYR A 737      56.630  55.970  57.130  1.00  0.00           C
ATOM   2404  O   TYR A 737      57.310  56.040  58.160  1.00  0.00           O
ATOM   2405  N   GLU A 738      55.530  55.210  57.010  1.00  0.00           N
ATOM   2406  HN  GLU A 738      54.920  55.360  56.240  1.00  0.00           H
ATOM   2407  CA  GLU A 738      55.020  54.440  58.030  1.00  0.00           C
ATOM   2408  HA  GLU A 738      54.820  55.030  58.910  1.00  0.00           H
ATOM   2409  CB  GLU A 738      53.700  53.730  57.640  1.00  0.00           C
ATOM   2410  HB1 GLU A 738      53.450  53.030  58.460  1.00  0.00           H
ATOM   2411  HB2 GLU A 738      53.810  53.150  56.700  1.00  0.00           H
ATOM   2412  CG  GLU A 738      52.460  54.660  57.420  1.00  0.00           C
ATOM   2413  HG1 GLU A 738      52.460  55.260  56.480  1.00  0.00           H
ATOM   2414  HG2 GLU A 738      52.240  55.320  58.290  1.00  0.00           H
ATOM   2415  CD  GLU A 738      51.170  53.780  57.230  1.00  0.00           C
ATOM   2416  OE1 GLU A 738      50.300  54.130  56.400  1.00  0.00           O
ATOM   2417  OE2 GLU A 738      50.880  52.850  58.040  1.00  0.00           O
ATOM   2418  C   GLU A 738      55.970  53.350  58.660  1.00  0.00           C
ATOM   2419  O   GLU A 738      55.920  53.240  59.890  1.00  0.00           O
ATOM   2420  N   ALA A 739      56.860  52.660  57.890  1.00  0.00           N
ATOM   2421  HN  ALA A 739      56.860  52.860  56.910  1.00  0.00           H
ATOM   2422  CA  ALA A 739      57.820  51.700  58.360  1.00  0.00           C
ATOM   2423  HA  ALA A 739      57.320  50.970  58.980  1.00  0.00           H
ATOM   2424  CB  ALA A 739      58.600  51.090  57.150  1.00  0.00           C
ATOM   2425  HB1 ALA A 739      59.140  51.900  56.630  1.00  0.00           H
ATOM   2426  HB2 ALA A 739      57.980  50.510  56.430  1.00  0.00           H
ATOM   2427  HB3 ALA A 739      59.290  50.340  57.580  1.00  0.00           H
ATOM   2428  C   ALA A 739      58.950  52.340  59.210  1.00  0.00           C
ATOM   2429  O   ALA A 739      59.370  51.820  60.290  1.00  0.00           O
ATOM   2430  N   LEU A 740      59.340  53.520  58.820  1.00  0.00           N
ATOM   2431  HN  LEU A 740      59.070  53.850  57.920  1.00  0.00           H
ATOM   2432  CA  LEU A 740      60.300  54.440  59.460  1.00  0.00           C
ATOM   2433  HA  LEU A 740      61.170  53.880  59.730  1.00  0.00           H
ATOM   2434  CB  LEU A 740      60.740  55.620  58.450  1.00  0.00           C
ATOM   2435  HB1 LEU A 740      61.340  56.450  58.860  1.00  0.00           H
ATOM   2436  HB2 LEU A 740      59.790  56.070  58.060  1.00  0.00           H
ATOM   2437  CG  LEU A 740      61.600  55.140  57.250  1.00  0.00           C
ATOM   2438  HG  LEU A 740      61.170  54.150  56.960  1.00  0.00           H
ATOM   2439  CD1 LEU A 740      61.540  56.130  56.030  1.00  0.00           C
ATOM   2440 HD11 LEU A 740      60.500  56.130  55.640  1.00  0.00           H
ATOM   2441 HD12 LEU A 740      62.220  55.920  55.180  1.00  0.00           H
ATOM   2442 HD13 LEU A 740      61.850  57.180  56.220  1.00  0.00           H
ATOM   2443  CD2 LEU A 740      63.050  54.960  57.740  1.00  0.00           C
ATOM   2444 HD21 LEU A 740      63.110  54.350  58.660  1.00  0.00           H
ATOM   2445 HD22 LEU A 740      63.340  55.990  58.050  1.00  0.00           H
ATOM   2446 HD23 LEU A 740      63.620  54.650  56.830  1.00  0.00           H
ATOM   2447  C   LEU A 740      59.730  55.010  60.720  1.00  0.00           C
ATOM   2448  O   LEU A 740      60.340  54.910  61.770  1.00  0.00           O
ATOM   2449  N   GLU A 741      58.570  55.680  60.650  1.00  0.00           N
ATOM   2450  HN  GLU A 741      58.070  55.660  59.780  1.00  0.00           H
ATOM   2451  CA  GLU A 741      57.930  56.130  61.870  1.00  0.00           C
ATOM   2452  HA  GLU A 741      58.620  56.800  62.360  1.00  0.00           H
ATOM   2453  CB  GLU A 741      56.710  57.140  61.550  1.00  0.00           C
ATOM   2454  HB1 GLU A 741      56.300  56.820  60.560  1.00  0.00           H
ATOM   2455  HB2 GLU A 741      56.990  58.180  61.320  1.00  0.00           H
ATOM   2456  CG  GLU A 741      55.590  57.150  62.580  1.00  0.00           C
ATOM   2457  HG1 GLU A 741      56.000  57.460  63.570  1.00  0.00           H
ATOM   2458  HG2 GLU A 741      55.130  56.140  62.680  1.00  0.00           H
ATOM   2459  CD  GLU A 741      54.530  58.210  62.270  1.00  0.00           C
ATOM   2460  OE1 GLU A 741      53.390  57.870  62.460  1.00  0.00           O
ATOM   2461  OE2 GLU A 741      54.900  59.380  61.950  1.00  0.00           O
ATOM   2462  C   GLU A 741      57.570  55.070  62.910  1.00  0.00           C
ATOM   2463  O   GLU A 741      57.820  55.270  64.110  1.00  0.00           O
ATOM   2464  N   LYS A 742      57.070  53.900  62.490  1.00  0.00           N
ATOM   2465  HN  LYS A 742      56.910  53.720  61.530  1.00  0.00           H
ATOM   2466  CA  LYS A 742      56.680  52.790  63.320  1.00  0.00           C
ATOM   2467  HA  LYS A 742      56.100  53.130  64.170  1.00  0.00           H
ATOM   2468  CB  LYS A 742      55.890  51.600  62.660  1.00  0.00           C
ATOM   2469  HB1 LYS A 742      56.010  50.620  63.160  1.00  0.00           H
ATOM   2470  HB2 LYS A 742      56.310  51.430  61.640  1.00  0.00           H
ATOM   2471  CG  LYS A 742      54.370  51.820  62.730  1.00  0.00           C
ATOM   2472  HG1 LYS A 742      53.760  50.920  62.490  1.00  0.00           H
ATOM   2473  HG2 LYS A 742      53.990  52.700  62.170  1.00  0.00           H
ATOM   2474  CD  LYS A 742      53.860  52.170  64.160  1.00  0.00           C
ATOM   2475  HD1 LYS A 742      52.760  52.050  64.170  1.00  0.00           H
ATOM   2476  HD2 LYS A 742      54.000  53.250  64.380  1.00  0.00           H
ATOM   2477  CE  LYS A 742      54.350  51.220  65.170  1.00  0.00           C
ATOM   2478  HE1 LYS A 742      55.460  51.160  65.250  1.00  0.00           H
ATOM   2479  HE2 LYS A 742      54.200  50.270  64.600  1.00  0.00           H
ATOM   2480  NZ  LYS A 742      53.750  51.290  66.480  1.00  0.00           N
ATOM   2481  HZ1 LYS A 742      54.140  50.720  67.250  1.00  0.00           H
ATOM   2482  HZ2 LYS A 742      52.720  51.150  66.440  1.00  0.00           H
ATOM   2483  HZ3 LYS A 742      53.820  52.290  66.750  1.00  0.00           H
ATOM   2484  C   LYS A 742      57.940  52.240  64.070  1.00  0.00           C
ATOM   2485  O   LYS A 742      57.790  51.710  65.160  1.00  0.00           O
ATOM   2486  N   LEU A 743      59.140  52.330  63.420  1.00  0.00           N
ATOM   2487  HN  LEU A 743      59.190  52.540  62.440  1.00  0.00           H
ATOM   2488  CA  LEU A 743      60.370  52.050  64.170  1.00  0.00           C
ATOM   2489  HA  LEU A 743      60.230  51.060  64.600  1.00  0.00           H
ATOM   2490  CB  LEU A 743      61.510  52.000  63.030  1.00  0.00           C
ATOM   2491  HB1 LEU A 743      61.740  53.040  62.720  1.00  0.00           H
ATOM   2492  HB2 LEU A 743      61.260  51.390  62.140  1.00  0.00           H
ATOM   2493  CG  LEU A 743      62.820  51.310  63.510  1.00  0.00           C
ATOM   2494  HG  LEU A 743      63.100  51.740  64.500  1.00  0.00           H
ATOM   2495  CD1 LEU A 743      62.680  49.720  63.620  1.00  0.00           C
ATOM   2496 HD11 LEU A 743      61.940  49.380  64.380  1.00  0.00           H
ATOM   2497 HD12 LEU A 743      63.680  49.320  63.850  1.00  0.00           H
ATOM   2498 HD13 LEU A 743      62.410  49.300  62.640  1.00  0.00           H
ATOM   2499  CD2 LEU A 743      63.940  51.650  62.530  1.00  0.00           C
ATOM   2500 HD21 LEU A 743      63.870  52.730  62.260  1.00  0.00           H
ATOM   2501 HD22 LEU A 743      63.980  51.120  61.550  1.00  0.00           H
ATOM   2502 HD23 LEU A 743      64.880  51.320  63.010  1.00  0.00           H
ATOM   2503  C   LEU A 743      60.800  52.900  65.370  1.00  0.00           C
ATOM   2504  O   LEU A 743      61.210  52.530  66.480  1.00  0.00           O
ATOM   2505  N   PHE A 744      60.640  54.260  65.170  1.00  0.00           N
ATOM   2506  HN  PHE A 744      60.290  54.560  64.270  1.00  0.00           H
ATOM   2507  CA  PHE A 744      60.710  55.230  66.210  1.00  0.00           C
ATOM   2508  HA  PHE A 744      61.590  55.050  66.820  1.00  0.00           H
ATOM   2509  CB  PHE A 744      60.800  56.650  65.600  1.00  0.00           C
ATOM   2510  HB1 PHE A 744      60.810  57.530  66.280  1.00  0.00           H
ATOM   2511  HB2 PHE A 744      59.980  56.760  64.860  1.00  0.00           H
ATOM   2512  CG  PHE A 744      62.050  56.730  64.780  1.00  0.00           C
ATOM   2513  CD1 PHE A 744      61.950  56.840  63.360  1.00  0.00           C
ATOM   2514  HD1 PHE A 744      60.950  56.950  62.940  1.00  0.00           H
ATOM   2515  CE1 PHE A 744      63.040  56.960  62.550  1.00  0.00           C
ATOM   2516  HE1 PHE A 744      62.970  56.850  61.490  1.00  0.00           H
ATOM   2517  CZ  PHE A 744      64.280  57.120  63.120  1.00  0.00           C
ATOM   2518  HZ  PHE A 744      65.140  57.150  62.460  1.00  0.00           H
ATOM   2519  CD2 PHE A 744      63.320  56.860  65.370  1.00  0.00           C
ATOM   2520  HD2 PHE A 744      63.440  56.810  66.440  1.00  0.00           H
ATOM   2521  CE2 PHE A 744      64.390  57.050  64.520  1.00  0.00           C
ATOM   2522  HE2 PHE A 744      65.380  57.060  64.950  1.00  0.00           H
ATOM   2523  C   PHE A 744      59.610  55.190  67.210  1.00  0.00           C
ATOM   2524  O   PHE A 744      59.750  55.320  68.400  1.00  0.00           O
ATOM   2525  N   ASP A 745      58.300  54.830  66.770  1.00  0.00           N
ATOM   2526  HN  ASP A 745      58.190  54.690  65.780  1.00  0.00           H
ATOM   2527  CA  ASP A 745      57.140  54.540  67.630  1.00  0.00           C
ATOM   2528  HA  ASP A 745      56.970  55.340  68.340  1.00  0.00           H
ATOM   2529  CB  ASP A 745      55.810  54.550  66.780  1.00  0.00           C
ATOM   2530  HB1 ASP A 745      55.830  53.630  66.140  1.00  0.00           H
ATOM   2531  HB2 ASP A 745      55.820  55.450  66.130  1.00  0.00           H
ATOM   2532  CG  ASP A 745      54.600  54.500  67.670  1.00  0.00           C
ATOM   2533  OD1 ASP A 745      54.490  55.170  68.790  1.00  0.00           O
ATOM   2534  OD2 ASP A 745      53.630  53.840  67.290  1.00  0.00           O
ATOM   2535  C   ASP A 745      57.360  53.290  68.500  1.00  0.00           C
ATOM   2536  O   ASP A 745      57.100  53.300  69.670  1.00  0.00           O
ATOM   2537  N   LEU A 746      57.980  52.350  67.880  1.00  0.00           N
ATOM   2538  HN  LEU A 746      57.980  52.260  66.880  1.00  0.00           H
ATOM   2539  CA  LEU A 746      58.470  51.160  68.480  1.00  0.00           C
ATOM   2540  HA  LEU A 746      57.650  50.640  68.950  1.00  0.00           H
ATOM   2541  CB  LEU A 746      59.090  50.100  67.450  1.00  0.00           C
ATOM   2542  HB1 LEU A 746      59.940  50.560  66.910  1.00  0.00           H
ATOM   2543  HB2 LEU A 746      58.420  49.850  66.590  1.00  0.00           H
ATOM   2544  CG  LEU A 746      59.630  48.760  68.000  1.00  0.00           C
ATOM   2545  HG  LEU A 746      60.100  48.950  68.990  1.00  0.00           H
ATOM   2546  CD1 LEU A 746      58.480  47.740  68.250  1.00  0.00           C
ATOM   2547 HD11 LEU A 746      57.960  47.570  67.280  1.00  0.00           H
ATOM   2548 HD12 LEU A 746      57.730  48.020  69.020  1.00  0.00           H
ATOM   2549 HD13 LEU A 746      58.760  46.700  68.490  1.00  0.00           H
ATOM   2550  CD2 LEU A 746      60.770  48.170  67.100  1.00  0.00           C
ATOM   2551 HD21 LEU A 746      61.550  48.960  67.040  1.00  0.00           H
ATOM   2552 HD22 LEU A 746      60.500  48.130  66.020  1.00  0.00           H
ATOM   2553 HD23 LEU A 746      61.190  47.190  67.430  1.00  0.00           H
ATOM   2554  C   LEU A 746      59.510  51.360  69.570  1.00  0.00           C
ATOM   2555  O   LEU A 746      59.360  50.860  70.690  1.00  0.00           O
ATOM   2556  N   GLY A 747      60.350  52.310  69.320  1.00  0.00           N
ATOM   2557  HN  GLY A 747      60.430  52.530  68.350  1.00  0.00           H
ATOM   2558  CA  GLY A 747      61.340  52.910  70.270  1.00  0.00           C
ATOM   2559  HA1 GLY A 747      61.840  53.720  69.750  1.00  0.00           H
ATOM   2560  HA2 GLY A 747      62.010  52.100  70.510  1.00  0.00           H
ATOM   2561  C   GLY A 747      60.680  53.560  71.580  1.00  0.00           C
ATOM   2562  O   GLY A 747      61.050  53.160  72.710  1.00  0.00           O
ATOM   2563  N   GLU A 748      59.760  54.490  71.320  1.00  0.00           N
ATOM   2564  HN  GLU A 748      59.590  54.750  70.360  1.00  0.00           H
ATOM   2565  CA  GLU A 748      58.920  55.130  72.360  1.00  0.00           C
ATOM   2566  HA  GLU A 748      59.610  55.660  73.010  1.00  0.00           H
ATOM   2567  CB  GLU A 748      57.910  56.190  71.620  1.00  0.00           C
ATOM   2568  HB1 GLU A 748      57.080  56.270  72.360  1.00  0.00           H
ATOM   2569  HB2 GLU A 748      57.570  55.660  70.720  1.00  0.00           H
ATOM   2570  CG  GLU A 748      58.530  57.590  71.360  1.00  0.00           C
ATOM   2571  HG1 GLU A 748      59.240  57.520  70.510  1.00  0.00           H
ATOM   2572  HG2 GLU A 748      59.100  57.790  72.290  1.00  0.00           H
ATOM   2573  CD  GLU A 748      57.510  58.630  71.130  1.00  0.00           C
ATOM   2574  OE1 GLU A 748      56.330  58.320  70.860  1.00  0.00           O
ATOM   2575  OE2 GLU A 748      57.780  59.830  71.280  1.00  0.00           O
ATOM   2576  C   GLU A 748      58.180  54.120  73.220  1.00  0.00           C
ATOM   2577  O   GLU A 748      58.080  54.270  74.460  1.00  0.00           O
ATOM   2578  N   THR A 749      57.690  53.000  72.550  1.00  0.00           N
ATOM   2579  HN  THR A 749      58.050  52.820  71.630  1.00  0.00           H
ATOM   2580  CA  THR A 749      56.780  51.980  73.020  1.00  0.00           C
ATOM   2581  HA  THR A 749      55.810  52.420  73.190  1.00  0.00           H
ATOM   2582  CB  THR A 749      56.540  50.800  72.070  1.00  0.00           C
ATOM   2583  HB  THR A 749      57.470  50.280  71.730  1.00  0.00           H
ATOM   2584  OG1 THR A 749      55.810  51.320  70.920  1.00  0.00           O
ATOM   2585  HG1 THR A 749      56.340  51.980  70.460  1.00  0.00           H
ATOM   2586  CG2 THR A 749      55.640  49.670  72.680  1.00  0.00           C
ATOM   2587 HG21 THR A 749      55.510  48.850  71.950  1.00  0.00           H
ATOM   2588 HG22 THR A 749      54.660  50.110  72.970  1.00  0.00           H
ATOM   2589 HG23 THR A 749      56.010  49.220  73.610  1.00  0.00           H
ATOM   2590  C   THR A 749      57.400  51.320  74.250  1.00  0.00           C
ATOM   2591  O   THR A 749      56.730  51.030  75.210  1.00  0.00           O
ATOM   2592  N   TYR A 750      58.760  51.130  74.340  1.00  0.00           N
ATOM   2593  HN  TYR A 750      59.190  51.490  73.520  1.00  0.00           H
ATOM   2594  CA  TYR A 750      59.520  50.470  75.450  1.00  0.00           C
ATOM   2595  HA  TYR A 750      58.830  50.050  76.170  1.00  0.00           H
ATOM   2596  CB  TYR A 750      60.440  49.430  74.790  1.00  0.00           C
ATOM   2597  HB1 TYR A 750      61.130  49.050  75.590  1.00  0.00           H
ATOM   2598  HB2 TYR A 750      61.110  49.860  74.010  1.00  0.00           H
ATOM   2599  CG  TYR A 750      59.740  48.210  74.210  1.00  0.00           C
ATOM   2600  CD1 TYR A 750      59.470  47.010  74.950  1.00  0.00           C
ATOM   2601  HD1 TYR A 750      59.950  46.990  75.910  1.00  0.00           H
ATOM   2602  CE1 TYR A 750      58.770  45.970  74.340  1.00  0.00           C
ATOM   2603  HE1 TYR A 750      58.630  45.080  74.940  1.00  0.00           H
ATOM   2604  CZ  TYR A 750      58.420  45.990  72.970  1.00  0.00           C
ATOM   2605  OH  TYR A 750      57.690  44.930  72.510  1.00  0.00           O
ATOM   2606  HH  TYR A 750      57.690  44.310  73.250  1.00  0.00           H
ATOM   2607  CD2 TYR A 750      59.230  48.260  72.890  1.00  0.00           C
ATOM   2608  HD2 TYR A 750      59.220  49.140  72.280  1.00  0.00           H
ATOM   2609  CE2 TYR A 750      58.470  47.260  72.360  1.00  0.00           C
ATOM   2610  HE2 TYR A 750      58.020  47.410  71.390  1.00  0.00           H
ATOM   2611  C   TYR A 750      60.290  51.460  76.200  1.00  0.00           C
ATOM   2612  O   TYR A 750      61.200  51.100  76.960  1.00  0.00           O
ATOM   2613  N   ALA A 751      59.930  52.700  76.040  1.00  0.00           N
ATOM   2614  HN  ALA A 751      59.210  53.000  75.420  1.00  0.00           H
ATOM   2615  CA  ALA A 751      60.520  53.760  76.760  1.00  0.00           C
ATOM   2616  HA  ALA A 751      59.980  54.670  76.550  1.00  0.00           H
ATOM   2617  CB  ALA A 751      60.290  53.700  78.260  1.00  0.00           C
ATOM   2618  HB1 ALA A 751      60.720  54.640  78.660  1.00  0.00           H
ATOM   2619  HB2 ALA A 751      60.690  52.740  78.670  1.00  0.00           H
ATOM   2620  HB3 ALA A 751      59.240  53.640  78.610  1.00  0.00           H
ATOM   2621  C   ALA A 751      61.950  54.220  76.480  1.00  0.00           C
ATOM   2622  O   ALA A 751      62.630  54.790  77.380  1.00  0.00           O
ATOM   2623  N   PHE A 752      62.540  53.970  75.280  1.00  0.00           N
ATOM   2624  HN  PHE A 752      62.010  53.460  74.620  1.00  0.00           H
ATOM   2625  CA  PHE A 752      63.900  54.290  74.910  1.00  0.00           C
ATOM   2626  HA  PHE A 752      64.190  55.090  75.580  1.00  0.00           H
ATOM   2627  CB  PHE A 752      63.970  54.960  73.560  1.00  0.00           C
ATOM   2628  HB1 PHE A 752      63.440  55.940  73.650  1.00  0.00           H
ATOM   2629  HB2 PHE A 752      63.370  54.360  72.830  1.00  0.00           H
ATOM   2630  CG  PHE A 752      65.230  55.210  72.870  1.00  0.00           C
ATOM   2631  CD1 PHE A 752      65.760  54.360  71.990  1.00  0.00           C
ATOM   2632  HD1 PHE A 752      65.200  53.450  71.870  1.00  0.00           H
ATOM   2633  CE1 PHE A 752      66.960  54.500  71.360  1.00  0.00           C
ATOM   2634  HE1 PHE A 752      67.370  53.710  70.760  1.00  0.00           H
ATOM   2635  CZ  PHE A 752      67.740  55.650  71.580  1.00  0.00           C
ATOM   2636  HZ  PHE A 752      68.710  55.760  71.110  1.00  0.00           H
ATOM   2637  CD2 PHE A 752      65.950  56.420  73.070  1.00  0.00           C
ATOM   2638  HD2 PHE A 752      65.500  57.080  73.800  1.00  0.00           H
ATOM   2639  CE2 PHE A 752      67.220  56.630  72.390  1.00  0.00           C
ATOM   2640  HE2 PHE A 752      67.820  57.520  72.550  1.00  0.00           H
ATOM   2641  C   PHE A 752      64.960  53.230  75.040  1.00  0.00           C
ATOM   2642  O   PHE A 752      65.980  53.500  75.680  1.00  0.00           O
ATOM   2643  N   PRO A 822      64.870  51.980  74.540  1.00  0.00           N
ATOM   2644  CD  PRO A 822      63.770  51.470  73.700  1.00  0.00           C
ATOM   2645  HD1 PRO A 822      63.740  51.930  72.680  1.00  0.00           H
ATOM   2646  HD2 PRO A 822      62.760  51.550  74.170  1.00  0.00           H
ATOM   2647  CA  PRO A 822      65.790  50.930  74.920  1.00  0.00           C
ATOM   2648  HA  PRO A 822      66.110  51.020  75.940  1.00  0.00           H
ATOM   2649  CB  PRO A 822      65.000  49.600  74.650  1.00  0.00           C
ATOM   2650  HB1 PRO A 822      64.280  49.350  75.460  1.00  0.00           H
ATOM   2651  HB2 PRO A 822      65.560  48.700  74.350  1.00  0.00           H
ATOM   2652  CG  PRO A 822      64.120  50.050  73.410  1.00  0.00           C
ATOM   2653  HG1 PRO A 822      64.720  49.900  72.500  1.00  0.00           H
ATOM   2654  HG2 PRO A 822      63.160  49.490  73.410  1.00  0.00           H
ATOM   2655  C   PRO A 822      67.100  50.940  74.060  1.00  0.00           C
ATOM   2656  O   PRO A 822      67.200  51.390  72.890  1.00  0.00           O
ATOM   2657  N   ASP A 823      68.140  50.310  74.630  1.00  0.00           N
ATOM   2658  HN  ASP A 823      68.090  49.930  75.550  1.00  0.00           H
ATOM   2659  CA  ASP A 823      69.380  50.090  73.880  1.00  0.00           C
ATOM   2660  HA  ASP A 823      69.650  51.060  73.490  1.00  0.00           H
ATOM   2661  CB  ASP A 823      70.530  49.730  74.860  1.00  0.00           C
ATOM   2662  HB1 ASP A 823      70.860  50.570  75.500  1.00  0.00           H
ATOM   2663  HB2 ASP A 823      71.460  49.370  74.370  1.00  0.00           H
ATOM   2664  CG  ASP A 823      70.230  48.670  75.890  1.00  0.00           C
ATOM   2665  OD1 ASP A 823      71.170  48.380  76.650  1.00  0.00           O
ATOM   2666  OD2 ASP A 823      69.150  48.070  75.860  1.00  0.00           O
ATOM   2667  C   ASP A 823      69.130  49.110  72.710  1.00  0.00           C
ATOM   2668  O   ASP A 823      69.760  49.110  71.660  1.00  0.00           O
ATOM   2669  N   VAL A 824      68.130  48.200  72.880  1.00  0.00           N
ATOM   2670  HN  VAL A 824      67.820  48.110  73.820  1.00  0.00           H
ATOM   2671  CA  VAL A 824      67.580  47.200  71.870  1.00  0.00           C
ATOM   2672  HA  VAL A 824      68.330  46.510  71.530  1.00  0.00           H
ATOM   2673  CB  VAL A 824      66.390  46.450  72.540  1.00  0.00           C
ATOM   2674  HB  VAL A 824      65.600  47.190  72.740  1.00  0.00           H
ATOM   2675  CG1 VAL A 824      65.820  45.410  71.660  1.00  0.00           C
ATOM   2676 HG11 VAL A 824      65.690  45.810  70.620  1.00  0.00           H
ATOM   2677 HG12 VAL A 824      64.860  45.010  72.050  1.00  0.00           H
ATOM   2678 HG13 VAL A 824      66.530  44.570  71.540  1.00  0.00           H
ATOM   2679  CG2 VAL A 824      66.890  45.860  73.910  1.00  0.00           C
ATOM   2680 HG21 VAL A 824      67.150  46.630  74.660  1.00  0.00           H
ATOM   2681 HG22 VAL A 824      67.790  45.310  73.590  1.00  0.00           H
ATOM   2682 HG23 VAL A 824      66.210  45.090  74.340  1.00  0.00           H
ATOM   2683  C   VAL A 824      67.120  47.920  70.530  1.00  0.00           C
ATOM   2684  O   VAL A 824      67.250  47.350  69.440  1.00  0.00           O
ATOM   2685  N   LEU A 825      66.690  49.170  70.620  1.00  0.00           N
ATOM   2686  HN  LEU A 825      66.530  49.590  71.500  1.00  0.00           H
ATOM   2687  CA  LEU A 825      66.400  49.930  69.420  1.00  0.00           C
ATOM   2688  HA  LEU A 825      65.660  49.380  68.870  1.00  0.00           H
ATOM   2689  CB  LEU A 825      65.790  51.340  69.670  1.00  0.00           C
ATOM   2690  HB1 LEU A 825      66.670  51.980  69.920  1.00  0.00           H
ATOM   2691  HB2 LEU A 825      65.110  51.340  70.540  1.00  0.00           H
ATOM   2692  CG  LEU A 825      65.130  52.010  68.430  1.00  0.00           C
ATOM   2693  HG  LEU A 825      65.770  51.860  67.540  1.00  0.00           H
ATOM   2694  CD1 LEU A 825      63.750  51.360  67.980  1.00  0.00           C
ATOM   2695 HD11 LEU A 825      63.620  51.750  66.940  1.00  0.00           H
ATOM   2696 HD12 LEU A 825      62.840  51.550  68.570  1.00  0.00           H
ATOM   2697 HD13 LEU A 825      63.970  50.280  67.870  1.00  0.00           H
ATOM   2698  CD2 LEU A 825      64.780  53.490  68.630  1.00  0.00           C
ATOM   2699 HD21 LEU A 825      65.710  53.980  69.000  1.00  0.00           H
ATOM   2700 HD22 LEU A 825      64.190  53.610  69.560  1.00  0.00           H
ATOM   2701 HD23 LEU A 825      64.310  54.080  67.820  1.00  0.00           H
ATOM   2702  C   LEU A 825      67.610  50.070  68.430  1.00  0.00           C
ATOM   2703  O   LEU A 825      67.360  50.010  67.200  1.00  0.00           O
ATOM   2704  N   PHE A 826      68.860  50.150  68.970  1.00  0.00           N
ATOM   2705  HN  PHE A 826      68.920  50.040  69.950  1.00  0.00           H
ATOM   2706  CA  PHE A 826      70.010  50.240  68.140  1.00  0.00           C
ATOM   2707  HA  PHE A 826      69.940  51.020  67.400  1.00  0.00           H
ATOM   2708  CB  PHE A 826      71.220  50.490  69.080  1.00  0.00           C
ATOM   2709  HB1 PHE A 826      72.160  50.460  68.490  1.00  0.00           H
ATOM   2710  HB2 PHE A 826      71.190  49.660  69.810  1.00  0.00           H
ATOM   2711  CG  PHE A 826      71.180  51.800  69.770  1.00  0.00           C
ATOM   2712  CD1 PHE A 826      71.210  51.920  71.200  1.00  0.00           C
ATOM   2713  HD1 PHE A 826      71.110  51.070  71.860  1.00  0.00           H
ATOM   2714  CE1 PHE A 826      71.250  53.200  71.810  1.00  0.00           C
ATOM   2715  HE1 PHE A 826      71.490  53.260  72.850  1.00  0.00           H
ATOM   2716  CZ  PHE A 826      71.130  54.320  70.970  1.00  0.00           C
ATOM   2717  HZ  PHE A 826      71.140  55.280  71.450  1.00  0.00           H
ATOM   2718  CD2 PHE A 826      71.240  52.960  68.970  1.00  0.00           C
ATOM   2719  HD2 PHE A 826      71.270  52.880  67.890  1.00  0.00           H
ATOM   2720  CE2 PHE A 826      71.090  54.240  69.590  1.00  0.00           C
ATOM   2721  HE2 PHE A 826      71.090  55.110  68.950  1.00  0.00           H
ATOM   2722  C   PHE A 826      70.200  49.010  67.220  1.00  0.00           C
ATOM   2723  O   PHE A 826      70.510  49.090  66.020  1.00  0.00           O
ATOM   2724  N   TRP A 827      70.120  47.790  67.770  1.00  0.00           N
ATOM   2725  HN  TRP A 827      70.130  47.580  68.740  1.00  0.00           H
ATOM   2726  CA  TRP A 827      70.100  46.560  66.960  1.00  0.00           C
ATOM   2727  HA  TRP A 827      71.030  46.530  66.430  1.00  0.00           H
ATOM   2728  CB  TRP A 827      69.920  45.400  67.990  1.00  0.00           C
ATOM   2729  HB1 TRP A 827      69.130  45.530  68.750  1.00  0.00           H
ATOM   2730  HB2 TRP A 827      70.940  45.410  68.450  1.00  0.00           H
ATOM   2731  CG  TRP A 827      69.720  44.050  67.390  1.00  0.00           C
ATOM   2732  CD1 TRP A 827      68.860  43.110  67.830  1.00  0.00           C
ATOM   2733  HD1 TRP A 827      68.100  43.280  68.570  1.00  0.00           H
ATOM   2734  NE1 TRP A 827      68.900  41.990  67.020  1.00  0.00           N
ATOM   2735  HE1 TRP A 827      68.360  41.190  67.100  1.00  0.00           H
ATOM   2736  CE2 TRP A 827      69.800  42.190  66.030  1.00  0.00           C
ATOM   2737  CD2 TRP A 827      70.390  43.440  66.250  1.00  0.00           C
ATOM   2738  CE3 TRP A 827      71.380  43.850  65.410  1.00  0.00           C
ATOM   2739  HE3 TRP A 827      71.750  44.850  65.580  1.00  0.00           H
ATOM   2740  CZ3 TRP A 827      71.860  43.050  64.360  1.00  0.00           C
ATOM   2741  HZ3 TRP A 827      72.710  43.420  63.820  1.00  0.00           H
ATOM   2742  CZ2 TRP A 827      70.240  41.330  64.990  1.00  0.00           C
ATOM   2743  HZ2 TRP A 827      69.790  40.410  64.660  1.00  0.00           H
ATOM   2744  CH2 TRP A 827      71.280  41.800  64.120  1.00  0.00           C
ATOM   2745  HH2 TRP A 827      71.470  41.120  63.300  1.00  0.00           H
ATOM   2746  C   TRP A 827      68.910  46.550  66.020  1.00  0.00           C
ATOM   2747  O   TRP A 827      69.090  46.210  64.820  1.00  0.00           O
ATOM   2748  N   CYS A 828      67.760  47.030  66.390  1.00  0.00           N
ATOM   2749  HN  CYS A 828      67.770  47.460  67.290  1.00  0.00           H
ATOM   2750  CA  CYS A 828      66.550  47.150  65.610  1.00  0.00           C
ATOM   2751  HA  CYS A 828      66.300  46.170  65.250  1.00  0.00           H
ATOM   2752  CB  CYS A 828      65.300  47.590  66.470  1.00  0.00           C
ATOM   2753  HB1 CYS A 828      64.350  47.590  65.900  1.00  0.00           H
ATOM   2754  HB2 CYS A 828      65.380  48.670  66.710  1.00  0.00           H
ATOM   2755  SG  CYS A 828      64.840  46.420  67.810  1.00  0.00           S
ATOM   2756  HG1 CYS A 828      65.970  46.490  68.500  1.00  0.00           H
ATOM   2757  C   CYS A 828      66.580  48.020  64.330  1.00  0.00           C
ATOM   2758  O   CYS A 828      66.060  47.600  63.270  1.00  0.00           O
ATOM   2759  N   VAL A 829      67.330  49.160  64.360  1.00  0.00           N
ATOM   2760  HN  VAL A 829      67.880  49.450  65.140  1.00  0.00           H
ATOM   2761  CA  VAL A 829      67.680  49.960  63.200  1.00  0.00           C
ATOM   2762  HA  VAL A 829      66.750  50.120  62.680  1.00  0.00           H
ATOM   2763  CB  VAL A 829      68.310  51.270  63.630  1.00  0.00           C
ATOM   2764  HB  VAL A 829      69.200  51.100  64.280  1.00  0.00           H
ATOM   2765  CG1 VAL A 829      68.740  52.120  62.420  1.00  0.00           C
ATOM   2766 HG11 VAL A 829      67.820  52.420  61.870  1.00  0.00           H
ATOM   2767 HG12 VAL A 829      69.360  51.550  61.700  1.00  0.00           H
ATOM   2768 HG13 VAL A 829      69.370  53.020  62.560  1.00  0.00           H
ATOM   2769  CG2 VAL A 829      67.310  52.010  64.480  1.00  0.00           C
ATOM   2770 HG21 VAL A 829      67.770  52.980  64.730  1.00  0.00           H
ATOM   2771 HG22 VAL A 829      67.050  51.450  65.410  1.00  0.00           H
ATOM   2772 HG23 VAL A 829      66.370  52.370  64.000  1.00  0.00           H
ATOM   2773  C   VAL A 829      68.560  49.060  62.200  1.00  0.00           C
ATOM   2774  O   VAL A 829      68.340  49.040  61.000  1.00  0.00           O
ATOM   2775  N   ILE A 830      69.660  48.410  62.710  1.00  0.00           N
ATOM   2776  HN  ILE A 830      69.770  48.570  63.690  1.00  0.00           H
ATOM   2777  CA  ILE A 830      70.580  47.580  62.050  1.00  0.00           C
ATOM   2778  HA  ILE A 830      70.890  48.100  61.160  1.00  0.00           H
ATOM   2779  CB  ILE A 830      71.810  47.220  62.920  1.00  0.00           C
ATOM   2780  HB  ILE A 830      71.380  46.750  63.830  1.00  0.00           H
ATOM   2781  CG2 ILE A 830      72.600  46.150  62.220  1.00  0.00           C
ATOM   2782 HG21 ILE A 830      73.520  45.850  62.750  1.00  0.00           H
ATOM   2783 HG22 ILE A 830      72.850  46.440  61.180  1.00  0.00           H
ATOM   2784 HG23 ILE A 830      71.990  45.230  62.210  1.00  0.00           H
ATOM   2785  CG1 ILE A 830      72.610  48.440  63.440  1.00  0.00           C
ATOM   2786 HG11 ILE A 830      73.340  47.910  64.090  1.00  0.00           H
ATOM   2787 HG12 ILE A 830      71.970  49.190  63.940  1.00  0.00           H
ATOM   2788  CD  ILE A 830      73.420  49.310  62.370  1.00  0.00           C
ATOM   2789  HD1 ILE A 830      74.070  48.700  61.710  1.00  0.00           H
ATOM   2790  HD2 ILE A 830      74.140  50.090  62.720  1.00  0.00           H
ATOM   2791  HD3 ILE A 830      72.660  49.720  61.670  1.00  0.00           H
ATOM   2792  C   ILE A 830      69.860  46.410  61.390  1.00  0.00           C
ATOM   2793  O   ILE A 830      70.010  46.060  60.240  1.00  0.00           O
ATOM   2794  N   LEU A 831      69.060  45.720  62.200  1.00  0.00           N
ATOM   2795  HN  LEU A 831      68.920  46.070  63.120  1.00  0.00           H
ATOM   2796  CA  LEU A 831      68.210  44.580  61.740  1.00  0.00           C
ATOM   2797  HA  LEU A 831      68.860  43.790  61.430  1.00  0.00           H
ATOM   2798  CB  LEU A 831      67.490  44.010  62.990  1.00  0.00           C
ATOM   2799  HB1 LEU A 831      66.820  44.840  63.310  1.00  0.00           H
ATOM   2800  HB2 LEU A 831      68.160  43.850  63.870  1.00  0.00           H
ATOM   2801  CG  LEU A 831      66.610  42.730  62.840  1.00  0.00           C
ATOM   2802  HG  LEU A 831      65.830  42.960  62.080  1.00  0.00           H
ATOM   2803  CD1 LEU A 831      67.360  41.500  62.340  1.00  0.00           C
ATOM   2804 HD11 LEU A 831      67.450  41.470  61.230  1.00  0.00           H
ATOM   2805 HD12 LEU A 831      66.910  40.540  62.660  1.00  0.00           H
ATOM   2806 HD13 LEU A 831      68.420  41.490  62.680  1.00  0.00           H
ATOM   2807  CD2 LEU A 831      65.880  42.400  64.080  1.00  0.00           C
ATOM   2808 HD21 LEU A 831      66.610  42.370  64.930  1.00  0.00           H
ATOM   2809 HD22 LEU A 831      65.310  41.460  63.910  1.00  0.00           H
ATOM   2810 HD23 LEU A 831      65.200  43.220  64.380  1.00  0.00           H
ATOM   2811  C   LEU A 831      67.170  44.940  60.640  1.00  0.00           C
ATOM   2812  O   LEU A 831      67.000  44.180  59.670  1.00  0.00           O
ATOM   2813  N   PHE A 832      66.420  46.090  60.750  1.00  0.00           N
ATOM   2814  HN  PHE A 832      66.520  46.560  61.620  1.00  0.00           H
ATOM   2815  CA  PHE A 832      65.480  46.650  59.750  1.00  0.00           C
ATOM   2816  HA  PHE A 832      64.680  45.950  59.580  1.00  0.00           H
ATOM   2817  CB  PHE A 832      64.940  47.880  60.470  1.00  0.00           C
ATOM   2818  HB1 PHE A 832      65.630  48.410  61.140  1.00  0.00           H
ATOM   2819  HB2 PHE A 832      64.180  47.500  61.170  1.00  0.00           H
ATOM   2820  CG  PHE A 832      64.300  48.940  59.630  1.00  0.00           C
ATOM   2821  CD1 PHE A 832      62.900  49.010  59.650  1.00  0.00           C
ATOM   2822  HD1 PHE A 832      62.350  48.220  60.120  1.00  0.00           H
ATOM   2823  CE1 PHE A 832      62.240  50.060  59.130  1.00  0.00           C
ATOM   2824  HE1 PHE A 832      61.180  50.210  59.240  1.00  0.00           H
ATOM   2825  CZ  PHE A 832      62.900  51.120  58.460  1.00  0.00           C
ATOM   2826  HZ  PHE A 832      62.340  51.950  58.040  1.00  0.00           H
ATOM   2827  CD2 PHE A 832      64.990  49.920  58.910  1.00  0.00           C
ATOM   2828  HD2 PHE A 832      66.060  49.970  58.910  1.00  0.00           H
ATOM   2829  CE2 PHE A 832      64.270  51.000  58.310  1.00  0.00           C
ATOM   2830  HE2 PHE A 832      64.750  51.860  57.860  1.00  0.00           H
ATOM   2831  C   PHE A 832      66.240  46.980  58.380  1.00  0.00           C
ATOM   2832  O   PHE A 832      65.770  46.580  57.310  1.00  0.00           O
ATOM   2833  N   PHE A 833      67.420  47.680  58.400  1.00  0.00           N
ATOM   2834  HN  PHE A 833      67.770  47.930  59.300  1.00  0.00           H
ATOM   2835  CA  PHE A 833      68.250  47.950  57.230  1.00  0.00           C
ATOM   2836  HA  PHE A 833      67.670  48.380  56.440  1.00  0.00           H
ATOM   2837  CB  PHE A 833      69.380  48.980  57.460  1.00  0.00           C
ATOM   2838  HB1 PHE A 833      70.200  48.990  56.720  1.00  0.00           H
ATOM   2839  HB2 PHE A 833      69.750  48.920  58.510  1.00  0.00           H
ATOM   2840  CG  PHE A 833      68.930  50.460  57.490  1.00  0.00           C
ATOM   2841  CD1 PHE A 833      68.420  50.930  56.310  1.00  0.00           C
ATOM   2842  HD1 PHE A 833      68.360  50.340  55.410  1.00  0.00           H
ATOM   2843  CE1 PHE A 833      67.940  52.230  56.200  1.00  0.00           C
ATOM   2844  HE1 PHE A 833      67.580  52.570  55.240  1.00  0.00           H
ATOM   2845  CZ  PHE A 833      67.860  53.050  57.370  1.00  0.00           C
ATOM   2846  HZ  PHE A 833      67.550  54.080  57.210  1.00  0.00           H
ATOM   2847  CD2 PHE A 833      68.960  51.300  58.620  1.00  0.00           C
ATOM   2848  HD2 PHE A 833      69.340  50.950  59.570  1.00  0.00           H
ATOM   2849  CE2 PHE A 833      68.450  52.570  58.520  1.00  0.00           C
ATOM   2850  HE2 PHE A 833      68.450  53.260  59.360  1.00  0.00           H
ATOM   2851  C   PHE A 833      68.850  46.630  56.670  1.00  0.00           C
ATOM   2852  O   PHE A 833      68.860  46.340  55.450  1.00  0.00           O
ATOM   2853  N   THR A 834      69.330  45.720  57.560  1.00  0.00           N
ATOM   2854  HN  THR A 834      69.410  45.800  58.550  1.00  0.00           H
ATOM   2855  CA  THR A 834      69.920  44.370  57.070  1.00  0.00           C
ATOM   2856  HA  THR A 834      70.670  44.560  56.330  1.00  0.00           H
ATOM   2857  CB  THR A 834      70.660  43.600  58.160  1.00  0.00           C
ATOM   2858  HB  THR A 834      69.960  43.170  58.910  1.00  0.00           H
ATOM   2859  OG1 THR A 834      71.580  44.450  58.860  1.00  0.00           O
ATOM   2860  HG1 THR A 834      71.140  45.030  59.480  1.00  0.00           H
ATOM   2861  CG2 THR A 834      71.520  42.480  57.560  1.00  0.00           C
ATOM   2862 HG21 THR A 834      70.790  41.710  57.220  1.00  0.00           H
ATOM   2863 HG22 THR A 834      72.160  42.100  58.400  1.00  0.00           H
ATOM   2864 HG23 THR A 834      72.200  42.830  56.760  1.00  0.00           H
ATOM   2865  C   THR A 834      68.950  43.560  56.400  1.00  0.00           C
ATOM   2866  O   THR A 834      69.290  42.750  55.510  1.00  0.00           O
ATOM   2867  N   THR A 835      67.660  43.590  56.780  1.00  0.00           N
ATOM   2868  HN  THR A 835      67.400  44.240  57.490  1.00  0.00           H
ATOM   2869  CA  THR A 835      66.570  42.960  56.040  1.00  0.00           C
ATOM   2870  HA  THR A 835      66.790  41.910  55.890  1.00  0.00           H
ATOM   2871  CB  THR A 835      65.300  42.980  56.940  1.00  0.00           C
ATOM   2872  HB  THR A 835      65.110  43.980  57.380  1.00  0.00           H
ATOM   2873  OG1 THR A 835      65.420  41.960  57.950  1.00  0.00           O
ATOM   2874  HG1 THR A 835      66.070  42.300  58.570  1.00  0.00           H
ATOM   2875  CG2 THR A 835      64.020  42.500  56.140  1.00  0.00           C
ATOM   2876 HG21 THR A 835      64.260  41.630  55.490  1.00  0.00           H
ATOM   2877 HG22 THR A 835      63.550  43.240  55.470  1.00  0.00           H
ATOM   2878 HG23 THR A 835      63.270  42.180  56.890  1.00  0.00           H
ATOM   2879  C   THR A 835      66.270  43.520  54.670  1.00  0.00           C
ATOM   2880  O   THR A 835      66.000  42.800  53.700  1.00  0.00           O
ATOM   2881  N   PHE A 836      66.290  44.830  54.470  1.00  0.00           N
ATOM   2882  HN  PHE A 836      66.290  45.410  55.280  1.00  0.00           H
ATOM   2883  CA  PHE A 836      66.210  45.460  53.140  1.00  0.00           C
ATOM   2884  HA  PHE A 836      65.310  45.060  52.680  1.00  0.00           H
ATOM   2885  CB  PHE A 836      66.010  47.030  53.180  1.00  0.00           C
ATOM   2886  HB1 PHE A 836      66.890  47.580  53.590  1.00  0.00           H
ATOM   2887  HB2 PHE A 836      65.080  47.140  53.800  1.00  0.00           H
ATOM   2888  CG  PHE A 836      65.840  47.720  51.900  1.00  0.00           C
ATOM   2889  CD1 PHE A 836      64.690  47.490  51.070  1.00  0.00           C
ATOM   2890  HD1 PHE A 836      63.910  46.780  51.350  1.00  0.00           H
ATOM   2891  CE1 PHE A 836      64.580  48.140  49.850  1.00  0.00           C
ATOM   2892  HE1 PHE A 836      63.740  47.930  49.200  1.00  0.00           H
ATOM   2893  CZ  PHE A 836      65.560  49.150  49.540  1.00  0.00           C
ATOM   2894  HZ  PHE A 836      65.560  49.700  48.600  1.00  0.00           H
ATOM   2895  CD2 PHE A 836      66.750  48.780  51.600  1.00  0.00           C
ATOM   2896  HD2 PHE A 836      67.580  49.090  52.230  1.00  0.00           H
ATOM   2897  CE2 PHE A 836      66.600  49.510  50.420  1.00  0.00           C
ATOM   2898  HE2 PHE A 836      67.340  50.280  50.250  1.00  0.00           H
ATOM   2899  C   PHE A 836      67.440  45.290  52.260  1.00  0.00           C
ATOM   2900  O   PHE A 836      67.330  44.960  51.060  1.00  0.00           O
ATOM   2901  N   PHE A 837      68.630  45.400  52.870  1.00  0.00           N
ATOM   2902  HN  PHE A 837      68.520  45.470  53.850  1.00  0.00           H
ATOM   2903  CA  PHE A 837      69.910  45.120  52.240  1.00  0.00           C
ATOM   2904  HA  PHE A 837      70.010  45.730  51.360  1.00  0.00           H
ATOM   2905  CB  PHE A 837      71.130  45.640  53.180  1.00  0.00           C
ATOM   2906  HB1 PHE A 837      72.070  45.290  52.720  1.00  0.00           H
ATOM   2907  HB2 PHE A 837      70.970  45.120  54.150  1.00  0.00           H
ATOM   2908  CG  PHE A 837      71.080  47.170  53.410  1.00  0.00           C
ATOM   2909  CD1 PHE A 837      72.010  47.750  54.260  1.00  0.00           C
ATOM   2910  HD1 PHE A 837      72.660  47.060  54.780  1.00  0.00           H
ATOM   2911  CE1 PHE A 837      72.080  49.150  54.400  1.00  0.00           C
ATOM   2912  HE1 PHE A 837      72.840  49.440  55.110  1.00  0.00           H
ATOM   2913  CZ  PHE A 837      71.320  49.940  53.570  1.00  0.00           C
ATOM   2914  HZ  PHE A 837      71.520  50.990  53.680  1.00  0.00           H
ATOM   2915  CD2 PHE A 837      70.230  48.020  52.590  1.00  0.00           C
ATOM   2916  HD2 PHE A 837      69.580  47.720  51.780  1.00  0.00           H
ATOM   2917  CE2 PHE A 837      70.390  49.430  52.700  1.00  0.00           C
ATOM   2918  HE2 PHE A 837      69.900  50.120  52.030  1.00  0.00           H
ATOM   2919  C   PHE A 837      70.040  43.670  51.850  1.00  0.00           C
ATOM   2920  O   PHE A 837      70.320  43.390  50.710  1.00  0.00           O
ATOM   2921  N   LEU A 838      69.650  42.700  52.760  1.00  0.00           N
ATOM   2922  HN  LEU A 838      69.310  42.920  53.660  1.00  0.00           H
ATOM   2923  CA  LEU A 838      69.710  41.300  52.490  1.00  0.00           C
ATOM   2924  HA  LEU A 838      70.680  41.120  52.030  1.00  0.00           H
ATOM   2925  CB  LEU A 838      69.640  40.470  53.700  1.00  0.00           C
ATOM   2926  HB1 LEU A 838      68.770  40.750  54.330  1.00  0.00           H
ATOM   2927  HB2 LEU A 838      70.560  40.650  54.290  1.00  0.00           H
ATOM   2928  CG  LEU A 838      69.600  38.930  53.450  1.00  0.00           C
ATOM   2929  HG  LEU A 838      68.600  38.630  53.060  1.00  0.00           H
ATOM   2930  CD1 LEU A 838      70.800  38.360  52.620  1.00  0.00           C
ATOM   2931 HD11 LEU A 838      71.780  38.620  53.080  1.00  0.00           H
ATOM   2932 HD12 LEU A 838      70.940  38.780  51.610  1.00  0.00           H
ATOM   2933 HD13 LEU A 838      70.680  37.260  52.510  1.00  0.00           H
ATOM   2934  CD2 LEU A 838      69.790  38.230  54.830  1.00  0.00           C
ATOM   2935 HD21 LEU A 838      70.710  38.500  55.400  1.00  0.00           H
ATOM   2936 HD22 LEU A 838      69.910  37.130  54.670  1.00  0.00           H
ATOM   2937 HD23 LEU A 838      68.920  38.390  55.490  1.00  0.00           H
ATOM   2938  C   LEU A 838      68.690  40.800  51.440  1.00  0.00           C
ATOM   2939  O   LEU A 838      69.100  40.160  50.520  1.00  0.00           O
ATOM   2940  N   SER A 839      67.380  41.200  51.530  1.00  0.00           N
ATOM   2941  HN  SER A 839      67.120  41.790  52.280  1.00  0.00           H
ATOM   2942  CA  SER A 839      66.370  40.880  50.490  1.00  0.00           C
ATOM   2943  HA  SER A 839      66.350  39.810  50.400  1.00  0.00           H
ATOM   2944  CB  SER A 839      64.980  41.230  50.950  1.00  0.00           C
ATOM   2945  HB1 SER A 839      64.790  40.650  51.880  1.00  0.00           H
ATOM   2946  HB2 SER A 839      64.160  40.940  50.260  1.00  0.00           H
ATOM   2947  OG  SER A 839      64.800  42.560  51.390  1.00  0.00           O
ATOM   2948  HG1 SER A 839      65.270  42.570  52.230  1.00  0.00           H
ATOM   2949  C   SER A 839      66.780  41.470  49.130  1.00  0.00           C
ATOM   2950  O   SER A 839      66.870  40.730  48.180  1.00  0.00           O
ATOM   2951  N   SER A 840      67.110  42.700  49.070  1.00  0.00           N
ATOM   2952  HN  SER A 840      67.050  43.300  49.870  1.00  0.00           H
ATOM   2953  CA  SER A 840      67.650  43.280  47.900  1.00  0.00           C
ATOM   2954  HA  SER A 840      66.930  43.150  47.100  1.00  0.00           H
ATOM   2955  CB  SER A 840      68.000  44.740  48.050  1.00  0.00           C
ATOM   2956  HB1 SER A 840      68.410  45.220  47.140  1.00  0.00           H
ATOM   2957  HB2 SER A 840      68.730  44.820  48.890  1.00  0.00           H
ATOM   2958  OG  SER A 840      66.790  45.520  48.350  1.00  0.00           O
ATOM   2959  HG1 SER A 840      66.780  45.680  49.290  1.00  0.00           H
ATOM   2960  C   SER A 840      68.980  42.630  47.360  1.00  0.00           C
ATOM   2961  O   SER A 840      69.160  42.390  46.210  1.00  0.00           O
ATOM   2962  N   PHE A 841      69.990  42.220  48.260  1.00  0.00           N
ATOM   2963  HN  PHE A 841      69.850  42.300  49.240  1.00  0.00           H
ATOM   2964  CA  PHE A 841      71.220  41.530  47.780  1.00  0.00           C
ATOM   2965  HA  PHE A 841      71.630  42.150  47.000  1.00  0.00           H
ATOM   2966  CB  PHE A 841      72.180  41.360  48.970  1.00  0.00           C
ATOM   2967  HB1 PHE A 841      71.790  40.950  49.930  1.00  0.00           H
ATOM   2968  HB2 PHE A 841      72.560  42.390  49.210  1.00  0.00           H
ATOM   2969  CG  PHE A 841      73.440  40.680  48.620  1.00  0.00           C
ATOM   2970  CD1 PHE A 841      73.940  39.590  49.330  1.00  0.00           C
ATOM   2971  HD1 PHE A 841      73.410  39.300  50.230  1.00  0.00           H
ATOM   2972  CE1 PHE A 841      75.160  38.980  48.980  1.00  0.00           C
ATOM   2973  HE1 PHE A 841      75.570  38.280  49.690  1.00  0.00           H
ATOM   2974  CZ  PHE A 841      75.800  39.370  47.790  1.00  0.00           C
ATOM   2975  HZ  PHE A 841      76.730  38.980  47.410  1.00  0.00           H
ATOM   2976  CD2 PHE A 841      74.110  41.080  47.440  1.00  0.00           C
ATOM   2977  HD2 PHE A 841      73.770  41.940  46.890  1.00  0.00           H
ATOM   2978  CE2 PHE A 841      75.320  40.390  47.010  1.00  0.00           C
ATOM   2979  HE2 PHE A 841      75.870  40.740  46.150  1.00  0.00           H
ATOM   2980  C   PHE A 841      70.890  40.180  47.180  1.00  0.00           C
ATOM   2981  O   PHE A 841      71.320  39.940  46.070  1.00  0.00           O
ATOM   2982  N   LEU A 842      69.990  39.380  47.760  1.00  0.00           N
ATOM   2983  HN  LEU A 842      69.730  39.460  48.710  1.00  0.00           H
ATOM   2984  CA  LEU A 842      69.400  38.200  47.160  1.00  0.00           C
ATOM   2985  HA  LEU A 842      70.200  37.510  46.900  1.00  0.00           H
ATOM   2986  CB  LEU A 842      68.400  37.480  48.150  1.00  0.00           C
ATOM   2987  HB1 LEU A 842      67.830  36.690  47.630  1.00  0.00           H
ATOM   2988  HB2 LEU A 842      67.700  38.270  48.530  1.00  0.00           H
ATOM   2989  CG  LEU A 842      69.130  36.850  49.340  1.00  0.00           C
ATOM   2990  HG  LEU A 842      69.860  37.590  49.710  1.00  0.00           H
ATOM   2991  CD1 LEU A 842      68.160  36.370  50.440  1.00  0.00           C
ATOM   2992 HD11 LEU A 842      67.410  35.600  50.140  1.00  0.00           H
ATOM   2993 HD12 LEU A 842      67.600  37.230  50.880  1.00  0.00           H
ATOM   2994 HD13 LEU A 842      68.800  35.860  51.190  1.00  0.00           H
ATOM   2995  CD2 LEU A 842      69.930  35.580  48.820  1.00  0.00           C
ATOM   2996 HD21 LEU A 842      70.590  35.230  49.650  1.00  0.00           H
ATOM   2997 HD22 LEU A 842      70.500  35.710  47.870  1.00  0.00           H
ATOM   2998 HD23 LEU A 842      69.240  34.750  48.600  1.00  0.00           H
ATOM   2999  C   LEU A 842      68.700  38.320  45.920  1.00  0.00           C
ATOM   3000  O   LEU A 842      68.880  37.430  45.070  1.00  0.00           O
ATOM   3001  N   LYS A 843      67.690  39.280  45.790  1.00  0.00           N
ATOM   3002  HN  LYS A 843      67.550  39.880  46.580  1.00  0.00           H
ATOM   3003  CA  LYS A 843      66.760  39.380  44.670  1.00  0.00           C
ATOM   3004  HA  LYS A 843      66.390  38.380  44.520  1.00  0.00           H
ATOM   3005  CB  LYS A 843      65.680  40.420  44.930  1.00  0.00           C
ATOM   3006  HB1 LYS A 843      66.040  41.470  44.980  1.00  0.00           H
ATOM   3007  HB2 LYS A 843      65.090  40.140  45.840  1.00  0.00           H
ATOM   3008  CG  LYS A 843      64.520  40.380  43.900  1.00  0.00           C
ATOM   3009  HG1 LYS A 843      64.790  40.910  42.960  1.00  0.00           H
ATOM   3010  HG2 LYS A 843      63.640  40.900  44.330  1.00  0.00           H
ATOM   3011  CD  LYS A 843      64.000  38.950  43.500  1.00  0.00           C
ATOM   3012  HD1 LYS A 843      63.210  38.680  44.240  1.00  0.00           H
ATOM   3013  HD2 LYS A 843      64.830  38.210  43.370  1.00  0.00           H
ATOM   3014  CE  LYS A 843      63.250  39.020  42.220  1.00  0.00           C
ATOM   3015  HE1 LYS A 843      62.490  39.820  42.200  1.00  0.00           H
ATOM   3016  HE2 LYS A 843      62.890  38.010  41.890  1.00  0.00           H
ATOM   3017  NZ  LYS A 843      64.220  39.380  41.160  1.00  0.00           N
ATOM   3018  HZ1 LYS A 843      65.040  38.810  41.420  1.00  0.00           H
ATOM   3019  HZ2 LYS A 843      64.510  40.370  41.110  1.00  0.00           H
ATOM   3020  HZ3 LYS A 843      63.850  39.140  40.210  1.00  0.00           H
ATOM   3021  C   LYS A 843      67.610  39.760  43.430  1.00  0.00           C
ATOM   3022  O   LYS A 843      67.170  39.500  42.340  1.00  0.00           O
ATOM   3023  N   GLN A 844      68.740  40.410  43.580  1.00  0.00           N
ATOM   3024  HN  GLN A 844      68.980  40.640  44.520  1.00  0.00           H
ATOM   3025  CA  GLN A 844      69.550  40.980  42.530  1.00  0.00           C
ATOM   3026  HA  GLN A 844      68.870  41.080  41.700  1.00  0.00           H
ATOM   3027  CB  GLN A 844      70.190  42.320  42.850  1.00  0.00           C
ATOM   3028  HB1 GLN A 844      71.080  42.390  42.200  1.00  0.00           H
ATOM   3029  HB2 GLN A 844      70.450  42.270  43.930  1.00  0.00           H
ATOM   3030  CG  GLN A 844      69.290  43.630  42.650  1.00  0.00           C
ATOM   3031  HG1 GLN A 844      69.280  43.720  41.540  1.00  0.00           H
ATOM   3032  HG2 GLN A 844      69.780  44.460  43.200  1.00  0.00           H
ATOM   3033  CD  GLN A 844      67.850  43.550  43.220  1.00  0.00           C
ATOM   3034  OE1 GLN A 844      66.980  43.060  42.490  1.00  0.00           O
ATOM   3035  NE2 GLN A 844      67.530  44.070  44.440  1.00  0.00           N
ATOM   3036 HE21 GLN A 844      66.600  44.370  44.630  1.00  0.00           H
ATOM   3037 HE22 GLN A 844      68.260  44.410  45.030  1.00  0.00           H
ATOM   3038  C   GLN A 844      70.630  39.880  42.100  1.00  0.00           C
ATOM   3039  O   GLN A 844      71.420  40.180  41.210  1.00  0.00           O
ATOM   3040  N   PHE A 845      70.610  38.600  42.650  1.00  0.00           N
ATOM   3041  HN  PHE A 845      70.000  38.310  43.380  1.00  0.00           H
ATOM   3042  CA  PHE A 845      71.720  37.610  42.700  1.00  0.00           C
ATOM   3043  HA  PHE A 845      72.620  38.130  42.430  1.00  0.00           H
ATOM   3044  CB  PHE A 845      71.750  36.950  44.150  1.00  0.00           C
ATOM   3045  HB1 PHE A 845      70.890  36.290  44.330  1.00  0.00           H
ATOM   3046  HB2 PHE A 845      71.700  37.830  44.830  1.00  0.00           H
ATOM   3047  CG  PHE A 845      73.140  36.340  44.480  1.00  0.00           C
ATOM   3048  CD1 PHE A 845      74.150  37.210  44.930  1.00  0.00           C
ATOM   3049  HD1 PHE A 845      73.980  38.280  44.970  1.00  0.00           H
ATOM   3050  CE1 PHE A 845      75.430  36.740  45.160  1.00  0.00           C
ATOM   3051  HE1 PHE A 845      76.170  37.450  45.500  1.00  0.00           H
ATOM   3052  CZ  PHE A 845      75.660  35.390  45.230  1.00  0.00           C
ATOM   3053  HZ  PHE A 845      76.670  35.120  45.500  1.00  0.00           H
ATOM   3054  CD2 PHE A 845      73.410  34.930  44.480  1.00  0.00           C
ATOM   3055  HD2 PHE A 845      72.630  34.240  44.200  1.00  0.00           H
ATOM   3056  CE2 PHE A 845      74.690  34.500  44.840  1.00  0.00           C
ATOM   3057  HE2 PHE A 845      74.950  33.470  45.090  1.00  0.00           H
ATOM   3058  C   PHE A 845      71.540  36.550  41.640  1.00  0.00           C
ATOM   3059  O   PHE A 845      72.390  35.770  41.300  1.00  0.00           O
ATOM   3060  N   LYS A 846      70.420  36.590  40.930  1.00  0.00           N
ATOM   3061  HN  LYS A 846      69.750  37.290  41.120  1.00  0.00           H
ATOM   3062  CA  LYS A 846      69.890  35.700  39.950  1.00  0.00           C
ATOM   3063  HA  LYS A 846      69.580  34.820  40.510  1.00  0.00           H
ATOM   3064  CB  LYS A 846      68.730  36.550  39.310  1.00  0.00           C
ATOM   3065  HB1 LYS A 846      69.150  37.440  38.800  1.00  0.00           H
ATOM   3066  HB2 LYS A 846      67.970  36.870  40.050  1.00  0.00           H
ATOM   3067  CG  LYS A 846      67.950  35.910  38.120  1.00  0.00           C
ATOM   3068  HG1 LYS A 846      68.620  35.880  37.230  1.00  0.00           H
ATOM   3069  HG2 LYS A 846      67.150  36.620  37.800  1.00  0.00           H
ATOM   3070  CD  LYS A 846      67.240  34.560  38.320  1.00  0.00           C
ATOM   3071  HD1 LYS A 846      67.950  33.790  38.680  1.00  0.00           H
ATOM   3072  HD2 LYS A 846      66.750  34.390  37.340  1.00  0.00           H
ATOM   3073  CE  LYS A 846      66.100  34.640  39.380  1.00  0.00           C
ATOM   3074  HE1 LYS A 846      65.490  35.530  39.090  1.00  0.00           H
ATOM   3075  HE2 LYS A 846      66.570  34.730  40.380  1.00  0.00           H
ATOM   3076  NZ  LYS A 846      65.230  33.440  39.280  1.00  0.00           N
ATOM   3077  HZ1 LYS A 846      65.560  32.470  39.170  1.00  0.00           H
ATOM   3078  HZ2 LYS A 846      64.720  33.540  38.380  1.00  0.00           H
ATOM   3079  HZ3 LYS A 846      64.480  33.520  39.990  1.00  0.00           H
ATOM   3080  C   LYS A 846      70.840  35.370  38.790  1.00  0.00           C
ATOM   3081  O   LYS A 846      70.840  34.190  38.320  1.00  0.00           O
ATOM   3082  N   THR A 847      71.660  36.360  38.260  1.00  0.00           N
ATOM   3083  HN  THR A 847      71.720  37.220  38.760  1.00  0.00           H
ATOM   3084  CA  THR A 847      72.450  36.190  37.060  1.00  0.00           C
ATOM   3085  HA  THR A 847      72.370  35.170  36.710  1.00  0.00           H
ATOM   3086  CB  THR A 847      72.090  37.210  35.900  1.00  0.00           C
ATOM   3087  HB  THR A 847      72.500  36.970  34.890  1.00  0.00           H
ATOM   3088  OG1 THR A 847      72.370  38.560  36.270  1.00  0.00           O
ATOM   3089  HG1 THR A 847      71.690  38.750  36.910  1.00  0.00           H
ATOM   3090  CG2 THR A 847      70.540  37.280  35.730  1.00  0.00           C
ATOM   3091 HG21 THR A 847      70.010  37.470  36.690  1.00  0.00           H
ATOM   3092 HG22 THR A 847      70.230  36.380  35.170  1.00  0.00           H
ATOM   3093 HG23 THR A 847      70.400  38.200  35.120  1.00  0.00           H
ATOM   3094  C   THR A 847      73.880  36.390  37.330  1.00  0.00           C
ATOM   3095  O   THR A 847      74.710  36.540  36.400  1.00  0.00           O
ATOM   3096  N   LYS A 848      74.280  36.230  38.650  1.00  0.00           N
ATOM   3097  HN  LYS A 848      73.600  35.880  39.290  1.00  0.00           H
ATOM   3098  CA  LYS A 848      75.630  36.350  39.130  1.00  0.00           C
ATOM   3099  HA  LYS A 848      76.000  37.320  38.860  1.00  0.00           H
ATOM   3100  CB  LYS A 848      75.780  36.350  40.650  1.00  0.00           C
ATOM   3101  HB1 LYS A 848      76.780  36.130  41.100  1.00  0.00           H
ATOM   3102  HB2 LYS A 848      75.300  35.440  41.050  1.00  0.00           H
ATOM   3103  CG  LYS A 848      75.160  37.600  41.350  1.00  0.00           C
ATOM   3104  HG1 LYS A 848      75.410  37.550  42.430  1.00  0.00           H
ATOM   3105  HG2 LYS A 848      74.060  37.550  41.250  1.00  0.00           H
ATOM   3106  CD  LYS A 848      75.680  39.000  40.800  1.00  0.00           C
ATOM   3107  HD1 LYS A 848      76.730  38.910  40.470  1.00  0.00           H
ATOM   3108  HD2 LYS A 848      75.700  39.750  41.620  1.00  0.00           H
ATOM   3109  CE  LYS A 848      74.900  39.610  39.630  1.00  0.00           C
ATOM   3110  HE1 LYS A 848      73.820  39.500  39.850  1.00  0.00           H
ATOM   3111  HE2 LYS A 848      75.090  38.990  38.730  1.00  0.00           H
ATOM   3112  NZ  LYS A 848      75.160  40.980  39.540  1.00  0.00           N
ATOM   3113  HZ1 LYS A 848      75.040  41.250  38.540  1.00  0.00           H
ATOM   3114  HZ2 LYS A 848      76.200  41.040  39.580  1.00  0.00           H
ATOM   3115  HZ3 LYS A 848      74.670  41.680  40.130  1.00  0.00           H
ATOM   3116  C   LYS A 848      76.600  35.330  38.550  1.00  0.00           C
ATOM   3117  O   LYS A 848      76.380  34.130  38.560  1.00  0.00           O
ATOM   3118  N   ARG A 849      77.700  35.790  38.020  1.00  0.00           N
ATOM   3119  HN  ARG A 849      77.730  36.770  37.830  1.00  0.00           H
ATOM   3120  CA  ARG A 849      78.820  34.970  37.640  1.00  0.00           C
ATOM   3121  HA  ARG A 849      78.560  34.310  36.820  1.00  0.00           H
ATOM   3122  CB  ARG A 849      79.950  35.880  37.060  1.00  0.00           C
ATOM   3123  HB1 ARG A 849      80.820  35.300  36.710  1.00  0.00           H
ATOM   3124  HB2 ARG A 849      80.280  36.650  37.810  1.00  0.00           H
ATOM   3125  CG  ARG A 849      79.490  36.850  35.930  1.00  0.00           C
ATOM   3126  HG1 ARG A 849      80.460  37.210  35.510  1.00  0.00           H
ATOM   3127  HG2 ARG A 849      79.010  37.800  36.270  1.00  0.00           H
ATOM   3128  CD  ARG A 849      78.670  36.220  34.790  1.00  0.00           C
ATOM   3129  HD1 ARG A 849      77.740  35.770  35.200  1.00  0.00           H
ATOM   3130  HD2 ARG A 849      79.270  35.400  34.340  1.00  0.00           H
ATOM   3131  NE  ARG A 849      78.470  37.250  33.750  1.00  0.00           N
ATOM   3132  HE  ARG A 849      79.170  37.350  33.030  1.00  0.00           H
ATOM   3133  CZ  ARG A 849      77.560  38.240  33.720  1.00  0.00           C
ATOM   3134  NH1 ARG A 849      76.490  38.120  34.430  1.00  0.00           N
ATOM   3135 HH11 ARG A 849      76.330  37.360  35.050  1.00  0.00           H
ATOM   3136 HH12 ARG A 849      75.730  38.770  34.350  1.00  0.00           H
ATOM   3137  NH2 ARG A 849      77.710  39.240  32.890  1.00  0.00           N
ATOM   3138 HH21 ARG A 849      78.530  39.090  32.350  1.00  0.00           H
ATOM   3139 HH22 ARG A 849      77.350  40.140  33.160  1.00  0.00           H
ATOM   3140  C   ARG A 849      79.360  34.070  38.730  1.00  0.00           C
ATOM   3141  O   ARG A 849      79.160  34.320  39.940  1.00  0.00           O
ATOM   3142  N   TYR A 850      79.900  32.850  38.300  1.00  0.00           N
ATOM   3143  HN  TYR A 850      79.940  32.730  37.310  1.00  0.00           H
ATOM   3144  CA  TYR A 850      80.460  31.780  39.130  1.00  0.00           C
ATOM   3145  HA  TYR A 850      80.750  31.040  38.400  1.00  0.00           H
ATOM   3146  CB  TYR A 850      81.530  32.190  40.150  1.00  0.00           C
ATOM   3147  HB1 TYR A 850      81.100  33.030  40.740  1.00  0.00           H
ATOM   3148  HB2 TYR A 850      82.360  32.600  39.540  1.00  0.00           H
ATOM   3149  CG  TYR A 850      81.910  31.100  41.160  1.00  0.00           C
ATOM   3150  CD1 TYR A 850      82.460  29.920  40.610  1.00  0.00           C
ATOM   3151  HD1 TYR A 850      82.370  29.810  39.540  1.00  0.00           H
ATOM   3152  CE1 TYR A 850      82.960  28.940  41.490  1.00  0.00           C
ATOM   3153  HE1 TYR A 850      83.370  28.110  40.940  1.00  0.00           H
ATOM   3154  CZ  TYR A 850      82.900  29.120  42.900  1.00  0.00           C
ATOM   3155  OH  TYR A 850      83.360  28.140  43.710  1.00  0.00           O
ATOM   3156  HH  TYR A 850      83.800  27.510  43.140  1.00  0.00           H
ATOM   3157  CD2 TYR A 850      81.710  31.280  42.510  1.00  0.00           C
ATOM   3158  HD2 TYR A 850      81.300  32.170  42.950  1.00  0.00           H
ATOM   3159  CE2 TYR A 850      82.230  30.280  43.390  1.00  0.00           C
ATOM   3160  HE2 TYR A 850      82.120  30.430  44.460  1.00  0.00           H
ATOM   3161  C   TYR A 850      79.370  30.840  39.780  1.00  0.00           C
ATOM   3162  O   TYR A 850      79.440  29.640  39.640  1.00  0.00           O
ATOM   3163  N   PHE A 851      78.300  31.420  40.430  1.00  0.00           N
ATOM   3164  HN  PHE A 851      78.170  32.420  40.490  1.00  0.00           H
ATOM   3165  CA  PHE A 851      77.340  30.640  41.130  1.00  0.00           C
ATOM   3166  HA  PHE A 851      77.940  29.980  41.760  1.00  0.00           H
ATOM   3167  CB  PHE A 851      76.400  31.450  41.950  1.00  0.00           C
ATOM   3168  HB1 PHE A 851      75.580  30.970  42.520  1.00  0.00           H
ATOM   3169  HB2 PHE A 851      75.910  32.190  41.290  1.00  0.00           H
ATOM   3170  CG  PHE A 851      77.180  32.210  42.930  1.00  0.00           C
ATOM   3171  CD1 PHE A 851      77.680  33.510  42.620  1.00  0.00           C
ATOM   3172  HD1 PHE A 851      77.390  34.060  41.740  1.00  0.00           H
ATOM   3173  CE1 PHE A 851      78.460  34.170  43.490  1.00  0.00           C
ATOM   3174  HE1 PHE A 851      78.880  35.140  43.250  1.00  0.00           H
ATOM   3175  CZ  PHE A 851      78.880  33.480  44.660  1.00  0.00           C
ATOM   3176  HZ  PHE A 851      79.600  34.090  45.190  1.00  0.00           H
ATOM   3177  CD2 PHE A 851      77.620  31.540  44.020  1.00  0.00           C
ATOM   3178  HD2 PHE A 851      77.480  30.480  44.150  1.00  0.00           H
ATOM   3179  CE2 PHE A 851      78.540  32.150  44.870  1.00  0.00           C
ATOM   3180  HE2 PHE A 851      78.800  31.570  45.750  1.00  0.00           H
ATOM   3181  C   PHE A 851      76.570  29.830  40.200  1.00  0.00           C
ATOM   3182  O   PHE A 851      76.150  30.350  39.150  1.00  0.00           O
ATOM   3183  N   PRO A 852      76.210  28.580  40.440  1.00  0.00           N
ATOM   3184  CD  PRO A 852      76.870  27.740  41.480  1.00  0.00           C
ATOM   3185  HD1 PRO A 852      76.350  28.000  42.420  1.00  0.00           H
ATOM   3186  HD2 PRO A 852      77.950  27.960  41.620  1.00  0.00           H
ATOM   3187  CA  PRO A 852      75.370  27.710  39.600  1.00  0.00           C
ATOM   3188  HA  PRO A 852      75.830  27.660  38.620  1.00  0.00           H
ATOM   3189  CB  PRO A 852      75.370  26.360  40.280  1.00  0.00           C
ATOM   3190  HB1 PRO A 852      75.060  25.550  39.580  1.00  0.00           H
ATOM   3191  HB2 PRO A 852      74.540  26.500  41.010  1.00  0.00           H
ATOM   3192  CG  PRO A 852      76.690  26.270  41.050  1.00  0.00           C
ATOM   3193  HG1 PRO A 852      76.630  25.520  41.850  1.00  0.00           H
ATOM   3194  HG2 PRO A 852      77.410  25.870  40.300  1.00  0.00           H
ATOM   3195  C   PRO A 852      74.060  28.270  39.320  1.00  0.00           C
ATOM   3196  O   PRO A 852      73.530  28.830  40.250  1.00  0.00           O
ATOM   3197  N   THR A 853      73.580  28.190  38.030  1.00  0.00           N
ATOM   3198  HN  THR A 853      74.220  27.690  37.450  1.00  0.00           H
ATOM   3199  CA  THR A 853      72.410  28.730  37.350  1.00  0.00           C
ATOM   3200  HA  THR A 853      72.450  29.810  37.410  1.00  0.00           H
ATOM   3201  CB  THR A 853      72.270  28.180  35.940  1.00  0.00           C
ATOM   3202  HB  THR A 853      72.070  27.090  36.010  1.00  0.00           H
ATOM   3203  OG1 THR A 853      73.400  28.350  35.170  1.00  0.00           O
ATOM   3204  HG1 THR A 853      73.940  27.550  35.240  1.00  0.00           H
ATOM   3205  CG2 THR A 853      71.100  28.860  35.290  1.00  0.00           C
ATOM   3206 HG21 THR A 853      70.990  28.570  34.220  1.00  0.00           H
ATOM   3207 HG22 THR A 853      71.270  29.960  35.240  1.00  0.00           H
ATOM   3208 HG23 THR A 853      70.120  28.580  35.720  1.00  0.00           H
ATOM   3209  C   THR A 853      71.080  28.410  38.080  1.00  0.00           C
ATOM   3210  O   THR A 853      70.300  29.290  38.400  1.00  0.00           O
ATOM   3211  N   LYS A 854      70.770  27.120  38.510  1.00  0.00           N
ATOM   3212  HN  LYS A 854      71.350  26.320  38.380  1.00  0.00           H
ATOM   3213  CA  LYS A 854      69.400  26.940  39.000  1.00  0.00           C
ATOM   3214  HA  LYS A 854      68.690  27.610  38.570  1.00  0.00           H
ATOM   3215  CB  LYS A 854      68.940  25.510  38.710  1.00  0.00           C
ATOM   3216  HB1 LYS A 854      67.900  25.290  39.050  1.00  0.00           H
ATOM   3217  HB2 LYS A 854      69.490  24.760  39.330  1.00  0.00           H
ATOM   3218  CG  LYS A 854      69.070  25.170  37.160  1.00  0.00           C
ATOM   3219  HG1 LYS A 854      68.610  24.170  36.970  1.00  0.00           H
ATOM   3220  HG2 LYS A 854      70.110  25.130  36.760  1.00  0.00           H
ATOM   3221  CD  LYS A 854      68.240  26.070  36.230  1.00  0.00           C
ATOM   3222  HD1 LYS A 854      68.620  25.870  35.200  1.00  0.00           H
ATOM   3223  HD2 LYS A 854      68.630  27.110  36.360  1.00  0.00           H
ATOM   3224  CE  LYS A 854      66.720  25.950  36.400  1.00  0.00           C
ATOM   3225  HE1 LYS A 854      66.540  26.230  37.460  1.00  0.00           H
ATOM   3226  HE2 LYS A 854      66.330  24.920  36.230  1.00  0.00           H
ATOM   3227  NZ  LYS A 854      66.010  27.020  35.700  1.00  0.00           N
ATOM   3228  HZ1 LYS A 854      65.000  27.040  35.930  1.00  0.00           H
ATOM   3229  HZ2 LYS A 854      65.960  26.930  34.670  1.00  0.00           H
ATOM   3230  HZ3 LYS A 854      66.340  27.960  36.000  1.00  0.00           H
ATOM   3231  C   LYS A 854      69.340  27.160  40.590  1.00  0.00           C
ATOM   3232  O   LYS A 854      68.310  27.490  41.210  1.00  0.00           O
ATOM   3233  N   VAL A 855      70.490  26.900  41.320  1.00  0.00           N
ATOM   3234  HN  VAL A 855      71.250  26.510  40.790  1.00  0.00           H
ATOM   3235  CA  VAL A 855      70.750  27.190  42.710  1.00  0.00           C
ATOM   3236  HA  VAL A 855      69.950  26.640  43.190  1.00  0.00           H
ATOM   3237  CB  VAL A 855      72.140  26.590  43.110  1.00  0.00           C
ATOM   3238  HB  VAL A 855      72.890  26.870  42.340  1.00  0.00           H
ATOM   3239  CG1 VAL A 855      72.650  27.120  44.420  1.00  0.00           C
ATOM   3240 HG11 VAL A 855      71.960  27.060  45.300  1.00  0.00           H
ATOM   3241 HG12 VAL A 855      72.940  28.190  44.360  1.00  0.00           H
ATOM   3242 HG13 VAL A 855      73.570  26.540  44.640  1.00  0.00           H
ATOM   3243  CG2 VAL A 855      72.030  25.020  43.070  1.00  0.00           C
ATOM   3244 HG21 VAL A 855      71.390  24.740  43.940  1.00  0.00           H
ATOM   3245 HG22 VAL A 855      73.040  24.550  43.040  1.00  0.00           H
ATOM   3246 HG23 VAL A 855      71.460  24.750  42.160  1.00  0.00           H
ATOM   3247  C   VAL A 855      70.630  28.680  43.010  1.00  0.00           C
ATOM   3248  O   VAL A 855      69.930  29.130  43.910  1.00  0.00           O
ATOM   3249  N   ARG A 856      71.340  29.600  42.210  1.00  0.00           N
ATOM   3250  HN  ARG A 856      72.080  29.340  41.600  1.00  0.00           H
ATOM   3251  CA  ARG A 856      71.200  31.060  42.540  1.00  0.00           C
ATOM   3252  HA  ARG A 856      71.270  31.240  43.600  1.00  0.00           H
ATOM   3253  CB  ARG A 856      72.300  31.890  41.740  1.00  0.00           C
ATOM   3254  HB1 ARG A 856      73.260  31.400  42.000  1.00  0.00           H
ATOM   3255  HB2 ARG A 856      72.130  32.900  42.170  1.00  0.00           H
ATOM   3256  CG  ARG A 856      72.160  31.750  40.240  1.00  0.00           C
ATOM   3257  HG1 ARG A 856      71.290  32.350  39.920  1.00  0.00           H
ATOM   3258  HG2 ARG A 856      72.050  30.680  39.960  1.00  0.00           H
ATOM   3259  CD  ARG A 856      73.360  32.520  39.550  1.00  0.00           C
ATOM   3260  HD1 ARG A 856      74.330  32.000  39.720  1.00  0.00           H
ATOM   3261  HD2 ARG A 856      73.520  33.500  40.040  1.00  0.00           H
ATOM   3262  NE  ARG A 856      72.970  32.670  38.070  1.00  0.00           N
ATOM   3263  HE  ARG A 856      72.050  32.980  37.800  1.00  0.00           H
ATOM   3264  CZ  ARG A 856      73.700  32.280  37.050  1.00  0.00           C
ATOM   3265  NH1 ARG A 856      74.950  31.850  37.100  1.00  0.00           N
ATOM   3266 HH11 ARG A 856      75.480  31.990  37.930  1.00  0.00           H
ATOM   3267 HH12 ARG A 856      75.420  31.440  36.310  1.00  0.00           H
ATOM   3268  NH2 ARG A 856      73.090  32.280  35.870  1.00  0.00           N
ATOM   3269 HH21 ARG A 856      73.670  32.020  35.090  1.00  0.00           H
ATOM   3270 HH22 ARG A 856      72.170  32.630  35.760  1.00  0.00           H
ATOM   3271  C   ARG A 856      69.810  31.510  42.160  1.00  0.00           C
ATOM   3272  O   ARG A 856      69.260  32.370  42.790  1.00  0.00           O
ATOM   3273  N   SER A 857      69.270  30.970  41.020  1.00  0.00           N
ATOM   3274  HN  SER A 857      69.860  30.370  40.470  1.00  0.00           H
ATOM   3275  CA  SER A 857      67.870  31.260  40.610  1.00  0.00           C
ATOM   3276  HA  SER A 857      67.790  32.320  40.430  1.00  0.00           H
ATOM   3277  CB  SER A 857      67.510  30.500  39.290  1.00  0.00           C
ATOM   3278  HB1 SER A 857      67.530  29.390  39.420  1.00  0.00           H
ATOM   3279  HB2 SER A 857      68.250  30.740  38.490  1.00  0.00           H
ATOM   3280  OG  SER A 857      66.230  30.780  38.740  1.00  0.00           O
ATOM   3281  HG1 SER A 857      66.280  30.430  37.860  1.00  0.00           H
ATOM   3282  C   SER A 857      66.870  30.830  41.710  1.00  0.00           C
ATOM   3283  O   SER A 857      65.940  31.610  42.090  1.00  0.00           O
ATOM   3284  N   THR A 858      67.100  29.680  42.370  1.00  0.00           N
ATOM   3285  HN  THR A 858      67.790  29.030  42.040  1.00  0.00           H
ATOM   3286  CA  THR A 858      66.180  29.310  43.490  1.00  0.00           C
ATOM   3287  HA  THR A 858      65.190  29.580  43.130  1.00  0.00           H
ATOM   3288  CB  THR A 858      66.200  27.800  43.750  1.00  0.00           C
ATOM   3289  HB  THR A 858      65.750  27.560  44.730  1.00  0.00           H
ATOM   3290  OG1 THR A 858      67.470  27.340  43.900  1.00  0.00           O
ATOM   3291  HG1 THR A 858      67.830  27.240  43.020  1.00  0.00           H
ATOM   3292  CG2 THR A 858      65.480  27.160  42.560  1.00  0.00           C
ATOM   3293 HG21 THR A 858      64.460  27.550  42.350  1.00  0.00           H
ATOM   3294 HG22 THR A 858      65.420  26.050  42.540  1.00  0.00           H
ATOM   3295 HG23 THR A 858      65.930  27.420  41.580  1.00  0.00           H
ATOM   3296  C   THR A 858      66.280  30.120  44.750  1.00  0.00           C
ATOM   3297  O   THR A 858      65.290  30.680  45.290  1.00  0.00           O
ATOM   3298  N   ILE A 859      67.540  30.410  45.180  1.00  0.00           N
ATOM   3299  HN  ILE A 859      68.320  29.990  44.740  1.00  0.00           H
ATOM   3300  CA  ILE A 859      67.640  31.170  46.410  1.00  0.00           C
ATOM   3301  HA  ILE A 859      67.010  30.820  47.210  1.00  0.00           H
ATOM   3302  CB  ILE A 859      68.980  31.080  47.070  1.00  0.00           C
ATOM   3303  HB  ILE A 859      68.880  31.680  48.010  1.00  0.00           H
ATOM   3304  CG2 ILE A 859      69.220  29.600  47.480  1.00  0.00           C
ATOM   3305 HG21 ILE A 859      70.030  29.550  48.240  1.00  0.00           H
ATOM   3306 HG22 ILE A 859      69.590  29.090  46.570  1.00  0.00           H
ATOM   3307 HG23 ILE A 859      68.260  29.200  47.880  1.00  0.00           H
ATOM   3308  CG1 ILE A 859      70.080  31.700  46.110  1.00  0.00           C
ATOM   3309 HG11 ILE A 859      69.670  32.580  45.570  1.00  0.00           H
ATOM   3310 HG12 ILE A 859      70.620  30.980  45.480  1.00  0.00           H
ATOM   3311  CD  ILE A 859      71.260  32.300  47.030  1.00  0.00           C
ATOM   3312  HD1 ILE A 859      71.690  31.450  47.590  1.00  0.00           H
ATOM   3313  HD2 ILE A 859      70.880  33.000  47.820  1.00  0.00           H
ATOM   3314  HD3 ILE A 859      72.030  32.790  46.390  1.00  0.00           H
ATOM   3315  C   ILE A 859      67.280  32.740  46.280  1.00  0.00           C
ATOM   3316  O   ILE A 859      66.810  33.370  47.220  1.00  0.00           O
ATOM   3317  N   SER A 860      67.410  33.210  45.080  1.00  0.00           N
ATOM   3318  HN  SER A 860      67.790  32.570  44.410  1.00  0.00           H
ATOM   3319  CA  SER A 860      67.090  34.560  44.630  1.00  0.00           C
ATOM   3320  HA  SER A 860      67.330  35.170  45.490  1.00  0.00           H
ATOM   3321  CB  SER A 860      67.870  35.000  43.300  1.00  0.00           C
ATOM   3322  HB1 SER A 860      67.530  34.330  42.470  1.00  0.00           H
ATOM   3323  HB2 SER A 860      68.970  34.920  43.420  1.00  0.00           H
ATOM   3324  OG  SER A 860      67.580  36.280  42.920  1.00  0.00           O
ATOM   3325  HG1 SER A 860      67.800  36.850  43.660  1.00  0.00           H
ATOM   3326  C   SER A 860      65.650  34.850  44.500  1.00  0.00           C
ATOM   3327  O   SER A 860      65.120  35.950  44.740  1.00  0.00           O
ATOM   3328  N   ASP A 861      64.920  33.750  44.100  1.00  0.00           N
ATOM   3329  HN  ASP A 861      65.450  32.920  43.920  1.00  0.00           H
ATOM   3330  CA  ASP A 861      63.430  33.740  44.100  1.00  0.00           C
ATOM   3331  HA  ASP A 861      63.060  34.670  43.730  1.00  0.00           H
ATOM   3332  CB  ASP A 861      62.740  32.670  43.210  1.00  0.00           C
ATOM   3333  HB1 ASP A 861      61.640  32.750  43.300  1.00  0.00           H
ATOM   3334  HB2 ASP A 861      63.000  31.670  43.640  1.00  0.00           H
ATOM   3335  CG  ASP A 861      63.180  32.850  41.780  1.00  0.00           C
ATOM   3336  OD1 ASP A 861      62.820  31.960  41.020  1.00  0.00           O
ATOM   3337  OD2 ASP A 861      63.800  33.960  41.390  1.00  0.00           O
ATOM   3338  C   ASP A 861      62.950  33.590  45.540  1.00  0.00           C
ATOM   3339  O   ASP A 861      62.070  34.360  45.970  1.00  0.00           O
ATOM   3340  N   PHE A 862      63.450  32.720  46.410  1.00  0.00           N
ATOM   3341  HN  PHE A 862      64.210  32.130  46.150  1.00  0.00           H
ATOM   3342  CA  PHE A 862      63.120  32.770  47.810  1.00  0.00           C
ATOM   3343  HA  PHE A 862      62.040  32.720  47.890  1.00  0.00           H
ATOM   3344  CB  PHE A 862      63.810  31.410  48.450  1.00  0.00           C
ATOM   3345  HB1 PHE A 862      63.790  31.260  49.550  1.00  0.00           H
ATOM   3346  HB2 PHE A 862      64.870  31.300  48.140  1.00  0.00           H
ATOM   3347  CG  PHE A 862      63.080  30.200  48.060  1.00  0.00           C
ATOM   3348  CD1 PHE A 862      61.770  30.060  48.370  1.00  0.00           C
ATOM   3349  HD1 PHE A 862      61.280  30.790  49.000  1.00  0.00           H
ATOM   3350  CE1 PHE A 862      61.050  28.930  48.000  1.00  0.00           C
ATOM   3351  HE1 PHE A 862      60.000  28.790  48.170  1.00  0.00           H
ATOM   3352  CZ  PHE A 862      61.660  27.950  47.170  1.00  0.00           C
ATOM   3353  HZ  PHE A 862      61.040  27.130  46.840  1.00  0.00           H
ATOM   3354  CD2 PHE A 862      63.810  29.170  47.430  1.00  0.00           C
ATOM   3355  HD2 PHE A 862      64.870  29.210  47.220  1.00  0.00           H
ATOM   3356  CE2 PHE A 862      63.050  28.090  46.890  1.00  0.00           C
ATOM   3357  HE2 PHE A 862      63.520  27.320  46.300  1.00  0.00           H
ATOM   3358  C   PHE A 862      63.640  33.810  48.750  1.00  0.00           C
ATOM   3359  O   PHE A 862      63.610  33.690  49.990  1.00  0.00           O
ATOM   3360  N   ALA A 863      64.060  34.980  48.210  1.00  0.00           N
ATOM   3361  HN  ALA A 863      64.190  34.990  47.220  1.00  0.00           H
ATOM   3362  CA  ALA A 863      64.590  36.130  48.840  1.00  0.00           C
ATOM   3363  HA  ALA A 863      65.650  35.970  48.990  1.00  0.00           H
ATOM   3364  CB  ALA A 863      64.660  37.270  47.790  1.00  0.00           C
ATOM   3365  HB1 ALA A 863      65.130  38.200  48.170  1.00  0.00           H
ATOM   3366  HB2 ALA A 863      63.660  37.470  47.370  1.00  0.00           H
ATOM   3367  HB3 ALA A 863      65.270  36.990  46.900  1.00  0.00           H
ATOM   3368  C   ALA A 863      63.980  36.520  50.150  1.00  0.00           C
ATOM   3369  O   ALA A 863      64.610  36.670  51.220  1.00  0.00           O
ATOM   3370  N   VAL A 864      62.630  36.650  50.240  1.00  0.00           N
ATOM   3371  HN  VAL A 864      62.100  36.430  49.420  1.00  0.00           H
ATOM   3372  CA  VAL A 864      62.010  37.030  51.460  1.00  0.00           C
ATOM   3373  HA  VAL A 864      62.450  37.870  51.970  1.00  0.00           H
ATOM   3374  CB  VAL A 864      60.670  37.520  51.060  1.00  0.00           C
ATOM   3375  HB  VAL A 864      60.220  36.710  50.430  1.00  0.00           H
ATOM   3376  CG1 VAL A 864      59.660  37.550  52.300  1.00  0.00           C
ATOM   3377 HG11 VAL A 864      58.620  37.870  52.060  1.00  0.00           H
ATOM   3378 HG12 VAL A 864      59.950  38.290  53.070  1.00  0.00           H
ATOM   3379 HG13 VAL A 864      59.550  36.590  52.840  1.00  0.00           H
ATOM   3380  CG2 VAL A 864      60.780  38.880  50.350  1.00  0.00           C
ATOM   3381 HG21 VAL A 864      61.300  39.680  50.910  1.00  0.00           H
ATOM   3382 HG22 VAL A 864      59.790  39.290  50.050  1.00  0.00           H
ATOM   3383 HG23 VAL A 864      61.380  38.890  49.420  1.00  0.00           H
ATOM   3384  C   VAL A 864      62.000  35.960  52.570  1.00  0.00           C
ATOM   3385  O   VAL A 864      62.260  36.250  53.690  1.00  0.00           O
ATOM   3386  N   PHE A 865      61.680  34.730  52.190  1.00  0.00           N
ATOM   3387  HN  PHE A 865      61.480  34.500  51.240  1.00  0.00           H
ATOM   3388  CA  PHE A 865      61.670  33.480  53.070  1.00  0.00           C
ATOM   3389  HA  PHE A 865      60.930  33.680  53.820  1.00  0.00           H
ATOM   3390  CB  PHE A 865      61.260  32.200  52.290  1.00  0.00           C
ATOM   3391  HB1 PHE A 865      61.800  32.280  51.320  1.00  0.00           H
ATOM   3392  HB2 PHE A 865      60.190  32.140  51.970  1.00  0.00           H
ATOM   3393  CG  PHE A 865      61.620  30.870  52.960  1.00  0.00           C
ATOM   3394  CD1 PHE A 865      60.900  30.440  54.080  1.00  0.00           C
ATOM   3395  HD1 PHE A 865      60.220  31.200  54.450  1.00  0.00           H
ATOM   3396  CE1 PHE A 865      61.080  29.100  54.560  1.00  0.00           C
ATOM   3397  HE1 PHE A 865      60.560  28.660  55.390  1.00  0.00           H
ATOM   3398  CZ  PHE A 865      62.050  28.240  53.970  1.00  0.00           C
ATOM   3399  HZ  PHE A 865      62.050  27.190  54.200  1.00  0.00           H
ATOM   3400  CD2 PHE A 865      62.620  30.020  52.310  1.00  0.00           C
ATOM   3401  HD2 PHE A 865      63.280  30.370  51.530  1.00  0.00           H
ATOM   3402  CE2 PHE A 865      62.730  28.750  52.830  1.00  0.00           C
ATOM   3403  HE2 PHE A 865      63.540  28.050  52.670  1.00  0.00           H
ATOM   3404  C   PHE A 865      62.990  33.270  53.750  1.00  0.00           C
ATOM   3405  O   PHE A 865      63.080  33.140  54.980  1.00  0.00           O
ATOM   3406  N   LEU A 866      64.100  33.260  52.950  1.00  0.00           N
ATOM   3407  HN  LEU A 866      63.840  33.270  51.990  1.00  0.00           H
ATOM   3408  CA  LEU A 866      65.430  33.270  53.340  1.00  0.00           C
ATOM   3409  HA  LEU A 866      65.510  32.420  54.000  1.00  0.00           H
ATOM   3410  CB  LEU A 866      66.230  33.080  52.000  1.00  0.00           C
ATOM   3411  HB1 LEU A 866      66.080  33.980  51.350  1.00  0.00           H
ATOM   3412  HB2 LEU A 866      65.750  32.250  51.440  1.00  0.00           H
ATOM   3413  CG  LEU A 866      67.700  32.610  52.130  1.00  0.00           C
ATOM   3414  HG  LEU A 866      68.140  33.510  52.620  1.00  0.00           H
ATOM   3415  CD1 LEU A 866      68.020  31.370  53.010  1.00  0.00           C
ATOM   3416 HD11 LEU A 866      67.900  31.540  54.100  1.00  0.00           H
ATOM   3417 HD12 LEU A 866      69.010  30.940  52.770  1.00  0.00           H
ATOM   3418 HD13 LEU A 866      67.290  30.640  52.600  1.00  0.00           H
ATOM   3419  CD2 LEU A 866      68.380  32.450  50.700  1.00  0.00           C
ATOM   3420 HD21 LEU A 866      67.920  31.590  50.190  1.00  0.00           H
ATOM   3421 HD22 LEU A 866      69.480  32.360  50.880  1.00  0.00           H
ATOM   3422 HD23 LEU A 866      68.210  33.430  50.200  1.00  0.00           H
ATOM   3423  C   LEU A 866      66.040  34.410  54.080  1.00  0.00           C
ATOM   3424  O   LEU A 866      66.730  34.130  55.040  1.00  0.00           O
ATOM   3425  N   THR A 867      65.630  35.610  53.740  1.00  0.00           N
ATOM   3426  HN  THR A 867      65.080  35.790  52.940  1.00  0.00           H
ATOM   3427  CA  THR A 867      65.880  36.810  54.510  1.00  0.00           C
ATOM   3428  HA  THR A 867      66.940  37.020  54.530  1.00  0.00           H
ATOM   3429  CB  THR A 867      65.300  38.100  53.880  1.00  0.00           C
ATOM   3430  HB  THR A 867      64.260  37.790  53.640  1.00  0.00           H
ATOM   3431  OG1 THR A 867      65.980  38.490  52.660  1.00  0.00           O
ATOM   3432  HG1 THR A 867      65.520  38.090  51.910  1.00  0.00           H
ATOM   3433  CG2 THR A 867      65.270  39.260  54.820  1.00  0.00           C
ATOM   3434 HG21 THR A 867      64.770  40.130  54.360  1.00  0.00           H
ATOM   3435 HG22 THR A 867      66.300  39.500  55.150  1.00  0.00           H
ATOM   3436 HG23 THR A 867      64.700  39.070  55.750  1.00  0.00           H
ATOM   3437  C   THR A 867      65.240  36.700  55.890  1.00  0.00           C
ATOM   3438  O   THR A 867      65.940  36.950  56.890  1.00  0.00           O
ATOM   3439  N   ILE A 868      63.940  36.250  56.030  1.00  0.00           N
ATOM   3440  HN  ILE A 868      63.290  35.980  55.320  1.00  0.00           H
ATOM   3441  CA  ILE A 868      63.460  35.930  57.320  1.00  0.00           C
ATOM   3442  HA  ILE A 868      63.510  36.810  57.940  1.00  0.00           H
ATOM   3443  CB  ILE A 868      61.940  35.450  57.320  1.00  0.00           C
ATOM   3444  HB  ILE A 868      61.760  34.780  56.460  1.00  0.00           H
ATOM   3445  CG2 ILE A 868      61.530  34.860  58.700  1.00  0.00           C
ATOM   3446 HG21 ILE A 868      62.000  33.850  58.780  1.00  0.00           H
ATOM   3447 HG22 ILE A 868      60.430  34.790  58.820  1.00  0.00           H
ATOM   3448 HG23 ILE A 868      61.850  35.510  59.550  1.00  0.00           H
ATOM   3449  CG1 ILE A 868      61.030  36.690  57.080  1.00  0.00           C
ATOM   3450 HG11 ILE A 868      61.470  37.550  56.530  1.00  0.00           H
ATOM   3451 HG12 ILE A 868      60.760  37.140  58.050  1.00  0.00           H
ATOM   3452  CD  ILE A 868      59.660  36.400  56.370  1.00  0.00           C
ATOM   3453  HD1 ILE A 868      59.080  35.650  56.950  1.00  0.00           H
ATOM   3454  HD2 ILE A 868      59.860  35.880  55.410  1.00  0.00           H
ATOM   3455  HD3 ILE A 868      59.090  37.360  56.330  1.00  0.00           H
ATOM   3456  C   ILE A 868      64.240  34.900  58.070  1.00  0.00           C
ATOM   3457  O   ILE A 868      64.700  35.190  59.180  1.00  0.00           O
ATOM   3458  N   VAL A 869      64.540  33.720  57.500  1.00  0.00           N
ATOM   3459  HN  VAL A 869      64.210  33.390  56.630  1.00  0.00           H
ATOM   3460  CA  VAL A 869      65.160  32.700  58.350  1.00  0.00           C
ATOM   3461  HA  VAL A 869      64.600  32.670  59.260  1.00  0.00           H
ATOM   3462  CB  VAL A 869      65.250  31.380  57.590  1.00  0.00           C
ATOM   3463  HB  VAL A 869      65.740  31.620  56.630  1.00  0.00           H
ATOM   3464  CG1 VAL A 869      66.160  30.340  58.270  1.00  0.00           C
ATOM   3465 HG11 VAL A 869      66.110  30.450  59.370  1.00  0.00           H
ATOM   3466 HG12 VAL A 869      67.220  30.490  57.970  1.00  0.00           H
ATOM   3467 HG13 VAL A 869      65.780  29.330  58.000  1.00  0.00           H
ATOM   3468  CG2 VAL A 869      63.840  30.840  57.500  1.00  0.00           C
ATOM   3469 HG21 VAL A 869      63.760  29.870  56.960  1.00  0.00           H
ATOM   3470 HG22 VAL A 869      63.020  31.460  57.070  1.00  0.00           H
ATOM   3471 HG23 VAL A 869      63.570  30.590  58.550  1.00  0.00           H
ATOM   3472  C   VAL A 869      66.550  33.120  58.860  1.00  0.00           C
ATOM   3473  O   VAL A 869      66.840  33.010  60.040  1.00  0.00           O
ATOM   3474  N   ILE A 870      67.380  33.720  57.950  1.00  0.00           N
ATOM   3475  HN  ILE A 870      67.180  33.980  57.010  1.00  0.00           H
ATOM   3476  CA  ILE A 870      68.740  34.260  58.340  1.00  0.00           C
ATOM   3477  HA  ILE A 870      69.270  33.470  58.840  1.00  0.00           H
ATOM   3478  CB  ILE A 870      69.680  34.810  57.210  1.00  0.00           C
ATOM   3479  HB  ILE A 870      69.090  35.470  56.550  1.00  0.00           H
ATOM   3480  CG2 ILE A 870      70.930  35.630  57.740  1.00  0.00           C
ATOM   3481 HG21 ILE A 870      71.640  34.980  58.300  1.00  0.00           H
ATOM   3482 HG22 ILE A 870      70.720  36.560  58.300  1.00  0.00           H
ATOM   3483 HG23 ILE A 870      71.520  36.020  56.880  1.00  0.00           H
ATOM   3484  CG1 ILE A 870      70.180  33.730  56.220  1.00  0.00           C
ATOM   3485 HG11 ILE A 870      69.360  32.990  56.110  1.00  0.00           H
ATOM   3486 HG12 ILE A 870      70.980  33.290  56.860  1.00  0.00           H
ATOM   3487  CD  ILE A 870      70.630  34.250  54.830  1.00  0.00           C
ATOM   3488  HD1 ILE A 870      71.590  34.810  54.890  1.00  0.00           H
ATOM   3489  HD2 ILE A 870      69.890  34.970  54.400  1.00  0.00           H
ATOM   3490  HD3 ILE A 870      70.900  33.410  54.150  1.00  0.00           H
ATOM   3491  C   ILE A 870      68.630  35.300  59.470  1.00  0.00           C
ATOM   3492  O   ILE A 870      69.320  35.240  60.430  1.00  0.00           O
ATOM   3493  N   MET A 871      67.680  36.240  59.230  1.00  0.00           N
ATOM   3494  HN  MET A 871      67.100  36.240  58.400  1.00  0.00           H
ATOM   3495  CA  MET A 871      67.490  37.260  60.190  1.00  0.00           C
ATOM   3496  HA  MET A 871      68.440  37.680  60.430  1.00  0.00           H
ATOM   3497  CB  MET A 871      66.560  38.420  59.630  1.00  0.00           C
ATOM   3498  HB1 MET A 871      66.170  39.060  60.450  1.00  0.00           H
ATOM   3499  HB2 MET A 871      65.690  37.940  59.150  1.00  0.00           H
ATOM   3500  CG  MET A 871      67.360  39.260  58.500  1.00  0.00           C
ATOM   3501  HG1 MET A 871      66.610  39.750  57.860  1.00  0.00           H
ATOM   3502  HG2 MET A 871      67.950  38.550  57.880  1.00  0.00           H
ATOM   3503  SD  MET A 871      68.540  40.650  58.930  1.00  0.00           S
ATOM   3504  CE  MET A 871      69.830  39.670  59.730  1.00  0.00           C
ATOM   3505  HE1 MET A 871      70.750  40.290  59.800  1.00  0.00           H
ATOM   3506  HE2 MET A 871      70.150  38.710  59.290  1.00  0.00           H
ATOM   3507  HE3 MET A 871      69.520  39.470  60.780  1.00  0.00           H
ATOM   3508  C   MET A 871      67.040  36.770  61.540  1.00  0.00           C
ATOM   3509  O   MET A 871      67.600  37.180  62.570  1.00  0.00           O
ATOM   3510  N   VAL A 872      66.060  35.790  61.660  1.00  0.00           N
ATOM   3511  HN  VAL A 872      65.610  35.310  60.920  1.00  0.00           H
ATOM   3512  CA  VAL A 872      65.740  35.220  62.950  1.00  0.00           C
ATOM   3513  HA  VAL A 872      65.620  36.130  63.520  1.00  0.00           H
ATOM   3514  CB  VAL A 872      64.520  34.230  62.910  1.00  0.00           C
ATOM   3515  HB  VAL A 872      64.710  33.300  62.330  1.00  0.00           H
ATOM   3516  CG1 VAL A 872      64.130  33.940  64.380  1.00  0.00           C
ATOM   3517 HG11 VAL A 872      63.130  33.460  64.430  1.00  0.00           H
ATOM   3518 HG12 VAL A 872      64.080  34.870  65.000  1.00  0.00           H
ATOM   3519 HG13 VAL A 872      64.870  33.270  64.870  1.00  0.00           H
ATOM   3520  CG2 VAL A 872      63.290  34.790  62.270  1.00  0.00           C
ATOM   3521 HG21 VAL A 872      62.530  34.000  62.430  1.00  0.00           H
ATOM   3522 HG22 VAL A 872      63.540  34.870  61.190  1.00  0.00           H
ATOM   3523 HG23 VAL A 872      62.910  35.740  62.700  1.00  0.00           H
ATOM   3524  C   VAL A 872      66.850  34.520  63.700  1.00  0.00           C
ATOM   3525  O   VAL A 872      67.070  34.740  64.880  1.00  0.00           O
ATOM   3526  N   THR A 873      67.560  33.740  62.900  1.00  0.00           N
ATOM   3527  HN  THR A 873      67.310  33.550  61.950  1.00  0.00           H
ATOM   3528  CA  THR A 873      68.740  33.010  63.390  1.00  0.00           C
ATOM   3529  HA  THR A 873      68.500  32.430  64.270  1.00  0.00           H
ATOM   3530  CB  THR A 873      69.350  32.070  62.430  1.00  0.00           C
ATOM   3531  HB  THR A 873      70.050  32.460  61.660  1.00  0.00           H
ATOM   3532  OG1 THR A 873      68.310  31.290  61.780  1.00  0.00           O
ATOM   3533  HG1 THR A 873      67.630  31.770  61.280  1.00  0.00           H
ATOM   3534  CG2 THR A 873      70.250  31.090  63.190  1.00  0.00           C
ATOM   3535 HG21 THR A 873      69.710  30.640  64.050  1.00  0.00           H
ATOM   3536 HG22 THR A 873      71.150  31.590  63.600  1.00  0.00           H
ATOM   3537 HG23 THR A 873      70.510  30.210  62.580  1.00  0.00           H
ATOM   3538  C   THR A 873      69.850  33.930  63.870  1.00  0.00           C
ATOM   3539  O   THR A 873      70.490  33.740  64.900  1.00  0.00           O
ATOM   3540  N   ILE A 874      70.180  34.970  63.110  1.00  0.00           N
ATOM   3541  HN  ILE A 874      69.700  35.060  62.240  1.00  0.00           H
ATOM   3542  CA  ILE A 874      71.130  36.010  63.570  1.00  0.00           C
ATOM   3543  HA  ILE A 874      72.020  35.460  63.800  1.00  0.00           H
ATOM   3544  CB  ILE A 874      71.470  36.950  62.420  1.00  0.00           C
ATOM   3545  HB  ILE A 874      70.500  37.170  61.920  1.00  0.00           H
ATOM   3546  CG2 ILE A 874      71.990  38.280  62.930  1.00  0.00           C
ATOM   3547 HG21 ILE A 874      72.270  38.910  62.060  1.00  0.00           H
ATOM   3548 HG22 ILE A 874      72.920  38.280  63.530  1.00  0.00           H
ATOM   3549 HG23 ILE A 874      71.240  38.780  63.580  1.00  0.00           H
ATOM   3550  CG1 ILE A 874      72.360  36.310  61.250  1.00  0.00           C
ATOM   3551 HG11 ILE A 874      72.380  37.200  60.590  1.00  0.00           H
ATOM   3552 HG12 ILE A 874      71.790  35.520  60.710  1.00  0.00           H
ATOM   3553  CD  ILE A 874      73.710  35.810  61.720  1.00  0.00           C
ATOM   3554  HD1 ILE A 874      73.640  35.010  62.490  1.00  0.00           H
ATOM   3555  HD2 ILE A 874      74.240  36.610  62.290  1.00  0.00           H
ATOM   3556  HD3 ILE A 874      74.330  35.580  60.820  1.00  0.00           H
ATOM   3557  C   ILE A 874      70.710  36.790  64.790  1.00  0.00           C
ATOM   3558  O   ILE A 874      71.490  37.060  65.730  1.00  0.00           O
ATOM   3559  N   ASP A 875      69.420  37.170  64.710  1.00  0.00           N
ATOM   3560  HN  ASP A 875      68.800  37.140  63.930  1.00  0.00           H
ATOM   3561  CA  ASP A 875      68.730  37.830  65.880  1.00  0.00           C
ATOM   3562  HA  ASP A 875      69.210  38.770  66.100  1.00  0.00           H
ATOM   3563  CB  ASP A 875      67.270  38.240  65.570  1.00  0.00           C
ATOM   3564  HB1 ASP A 875      66.910  37.320  65.080  1.00  0.00           H
ATOM   3565  HB2 ASP A 875      67.090  38.990  64.760  1.00  0.00           H
ATOM   3566  CG  ASP A 875      66.400  38.690  66.730  1.00  0.00           C
ATOM   3567  OD1 ASP A 875      66.580  39.860  67.120  1.00  0.00           O
ATOM   3568  OD2 ASP A 875      65.490  37.980  67.250  1.00  0.00           O
ATOM   3569  C   ASP A 875      68.830  36.900  67.220  1.00  0.00           C
ATOM   3570  O   ASP A 875      69.230  37.380  68.260  1.00  0.00           O
ATOM   3571  N   TYR A 876      68.770  35.580  67.030  1.00  0.00           N
ATOM   3572  HN  TYR A 876      68.450  35.300  66.130  1.00  0.00           H
ATOM   3573  CA  TYR A 876      69.100  34.690  68.100  1.00  0.00           C
ATOM   3574  HA  TYR A 876      68.530  34.990  68.970  1.00  0.00           H
ATOM   3575  CB  TYR A 876      68.630  33.280  67.640  1.00  0.00           C
ATOM   3576  HB1 TYR A 876      68.970  33.220  66.590  1.00  0.00           H
ATOM   3577  HB2 TYR A 876      67.520  33.310  67.650  1.00  0.00           H
ATOM   3578  CG  TYR A 876      69.030  32.130  68.590  1.00  0.00           C
ATOM   3579  CD1 TYR A 876      70.130  31.310  68.360  1.00  0.00           C
ATOM   3580  HD1 TYR A 876      70.920  31.490  67.640  1.00  0.00           H
ATOM   3581  CE1 TYR A 876      70.470  30.240  69.270  1.00  0.00           C
ATOM   3582  HE1 TYR A 876      71.360  29.620  69.320  1.00  0.00           H
ATOM   3583  CZ  TYR A 876      69.520  29.910  70.280  1.00  0.00           C
ATOM   3584  OH  TYR A 876      69.700  28.910  71.140  1.00  0.00           O
ATOM   3585  HH  TYR A 876      70.040  28.130  70.690  1.00  0.00           H
ATOM   3586  CD2 TYR A 876      68.130  31.730  69.580  1.00  0.00           C
ATOM   3587  HD2 TYR A 876      67.190  32.250  69.720  1.00  0.00           H
ATOM   3588  CE2 TYR A 876      68.340  30.680  70.420  1.00  0.00           C
ATOM   3589  HE2 TYR A 876      67.710  30.430  71.270  1.00  0.00           H
ATOM   3590  C   TYR A 876      70.500  34.660  68.600  1.00  0.00           C
ATOM   3591  O   TYR A 876      70.800  34.760  69.820  1.00  0.00           O
ATOM   3592  N   LEU A 877      71.420  34.520  67.670  1.00  0.00           N
ATOM   3593  HN  LEU A 877      71.160  34.380  66.730  1.00  0.00           H
ATOM   3594  CA  LEU A 877      72.830  34.480  67.880  1.00  0.00           C
ATOM   3595  HA  LEU A 877      73.120  33.690  68.550  1.00  0.00           H
ATOM   3596  CB  LEU A 877      73.640  34.370  66.400  1.00  0.00           C
ATOM   3597  HB1 LEU A 877      73.230  35.210  65.790  1.00  0.00           H
ATOM   3598  HB2 LEU A 877      73.260  33.420  65.970  1.00  0.00           H
ATOM   3599  CG  LEU A 877      75.190  34.420  66.480  1.00  0.00           C
ATOM   3600  HG  LEU A 877      75.460  35.260  67.140  1.00  0.00           H
ATOM   3601  CD1 LEU A 877      75.870  33.160  67.140  1.00  0.00           C
ATOM   3602 HD11 LEU A 877      75.740  32.230  66.530  1.00  0.00           H
ATOM   3603 HD12 LEU A 877      75.490  33.050  68.180  1.00  0.00           H
ATOM   3604 HD13 LEU A 877      76.950  33.370  67.300  1.00  0.00           H
ATOM   3605  CD2 LEU A 877      75.840  34.650  65.100  1.00  0.00           C
ATOM   3606 HD21 LEU A 877      75.390  35.500  64.550  1.00  0.00           H
ATOM   3607 HD22 LEU A 877      75.760  33.730  64.490  1.00  0.00           H
ATOM   3608 HD23 LEU A 877      76.900  35.000  65.200  1.00  0.00           H
ATOM   3609  C   LEU A 877      73.370  35.740  68.550  1.00  0.00           C
ATOM   3610  O   LEU A 877      74.130  35.600  69.540  1.00  0.00           O
ATOM   3611  N   VAL A 878      72.820  36.930  68.180  1.00  0.00           N
ATOM   3612  HN  VAL A 878      72.180  36.900  67.410  1.00  0.00           H
ATOM   3613  CA  VAL A 878      72.920  38.200  68.910  1.00  0.00           C
ATOM   3614  HA  VAL A 878      73.960  38.320  69.170  1.00  0.00           H
ATOM   3615  CB  VAL A 878      72.300  39.400  68.170  1.00  0.00           C
ATOM   3616  HB  VAL A 878      71.350  39.060  67.720  1.00  0.00           H
ATOM   3617  CG1 VAL A 878      72.080  40.720  68.860  1.00  0.00           C
ATOM   3618 HG11 VAL A 878      72.970  41.260  69.260  1.00  0.00           H
ATOM   3619 HG12 VAL A 878      71.250  40.650  69.600  1.00  0.00           H
ATOM   3620 HG13 VAL A 878      71.660  41.430  68.110  1.00  0.00           H
ATOM   3621  CG2 VAL A 878      73.210  39.670  66.940  1.00  0.00           C
ATOM   3622 HG21 VAL A 878      74.280  39.800  67.230  1.00  0.00           H
ATOM   3623 HG22 VAL A 878      72.990  40.600  66.350  1.00  0.00           H
ATOM   3624 HG23 VAL A 878      73.210  38.800  66.260  1.00  0.00           H
ATOM   3625  C   VAL A 878      72.310  38.180  70.250  1.00  0.00           C
ATOM   3626  O   VAL A 878      72.900  38.750  71.200  1.00  0.00           O
ATOM   3627  N   GLY A 879      71.060  37.620  70.430  1.00  0.00           N
ATOM   3628  HN  GLY A 879      70.620  37.160  69.670  1.00  0.00           H
ATOM   3629  CA  GLY A 879      70.360  37.480  71.710  1.00  0.00           C
ATOM   3630  HA1 GLY A 879      70.900  36.940  72.480  1.00  0.00           H
ATOM   3631  HA2 GLY A 879      69.430  36.980  71.510  1.00  0.00           H
ATOM   3632  C   GLY A 879      69.980  38.790  72.330  1.00  0.00           C
ATOM   3633  O   GLY A 879      69.660  38.830  73.480  1.00  0.00           O
ATOM   3634  N   VAL A 880      69.900  39.880  71.610  1.00  0.00           N
ATOM   3635  HN  VAL A 880      70.310  39.810  70.700  1.00  0.00           H
ATOM   3636  CA  VAL A 880      69.450  41.160  72.160  1.00  0.00           C
ATOM   3637  HA  VAL A 880      69.590  41.220  73.230  1.00  0.00           H
ATOM   3638  CB  VAL A 880      70.130  42.400  71.580  1.00  0.00           C
ATOM   3639  HB  VAL A 880      70.140  42.220  70.480  1.00  0.00           H
ATOM   3640  CG1 VAL A 880      69.330  43.740  71.750  1.00  0.00           C
ATOM   3641 HG11 VAL A 880      68.430  43.690  71.100  1.00  0.00           H
ATOM   3642 HG12 VAL A 880      70.010  44.560  71.450  1.00  0.00           H
ATOM   3643 HG13 VAL A 880      69.070  43.930  72.810  1.00  0.00           H
ATOM   3644  CG2 VAL A 880      71.570  42.450  72.170  1.00  0.00           C
ATOM   3645 HG21 VAL A 880      71.400  42.690  73.240  1.00  0.00           H
ATOM   3646 HG22 VAL A 880      72.220  43.220  71.690  1.00  0.00           H
ATOM   3647 HG23 VAL A 880      72.140  41.500  72.170  1.00  0.00           H
ATOM   3648  C   VAL A 880      67.910  41.110  72.040  1.00  0.00           C
ATOM   3649  O   VAL A 880      67.410  40.960  70.890  1.00  0.00           O
ATOM   3650  N   PRO A 881      67.120  41.010  73.020  1.00  0.00           N
ATOM   3651  CD  PRO A 881      67.450  41.370  74.420  1.00  0.00           C
ATOM   3652  HD1 PRO A 881      67.890  42.390  74.440  1.00  0.00           H
ATOM   3653  HD2 PRO A 881      67.980  40.530  74.920  1.00  0.00           H
ATOM   3654  CA  PRO A 881      65.720  40.550  72.850  1.00  0.00           C
ATOM   3655  HA  PRO A 881      65.680  39.580  72.370  1.00  0.00           H
ATOM   3656  CB  PRO A 881      65.250  40.450  74.300  1.00  0.00           C
ATOM   3657  HB1 PRO A 881      65.590  39.480  74.710  1.00  0.00           H
ATOM   3658  HB2 PRO A 881      64.130  40.480  74.310  1.00  0.00           H
ATOM   3659  CG  PRO A 881      66.040  41.520  75.090  1.00  0.00           C
ATOM   3660  HG1 PRO A 881      65.730  42.550  74.800  1.00  0.00           H
ATOM   3661  HG2 PRO A 881      66.090  41.390  76.200  1.00  0.00           H
ATOM   3662  C   PRO A 881      64.880  41.520  72.040  1.00  0.00           C
ATOM   3663  O   PRO A 881      64.310  42.420  72.600  1.00  0.00           O
ATOM   3664  N   SER A 882      64.690  41.310  70.730  1.00  0.00           N
ATOM   3665  HN  SER A 882      65.170  40.550  70.310  1.00  0.00           H
ATOM   3666  CA  SER A 882      64.020  42.260  69.870  1.00  0.00           C
ATOM   3667  HA  SER A 882      64.230  43.220  70.310  1.00  0.00           H
ATOM   3668  CB  SER A 882      64.500  42.210  68.370  1.00  0.00           C
ATOM   3669  HB1 SER A 882      65.580  42.370  68.180  1.00  0.00           H
ATOM   3670  HB2 SER A 882      63.950  42.980  67.810  1.00  0.00           H
ATOM   3671  OG  SER A 882      64.210  40.960  67.750  1.00  0.00           O
ATOM   3672  HG1 SER A 882      65.040  40.580  67.510  1.00  0.00           H
ATOM   3673  C   SER A 882      62.510  41.980  69.930  1.00  0.00           C
ATOM   3674  O   SER A 882      62.240  40.780  70.080  1.00  0.00           O
ATOM   3675  N   PRO A 883      61.630  42.960  70.010  1.00  0.00           N
ATOM   3676  CD  PRO A 883      61.910  44.410  70.060  1.00  0.00           C
ATOM   3677  HD1 PRO A 883      62.240  44.820  69.080  1.00  0.00           H
ATOM   3678  HD2 PRO A 883      62.610  44.710  70.870  1.00  0.00           H
ATOM   3679  CA  PRO A 883      60.140  42.690  69.790  1.00  0.00           C
ATOM   3680  HA  PRO A 883      59.770  42.240  70.690  1.00  0.00           H
ATOM   3681  CB  PRO A 883      59.540  44.000  69.580  1.00  0.00           C
ATOM   3682  HB1 PRO A 883      58.510  44.120  69.990  1.00  0.00           H
ATOM   3683  HB2 PRO A 883      59.680  44.190  68.490  1.00  0.00           H
ATOM   3684  CG  PRO A 883      60.490  44.920  70.300  1.00  0.00           C
ATOM   3685  HG1 PRO A 883      60.420  46.010  70.130  1.00  0.00           H
ATOM   3686  HG2 PRO A 883      60.240  44.740  71.370  1.00  0.00           H
ATOM   3687  C   PRO A 883      59.850  41.750  68.600  1.00  0.00           C
ATOM   3688  O   PRO A 883      60.310  41.820  67.470  1.00  0.00           O
ATOM   3689  N   LYS A 884      58.880  40.860  69.010  1.00  0.00           N
ATOM   3690  HN  LYS A 884      58.490  40.800  69.920  1.00  0.00           H
ATOM   3691  CA  LYS A 884      58.370  39.810  68.120  1.00  0.00           C
ATOM   3692  HA  LYS A 884      58.960  39.750  67.220  1.00  0.00           H
ATOM   3693  CB  LYS A 884      58.550  38.490  68.850  1.00  0.00           C
ATOM   3694  HB1 LYS A 884      58.240  37.660  68.170  1.00  0.00           H
ATOM   3695  HB2 LYS A 884      57.840  38.340  69.690  1.00  0.00           H
ATOM   3696  CG  LYS A 884      59.960  38.020  69.160  1.00  0.00           C
ATOM   3697  HG1 LYS A 884      59.920  36.950  69.460  1.00  0.00           H
ATOM   3698  HG2 LYS A 884      60.480  38.550  69.980  1.00  0.00           H
ATOM   3699  CD  LYS A 884      60.830  38.070  67.880  1.00  0.00           C
ATOM   3700  HD1 LYS A 884      61.040  39.070  67.440  1.00  0.00           H
ATOM   3701  HD2 LYS A 884      60.330  37.390  67.140  1.00  0.00           H
ATOM   3702  CE  LYS A 884      62.220  37.450  68.030  1.00  0.00           C
ATOM   3703  HE1 LYS A 884      62.690  37.310  67.030  1.00  0.00           H
ATOM   3704  HE2 LYS A 884      62.240  36.510  68.620  1.00  0.00           H
ATOM   3705  NZ  LYS A 884      63.240  38.290  68.680  1.00  0.00           N
ATOM   3706  HZ1 LYS A 884      63.270  39.180  68.140  1.00  0.00           H
ATOM   3707  HZ2 LYS A 884      64.150  37.820  68.490  1.00  0.00           H
ATOM   3708  HZ3 LYS A 884      62.960  38.720  69.570  1.00  0.00           H
ATOM   3709  C   LYS A 884      56.920  40.060  67.650  1.00  0.00           C
ATOM   3710  O   LYS A 884      56.140  40.770  68.250  1.00  0.00           O
ATOM   3711  N   LEU A 885      56.570  39.440  66.500  1.00  0.00           N
ATOM   3712  HN  LEU A 885      57.380  39.090  66.030  1.00  0.00           H
ATOM   3713  CA  LEU A 885      55.220  39.420  65.880  1.00  0.00           C
ATOM   3714  HA  LEU A 885      54.980  40.470  65.810  1.00  0.00           H
ATOM   3715  CB  LEU A 885      55.300  38.590  64.470  1.00  0.00           C
ATOM   3716  HB1 LEU A 885      55.720  37.590  64.650  1.00  0.00           H
ATOM   3717  HB2 LEU A 885      56.060  39.020  63.780  1.00  0.00           H
ATOM   3718  CG  LEU A 885      53.910  38.380  63.710  1.00  0.00           C
ATOM   3719  HG  LEU A 885      53.260  37.750  64.350  1.00  0.00           H
ATOM   3720  CD1 LEU A 885      53.160  39.720  63.480  1.00  0.00           C
ATOM   3721 HD11 LEU A 885      52.380  39.670  62.690  1.00  0.00           H
ATOM   3722 HD12 LEU A 885      53.870  40.460  63.070  1.00  0.00           H
ATOM   3723 HD13 LEU A 885      52.590  39.950  64.400  1.00  0.00           H
ATOM   3724  CD2 LEU A 885      54.100  37.740  62.380  1.00  0.00           C
ATOM   3725 HD21 LEU A 885      54.870  36.940  62.460  1.00  0.00           H
ATOM   3726 HD22 LEU A 885      54.350  38.420  61.550  1.00  0.00           H
ATOM   3727 HD23 LEU A 885      53.210  37.110  62.130  1.00  0.00           H
ATOM   3728  C   LEU A 885      54.210  38.780  66.830  1.00  0.00           C
ATOM   3729  O   LEU A 885      54.460  37.680  67.360  1.00  0.00           O
ATOM   3730  N   HSD A 886      53.060  39.490  67.260  1.00  0.00           N
ATOM   3731  HN  HSD A 886      53.010  40.470  67.080  1.00  0.00           H
ATOM   3732  CA  HSD A 886      51.970  38.860  68.050  1.00  0.00           C
ATOM   3733  HA  HSD A 886      52.460  38.210  68.760  1.00  0.00           H
ATOM   3734  CB  HSD A 886      51.090  39.840  68.780  1.00  0.00           C
ATOM   3735  HB1 HSD A 886      50.600  40.580  68.110  1.00  0.00           H
ATOM   3736  HB2 HSD A 886      51.710  40.270  69.590  1.00  0.00           H
ATOM   3737  ND1 HSD A 886      50.120  38.630  70.600  1.00  0.00           N
ATOM   3738  HD1 HSD A 886      50.970  38.170  70.890  1.00  0.00           H
ATOM   3739  CG  HSD A 886      49.890  39.290  69.460  1.00  0.00           C
ATOM   3740  CE1 HSD A 886      48.850  38.360  71.060  1.00  0.00           C
ATOM   3741  HE1 HSD A 886      48.760  37.870  72.030  1.00  0.00           H
ATOM   3742  NE2 HSD A 886      47.900  38.840  70.250  1.00  0.00           N
ATOM   3743  CD2 HSD A 886      48.560  39.560  69.300  1.00  0.00           C
ATOM   3744  HD2 HSD A 886      48.040  40.130  68.540  1.00  0.00           H
ATOM   3745  C   HSD A 886      51.160  38.010  67.150  1.00  0.00           C
ATOM   3746  O   HSD A 886      50.540  38.450  66.260  1.00  0.00           O
ATOM   3747  N   VAL A 887      51.170  36.700  67.350  1.00  0.00           N
ATOM   3748  HN  VAL A 887      51.800  36.260  67.980  1.00  0.00           H
ATOM   3749  CA  VAL A 887      50.330  35.740  66.630  1.00  0.00           C
ATOM   3750  HA  VAL A 887      49.690  36.170  65.870  1.00  0.00           H
ATOM   3751  CB  VAL A 887      51.210  34.640  65.940  1.00  0.00           C
ATOM   3752  HB  VAL A 887      51.720  33.980  66.670  1.00  0.00           H
ATOM   3753  CG1 VAL A 887      50.420  33.710  64.960  1.00  0.00           C
ATOM   3754 HG11 VAL A 887      49.610  33.200  65.540  1.00  0.00           H
ATOM   3755 HG12 VAL A 887      51.140  33.090  64.400  1.00  0.00           H
ATOM   3756 HG13 VAL A 887      49.820  34.330  64.270  1.00  0.00           H
ATOM   3757  CG2 VAL A 887      52.310  35.270  65.020  1.00  0.00           C
ATOM   3758 HG21 VAL A 887      52.980  34.420  64.750  1.00  0.00           H
ATOM   3759 HG22 VAL A 887      53.020  36.020  65.420  1.00  0.00           H
ATOM   3760 HG23 VAL A 887      51.870  35.710  64.090  1.00  0.00           H
ATOM   3761  C   VAL A 887      49.250  35.120  67.510  1.00  0.00           C
ATOM   3762  O   VAL A 887      49.560  34.780  68.650  1.00  0.00           O
ATOM   3763  N   PRO A 888      48.010  34.850  67.160  1.00  0.00           N
ATOM   3764  CD  PRO A 888      47.230  35.440  66.070  1.00  0.00           C
ATOM   3765  HD1 PRO A 888      47.130  34.960  65.070  1.00  0.00           H
ATOM   3766  HD2 PRO A 888      47.530  36.490  65.930  1.00  0.00           H
ATOM   3767  CA  PRO A 888      47.160  34.000  67.980  1.00  0.00           C
ATOM   3768  HA  PRO A 888      47.060  34.390  68.980  1.00  0.00           H
ATOM   3769  CB  PRO A 888      45.810  33.980  67.370  1.00  0.00           C
ATOM   3770  HB1 PRO A 888      44.940  33.820  68.040  1.00  0.00           H
ATOM   3771  HB2 PRO A 888      45.620  33.240  66.560  1.00  0.00           H
ATOM   3772  CG  PRO A 888      45.820  35.320  66.630  1.00  0.00           C
ATOM   3773  HG1 PRO A 888      45.040  35.470  65.860  1.00  0.00           H
ATOM   3774  HG2 PRO A 888      45.640  36.030  67.460  1.00  0.00           H
ATOM   3775  C   PRO A 888      47.680  32.560  68.210  1.00  0.00           C
ATOM   3776  O   PRO A 888      48.360  32.040  67.300  1.00  0.00           O
ATOM   3777  N   GLU A 889      47.260  31.850  69.310  1.00  0.00           N
ATOM   3778  HN  GLU A 889      46.670  32.260  69.990  1.00  0.00           H
ATOM   3779  CA  GLU A 889      47.590  30.510  69.600  1.00  0.00           C
ATOM   3780  HA  GLU A 889      47.990  29.990  68.750  1.00  0.00           H
ATOM   3781  CB  GLU A 889      48.800  30.450  70.690  1.00  0.00           C
ATOM   3782  HB1 GLU A 889      48.540  31.040  71.600  1.00  0.00           H
ATOM   3783  HB2 GLU A 889      49.580  31.080  70.200  1.00  0.00           H
ATOM   3784  CG  GLU A 889      49.160  29.000  71.130  1.00  0.00           C
ATOM   3785  HG1 GLU A 889      49.190  28.240  70.320  1.00  0.00           H
ATOM   3786  HG2 GLU A 889      48.370  28.660  71.830  1.00  0.00           H
ATOM   3787  CD  GLU A 889      50.340  29.140  72.040  1.00  0.00           C
ATOM   3788  OE1 GLU A 889      51.410  29.520  71.460  1.00  0.00           O
ATOM   3789  OE2 GLU A 889      50.200  28.970  73.250  1.00  0.00           O
ATOM   3790  C   GLU A 889      46.380  29.760  70.100  1.00  0.00           C
ATOM   3791  O   GLU A 889      46.300  28.630  69.750  1.00  0.00           O
ATOM   3792  N   LYS A 890      45.480  30.460  70.890  1.00  0.00           N
ATOM   3793  HN  LYS A 890      45.680  31.280  71.410  1.00  0.00           H
ATOM   3794  CA  LYS A 890      44.050  30.220  71.020  1.00  0.00           C
ATOM   3795  HA  LYS A 890      44.010  29.150  71.090  1.00  0.00           H
ATOM   3796  CB  LYS A 890      43.310  30.830  72.320  1.00  0.00           C
ATOM   3797  HB1 LYS A 890      42.220  30.750  72.140  1.00  0.00           H
ATOM   3798  HB2 LYS A 890      43.590  31.900  72.450  1.00  0.00           H
ATOM   3799  CG  LYS A 890      43.610  30.050  73.620  1.00  0.00           C
ATOM   3800  HG1 LYS A 890      44.550  30.460  74.020  1.00  0.00           H
ATOM   3801  HG2 LYS A 890      43.750  28.970  73.410  1.00  0.00           H
ATOM   3802  CD  LYS A 890      42.550  30.350  74.720  1.00  0.00           C
ATOM   3803  HD1 LYS A 890      41.580  29.990  74.310  1.00  0.00           H
ATOM   3804  HD2 LYS A 890      42.490  31.460  74.810  1.00  0.00           H
ATOM   3805  CE  LYS A 890      42.860  29.660  76.050  1.00  0.00           C
ATOM   3806  HE1 LYS A 890      42.120  29.950  76.820  1.00  0.00           H
ATOM   3807  HE2 LYS A 890      43.880  29.930  76.350  1.00  0.00           H
ATOM   3808  NZ  LYS A 890      42.730  28.240  75.900  1.00  0.00           N
ATOM   3809  HZ1 LYS A 890      42.420  27.910  76.840  1.00  0.00           H
ATOM   3810  HZ2 LYS A 890      43.590  27.710  75.680  1.00  0.00           H
ATOM   3811  HZ3 LYS A 890      42.030  27.830  75.260  1.00  0.00           H
ATOM   3812  C   LYS A 890      43.250  30.440  69.720  1.00  0.00           C
ATOM   3813  O   LYS A 890      43.540  31.400  69.010  1.00  0.00           O
ATOM   3814  N   PHE A 891      42.310  29.550  69.380  1.00  0.00           N
ATOM   3815  HN  PHE A 891      42.030  28.770  69.930  1.00  0.00           H
ATOM   3816  CA  PHE A 891      41.500  29.730  68.270  1.00  0.00           C
ATOM   3817  HA  PHE A 891      41.960  30.410  67.570  1.00  0.00           H
ATOM   3818  CB  PHE A 891      41.230  28.270  67.670  1.00  0.00           C
ATOM   3819  HB1 PHE A 891      40.590  27.610  68.290  1.00  0.00           H
ATOM   3820  HB2 PHE A 891      42.210  27.770  67.530  1.00  0.00           H
ATOM   3821  CG  PHE A 891      40.480  28.420  66.350  1.00  0.00           C
ATOM   3822  CD1 PHE A 891      39.090  28.100  66.240  1.00  0.00           C
ATOM   3823  HD1 PHE A 891      38.520  27.690  67.070  1.00  0.00           H
ATOM   3824  CE1 PHE A 891      38.330  28.250  65.040  1.00  0.00           C
ATOM   3825  HE1 PHE A 891      37.270  28.060  65.110  1.00  0.00           H
ATOM   3826  CZ  PHE A 891      39.020  28.730  63.900  1.00  0.00           C
ATOM   3827  HZ  PHE A 891      38.610  28.810  62.910  1.00  0.00           H
ATOM   3828  CD2 PHE A 891      41.050  29.030  65.210  1.00  0.00           C
ATOM   3829  HD2 PHE A 891      42.080  29.330  65.230  1.00  0.00           H
ATOM   3830  CE2 PHE A 891      40.340  29.110  64.010  1.00  0.00           C
ATOM   3831  HE2 PHE A 891      40.790  29.600  63.160  1.00  0.00           H
ATOM   3832  C   PHE A 891      40.220  30.450  68.660  1.00  0.00           C
ATOM   3833  O   PHE A 891      39.600  31.090  67.830  1.00  0.00           O
ATOM   3834  N   GLU A 892      39.700  30.290  69.930  1.00  0.00           N
ATOM   3835  HN  GLU A 892      40.330  29.710  70.440  1.00  0.00           H
ATOM   3836  CA  GLU A 892      38.530  30.980  70.510  1.00  0.00           C
ATOM   3837  HA  GLU A 892      37.750  30.750  69.800  1.00  0.00           H
ATOM   3838  CB  GLU A 892      38.230  30.470  71.950  1.00  0.00           C
ATOM   3839  HB1 GLU A 892      38.970  30.760  72.730  1.00  0.00           H
ATOM   3840  HB2 GLU A 892      38.200  29.370  72.080  1.00  0.00           H
ATOM   3841  CG  GLU A 892      36.920  31.040  72.550  1.00  0.00           C
ATOM   3842  HG1 GLU A 892      36.050  30.820  71.890  1.00  0.00           H
ATOM   3843  HG2 GLU A 892      37.020  32.150  72.480  1.00  0.00           H
ATOM   3844  CD  GLU A 892      36.680  30.710  74.040  1.00  0.00           C
ATOM   3845  OE1 GLU A 892      36.280  29.590  74.410  1.00  0.00           O
ATOM   3846  OE2 GLU A 892      37.060  31.610  74.880  1.00  0.00           O
ATOM   3847  C   GLU A 892      38.830  32.570  70.470  1.00  0.00           C
ATOM   3848  O   GLU A 892      39.850  33.090  70.960  1.00  0.00           O
ATOM   3849  N   PRO A 893      37.980  33.450  69.810  1.00  0.00           N
ATOM   3850  CD  PRO A 893      36.990  32.970  68.920  1.00  0.00           C
ATOM   3851  HD1 PRO A 893      36.280  32.360  69.520  1.00  0.00           H
ATOM   3852  HD2 PRO A 893      37.490  32.500  68.060  1.00  0.00           H
ATOM   3853  CA  PRO A 893      37.930  34.910  69.970  1.00  0.00           C
ATOM   3854  HA  PRO A 893      38.740  35.350  69.430  1.00  0.00           H
ATOM   3855  CB  PRO A 893      36.530  35.250  69.440  1.00  0.00           C
ATOM   3856  HB1 PRO A 893      36.380  36.270  69.040  1.00  0.00           H
ATOM   3857  HB2 PRO A 893      35.730  35.060  70.200  1.00  0.00           H
ATOM   3858  CG  PRO A 893      36.320  34.210  68.300  1.00  0.00           C
ATOM   3859  HG1 PRO A 893      35.240  33.950  68.160  1.00  0.00           H
ATOM   3860  HG2 PRO A 893      36.900  34.580  67.450  1.00  0.00           H
ATOM   3861  C   PRO A 893      38.120  35.440  71.370  1.00  0.00           C
ATOM   3862  O   PRO A 893      37.600  34.850  72.340  1.00  0.00           O
ATOM   3863  N   THR A 894      38.740  36.630  71.530  1.00  0.00           N
ATOM   3864  HN  THR A 894      39.070  37.200  70.790  1.00  0.00           H
ATOM   3865  CA  THR A 894      39.080  37.040  72.910  1.00  0.00           C
ATOM   3866  HA  THR A 894      39.390  36.140  73.410  1.00  0.00           H
ATOM   3867  CB  THR A 894      40.220  38.010  72.940  1.00  0.00           C
ATOM   3868  HB  THR A 894      40.280  38.690  73.830  1.00  0.00           H
ATOM   3869  OG1 THR A 894      40.190  38.790  71.730  1.00  0.00           O
ATOM   3870  HG1 THR A 894      39.710  39.620  71.780  1.00  0.00           H
ATOM   3871  CG2 THR A 894      41.520  37.230  72.960  1.00  0.00           C
ATOM   3872 HG21 THR A 894      42.420  37.870  72.840  1.00  0.00           H
ATOM   3873 HG22 THR A 894      41.590  36.450  72.170  1.00  0.00           H
ATOM   3874 HG23 THR A 894      41.610  36.760  73.960  1.00  0.00           H
ATOM   3875  C   THR A 894      37.970  37.680  73.690  1.00  0.00           C
ATOM   3876  O   THR A 894      37.840  37.400  74.890  1.00  0.00           O
ATOM   3877  N   HSD A 895      36.960  38.310  73.070  1.00  0.00           N
ATOM   3878  HN  HSD A 895      36.890  38.330  72.070  1.00  0.00           H
ATOM   3879  CA  HSD A 895      35.760  38.890  73.730  1.00  0.00           C
ATOM   3880  HA  HSD A 895      36.190  39.580  74.430  1.00  0.00           H
ATOM   3881  CB  HSD A 895      34.920  39.780  72.780  1.00  0.00           C
ATOM   3882  HB1 HSD A 895      34.720  39.110  71.920  1.00  0.00           H
ATOM   3883  HB2 HSD A 895      35.590  40.570  72.360  1.00  0.00           H
ATOM   3884  ND1 HSD A 895      34.150  41.430  74.540  1.00  0.00           N
ATOM   3885  HD1 HSD A 895      35.000  41.960  74.640  1.00  0.00           H
ATOM   3886  CG  HSD A 895      33.850  40.510  73.540  1.00  0.00           C
ATOM   3887  CE1 HSD A 895      32.950  41.820  75.020  1.00  0.00           C
ATOM   3888  HE1 HSD A 895      32.720  42.460  75.880  1.00  0.00           H
ATOM   3889  NE2 HSD A 895      31.880  41.290  74.430  1.00  0.00           N
ATOM   3890  CD2 HSD A 895      32.480  40.430  73.520  1.00  0.00           C
ATOM   3891  HD2 HSD A 895      31.940  39.780  72.850  1.00  0.00           H
ATOM   3892  C   HSD A 895      34.910  37.900  74.600  1.00  0.00           C
ATOM   3893  O   HSD A 895      34.580  36.940  73.910  1.00  0.00           O
ATOM   3894  N   PRO A 896      34.530  38.030  75.920  1.00  0.00           N
ATOM   3895  CD  PRO A 896      35.300  38.960  76.840  1.00  0.00           C
ATOM   3896  HD1 PRO A 896      34.640  39.840  77.040  1.00  0.00           H
ATOM   3897  HD2 PRO A 896      36.300  39.240  76.440  1.00  0.00           H
ATOM   3898  CA  PRO A 896      33.950  36.910  76.700  1.00  0.00           C
ATOM   3899  HA  PRO A 896      34.560  36.030  76.580  1.00  0.00           H
ATOM   3900  CB  PRO A 896      34.130  37.480  78.120  1.00  0.00           C
ATOM   3901  HB1 PRO A 896      34.010  36.620  78.830  1.00  0.00           H
ATOM   3902  HB2 PRO A 896      33.360  38.270  78.260  1.00  0.00           H
ATOM   3903  CG  PRO A 896      35.480  38.200  78.170  1.00  0.00           C
ATOM   3904  HG1 PRO A 896      35.770  38.900  79.000  1.00  0.00           H
ATOM   3905  HG2 PRO A 896      36.350  37.510  78.010  1.00  0.00           H
ATOM   3906  C   PRO A 896      32.530  36.600  76.430  1.00  0.00           C
ATOM   3907  O   PRO A 896      32.060  35.550  76.860  1.00  0.00           O
ATOM   3908  N   GLU A 897      31.780  37.590  75.910  1.00  0.00           N
ATOM   3909  HN  GLU A 897      32.150  38.480  75.710  1.00  0.00           H
ATOM   3910  CA  GLU A 897      30.350  37.440  75.610  1.00  0.00           C
ATOM   3911  HA  GLU A 897      29.910  36.540  76.020  1.00  0.00           H
ATOM   3912  CB  GLU A 897      29.600  38.690  76.240  1.00  0.00           C
ATOM   3913  HB1 GLU A 897      28.540  38.730  75.910  1.00  0.00           H
ATOM   3914  HB2 GLU A 897      30.010  39.620  75.800  1.00  0.00           H
ATOM   3915  CG  GLU A 897      29.730  38.690  77.800  1.00  0.00           C
ATOM   3916  HG1 GLU A 897      30.810  38.630  78.070  1.00  0.00           H
ATOM   3917  HG2 GLU A 897      29.420  37.670  78.150  1.00  0.00           H
ATOM   3918  CD  GLU A 897      29.120  39.850  78.470  1.00  0.00           C
ATOM   3919  OE1 GLU A 897      29.320  39.990  79.740  1.00  0.00           O
ATOM   3920  OE2 GLU A 897      28.370  40.650  77.870  1.00  0.00           O
ATOM   3921  C   GLU A 897      30.060  37.310  74.070  1.00  0.00           C
ATOM   3922  O   GLU A 897      28.980  37.550  73.580  1.00  0.00           O
ATOM   3923  N   ARG A 898      31.140  36.920  73.310  1.00  0.00           N
ATOM   3924  HN  ARG A 898      31.990  36.700  73.770  1.00  0.00           H
ATOM   3925  CA  ARG A 898      31.130  36.730  71.900  1.00  0.00           C
ATOM   3926  HA  ARG A 898      30.540  37.560  71.570  1.00  0.00           H
ATOM   3927  CB  ARG A 898      32.640  36.860  71.380  1.00  0.00           C
ATOM   3928  HB1 ARG A 898      33.190  35.900  71.430  1.00  0.00           H
ATOM   3929  HB2 ARG A 898      32.980  37.700  72.010  1.00  0.00           H
ATOM   3930  CG  ARG A 898      32.710  37.260  69.860  1.00  0.00           C
ATOM   3931  HG1 ARG A 898      33.750  37.530  69.560  1.00  0.00           H
ATOM   3932  HG2 ARG A 898      31.990  38.090  69.780  1.00  0.00           H
ATOM   3933  CD  ARG A 898      32.260  36.160  68.810  1.00  0.00           C
ATOM   3934  HD1 ARG A 898      31.150  36.050  68.900  1.00  0.00           H
ATOM   3935  HD2 ARG A 898      32.910  35.290  69.040  1.00  0.00           H
ATOM   3936  NE  ARG A 898      32.550  36.510  67.350  1.00  0.00           N
ATOM   3937  HE  ARG A 898      33.160  37.250  67.060  1.00  0.00           H
ATOM   3938  CZ  ARG A 898      31.840  36.030  66.360  1.00  0.00           C
ATOM   3939  NH1 ARG A 898      30.940  35.070  66.470  1.00  0.00           N
ATOM   3940 HH11 ARG A 898      30.870  34.510  67.290  1.00  0.00           H
ATOM   3941 HH12 ARG A 898      30.360  34.890  65.680  1.00  0.00           H
ATOM   3942  NH2 ARG A 898      32.090  36.560  65.160  1.00  0.00           N
ATOM   3943 HH21 ARG A 898      32.660  37.380  65.170  1.00  0.00           H
ATOM   3944 HH22 ARG A 898      31.630  36.310  64.310  1.00  0.00           H
ATOM   3945  C   ARG A 898      30.440  35.430  71.510  1.00  0.00           C
ATOM   3946  O   ARG A 898      30.980  34.310  71.600  1.00  0.00           O
ATOM   3947  N   GLY A 899      29.140  35.520  71.170  1.00  0.00           N
ATOM   3948  HN  GLY A 899      28.630  36.370  71.080  1.00  0.00           H
ATOM   3949  CA  GLY A 899      28.470  34.240  70.780  1.00  0.00           C
ATOM   3950  HA1 GLY A 899      27.460  34.570  70.670  1.00  0.00           H
ATOM   3951  HA2 GLY A 899      28.560  33.570  71.630  1.00  0.00           H
ATOM   3952  C   GLY A 899      28.940  33.470  69.560  1.00  0.00           C
ATOM   3953  O   GLY A 899      29.770  33.860  68.740  1.00  0.00           O
ATOM   3954  N   TRP A 900      28.450  32.270  69.500  1.00  0.00           N
ATOM   3955  HN  TRP A 900      27.770  31.860  70.100  1.00  0.00           H
ATOM   3956  CA  TRP A 900      28.790  31.220  68.440  1.00  0.00           C
ATOM   3957  HA  TRP A 900      29.870  31.340  68.450  1.00  0.00           H
ATOM   3958  CB  TRP A 900      28.410  29.800  68.860  1.00  0.00           C
ATOM   3959  HB1 TRP A 900      27.310  29.730  68.980  1.00  0.00           H
ATOM   3960  HB2 TRP A 900      28.970  29.600  69.810  1.00  0.00           H
ATOM   3961  CG  TRP A 900      28.780  28.660  68.020  1.00  0.00           C
ATOM   3962  CD1 TRP A 900      28.010  27.630  67.600  1.00  0.00           C
ATOM   3963  HD1 TRP A 900      26.940  27.590  67.750  1.00  0.00           H
ATOM   3964  NE1 TRP A 900      28.740  26.740  66.840  1.00  0.00           N
ATOM   3965  HE1 TRP A 900      28.310  25.880  66.610  1.00  0.00           H
ATOM   3966  CE2 TRP A 900      29.990  27.110  66.880  1.00  0.00           C
ATOM   3967  CD2 TRP A 900      30.160  28.300  67.600  1.00  0.00           C
ATOM   3968  CE3 TRP A 900      31.460  28.900  67.720  1.00  0.00           C
ATOM   3969  HE3 TRP A 900      31.640  29.820  68.270  1.00  0.00           H
ATOM   3970  CZ3 TRP A 900      32.570  28.310  67.090  1.00  0.00           C
ATOM   3971  HZ3 TRP A 900      33.480  28.880  66.980  1.00  0.00           H
ATOM   3972  CZ2 TRP A 900      31.180  26.450  66.390  1.00  0.00           C
ATOM   3973  HZ2 TRP A 900      31.190  25.530  65.830  1.00  0.00           H
ATOM   3974  CH2 TRP A 900      32.400  27.180  66.420  1.00  0.00           C
ATOM   3975  HH2 TRP A 900      33.280  26.760  65.950  1.00  0.00           H
ATOM   3976  C   TRP A 900      28.380  31.650  66.980  1.00  0.00           C
ATOM   3977  O   TRP A 900      27.220  31.700  66.560  1.00  0.00           O
ATOM   3978  N   ILE A 901      29.350  31.980  66.110  1.00  0.00           N
ATOM   3979  HN  ILE A 901      30.290  31.770  66.380  1.00  0.00           H
ATOM   3980  CA  ILE A 901      29.210  32.200  64.690  1.00  0.00           C
ATOM   3981  HA  ILE A 901      30.170  32.540  64.310  1.00  0.00           H
ATOM   3982  CB  ILE A 901      28.770  30.860  63.940  1.00  0.00           C
ATOM   3983  HB  ILE A 901      27.770  30.450  64.210  1.00  0.00           H
ATOM   3984  CG2 ILE A 901      28.770  31.230  62.440  1.00  0.00           C
ATOM   3985 HG21 ILE A 901      28.200  32.170  62.240  1.00  0.00           H
ATOM   3986 HG22 ILE A 901      28.330  30.420  61.820  1.00  0.00           H
ATOM   3987 HG23 ILE A 901      29.780  31.420  62.010  1.00  0.00           H
ATOM   3988  CG1 ILE A 901      29.780  29.690  64.240  1.00  0.00           C
ATOM   3989 HG11 ILE A 901      29.560  29.300  65.270  1.00  0.00           H
ATOM   3990 HG12 ILE A 901      30.820  30.110  64.310  1.00  0.00           H
ATOM   3991  CD  ILE A 901      29.670  28.440  63.330  1.00  0.00           C
ATOM   3992  HD1 ILE A 901      29.560  28.730  62.260  1.00  0.00           H
ATOM   3993  HD2 ILE A 901      28.790  27.860  63.670  1.00  0.00           H
ATOM   3994  HD3 ILE A 901      30.570  27.830  63.560  1.00  0.00           H
ATOM   3995  C   ILE A 901      28.360  33.460  64.410  1.00  0.00           C
ATOM   3996  O   ILE A 901      28.830  34.600  64.570  1.00  0.00           O
ATOM   3997  N   ILE A 902      27.010  33.350  64.090  1.00  0.00           N
ATOM   3998  HN  ILE A 902      26.580  32.470  64.310  1.00  0.00           H
ATOM   3999  CA  ILE A 902      26.100  34.410  63.710  1.00  0.00           C
ATOM   4000  HA  ILE A 902      26.560  34.830  62.820  1.00  0.00           H
ATOM   4001  CB  ILE A 902      24.710  33.920  63.370  1.00  0.00           C
ATOM   4002  HB  ILE A 902      24.380  33.560  64.380  1.00  0.00           H
ATOM   4003  CG2 ILE A 902      23.610  34.970  62.940  1.00  0.00           C
ATOM   4004 HG21 ILE A 902      23.820  35.400  61.930  1.00  0.00           H
ATOM   4005 HG22 ILE A 902      23.760  35.830  63.630  1.00  0.00           H
ATOM   4006 HG23 ILE A 902      22.560  34.650  63.080  1.00  0.00           H
ATOM   4007  CG1 ILE A 902      24.640  32.650  62.420  1.00  0.00           C
ATOM   4008 HG11 ILE A 902      23.610  32.550  62.000  1.00  0.00           H
ATOM   4009 HG12 ILE A 902      24.940  31.810  63.100  1.00  0.00           H
ATOM   4010  CD  ILE A 902      25.590  32.750  61.220  1.00  0.00           C
ATOM   4011  HD1 ILE A 902      25.110  33.440  60.480  1.00  0.00           H
ATOM   4012  HD2 ILE A 902      25.660  31.770  60.700  1.00  0.00           H
ATOM   4013  HD3 ILE A 902      26.550  33.210  61.540  1.00  0.00           H
ATOM   4014  C   ILE A 902      26.020  35.600  64.660  1.00  0.00           C
ATOM   4015  O   ILE A 902      25.740  35.470  65.820  1.00  0.00           O
ATOM   4016  N   SER A 903      26.310  36.860  64.130  1.00  0.00           N
ATOM   4017  HN  SER A 903      26.550  36.800  63.170  1.00  0.00           H
ATOM   4018  CA  SER A 903      26.320  38.220  64.700  1.00  0.00           C
ATOM   4019  HA  SER A 903      27.070  38.250  65.470  1.00  0.00           H
ATOM   4020  CB  SER A 903      26.710  39.390  63.690  1.00  0.00           C
ATOM   4021  HB1 SER A 903      25.800  39.580  63.100  1.00  0.00           H
ATOM   4022  HB2 SER A 903      27.390  39.010  62.890  1.00  0.00           H
ATOM   4023  OG  SER A 903      27.220  40.520  64.390  1.00  0.00           O
ATOM   4024  HG1 SER A 903      26.910  41.310  63.960  1.00  0.00           H
ATOM   4025  C   SER A 903      24.990  38.700  65.320  1.00  0.00           C
ATOM   4026  O   SER A 903      23.900  38.270  64.900  1.00  0.00           O
ATOM   4027  N   PRO A 904      24.910  39.540  66.310  1.00  0.00           N
ATOM   4028  CD  PRO A 904      25.940  39.650  67.400  1.00  0.00           C
ATOM   4029  HD1 PRO A 904      26.760  40.360  67.140  1.00  0.00           H
ATOM   4030  HD2 PRO A 904      26.390  38.670  67.640  1.00  0.00           H
ATOM   4031  CA  PRO A 904      23.660  40.080  66.700  1.00  0.00           C
ATOM   4032  HA  PRO A 904      23.050  39.230  66.960  1.00  0.00           H
ATOM   4033  CB  PRO A 904      23.990  40.870  67.960  1.00  0.00           C
ATOM   4034  HB1 PRO A 904      23.090  40.830  68.610  1.00  0.00           H
ATOM   4035  HB2 PRO A 904      24.180  41.920  67.660  1.00  0.00           H
ATOM   4036  CG  PRO A 904      25.180  40.200  68.590  1.00  0.00           C
ATOM   4037  HG1 PRO A 904      25.810  40.900  69.200  1.00  0.00           H
ATOM   4038  HG2 PRO A 904      24.860  39.260  69.100  1.00  0.00           H
ATOM   4039  C   PRO A 904      22.980  40.940  65.590  1.00  0.00           C
ATOM   4040  O   PRO A 904      23.600  41.470  64.650  1.00  0.00           O
ATOM   4041  N   LEU A 905      21.650  40.980  65.750  1.00  0.00           N
ATOM   4042  HN  LEU A 905      21.260  40.470  66.510  1.00  0.00           H
ATOM   4043  CA  LEU A 905      20.700  41.450  64.750  1.00  0.00           C
ATOM   4044  HA  LEU A 905      20.820  42.530  64.760  1.00  0.00           H
ATOM   4045  CB  LEU A 905      20.920  40.810  63.360  1.00  0.00           C
ATOM   4046  HB1 LEU A 905      20.590  39.740  63.380  1.00  0.00           H
ATOM   4047  HB2 LEU A 905      21.980  40.810  63.060  1.00  0.00           H
ATOM   4048  CG  LEU A 905      20.030  41.520  62.250  1.00  0.00           C
ATOM   4049  HG  LEU A 905      18.980  41.240  62.460  1.00  0.00           H
ATOM   4050  CD1 LEU A 905      20.180  43.040  62.320  1.00  0.00           C
ATOM   4051 HD11 LEU A 905      19.860  43.550  61.370  1.00  0.00           H
ATOM   4052 HD12 LEU A 905      21.230  43.250  62.600  1.00  0.00           H
ATOM   4053 HD13 LEU A 905      19.560  43.440  63.150  1.00  0.00           H
ATOM   4054  CD2 LEU A 905      20.320  40.940  60.870  1.00  0.00           C
ATOM   4055 HD21 LEU A 905      20.340  39.830  60.820  1.00  0.00           H
ATOM   4056 HD22 LEU A 905      21.320  41.310  60.560  1.00  0.00           H
ATOM   4057 HD23 LEU A 905      19.540  41.290  60.160  1.00  0.00           H
ATOM   4058  C   LEU A 905      19.210  41.180  65.160  1.00  0.00           C
ATOM   4059  O   LEU A 905      18.740  40.070  65.330  1.00  0.00           O
ATOM   4060  N   GLY A 906      18.420  42.270  65.340  1.00  0.00           N
ATOM   4061  HN  GLY A 906      18.870  43.140  65.180  1.00  0.00           H
ATOM   4062  CA  GLY A 906      16.960  42.260  65.630  1.00  0.00           C
ATOM   4063  HA1 GLY A 906      16.730  41.250  65.940  1.00  0.00           H
ATOM   4064  HA2 GLY A 906      16.540  42.610  64.710  1.00  0.00           H
ATOM   4065  C   GLY A 906      16.640  43.120  66.780  1.00  0.00           C
ATOM   4066  O   GLY A 906      15.460  43.370  67.010  1.00  0.00           O
ATOM   4067  N   ASP A 907      17.650  43.430  67.590  1.00  0.00           N
ATOM   4068  HN  ASP A 907      18.580  43.150  67.370  1.00  0.00           H
ATOM   4069  CA  ASP A 907      17.510  44.080  68.890  1.00  0.00           C
ATOM   4070  HA  ASP A 907      16.960  43.520  69.640  1.00  0.00           H
ATOM   4071  CB  ASP A 907      18.900  44.400  69.430  1.00  0.00           C
ATOM   4072  HB1 ASP A 907      18.930  45.040  70.340  1.00  0.00           H
ATOM   4073  HB2 ASP A 907      19.460  44.830  68.570  1.00  0.00           H
ATOM   4074  CG  ASP A 907      19.680  43.180  69.790  1.00  0.00           C
ATOM   4075  OD1 ASP A 907      19.140  42.040  69.720  1.00  0.00           O
ATOM   4076  OD2 ASP A 907      20.890  43.320  70.120  1.00  0.00           O
ATOM   4077  C   ASP A 907      16.820  45.470  68.750  1.00  0.00           C
ATOM   4078  O   ASP A 907      16.200  45.990  69.640  1.00  0.00           O
ATOM   4079  N   ASN A 908      17.080  46.130  67.580  1.00  0.00           N
ATOM   4080  HN  ASN A 908      17.680  45.770  66.860  1.00  0.00           H
ATOM   4081  CA  ASN A 908      16.520  47.460  67.310  1.00  0.00           C
ATOM   4082  HA  ASN A 908      16.560  47.980  68.270  1.00  0.00           H
ATOM   4083  CB  ASN A 908      17.290  48.350  66.270  1.00  0.00           C
ATOM   4084  HB1 ASN A 908      16.830  49.340  66.480  1.00  0.00           H
ATOM   4085  HB2 ASN A 908      17.040  48.080  65.230  1.00  0.00           H
ATOM   4086  CG  ASN A 908      18.800  48.170  66.450  1.00  0.00           C
ATOM   4087  OD1 ASN A 908      19.480  47.290  65.880  1.00  0.00           O
ATOM   4088  ND2 ASN A 908      19.400  49.070  67.310  1.00  0.00           N
ATOM   4089 HD21 ASN A 908      20.340  48.840  67.590  1.00  0.00           H
ATOM   4090 HD22 ASN A 908      18.810  49.590  67.920  1.00  0.00           H
ATOM   4091  C   ASN A 908      15.040  47.420  66.940  1.00  0.00           C
ATOM   4092  O   ASN A 908      14.600  46.520  66.300  1.00  0.00           O
ATOM   4093  N   PRO A 909      14.250  48.450  67.320  1.00  0.00           N
ATOM   4094  CD  PRO A 909      14.600  49.430  68.430  1.00  0.00           C
ATOM   4095  HD1 PRO A 909      15.390  50.100  68.020  1.00  0.00           H
ATOM   4096  HD2 PRO A 909      14.930  48.860  69.320  1.00  0.00           H
ATOM   4097  CA  PRO A 909      13.070  48.860  66.590  1.00  0.00           C
ATOM   4098  HA  PRO A 909      12.310  48.120  66.830  1.00  0.00           H
ATOM   4099  CB  PRO A 909      12.700  50.250  67.190  1.00  0.00           C
ATOM   4100  HB1 PRO A 909      11.620  50.540  67.270  1.00  0.00           H
ATOM   4101  HB2 PRO A 909      13.250  51.000  66.600  1.00  0.00           H
ATOM   4102  CG  PRO A 909      13.250  50.150  68.670  1.00  0.00           C
ATOM   4103  HG1 PRO A 909      13.210  51.100  69.230  1.00  0.00           H
ATOM   4104  HG2 PRO A 909      12.440  49.540  69.110  1.00  0.00           H
ATOM   4105  C   PRO A 909      13.100  48.720  65.010  1.00  0.00           C
ATOM   4106  O   PRO A 909      14.110  48.950  64.340  1.00  0.00           O
ATOM   4107  N   TRP A 910      11.880  48.400  64.380  1.00  0.00           N
ATOM   4108  HN  TRP A 910      11.090  48.140  64.940  1.00  0.00           H
ATOM   4109  CA  TRP A 910      11.720  48.140  62.970  1.00  0.00           C
ATOM   4110  HA  TRP A 910      12.340  47.320  62.660  1.00  0.00           H
ATOM   4111  CB  TRP A 910      10.340  47.650  62.690  1.00  0.00           C
ATOM   4112  HB1 TRP A 910      10.180  46.970  63.560  1.00  0.00           H
ATOM   4113  HB2 TRP A 910      10.360  47.160  61.700  1.00  0.00           H
ATOM   4114  CG  TRP A 910       9.280  48.790  62.700  1.00  0.00           C
ATOM   4115  CD1 TRP A 910       8.310  48.960  63.640  1.00  0.00           C
ATOM   4116  HD1 TRP A 910       8.310  48.450  64.590  1.00  0.00           H
ATOM   4117  NE1 TRP A 910       7.390  49.930  63.250  1.00  0.00           N
ATOM   4118  HE1 TRP A 910       6.740  50.280  63.890  1.00  0.00           H
ATOM   4119  CE2 TRP A 910       7.690  50.360  61.970  1.00  0.00           C
ATOM   4120  CD2 TRP A 910       8.880  49.630  61.560  1.00  0.00           C
ATOM   4121  CE3 TRP A 910       9.350  49.750  60.340  1.00  0.00           C
ATOM   4122  HE3 TRP A 910      10.210  49.180  60.010  1.00  0.00           H
ATOM   4123  CZ3 TRP A 910       8.590  50.400  59.340  1.00  0.00           C
ATOM   4124  HZ3 TRP A 910       8.910  50.370  58.300  1.00  0.00           H
ATOM   4125  CZ2 TRP A 910       7.000  51.070  61.010  1.00  0.00           C
ATOM   4126  HZ2 TRP A 910       6.010  51.440  61.250  1.00  0.00           H
ATOM   4127  CH2 TRP A 910       7.470  51.160  59.680  1.00  0.00           C
ATOM   4128  HH2 TRP A 910       6.950  51.750  58.940  1.00  0.00           H
ATOM   4129  C   TRP A 910      12.160  49.360  62.110  1.00  0.00           C
ATOM   4130  O   TRP A 910      12.900  49.210  61.150  1.00  0.00           O
ATOM   4131  N   TRP A 911      11.720  50.550  62.600  1.00  0.00           N
ATOM   4132  HN  TRP A 911      11.320  50.640  63.500  1.00  0.00           H
ATOM   4133  CA  TRP A 911      11.960  51.810  61.930  1.00  0.00           C
ATOM   4134  HA  TRP A 911      11.530  51.780  60.930  1.00  0.00           H
ATOM   4135  CB  TRP A 911      11.300  52.990  62.650  1.00  0.00           C
ATOM   4136  HB1 TRP A 911      11.760  53.180  63.640  1.00  0.00           H
ATOM   4137  HB2 TRP A 911      10.250  52.770  62.950  1.00  0.00           H
ATOM   4138  CG  TRP A 911      11.360  54.240  61.820  1.00  0.00           C
ATOM   4139  CD1 TRP A 911      12.200  55.310  62.090  1.00  0.00           C
ATOM   4140  HD1 TRP A 911      13.020  55.240  62.790  1.00  0.00           H
ATOM   4141  NE1 TRP A 911      11.810  56.320  61.180  1.00  0.00           N
ATOM   4142  HE1 TRP A 911      12.220  57.200  61.200  1.00  0.00           H
ATOM   4143  CE2 TRP A 911      10.780  55.900  60.390  1.00  0.00           C
ATOM   4144  CD2 TRP A 911      10.460  54.560  60.740  1.00  0.00           C
ATOM   4145  CE3 TRP A 911       9.350  53.940  60.120  1.00  0.00           C
ATOM   4146  HE3 TRP A 911       9.130  52.910  60.350  1.00  0.00           H
ATOM   4147  CZ3 TRP A 911       8.720  54.580  59.030  1.00  0.00           C
ATOM   4148  HZ3 TRP A 911       7.990  54.070  58.430  1.00  0.00           H
ATOM   4149  CZ2 TRP A 911      10.020  56.580  59.390  1.00  0.00           C
ATOM   4150  HZ2 TRP A 911      10.320  57.570  59.070  1.00  0.00           H
ATOM   4151  CH2 TRP A 911       8.930  55.950  58.780  1.00  0.00           C
ATOM   4152  HH2 TRP A 911       8.190  56.470  58.190  1.00  0.00           H
ATOM   4153  C   TRP A 911      13.480  52.170  61.780  1.00  0.00           C
ATOM   4154  O   TRP A 911      13.920  52.450  60.700  1.00  0.00           O
ATOM   4155  N   THR A 912      14.250  51.870  62.830  1.00  0.00           N
ATOM   4156  HN  THR A 912      13.750  51.540  63.620  1.00  0.00           H
ATOM   4157  CA  THR A 912      15.710  52.010  62.800  1.00  0.00           C
ATOM   4158  HA  THR A 912      15.930  53.060  62.700  1.00  0.00           H
ATOM   4159  CB  THR A 912      16.310  51.540  64.180  1.00  0.00           C
ATOM   4160  HB  THR A 912      15.660  50.690  64.500  1.00  0.00           H
ATOM   4161  OG1 THR A 912      16.390  52.610  65.130  1.00  0.00           O
ATOM   4162  HG1 THR A 912      15.470  52.860  65.190  1.00  0.00           H
ATOM   4163  CG2 THR A 912      17.810  51.050  64.080  1.00  0.00           C
ATOM   4164 HG21 THR A 912      17.700  49.970  63.820  1.00  0.00           H
ATOM   4165 HG22 THR A 912      18.290  51.120  65.080  1.00  0.00           H
ATOM   4166 HG23 THR A 912      18.450  51.650  63.400  1.00  0.00           H
ATOM   4167  C   THR A 912      16.340  51.240  61.690  1.00  0.00           C
ATOM   4168  O   THR A 912      17.180  51.750  60.980  1.00  0.00           O
ATOM   4169  N   LEU A 913      16.040  49.900  61.530  1.00  0.00           N
ATOM   4170  HN  LEU A 913      15.250  49.470  61.950  1.00  0.00           H
ATOM   4171  CA  LEU A 913      16.710  49.010  60.580  1.00  0.00           C
ATOM   4172  HA  LEU A 913      17.760  49.190  60.790  1.00  0.00           H
ATOM   4173  CB  LEU A 913      16.420  47.540  60.920  1.00  0.00           C
ATOM   4174  HB1 LEU A 913      17.100  46.790  60.460  1.00  0.00           H
ATOM   4175  HB2 LEU A 913      15.410  47.150  60.700  1.00  0.00           H
ATOM   4176  CG  LEU A 913      16.610  47.190  62.430  1.00  0.00           C
ATOM   4177  HG  LEU A 913      16.220  47.990  63.100  1.00  0.00           H
ATOM   4178  CD1 LEU A 913      15.890  45.850  62.740  1.00  0.00           C
ATOM   4179 HD11 LEU A 913      14.850  45.820  62.360  1.00  0.00           H
ATOM   4180 HD12 LEU A 913      15.780  45.640  63.830  1.00  0.00           H
ATOM   4181 HD13 LEU A 913      16.480  45.020  62.320  1.00  0.00           H
ATOM   4182  CD2 LEU A 913      18.050  46.900  62.850  1.00  0.00           C
ATOM   4183 HD21 LEU A 913      18.570  46.060  62.320  1.00  0.00           H
ATOM   4184 HD22 LEU A 913      18.040  46.660  63.940  1.00  0.00           H
ATOM   4185 HD23 LEU A 913      18.730  47.760  62.690  1.00  0.00           H
ATOM   4186  C   LEU A 913      16.320  49.280  59.170  1.00  0.00           C
ATOM   4187  O   LEU A 913      17.090  49.030  58.240  1.00  0.00           O
ATOM   4188  N   LEU A 914      15.160  49.970  58.930  1.00  0.00           N
ATOM   4189  HN  LEU A 914      14.450  50.010  59.630  1.00  0.00           H
ATOM   4190  CA  LEU A 914      14.770  50.540  57.610  1.00  0.00           C
ATOM   4191  HA  LEU A 914      14.980  49.890  56.780  1.00  0.00           H
ATOM   4192  CB  LEU A 914      13.280  50.690  57.610  1.00  0.00           C
ATOM   4193  HB1 LEU A 914      13.030  51.250  58.550  1.00  0.00           H
ATOM   4194  HB2 LEU A 914      12.860  49.680  57.810  1.00  0.00           H
ATOM   4195  CG  LEU A 914      12.680  51.530  56.460  1.00  0.00           C
ATOM   4196  HG  LEU A 914      13.250  52.480  56.430  1.00  0.00           H
ATOM   4197  CD1 LEU A 914      12.530  50.810  55.180  1.00  0.00           C
ATOM   4198 HD11 LEU A 914      13.380  50.120  54.950  1.00  0.00           H
ATOM   4199 HD12 LEU A 914      12.560  51.460  54.270  1.00  0.00           H
ATOM   4200 HD13 LEU A 914      11.650  50.150  55.240  1.00  0.00           H
ATOM   4201  CD2 LEU A 914      11.250  52.080  56.910  1.00  0.00           C
ATOM   4202 HD21 LEU A 914      10.710  52.320  55.960  1.00  0.00           H
ATOM   4203 HD22 LEU A 914      11.370  52.940  57.590  1.00  0.00           H
ATOM   4204 HD23 LEU A 914      10.560  51.340  57.380  1.00  0.00           H
ATOM   4205  C   LEU A 914      15.550  51.810  57.230  1.00  0.00           C
ATOM   4206  O   LEU A 914      15.880  52.030  56.090  1.00  0.00           O
ATOM   4207  N   ILE A 915      15.960  52.620  58.240  1.00  0.00           N
ATOM   4208  HN  ILE A 915      15.820  52.300  59.170  1.00  0.00           H
ATOM   4209  CA  ILE A 915      16.590  53.970  58.000  1.00  0.00           C
ATOM   4210  HA  ILE A 915      16.350  54.220  56.980  1.00  0.00           H
ATOM   4211  CB  ILE A 915      16.130  55.150  58.880  1.00  0.00           C
ATOM   4212  HB  ILE A 915      16.700  56.080  58.670  1.00  0.00           H
ATOM   4213  CG2 ILE A 915      14.600  55.450  58.520  1.00  0.00           C
ATOM   4214 HG21 ILE A 915      14.130  56.170  59.210  1.00  0.00           H
ATOM   4215 HG22 ILE A 915      14.010  54.520  58.670  1.00  0.00           H
ATOM   4216 HG23 ILE A 915      14.410  55.930  57.530  1.00  0.00           H
ATOM   4217  CG1 ILE A 915      16.300  54.800  60.370  1.00  0.00           C
ATOM   4218 HG11 ILE A 915      17.250  54.260  60.590  1.00  0.00           H
ATOM   4219 HG12 ILE A 915      15.550  54.080  60.750  1.00  0.00           H
ATOM   4220  CD  ILE A 915      16.260  55.980  61.400  1.00  0.00           C
ATOM   4221  HD1 ILE A 915      16.950  56.830  61.220  1.00  0.00           H
ATOM   4222  HD2 ILE A 915      16.440  55.630  62.440  1.00  0.00           H
ATOM   4223  HD3 ILE A 915      15.240  56.400  61.290  1.00  0.00           H
ATOM   4224  C   ILE A 915      18.040  53.740  58.130  1.00  0.00           C
ATOM   4225  O   ILE A 915      18.830  54.650  57.870  1.00  0.00           O
ATOM   4226  N   ALA A 916      18.540  52.560  58.430  1.00  0.00           N
ATOM   4227  HN  ALA A 916      17.900  51.790  58.540  1.00  0.00           H
ATOM   4228  CA  ALA A 916      19.950  52.120  58.470  1.00  0.00           C
ATOM   4229  HA  ALA A 916      20.610  52.860  58.890  1.00  0.00           H
ATOM   4230  CB  ALA A 916      20.070  50.800  59.350  1.00  0.00           C
ATOM   4231  HB1 ALA A 916      19.380  50.000  59.000  1.00  0.00           H
ATOM   4232  HB2 ALA A 916      19.660  51.050  60.360  1.00  0.00           H
ATOM   4233  HB3 ALA A 916      21.090  50.350  59.290  1.00  0.00           H
ATOM   4234  C   ALA A 916      20.610  51.850  57.150  1.00  0.00           C
ATOM   4235  O   ALA A 916      21.840  51.850  57.020  1.00  0.00           O
ATOM   4236  N   ALA A 917      19.810  51.900  56.080  1.00  0.00           N
ATOM   4237  HN  ALA A 917      18.810  51.970  56.130  1.00  0.00           H
ATOM   4238  CA  ALA A 917      20.250  52.010  54.710  1.00  0.00           C
ATOM   4239  HA  ALA A 917      21.060  51.330  54.470  1.00  0.00           H
ATOM   4240  CB  ALA A 917      19.050  52.010  53.710  1.00  0.00           C
ATOM   4241  HB1 ALA A 917      18.190  52.600  54.090  1.00  0.00           H
ATOM   4242  HB2 ALA A 917      18.580  50.990  53.760  1.00  0.00           H
ATOM   4243  HB3 ALA A 917      19.180  52.250  52.630  1.00  0.00           H
ATOM   4244  C   ALA A 917      21.060  53.330  54.450  1.00  0.00           C
ATOM   4245  O   ALA A 917      22.060  53.470  53.780  1.00  0.00           O
ATOM   4246  N   ILE A 918      20.510  54.460  55.010  1.00  0.00           N
ATOM   4247  HN  ILE A 918      19.830  54.380  55.740  1.00  0.00           H
ATOM   4248  CA  ILE A 918      21.110  55.790  54.830  1.00  0.00           C
ATOM   4249  HA  ILE A 918      21.240  55.930  53.770  1.00  0.00           H
ATOM   4250  CB  ILE A 918      20.180  56.890  55.300  1.00  0.00           C
ATOM   4251  HB  ILE A 918      19.780  56.650  56.300  1.00  0.00           H
ATOM   4252  CG2 ILE A 918      20.780  58.280  55.470  1.00  0.00           C
ATOM   4253 HG21 ILE A 918      20.970  58.790  54.500  1.00  0.00           H
ATOM   4254 HG22 ILE A 918      21.730  58.100  56.010  1.00  0.00           H
ATOM   4255 HG23 ILE A 918      20.180  58.910  56.160  1.00  0.00           H
ATOM   4256  CG1 ILE A 918      18.950  56.970  54.350  1.00  0.00           C
ATOM   4257 HG11 ILE A 918      18.540  55.960  54.150  1.00  0.00           H
ATOM   4258 HG12 ILE A 918      19.170  57.410  53.350  1.00  0.00           H
ATOM   4259  CD  ILE A 918      17.810  57.770  55.040  1.00  0.00           C
ATOM   4260  HD1 ILE A 918      17.620  57.370  56.060  1.00  0.00           H
ATOM   4261  HD2 ILE A 918      16.840  57.640  54.510  1.00  0.00           H
ATOM   4262  HD3 ILE A 918      18.060  58.850  55.160  1.00  0.00           H
ATOM   4263  C   ILE A 918      22.590  55.880  55.390  1.00  0.00           C
ATOM   4264  O   ILE A 918      23.500  56.350  54.690  1.00  0.00           O
ATOM   4265  N   PRO A 919      23.060  55.390  56.570  1.00  0.00           N
ATOM   4266  CD  PRO A 919      22.340  55.480  57.800  1.00  0.00           C
ATOM   4267  HD1 PRO A 919      21.630  54.640  57.930  1.00  0.00           H
ATOM   4268  HD2 PRO A 919      21.830  56.470  57.810  1.00  0.00           H
ATOM   4269  CA  PRO A 919      24.500  55.470  56.820  1.00  0.00           C
ATOM   4270  HA  PRO A 919      24.960  56.400  56.570  1.00  0.00           H
ATOM   4271  CB  PRO A 919      24.720  55.070  58.280  1.00  0.00           C
ATOM   4272  HB1 PRO A 919      25.530  55.610  58.820  1.00  0.00           H
ATOM   4273  HB2 PRO A 919      24.890  53.960  58.280  1.00  0.00           H
ATOM   4274  CG  PRO A 919      23.380  55.460  58.920  1.00  0.00           C
ATOM   4275  HG1 PRO A 919      23.050  54.650  59.610  1.00  0.00           H
ATOM   4276  HG2 PRO A 919      23.460  56.430  59.440  1.00  0.00           H
ATOM   4277  C   PRO A 919      25.290  54.400  56.040  1.00  0.00           C
ATOM   4278  O   PRO A 919      26.500  54.530  55.750  1.00  0.00           O
ATOM   4279  N   ALA A 920      24.470  53.430  55.540  1.00  0.00           N
ATOM   4280  HN  ALA A 920      23.520  53.390  55.840  1.00  0.00           H
ATOM   4281  CA  ALA A 920      25.030  52.350  54.690  1.00  0.00           C
ATOM   4282  HA  ALA A 920      25.950  52.050  55.180  1.00  0.00           H
ATOM   4283  CB  ALA A 920      24.000  51.180  54.800  1.00  0.00           C
ATOM   4284  HB1 ALA A 920      23.720  50.990  55.860  1.00  0.00           H
ATOM   4285  HB2 ALA A 920      24.460  50.290  54.330  1.00  0.00           H
ATOM   4286  HB3 ALA A 920      23.010  51.380  54.350  1.00  0.00           H
ATOM   4287  C   ALA A 920      25.410  52.890  53.260  1.00  0.00           C
ATOM   4288  O   ALA A 920      26.360  52.380  52.620  1.00  0.00           O
ATOM   4289  N   LEU A 921      24.670  53.900  52.800  1.00  0.00           N
ATOM   4290  HN  LEU A 921      23.950  54.290  53.360  1.00  0.00           H
ATOM   4291  CA  LEU A 921      25.150  54.670  51.590  1.00  0.00           C
ATOM   4292  HA  LEU A 921      25.090  53.920  50.810  1.00  0.00           H
ATOM   4293  CB  LEU A 921      24.230  55.900  51.200  1.00  0.00           C
ATOM   4294  HB1 LEU A 921      24.730  56.560  50.460  1.00  0.00           H
ATOM   4295  HB2 LEU A 921      24.070  56.410  52.170  1.00  0.00           H
ATOM   4296  CG  LEU A 921      22.900  55.370  50.630  1.00  0.00           C
ATOM   4297  HG  LEU A 921      22.510  54.520  51.240  1.00  0.00           H
ATOM   4298  CD1 LEU A 921      21.880  56.490  50.560  1.00  0.00           C
ATOM   4299 HD11 LEU A 921      22.250  57.280  49.870  1.00  0.00           H
ATOM   4300 HD12 LEU A 921      21.660  56.950  51.550  1.00  0.00           H
ATOM   4301 HD13 LEU A 921      20.940  56.010  50.260  1.00  0.00           H
ATOM   4302  CD2 LEU A 921      23.130  54.900  49.210  1.00  0.00           C
ATOM   4303 HD21 LEU A 921      23.230  55.810  48.570  1.00  0.00           H
ATOM   4304 HD22 LEU A 921      22.320  54.280  48.790  1.00  0.00           H
ATOM   4305 HD23 LEU A 921      24.030  54.240  49.150  1.00  0.00           H
ATOM   4306  C   LEU A 921      26.560  55.230  51.720  1.00  0.00           C
ATOM   4307  O   LEU A 921      27.340  55.060  50.780  1.00  0.00           O
ATOM   4308  N   LEU A 922      26.910  55.850  52.840  1.00  0.00           N
ATOM   4309  HN  LEU A 922      26.200  55.820  53.540  1.00  0.00           H
ATOM   4310  CA  LEU A 922      28.200  56.330  53.060  1.00  0.00           C
ATOM   4311  HA  LEU A 922      28.440  57.020  52.270  1.00  0.00           H
ATOM   4312  CB  LEU A 922      28.270  57.260  54.280  1.00  0.00           C
ATOM   4313  HB1 LEU A 922      28.000  56.640  55.160  1.00  0.00           H
ATOM   4314  HB2 LEU A 922      27.510  58.050  54.080  1.00  0.00           H
ATOM   4315  CG  LEU A 922      29.670  57.910  54.380  1.00  0.00           C
ATOM   4316  HG  LEU A 922      30.400  57.110  54.660  1.00  0.00           H
ATOM   4317  CD1 LEU A 922      30.140  58.670  53.150  1.00  0.00           C
ATOM   4318 HD11 LEU A 922      29.210  59.090  52.720  1.00  0.00           H
ATOM   4319 HD12 LEU A 922      30.630  57.980  52.430  1.00  0.00           H
ATOM   4320 HD13 LEU A 922      30.780  59.520  53.490  1.00  0.00           H
ATOM   4321  CD2 LEU A 922      29.610  58.950  55.510  1.00  0.00           C
ATOM   4322 HD21 LEU A 922      29.170  58.600  56.460  1.00  0.00           H
ATOM   4323 HD22 LEU A 922      29.030  59.810  55.110  1.00  0.00           H
ATOM   4324 HD23 LEU A 922      30.650  59.290  55.670  1.00  0.00           H
ATOM   4325  C   LEU A 922      29.290  55.230  53.060  1.00  0.00           C
ATOM   4326  O   LEU A 922      30.140  55.290  52.240  1.00  0.00           O
ATOM   4327  N   CYS A 923      29.140  54.190  53.840  1.00  0.00           N
ATOM   4328  HN  CYS A 923      28.390  54.120  54.490  1.00  0.00           H
ATOM   4329  CA  CYS A 923      29.940  53.000  53.890  1.00  0.00           C
ATOM   4330  HA  CYS A 923      30.920  53.250  54.280  1.00  0.00           H
ATOM   4331  CB  CYS A 923      29.370  51.970  54.920  1.00  0.00           C
ATOM   4332  HB1 CYS A 923      28.390  51.530  54.670  1.00  0.00           H
ATOM   4333  HB2 CYS A 923      29.130  52.500  55.870  1.00  0.00           H
ATOM   4334  SG  CYS A 923      30.480  50.570  55.330  1.00  0.00           S
ATOM   4335  HG1 CYS A 923      29.570  49.610  55.330  1.00  0.00           H
ATOM   4336  C   CYS A 923      30.210  52.190  52.610  1.00  0.00           C
ATOM   4337  O   CYS A 923      31.340  51.790  52.290  1.00  0.00           O
ATOM   4338  N   THR A 924      29.170  52.150  51.780  1.00  0.00           N
ATOM   4339  HN  THR A 924      28.330  52.600  52.060  1.00  0.00           H
ATOM   4340  CA  THR A 924      29.310  51.630  50.400  1.00  0.00           C
ATOM   4341  HA  THR A 924      29.730  50.660  50.670  1.00  0.00           H
ATOM   4342  CB  THR A 924      28.000  51.430  49.690  1.00  0.00           C
ATOM   4343  HB  THR A 924      27.600  52.440  49.430  1.00  0.00           H
ATOM   4344  OG1 THR A 924      27.060  50.750  50.470  1.00  0.00           O
ATOM   4345  HG1 THR A 924      26.940  51.150  51.330  1.00  0.00           H
ATOM   4346  CG2 THR A 924      28.080  50.580  48.410  1.00  0.00           C
ATOM   4347 HG21 THR A 924      27.130  50.320  47.900  1.00  0.00           H
ATOM   4348 HG22 THR A 924      28.650  49.660  48.690  1.00  0.00           H
ATOM   4349 HG23 THR A 924      28.640  51.070  47.590  1.00  0.00           H
ATOM   4350  C   THR A 924      30.210  52.430  49.550  1.00  0.00           C
ATOM   4351  O   THR A 924      31.020  51.750  48.890  1.00  0.00           O
ATOM   4352  N   ILE A 925      30.310  53.760  49.650  1.00  0.00           N
ATOM   4353  HN  ILE A 925      29.590  54.230  50.150  1.00  0.00           H
ATOM   4354  CA  ILE A 925      31.450  54.520  49.000  1.00  0.00           C
ATOM   4355  HA  ILE A 925      31.470  54.230  47.960  1.00  0.00           H
ATOM   4356  CB  ILE A 925      31.360  56.110  49.040  1.00  0.00           C
ATOM   4357  HB  ILE A 925      31.470  56.350  50.120  1.00  0.00           H
ATOM   4358  CG2 ILE A 925      32.470  56.760  48.290  1.00  0.00           C
ATOM   4359 HG21 ILE A 925      32.170  57.800  48.060  1.00  0.00           H
ATOM   4360 HG22 ILE A 925      32.530  56.270  47.300  1.00  0.00           H
ATOM   4361 HG23 ILE A 925      33.460  56.790  48.800  1.00  0.00           H
ATOM   4362  CG1 ILE A 925      29.990  56.600  48.490  1.00  0.00           C
ATOM   4363 HG11 ILE A 925      29.240  55.780  48.480  1.00  0.00           H
ATOM   4364 HG12 ILE A 925      30.060  56.990  47.450  1.00  0.00           H
ATOM   4365  CD  ILE A 925      29.300  57.710  49.260  1.00  0.00           C
ATOM   4366  HD1 ILE A 925      28.380  58.010  48.720  1.00  0.00           H
ATOM   4367  HD2 ILE A 925      30.000  58.560  49.320  1.00  0.00           H
ATOM   4368  HD3 ILE A 925      29.030  57.290  50.250  1.00  0.00           H
ATOM   4369  C   ILE A 925      32.850  54.040  49.480  1.00  0.00           C
ATOM   4370  O   ILE A 925      33.850  53.990  48.690  1.00  0.00           O
ATOM   4371  N   LEU A 926      33.070  53.890  50.790  1.00  0.00           N
ATOM   4372  HN  LEU A 926      32.330  53.900  51.460  1.00  0.00           H
ATOM   4373  CA  LEU A 926      34.380  53.590  51.350  1.00  0.00           C
ATOM   4374  HA  LEU A 926      35.010  54.390  50.980  1.00  0.00           H
ATOM   4375  CB  LEU A 926      34.350  53.610  52.970  1.00  0.00           C
ATOM   4376  HB1 LEU A 926      35.270  53.120  53.350  1.00  0.00           H
ATOM   4377  HB2 LEU A 926      33.440  53.070  53.300  1.00  0.00           H
ATOM   4378  CG  LEU A 926      34.640  55.010  53.680  1.00  0.00           C
ATOM   4379  HG  LEU A 926      35.600  55.270  53.220  1.00  0.00           H
ATOM   4380  CD1 LEU A 926      33.610  56.060  53.180  1.00  0.00           C
ATOM   4381 HD11 LEU A 926      32.670  55.840  53.730  1.00  0.00           H
ATOM   4382 HD12 LEU A 926      33.480  55.990  52.080  1.00  0.00           H
ATOM   4383 HD13 LEU A 926      33.890  57.110  53.420  1.00  0.00           H
ATOM   4384  CD2 LEU A 926      34.750  54.830  55.210  1.00  0.00           C
ATOM   4385 HD21 LEU A 926      33.780  54.400  55.570  1.00  0.00           H
ATOM   4386 HD22 LEU A 926      35.060  55.690  55.830  1.00  0.00           H
ATOM   4387 HD23 LEU A 926      35.470  54.050  55.520  1.00  0.00           H
ATOM   4388  C   LEU A 926      34.960  52.250  50.910  1.00  0.00           C
ATOM   4389  O   LEU A 926      36.100  52.150  50.410  1.00  0.00           O
ATOM   4390  N   ILE A 927      34.110  51.270  50.950  1.00  0.00           N
ATOM   4391  HN  ILE A 927      33.330  51.450  51.550  1.00  0.00           H
ATOM   4392  CA  ILE A 927      34.280  49.960  50.500  1.00  0.00           C
ATOM   4393  HA  ILE A 927      35.240  49.640  50.890  1.00  0.00           H
ATOM   4394  CB  ILE A 927      33.200  48.980  51.010  1.00  0.00           C
ATOM   4395  HB  ILE A 927      32.280  49.400  50.550  1.00  0.00           H
ATOM   4396  CG2 ILE A 927      33.380  47.620  50.360  1.00  0.00           C
ATOM   4397 HG21 ILE A 927      34.410  47.220  50.470  1.00  0.00           H
ATOM   4398 HG22 ILE A 927      32.940  47.600  49.340  1.00  0.00           H
ATOM   4399 HG23 ILE A 927      32.810  46.810  50.850  1.00  0.00           H
ATOM   4400  CG1 ILE A 927      32.940  48.960  52.520  1.00  0.00           C
ATOM   4401 HG11 ILE A 927      32.030  48.330  52.670  1.00  0.00           H
ATOM   4402 HG12 ILE A 927      32.600  49.960  52.870  1.00  0.00           H
ATOM   4403  CD  ILE A 927      34.050  48.340  53.370  1.00  0.00           C
ATOM   4404  HD1 ILE A 927      33.880  48.510  54.440  1.00  0.00           H
ATOM   4405  HD2 ILE A 927      35.050  48.760  53.060  1.00  0.00           H
ATOM   4406  HD3 ILE A 927      34.130  47.260  53.150  1.00  0.00           H
ATOM   4407  C   ILE A 927      34.410  49.880  48.990  1.00  0.00           C
ATOM   4408  O   ILE A 927      35.370  49.310  48.510  1.00  0.00           O
ATOM   4409  N   PHE A 928      33.470  50.460  48.220  1.00  0.00           N
ATOM   4410  HN  PHE A 928      32.670  50.980  48.510  1.00  0.00           H
ATOM   4411  CA  PHE A 928      33.560  50.550  46.770  1.00  0.00           C
ATOM   4412  HA  PHE A 928      33.540  49.560  46.340  1.00  0.00           H
ATOM   4413  CB  PHE A 928      32.320  51.300  46.240  1.00  0.00           C
ATOM   4414  HB1 PHE A 928      32.240  52.300  46.710  1.00  0.00           H
ATOM   4415  HB2 PHE A 928      31.340  50.880  46.560  1.00  0.00           H
ATOM   4416  CG  PHE A 928      32.150  51.510  44.700  1.00  0.00           C
ATOM   4417  CD1 PHE A 928      31.700  50.450  43.870  1.00  0.00           C
ATOM   4418  HD1 PHE A 928      31.390  49.500  44.290  1.00  0.00           H
ATOM   4419  CE1 PHE A 928      31.670  50.700  42.490  1.00  0.00           C
ATOM   4420  HE1 PHE A 928      31.330  50.010  41.750  1.00  0.00           H
ATOM   4421  CZ  PHE A 928      31.980  51.930  41.990  1.00  0.00           C
ATOM   4422  HZ  PHE A 928      31.900  52.150  40.930  1.00  0.00           H
ATOM   4423  CD2 PHE A 928      32.380  52.820  44.180  1.00  0.00           C
ATOM   4424  HD2 PHE A 928      32.630  53.660  44.820  1.00  0.00           H
ATOM   4425  CE2 PHE A 928      32.310  53.060  42.830  1.00  0.00           C
ATOM   4426  HE2 PHE A 928      32.440  53.930  42.200  1.00  0.00           H
ATOM   4427  C   PHE A 928      34.790  51.110  46.150  1.00  0.00           C
ATOM   4428  O   PHE A 928      35.380  50.390  45.260  1.00  0.00           O
ATOM   4429  N   MET A 929      35.310  52.240  46.630  1.00  0.00           N
ATOM   4430  HN  MET A 929      34.920  52.710  47.420  1.00  0.00           H
ATOM   4431  CA  MET A 929      36.460  52.890  46.070  1.00  0.00           C
ATOM   4432  HA  MET A 929      36.250  52.940  45.010  1.00  0.00           H
ATOM   4433  CB  MET A 929      36.510  54.320  46.580  1.00  0.00           C
ATOM   4434  HB1 MET A 929      37.530  54.660  46.290  1.00  0.00           H
ATOM   4435  HB2 MET A 929      36.440  54.360  47.690  1.00  0.00           H
ATOM   4436  CG  MET A 929      35.380  55.230  46.090  1.00  0.00           C
ATOM   4437  HG1 MET A 929      35.390  56.230  46.550  1.00  0.00           H
ATOM   4438  HG2 MET A 929      34.390  54.790  46.320  1.00  0.00           H
ATOM   4439  SD  MET A 929      35.360  55.260  44.240  1.00  0.00           S
ATOM   4440  CE  MET A 929      37.010  55.910  43.930  1.00  0.00           C
ATOM   4441  HE1 MET A 929      37.850  55.270  44.290  1.00  0.00           H
ATOM   4442  HE2 MET A 929      37.140  56.970  44.240  1.00  0.00           H
ATOM   4443  HE3 MET A 929      37.210  55.940  42.840  1.00  0.00           H
ATOM   4444  C   MET A 929      37.740  52.120  46.190  1.00  0.00           C
ATOM   4445  O   MET A 929      38.640  52.110  45.320  1.00  0.00           O
ATOM   4446  N   ASP A 930      37.930  51.560  47.350  1.00  0.00           N
ATOM   4447  HN  ASP A 930      37.290  51.750  48.110  1.00  0.00           H
ATOM   4448  CA  ASP A 930      39.080  50.700  47.650  1.00  0.00           C
ATOM   4449  HA  ASP A 930      40.040  51.040  47.300  1.00  0.00           H
ATOM   4450  CB  ASP A 930      39.130  50.650  49.160  1.00  0.00           C
ATOM   4451  HB1 ASP A 930      39.790  49.790  49.440  1.00  0.00           H
ATOM   4452  HB2 ASP A 930      38.140  50.540  49.630  1.00  0.00           H
ATOM   4453  CG  ASP A 930      39.880  51.860  49.880  1.00  0.00           C
ATOM   4454  OD1 ASP A 930      40.280  52.780  49.170  1.00  0.00           O
ATOM   4455  OD2 ASP A 930      39.960  51.850  51.150  1.00  0.00           O
ATOM   4456  C   ASP A 930      39.030  49.340  46.970  1.00  0.00           C
ATOM   4457  O   ASP A 930      40.030  48.770  46.530  1.00  0.00           O
ATOM   4458  N   GLN A 931      37.820  48.790  46.670  1.00  0.00           N
ATOM   4459  HN  GLN A 931      36.930  48.970  47.090  1.00  0.00           H
ATOM   4460  CA  GLN A 931      37.700  47.680  45.790  1.00  0.00           C
ATOM   4461  HA  GLN A 931      38.430  46.910  46.000  1.00  0.00           H
ATOM   4462  CB  GLN A 931      36.290  47.040  45.990  1.00  0.00           C
ATOM   4463  HB1 GLN A 931      35.510  47.840  45.910  1.00  0.00           H
ATOM   4464  HB2 GLN A 931      36.220  46.620  47.020  1.00  0.00           H
ATOM   4465  CG  GLN A 931      35.970  45.950  44.900  1.00  0.00           C
ATOM   4466  HG1 GLN A 931      36.070  46.320  43.860  1.00  0.00           H
ATOM   4467  HG2 GLN A 931      34.940  45.590  45.120  1.00  0.00           H
ATOM   4468  CD  GLN A 931      36.900  44.750  45.010  1.00  0.00           C
ATOM   4469  OE1 GLN A 931      37.740  44.630  45.850  1.00  0.00           O
ATOM   4470  NE2 GLN A 931      36.740  43.890  44.030  1.00  0.00           N
ATOM   4471 HE21 GLN A 931      37.520  43.300  43.820  1.00  0.00           H
ATOM   4472 HE22 GLN A 931      36.080  44.030  43.280  1.00  0.00           H
ATOM   4473  C   GLN A 931      38.030  47.960  44.350  1.00  0.00           C
ATOM   4474  O   GLN A 931      38.800  47.270  43.700  1.00  0.00           O
ATOM   4475  N   GLN A 932      37.510  49.150  43.890  1.00  0.00           N
ATOM   4476  HN  GLN A 932      36.940  49.710  44.480  1.00  0.00           H
ATOM   4477  CA  GLN A 932      37.610  49.440  42.490  1.00  0.00           C
ATOM   4478  HA  GLN A 932      37.530  48.530  41.920  1.00  0.00           H
ATOM   4479  CB  GLN A 932      36.620  50.510  42.100  1.00  0.00           C
ATOM   4480  HB1 GLN A 932      37.000  51.260  41.380  1.00  0.00           H
ATOM   4481  HB2 GLN A 932      36.190  51.070  42.970  1.00  0.00           H
ATOM   4482  CG  GLN A 932      35.470  49.880  41.320  1.00  0.00           C
ATOM   4483  HG1 GLN A 932      35.910  49.740  40.320  1.00  0.00           H
ATOM   4484  HG2 GLN A 932      34.630  50.590  41.160  1.00  0.00           H
ATOM   4485  CD  GLN A 932      34.850  48.540  41.770  1.00  0.00           C
ATOM   4486  OE1 GLN A 932      34.810  47.610  40.920  1.00  0.00           O
ATOM   4487  NE2 GLN A 932      34.290  48.460  43.020  1.00  0.00           N
ATOM   4488 HE21 GLN A 932      33.680  47.690  43.200  1.00  0.00           H
ATOM   4489 HE22 GLN A 932      34.260  49.260  43.620  1.00  0.00           H
ATOM   4490  C   GLN A 932      38.980  49.940  42.130  1.00  0.00           C
ATOM   4491  O   GLN A 932      39.520  49.530  41.080  1.00  0.00           O
ATOM   4492  N   ILE A 933      39.670  50.670  43.030  1.00  0.00           N
ATOM   4493  HN  ILE A 933      39.170  51.050  43.800  1.00  0.00           H
ATOM   4494  CA  ILE A 933      40.960  51.270  42.650  1.00  0.00           C
ATOM   4495  HA  ILE A 933      40.840  51.600  41.630  1.00  0.00           H
ATOM   4496  CB  ILE A 933      41.270  52.540  43.460  1.00  0.00           C
ATOM   4497  HB  ILE A 933      40.350  53.140  43.640  1.00  0.00           H
ATOM   4498  CG2 ILE A 933      41.820  52.150  44.900  1.00  0.00           C
ATOM   4499 HG21 ILE A 933      41.940  53.110  45.430  1.00  0.00           H
ATOM   4500 HG22 ILE A 933      42.840  51.780  44.650  1.00  0.00           H
ATOM   4501 HG23 ILE A 933      41.230  51.380  45.440  1.00  0.00           H
ATOM   4502  CG1 ILE A 933      42.280  53.580  42.750  1.00  0.00           C
ATOM   4503 HG11 ILE A 933      43.200  53.000  42.520  1.00  0.00           H
ATOM   4504 HG12 ILE A 933      42.730  54.250  43.520  1.00  0.00           H
ATOM   4505  CD  ILE A 933      41.630  54.410  41.670  1.00  0.00           C
ATOM   4506  HD1 ILE A 933      42.460  54.970  41.190  1.00  0.00           H
ATOM   4507  HD2 ILE A 933      40.960  55.120  42.220  1.00  0.00           H
ATOM   4508  HD3 ILE A 933      41.210  53.750  40.880  1.00  0.00           H
ATOM   4509  C   ILE A 933      42.040  50.220  42.750  1.00  0.00           C
ATOM   4510  O   ILE A 933      43.010  50.240  41.980  1.00  0.00           O
ATOM   4511  N   THR A 934      41.870  49.170  43.570  1.00  0.00           N
ATOM   4512  HN  THR A 934      41.020  49.150  44.090  1.00  0.00           H
ATOM   4513  CA  THR A 934      42.880  48.160  43.700  1.00  0.00           C
ATOM   4514  HA  THR A 934      43.800  48.650  43.970  1.00  0.00           H
ATOM   4515  CB  THR A 934      42.730  47.180  44.850  1.00  0.00           C
ATOM   4516  HB  THR A 934      41.920  46.440  44.750  1.00  0.00           H
ATOM   4517  OG1 THR A 934      42.510  47.880  46.100  1.00  0.00           O
ATOM   4518  HG1 THR A 934      41.590  48.100  46.220  1.00  0.00           H
ATOM   4519  CG2 THR A 934      44.070  46.430  44.960  1.00  0.00           C
ATOM   4520 HG21 THR A 934      44.050  45.670  45.770  1.00  0.00           H
ATOM   4521 HG22 THR A 934      44.850  47.150  45.280  1.00  0.00           H
ATOM   4522 HG23 THR A 934      44.450  45.990  44.010  1.00  0.00           H
ATOM   4523  C   THR A 934      42.980  47.330  42.430  1.00  0.00           C
ATOM   4524  O   THR A 934      44.070  47.020  41.890  1.00  0.00           O
ATOM   4525  N   ALA A 935      41.780  47.050  41.860  1.00  0.00           N
ATOM   4526  HN  ALA A 935      40.920  47.070  42.360  1.00  0.00           H
ATOM   4527  CA  ALA A 935      41.570  46.590  40.530  1.00  0.00           C
ATOM   4528  HA  ALA A 935      42.100  45.660  40.480  1.00  0.00           H
ATOM   4529  CB  ALA A 935      40.090  46.310  40.500  1.00  0.00           C
ATOM   4530  HB1 ALA A 935      39.530  47.260  40.540  1.00  0.00           H
ATOM   4531  HB2 ALA A 935      39.800  45.700  41.380  1.00  0.00           H
ATOM   4532  HB3 ALA A 935      39.810  45.770  39.570  1.00  0.00           H
ATOM   4533  C   ALA A 935      42.000  47.460  39.380  1.00  0.00           C
ATOM   4534  O   ALA A 935      42.710  46.950  38.530  1.00  0.00           O
ATOM   4535  N   VAL A 936      41.730  48.790  39.400  1.00  0.00           N
ATOM   4536  HN  VAL A 936      41.170  49.190  40.120  1.00  0.00           H
ATOM   4537  CA  VAL A 936      42.250  49.660  38.360  1.00  0.00           C
ATOM   4538  HA  VAL A 936      41.790  49.350  37.430  1.00  0.00           H
ATOM   4539  CB  VAL A 936      41.830  51.130  38.720  1.00  0.00           C
ATOM   4540  HB  VAL A 936      42.180  51.430  39.730  1.00  0.00           H
ATOM   4541  CG1 VAL A 936      42.440  52.120  37.710  1.00  0.00           C
ATOM   4542 HG11 VAL A 936      43.470  52.030  37.330  1.00  0.00           H
ATOM   4543 HG12 VAL A 936      42.300  53.180  38.010  1.00  0.00           H
ATOM   4544 HG13 VAL A 936      41.880  52.180  36.760  1.00  0.00           H
ATOM   4545  CG2 VAL A 936      40.260  51.250  38.610  1.00  0.00           C
ATOM   4546 HG21 VAL A 936      39.800  50.230  38.660  1.00  0.00           H
ATOM   4547 HG22 VAL A 936      40.120  51.700  37.610  1.00  0.00           H
ATOM   4548 HG23 VAL A 936      39.780  51.930  39.340  1.00  0.00           H
ATOM   4549  C   VAL A 936      43.800  49.590  38.270  1.00  0.00           C
ATOM   4550  O   VAL A 936      44.410  49.540  37.190  1.00  0.00           O
ATOM   4551  N   ILE A 937      44.490  49.510  39.440  1.00  0.00           N
ATOM   4552  HN  ILE A 937      44.030  49.620  40.320  1.00  0.00           H
ATOM   4553  CA  ILE A 937      45.960  49.460  39.570  1.00  0.00           C
ATOM   4554  HA  ILE A 937      46.360  50.160  38.860  1.00  0.00           H
ATOM   4555  CB  ILE A 937      46.320  49.930  40.970  1.00  0.00           C
ATOM   4556  HB  ILE A 937      45.840  49.200  41.660  1.00  0.00           H
ATOM   4557  CG2 ILE A 937      47.830  49.700  41.070  1.00  0.00           C
ATOM   4558 HG21 ILE A 937      48.240  50.080  42.040  1.00  0.00           H
ATOM   4559 HG22 ILE A 937      48.440  50.290  40.350  1.00  0.00           H
ATOM   4560 HG23 ILE A 937      48.070  48.620  40.990  1.00  0.00           H
ATOM   4561  CG1 ILE A 937      45.910  51.420  41.220  1.00  0.00           C
ATOM   4562 HG11 ILE A 937      46.190  51.550  42.290  1.00  0.00           H
ATOM   4563 HG12 ILE A 937      44.810  51.580  41.130  1.00  0.00           H
ATOM   4564  CD  ILE A 937      46.590  52.540  40.530  1.00  0.00           C
ATOM   4565  HD1 ILE A 937      46.450  52.360  39.440  1.00  0.00           H
ATOM   4566  HD2 ILE A 937      47.680  52.640  40.690  1.00  0.00           H
ATOM   4567  HD3 ILE A 937      46.160  53.540  40.760  1.00  0.00           H
ATOM   4568  C   ILE A 937      46.510  48.070  39.210  1.00  0.00           C
ATOM   4569  O   ILE A 937      47.590  47.970  38.590  1.00  0.00           O
ATOM   4570  N   ILE A 938      45.680  46.980  39.370  1.00  0.00           N
ATOM   4571  HN  ILE A 938      44.970  47.190  40.050  1.00  0.00           H
ATOM   4572  CA  ILE A 938      45.880  45.680  38.750  1.00  0.00           C
ATOM   4573  HA  ILE A 938      46.880  45.450  39.100  1.00  0.00           H
ATOM   4574  CB  ILE A 938      44.990  44.530  39.280  1.00  0.00           C
ATOM   4575  HB  ILE A 938      43.960  44.960  39.280  1.00  0.00           H
ATOM   4576  CG2 ILE A 938      45.020  43.280  38.400  1.00  0.00           C
ATOM   4577 HG21 ILE A 938      44.580  42.390  38.910  1.00  0.00           H
ATOM   4578 HG22 ILE A 938      46.040  42.950  38.130  1.00  0.00           H
ATOM   4579 HG23 ILE A 938      44.360  43.550  37.550  1.00  0.00           H
ATOM   4580  CG1 ILE A 938      45.340  44.170  40.760  1.00  0.00           C
ATOM   4581 HG11 ILE A 938      44.750  43.260  41.000  1.00  0.00           H
ATOM   4582 HG12 ILE A 938      45.070  44.920  41.530  1.00  0.00           H
ATOM   4583  CD  ILE A 938      46.840  43.810  40.970  1.00  0.00           C
ATOM   4584  HD1 ILE A 938      47.190  43.060  40.230  1.00  0.00           H
ATOM   4585  HD2 ILE A 938      47.060  43.430  42.000  1.00  0.00           H
ATOM   4586  HD3 ILE A 938      47.520  44.680  40.910  1.00  0.00           H
ATOM   4587  C   ILE A 938      45.910  45.800  37.200  1.00  0.00           C
ATOM   4588  O   ILE A 938      46.650  45.110  36.510  1.00  0.00           O
ATOM   4589  N   ASN A 939      44.980  46.630  36.630  1.00  0.00           N
ATOM   4590  HN  ASN A 939      44.370  47.310  37.030  1.00  0.00           H
ATOM   4591  CA  ASN A 939      44.570  46.620  35.200  1.00  0.00           C
ATOM   4592  HA  ASN A 939      44.820  45.620  34.860  1.00  0.00           H
ATOM   4593  CB  ASN A 939      43.050  46.860  35.070  1.00  0.00           C
ATOM   4594  HB1 ASN A 939      42.850  47.940  34.880  1.00  0.00           H
ATOM   4595  HB2 ASN A 939      42.660  46.550  36.050  1.00  0.00           H
ATOM   4596  CG  ASN A 939      42.390  45.990  33.980  1.00  0.00           C
ATOM   4597  OD1 ASN A 939      43.060  45.330  33.180  1.00  0.00           O
ATOM   4598  ND2 ASN A 939      41.060  46.060  33.860  1.00  0.00           N
ATOM   4599 HD21 ASN A 939      40.530  46.580  34.520  1.00  0.00           H
ATOM   4600 HD22 ASN A 939      40.630  45.460  33.180  1.00  0.00           H
ATOM   4601  C   ASN A 939      45.380  47.610  34.330  1.00  0.00           C
ATOM   4602  O   ASN A 939      45.210  47.740  33.160  1.00  0.00           O
ATOM   4603  N   ARG A 940      46.320  48.210  35.050  1.00  0.00           N
ATOM   4604  HN  ARG A 940      46.370  47.900  36.000  1.00  0.00           H
ATOM   4605  CA  ARG A 940      47.460  48.830  34.480  1.00  0.00           C
ATOM   4606  HA  ARG A 940      47.000  49.690  34.010  1.00  0.00           H
ATOM   4607  CB  ARG A 940      48.440  49.270  35.580  1.00  0.00           C
ATOM   4608  HB1 ARG A 940      49.320  49.770  35.120  1.00  0.00           H
ATOM   4609  HB2 ARG A 940      48.770  48.360  36.130  1.00  0.00           H
ATOM   4610  CG  ARG A 940      47.940  50.310  36.570  1.00  0.00           C
ATOM   4611  HG1 ARG A 940      48.540  50.400  37.500  1.00  0.00           H
ATOM   4612  HG2 ARG A 940      46.910  50.000  36.860  1.00  0.00           H
ATOM   4613  CD  ARG A 940      47.810  51.740  35.960  1.00  0.00           C
ATOM   4614  HD1 ARG A 940      47.130  52.360  36.600  1.00  0.00           H
ATOM   4615  HD2 ARG A 940      47.410  51.780  34.920  1.00  0.00           H
ATOM   4616  NE  ARG A 940      49.160  52.310  36.120  1.00  0.00           N
ATOM   4617  HE  ARG A 940      49.860  51.710  36.490  1.00  0.00           H
ATOM   4618  CZ  ARG A 940      49.610  53.380  35.430  1.00  0.00           C
ATOM   4619  NH1 ARG A 940      48.850  54.150  34.660  1.00  0.00           N
ATOM   4620 HH11 ARG A 940      47.880  54.150  34.910  1.00  0.00           H
ATOM   4621 HH12 ARG A 940      49.270  55.030  34.430  1.00  0.00           H
ATOM   4622  NH2 ARG A 940      50.940  53.570  35.380  1.00  0.00           N
ATOM   4623 HH21 ARG A 940      51.580  52.990  35.890  1.00  0.00           H
ATOM   4624 HH22 ARG A 940      51.160  54.410  34.890  1.00  0.00           H
ATOM   4625  C   ARG A 940      48.180  48.210  33.270  1.00  0.00           C
ATOM   4626  O   ARG A 940      48.390  47.000  33.160  1.00  0.00           O
ATOM   4627  N   LYS A 941      48.500  49.050  32.270  1.00  0.00           N
ATOM   4628  HN  LYS A 941      48.300  50.030  32.250  1.00  0.00           H
ATOM   4629  CA  LYS A 941      48.950  48.570  31.000  1.00  0.00           C
ATOM   4630  HA  LYS A 941      48.150  47.960  30.600  1.00  0.00           H
ATOM   4631  CB  LYS A 941      49.220  49.730  29.900  1.00  0.00           C
ATOM   4632  HB1 LYS A 941      49.850  49.420  29.040  1.00  0.00           H
ATOM   4633  HB2 LYS A 941      49.660  50.640  30.380  1.00  0.00           H
ATOM   4634  CG  LYS A 941      47.960  50.310  29.280  1.00  0.00           C
ATOM   4635  HG1 LYS A 941      47.220  50.580  30.060  1.00  0.00           H
ATOM   4636  HG2 LYS A 941      47.560  49.500  28.640  1.00  0.00           H
ATOM   4637  CD  LYS A 941      48.270  51.520  28.380  1.00  0.00           C
ATOM   4638  HD1 LYS A 941      48.960  52.300  28.770  1.00  0.00           H
ATOM   4639  HD2 LYS A 941      47.380  52.110  28.090  1.00  0.00           H
ATOM   4640  CE  LYS A 941      48.860  51.080  27.010  1.00  0.00           C
ATOM   4641  HE1 LYS A 941      48.270  50.220  26.630  1.00  0.00           H
ATOM   4642  HE2 LYS A 941      49.890  50.640  27.080  1.00  0.00           H
ATOM   4643  NZ  LYS A 941      48.860  52.170  26.040  1.00  0.00           N
ATOM   4644  HZ1 LYS A 941      49.490  52.920  26.390  1.00  0.00           H
ATOM   4645  HZ2 LYS A 941      47.900  52.470  25.790  1.00  0.00           H
ATOM   4646  HZ3 LYS A 941      49.250  51.790  25.150  1.00  0.00           H
ATOM   4647  C   LYS A 941      50.180  47.700  30.980  1.00  0.00           C
ATOM   4648  O   LYS A 941      50.170  46.650  30.270  1.00  0.00           O
ATOM   4649  N   GLU A 942      51.240  48.050  31.780  1.00  0.00           N
ATOM   4650  HN  GLU A 942      51.250  48.740  32.500  1.00  0.00           H
ATOM   4651  CA  GLU A 942      52.480  47.360  31.810  1.00  0.00           C
ATOM   4652  HA  GLU A 942      52.800  47.330  30.780  1.00  0.00           H
ATOM   4653  CB  GLU A 942      53.530  48.010  32.730  1.00  0.00           C
ATOM   4654  HB1 GLU A 942      53.830  49.050  32.450  1.00  0.00           H
ATOM   4655  HB2 GLU A 942      54.430  47.370  32.630  1.00  0.00           H
ATOM   4656  CG  GLU A 942      52.970  48.090  34.200  1.00  0.00           C
ATOM   4657  HG1 GLU A 942      52.440  47.160  34.550  1.00  0.00           H
ATOM   4658  HG2 GLU A 942      52.160  48.850  34.270  1.00  0.00           H
ATOM   4659  CD  GLU A 942      54.060  48.280  35.240  1.00  0.00           C
ATOM   4660  OE1 GLU A 942      54.760  47.280  35.380  1.00  0.00           O
ATOM   4661  OE2 GLU A 942      54.110  49.270  35.990  1.00  0.00           O
ATOM   4662  C   GLU A 942      52.340  45.930  32.120  1.00  0.00           C
ATOM   4663  O   GLU A 942      53.120  45.070  31.710  1.00  0.00           O
ATOM   4664  N   HSD A 943      51.340  45.510  32.950  1.00  0.00           N
ATOM   4665  HN  HSD A 943      50.680  46.190  33.260  1.00  0.00           H
ATOM   4666  CA  HSD A 943      51.200  44.150  33.460  1.00  0.00           C
ATOM   4667  HA  HSD A 943      52.160  43.820  33.820  1.00  0.00           H
ATOM   4668  CB  HSD A 943      50.120  44.180  34.530  1.00  0.00           C
ATOM   4669  HB1 HSD A 943      49.970  43.170  34.960  1.00  0.00           H
ATOM   4670  HB2 HSD A 943      49.100  44.360  34.150  1.00  0.00           H
ATOM   4671  ND1 HSD A 943      49.310  45.440  36.530  1.00  0.00           N
ATOM   4672  HD1 HSD A 943      48.340  45.250  36.350  1.00  0.00           H
ATOM   4673  CG  HSD A 943      50.370  45.000  35.720  1.00  0.00           C
ATOM   4674  CE1 HSD A 943      49.810  46.430  37.310  1.00  0.00           C
ATOM   4675  HE1 HSD A 943      49.230  47.010  38.010  1.00  0.00           H
ATOM   4676  NE2 HSD A 943      51.090  46.720  37.030  1.00  0.00           N
ATOM   4677  CD2 HSD A 943      51.410  45.770  36.010  1.00  0.00           C
ATOM   4678  HD2 HSD A 943      52.400  45.680  35.600  1.00  0.00           H
ATOM   4679  C   HSD A 943      50.780  43.170  32.380  1.00  0.00           C
ATOM   4680  O   HSD A 943      50.960  41.940  32.520  1.00  0.00           O
ATOM   4681  N   LYS A 944      50.200  43.660  31.260  1.00  0.00           N
ATOM   4682  HN  LYS A 944      50.150  44.650  31.130  1.00  0.00           H
ATOM   4683  CA  LYS A 944      49.780  42.830  30.170  1.00  0.00           C
ATOM   4684  HA  LYS A 944      49.210  43.530  29.580  1.00  0.00           H
ATOM   4685  CB  LYS A 944      50.940  42.340  29.160  1.00  0.00           C
ATOM   4686  HB1 LYS A 944      50.450  41.810  28.310  1.00  0.00           H
ATOM   4687  HB2 LYS A 944      51.470  41.540  29.710  1.00  0.00           H
ATOM   4688  CG  LYS A 944      51.940  43.410  28.650  1.00  0.00           C
ATOM   4689  HG1 LYS A 944      52.630  42.880  27.960  1.00  0.00           H
ATOM   4690  HG2 LYS A 944      52.510  43.920  29.450  1.00  0.00           H
ATOM   4691  CD  LYS A 944      51.190  44.440  27.770  1.00  0.00           C
ATOM   4692  HD1 LYS A 944      50.640  45.090  28.490  1.00  0.00           H
ATOM   4693  HD2 LYS A 944      50.460  43.940  27.090  1.00  0.00           H
ATOM   4694  CE  LYS A 944      52.080  45.500  27.060  1.00  0.00           C
ATOM   4695  HE1 LYS A 944      52.510  46.190  27.820  1.00  0.00           H
ATOM   4696  HE2 LYS A 944      51.490  46.100  26.340  1.00  0.00           H
ATOM   4697  NZ  LYS A 944      53.130  44.900  26.220  1.00  0.00           N
ATOM   4698  HZ1 LYS A 944      53.930  44.420  26.680  1.00  0.00           H
ATOM   4699  HZ2 LYS A 944      53.550  45.600  25.580  1.00  0.00           H
ATOM   4700  HZ3 LYS A 944      52.550  44.240  25.650  1.00  0.00           H
ATOM   4701  C   LYS A 944      48.870  41.670  30.500  1.00  0.00           C
ATOM   4702  O   LYS A 944      48.940  40.550  29.990  1.00  0.00           O
ATOM   4703  N   LEU A 945      47.830  42.000  31.260  1.00  0.00           N
ATOM   4704  HN  LEU A 945      47.880  42.970  31.480  1.00  0.00           H
ATOM   4705  CA  LEU A 945      46.710  41.210  31.740  1.00  0.00           C
ATOM   4706  HA  LEU A 945      47.160  40.280  32.050  1.00  0.00           H
ATOM   4707  CB  LEU A 945      45.980  41.940  32.890  1.00  0.00           C
ATOM   4708  HB1 LEU A 945      45.560  42.900  32.560  1.00  0.00           H
ATOM   4709  HB2 LEU A 945      46.710  42.090  33.720  1.00  0.00           H
ATOM   4710  CG  LEU A 945      44.710  41.200  33.400  1.00  0.00           C
ATOM   4711  HG  LEU A 945      43.990  41.300  32.570  1.00  0.00           H
ATOM   4712  CD1 LEU A 945      45.040  39.760  33.840  1.00  0.00           C
ATOM   4713 HD11 LEU A 945      44.160  39.280  34.320  1.00  0.00           H
ATOM   4714 HD12 LEU A 945      45.690  39.720  34.740  1.00  0.00           H
ATOM   4715 HD13 LEU A 945      45.400  39.140  33.000  1.00  0.00           H
ATOM   4716  CD2 LEU A 945      44.190  41.920  34.660  1.00  0.00           C
ATOM   4717 HD21 LEU A 945      43.220  41.460  34.960  1.00  0.00           H
ATOM   4718 HD22 LEU A 945      43.990  43.010  34.540  1.00  0.00           H
ATOM   4719 HD23 LEU A 945      44.970  41.840  35.440  1.00  0.00           H
ATOM   4720  C   LEU A 945      45.750  40.770  30.670  1.00  0.00           C
ATOM   4721  O   LEU A 945      45.010  41.550  30.140  1.00  0.00           O
ATOM   4722  N   LYS A 946      45.590  39.530  30.220  1.00  0.00           N
ATOM   4723  HN  LYS A 946      46.060  38.780  30.690  1.00  0.00           H
ATOM   4724  CA  LYS A 946      44.620  39.040  29.260  1.00  0.00           C
ATOM   4725  HA  LYS A 946      44.760  39.630  28.360  1.00  0.00           H
ATOM   4726  CB  LYS A 946      44.870  37.500  28.910  1.00  0.00           C
ATOM   4727  HB1 LYS A 946      45.970  37.330  28.850  1.00  0.00           H
ATOM   4728  HB2 LYS A 946      44.480  37.430  27.880  1.00  0.00           H
ATOM   4729  CG  LYS A 946      44.050  36.590  29.770  1.00  0.00           C
ATOM   4730  HG1 LYS A 946      42.960  36.730  29.580  1.00  0.00           H
ATOM   4731  HG2 LYS A 946      44.170  36.870  30.840  1.00  0.00           H
ATOM   4732  CD  LYS A 946      44.380  35.130  29.690  1.00  0.00           C
ATOM   4733  HD1 LYS A 946      44.230  34.730  28.670  1.00  0.00           H
ATOM   4734  HD2 LYS A 946      43.620  34.570  30.270  1.00  0.00           H
ATOM   4735  CE  LYS A 946      45.720  34.560  30.230  1.00  0.00           C
ATOM   4736  HE1 LYS A 946      46.560  34.850  29.570  1.00  0.00           H
ATOM   4737  HE2 LYS A 946      45.780  33.460  30.070  1.00  0.00           H
ATOM   4738  NZ  LYS A 946      45.840  34.960  31.580  1.00  0.00           N
ATOM   4739  HZ1 LYS A 946      44.980  35.270  32.070  1.00  0.00           H
ATOM   4740  HZ2 LYS A 946      46.460  35.800  31.500  1.00  0.00           H
ATOM   4741  HZ3 LYS A 946      46.290  34.270  32.220  1.00  0.00           H
ATOM   4742  C   LYS A 946      43.160  39.360  29.630  1.00  0.00           C
ATOM   4743  O   LYS A 946      42.640  39.100  30.730  1.00  0.00           O
ATOM   4744  N   LYS A 947      42.450  40.030  28.640  1.00  0.00           N
ATOM   4745  HN  LYS A 947      42.970  40.410  27.880  1.00  0.00           H
ATOM   4746  CA  LYS A 947      40.990  40.350  28.550  1.00  0.00           C
ATOM   4747  HA  LYS A 947      40.830  41.100  27.800  1.00  0.00           H
ATOM   4748  CB  LYS A 947      40.160  39.160  28.040  1.00  0.00           C
ATOM   4749  HB1 LYS A 947      39.110  39.530  27.940  1.00  0.00           H
ATOM   4750  HB2 LYS A 947      40.330  38.330  28.750  1.00  0.00           H
ATOM   4751  CG  LYS A 947      40.430  38.770  26.630  1.00  0.00           C
ATOM   4752  HG1 LYS A 947      39.660  37.990  26.430  1.00  0.00           H
ATOM   4753  HG2 LYS A 947      41.370  38.190  26.460  1.00  0.00           H
ATOM   4754  CD  LYS A 947      40.460  39.830  25.460  1.00  0.00           C
ATOM   4755  HD1 LYS A 947      40.650  39.200  24.560  1.00  0.00           H
ATOM   4756  HD2 LYS A 947      41.330  40.510  25.550  1.00  0.00           H
ATOM   4757  CE  LYS A 947      39.170  40.640  25.300  1.00  0.00           C
ATOM   4758  HE1 LYS A 947      38.800  41.020  26.290  1.00  0.00           H
ATOM   4759  HE2 LYS A 947      38.390  39.920  24.970  1.00  0.00           H
ATOM   4760  NZ  LYS A 947      39.390  41.690  24.330  1.00  0.00           N
ATOM   4761  HZ1 LYS A 947      38.500  42.220  24.230  1.00  0.00           H
ATOM   4762  HZ2 LYS A 947      39.500  41.280  23.380  1.00  0.00           H
ATOM   4763  HZ3 LYS A 947      40.130  42.370  24.580  1.00  0.00           H
ATOM   4764  C   LYS A 947      40.400  40.930  29.820  1.00  0.00           C
ATOM   4765  O   LYS A 947      39.320  40.490  30.320  1.00  0.00           O
ATOM   4766  N   GLY A 948      41.000  42.070  30.280  1.00  0.00           N
ATOM   4767  HN  GLY A 948      41.700  42.400  29.650  1.00  0.00           H
ATOM   4768  CA  GLY A 948      40.840  42.760  31.580  1.00  0.00           C
ATOM   4769  HA1 GLY A 948      39.860  43.230  31.510  1.00  0.00           H
ATOM   4770  HA2 GLY A 948      41.510  43.590  31.700  1.00  0.00           H
ATOM   4771  C   GLY A 948      40.830  41.960  32.850  1.00  0.00           C
ATOM   4772  O   GLY A 948      41.220  40.820  32.910  1.00  0.00           O
ATOM   4773  N   ALA A 949      40.250  42.610  33.910  1.00  0.00           N
ATOM   4774  HN  ALA A 949      39.880  43.510  33.670  1.00  0.00           H
ATOM   4775  CA  ALA A 949      40.300  42.120  35.250  1.00  0.00           C
ATOM   4776  HA  ALA A 949      41.040  41.330  35.340  1.00  0.00           H
ATOM   4777  CB  ALA A 949      40.690  43.200  36.220  1.00  0.00           C
ATOM   4778  HB1 ALA A 949      40.710  42.980  37.300  1.00  0.00           H
ATOM   4779  HB2 ALA A 949      39.840  43.930  36.290  1.00  0.00           H
ATOM   4780  HB3 ALA A 949      41.550  43.840  35.930  1.00  0.00           H
ATOM   4781  C   ALA A 949      38.940  41.490  35.650  1.00  0.00           C
ATOM   4782  O   ALA A 949      38.890  41.030  36.760  1.00  0.00           O
ATOM   4783  N   GLY A 950      37.830  41.550  34.800  1.00  0.00           N
ATOM   4784  HN  GLY A 950      37.950  41.810  33.850  1.00  0.00           H
ATOM   4785  CA  GLY A 950      36.570  41.010  35.150  1.00  0.00           C
ATOM   4786  HA1 GLY A 950      36.660  40.010  35.550  1.00  0.00           H
ATOM   4787  HA2 GLY A 950      35.960  40.930  34.250  1.00  0.00           H
ATOM   4788  C   GLY A 950      35.870  41.800  36.250  1.00  0.00           C
ATOM   4789  O   GLY A 950      35.460  41.270  37.340  1.00  0.00           O
ATOM   4790  N   TYR A 951      35.630  43.100  35.980  1.00  0.00           N
ATOM   4791  HN  TYR A 951      35.690  43.480  35.060  1.00  0.00           H
ATOM   4792  CA  TYR A 951      35.340  44.090  37.010  1.00  0.00           C
ATOM   4793  HA  TYR A 951      36.170  43.990  37.680  1.00  0.00           H
ATOM   4794  CB  TYR A 951      35.250  45.560  36.360  1.00  0.00           C
ATOM   4795  HB1 TYR A 951      34.590  46.120  37.050  1.00  0.00           H
ATOM   4796  HB2 TYR A 951      34.720  45.500  35.390  1.00  0.00           H
ATOM   4797  CG  TYR A 951      36.580  46.250  36.240  1.00  0.00           C
ATOM   4798  CD1 TYR A 951      37.530  46.470  37.280  1.00  0.00           C
ATOM   4799  HD1 TYR A 951      37.310  45.980  38.210  1.00  0.00           H
ATOM   4800  CE1 TYR A 951      38.670  47.300  37.070  1.00  0.00           C
ATOM   4801  HE1 TYR A 951      39.160  47.780  37.900  1.00  0.00           H
ATOM   4802  CZ  TYR A 951      38.990  47.710  35.780  1.00  0.00           C
ATOM   4803  OH  TYR A 951      40.020  48.600  35.570  1.00  0.00           O
ATOM   4804  HH  TYR A 951      39.680  49.290  34.980  1.00  0.00           H
ATOM   4805  CD2 TYR A 951      36.990  46.700  34.990  1.00  0.00           C
ATOM   4806  HD2 TYR A 951      36.200  46.650  34.230  1.00  0.00           H
ATOM   4807  CE2 TYR A 951      38.110  47.390  34.780  1.00  0.00           C
ATOM   4808  HE2 TYR A 951      38.350  47.730  33.780  1.00  0.00           H
ATOM   4809  C   TYR A 951      34.100  43.840  37.860  1.00  0.00           C
ATOM   4810  O   TYR A 951      34.270  43.850  39.060  1.00  0.00           O
ATOM   4811  N   HSD A 952      32.930  43.460  37.270  1.00  0.00           N
ATOM   4812  HN  HSD A 952      32.850  43.420  36.280  1.00  0.00           H
ATOM   4813  CA  HSD A 952      31.740  43.340  38.120  1.00  0.00           C
ATOM   4814  HA  HSD A 952      31.830  44.070  38.900  1.00  0.00           H
ATOM   4815  CB  HSD A 952      30.400  43.530  37.300  1.00  0.00           C
ATOM   4816  HB1 HSD A 952      29.530  43.420  37.990  1.00  0.00           H
ATOM   4817  HB2 HSD A 952      30.380  42.760  36.500  1.00  0.00           H
ATOM   4818  ND1 HSD A 952      30.490  45.060  35.250  1.00  0.00           N
ATOM   4819  HD1 HSD A 952      31.000  44.390  34.720  1.00  0.00           H
ATOM   4820  CG  HSD A 952      30.260  44.910  36.620  1.00  0.00           C
ATOM   4821  CE1 HSD A 952      30.070  46.350  34.970  1.00  0.00           C
ATOM   4822  HE1 HSD A 952      30.090  46.820  33.980  1.00  0.00           H
ATOM   4823  NE2 HSD A 952      29.560  46.930  36.010  1.00  0.00           N
ATOM   4824  CD2 HSD A 952      29.650  46.050  37.050  1.00  0.00           C
ATOM   4825  HD2 HSD A 952      29.370  46.370  38.060  1.00  0.00           H
ATOM   4826  C   HSD A 952      31.810  41.990  38.820  1.00  0.00           C
ATOM   4827  O   HSD A 952      31.350  41.810  39.930  1.00  0.00           O
ATOM   4828  N   LEU A 953      32.540  40.990  38.130  1.00  0.00           N
ATOM   4829  HN  LEU A 953      32.920  41.170  37.230  1.00  0.00           H
ATOM   4830  CA  LEU A 953      32.880  39.720  38.730  1.00  0.00           C
ATOM   4831  HA  LEU A 953      31.960  39.270  39.060  1.00  0.00           H
ATOM   4832  CB  LEU A 953      33.550  38.880  37.650  1.00  0.00           C
ATOM   4833  HB1 LEU A 953      34.560  39.180  37.300  1.00  0.00           H
ATOM   4834  HB2 LEU A 953      32.920  39.020  36.730  1.00  0.00           H
ATOM   4835  CG  LEU A 953      33.480  37.310  37.900  1.00  0.00           C
ATOM   4836  HG  LEU A 953      34.180  37.070  38.720  1.00  0.00           H
ATOM   4837  CD1 LEU A 953      32.090  36.670  38.110  1.00  0.00           C
ATOM   4838 HD11 LEU A 953      32.190  35.560  38.140  1.00  0.00           H
ATOM   4839 HD12 LEU A 953      31.370  36.980  37.320  1.00  0.00           H
ATOM   4840 HD13 LEU A 953      31.770  37.060  39.090  1.00  0.00           H
ATOM   4841  CD2 LEU A 953      34.170  36.770  36.610  1.00  0.00           C
ATOM   4842 HD21 LEU A 953      34.010  35.680  36.750  1.00  0.00           H
ATOM   4843 HD22 LEU A 953      35.200  37.140  36.560  1.00  0.00           H
ATOM   4844 HD23 LEU A 953      33.570  37.050  35.710  1.00  0.00           H
ATOM   4845  C   LEU A 953      33.680  40.030  40.020  1.00  0.00           C
ATOM   4846  O   LEU A 953      33.360  39.390  41.010  1.00  0.00           O
ATOM   4847  N   ASP A 954      34.770  40.850  39.980  1.00  0.00           N
ATOM   4848  HN  ASP A 954      35.120  41.220  39.120  1.00  0.00           H
ATOM   4849  CA  ASP A 954      35.530  41.180  41.200  1.00  0.00           C
ATOM   4850  HA  ASP A 954      35.890  40.250  41.600  1.00  0.00           H
ATOM   4851  CB  ASP A 954      36.790  42.080  40.980  1.00  0.00           C
ATOM   4852  HB1 ASP A 954      37.320  42.190  41.950  1.00  0.00           H
ATOM   4853  HB2 ASP A 954      36.570  43.110  40.640  1.00  0.00           H
ATOM   4854  CG  ASP A 954      37.750  41.290  40.110  1.00  0.00           C
ATOM   4855  OD1 ASP A 954      37.980  40.070  40.100  1.00  0.00           O
ATOM   4856  OD2 ASP A 954      38.180  42.120  39.180  1.00  0.00           O
ATOM   4857  HD2 ASP A 954      38.620  41.620  38.480  1.00  0.00           H
ATOM   4858  C   ASP A 954      34.660  41.740  42.330  1.00  0.00           C
ATOM   4859  O   ASP A 954      34.780  41.380  43.520  1.00  0.00           O
ATOM   4860  N   LEU A 955      33.910  42.820  42.030  1.00  0.00           N
ATOM   4861  HN  LEU A 955      33.920  43.140  41.090  1.00  0.00           H
ATOM   4862  CA  LEU A 955      33.020  43.480  42.950  1.00  0.00           C
ATOM   4863  HA  LEU A 955      33.540  43.740  43.860  1.00  0.00           H
ATOM   4864  CB  LEU A 955      32.550  44.840  42.390  1.00  0.00           C
ATOM   4865  HB1 LEU A 955      32.220  44.740  41.330  1.00  0.00           H
ATOM   4866  HB2 LEU A 955      33.410  45.540  42.270  1.00  0.00           H
ATOM   4867  CG  LEU A 955      31.460  45.580  43.070  1.00  0.00           C
ATOM   4868  HG  LEU A 955      30.570  44.930  43.100  1.00  0.00           H
ATOM   4869  CD1 LEU A 955      31.790  45.910  44.590  1.00  0.00           C
ATOM   4870 HD11 LEU A 955      30.900  46.410  45.040  1.00  0.00           H
ATOM   4871 HD12 LEU A 955      32.560  46.720  44.590  1.00  0.00           H
ATOM   4872 HD13 LEU A 955      31.940  45.020  45.210  1.00  0.00           H
ATOM   4873  CD2 LEU A 955      30.990  46.810  42.300  1.00  0.00           C
ATOM   4874 HD21 LEU A 955      30.740  46.580  41.240  1.00  0.00           H
ATOM   4875 HD22 LEU A 955      31.730  47.650  42.350  1.00  0.00           H
ATOM   4876 HD23 LEU A 955      30.030  47.080  42.760  1.00  0.00           H
ATOM   4877  C   LEU A 955      31.840  42.610  43.490  1.00  0.00           C
ATOM   4878  O   LEU A 955      31.650  42.610  44.700  1.00  0.00           O
ATOM   4879  N   LEU A 956      31.190  41.800  42.710  1.00  0.00           N
ATOM   4880  HN  LEU A 956      31.260  42.000  41.740  1.00  0.00           H
ATOM   4881  CA  LEU A 956      30.240  40.710  43.090  1.00  0.00           C
ATOM   4882  HA  LEU A 956      29.430  41.330  43.420  1.00  0.00           H
ATOM   4883  CB  LEU A 956      29.830  39.950  41.850  1.00  0.00           C
ATOM   4884  HB1 LEU A 956      30.750  39.550  41.380  1.00  0.00           H
ATOM   4885  HB2 LEU A 956      29.380  40.690  41.160  1.00  0.00           H
ATOM   4886  CG  LEU A 956      28.900  38.700  41.990  1.00  0.00           C
ATOM   4887  HG  LEU A 956      29.470  37.790  42.300  1.00  0.00           H
ATOM   4888  CD1 LEU A 956      27.630  38.940  42.870  1.00  0.00           C
ATOM   4889 HD11 LEU A 956      27.910  39.280  43.890  1.00  0.00           H
ATOM   4890 HD12 LEU A 956      27.100  37.980  43.070  1.00  0.00           H
ATOM   4891 HD13 LEU A 956      26.880  39.690  42.520  1.00  0.00           H
ATOM   4892  CD2 LEU A 956      28.320  38.290  40.610  1.00  0.00           C
ATOM   4893 HD21 LEU A 956      27.510  37.560  40.780  1.00  0.00           H
ATOM   4894 HD22 LEU A 956      29.110  37.910  39.940  1.00  0.00           H
ATOM   4895 HD23 LEU A 956      27.900  39.200  40.120  1.00  0.00           H
ATOM   4896  C   LEU A 956      30.610  39.770  44.150  1.00  0.00           C
ATOM   4897  O   LEU A 956      29.850  39.530  45.130  1.00  0.00           O
ATOM   4898  N   MET A 957      31.800  39.160  43.920  1.00  0.00           N
ATOM   4899  HN  MET A 957      32.230  39.310  43.040  1.00  0.00           H
ATOM   4900  CA  MET A 957      32.420  38.320  45.000  1.00  0.00           C
ATOM   4901  HA  MET A 957      31.650  37.620  45.290  1.00  0.00           H
ATOM   4902  CB  MET A 957      33.740  37.740  44.600  1.00  0.00           C
ATOM   4903  HB1 MET A 957      34.200  37.330  45.520  1.00  0.00           H
ATOM   4904  HB2 MET A 957      34.470  38.490  44.260  1.00  0.00           H
ATOM   4905  CG  MET A 957      33.770  36.580  43.640  1.00  0.00           C
ATOM   4906  HG1 MET A 957      34.720  36.010  43.800  1.00  0.00           H
ATOM   4907  HG2 MET A 957      33.860  37.010  42.620  1.00  0.00           H
ATOM   4908  SD  MET A 957      32.340  35.460  43.750  1.00  0.00           S
ATOM   4909  CE  MET A 957      32.580  34.830  45.420  1.00  0.00           C
ATOM   4910  HE1 MET A 957      32.050  33.850  45.470  1.00  0.00           H
ATOM   4911  HE2 MET A 957      32.220  35.510  46.220  1.00  0.00           H
ATOM   4912  HE3 MET A 957      33.670  34.640  45.510  1.00  0.00           H
ATOM   4913  C   MET A 957      32.620  39.100  46.350  1.00  0.00           C
ATOM   4914  O   MET A 957      32.320  38.530  47.420  1.00  0.00           O
ATOM   4915  N   VAL A 958      33.180  40.310  46.310  1.00  0.00           N
ATOM   4916  HN  VAL A 958      33.390  40.610  45.380  1.00  0.00           H
ATOM   4917  CA  VAL A 958      33.310  41.190  47.490  1.00  0.00           C
ATOM   4918  HA  VAL A 958      33.960  40.690  48.200  1.00  0.00           H
ATOM   4919  CB  VAL A 958      34.180  42.460  47.260  1.00  0.00           C
ATOM   4920  HB  VAL A 958      33.770  43.060  46.420  1.00  0.00           H
ATOM   4921  CG1 VAL A 958      34.230  43.460  48.480  1.00  0.00           C
ATOM   4922 HG11 VAL A 958      33.350  44.140  48.620  1.00  0.00           H
ATOM   4923 HG12 VAL A 958      35.060  44.190  48.350  1.00  0.00           H
ATOM   4924 HG13 VAL A 958      34.350  42.770  49.350  1.00  0.00           H
ATOM   4925  CG2 VAL A 958      35.580  41.970  46.860  1.00  0.00           C
ATOM   4926 HG21 VAL A 958      35.490  41.480  45.860  1.00  0.00           H
ATOM   4927 HG22 VAL A 958      36.140  41.290  47.540  1.00  0.00           H
ATOM   4928 HG23 VAL A 958      36.170  42.900  46.780  1.00  0.00           H
ATOM   4929  C   VAL A 958      32.010  41.460  48.150  1.00  0.00           C
ATOM   4930  O   VAL A 958      31.870  41.350  49.360  1.00  0.00           O
ATOM   4931  N   GLY A 959      31.050  41.800  47.320  1.00  0.00           N
ATOM   4932  HN  GLY A 959      31.250  41.870  46.340  1.00  0.00           H
ATOM   4933  CA  GLY A 959      29.640  41.940  47.720  1.00  0.00           C
ATOM   4934  HA1 GLY A 959      29.110  41.840  46.790  1.00  0.00           H
ATOM   4935  HA2 GLY A 959      29.510  42.870  48.260  1.00  0.00           H
ATOM   4936  C   GLY A 959      29.070  40.870  48.570  1.00  0.00           C
ATOM   4937  O   GLY A 959      28.500  41.130  49.630  1.00  0.00           O
ATOM   4938  N   VAL A 960      29.130  39.610  48.110  1.00  0.00           N
ATOM   4939  HN  VAL A 960      29.500  39.430  47.190  1.00  0.00           H
ATOM   4940  CA  VAL A 960      28.560  38.480  48.860  1.00  0.00           C
ATOM   4941  HA  VAL A 960      27.590  38.770  49.240  1.00  0.00           H
ATOM   4942  CB  VAL A 960      28.210  37.220  48.050  1.00  0.00           C
ATOM   4943  HB  VAL A 960      27.800  36.410  48.680  1.00  0.00           H
ATOM   4944  CG1 VAL A 960      27.340  37.570  46.860  1.00  0.00           C
ATOM   4945 HG11 VAL A 960      26.840  36.640  46.520  1.00  0.00           H
ATOM   4946 HG12 VAL A 960      27.930  37.990  46.030  1.00  0.00           H
ATOM   4947 HG13 VAL A 960      26.540  38.270  47.150  1.00  0.00           H
ATOM   4948  CG2 VAL A 960      29.530  36.570  47.540  1.00  0.00           C
ATOM   4949 HG21 VAL A 960      29.310  35.750  46.820  1.00  0.00           H
ATOM   4950 HG22 VAL A 960      30.170  36.240  48.370  1.00  0.00           H
ATOM   4951 HG23 VAL A 960      30.080  37.350  46.970  1.00  0.00           H
ATOM   4952  C   VAL A 960      29.360  38.190  50.100  1.00  0.00           C
ATOM   4953  O   VAL A 960      28.790  37.930  51.150  1.00  0.00           O
ATOM   4954  N   MET A 961      30.740  38.260  50.040  1.00  0.00           N
ATOM   4955  HN  MET A 961      31.190  38.440  49.170  1.00  0.00           H
ATOM   4956  CA  MET A 961      31.560  38.120  51.180  1.00  0.00           C
ATOM   4957  HA  MET A 961      31.310  37.160  51.600  1.00  0.00           H
ATOM   4958  CB  MET A 961      33.030  37.860  50.790  1.00  0.00           C
ATOM   4959  HB1 MET A 961      33.720  38.100  51.640  1.00  0.00           H
ATOM   4960  HB2 MET A 961      33.300  38.540  49.950  1.00  0.00           H
ATOM   4961  CG  MET A 961      33.350  36.440  50.190  1.00  0.00           C
ATOM   4962  HG1 MET A 961      34.460  36.470  50.140  1.00  0.00           H
ATOM   4963  HG2 MET A 961      32.900  36.420  49.180  1.00  0.00           H
ATOM   4964  SD  MET A 961      32.840  35.060  51.300  1.00  0.00           S
ATOM   4965  CE  MET A 961      31.260  34.640  50.530  1.00  0.00           C
ATOM   4966  HE1 MET A 961      30.420  35.350  50.590  1.00  0.00           H
ATOM   4967  HE2 MET A 961      30.810  33.760  51.040  1.00  0.00           H
ATOM   4968  HE3 MET A 961      31.320  34.310  49.460  1.00  0.00           H
ATOM   4969  C   MET A 961      31.440  39.220  52.310  1.00  0.00           C
ATOM   4970  O   MET A 961      31.280  38.840  53.450  1.00  0.00           O
ATOM   4971  N   LEU A 962      31.470  40.550  52.050  1.00  0.00           N
ATOM   4972  HN  LEU A 962      31.650  40.780  51.100  1.00  0.00           H
ATOM   4973  CA  LEU A 962      31.180  41.610  52.990  1.00  0.00           C
ATOM   4974  HA  LEU A 962      31.970  41.500  53.730  1.00  0.00           H
ATOM   4975  CB  LEU A 962      31.250  42.990  52.340  1.00  0.00           C
ATOM   4976  HB1 LEU A 962      30.430  43.090  51.590  1.00  0.00           H
ATOM   4977  HB2 LEU A 962      32.180  42.970  51.750  1.00  0.00           H
ATOM   4978  CG  LEU A 962      31.180  44.150  53.350  1.00  0.00           C
ATOM   4979  HG  LEU A 962      31.630  43.760  54.290  1.00  0.00           H
ATOM   4980  CD1 LEU A 962      32.110  45.280  52.870  1.00  0.00           C
ATOM   4981 HD11 LEU A 962      32.130  46.070  53.640  1.00  0.00           H
ATOM   4982 HD12 LEU A 962      31.710  45.620  51.890  1.00  0.00           H
ATOM   4983 HD13 LEU A 962      33.160  44.930  52.730  1.00  0.00           H
ATOM   4984  CD2 LEU A 962      29.810  44.750  53.580  1.00  0.00           C
ATOM   4985 HD21 LEU A 962      29.950  45.690  54.150  1.00  0.00           H
ATOM   4986 HD22 LEU A 962      29.210  43.970  54.100  1.00  0.00           H
ATOM   4987 HD23 LEU A 962      29.280  45.030  52.650  1.00  0.00           H
ATOM   4988  C   LEU A 962      29.840  41.360  53.750  1.00  0.00           C
ATOM   4989  O   LEU A 962      29.770  41.580  54.980  1.00  0.00           O
ATOM   4990  N   GLY A 963      28.860  40.810  53.020  1.00  0.00           N
ATOM   4991  HN  GLY A 963      29.020  40.700  52.040  1.00  0.00           H
ATOM   4992  CA  GLY A 963      27.690  40.160  53.400  1.00  0.00           C
ATOM   4993  HA1 GLY A 963      27.380  39.600  52.530  1.00  0.00           H
ATOM   4994  HA2 GLY A 963      26.940  40.880  53.690  1.00  0.00           H
ATOM   4995  C   GLY A 963      27.830  39.060  54.420  1.00  0.00           C
ATOM   4996  O   GLY A 963      27.400  39.210  55.520  1.00  0.00           O
ATOM   4997  N   VAL A 964      28.400  37.880  54.040  1.00  0.00           N
ATOM   4998  HN  VAL A 964      28.830  37.780  53.130  1.00  0.00           H
ATOM   4999  CA  VAL A 964      28.540  36.720  54.930  1.00  0.00           C
ATOM   5000  HA  VAL A 964      27.550  36.480  55.270  1.00  0.00           H
ATOM   5001  CB  VAL A 964      29.330  35.540  54.220  1.00  0.00           C
ATOM   5002  HB  VAL A 964      30.280  35.900  53.760  1.00  0.00           H
ATOM   5003  CG1 VAL A 964      29.710  34.420  55.220  1.00  0.00           C
ATOM   5004 HG11 VAL A 964      30.410  34.730  56.010  1.00  0.00           H
ATOM   5005 HG12 VAL A 964      30.090  33.530  54.680  1.00  0.00           H
ATOM   5006 HG13 VAL A 964      28.810  34.100  55.790  1.00  0.00           H
ATOM   5007  CG2 VAL A 964      28.420  34.990  53.050  1.00  0.00           C
ATOM   5008 HG21 VAL A 964      27.380  34.860  53.430  1.00  0.00           H
ATOM   5009 HG22 VAL A 964      28.690  33.950  52.770  1.00  0.00           H
ATOM   5010 HG23 VAL A 964      28.430  35.620  52.150  1.00  0.00           H
ATOM   5011  C   VAL A 964      29.320  37.170  56.230  1.00  0.00           C
ATOM   5012  O   VAL A 964      28.970  36.780  57.330  1.00  0.00           O
ATOM   5013  N   CYS A 965      30.320  38.120  56.050  1.00  0.00           N
ATOM   5014  HN  CYS A 965      30.510  38.370  55.090  1.00  0.00           H
ATOM   5015  CA  CYS A 965      31.180  38.720  57.100  1.00  0.00           C
ATOM   5016  HA  CYS A 965      31.600  37.930  57.700  1.00  0.00           H
ATOM   5017  CB  CYS A 965      32.300  39.630  56.510  1.00  0.00           C
ATOM   5018  HB1 CYS A 965      32.750  40.330  57.240  1.00  0.00           H
ATOM   5019  HB2 CYS A 965      31.930  40.270  55.660  1.00  0.00           H
ATOM   5020  SG  CYS A 965      33.740  38.550  55.990  1.00  0.00           S
ATOM   5021  HG1 CYS A 965      32.990  37.910  55.100  1.00  0.00           H
ATOM   5022  C   CYS A 965      30.290  39.480  58.070  1.00  0.00           C
ATOM   5023  O   CYS A 965      30.410  39.330  59.270  1.00  0.00           O
ATOM   5024  N   SER A 966      29.340  40.310  57.560  1.00  0.00           N
ATOM   5025  HN  SER A 966      29.130  40.360  56.590  1.00  0.00           H
ATOM   5026  CA  SER A 966      28.360  41.030  58.410  1.00  0.00           C
ATOM   5027  HA  SER A 966      28.930  41.710  59.030  1.00  0.00           H
ATOM   5028  CB  SER A 966      27.360  41.870  57.560  1.00  0.00           C
ATOM   5029  HB1 SER A 966      26.590  42.420  58.170  1.00  0.00           H
ATOM   5030  HB2 SER A 966      26.850  41.190  56.860  1.00  0.00           H
ATOM   5031  OG  SER A 966      28.180  42.830  56.830  1.00  0.00           O
ATOM   5032  HG1 SER A 966      28.750  42.320  56.250  1.00  0.00           H
ATOM   5033  C   SER A 966      27.600  40.150  59.310  1.00  0.00           C
ATOM   5034  O   SER A 966      27.360  40.440  60.470  1.00  0.00           O
ATOM   5035  N   VAL A 967      27.200  39.080  58.710  1.00  0.00           N
ATOM   5036  HN  VAL A 967      27.330  38.880  57.750  1.00  0.00           H
ATOM   5037  CA  VAL A 967      26.350  38.120  59.370  1.00  0.00           C
ATOM   5038  HA  VAL A 967      25.690  38.620  60.080  1.00  0.00           H
ATOM   5039  CB  VAL A 967      25.640  37.140  58.410  1.00  0.00           C
ATOM   5040  HB  VAL A 967      26.330  36.930  57.560  1.00  0.00           H
ATOM   5041  CG1 VAL A 967      25.050  35.930  59.070  1.00  0.00           C
ATOM   5042 HG11 VAL A 967      24.430  36.240  59.940  1.00  0.00           H
ATOM   5043 HG12 VAL A 967      25.870  35.300  59.480  1.00  0.00           H
ATOM   5044 HG13 VAL A 967      24.490  35.300  58.350  1.00  0.00           H
ATOM   5045  CG2 VAL A 967      24.430  38.020  57.780  1.00  0.00           C
ATOM   5046 HG21 VAL A 967      23.890  38.440  58.650  1.00  0.00           H
ATOM   5047 HG22 VAL A 967      23.860  37.310  57.130  1.00  0.00           H
ATOM   5048 HG23 VAL A 967      24.930  38.800  57.160  1.00  0.00           H
ATOM   5049  C   VAL A 967      27.090  37.290  60.430  1.00  0.00           C
ATOM   5050  O   VAL A 967      26.510  36.890  61.470  1.00  0.00           O
ATOM   5051  N   MET A 968      28.380  37.010  60.210  1.00  0.00           N
ATOM   5052  HN  MET A 968      28.710  37.070  59.260  1.00  0.00           H
ATOM   5053  CA  MET A 968      29.260  36.340  61.220  1.00  0.00           C
ATOM   5054  HA  MET A 968      28.730  35.670  61.860  1.00  0.00           H
ATOM   5055  CB  MET A 968      30.400  35.590  60.450  1.00  0.00           C
ATOM   5056  HB1 MET A 968      31.190  35.250  61.160  1.00  0.00           H
ATOM   5057  HB2 MET A 968      30.780  36.350  59.750  1.00  0.00           H
ATOM   5058  CG  MET A 968      29.650  34.410  59.680  1.00  0.00           C
ATOM   5059  HG1 MET A 968      28.860  34.740  58.970  1.00  0.00           H
ATOM   5060  HG2 MET A 968      29.080  33.840  60.460  1.00  0.00           H
[truncated: 6,873,249 more chars]
