# Supplementary material for: CryoEM and computational modeling structural insights into the pH regulator NBCn1
Source: Nat Commun. 2025 Nov 11;16:9932. doi: 10.1038/s41467-025-64868-z (PMC12606367; doi:10.1038/s41467-025-64868-z)
Supplement: Supplementary file 7 — Supplementary Data 5 [file 41467_2025_64868_MOESM7_ESM.zip › 100ns_z_restr_MD_NBCn1_2NaCO3/hNBCn1_OF/z-restr_hNBCn1_OF_2NaCO3_first_step_53.pdb]

REMARK    GENERATED BY TRJCONV
TITLE     Title t= 4100.00000 step= 2050000
REMARK    THIS IS A SIMULATION BOX
CRYST1   93.479   93.479  102.399  90.00  90.00  90.00 P 1           1
MODEL        1
ATOM      1  N   LEU A 585      26.440  43.680  33.740  1.00  0.00           N
ATOM      2  HT1 LEU A 585      27.110  44.010  33.020  1.00  0.00           H
ATOM      3  HT2 LEU A 585      26.240  44.480  34.370  1.00  0.00           H
ATOM      4  HT3 LEU A 585      25.590  43.350  33.250  1.00  0.00           H
ATOM      5  CA  LEU A 585      27.050  42.500  34.410  1.00  0.00           C
ATOM      6  HA  LEU A 585      27.910  42.920  34.920  1.00  0.00           H
ATOM      7  CB  LEU A 585      26.150  41.940  35.560  1.00  0.00           C
ATOM      8  HB1 LEU A 585      25.140  41.640  35.210  1.00  0.00           H
ATOM      9  HB2 LEU A 585      25.960  42.730  36.300  1.00  0.00           H
ATOM     10  CG  LEU A 585      26.650  40.650  36.360  1.00  0.00           C
ATOM     11  HG  LEU A 585      27.040  39.910  35.630  1.00  0.00           H
ATOM     12  CD1 LEU A 585      27.880  40.960  37.200  1.00  0.00           C
ATOM     13 HD11 LEU A 585      28.760  41.080  36.530  1.00  0.00           H
ATOM     14 HD12 LEU A 585      28.170  40.300  38.040  1.00  0.00           H
ATOM     15 HD13 LEU A 585      27.860  41.880  37.820  1.00  0.00           H
ATOM     16  CD2 LEU A 585      25.470  40.210  37.340  1.00  0.00           C
ATOM     17 HD21 LEU A 585      25.060  41.020  37.990  1.00  0.00           H
ATOM     18 HD22 LEU A 585      25.800  39.350  37.970  1.00  0.00           H
ATOM     19 HD23 LEU A 585      24.710  39.760  36.680  1.00  0.00           H
ATOM     20  C   LEU A 585      27.380  41.330  33.530  1.00  0.00           C
ATOM     21  O   LEU A 585      28.530  40.960  33.460  1.00  0.00           O
ATOM     22  N   ILE A 586      26.440  40.700  32.880  1.00  0.00           N
ATOM     23  HN  ILE A 586      25.510  41.050  32.910  1.00  0.00           H
ATOM     24  CA  ILE A 586      26.440  39.420  32.170  1.00  0.00           C
ATOM     25  HA  ILE A 586      26.780  38.700  32.900  1.00  0.00           H
ATOM     26  CB  ILE A 586      25.090  38.980  31.610  1.00  0.00           C
ATOM     27  HB  ILE A 586      24.340  38.990  32.430  1.00  0.00           H
ATOM     28  CG2 ILE A 586      24.570  39.930  30.460  1.00  0.00           C
ATOM     29 HG21 ILE A 586      23.570  39.580  30.110  1.00  0.00           H
ATOM     30 HG22 ILE A 586      25.310  39.990  29.630  1.00  0.00           H
ATOM     31 HG23 ILE A 586      24.610  40.960  30.850  1.00  0.00           H
ATOM     32  CG1 ILE A 586      25.050  37.560  31.080  1.00  0.00           C
ATOM     33 HG11 ILE A 586      25.780  37.560  30.250  1.00  0.00           H
ATOM     34 HG12 ILE A 586      24.050  37.350  30.650  1.00  0.00           H
ATOM     35  CD  ILE A 586      25.460  36.420  31.960  1.00  0.00           C
ATOM     36  HD1 ILE A 586      24.610  35.940  32.490  1.00  0.00           H
ATOM     37  HD2 ILE A 586      26.200  36.730  32.730  1.00  0.00           H
ATOM     38  HD3 ILE A 586      25.970  35.580  31.440  1.00  0.00           H
ATOM     39  C   ILE A 586      27.520  39.400  31.050  1.00  0.00           C
ATOM     40  O   ILE A 586      28.290  38.450  30.930  1.00  0.00           O
ATOM     41  N   LEU A 587      27.720  40.540  30.300  1.00  0.00           N
ATOM     42  HN  LEU A 587      27.130  41.340  30.460  1.00  0.00           H
ATOM     43  CA  LEU A 587      28.810  40.880  29.450  1.00  0.00           C
ATOM     44  HA  LEU A 587      28.700  40.060  28.750  1.00  0.00           H
ATOM     45  CB  LEU A 587      28.540  42.170  28.620  1.00  0.00           C
ATOM     46  HB1 LEU A 587      28.710  43.040  29.280  1.00  0.00           H
ATOM     47  HB2 LEU A 587      27.520  42.220  28.190  1.00  0.00           H
ATOM     48  CG  LEU A 587      29.550  42.280  27.450  1.00  0.00           C
ATOM     49  HG  LEU A 587      30.550  41.980  27.810  1.00  0.00           H
ATOM     50  CD1 LEU A 587      29.190  41.480  26.180  1.00  0.00           C
ATOM     51 HD11 LEU A 587      30.070  41.510  25.510  1.00  0.00           H
ATOM     52 HD12 LEU A 587      28.440  42.030  25.570  1.00  0.00           H
ATOM     53 HD13 LEU A 587      28.720  40.500  26.380  1.00  0.00           H
ATOM     54  CD2 LEU A 587      29.560  43.680  26.850  1.00  0.00           C
ATOM     55 HD21 LEU A 587      30.000  44.470  27.500  1.00  0.00           H
ATOM     56 HD22 LEU A 587      28.500  43.890  26.640  1.00  0.00           H
ATOM     57 HD23 LEU A 587      30.140  43.770  25.900  1.00  0.00           H
ATOM     58  C   LEU A 587      30.180  40.860  30.040  1.00  0.00           C
ATOM     59  O   LEU A 587      31.080  40.290  29.470  1.00  0.00           O
ATOM     60  N   ASP A 588      30.390  41.460  31.220  1.00  0.00           N
ATOM     61  HN  ASP A 588      29.630  41.970  31.630  1.00  0.00           H
ATOM     62  CA  ASP A 588      31.610  41.400  31.910  1.00  0.00           C
ATOM     63  HA  ASP A 588      32.390  41.700  31.230  1.00  0.00           H
ATOM     64  CB  ASP A 588      31.720  42.190  33.280  1.00  0.00           C
ATOM     65  HB1 ASP A 588      32.690  42.090  33.800  1.00  0.00           H
ATOM     66  HB2 ASP A 588      30.910  41.890  33.970  1.00  0.00           H
ATOM     67  CG  ASP A 588      31.450  43.710  33.070  1.00  0.00           C
ATOM     68  OD1 ASP A 588      30.360  44.080  32.600  1.00  0.00           O
ATOM     69  OD2 ASP A 588      32.270  44.430  33.750  1.00  0.00           O
ATOM     70  C   ASP A 588      31.940  39.940  32.280  1.00  0.00           C
ATOM     71  O   ASP A 588      33.120  39.590  32.270  1.00  0.00           O
ATOM     72  N   ILE A 589      31.010  39.060  32.710  1.00  0.00           N
ATOM     73  HN  ILE A 589      30.100  39.450  32.740  1.00  0.00           H
ATOM     74  CA  ILE A 589      31.180  37.650  32.900  1.00  0.00           C
ATOM     75  HA  ILE A 589      32.080  37.550  33.480  1.00  0.00           H
ATOM     76  CB  ILE A 589      30.010  37.020  33.600  1.00  0.00           C
ATOM     77  HB  ILE A 589      29.090  37.350  33.090  1.00  0.00           H
ATOM     78  CG2 ILE A 589      30.080  35.500  33.630  1.00  0.00           C
ATOM     79 HG21 ILE A 589      30.350  35.020  32.670  1.00  0.00           H
ATOM     80 HG22 ILE A 589      28.990  35.280  33.770  1.00  0.00           H
ATOM     81 HG23 ILE A 589      30.760  34.990  34.320  1.00  0.00           H
ATOM     82  CG1 ILE A 589      29.900  37.530  35.060  1.00  0.00           C
ATOM     83 HG11 ILE A 589      30.090  38.630  34.980  1.00  0.00           H
ATOM     84 HG12 ILE A 589      30.780  37.210  35.660  1.00  0.00           H
ATOM     85  CD  ILE A 589      28.560  37.310  35.700  1.00  0.00           C
ATOM     86  HD1 ILE A 589      27.850  37.690  34.930  1.00  0.00           H
ATOM     87  HD2 ILE A 589      28.410  37.740  36.710  1.00  0.00           H
ATOM     88  HD3 ILE A 589      28.500  36.200  35.800  1.00  0.00           H
ATOM     89  C   ILE A 589      31.530  36.900  31.640  1.00  0.00           C
ATOM     90  O   ILE A 589      32.570  36.300  31.520  1.00  0.00           O
ATOM     91  N   LYS A 590      30.730  37.030  30.540  1.00  0.00           N
ATOM     92  HN  LYS A 590      29.830  37.430  30.750  1.00  0.00           H
ATOM     93  CA  LYS A 590      30.970  36.660  29.100  1.00  0.00           C
ATOM     94  HA  LYS A 590      30.920  35.590  29.000  1.00  0.00           H
ATOM     95  CB  LYS A 590      29.970  37.220  27.990  1.00  0.00           C
ATOM     96  HB1 LYS A 590      30.300  36.970  26.950  1.00  0.00           H
ATOM     97  HB2 LYS A 590      29.920  38.330  28.060  1.00  0.00           H
ATOM     98  CG  LYS A 590      28.540  36.680  28.080  1.00  0.00           C
ATOM     99  HG1 LYS A 590      28.070  36.770  29.080  1.00  0.00           H
ATOM    100  HG2 LYS A 590      28.580  35.600  27.790  1.00  0.00           H
ATOM    101  CD  LYS A 590      27.590  37.360  27.130  1.00  0.00           C
ATOM    102  HD1 LYS A 590      28.020  37.330  26.110  1.00  0.00           H
ATOM    103  HD2 LYS A 590      27.590  38.440  27.410  1.00  0.00           H
ATOM    104  CE  LYS A 590      26.100  36.810  27.070  1.00  0.00           C
ATOM    105  HE1 LYS A 590      25.760  37.040  28.110  1.00  0.00           H
ATOM    106  HE2 LYS A 590      26.080  35.740  26.830  1.00  0.00           H
ATOM    107  NZ  LYS A 590      25.350  37.510  26.020  1.00  0.00           N
ATOM    108  HZ1 LYS A 590      25.380  36.720  25.350  1.00  0.00           H
ATOM    109  HZ2 LYS A 590      25.940  38.290  25.670  1.00  0.00           H
ATOM    110  HZ3 LYS A 590      24.420  37.770  26.400  1.00  0.00           H
ATOM    111  C   LYS A 590      32.430  36.960  28.710  1.00  0.00           C
ATOM    112  O   LYS A 590      33.100  36.020  28.280  1.00  0.00           O
ATOM    113  N   ARG A 591      33.040  38.200  28.880  1.00  0.00           N
ATOM    114  HN  ARG A 591      32.410  38.870  29.280  1.00  0.00           H
ATOM    115  CA  ARG A 591      34.470  38.520  28.540  1.00  0.00           C
ATOM    116  HA  ARG A 591      34.590  38.440  27.470  1.00  0.00           H
ATOM    117  CB  ARG A 591      34.860  39.950  29.010  1.00  0.00           C
ATOM    118  HB1 ARG A 591      35.950  40.110  28.930  1.00  0.00           H
ATOM    119  HB2 ARG A 591      34.610  40.120  30.080  1.00  0.00           H
ATOM    120  CG  ARG A 591      34.230  41.040  28.200  1.00  0.00           C
ATOM    121  HG1 ARG A 591      34.600  42.070  28.400  1.00  0.00           H
ATOM    122  HG2 ARG A 591      33.120  41.070  28.300  1.00  0.00           H
ATOM    123  CD  ARG A 591      34.320  40.850  26.670  1.00  0.00           C
ATOM    124  HD1 ARG A 591      33.670  40.000  26.400  1.00  0.00           H
ATOM    125  HD2 ARG A 591      35.380  40.710  26.360  1.00  0.00           H
ATOM    126  NE  ARG A 591      33.750  42.080  26.050  1.00  0.00           N
ATOM    127  HE  ARG A 591      33.950  42.970  26.470  1.00  0.00           H
ATOM    128  CZ  ARG A 591      33.050  42.140  24.970  1.00  0.00           C
ATOM    129  NH1 ARG A 591      32.460  41.110  24.340  1.00  0.00           N
ATOM    130 HH11 ARG A 591      31.750  41.320  23.680  1.00  0.00           H
ATOM    131 HH12 ARG A 591      32.380  40.240  24.830  1.00  0.00           H
ATOM    132  NH2 ARG A 591      32.870  43.310  24.360  1.00  0.00           N
ATOM    133 HH21 ARG A 591      33.240  44.060  24.920  1.00  0.00           H
ATOM    134 HH22 ARG A 591      32.700  43.450  23.390  1.00  0.00           H
ATOM    135  C   ARG A 591      35.470  37.580  29.190  1.00  0.00           C
ATOM    136  O   ARG A 591      36.370  37.080  28.540  1.00  0.00           O
ATOM    137  N   LYS A 592      35.390  37.340  30.490  1.00  0.00           N
ATOM    138  HN  LYS A 592      34.640  37.750  31.010  1.00  0.00           H
ATOM    139  CA  LYS A 592      36.310  36.400  31.140  1.00  0.00           C
ATOM    140  HA  LYS A 592      37.320  36.640  30.860  1.00  0.00           H
ATOM    141  CB  LYS A 592      36.270  36.640  32.670  1.00  0.00           C
ATOM    142  HB1 LYS A 592      36.980  35.990  33.240  1.00  0.00           H
ATOM    143  HB2 LYS A 592      35.240  36.460  33.020  1.00  0.00           H
ATOM    144  CG  LYS A 592      36.670  38.090  33.150  1.00  0.00           C
ATOM    145  HG1 LYS A 592      36.790  38.170  34.250  1.00  0.00           H
ATOM    146  HG2 LYS A 592      35.860  38.800  32.850  1.00  0.00           H
ATOM    147  CD  LYS A 592      37.990  38.640  32.530  1.00  0.00           C
ATOM    148  HD1 LYS A 592      37.980  39.670  32.940  1.00  0.00           H
ATOM    149  HD2 LYS A 592      38.030  38.700  31.420  1.00  0.00           H
ATOM    150  CE  LYS A 592      39.240  37.840  32.960  1.00  0.00           C
ATOM    151  HE1 LYS A 592      39.280  36.820  32.520  1.00  0.00           H
ATOM    152  HE2 LYS A 592      39.260  37.700  34.060  1.00  0.00           H
ATOM    153  NZ  LYS A 592      40.430  38.550  32.460  1.00  0.00           N
ATOM    154  HZ1 LYS A 592      40.340  38.460  31.430  1.00  0.00           H
ATOM    155  HZ2 LYS A 592      41.220  38.020  32.890  1.00  0.00           H
ATOM    156  HZ3 LYS A 592      40.560  39.570  32.610  1.00  0.00           H
ATOM    157  C   LYS A 592      35.880  34.900  30.970  1.00  0.00           C
ATOM    158  O   LYS A 592      36.730  34.040  31.190  1.00  0.00           O
ATOM    159  N   ALA A 593      34.640  34.580  30.600  1.00  0.00           N
ATOM    160  HN  ALA A 593      34.090  35.380  30.360  1.00  0.00           H
ATOM    161  CA  ALA A 593      33.990  33.330  30.530  1.00  0.00           C
ATOM    162  HA  ALA A 593      33.870  33.020  31.560  1.00  0.00           H
ATOM    163  CB  ALA A 593      32.470  33.460  30.150  1.00  0.00           C
ATOM    164  HB1 ALA A 593      31.970  34.290  30.700  1.00  0.00           H
ATOM    165  HB2 ALA A 593      31.890  32.510  30.120  1.00  0.00           H
ATOM    166  HB3 ALA A 593      32.450  33.690  29.070  1.00  0.00           H
ATOM    167  C   ALA A 593      34.790  32.170  29.820  1.00  0.00           C
ATOM    168  O   ALA A 593      34.890  31.120  30.390  1.00  0.00           O
ATOM    169  N   PRO A 594      35.430  32.240  28.640  1.00  0.00           N
ATOM    170  CD  PRO A 594      35.360  33.420  27.760  1.00  0.00           C
ATOM    171  HD1 PRO A 594      35.710  34.350  28.260  1.00  0.00           H
ATOM    172  HD2 PRO A 594      34.290  33.590  27.500  1.00  0.00           H
ATOM    173  CA  PRO A 594      36.310  31.250  28.070  1.00  0.00           C
ATOM    174  HA  PRO A 594      35.800  30.300  28.090  1.00  0.00           H
ATOM    175  CB  PRO A 594      36.360  31.670  26.580  1.00  0.00           C
ATOM    176  HB1 PRO A 594      35.560  31.200  25.980  1.00  0.00           H
ATOM    177  HB2 PRO A 594      37.270  31.300  26.030  1.00  0.00           H
ATOM    178  CG  PRO A 594      36.320  33.180  26.570  1.00  0.00           C
ATOM    179  HG1 PRO A 594      37.240  33.690  26.950  1.00  0.00           H
ATOM    180  HG2 PRO A 594      35.950  33.550  25.590  1.00  0.00           H
ATOM    181  C   PRO A 594      37.620  31.020  28.680  1.00  0.00           C
ATOM    182  O   PRO A 594      38.240  30.010  28.340  1.00  0.00           O
ATOM    183  N   PHE A 595      38.170  31.950  29.510  1.00  0.00           N
ATOM    184  HN  PHE A 595      37.820  32.880  29.590  1.00  0.00           H
ATOM    185  CA  PHE A 595      39.480  31.740  30.090  1.00  0.00           C
ATOM    186  HA  PHE A 595      40.050  30.960  29.610  1.00  0.00           H
ATOM    187  CB  PHE A 595      40.480  32.950  29.950  1.00  0.00           C
ATOM    188  HB1 PHE A 595      41.520  32.680  30.230  1.00  0.00           H
ATOM    189  HB2 PHE A 595      40.210  33.840  30.550  1.00  0.00           H
ATOM    190  CG  PHE A 595      40.560  33.400  28.500  1.00  0.00           C
ATOM    191  CD1 PHE A 595      39.860  34.620  28.130  1.00  0.00           C
ATOM    192  HD1 PHE A 595      39.280  35.170  28.870  1.00  0.00           H
ATOM    193  CE1 PHE A 595      39.820  35.010  26.830  1.00  0.00           C
ATOM    194  HE1 PHE A 595      39.200  35.840  26.500  1.00  0.00           H
ATOM    195  CZ  PHE A 595      40.510  34.280  25.860  1.00  0.00           C
ATOM    196  HZ  PHE A 595      40.520  34.550  24.820  1.00  0.00           H
ATOM    197  CD2 PHE A 595      41.350  32.750  27.540  1.00  0.00           C
ATOM    198  HD2 PHE A 595      42.010  31.940  27.810  1.00  0.00           H
ATOM    199  CE2 PHE A 595      41.290  33.220  26.240  1.00  0.00           C
ATOM    200  HE2 PHE A 595      41.830  32.640  25.500  1.00  0.00           H
ATOM    201  C   PHE A 595      39.300  31.680  31.590  1.00  0.00           C
ATOM    202  O   PHE A 595      40.230  31.830  32.350  1.00  0.00           O
ATOM    203  N   PHE A 596      38.080  31.460  32.130  1.00  0.00           N
ATOM    204  HN  PHE A 596      37.340  31.360  31.470  1.00  0.00           H
ATOM    205  CA  PHE A 596      37.670  31.690  33.490  1.00  0.00           C
ATOM    206  HA  PHE A 596      37.910  32.730  33.670  1.00  0.00           H
ATOM    207  CB  PHE A 596      36.140  31.520  33.730  1.00  0.00           C
ATOM    208  HB1 PHE A 596      35.890  30.430  33.690  1.00  0.00           H
ATOM    209  HB2 PHE A 596      35.550  32.210  33.090  1.00  0.00           H
ATOM    210  CG  PHE A 596      35.790  31.910  35.180  1.00  0.00           C
ATOM    211  CD1 PHE A 596      35.300  31.020  36.110  1.00  0.00           C
ATOM    212  HD1 PHE A 596      35.170  29.980  35.850  1.00  0.00           H
ATOM    213  CE1 PHE A 596      34.950  31.420  37.430  1.00  0.00           C
ATOM    214  HE1 PHE A 596      34.750  30.630  38.130  1.00  0.00           H
ATOM    215  CZ  PHE A 596      35.160  32.770  37.790  1.00  0.00           C
ATOM    216  HZ  PHE A 596      34.830  33.060  38.780  1.00  0.00           H
ATOM    217  CD2 PHE A 596      35.870  33.280  35.580  1.00  0.00           C
ATOM    218  HD2 PHE A 596      36.180  34.050  34.880  1.00  0.00           H
ATOM    219  CE2 PHE A 596      35.500  33.740  36.870  1.00  0.00           C
ATOM    220  HE2 PHE A 596      35.560  34.790  37.100  1.00  0.00           H
ATOM    221  C   PHE A 596      38.490  30.850  34.570  1.00  0.00           C
ATOM    222  O   PHE A 596      38.880  31.360  35.600  1.00  0.00           O
ATOM    223  N   LEU A 597      38.820  29.570  34.240  1.00  0.00           N
ATOM    224  HN  LEU A 597      38.280  29.110  33.540  1.00  0.00           H
ATOM    225  CA  LEU A 597      39.590  28.500  34.940  1.00  0.00           C
ATOM    226  HA  LEU A 597      39.900  28.890  35.910  1.00  0.00           H
ATOM    227  CB  LEU A 597      38.830  27.320  35.320  1.00  0.00           C
ATOM    228  HB1 LEU A 597      39.420  26.680  36.000  1.00  0.00           H
ATOM    229  HB2 LEU A 597      38.660  26.740  34.380  1.00  0.00           H
ATOM    230  CG  LEU A 597      37.490  27.480  36.170  1.00  0.00           C
ATOM    231  HG  LEU A 597      36.730  28.080  35.630  1.00  0.00           H
ATOM    232  CD1 LEU A 597      36.760  26.150  36.350  1.00  0.00           C
ATOM    233 HD11 LEU A 597      37.400  25.400  36.860  1.00  0.00           H
ATOM    234 HD12 LEU A 597      36.470  25.650  35.410  1.00  0.00           H
ATOM    235 HD13 LEU A 597      35.830  26.220  36.960  1.00  0.00           H
ATOM    236  CD2 LEU A 597      37.660  28.190  37.550  1.00  0.00           C
ATOM    237 HD21 LEU A 597      38.500  27.670  38.040  1.00  0.00           H
ATOM    238 HD22 LEU A 597      36.660  28.070  38.030  1.00  0.00           H
ATOM    239 HD23 LEU A 597      37.770  29.280  37.310  1.00  0.00           H
ATOM    240  C   LEU A 597      40.920  28.090  34.220  1.00  0.00           C
ATOM    241  O   LEU A 597      41.700  27.210  34.690  1.00  0.00           O
ATOM    242  N   SER A 598      41.260  28.850  33.180  1.00  0.00           N
ATOM    243  HN  SER A 598      40.540  29.520  33.000  1.00  0.00           H
ATOM    244  CA  SER A 598      42.270  28.490  32.130  1.00  0.00           C
ATOM    245  HA  SER A 598      41.970  27.460  31.930  1.00  0.00           H
ATOM    246  CB  SER A 598      41.940  29.270  30.930  1.00  0.00           C
ATOM    247  HB1 SER A 598      42.000  30.350  31.180  1.00  0.00           H
ATOM    248  HB2 SER A 598      40.880  29.110  30.640  1.00  0.00           H
ATOM    249  OG  SER A 598      42.830  28.920  29.830  1.00  0.00           O
ATOM    250  HG1 SER A 598      42.620  28.020  29.590  1.00  0.00           H
ATOM    251  C   SER A 598      43.760  28.680  32.540  1.00  0.00           C
ATOM    252  O   SER A 598      44.570  27.810  32.320  1.00  0.00           O
ATOM    253  N   ASP A 599      44.060  29.780  33.340  1.00  0.00           N
ATOM    254  HN  ASP A 599      43.400  30.510  33.520  1.00  0.00           H
ATOM    255  CA  ASP A 599      45.360  29.930  34.020  1.00  0.00           C
ATOM    256  HA  ASP A 599      46.220  29.600  33.450  1.00  0.00           H
ATOM    257  CB  ASP A 599      45.750  31.390  34.220  1.00  0.00           C
ATOM    258  HB1 ASP A 599      46.640  31.420  34.880  1.00  0.00           H
ATOM    259  HB2 ASP A 599      44.920  32.010  34.640  1.00  0.00           H
ATOM    260  CG  ASP A 599      46.100  32.080  32.890  1.00  0.00           C
ATOM    261  OD1 ASP A 599      46.220  33.300  32.880  1.00  0.00           O
ATOM    262  OD2 ASP A 599      46.120  31.420  31.810  1.00  0.00           O
ATOM    263  C   ASP A 599      45.370  29.240  35.330  1.00  0.00           C
ATOM    264  O   ASP A 599      46.460  28.750  35.720  1.00  0.00           O
ATOM    265  N   PHE A 600      44.160  28.940  35.940  1.00  0.00           N
ATOM    266  HN  PHE A 600      43.310  29.410  35.750  1.00  0.00           H
ATOM    267  CA  PHE A 600      44.090  27.960  37.040  1.00  0.00           C
ATOM    268  HA  PHE A 600      44.880  28.290  37.700  1.00  0.00           H
ATOM    269  CB  PHE A 600      42.690  28.130  37.760  1.00  0.00           C
ATOM    270  HB1 PHE A 600      41.860  28.090  37.020  1.00  0.00           H
ATOM    271  HB2 PHE A 600      42.590  29.170  38.130  1.00  0.00           H
ATOM    272  CG  PHE A 600      42.330  27.130  38.780  1.00  0.00           C
ATOM    273  CD1 PHE A 600      41.380  26.080  38.580  1.00  0.00           C
ATOM    274  HD1 PHE A 600      40.920  25.970  37.610  1.00  0.00           H
ATOM    275  CE1 PHE A 600      40.970  25.300  39.670  1.00  0.00           C
ATOM    276  HE1 PHE A 600      40.130  24.620  39.540  1.00  0.00           H
ATOM    277  CZ  PHE A 600      41.550  25.440  40.930  1.00  0.00           C
ATOM    278  HZ  PHE A 600      41.210  24.730  41.660  1.00  0.00           H
ATOM    279  CD2 PHE A 600      42.960  27.240  40.030  1.00  0.00           C
ATOM    280  HD2 PHE A 600      43.670  28.020  40.290  1.00  0.00           H
ATOM    281  CE2 PHE A 600      42.560  26.460  41.120  1.00  0.00           C
ATOM    282  HE2 PHE A 600      42.950  26.510  42.130  1.00  0.00           H
ATOM    283  C   PHE A 600      44.510  26.560  36.620  1.00  0.00           C
ATOM    284  O   PHE A 600      45.230  25.920  37.350  1.00  0.00           O
ATOM    285  N   LYS A 601      44.090  26.110  35.400  1.00  0.00           N
ATOM    286  HN  LYS A 601      43.400  26.680  34.930  1.00  0.00           H
ATOM    287  CA  LYS A 601      44.460  24.790  34.810  1.00  0.00           C
ATOM    288  HA  LYS A 601      44.050  24.000  35.420  1.00  0.00           H
ATOM    289  CB  LYS A 601      43.770  24.530  33.410  1.00  0.00           C
ATOM    290  HB1 LYS A 601      43.850  25.520  32.900  1.00  0.00           H
ATOM    291  HB2 LYS A 601      42.680  24.350  33.470  1.00  0.00           H
ATOM    292  CG  LYS A 601      44.440  23.380  32.660  1.00  0.00           C
ATOM    293  HG1 LYS A 601      44.260  22.400  33.150  1.00  0.00           H
ATOM    294  HG2 LYS A 601      45.520  23.530  32.510  1.00  0.00           H
ATOM    295  CD  LYS A 601      43.810  23.120  31.280  1.00  0.00           C
ATOM    296  HD1 LYS A 601      42.740  22.890  31.460  1.00  0.00           H
ATOM    297  HD2 LYS A 601      44.390  22.230  30.940  1.00  0.00           H
ATOM    298  CE  LYS A 601      43.970  24.210  30.200  1.00  0.00           C
ATOM    299  HE1 LYS A 601      43.800  25.190  30.700  1.00  0.00           H
ATOM    300  HE2 LYS A 601      43.210  23.980  29.420  1.00  0.00           H
ATOM    301  NZ  LYS A 601      45.370  24.150  29.740  1.00  0.00           N
ATOM    302  HZ1 LYS A 601      45.970  24.360  30.560  1.00  0.00           H
ATOM    303  HZ2 LYS A 601      45.580  24.770  28.940  1.00  0.00           H
ATOM    304  HZ3 LYS A 601      45.570  23.190  29.400  1.00  0.00           H
ATOM    305  C   LYS A 601      45.950  24.550  34.780  1.00  0.00           C
ATOM    306  O   LYS A 601      46.390  23.450  34.970  1.00  0.00           O
ATOM    307  N   ASP A 602      46.720  25.650  34.450  1.00  0.00           N
ATOM    308  HN  ASP A 602      46.240  26.520  34.390  1.00  0.00           H
ATOM    309  CA  ASP A 602      48.060  25.640  34.190  1.00  0.00           C
ATOM    310  HA  ASP A 602      48.380  24.640  33.960  1.00  0.00           H
ATOM    311  CB  ASP A 602      48.310  26.640  32.980  1.00  0.00           C
ATOM    312  HB1 ASP A 602      49.410  26.660  32.880  1.00  0.00           H
ATOM    313  HB2 ASP A 602      47.960  27.620  33.380  1.00  0.00           H
ATOM    314  CG  ASP A 602      47.710  26.280  31.620  1.00  0.00           C
ATOM    315  OD1 ASP A 602      47.740  27.130  30.690  1.00  0.00           O
ATOM    316  OD2 ASP A 602      47.200  25.130  31.490  1.00  0.00           O
ATOM    317  C   ASP A 602      48.860  25.980  35.460  1.00  0.00           C
ATOM    318  O   ASP A 602      50.120  25.920  35.540  1.00  0.00           O
ATOM    319  N   ALA A 603      48.190  26.360  36.550  1.00  0.00           N
ATOM    320  HN  ALA A 603      47.200  26.400  36.450  1.00  0.00           H
ATOM    321  CA  ALA A 603      48.740  26.880  37.820  1.00  0.00           C
ATOM    322  HA  ALA A 603      49.300  27.790  37.640  1.00  0.00           H
ATOM    323  CB  ALA A 603      47.580  27.240  38.840  1.00  0.00           C
ATOM    324  HB1 ALA A 603      46.850  26.410  39.020  1.00  0.00           H
ATOM    325  HB2 ALA A 603      47.110  28.180  38.480  1.00  0.00           H
ATOM    326  HB3 ALA A 603      48.120  27.550  39.770  1.00  0.00           H
ATOM    327  C   ALA A 603      49.870  26.010  38.450  1.00  0.00           C
ATOM    328  O   ALA A 603      50.890  26.510  38.860  1.00  0.00           O
ATOM    329  N   LEU A 604      49.660  24.720  38.480  1.00  0.00           N
ATOM    330  HN  LEU A 604      48.790  24.320  38.190  1.00  0.00           H
ATOM    331  CA  LEU A 604      50.630  23.710  39.110  1.00  0.00           C
ATOM    332  HA  LEU A 604      50.940  24.070  40.070  1.00  0.00           H
ATOM    333  CB  LEU A 604      49.980  22.350  39.240  1.00  0.00           C
ATOM    334  HB1 LEU A 604      50.810  21.730  39.640  1.00  0.00           H
ATOM    335  HB2 LEU A 604      49.730  22.060  38.200  1.00  0.00           H
ATOM    336  CG  LEU A 604      48.830  22.290  40.280  1.00  0.00           C
ATOM    337  HG  LEU A 604      48.160  23.150  40.140  1.00  0.00           H
ATOM    338  CD1 LEU A 604      48.080  20.990  40.200  1.00  0.00           C
ATOM    339 HD11 LEU A 604      47.260  20.990  40.960  1.00  0.00           H
ATOM    340 HD12 LEU A 604      48.800  20.170  40.420  1.00  0.00           H
ATOM    341 HD13 LEU A 604      47.600  20.820  39.220  1.00  0.00           H
ATOM    342  CD2 LEU A 604      49.400  22.590  41.650  1.00  0.00           C
ATOM    343 HD21 LEU A 604      48.740  22.300  42.490  1.00  0.00           H
ATOM    344 HD22 LEU A 604      49.630  23.670  41.800  1.00  0.00           H
ATOM    345 HD23 LEU A 604      50.390  22.130  41.850  1.00  0.00           H
ATOM    346  C   LEU A 604      51.970  23.610  38.310  1.00  0.00           C
ATOM    347  O   LEU A 604      53.050  23.190  38.830  1.00  0.00           O
ATOM    348  N   SER A 605      52.000  24.090  37.110  1.00  0.00           N
ATOM    349  HN  SER A 605      51.160  24.300  36.620  1.00  0.00           H
ATOM    350  CA  SER A 605      53.200  24.090  36.290  1.00  0.00           C
ATOM    351  HA  SER A 605      53.930  23.330  36.540  1.00  0.00           H
ATOM    352  CB  SER A 605      52.750  23.710  34.880  1.00  0.00           C
ATOM    353  HB1 SER A 605      53.640  23.550  34.250  1.00  0.00           H
ATOM    354  HB2 SER A 605      51.990  24.300  34.320  1.00  0.00           H
ATOM    355  OG  SER A 605      52.050  22.420  34.720  1.00  0.00           O
ATOM    356  HG1 SER A 605      51.170  22.530  35.090  1.00  0.00           H
ATOM    357  C   SER A 605      53.730  25.450  36.140  1.00  0.00           C
ATOM    358  O   SER A 605      54.790  25.650  35.570  1.00  0.00           O
ATOM    359  N   LEU A 606      53.010  26.510  36.670  1.00  0.00           N
ATOM    360  HN  LEU A 606      52.120  26.390  37.110  1.00  0.00           H
ATOM    361  CA  LEU A 606      53.540  27.880  36.800  1.00  0.00           C
ATOM    362  HA  LEU A 606      54.400  27.950  36.140  1.00  0.00           H
ATOM    363  CB  LEU A 606      52.450  28.980  36.490  1.00  0.00           C
ATOM    364  HB1 LEU A 606      52.760  30.050  36.590  1.00  0.00           H
ATOM    365  HB2 LEU A 606      51.580  28.810  37.160  1.00  0.00           H
ATOM    366  CG  LEU A 606      52.000  28.890  34.980  1.00  0.00           C
ATOM    367  HG  LEU A 606      51.850  27.810  34.770  1.00  0.00           H
ATOM    368  CD1 LEU A 606      50.580  29.490  34.970  1.00  0.00           C
ATOM    369 HD11 LEU A 606      50.240  29.440  33.910  1.00  0.00           H
ATOM    370 HD12 LEU A 606      50.530  30.550  35.310  1.00  0.00           H
ATOM    371 HD13 LEU A 606      49.860  28.860  35.540  1.00  0.00           H
ATOM    372  CD2 LEU A 606      53.000  29.560  33.990  1.00  0.00           C
ATOM    373 HD21 LEU A 606      54.010  29.120  33.900  1.00  0.00           H
ATOM    374 HD22 LEU A 606      52.980  30.660  34.150  1.00  0.00           H
ATOM    375 HD23 LEU A 606      52.490  29.500  33.010  1.00  0.00           H
ATOM    376  C   LEU A 606      54.050  28.120  38.200  1.00  0.00           C
ATOM    377  O   LEU A 606      53.260  27.980  39.150  1.00  0.00           O
ATOM    378  N   GLN A 607      55.380  28.370  38.420  1.00  0.00           N
ATOM    379  HN  GLN A 607      55.870  28.240  37.560  1.00  0.00           H
ATOM    380  CA  GLN A 607      55.960  28.840  39.630  1.00  0.00           C
ATOM    381  HA  GLN A 607      56.030  27.870  40.110  1.00  0.00           H
ATOM    382  CB  GLN A 607      57.390  29.380  39.360  1.00  0.00           C
ATOM    383  HB1 GLN A 607      57.720  29.770  40.340  1.00  0.00           H
ATOM    384  HB2 GLN A 607      57.280  30.260  38.690  1.00  0.00           H
ATOM    385  CG  GLN A 607      58.430  28.440  38.810  1.00  0.00           C
ATOM    386  HG1 GLN A 607      58.170  27.950  37.840  1.00  0.00           H
ATOM    387  HG2 GLN A 607      58.590  27.570  39.470  1.00  0.00           H
ATOM    388  CD  GLN A 607      59.810  29.100  38.670  1.00  0.00           C
ATOM    389  OE1 GLN A 607      60.580  29.100  39.600  1.00  0.00           O
ATOM    390  NE2 GLN A 607      60.110  29.640  37.490  1.00  0.00           N
ATOM    391 HE21 GLN A 607      61.080  29.880  37.390  1.00  0.00           H
ATOM    392 HE22 GLN A 607      59.490  29.730  36.720  1.00  0.00           H
ATOM    393  C   GLN A 607      55.100  29.670  40.600  1.00  0.00           C
ATOM    394  O   GLN A 607      54.650  30.730  40.160  1.00  0.00           O
ATOM    395  N   CYS A 608      54.860  29.280  41.930  1.00  0.00           N
ATOM    396  HN  CYS A 608      55.230  28.370  42.100  1.00  0.00           H
ATOM    397  CA  CYS A 608      53.990  29.920  42.880  1.00  0.00           C
ATOM    398  HA  CYS A 608      53.610  30.810  42.400  1.00  0.00           H
ATOM    399  CB  CYS A 608      52.790  29.070  43.260  1.00  0.00           C
ATOM    400  HB1 CYS A 608      52.270  29.420  44.190  1.00  0.00           H
ATOM    401  HB2 CYS A 608      53.200  28.090  43.590  1.00  0.00           H
ATOM    402  SG  CYS A 608      51.590  28.690  41.990  1.00  0.00           S
ATOM    403  HG1 CYS A 608      52.450  28.340  41.050  1.00  0.00           H
ATOM    404  C   CYS A 608      54.750  30.290  44.100  1.00  0.00           C
ATOM    405  O   CYS A 608      54.700  31.450  44.550  1.00  0.00           O
ATOM    406  N   LEU A 609      55.290  29.260  44.760  1.00  0.00           N
ATOM    407  HN  LEU A 609      55.480  28.410  44.270  1.00  0.00           H
ATOM    408  CA  LEU A 609      55.590  29.230  46.190  1.00  0.00           C
ATOM    409  HA  LEU A 609      54.640  29.360  46.700  1.00  0.00           H
ATOM    410  CB  LEU A 609      56.040  27.790  46.550  1.00  0.00           C
ATOM    411  HB1 LEU A 609      56.970  27.560  46.000  1.00  0.00           H
ATOM    412  HB2 LEU A 609      55.160  27.240  46.140  1.00  0.00           H
ATOM    413  CG  LEU A 609      56.300  27.400  48.020  1.00  0.00           C
ATOM    414  HG  LEU A 609      57.220  27.890  48.410  1.00  0.00           H
ATOM    415  CD1 LEU A 609      55.060  27.630  48.890  1.00  0.00           C
ATOM    416 HD11 LEU A 609      54.280  26.930  48.510  1.00  0.00           H
ATOM    417 HD12 LEU A 609      54.640  28.660  48.870  1.00  0.00           H
ATOM    418 HD13 LEU A 609      55.240  27.260  49.920  1.00  0.00           H
ATOM    419  CD2 LEU A 609      56.550  25.920  48.060  1.00  0.00           C
ATOM    420 HD21 LEU A 609      57.460  25.700  47.470  1.00  0.00           H
ATOM    421 HD22 LEU A 609      55.710  25.370  47.590  1.00  0.00           H
ATOM    422 HD23 LEU A 609      56.650  25.520  49.100  1.00  0.00           H
ATOM    423  C   LEU A 609      56.500  30.280  46.790  1.00  0.00           C
ATOM    424  O   LEU A 609      56.390  30.710  47.950  1.00  0.00           O
ATOM    425  N   ALA A 610      57.430  30.870  46.040  1.00  0.00           N
ATOM    426  HN  ALA A 610      57.580  30.510  45.110  1.00  0.00           H
ATOM    427  CA  ALA A 610      58.310  31.960  46.380  1.00  0.00           C
ATOM    428  HA  ALA A 610      58.760  31.720  47.340  1.00  0.00           H
ATOM    429  CB  ALA A 610      59.270  32.110  45.280  1.00  0.00           C
ATOM    430  HB1 ALA A 610      59.920  31.210  45.210  1.00  0.00           H
ATOM    431  HB2 ALA A 610      60.000  32.940  45.210  1.00  0.00           H
ATOM    432  HB3 ALA A 610      58.680  32.230  44.340  1.00  0.00           H
ATOM    433  C   ALA A 610      57.600  33.270  46.640  1.00  0.00           C
ATOM    434  O   ALA A 610      57.680  33.870  47.710  1.00  0.00           O
ATOM    435  N   SER A 611      56.750  33.670  45.700  1.00  0.00           N
ATOM    436  HN  SER A 611      56.620  33.050  44.940  1.00  0.00           H
ATOM    437  CA  SER A 611      55.780  34.800  45.920  1.00  0.00           C
ATOM    438  HA  SER A 611      56.350  35.700  46.130  1.00  0.00           H
ATOM    439  CB  SER A 611      54.960  35.070  44.640  1.00  0.00           C
ATOM    440  HB1 SER A 611      54.410  34.200  44.220  1.00  0.00           H
ATOM    441  HB2 SER A 611      55.550  35.370  43.760  1.00  0.00           H
ATOM    442  OG  SER A 611      54.090  36.210  44.810  1.00  0.00           O
ATOM    443  HG1 SER A 611      53.410  35.900  45.430  1.00  0.00           H
ATOM    444  C   SER A 611      54.820  34.540  47.070  1.00  0.00           C
ATOM    445  O   SER A 611      54.450  35.480  47.740  1.00  0.00           O
ATOM    446  N   ILE A 612      54.350  33.260  47.260  1.00  0.00           N
ATOM    447  HN  ILE A 612      54.490  32.530  46.600  1.00  0.00           H
ATOM    448  CA  ILE A 612      53.530  32.840  48.420  1.00  0.00           C
ATOM    449  HA  ILE A 612      52.720  33.550  48.370  1.00  0.00           H
ATOM    450  CB  ILE A 612      52.980  31.450  48.450  1.00  0.00           C
ATOM    451  HB  ILE A 612      53.870  30.790  48.280  1.00  0.00           H
ATOM    452  CG2 ILE A 612      52.260  31.070  49.820  1.00  0.00           C
ATOM    453 HG21 ILE A 612      52.810  31.420  50.710  1.00  0.00           H
ATOM    454 HG22 ILE A 612      52.070  29.980  49.740  1.00  0.00           H
ATOM    455 HG23 ILE A 612      51.210  31.410  49.740  1.00  0.00           H
ATOM    456  CG1 ILE A 612      52.040  31.350  47.260  1.00  0.00           C
ATOM    457 HG11 ILE A 612      52.540  31.840  46.410  1.00  0.00           H
ATOM    458 HG12 ILE A 612      51.180  32.050  47.430  1.00  0.00           H
ATOM    459  CD  ILE A 612      51.550  29.940  46.950  1.00  0.00           C
ATOM    460  HD1 ILE A 612      51.000  29.800  45.990  1.00  0.00           H
ATOM    461  HD2 ILE A 612      50.980  29.650  47.860  1.00  0.00           H
ATOM    462  HD3 ILE A 612      52.450  29.300  46.920  1.00  0.00           H
ATOM    463  C   ILE A 612      54.180  33.220  49.710  1.00  0.00           C
ATOM    464  O   ILE A 612      53.530  33.840  50.520  1.00  0.00           O
ATOM    465  N   LEU A 613      55.490  32.990  49.890  1.00  0.00           N
ATOM    466  HN  LEU A 613      56.030  32.410  49.290  1.00  0.00           H
ATOM    467  CA  LEU A 613      55.980  33.240  51.240  1.00  0.00           C
ATOM    468  HA  LEU A 613      55.200  33.080  51.970  1.00  0.00           H
ATOM    469  CB  LEU A 613      57.290  32.530  51.390  1.00  0.00           C
ATOM    470  HB1 LEU A 613      57.850  32.750  52.320  1.00  0.00           H
ATOM    471  HB2 LEU A 613      57.910  32.800  50.510  1.00  0.00           H
ATOM    472  CG  LEU A 613      57.070  30.960  51.300  1.00  0.00           C
ATOM    473  HG  LEU A 613      56.550  30.590  50.390  1.00  0.00           H
ATOM    474  CD1 LEU A 613      58.430  30.210  51.270  1.00  0.00           C
ATOM    475 HD11 LEU A 613      59.130  30.420  50.420  1.00  0.00           H
ATOM    476 HD12 LEU A 613      58.200  29.140  51.160  1.00  0.00           H
ATOM    477 HD13 LEU A 613      59.050  30.530  52.140  1.00  0.00           H
ATOM    478  CD2 LEU A 613      56.130  30.490  52.480  1.00  0.00           C
ATOM    479 HD21 LEU A 613      55.950  29.390  52.430  1.00  0.00           H
ATOM    480 HD22 LEU A 613      55.130  30.970  52.430  1.00  0.00           H
ATOM    481 HD23 LEU A 613      56.490  30.560  53.530  1.00  0.00           H
ATOM    482  C   LEU A 613      56.220  34.740  51.430  1.00  0.00           C
ATOM    483  O   LEU A 613      56.180  35.270  52.560  1.00  0.00           O
ATOM    484  N   PHE A 614      56.600  35.510  50.360  1.00  0.00           N
ATOM    485  HN  PHE A 614      56.830  35.050  49.510  1.00  0.00           H
ATOM    486  CA  PHE A 614      56.630  36.990  50.430  1.00  0.00           C
ATOM    487  HA  PHE A 614      57.230  37.200  51.300  1.00  0.00           H
ATOM    488  CB  PHE A 614      57.210  37.470  49.060  1.00  0.00           C
ATOM    489  HB1 PHE A 614      56.720  36.800  48.310  1.00  0.00           H
ATOM    490  HB2 PHE A 614      58.290  37.190  48.950  1.00  0.00           H
ATOM    491  CG  PHE A 614      57.060  39.000  48.780  1.00  0.00           C
ATOM    492  CD1 PHE A 614      57.370  40.050  49.690  1.00  0.00           C
ATOM    493  HD1 PHE A 614      57.790  39.770  50.640  1.00  0.00           H
ATOM    494  CE1 PHE A 614      57.210  41.380  49.350  1.00  0.00           C
ATOM    495  HE1 PHE A 614      57.580  42.160  49.990  1.00  0.00           H
ATOM    496  CZ  PHE A 614      56.550  41.790  48.160  1.00  0.00           C
ATOM    497  HZ  PHE A 614      56.470  42.820  47.840  1.00  0.00           H
ATOM    498  CD2 PHE A 614      56.430  39.400  47.570  1.00  0.00           C
ATOM    499  HD2 PHE A 614      56.240  38.540  46.930  1.00  0.00           H
ATOM    500  CE2 PHE A 614      56.200  40.730  47.280  1.00  0.00           C
ATOM    501  HE2 PHE A 614      55.770  40.960  46.320  1.00  0.00           H
ATOM    502  C   PHE A 614      55.230  37.620  50.730  1.00  0.00           C
ATOM    503  O   PHE A 614      55.140  38.400  51.660  1.00  0.00           O
ATOM    504  N   LEU A 615      54.200  37.280  49.950  1.00  0.00           N
ATOM    505  HN  LEU A 615      54.210  36.630  49.200  1.00  0.00           H
ATOM    506  CA  LEU A 615      52.960  37.990  50.200  1.00  0.00           C
ATOM    507  HA  LEU A 615      53.060  39.070  50.290  1.00  0.00           H
ATOM    508  CB  LEU A 615      52.010  37.790  49.050  1.00  0.00           C
ATOM    509  HB1 LEU A 615      51.010  38.180  49.340  1.00  0.00           H
ATOM    510  HB2 LEU A 615      51.840  36.740  48.740  1.00  0.00           H
ATOM    511  CG  LEU A 615      52.570  38.440  47.760  1.00  0.00           C
ATOM    512  HG  LEU A 615      53.670  38.330  47.720  1.00  0.00           H
ATOM    513  CD1 LEU A 615      52.040  37.760  46.480  1.00  0.00           C
ATOM    514 HD11 LEU A 615      52.390  36.720  46.640  1.00  0.00           H
ATOM    515 HD12 LEU A 615      52.660  38.090  45.610  1.00  0.00           H
ATOM    516 HD13 LEU A 615      50.940  37.760  46.340  1.00  0.00           H
ATOM    517  CD2 LEU A 615      52.200  39.940  47.740  1.00  0.00           C
ATOM    518 HD21 LEU A 615      52.450  40.360  46.750  1.00  0.00           H
ATOM    519 HD22 LEU A 615      52.780  40.440  48.550  1.00  0.00           H
ATOM    520 HD23 LEU A 615      51.100  40.130  47.800  1.00  0.00           H
ATOM    521  C   LEU A 615      52.340  37.560  51.540  1.00  0.00           C
ATOM    522  O   LEU A 615      51.710  38.380  52.220  1.00  0.00           O
ATOM    523  N   TYR A 616      52.570  36.270  51.960  1.00  0.00           N
ATOM    524  HN  TYR A 616      52.950  35.590  51.350  1.00  0.00           H
ATOM    525  CA  TYR A 616      52.070  35.750  53.240  1.00  0.00           C
ATOM    526  HA  TYR A 616      51.120  36.240  53.380  1.00  0.00           H
ATOM    527  CB  TYR A 616      52.040  34.260  53.510  1.00  0.00           C
ATOM    528  HB1 TYR A 616      53.060  33.930  53.240  1.00  0.00           H
ATOM    529  HB2 TYR A 616      51.240  33.770  52.900  1.00  0.00           H
ATOM    530  CG  TYR A 616      51.810  33.860  55.000  1.00  0.00           C
ATOM    531  CD1 TYR A 616      50.670  34.210  55.660  1.00  0.00           C
ATOM    532  HD1 TYR A 616      49.870  34.700  55.130  1.00  0.00           H
ATOM    533  CE1 TYR A 616      50.570  34.110  57.030  1.00  0.00           C
ATOM    534  HE1 TYR A 616      49.590  34.300  57.470  1.00  0.00           H
ATOM    535  CZ  TYR A 616      51.620  33.660  57.810  1.00  0.00           C
ATOM    536  OH  TYR A 616      51.540  33.660  59.190  1.00  0.00           O
ATOM    537  HH  TYR A 616      50.610  33.730  59.420  1.00  0.00           H
ATOM    538  CD2 TYR A 616      52.870  33.380  55.750  1.00  0.00           C
ATOM    539  HD2 TYR A 616      53.800  33.170  55.240  1.00  0.00           H
ATOM    540  CE2 TYR A 616      52.810  33.370  57.180  1.00  0.00           C
ATOM    541  HE2 TYR A 616      53.690  33.060  57.710  1.00  0.00           H
ATOM    542  C   TYR A 616      52.750  36.560  54.390  1.00  0.00           C
ATOM    543  O   TYR A 616      52.070  37.040  55.330  1.00  0.00           O
ATOM    544  N   CYS A 617      54.090  36.740  54.370  1.00  0.00           N
ATOM    545  HN  CYS A 617      54.710  36.310  53.710  1.00  0.00           H
ATOM    546  CA  CYS A 617      54.740  37.310  55.560  1.00  0.00           C
ATOM    547  HA  CYS A 617      54.350  36.920  56.490  1.00  0.00           H
ATOM    548  CB  CYS A 617      56.270  37.000  55.490  1.00  0.00           C
ATOM    549  HB1 CYS A 617      56.880  37.430  56.310  1.00  0.00           H
ATOM    550  HB2 CYS A 617      56.660  37.340  54.510  1.00  0.00           H
ATOM    551  SG  CYS A 617      56.530  35.230  55.570  1.00  0.00           S
ATOM    552  HG1 CYS A 617      56.220  35.030  54.300  1.00  0.00           H
ATOM    553  C   CYS A 617      54.650  38.790  55.600  1.00  0.00           C
ATOM    554  O   CYS A 617      54.670  39.330  56.660  1.00  0.00           O
ATOM    555  N   ALA A 618      54.450  39.480  54.510  1.00  0.00           N
ATOM    556  HN  ALA A 618      54.540  39.040  53.620  1.00  0.00           H
ATOM    557  CA  ALA A 618      53.980  40.850  54.490  1.00  0.00           C
ATOM    558  HA  ALA A 618      54.610  41.340  55.220  1.00  0.00           H
ATOM    559  CB  ALA A 618      54.330  41.500  53.180  1.00  0.00           C
ATOM    560  HB1 ALA A 618      53.640  41.040  52.440  1.00  0.00           H
ATOM    561  HB2 ALA A 618      55.390  41.360  52.880  1.00  0.00           H
ATOM    562  HB3 ALA A 618      54.200  42.610  53.210  1.00  0.00           H
ATOM    563  C   ALA A 618      52.580  41.200  54.900  1.00  0.00           C
ATOM    564  O   ALA A 618      52.350  42.170  55.660  1.00  0.00           O
ATOM    565  N   CYS A 619      51.640  40.450  54.310  1.00  0.00           N
ATOM    566  HN  CYS A 619      51.890  39.570  53.910  1.00  0.00           H
ATOM    567  CA  CYS A 619      50.250  40.700  54.470  1.00  0.00           C
ATOM    568  HA  CYS A 619      50.240  41.770  54.440  1.00  0.00           H
ATOM    569  CB  CYS A 619      49.400  40.080  53.350  1.00  0.00           C
ATOM    570  HB1 CYS A 619      48.300  40.210  53.480  1.00  0.00           H
ATOM    571  HB2 CYS A 619      49.530  38.980  53.260  1.00  0.00           H
ATOM    572  SG  CYS A 619      49.710  40.870  51.670  1.00  0.00           S
ATOM    573  HG1 CYS A 619      51.030  40.780  51.730  1.00  0.00           H
ATOM    574  C   CYS A 619      49.580  40.340  55.790  1.00  0.00           C
ATOM    575  O   CYS A 619      48.570  40.930  56.080  1.00  0.00           O
ATOM    576  N   MET A 620      50.100  39.410  56.590  1.00  0.00           N
ATOM    577  HN  MET A 620      50.840  38.820  56.230  1.00  0.00           H
ATOM    578  CA  MET A 620      49.570  38.950  57.870  1.00  0.00           C
ATOM    579  HA  MET A 620      48.530  38.640  57.830  1.00  0.00           H
ATOM    580  CB  MET A 620      50.250  37.650  58.250  1.00  0.00           C
ATOM    581  HB1 MET A 620      50.150  37.010  57.350  1.00  0.00           H
ATOM    582  HB2 MET A 620      49.610  37.230  59.060  1.00  0.00           H
ATOM    583  CG  MET A 620      51.760  37.600  58.400  1.00  0.00           C
ATOM    584  HG1 MET A 620      52.290  38.150  57.600  1.00  0.00           H
ATOM    585  HG2 MET A 620      52.000  36.510  58.300  1.00  0.00           H
ATOM    586  SD  MET A 620      52.420  38.090  59.980  1.00  0.00           S
ATOM    587  CE  MET A 620      52.130  36.700  61.040  1.00  0.00           C
ATOM    588  HE1 MET A 620      53.060  36.100  61.120  1.00  0.00           H
ATOM    589  HE2 MET A 620      51.370  35.980  60.680  1.00  0.00           H
ATOM    590  HE3 MET A 620      51.900  37.000  62.090  1.00  0.00           H
ATOM    591  C   MET A 620      49.590  40.050  58.940  1.00  0.00           C
ATOM    592  O   MET A 620      48.610  40.210  59.670  1.00  0.00           O
ATOM    593  N   SER A 621      50.700  40.840  59.100  1.00  0.00           N
ATOM    594  HN  SER A 621      51.500  40.690  58.520  1.00  0.00           H
ATOM    595  CA  SER A 621      50.830  41.850  60.060  1.00  0.00           C
ATOM    596  HA  SER A 621      50.570  41.370  61.000  1.00  0.00           H
ATOM    597  CB  SER A 621      52.210  42.430  60.150  1.00  0.00           C
ATOM    598  HB1 SER A 621      52.700  42.660  59.180  1.00  0.00           H
ATOM    599  HB2 SER A 621      52.750  41.590  60.640  1.00  0.00           H
ATOM    600  OG  SER A 621      52.310  43.540  61.070  1.00  0.00           O
ATOM    601  HG1 SER A 621      51.990  44.390  60.760  1.00  0.00           H
ATOM    602  C   SER A 621      49.760  43.020  59.950  1.00  0.00           C
ATOM    603  O   SER A 621      49.160  43.220  60.990  1.00  0.00           O
ATOM    604  N   PRO A 622      49.380  43.650  58.860  1.00  0.00           N
ATOM    605  CD  PRO A 622      50.080  43.660  57.570  1.00  0.00           C
ATOM    606  HD1 PRO A 622      49.850  42.730  57.010  1.00  0.00           H
ATOM    607  HD2 PRO A 622      51.170  43.620  57.750  1.00  0.00           H
ATOM    608  CA  PRO A 622      48.280  44.550  58.770  1.00  0.00           C
ATOM    609  HA  PRO A 622      48.440  45.420  59.380  1.00  0.00           H
ATOM    610  CB  PRO A 622      48.170  45.010  57.280  1.00  0.00           C
ATOM    611  HB1 PRO A 622      47.890  46.080  57.160  1.00  0.00           H
ATOM    612  HB2 PRO A 622      47.540  44.380  56.630  1.00  0.00           H
ATOM    613  CG  PRO A 622      49.630  44.870  56.780  1.00  0.00           C
ATOM    614  HG1 PRO A 622      49.780  44.900  55.690  1.00  0.00           H
ATOM    615  HG2 PRO A 622      50.260  45.700  57.130  1.00  0.00           H
ATOM    616  C   PRO A 622      46.920  43.930  59.190  1.00  0.00           C
ATOM    617  O   PRO A 622      46.140  44.610  59.770  1.00  0.00           O
ATOM    618  N   VAL A 623      46.660  42.650  58.880  1.00  0.00           N
ATOM    619  HN  VAL A 623      47.470  42.240  58.460  1.00  0.00           H
ATOM    620  CA  VAL A 623      45.500  41.890  59.320  1.00  0.00           C
ATOM    621  HA  VAL A 623      44.680  42.510  59.010  1.00  0.00           H
ATOM    622  CB  VAL A 623      45.360  40.530  58.610  1.00  0.00           C
ATOM    623  HB  VAL A 623      46.320  40.010  58.780  1.00  0.00           H
ATOM    624  CG1 VAL A 623      44.170  39.620  58.960  1.00  0.00           C
ATOM    625 HG11 VAL A 623      43.260  40.260  58.980  1.00  0.00           H
ATOM    626 HG12 VAL A 623      44.120  39.050  59.920  1.00  0.00           H
ATOM    627 HG13 VAL A 623      44.070  38.830  58.200  1.00  0.00           H
ATOM    628  CG2 VAL A 623      45.200  40.850  57.070  1.00  0.00           C
ATOM    629 HG21 VAL A 623      44.180  41.280  56.960  1.00  0.00           H
ATOM    630 HG22 VAL A 623      45.270  39.900  56.500  1.00  0.00           H
ATOM    631 HG23 VAL A 623      46.010  41.440  56.600  1.00  0.00           H
ATOM    632  C   VAL A 623      45.330  41.800  60.820  1.00  0.00           C
ATOM    633  O   VAL A 623      44.330  42.060  61.430  1.00  0.00           O
ATOM    634  N   ILE A 624      46.500  41.390  61.420  1.00  0.00           N
ATOM    635  HN  ILE A 624      47.210  40.980  60.840  1.00  0.00           H
ATOM    636  CA  ILE A 624      46.590  41.250  62.850  1.00  0.00           C
ATOM    637  HA  ILE A 624      45.760  40.680  63.270  1.00  0.00           H
ATOM    638  CB  ILE A 624      47.830  40.360  63.200  1.00  0.00           C
ATOM    639  HB  ILE A 624      48.740  40.820  62.760  1.00  0.00           H
ATOM    640  CG2 ILE A 624      48.120  40.280  64.750  1.00  0.00           C
ATOM    641 HG21 ILE A 624      48.690  41.190  65.060  1.00  0.00           H
ATOM    642 HG22 ILE A 624      48.770  39.440  65.070  1.00  0.00           H
ATOM    643 HG23 ILE A 624      47.170  40.190  65.310  1.00  0.00           H
ATOM    644  CG1 ILE A 624      47.660  38.900  62.660  1.00  0.00           C
ATOM    645 HG11 ILE A 624      47.380  39.030  61.600  1.00  0.00           H
ATOM    646 HG12 ILE A 624      46.860  38.390  63.230  1.00  0.00           H
ATOM    647  CD  ILE A 624      48.980  38.050  62.580  1.00  0.00           C
ATOM    648  HD1 ILE A 624      49.660  37.990  63.470  1.00  0.00           H
ATOM    649  HD2 ILE A 624      49.530  38.390  61.680  1.00  0.00           H
ATOM    650  HD3 ILE A 624      48.620  37.010  62.440  1.00  0.00           H
ATOM    651  C   ILE A 624      46.560  42.620  63.560  1.00  0.00           C
ATOM    652  O   ILE A 624      45.900  42.910  64.560  1.00  0.00           O
ATOM    653  N   THR A 625      47.180  43.610  62.920  1.00  0.00           N
ATOM    654  HN  THR A 625      47.780  43.470  62.150  1.00  0.00           H
ATOM    655  CA  THR A 625      47.030  45.000  63.380  1.00  0.00           C
ATOM    656  HA  THR A 625      47.420  44.940  64.380  1.00  0.00           H
ATOM    657  CB  THR A 625      47.910  45.990  62.680  1.00  0.00           C
ATOM    658  HB  THR A 625      47.620  46.190  61.630  1.00  0.00           H
ATOM    659  OG1 THR A 625      49.310  45.620  62.720  1.00  0.00           O
ATOM    660  HG1 THR A 625      49.430  44.820  62.190  1.00  0.00           H
ATOM    661  CG2 THR A 625      47.850  47.270  63.500  1.00  0.00           C
ATOM    662 HG21 THR A 625      46.810  47.630  63.700  1.00  0.00           H
ATOM    663 HG22 THR A 625      48.380  48.100  62.970  1.00  0.00           H
ATOM    664 HG23 THR A 625      48.330  47.150  64.490  1.00  0.00           H
ATOM    665  C   THR A 625      45.620  45.540  63.310  1.00  0.00           C
ATOM    666  O   THR A 625      45.150  46.150  64.250  1.00  0.00           O
ATOM    667  N   PHE A 626      44.860  45.190  62.220  1.00  0.00           N
ATOM    668  HN  PHE A 626      45.280  44.640  61.500  1.00  0.00           H
ATOM    669  CA  PHE A 626      43.420  45.490  62.080  1.00  0.00           C
ATOM    670  HA  PHE A 626      43.360  46.560  62.260  1.00  0.00           H
ATOM    671  CB  PHE A 626      42.930  45.190  60.590  1.00  0.00           C
ATOM    672  HB1 PHE A 626      42.800  44.090  60.490  1.00  0.00           H
ATOM    673  HB2 PHE A 626      43.650  45.580  59.850  1.00  0.00           H
ATOM    674  CG  PHE A 626      41.640  45.820  60.210  1.00  0.00           C
ATOM    675  CD1 PHE A 626      40.420  45.090  60.220  1.00  0.00           C
ATOM    676  HD1 PHE A 626      40.500  44.070  60.570  1.00  0.00           H
ATOM    677  CE1 PHE A 626      39.210  45.740  59.910  1.00  0.00           C
ATOM    678  HE1 PHE A 626      38.330  45.120  59.960  1.00  0.00           H
ATOM    679  CZ  PHE A 626      39.200  47.070  59.470  1.00  0.00           C
ATOM    680  HZ  PHE A 626      38.290  47.570  59.200  1.00  0.00           H
ATOM    681  CD2 PHE A 626      41.630  47.110  59.700  1.00  0.00           C
ATOM    682  HD2 PHE A 626      42.580  47.630  59.750  1.00  0.00           H
ATOM    683  CE2 PHE A 626      40.440  47.770  59.340  1.00  0.00           C
ATOM    684  HE2 PHE A 626      40.490  48.770  58.950  1.00  0.00           H
ATOM    685  C   PHE A 626      42.540  44.980  63.280  1.00  0.00           C
ATOM    686  O   PHE A 626      41.880  45.850  63.890  1.00  0.00           O
ATOM    687  N   GLY A 627      42.710  43.760  63.750  1.00  0.00           N
ATOM    688  HN  GLY A 627      43.220  43.100  63.210  1.00  0.00           H
ATOM    689  CA  GLY A 627      41.940  43.190  64.910  1.00  0.00           C
ATOM    690  HA1 GLY A 627      41.850  42.120  64.860  1.00  0.00           H
ATOM    691  HA2 GLY A 627      40.930  43.570  64.840  1.00  0.00           H
ATOM    692  C   GLY A 627      42.410  43.720  66.290  1.00  0.00           C
ATOM    693  O   GLY A 627      41.720  43.580  67.300  1.00  0.00           O
ATOM    694  N   GLY A 628      43.640  44.220  66.250  1.00  0.00           N
ATOM    695  HN  GLY A 628      44.130  43.980  65.410  1.00  0.00           H
ATOM    696  CA  GLY A 628      44.350  44.770  67.380  1.00  0.00           C
ATOM    697  HA1 GLY A 628      45.400  44.820  67.110  1.00  0.00           H
ATOM    698  HA2 GLY A 628      44.070  44.180  68.240  1.00  0.00           H
ATOM    699  C   GLY A 628      43.820  46.090  67.680  1.00  0.00           C
ATOM    700  O   GLY A 628      43.520  46.380  68.850  1.00  0.00           O
ATOM    701  N   LEU A 629      43.670  46.960  66.600  1.00  0.00           N
ATOM    702  HN  LEU A 629      43.930  46.700  65.670  1.00  0.00           H
ATOM    703  CA  LEU A 629      43.080  48.280  66.620  1.00  0.00           C
ATOM    704  HA  LEU A 629      43.410  48.740  67.540  1.00  0.00           H
ATOM    705  CB  LEU A 629      43.600  49.080  65.440  1.00  0.00           C
ATOM    706  HB1 LEU A 629      42.980  50.000  65.400  1.00  0.00           H
ATOM    707  HB2 LEU A 629      43.300  48.520  64.540  1.00  0.00           H
ATOM    708  CG  LEU A 629      45.130  49.390  65.400  1.00  0.00           C
ATOM    709  HG  LEU A 629      45.590  48.380  65.450  1.00  0.00           H
ATOM    710  CD1 LEU A 629      45.540  49.890  64.040  1.00  0.00           C
ATOM    711 HD11 LEU A 629      46.630  49.820  63.830  1.00  0.00           H
ATOM    712 HD12 LEU A 629      45.200  50.920  63.830  1.00  0.00           H
ATOM    713 HD13 LEU A 629      45.070  49.180  63.330  1.00  0.00           H
ATOM    714  CD2 LEU A 629      45.560  50.410  66.470  1.00  0.00           C
ATOM    715 HD21 LEU A 629      46.530  50.920  66.290  1.00  0.00           H
ATOM    716 HD22 LEU A 629      45.600  49.950  67.480  1.00  0.00           H
ATOM    717 HD23 LEU A 629      44.840  51.240  66.570  1.00  0.00           H
ATOM    718  C   LEU A 629      41.560  48.350  66.780  1.00  0.00           C
ATOM    719  O   LEU A 629      40.900  49.240  67.400  1.00  0.00           O
ATOM    720  N   LEU A 630      40.830  47.330  66.250  1.00  0.00           N
ATOM    721  HN  LEU A 630      41.230  46.820  65.500  1.00  0.00           H
ATOM    722  CA  LEU A 630      39.420  47.090  66.640  1.00  0.00           C
ATOM    723  HA  LEU A 630      38.900  48.010  66.440  1.00  0.00           H
ATOM    724  CB  LEU A 630      38.680  45.940  65.840  1.00  0.00           C
ATOM    725  HB1 LEU A 630      37.670  45.770  66.270  1.00  0.00           H
ATOM    726  HB2 LEU A 630      39.300  45.020  65.830  1.00  0.00           H
ATOM    727  CG  LEU A 630      38.500  46.310  64.370  1.00  0.00           C
ATOM    728  HG  LEU A 630      39.450  46.530  63.850  1.00  0.00           H
ATOM    729  CD1 LEU A 630      37.870  45.180  63.530  1.00  0.00           C
ATOM    730 HD11 LEU A 630      37.950  45.390  62.440  1.00  0.00           H
ATOM    731 HD12 LEU A 630      36.790  45.100  63.770  1.00  0.00           H
ATOM    732 HD13 LEU A 630      38.390  44.270  63.910  1.00  0.00           H
ATOM    733  CD2 LEU A 630      37.540  47.480  64.300  1.00  0.00           C
ATOM    734 HD21 LEU A 630      37.100  47.530  63.280  1.00  0.00           H
ATOM    735 HD22 LEU A 630      38.040  48.450  64.500  1.00  0.00           H
ATOM    736 HD23 LEU A 630      36.630  47.350  64.930  1.00  0.00           H
ATOM    737  C   LEU A 630      39.330  46.800  68.130  1.00  0.00           C
ATOM    738  O   LEU A 630      38.450  47.220  68.870  1.00  0.00           O
ATOM    739  N   GLY A 631      40.230  45.920  68.650  1.00  0.00           N
ATOM    740  HN  GLY A 631      40.950  45.510  68.100  1.00  0.00           H
ATOM    741  CA  GLY A 631      40.370  45.620  70.050  1.00  0.00           C
ATOM    742  HA1 GLY A 631      41.280  45.080  70.300  1.00  0.00           H
ATOM    743  HA2 GLY A 631      39.560  45.030  70.420  1.00  0.00           H
ATOM    744  C   GLY A 631      40.400  46.860  70.920  1.00  0.00           C
ATOM    745  O   GLY A 631      39.670  46.930  71.880  1.00  0.00           O
ATOM    746  N   GLU A 632      41.180  47.850  70.670  1.00  0.00           N
ATOM    747  HN  GLU A 632      42.040  47.870  70.160  1.00  0.00           H
ATOM    748  CA  GLU A 632      41.130  49.060  71.460  1.00  0.00           C
ATOM    749  HA  GLU A 632      41.410  48.760  72.460  1.00  0.00           H
ATOM    750  CB  GLU A 632      42.340  49.880  71.010  1.00  0.00           C
ATOM    751  HB1 GLU A 632      42.430  50.810  71.600  1.00  0.00           H
ATOM    752  HB2 GLU A 632      42.120  50.190  69.970  1.00  0.00           H
ATOM    753  CG  GLU A 632      43.690  49.070  71.070  1.00  0.00           C
ATOM    754  HG1 GLU A 632      43.750  48.510  70.110  1.00  0.00           H
ATOM    755  HG2 GLU A 632      43.580  48.300  71.860  1.00  0.00           H
ATOM    756  CD  GLU A 632      44.920  49.800  71.420  1.00  0.00           C
ATOM    757  OE1 GLU A 632      45.920  49.090  71.670  1.00  0.00           O
ATOM    758  OE2 GLU A 632      44.950  51.070  71.460  1.00  0.00           O
ATOM    759  C   GLU A 632      39.850  49.910  71.310  1.00  0.00           C
ATOM    760  O   GLU A 632      39.250  50.460  72.250  1.00  0.00           O
ATOM    761  N   ALA A 633      39.390  50.050  70.070  1.00  0.00           N
ATOM    762  HN  ALA A 633      39.840  49.570  69.320  1.00  0.00           H
ATOM    763  CA  ALA A 633      38.130  50.820  69.820  1.00  0.00           C
ATOM    764  HA  ALA A 633      38.180  51.760  70.340  1.00  0.00           H
ATOM    765  CB  ALA A 633      38.040  51.070  68.290  1.00  0.00           C
ATOM    766  HB1 ALA A 633      37.180  51.690  67.980  1.00  0.00           H
ATOM    767  HB2 ALA A 633      38.000  50.080  67.810  1.00  0.00           H
ATOM    768  HB3 ALA A 633      38.920  51.570  67.820  1.00  0.00           H
ATOM    769  C   ALA A 633      36.780  50.240  70.300  1.00  0.00           C
ATOM    770  O   ALA A 633      35.830  50.900  70.740  1.00  0.00           O
ATOM    771  N   THR A 634      36.650  48.900  70.150  1.00  0.00           N
ATOM    772  HN  THR A 634      37.270  48.340  69.600  1.00  0.00           H
ATOM    773  CA  THR A 634      35.510  48.130  70.690  1.00  0.00           C
ATOM    774  HA  THR A 634      34.590  48.620  70.450  1.00  0.00           H
ATOM    775  CB  THR A 634      35.370  46.720  70.090  1.00  0.00           C
ATOM    776  HB  THR A 634      34.500  46.170  70.520  1.00  0.00           H
ATOM    777  OG1 THR A 634      36.510  45.850  70.320  1.00  0.00           O
ATOM    778  HG1 THR A 634      37.230  46.240  69.820  1.00  0.00           H
ATOM    779  CG2 THR A 634      35.230  46.690  68.590  1.00  0.00           C
ATOM    780 HG21 THR A 634      34.520  47.510  68.370  1.00  0.00           H
ATOM    781 HG22 THR A 634      35.060  45.690  68.120  1.00  0.00           H
ATOM    782 HG23 THR A 634      36.170  47.080  68.140  1.00  0.00           H
ATOM    783  C   THR A 634      35.400  48.000  72.170  1.00  0.00           C
ATOM    784  O   THR A 634      34.450  47.500  72.760  1.00  0.00           O
ATOM    785  N   GLU A 635      36.460  48.400  72.890  1.00  0.00           N
ATOM    786  HN  GLU A 635      37.120  48.880  72.320  1.00  0.00           H
ATOM    787  CA  GLU A 635      36.790  47.810  74.240  1.00  0.00           C
ATOM    788  HA  GLU A 635      37.750  48.200  74.510  1.00  0.00           H
ATOM    789  CB  GLU A 635      35.760  48.300  75.280  1.00  0.00           C
ATOM    790  HB1 GLU A 635      35.960  47.970  76.330  1.00  0.00           H
ATOM    791  HB2 GLU A 635      34.740  48.020  74.970  1.00  0.00           H
ATOM    792  CG  GLU A 635      35.840  49.840  75.410  1.00  0.00           C
ATOM    793  HG1 GLU A 635      35.420  50.310  74.500  1.00  0.00           H
ATOM    794  HG2 GLU A 635      36.890  50.090  75.650  1.00  0.00           H
ATOM    795  CD  GLU A 635      34.970  50.420  76.480  1.00  0.00           C
ATOM    796  OE1 GLU A 635      34.010  51.120  76.160  1.00  0.00           O
ATOM    797  OE2 GLU A 635      35.190  50.070  77.640  1.00  0.00           O
ATOM    798  C   GLU A 635      36.890  46.170  74.280  1.00  0.00           C
ATOM    799  O   GLU A 635      36.410  45.470  75.170  1.00  0.00           O
ATOM    800  N   GLY A 636      37.510  45.570  73.240  1.00  0.00           N
ATOM    801  HN  GLY A 636      37.960  46.070  72.500  1.00  0.00           H
ATOM    802  CA  GLY A 636      38.020  44.190  73.210  1.00  0.00           C
ATOM    803  HA1 GLY A 636      38.190  43.850  74.230  1.00  0.00           H
ATOM    804  HA2 GLY A 636      38.950  44.130  72.660  1.00  0.00           H
ATOM    805  C   GLY A 636      37.010  43.160  72.620  1.00  0.00           C
ATOM    806  O   GLY A 636      37.370  41.990  72.660  1.00  0.00           O
ATOM    807  N   ARG A 637      35.810  43.560  72.070  1.00  0.00           N
ATOM    808  HN  ARG A 637      35.550  44.520  72.170  1.00  0.00           H
ATOM    809  CA  ARG A 637      34.780  42.610  71.550  1.00  0.00           C
ATOM    810  HA  ARG A 637      34.540  41.980  72.380  1.00  0.00           H
ATOM    811  CB  ARG A 637      33.510  43.460  71.190  1.00  0.00           C
ATOM    812  HB1 ARG A 637      32.680  42.810  70.840  1.00  0.00           H
ATOM    813  HB2 ARG A 637      33.780  44.140  70.360  1.00  0.00           H
ATOM    814  CG  ARG A 637      33.090  44.280  72.400  1.00  0.00           C
ATOM    815  HG1 ARG A 637      32.230  44.940  72.140  1.00  0.00           H
ATOM    816  HG2 ARG A 637      33.900  44.970  72.720  1.00  0.00           H
ATOM    817  CD  ARG A 637      32.580  43.490  73.600  1.00  0.00           C
ATOM    818  HD1 ARG A 637      32.620  44.140  74.490  1.00  0.00           H
ATOM    819  HD2 ARG A 637      33.180  42.590  73.840  1.00  0.00           H
ATOM    820  NE  ARG A 637      31.130  43.060  73.440  1.00  0.00           N
ATOM    821  HE  ARG A 637      30.930  42.080  73.370  1.00  0.00           H
ATOM    822  CZ  ARG A 637      30.080  43.850  73.530  1.00  0.00           C
ATOM    823  NH1 ARG A 637      30.200  45.130  73.660  1.00  0.00           N
ATOM    824 HH11 ARG A 637      31.090  45.440  74.000  1.00  0.00           H
ATOM    825 HH12 ARG A 637      29.390  45.730  73.690  1.00  0.00           H
ATOM    826  NH2 ARG A 637      28.830  43.320  73.560  1.00  0.00           N
ATOM    827 HH21 ARG A 637      28.790  42.340  73.370  1.00  0.00           H
ATOM    828 HH22 ARG A 637      28.150  43.790  74.110  1.00  0.00           H
ATOM    829  C   ARG A 637      35.360  41.810  70.370  1.00  0.00           C
ATOM    830  O   ARG A 637      35.100  40.590  70.330  1.00  0.00           O
ATOM    831  N   ILE A 638      36.040  42.430  69.420  1.00  0.00           N
ATOM    832  HN  ILE A 638      36.200  43.400  69.590  1.00  0.00           H
ATOM    833  CA  ILE A 638      36.360  41.830  68.130  1.00  0.00           C
ATOM    834  HA  ILE A 638      35.990  40.810  68.050  1.00  0.00           H
ATOM    835  CB  ILE A 638      35.720  42.620  66.930  1.00  0.00           C
ATOM    836  HB  ILE A 638      36.160  43.640  66.920  1.00  0.00           H
ATOM    837  CG2 ILE A 638      36.040  41.970  65.600  1.00  0.00           C
ATOM    838 HG21 ILE A 638      37.130  42.120  65.440  1.00  0.00           H
ATOM    839 HG22 ILE A 638      35.550  42.430  64.710  1.00  0.00           H
ATOM    840 HG23 ILE A 638      35.940  40.860  65.530  1.00  0.00           H
ATOM    841  CG1 ILE A 638      34.190  42.810  67.190  1.00  0.00           C
ATOM    842 HG11 ILE A 638      34.040  43.440  68.090  1.00  0.00           H
ATOM    843 HG12 ILE A 638      33.780  41.820  67.490  1.00  0.00           H
ATOM    844  CD  ILE A 638      33.430  43.500  66.070  1.00  0.00           C
ATOM    845  HD1 ILE A 638      33.590  42.930  65.130  1.00  0.00           H
ATOM    846  HD2 ILE A 638      33.980  44.450  65.980  1.00  0.00           H
ATOM    847  HD3 ILE A 638      32.350  43.660  66.300  1.00  0.00           H
ATOM    848  C   ILE A 638      37.860  41.730  68.080  1.00  0.00           C
ATOM    849  O   ILE A 638      38.590  42.620  68.550  1.00  0.00           O
ATOM    850  N   SER A 639      38.360  40.610  67.470  1.00  0.00           N
ATOM    851  HN  SER A 639      37.760  39.930  67.080  1.00  0.00           H
ATOM    852  CA  SER A 639      39.750  40.180  67.760  1.00  0.00           C
ATOM    853  HA  SER A 639      40.330  40.950  68.260  1.00  0.00           H
ATOM    854  CB  SER A 639      39.740  39.020  68.820  1.00  0.00           C
ATOM    855  HB1 SER A 639      39.050  39.360  69.630  1.00  0.00           H
ATOM    856  HB2 SER A 639      40.770  38.770  69.170  1.00  0.00           H
ATOM    857  OG  SER A 639      39.200  37.850  68.300  1.00  0.00           O
ATOM    858  HG1 SER A 639      38.300  38.070  68.050  1.00  0.00           H
ATOM    859  C   SER A 639      40.530  39.800  66.480  1.00  0.00           C
ATOM    860  O   SER A 639      40.060  39.730  65.380  1.00  0.00           O
ATOM    861  N   ALA A 640      41.850  39.630  66.640  1.00  0.00           N
ATOM    862  HN  ALA A 640      42.280  39.560  67.540  1.00  0.00           H
ATOM    863  CA  ALA A 640      42.770  39.340  65.550  1.00  0.00           C
ATOM    864  HA  ALA A 640      42.610  40.130  64.840  1.00  0.00           H
ATOM    865  CB  ALA A 640      44.250  39.570  66.070  1.00  0.00           C
ATOM    866  HB1 ALA A 640      44.240  40.600  66.480  1.00  0.00           H
ATOM    867  HB2 ALA A 640      45.000  39.390  65.270  1.00  0.00           H
ATOM    868  HB3 ALA A 640      44.510  38.940  66.950  1.00  0.00           H
ATOM    869  C   ALA A 640      42.490  37.970  64.860  1.00  0.00           C
ATOM    870  O   ALA A 640      42.480  37.850  63.670  1.00  0.00           O
ATOM    871  N   ILE A 641      42.200  36.870  65.630  1.00  0.00           N
ATOM    872  HN  ILE A 641      42.410  36.920  66.600  1.00  0.00           H
ATOM    873  CA  ILE A 641      41.870  35.560  65.080  1.00  0.00           C
ATOM    874  HA  ILE A 641      42.670  35.330  64.390  1.00  0.00           H
ATOM    875  CB  ILE A 641      41.890  34.460  66.200  1.00  0.00           C
ATOM    876  HB  ILE A 641      42.770  34.730  66.820  1.00  0.00           H
ATOM    877  CG2 ILE A 641      40.520  34.400  66.920  1.00  0.00           C
ATOM    878 HG21 ILE A 641      40.140  35.360  67.320  1.00  0.00           H
ATOM    879 HG22 ILE A 641      40.520  33.680  67.760  1.00  0.00           H
ATOM    880 HG23 ILE A 641      39.710  34.030  66.250  1.00  0.00           H
ATOM    881  CG1 ILE A 641      42.220  33.040  65.640  1.00  0.00           C
ATOM    882 HG11 ILE A 641      41.340  32.530  65.180  1.00  0.00           H
ATOM    883 HG12 ILE A 641      42.530  32.350  66.460  1.00  0.00           H
ATOM    884  CD  ILE A 641      43.430  32.850  64.670  1.00  0.00           C
ATOM    885  HD1 ILE A 641      43.680  31.770  64.500  1.00  0.00           H
ATOM    886  HD2 ILE A 641      44.310  33.360  65.150  1.00  0.00           H
ATOM    887  HD3 ILE A 641      43.240  33.400  63.740  1.00  0.00           H
ATOM    888  C   ILE A 641      40.620  35.620  64.240  1.00  0.00           C
ATOM    889  O   ILE A 641      40.570  35.080  63.110  1.00  0.00           O
ATOM    890  N   GLU A 642      39.570  36.400  64.700  1.00  0.00           N
ATOM    891  HN  GLU A 642      39.740  36.810  65.600  1.00  0.00           H
ATOM    892  CA  GLU A 642      38.420  36.620  63.860  1.00  0.00           C
ATOM    893  HA  GLU A 642      38.030  35.640  63.650  1.00  0.00           H
ATOM    894  CB  GLU A 642      37.380  37.460  64.620  1.00  0.00           C
ATOM    895  HB1 GLU A 642      36.630  38.000  64.010  1.00  0.00           H
ATOM    896  HB2 GLU A 642      37.980  38.270  65.100  1.00  0.00           H
ATOM    897  CG  GLU A 642      36.660  36.720  65.800  1.00  0.00           C
ATOM    898  HG1 GLU A 642      37.420  36.160  66.390  1.00  0.00           H
ATOM    899  HG2 GLU A 642      35.940  36.040  65.310  1.00  0.00           H
ATOM    900  CD  GLU A 642      35.880  37.600  66.760  1.00  0.00           C
ATOM    901  OE1 GLU A 642      34.620  37.790  66.610  1.00  0.00           O
ATOM    902  OE2 GLU A 642      36.520  38.140  67.670  1.00  0.00           O
ATOM    903  C   GLU A 642      38.760  37.380  62.580  1.00  0.00           C
ATOM    904  O   GLU A 642      38.270  37.000  61.540  1.00  0.00           O
ATOM    905  N   SER A 643      39.620  38.430  62.680  1.00  0.00           N
ATOM    906  HN  SER A 643      40.010  38.640  63.570  1.00  0.00           H
ATOM    907  CA  SER A 643      40.060  39.180  61.550  1.00  0.00           C
ATOM    908  HA  SER A 643      39.220  39.680  61.100  1.00  0.00           H
ATOM    909  CB  SER A 643      40.970  40.330  62.070  1.00  0.00           C
ATOM    910  HB1 SER A 643      41.370  41.050  61.320  1.00  0.00           H
ATOM    911  HB2 SER A 643      41.850  39.930  62.630  1.00  0.00           H
ATOM    912  OG  SER A 643      40.240  41.280  62.860  1.00  0.00           O
ATOM    913  HG1 SER A 643      40.080  40.750  63.650  1.00  0.00           H
ATOM    914  C   SER A 643      40.870  38.340  60.550  1.00  0.00           C
ATOM    915  O   SER A 643      40.580  38.470  59.340  1.00  0.00           O
ATOM    916  N   LEU A 644      41.720  37.430  61.030  1.00  0.00           N
ATOM    917  HN  LEU A 644      41.790  37.370  62.020  1.00  0.00           H
ATOM    918  CA  LEU A 644      42.390  36.420  60.210  1.00  0.00           C
ATOM    919  HA  LEU A 644      43.050  36.870  59.480  1.00  0.00           H
ATOM    920  CB  LEU A 644      43.360  35.560  61.060  1.00  0.00           C
ATOM    921  HB1 LEU A 644      43.740  34.630  60.550  1.00  0.00           H
ATOM    922  HB2 LEU A 644      42.860  35.180  61.970  1.00  0.00           H
ATOM    923  CG  LEU A 644      44.680  36.240  61.450  1.00  0.00           C
ATOM    924  HG  LEU A 644      44.390  37.270  61.780  1.00  0.00           H
ATOM    925  CD1 LEU A 644      45.240  35.590  62.630  1.00  0.00           C
ATOM    926 HD11 LEU A 644      45.360  34.510  62.370  1.00  0.00           H
ATOM    927 HD12 LEU A 644      44.700  35.720  63.590  1.00  0.00           H
ATOM    928 HD13 LEU A 644      46.250  36.010  62.820  1.00  0.00           H
ATOM    929  CD2 LEU A 644      45.710  36.410  60.290  1.00  0.00           C
ATOM    930 HD21 LEU A 644      45.400  37.110  59.480  1.00  0.00           H
ATOM    931 HD22 LEU A 644      46.100  35.460  59.860  1.00  0.00           H
ATOM    932 HD23 LEU A 644      46.600  36.890  60.740  1.00  0.00           H
ATOM    933  C   LEU A 644      41.470  35.550  59.390  1.00  0.00           C
ATOM    934  O   LEU A 644      41.560  35.400  58.170  1.00  0.00           O
ATOM    935  N   PHE A 645      40.460  35.010  60.120  1.00  0.00           N
ATOM    936  HN  PHE A 645      40.480  35.060  61.110  1.00  0.00           H
ATOM    937  CA  PHE A 645      39.410  34.110  59.680  1.00  0.00           C
ATOM    938  HA  PHE A 645      39.960  33.440  59.050  1.00  0.00           H
ATOM    939  CB  PHE A 645      38.530  33.450  60.770  1.00  0.00           C
ATOM    940  HB1 PHE A 645      37.730  32.900  60.240  1.00  0.00           H
ATOM    941  HB2 PHE A 645      37.950  34.200  61.360  1.00  0.00           H
ATOM    942  CG  PHE A 645      39.150  32.420  61.640  1.00  0.00           C
ATOM    943  CD1 PHE A 645      38.380  31.820  62.690  1.00  0.00           C
ATOM    944  HD1 PHE A 645      37.420  32.270  62.910  1.00  0.00           H
ATOM    945  CE1 PHE A 645      39.020  30.780  63.470  1.00  0.00           C
ATOM    946  HE1 PHE A 645      38.440  30.210  64.180  1.00  0.00           H
ATOM    947  CZ  PHE A 645      40.410  30.510  63.320  1.00  0.00           C
ATOM    948  HZ  PHE A 645      40.910  29.750  63.900  1.00  0.00           H
ATOM    949  CD2 PHE A 645      40.500  32.120  61.510  1.00  0.00           C
ATOM    950  HD2 PHE A 645      40.990  32.630  60.710  1.00  0.00           H
ATOM    951  CE2 PHE A 645      41.110  31.150  62.380  1.00  0.00           C
ATOM    952  HE2 PHE A 645      42.170  30.970  62.230  1.00  0.00           H
ATOM    953  C   PHE A 645      38.600  34.800  58.590  1.00  0.00           C
ATOM    954  O   PHE A 645      38.260  34.150  57.580  1.00  0.00           O
ATOM    955  N   GLY A 646      38.250  36.120  58.710  1.00  0.00           N
ATOM    956  HN  GLY A 646      38.450  36.600  59.560  1.00  0.00           H
ATOM    957  CA  GLY A 646      37.620  36.890  57.710  1.00  0.00           C
ATOM    958  HA1 GLY A 646      37.390  37.880  58.080  1.00  0.00           H
ATOM    959  HA2 GLY A 646      36.760  36.340  57.360  1.00  0.00           H
ATOM    960  C   GLY A 646      38.410  37.070  56.460  1.00  0.00           C
ATOM    961  O   GLY A 646      37.850  36.940  55.360  1.00  0.00           O
ATOM    962  N   ALA A 647      39.710  37.520  56.650  1.00  0.00           N
ATOM    963  HN  ALA A 647      39.930  37.750  57.590  1.00  0.00           H
ATOM    964  CA  ALA A 647      40.600  37.730  55.560  1.00  0.00           C
ATOM    965  HA  ALA A 647      40.260  38.390  54.780  1.00  0.00           H
ATOM    966  CB  ALA A 647      41.930  38.250  56.270  1.00  0.00           C
ATOM    967  HB1 ALA A 647      42.130  37.580  57.140  1.00  0.00           H
ATOM    968  HB2 ALA A 647      41.810  39.320  56.520  1.00  0.00           H
ATOM    969  HB3 ALA A 647      42.830  38.180  55.610  1.00  0.00           H
ATOM    970  C   ALA A 647      40.860  36.450  54.780  1.00  0.00           C
ATOM    971  O   ALA A 647      40.850  36.480  53.590  1.00  0.00           O
ATOM    972  N   SER A 648      40.940  35.300  55.550  1.00  0.00           N
ATOM    973  HN  SER A 648      41.060  35.380  56.540  1.00  0.00           H
ATOM    974  CA  SER A 648      40.920  33.940  55.040  1.00  0.00           C
ATOM    975  HA  SER A 648      41.700  33.900  54.290  1.00  0.00           H
ATOM    976  CB  SER A 648      41.360  32.940  56.160  1.00  0.00           C
ATOM    977  HB1 SER A 648      40.510  32.770  56.860  1.00  0.00           H
ATOM    978  HB2 SER A 648      42.190  33.430  56.710  1.00  0.00           H
ATOM    979  OG  SER A 648      41.770  31.640  55.660  1.00  0.00           O
ATOM    980  HG1 SER A 648      42.250  31.840  54.850  1.00  0.00           H
ATOM    981  C   SER A 648      39.720  33.530  54.230  1.00  0.00           C
ATOM    982  O   SER A 648      39.720  33.130  53.080  1.00  0.00           O
ATOM    983  N   LEU A 649      38.520  33.860  54.870  1.00  0.00           N
ATOM    984  HN  LEU A 649      38.450  34.190  55.800  1.00  0.00           H
ATOM    985  CA  LEU A 649      37.240  33.560  54.240  1.00  0.00           C
ATOM    986  HA  LEU A 649      37.140  32.520  54.000  1.00  0.00           H
ATOM    987  CB  LEU A 649      36.130  33.930  55.280  1.00  0.00           C
ATOM    988  HB1 LEU A 649      36.130  35.010  55.510  1.00  0.00           H
ATOM    989  HB2 LEU A 649      36.240  33.370  56.240  1.00  0.00           H
ATOM    990  CG  LEU A 649      34.660  33.660  54.760  1.00  0.00           C
ATOM    991  HG  LEU A 649      34.390  34.410  53.990  1.00  0.00           H
ATOM    992  CD1 LEU A 649      34.420  32.260  54.220  1.00  0.00           C
ATOM    993 HD11 LEU A 649      33.400  32.110  53.810  1.00  0.00           H
ATOM    994 HD12 LEU A 649      34.630  31.500  54.990  1.00  0.00           H
ATOM    995 HD13 LEU A 649      35.180  32.130  53.410  1.00  0.00           H
ATOM    996  CD2 LEU A 649      33.640  33.910  55.950  1.00  0.00           C
ATOM    997 HD21 LEU A 649      33.810  33.150  56.740  1.00  0.00           H
ATOM    998 HD22 LEU A 649      32.570  33.770  55.680  1.00  0.00           H
ATOM    999 HD23 LEU A 649      33.770  34.950  56.330  1.00  0.00           H
ATOM   1000  C   LEU A 649      36.990  34.300  52.890  1.00  0.00           C
ATOM   1001  O   LEU A 649      36.820  33.770  51.780  1.00  0.00           O
ATOM   1002  N   THR A 650      37.160  35.650  52.910  1.00  0.00           N
ATOM   1003  HN  THR A 650      37.360  36.080  53.790  1.00  0.00           H
ATOM   1004  CA  THR A 650      37.010  36.580  51.810  1.00  0.00           C
ATOM   1005  HA  THR A 650      35.970  36.390  51.570  1.00  0.00           H
ATOM   1006  CB  THR A 650      37.250  38.130  52.250  1.00  0.00           C
ATOM   1007  HB  THR A 650      38.310  38.390  52.440  1.00  0.00           H
ATOM   1008  OG1 THR A 650      36.670  38.490  53.570  1.00  0.00           O
ATOM   1009  HG1 THR A 650      37.060  37.880  54.200  1.00  0.00           H
ATOM   1010  CG2 THR A 650      36.600  39.100  51.360  1.00  0.00           C
ATOM   1011 HG21 THR A 650      35.500  39.050  51.490  1.00  0.00           H
ATOM   1012 HG22 THR A 650      36.870  38.900  50.310  1.00  0.00           H
ATOM   1013 HG23 THR A 650      36.940  40.140  51.490  1.00  0.00           H
ATOM   1014  C   THR A 650      38.000  36.190  50.750  1.00  0.00           C
ATOM   1015  O   THR A 650      37.670  36.100  49.560  1.00  0.00           O
ATOM   1016  N   GLY A 651      39.260  35.970  51.170  1.00  0.00           N
ATOM   1017  HN  GLY A 651      39.510  36.180  52.110  1.00  0.00           H
ATOM   1018  CA  GLY A 651      40.300  35.700  50.220  1.00  0.00           C
ATOM   1019  HA1 GLY A 651      41.150  35.770  50.900  1.00  0.00           H
ATOM   1020  HA2 GLY A 651      40.440  36.580  49.630  1.00  0.00           H
ATOM   1021  C   GLY A 651      40.220  34.430  49.460  1.00  0.00           C
ATOM   1022  O   GLY A 651      40.360  34.420  48.240  1.00  0.00           O
ATOM   1023  N   ILE A 652      39.920  33.280  50.110  1.00  0.00           N
ATOM   1024  HN  ILE A 652      39.770  33.310  51.090  1.00  0.00           H
ATOM   1025  CA  ILE A 652      39.850  31.920  49.480  1.00  0.00           C
ATOM   1026  HA  ILE A 652      40.780  31.810  48.950  1.00  0.00           H
ATOM   1027  CB  ILE A 652      39.480  30.870  50.570  1.00  0.00           C
ATOM   1028  HB  ILE A 652      38.730  31.300  51.260  1.00  0.00           H
ATOM   1029  CG2 ILE A 652      38.930  29.450  50.040  1.00  0.00           C
ATOM   1030 HG21 ILE A 652      39.150  28.640  50.780  1.00  0.00           H
ATOM   1031 HG22 ILE A 652      39.470  29.140  49.110  1.00  0.00           H
ATOM   1032 HG23 ILE A 652      37.850  29.570  49.800  1.00  0.00           H
ATOM   1033  CG1 ILE A 652      40.730  30.590  51.450  1.00  0.00           C
ATOM   1034 HG11 ILE A 652      41.320  31.480  51.730  1.00  0.00           H
ATOM   1035 HG12 ILE A 652      41.400  29.880  50.900  1.00  0.00           H
ATOM   1036  CD  ILE A 652      40.320  29.950  52.850  1.00  0.00           C
ATOM   1037  HD1 ILE A 652      39.770  28.990  52.660  1.00  0.00           H
ATOM   1038  HD2 ILE A 652      39.720  30.600  53.520  1.00  0.00           H
ATOM   1039  HD3 ILE A 652      41.290  29.790  53.360  1.00  0.00           H
ATOM   1040  C   ILE A 652      38.740  31.930  48.430  1.00  0.00           C
ATOM   1041  O   ILE A 652      38.860  31.530  47.250  1.00  0.00           O
ATOM   1042  N   ALA A 653      37.600  32.560  48.840  1.00  0.00           N
ATOM   1043  HN  ALA A 653      37.480  32.910  49.770  1.00  0.00           H
ATOM   1044  CA  ALA A 653      36.470  32.860  47.950  1.00  0.00           C
ATOM   1045  HA  ALA A 653      36.200  31.930  47.480  1.00  0.00           H
ATOM   1046  CB  ALA A 653      35.390  33.390  48.820  1.00  0.00           C
ATOM   1047  HB1 ALA A 653      34.880  32.660  49.460  1.00  0.00           H
ATOM   1048  HB2 ALA A 653      34.580  33.810  48.190  1.00  0.00           H
ATOM   1049  HB3 ALA A 653      35.870  34.140  49.480  1.00  0.00           H
ATOM   1050  C   ALA A 653      36.660  33.810  46.680  1.00  0.00           C
ATOM   1051  O   ALA A 653      36.310  33.470  45.530  1.00  0.00           O
ATOM   1052  N   TYR A 654      37.190  34.930  46.980  1.00  0.00           N
ATOM   1053  HN  TYR A 654      37.290  35.200  47.930  1.00  0.00           H
ATOM   1054  CA  TYR A 654      37.610  35.970  45.990  1.00  0.00           C
ATOM   1055  HA  TYR A 654      36.710  36.280  45.490  1.00  0.00           H
ATOM   1056  CB  TYR A 654      38.140  37.230  46.720  1.00  0.00           C
ATOM   1057  HB1 TYR A 654      39.000  36.990  47.380  1.00  0.00           H
ATOM   1058  HB2 TYR A 654      37.310  37.650  47.330  1.00  0.00           H
ATOM   1059  CG  TYR A 654      38.440  38.300  45.730  1.00  0.00           C
ATOM   1060  CD1 TYR A 654      39.730  38.540  45.260  1.00  0.00           C
ATOM   1061  HD1 TYR A 654      40.590  38.010  45.640  1.00  0.00           H
ATOM   1062  CE1 TYR A 654      39.820  39.360  44.150  1.00  0.00           C
ATOM   1063  HE1 TYR A 654      40.790  39.350  43.650  1.00  0.00           H
ATOM   1064  CZ  TYR A 654      38.820  40.250  43.710  1.00  0.00           C
ATOM   1065  OH  TYR A 654      39.080  40.890  42.460  1.00  0.00           O
ATOM   1066  HH  TYR A 654      39.780  40.450  41.980  1.00  0.00           H
ATOM   1067  CD2 TYR A 654      37.340  39.090  45.280  1.00  0.00           C
ATOM   1068  HD2 TYR A 654      36.320  38.840  45.550  1.00  0.00           H
ATOM   1069  CE2 TYR A 654      37.580  40.110  44.330  1.00  0.00           C
ATOM   1070  HE2 TYR A 654      36.760  40.680  43.910  1.00  0.00           H
ATOM   1071  C   TYR A 654      38.600  35.430  44.950  1.00  0.00           C
ATOM   1072  O   TYR A 654      38.500  35.680  43.740  1.00  0.00           O
ATOM   1073  N   SER A 655      39.570  34.590  45.380  1.00  0.00           N
ATOM   1074  HN  SER A 655      39.680  34.450  46.360  1.00  0.00           H
ATOM   1075  CA  SER A 655      40.540  34.070  44.480  1.00  0.00           C
ATOM   1076  HA  SER A 655      41.000  34.800  43.820  1.00  0.00           H
ATOM   1077  CB  SER A 655      41.750  33.430  45.230  1.00  0.00           C
ATOM   1078  HB1 SER A 655      42.540  33.100  44.520  1.00  0.00           H
ATOM   1079  HB2 SER A 655      41.400  32.650  45.940  1.00  0.00           H
ATOM   1080  OG  SER A 655      42.460  34.450  46.020  1.00  0.00           O
ATOM   1081  HG1 SER A 655      42.070  34.460  46.900  1.00  0.00           H
ATOM   1082  C   SER A 655      40.060  32.960  43.570  1.00  0.00           C
ATOM   1083  O   SER A 655      40.470  32.840  42.390  1.00  0.00           O
ATOM   1084  N   LEU A 656      39.110  32.210  44.090  1.00  0.00           N
ATOM   1085  HN  LEU A 656      38.830  32.300  45.050  1.00  0.00           H
ATOM   1086  CA  LEU A 656      38.270  31.290  43.280  1.00  0.00           C
ATOM   1087  HA  LEU A 656      39.010  30.630  42.850  1.00  0.00           H
ATOM   1088  CB  LEU A 656      37.340  30.450  44.330  1.00  0.00           C
ATOM   1089  HB1 LEU A 656      36.420  30.030  43.870  1.00  0.00           H
ATOM   1090  HB2 LEU A 656      36.990  31.150  45.120  1.00  0.00           H
ATOM   1091  CG  LEU A 656      38.000  29.260  44.980  1.00  0.00           C
ATOM   1092  HG  LEU A 656      38.900  29.570  45.540  1.00  0.00           H
ATOM   1093  CD1 LEU A 656      37.020  28.520  45.890  1.00  0.00           C
ATOM   1094 HD11 LEU A 656      37.570  27.620  46.250  1.00  0.00           H
ATOM   1095 HD12 LEU A 656      36.080  28.130  45.430  1.00  0.00           H
ATOM   1096 HD13 LEU A 656      36.720  29.140  46.750  1.00  0.00           H
ATOM   1097  CD2 LEU A 656      38.490  28.290  43.890  1.00  0.00           C
ATOM   1098 HD21 LEU A 656      38.900  27.410  44.420  1.00  0.00           H
ATOM   1099 HD22 LEU A 656      39.370  28.750  43.390  1.00  0.00           H
ATOM   1100 HD23 LEU A 656      37.700  28.100  43.130  1.00  0.00           H
ATOM   1101  C   LEU A 656      37.450  31.900  42.220  1.00  0.00           C
ATOM   1102  O   LEU A 656      37.470  31.370  41.100  1.00  0.00           O
ATOM   1103  N   PHE A 657      36.720  32.920  42.480  1.00  0.00           N
ATOM   1104  HN  PHE A 657      36.490  33.210  43.410  1.00  0.00           H
ATOM   1105  CA  PHE A 657      35.700  33.360  41.560  1.00  0.00           C
ATOM   1106  HA  PHE A 657      35.600  32.800  40.650  1.00  0.00           H
ATOM   1107  CB  PHE A 657      34.340  33.270  42.280  1.00  0.00           C
ATOM   1108  HB1 PHE A 657      33.560  33.700  41.620  1.00  0.00           H
ATOM   1109  HB2 PHE A 657      34.410  33.830  43.240  1.00  0.00           H
ATOM   1110  CG  PHE A 657      33.950  31.820  42.400  1.00  0.00           C
ATOM   1111  CD1 PHE A 657      34.040  31.180  43.660  1.00  0.00           C
ATOM   1112  HD1 PHE A 657      34.410  31.730  44.520  1.00  0.00           H
ATOM   1113  CE1 PHE A 657      33.600  29.860  43.910  1.00  0.00           C
ATOM   1114  HE1 PHE A 657      33.710  29.500  44.910  1.00  0.00           H
ATOM   1115  CZ  PHE A 657      33.070  29.160  42.770  1.00  0.00           C
ATOM   1116  HZ  PHE A 657      32.550  28.210  42.880  1.00  0.00           H
ATOM   1117  CD2 PHE A 657      33.470  31.130  41.330  1.00  0.00           C
ATOM   1118  HD2 PHE A 657      33.510  31.710  40.420  1.00  0.00           H
ATOM   1119  CE2 PHE A 657      33.120  29.760  41.520  1.00  0.00           C
ATOM   1120  HE2 PHE A 657      32.630  29.200  40.740  1.00  0.00           H
ATOM   1121  C   PHE A 657      35.800  34.810  41.040  1.00  0.00           C
ATOM   1122  O   PHE A 657      35.060  35.230  40.130  1.00  0.00           O
ATOM   1123  N   ALA A 658      36.710  35.620  41.610  1.00  0.00           N
ATOM   1124  HN  ALA A 658      37.340  35.200  42.260  1.00  0.00           H
ATOM   1125  CA  ALA A 658      36.920  36.940  40.980  1.00  0.00           C
ATOM   1126  HA  ALA A 658      35.970  37.440  41.040  1.00  0.00           H
ATOM   1127  CB  ALA A 658      37.880  37.830  41.740  1.00  0.00           C
ATOM   1128  HB1 ALA A 658      38.950  37.600  41.550  1.00  0.00           H
ATOM   1129  HB2 ALA A 658      37.740  37.900  42.830  1.00  0.00           H
ATOM   1130  HB3 ALA A 658      37.760  38.870  41.340  1.00  0.00           H
ATOM   1131  C   ALA A 658      37.370  36.860  39.520  1.00  0.00           C
ATOM   1132  O   ALA A 658      38.040  35.900  39.130  1.00  0.00           O
ATOM   1133  N   GLY A 659      37.040  37.900  38.740  1.00  0.00           N
ATOM   1134  HN  GLY A 659      36.600  38.690  39.170  1.00  0.00           H
ATOM   1135  CA  GLY A 659      37.410  38.190  37.410  1.00  0.00           C
ATOM   1136  HA1 GLY A 659      36.940  39.110  37.100  1.00  0.00           H
ATOM   1137  HA2 GLY A 659      37.140  37.350  36.780  1.00  0.00           H
ATOM   1138  C   GLY A 659      38.960  38.510  37.380  1.00  0.00           C
ATOM   1139  O   GLY A 659      39.660  38.210  36.420  1.00  0.00           O
ATOM   1140  N   GLN A 660      39.530  39.090  38.470  1.00  0.00           N
ATOM   1141  HN  GLN A 660      39.070  39.240  39.340  1.00  0.00           H
ATOM   1142  CA  GLN A 660      40.940  39.480  38.480  1.00  0.00           C
ATOM   1143  HA  GLN A 660      41.510  39.140  37.630  1.00  0.00           H
ATOM   1144  CB  GLN A 660      41.060  40.960  38.540  1.00  0.00           C
ATOM   1145  HB1 GLN A 660      41.050  41.430  39.550  1.00  0.00           H
ATOM   1146  HB2 GLN A 660      40.160  41.350  38.010  1.00  0.00           H
ATOM   1147  CG  GLN A 660      42.350  41.470  37.830  1.00  0.00           C
ATOM   1148  HG1 GLN A 660      42.520  42.530  38.130  1.00  0.00           H
ATOM   1149  HG2 GLN A 660      42.280  41.520  36.710  1.00  0.00           H
ATOM   1150  CD  GLN A 660      43.650  40.670  38.120  1.00  0.00           C
ATOM   1151  OE1 GLN A 660      44.110  40.470  39.240  1.00  0.00           O
ATOM   1152  NE2 GLN A 660      44.240  39.960  37.050  1.00  0.00           N
ATOM   1153 HE21 GLN A 660      45.010  39.390  37.350  1.00  0.00           H
ATOM   1154 HE22 GLN A 660      43.980  40.280  36.140  1.00  0.00           H
ATOM   1155  C   GLN A 660      41.360  38.880  39.750  1.00  0.00           C
ATOM   1156  O   GLN A 660      40.790  39.260  40.770  1.00  0.00           O
ATOM   1157  N   PRO A 661      42.280  37.850  39.930  1.00  0.00           N
ATOM   1158  CD  PRO A 661      42.660  36.990  38.810  1.00  0.00           C
ATOM   1159  HD1 PRO A 661      43.480  37.460  38.210  1.00  0.00           H
ATOM   1160  HD2 PRO A 661      41.730  36.850  38.230  1.00  0.00           H
ATOM   1161  CA  PRO A 661      42.380  37.110  41.250  1.00  0.00           C
ATOM   1162  HA  PRO A 661      41.590  37.330  41.960  1.00  0.00           H
ATOM   1163  CB  PRO A 661      42.210  35.640  40.870  1.00  0.00           C
ATOM   1164  HB1 PRO A 661      41.180  35.390  40.540  1.00  0.00           H
ATOM   1165  HB2 PRO A 661      42.610  34.900  41.580  1.00  0.00           H
ATOM   1166  CG  PRO A 661      42.990  35.660  39.510  1.00  0.00           C
ATOM   1167  HG1 PRO A 661      44.070  35.580  39.720  1.00  0.00           H
ATOM   1168  HG2 PRO A 661      42.700  34.690  39.050  1.00  0.00           H
ATOM   1169  C   PRO A 661      43.640  37.490  41.990  1.00  0.00           C
ATOM   1170  O   PRO A 661      43.890  37.060  43.150  1.00  0.00           O
ATOM   1171  N   LEU A 662      44.520  38.330  41.330  1.00  0.00           N
ATOM   1172  HN  LEU A 662      44.290  38.770  40.470  1.00  0.00           H
ATOM   1173  CA  LEU A 662      45.820  38.720  41.850  1.00  0.00           C
ATOM   1174  HA  LEU A 662      46.210  37.900  42.440  1.00  0.00           H
ATOM   1175  CB  LEU A 662      46.730  39.120  40.660  1.00  0.00           C
ATOM   1176  HB1 LEU A 662      47.620  39.460  41.220  1.00  0.00           H
ATOM   1177  HB2 LEU A 662      46.320  39.900  39.970  1.00  0.00           H
ATOM   1178  CG  LEU A 662      47.120  37.960  39.730  1.00  0.00           C
ATOM   1179  HG  LEU A 662      46.180  37.530  39.340  1.00  0.00           H
ATOM   1180  CD1 LEU A 662      47.880  38.460  38.510  1.00  0.00           C
ATOM   1181 HD11 LEU A 662      47.200  38.920  37.770  1.00  0.00           H
ATOM   1182 HD12 LEU A 662      48.470  37.660  38.020  1.00  0.00           H
ATOM   1183 HD13 LEU A 662      48.630  39.230  38.770  1.00  0.00           H
ATOM   1184  CD2 LEU A 662      47.930  36.880  40.440  1.00  0.00           C
ATOM   1185 HD21 LEU A 662      48.050  36.070  39.690  1.00  0.00           H
ATOM   1186 HD22 LEU A 662      47.400  36.560  41.370  1.00  0.00           H
ATOM   1187 HD23 LEU A 662      48.950  37.180  40.760  1.00  0.00           H
ATOM   1188  C   LEU A 662      45.670  39.880  42.800  1.00  0.00           C
ATOM   1189  O   LEU A 662      46.540  40.230  43.590  1.00  0.00           O
ATOM   1190  N   THR A 663      44.550  40.580  42.690  1.00  0.00           N
ATOM   1191  HN  THR A 663      43.890  40.560  41.940  1.00  0.00           H
ATOM   1192  CA  THR A 663      44.230  41.600  43.690  1.00  0.00           C
ATOM   1193  HA  THR A 663      45.050  42.310  43.640  1.00  0.00           H
ATOM   1194  CB  THR A 663      43.000  42.400  43.450  1.00  0.00           C
ATOM   1195  HB  THR A 663      42.780  43.030  44.340  1.00  0.00           H
ATOM   1196  OG1 THR A 663      41.860  41.560  43.330  1.00  0.00           O
ATOM   1197  HG1 THR A 663      41.940  40.870  43.990  1.00  0.00           H
ATOM   1198  CG2 THR A 663      43.110  43.320  42.230  1.00  0.00           C
ATOM   1199 HG21 THR A 663      42.090  43.670  41.940  1.00  0.00           H
ATOM   1200 HG22 THR A 663      43.440  42.830  41.300  1.00  0.00           H
ATOM   1201 HG23 THR A 663      43.680  44.250  42.450  1.00  0.00           H
ATOM   1202  C   THR A 663      44.200  41.050  45.150  1.00  0.00           C
ATOM   1203  O   THR A 663      43.410  40.200  45.560  1.00  0.00           O
ATOM   1204  N   ILE A 664      45.040  41.570  46.040  1.00  0.00           N
ATOM   1205  HN  ILE A 664      45.540  42.420  45.870  1.00  0.00           H
ATOM   1206  CA  ILE A 664      45.080  41.140  47.500  1.00  0.00           C
ATOM   1207  HA  ILE A 664      44.810  40.100  47.620  1.00  0.00           H
ATOM   1208  CB  ILE A 664      46.500  41.420  48.150  1.00  0.00           C
ATOM   1209  HB  ILE A 664      46.710  42.480  47.890  1.00  0.00           H
ATOM   1210  CG2 ILE A 664      46.540  41.210  49.680  1.00  0.00           C
ATOM   1211 HG21 ILE A 664      46.340  40.140  49.890  1.00  0.00           H
ATOM   1212 HG22 ILE A 664      45.790  41.910  50.120  1.00  0.00           H
ATOM   1213 HG23 ILE A 664      47.510  41.490  50.130  1.00  0.00           H
ATOM   1214  CG1 ILE A 664      47.670  40.690  47.430  1.00  0.00           C
ATOM   1215 HG11 ILE A 664      48.640  40.920  47.890  1.00  0.00           H
ATOM   1216 HG12 ILE A 664      47.640  41.010  46.370  1.00  0.00           H
ATOM   1217  CD  ILE A 664      47.490  39.150  47.510  1.00  0.00           C
ATOM   1218  HD1 ILE A 664      47.570  38.860  48.580  1.00  0.00           H
ATOM   1219  HD2 ILE A 664      48.330  38.720  46.910  1.00  0.00           H
ATOM   1220  HD3 ILE A 664      46.590  38.660  47.080  1.00  0.00           H
ATOM   1221  C   ILE A 664      44.090  41.950  48.230  1.00  0.00           C
ATOM   1222  O   ILE A 664      44.030  43.190  48.130  1.00  0.00           O
ATOM   1223  N   LEU A 665      43.080  41.280  48.860  1.00  0.00           N
ATOM   1224  HN  LEU A 665      43.030  40.320  48.620  1.00  0.00           H
ATOM   1225  CA  LEU A 665      42.190  41.950  49.720  1.00  0.00           C
ATOM   1226  HA  LEU A 665      41.850  42.930  49.370  1.00  0.00           H
ATOM   1227  CB  LEU A 665      40.910  41.070  50.000  1.00  0.00           C
ATOM   1228  HB1 LEU A 665      40.100  41.750  50.310  1.00  0.00           H
ATOM   1229  HB2 LEU A 665      41.080  40.340  50.830  1.00  0.00           H
ATOM   1230  CG  LEU A 665      40.240  40.580  48.690  1.00  0.00           C
ATOM   1231  HG  LEU A 665      40.910  39.790  48.280  1.00  0.00           H
ATOM   1232  CD1 LEU A 665      38.860  39.900  48.990  1.00  0.00           C
ATOM   1233 HD11 LEU A 665      39.070  38.960  49.550  1.00  0.00           H
ATOM   1234 HD12 LEU A 665      38.330  39.580  48.070  1.00  0.00           H
ATOM   1235 HD13 LEU A 665      38.220  40.630  49.520  1.00  0.00           H
ATOM   1236  CD2 LEU A 665      40.120  41.570  47.470  1.00  0.00           C
ATOM   1237 HD21 LEU A 665      39.700  41.050  46.580  1.00  0.00           H
ATOM   1238 HD22 LEU A 665      41.090  42.050  47.230  1.00  0.00           H
ATOM   1239 HD23 LEU A 665      39.450  42.410  47.740  1.00  0.00           H
ATOM   1240  C   LEU A 665      42.820  42.280  51.000  1.00  0.00           C
ATOM   1241  O   LEU A 665      43.170  41.390  51.730  1.00  0.00           O
ATOM   1242  N   GLY A 666      43.080  43.530  51.340  1.00  0.00           N
ATOM   1243  HN  GLY A 666      42.530  44.220  50.880  1.00  0.00           H
ATOM   1244  CA  GLY A 666      43.790  44.100  52.500  1.00  0.00           C
ATOM   1245  HA1 GLY A 666      44.760  44.480  52.220  1.00  0.00           H
ATOM   1246  HA2 GLY A 666      43.950  43.310  53.220  1.00  0.00           H
ATOM   1247  C   GLY A 666      43.010  45.130  53.220  1.00  0.00           C
ATOM   1248  O   GLY A 666      41.810  45.350  53.000  1.00  0.00           O
ATOM   1249  N   SER A 667      43.680  45.910  54.020  1.00  0.00           N
ATOM   1250  HN  SER A 667      44.660  45.860  54.080  1.00  0.00           H
ATOM   1251  CA  SER A 667      43.120  46.750  55.100  1.00  0.00           C
ATOM   1252  HA  SER A 667      42.230  46.270  55.460  1.00  0.00           H
ATOM   1253  CB  SER A 667      44.080  47.120  56.310  1.00  0.00           C
ATOM   1254  HB1 SER A 667      44.520  46.230  56.810  1.00  0.00           H
ATOM   1255  HB2 SER A 667      43.660  47.820  57.060  1.00  0.00           H
ATOM   1256  OG  SER A 667      45.330  47.790  55.890  1.00  0.00           O
ATOM   1257  HG1 SER A 667      45.050  48.720  55.880  1.00  0.00           H
ATOM   1258  C   SER A 667      42.750  48.110  54.550  1.00  0.00           C
ATOM   1259  O   SER A 667      43.520  48.890  53.890  1.00  0.00           O
ATOM   1260  N   THR A 668      41.540  48.580  54.870  1.00  0.00           N
ATOM   1261  HN  THR A 668      40.900  48.010  55.360  1.00  0.00           H
ATOM   1262  CA  THR A 668      41.040  49.910  54.690  1.00  0.00           C
ATOM   1263  HA  THR A 668      41.920  50.410  54.300  1.00  0.00           H
ATOM   1264  CB  THR A 668      39.930  50.020  53.670  1.00  0.00           C
ATOM   1265  HB  THR A 668      40.330  49.700  52.680  1.00  0.00           H
ATOM   1266  OG1 THR A 668      39.360  51.390  53.580  1.00  0.00           O
ATOM   1267  HG1 THR A 668      38.710  51.370  52.880  1.00  0.00           H
ATOM   1268  CG2 THR A 668      38.770  49.080  54.050  1.00  0.00           C
ATOM   1269 HG21 THR A 668      38.010  49.060  53.220  1.00  0.00           H
ATOM   1270 HG22 THR A 668      38.390  49.300  55.060  1.00  0.00           H
ATOM   1271 HG23 THR A 668      39.230  48.070  54.070  1.00  0.00           H
ATOM   1272  C   THR A 668      40.850  50.660  55.960  1.00  0.00           C
ATOM   1273  O   THR A 668      40.000  50.290  56.750  1.00  0.00           O
ATOM   1274  N   GLY A 669      41.570  51.810  56.060  1.00  0.00           N
ATOM   1275  HN  GLY A 669      42.160  52.090  55.300  1.00  0.00           H
ATOM   1276  CA  GLY A 669      41.470  52.630  57.210  1.00  0.00           C
ATOM   1277  HA1 GLY A 669      42.270  53.350  57.140  1.00  0.00           H
ATOM   1278  HA2 GLY A 669      41.630  52.040  58.090  1.00  0.00           H
ATOM   1279  C   GLY A 669      40.220  53.390  57.510  1.00  0.00           C
ATOM   1280  O   GLY A 669      39.760  53.450  58.650  1.00  0.00           O
ATOM   1281  N   PRO A 670      39.510  53.840  56.490  1.00  0.00           N
ATOM   1282  CD  PRO A 670      40.070  54.350  55.210  1.00  0.00           C
ATOM   1283  HD1 PRO A 670      39.970  53.540  54.460  1.00  0.00           H
ATOM   1284  HD2 PRO A 670      41.130  54.700  55.230  1.00  0.00           H
ATOM   1285  CA  PRO A 670      38.090  54.260  56.530  1.00  0.00           C
ATOM   1286  HA  PRO A 670      38.100  55.020  57.290  1.00  0.00           H
ATOM   1287  CB  PRO A 670      37.810  54.760  55.030  1.00  0.00           C
ATOM   1288  HB1 PRO A 670      37.040  55.570  55.070  1.00  0.00           H
ATOM   1289  HB2 PRO A 670      37.680  53.860  54.390  1.00  0.00           H
ATOM   1290  CG  PRO A 670      39.100  55.450  54.720  1.00  0.00           C
ATOM   1291  HG1 PRO A 670      39.140  55.600  53.610  1.00  0.00           H
ATOM   1292  HG2 PRO A 670      39.350  56.420  55.210  1.00  0.00           H
ATOM   1293  C   PRO A 670      37.170  53.230  57.060  1.00  0.00           C
ATOM   1294  O   PRO A 670      36.200  53.650  57.750  1.00  0.00           O
ATOM   1295  N   VAL A 671      37.300  51.890  56.840  1.00  0.00           N
ATOM   1296  HN  VAL A 671      38.040  51.560  56.240  1.00  0.00           H
ATOM   1297  CA  VAL A 671      36.360  51.070  57.630  1.00  0.00           C
ATOM   1298  HA  VAL A 671      35.350  51.460  57.720  1.00  0.00           H
ATOM   1299  CB  VAL A 671      36.270  49.670  57.050  1.00  0.00           C
ATOM   1300  HB  VAL A 671      37.280  49.240  56.950  1.00  0.00           H
ATOM   1301  CG1 VAL A 671      35.270  48.800  57.850  1.00  0.00           C
ATOM   1302 HG11 VAL A 671      35.720  48.530  58.830  1.00  0.00           H
ATOM   1303 HG12 VAL A 671      35.090  47.840  57.340  1.00  0.00           H
ATOM   1304 HG13 VAL A 671      34.270  49.290  57.930  1.00  0.00           H
ATOM   1305  CG2 VAL A 671      35.720  49.840  55.580  1.00  0.00           C
ATOM   1306 HG21 VAL A 671      35.690  48.890  55.010  1.00  0.00           H
ATOM   1307 HG22 VAL A 671      36.420  50.510  55.040  1.00  0.00           H
ATOM   1308 HG23 VAL A 671      34.670  50.200  55.590  1.00  0.00           H
ATOM   1309  C   VAL A 671      36.700  51.010  59.100  1.00  0.00           C
ATOM   1310  O   VAL A 671      35.750  50.920  59.830  1.00  0.00           O
ATOM   1311  N   LEU A 672      37.960  51.070  59.480  1.00  0.00           N
ATOM   1312  HN  LEU A 672      38.620  51.090  58.730  1.00  0.00           H
ATOM   1313  CA  LEU A 672      38.420  51.070  60.850  1.00  0.00           C
ATOM   1314  HA  LEU A 672      38.020  50.130  61.200  1.00  0.00           H
ATOM   1315  CB  LEU A 672      39.920  51.320  60.930  1.00  0.00           C
ATOM   1316  HB1 LEU A 672      40.270  52.310  60.580  1.00  0.00           H
ATOM   1317  HB2 LEU A 672      40.360  50.530  60.280  1.00  0.00           H
ATOM   1318  CG  LEU A 672      40.520  51.230  62.280  1.00  0.00           C
ATOM   1319  HG  LEU A 672      39.920  51.910  62.930  1.00  0.00           H
ATOM   1320  CD1 LEU A 672      40.440  49.710  62.790  1.00  0.00           C
ATOM   1321 HD11 LEU A 672      41.210  49.060  62.320  1.00  0.00           H
ATOM   1322 HD12 LEU A 672      39.410  49.320  62.660  1.00  0.00           H
ATOM   1323 HD13 LEU A 672      40.800  49.850  63.830  1.00  0.00           H
ATOM   1324  CD2 LEU A 672      41.940  51.740  62.480  1.00  0.00           C
ATOM   1325 HD21 LEU A 672      42.350  51.700  63.510  1.00  0.00           H
ATOM   1326 HD22 LEU A 672      42.080  52.750  62.060  1.00  0.00           H
ATOM   1327 HD23 LEU A 672      42.570  51.010  61.920  1.00  0.00           H
ATOM   1328  C   LEU A 672      37.790  52.200  61.690  1.00  0.00           C
ATOM   1329  O   LEU A 672      37.350  52.010  62.850  1.00  0.00           O
ATOM   1330  N   VAL A 673      37.670  53.390  61.160  1.00  0.00           N
ATOM   1331  HN  VAL A 673      38.060  53.480  60.250  1.00  0.00           H
ATOM   1332  CA  VAL A 673      37.280  54.560  61.920  1.00  0.00           C
ATOM   1333  HA  VAL A 673      37.560  54.390  62.960  1.00  0.00           H
ATOM   1334  CB  VAL A 673      37.910  55.840  61.300  1.00  0.00           C
ATOM   1335  HB  VAL A 673      37.690  55.920  60.210  1.00  0.00           H
ATOM   1336  CG1 VAL A 673      37.350  57.010  62.140  1.00  0.00           C
ATOM   1337 HG11 VAL A 673      37.960  57.900  61.850  1.00  0.00           H
ATOM   1338 HG12 VAL A 673      37.550  56.880  63.210  1.00  0.00           H
ATOM   1339 HG13 VAL A 673      36.250  57.230  62.020  1.00  0.00           H
ATOM   1340  CG2 VAL A 673      39.410  55.720  61.650  1.00  0.00           C
ATOM   1341 HG21 VAL A 673      40.000  56.350  60.940  1.00  0.00           H
ATOM   1342 HG22 VAL A 673      39.890  54.730  61.510  1.00  0.00           H
ATOM   1343 HG23 VAL A 673      39.660  56.000  62.700  1.00  0.00           H
ATOM   1344  C   VAL A 673      35.710  54.630  61.900  1.00  0.00           C
ATOM   1345  O   VAL A 673      35.100  55.030  62.870  1.00  0.00           O
ATOM   1346  N   PHE A 674      35.100  54.030  60.870  1.00  0.00           N
ATOM   1347  HN  PHE A 674      35.620  53.890  60.030  1.00  0.00           H
ATOM   1348  CA  PHE A 674      33.680  53.780  60.780  1.00  0.00           C
ATOM   1349  HA  PHE A 674      33.190  54.720  60.970  1.00  0.00           H
ATOM   1350  CB  PHE A 674      33.290  53.500  59.300  1.00  0.00           C
ATOM   1351  HB1 PHE A 674      33.920  52.650  58.950  1.00  0.00           H
ATOM   1352  HB2 PHE A 674      33.460  54.430  58.720  1.00  0.00           H
ATOM   1353  CG  PHE A 674      31.900  53.070  59.050  1.00  0.00           C
ATOM   1354  CD1 PHE A 674      31.480  51.750  59.230  1.00  0.00           C
ATOM   1355  HD1 PHE A 674      32.150  51.060  59.730  1.00  0.00           H
ATOM   1356  CE1 PHE A 674      30.160  51.310  58.880  1.00  0.00           C
ATOM   1357  HE1 PHE A 674      30.080  50.250  59.020  1.00  0.00           H
ATOM   1358  CZ  PHE A 674      29.320  52.230  58.220  1.00  0.00           C
ATOM   1359  HZ  PHE A 674      28.400  51.870  57.780  1.00  0.00           H
ATOM   1360  CD2 PHE A 674      31.010  54.000  58.440  1.00  0.00           C
ATOM   1361  HD2 PHE A 674      31.300  55.000  58.160  1.00  0.00           H
ATOM   1362  CE2 PHE A 674      29.660  53.580  58.020  1.00  0.00           C
ATOM   1363  HE2 PHE A 674      29.050  54.300  57.500  1.00  0.00           H
ATOM   1364  C   PHE A 674      33.110  52.840  61.800  1.00  0.00           C
ATOM   1365  O   PHE A 674      32.190  53.130  62.540  1.00  0.00           O
ATOM   1366  N   GLU A 675      33.710  51.610  61.990  1.00  0.00           N
ATOM   1367  HN  GLU A 675      34.450  51.300  61.400  1.00  0.00           H
ATOM   1368  CA  GLU A 675      33.490  50.800  63.080  1.00  0.00           C
ATOM   1369  HA  GLU A 675      32.450  50.500  63.200  1.00  0.00           H
ATOM   1370  CB  GLU A 675      34.220  49.420  62.950  1.00  0.00           C
ATOM   1371  HB1 GLU A 675      34.110  48.880  63.910  1.00  0.00           H
ATOM   1372  HB2 GLU A 675      35.310  49.610  62.820  1.00  0.00           H
ATOM   1373  CG  GLU A 675      33.770  48.510  61.740  1.00  0.00           C
ATOM   1374  HG1 GLU A 675      34.500  47.680  61.810  1.00  0.00           H
ATOM   1375  HG2 GLU A 675      34.000  49.010  60.770  1.00  0.00           H
ATOM   1376  CD  GLU A 675      32.390  48.000  61.740  1.00  0.00           C
ATOM   1377  OE1 GLU A 675      31.660  48.150  62.780  1.00  0.00           O
ATOM   1378  OE2 GLU A 675      32.050  47.240  60.820  1.00  0.00           O
ATOM   1379  C   GLU A 675      33.790  51.340  64.430  1.00  0.00           C
ATOM   1380  O   GLU A 675      33.060  51.210  65.380  1.00  0.00           O
ATOM   1381  N   LYS A 676      34.920  52.060  64.660  1.00  0.00           N
ATOM   1382  HN  LYS A 676      35.570  52.090  63.890  1.00  0.00           H
ATOM   1383  CA  LYS A 676      35.130  52.850  65.930  1.00  0.00           C
ATOM   1384  HA  LYS A 676      35.140  52.200  66.790  1.00  0.00           H
ATOM   1385  CB  LYS A 676      36.490  53.610  65.750  1.00  0.00           C
ATOM   1386  HB1 LYS A 676      36.440  54.310  64.880  1.00  0.00           H
ATOM   1387  HB2 LYS A 676      37.210  52.800  65.570  1.00  0.00           H
ATOM   1388  CG  LYS A 676      36.950  54.440  66.940  1.00  0.00           C
ATOM   1389  HG1 LYS A 676      36.880  53.760  67.810  1.00  0.00           H
ATOM   1390  HG2 LYS A 676      36.300  55.330  67.080  1.00  0.00           H
ATOM   1391  CD  LYS A 676      38.410  55.010  66.680  1.00  0.00           C
ATOM   1392  HD1 LYS A 676      38.280  55.410  65.650  1.00  0.00           H
ATOM   1393  HD2 LYS A 676      39.150  54.190  66.660  1.00  0.00           H
ATOM   1394  CE  LYS A 676      38.990  55.870  67.760  1.00  0.00           C
ATOM   1395  HE1 LYS A 676      38.330  56.760  67.850  1.00  0.00           H
ATOM   1396  HE2 LYS A 676      40.030  56.240  67.610  1.00  0.00           H
ATOM   1397  NZ  LYS A 676      38.920  55.070  68.990  1.00  0.00           N
ATOM   1398  HZ1 LYS A 676      38.990  55.670  69.840  1.00  0.00           H
ATOM   1399  HZ2 LYS A 676      39.690  54.360  68.950  1.00  0.00           H
ATOM   1400  HZ3 LYS A 676      38.010  54.590  69.100  1.00  0.00           H
ATOM   1401  C   LYS A 676      34.100  53.860  66.300  1.00  0.00           C
ATOM   1402  O   LYS A 676      33.700  53.900  67.460  1.00  0.00           O
ATOM   1403  N   ILE A 677      33.550  54.570  65.330  1.00  0.00           N
ATOM   1404  HN  ILE A 677      33.860  54.530  64.370  1.00  0.00           H
ATOM   1405  CA  ILE A 677      32.390  55.420  65.510  1.00  0.00           C
ATOM   1406  HA  ILE A 677      32.500  55.850  66.500  1.00  0.00           H
ATOM   1407  CB  ILE A 677      32.300  56.580  64.530  1.00  0.00           C
ATOM   1408  HB  ILE A 677      32.260  56.180  63.490  1.00  0.00           H
ATOM   1409  CG2 ILE A 677      30.930  57.390  64.760  1.00  0.00           C
ATOM   1410 HG21 ILE A 677      30.110  56.710  64.480  1.00  0.00           H
ATOM   1411 HG22 ILE A 677      30.780  58.120  63.930  1.00  0.00           H
ATOM   1412 HG23 ILE A 677      30.900  57.790  65.790  1.00  0.00           H
ATOM   1413  CG1 ILE A 677      33.550  57.400  64.630  1.00  0.00           C
ATOM   1414 HG11 ILE A 677      33.610  58.170  63.830  1.00  0.00           H
ATOM   1415 HG12 ILE A 677      34.460  56.780  64.520  1.00  0.00           H
ATOM   1416  CD  ILE A 677      33.720  58.270  65.870  1.00  0.00           C
ATOM   1417  HD1 ILE A 677      32.910  59.000  66.060  1.00  0.00           H
ATOM   1418  HD2 ILE A 677      34.580  58.970  65.710  1.00  0.00           H
ATOM   1419  HD3 ILE A 677      33.950  57.650  66.760  1.00  0.00           H
ATOM   1420  C   ILE A 677      31.070  54.640  65.790  1.00  0.00           C
ATOM   1421  O   ILE A 677      30.320  55.060  66.660  1.00  0.00           O
ATOM   1422  N   LEU A 678      30.850  53.510  65.160  1.00  0.00           N
ATOM   1423  HN  LEU A 678      31.370  53.250  64.350  1.00  0.00           H
ATOM   1424  CA  LEU A 678      29.680  52.730  65.460  1.00  0.00           C
ATOM   1425  HA  LEU A 678      28.830  53.290  65.120  1.00  0.00           H
ATOM   1426  CB  LEU A 678      29.690  51.430  64.650  1.00  0.00           C
ATOM   1427  HB1 LEU A 678      30.580  50.810  64.880  1.00  0.00           H
ATOM   1428  HB2 LEU A 678      29.680  51.580  63.550  1.00  0.00           H
ATOM   1429  CG  LEU A 678      28.430  50.570  64.920  1.00  0.00           C
ATOM   1430  HG  LEU A 678      28.340  50.400  66.020  1.00  0.00           H
ATOM   1431  CD1 LEU A 678      27.110  51.290  64.530  1.00  0.00           C
ATOM   1432 HD11 LEU A 678      27.100  51.580  63.460  1.00  0.00           H
ATOM   1433 HD12 LEU A 678      26.990  52.100  65.290  1.00  0.00           H
ATOM   1434 HD13 LEU A 678      26.210  50.650  64.650  1.00  0.00           H
ATOM   1435  CD2 LEU A 678      28.510  49.160  64.270  1.00  0.00           C
ATOM   1436 HD21 LEU A 678      27.680  48.610  64.770  1.00  0.00           H
ATOM   1437 HD22 LEU A 678      29.490  48.710  64.520  1.00  0.00           H
ATOM   1438 HD23 LEU A 678      28.530  49.120  63.160  1.00  0.00           H
ATOM   1439  C   LEU A 678      29.530  52.340  66.960  1.00  0.00           C
ATOM   1440  O   LEU A 678      28.540  52.680  67.560  1.00  0.00           O
ATOM   1441  N   TYR A 679      30.590  51.830  67.620  1.00  0.00           N
ATOM   1442  HN  TYR A 679      31.410  51.640  67.070  1.00  0.00           H
ATOM   1443  CA  TYR A 679      30.640  51.490  68.990  1.00  0.00           C
ATOM   1444  HA  TYR A 679      29.840  50.770  69.140  1.00  0.00           H
ATOM   1445  CB  TYR A 679      32.030  50.840  69.190  1.00  0.00           C
ATOM   1446  HB1 TYR A 679      32.850  51.540  68.910  1.00  0.00           H
ATOM   1447  HB2 TYR A 679      32.100  49.910  68.590  1.00  0.00           H
ATOM   1448  CG  TYR A 679      32.290  50.410  70.680  1.00  0.00           C
ATOM   1449  CD1 TYR A 679      32.860  51.310  71.560  1.00  0.00           C
ATOM   1450  HD1 TYR A 679      33.310  52.170  71.090  1.00  0.00           H
ATOM   1451  CE1 TYR A 679      32.830  51.130  72.880  1.00  0.00           C
ATOM   1452  HE1 TYR A 679      33.350  51.830  73.530  1.00  0.00           H
ATOM   1453  CZ  TYR A 679      32.100  50.080  73.410  1.00  0.00           C
ATOM   1454  OH  TYR A 679      32.170  49.800  74.780  1.00  0.00           O
ATOM   1455  HH  TYR A 679      32.920  50.290  75.130  1.00  0.00           H
ATOM   1456  CD2 TYR A 679      31.550  49.290  71.220  1.00  0.00           C
ATOM   1457  HD2 TYR A 679      31.010  48.680  70.530  1.00  0.00           H
ATOM   1458  CE2 TYR A 679      31.440  49.110  72.610  1.00  0.00           C
ATOM   1459  HE2 TYR A 679      30.980  48.240  73.060  1.00  0.00           H
ATOM   1460  C   TYR A 679      30.310  52.640  69.900  1.00  0.00           C
ATOM   1461  O   TYR A 679      29.740  52.490  71.010  1.00  0.00           O
ATOM   1462  N   LYS A 680      30.790  53.880  69.530  1.00  0.00           N
ATOM   1463  HN  LYS A 680      31.280  54.000  68.660  1.00  0.00           H
ATOM   1464  CA  LYS A 680      30.530  55.110  70.230  1.00  0.00           C
ATOM   1465  HA  LYS A 680      30.690  54.980  71.280  1.00  0.00           H
ATOM   1466  CB  LYS A 680      31.450  56.200  69.670  1.00  0.00           C
ATOM   1467  HB1 LYS A 680      31.550  56.120  68.560  1.00  0.00           H
ATOM   1468  HB2 LYS A 680      32.400  56.130  70.230  1.00  0.00           H
ATOM   1469  CG  LYS A 680      30.840  57.650  69.930  1.00  0.00           C
ATOM   1470  HG1 LYS A 680      30.550  57.770  70.990  1.00  0.00           H
ATOM   1471  HG2 LYS A 680      29.900  57.720  69.340  1.00  0.00           H
ATOM   1472  CD  LYS A 680      31.810  58.800  69.630  1.00  0.00           C
ATOM   1473  HD1 LYS A 680      32.400  58.640  68.710  1.00  0.00           H
ATOM   1474  HD2 LYS A 680      32.530  58.840  70.480  1.00  0.00           H
ATOM   1475  CE  LYS A 680      31.180  60.200  69.560  1.00  0.00           C
ATOM   1476  HE1 LYS A 680      30.560  60.360  68.650  1.00  0.00           H
ATOM   1477  HE2 LYS A 680      32.030  60.910  69.510  1.00  0.00           H
ATOM   1478  NZ  LYS A 680      30.450  60.360  70.840  1.00  0.00           N
ATOM   1479  HZ1 LYS A 680      30.860  59.900  71.670  1.00  0.00           H
ATOM   1480  HZ2 LYS A 680      29.530  59.890  70.900  1.00  0.00           H
ATOM   1481  HZ3 LYS A 680      30.350  61.340  71.170  1.00  0.00           H
ATOM   1482  C   LYS A 680      29.070  55.580  70.130  1.00  0.00           C
ATOM   1483  O   LYS A 680      28.420  55.940  71.090  1.00  0.00           O
ATOM   1484  N   PHE A 681      28.460  55.320  68.900  1.00  0.00           N
ATOM   1485  HN  PHE A 681      29.040  54.990  68.170  1.00  0.00           H
ATOM   1486  CA  PHE A 681      27.040  55.600  68.650  1.00  0.00           C
ATOM   1487  HA  PHE A 681      26.830  56.600  69.030  1.00  0.00           H
ATOM   1488  CB  PHE A 681      26.580  55.560  67.200  1.00  0.00           C
ATOM   1489  HB1 PHE A 681      25.480  55.540  67.010  1.00  0.00           H
ATOM   1490  HB2 PHE A 681      27.070  54.670  66.740  1.00  0.00           H
ATOM   1491  CG  PHE A 681      27.000  56.810  66.440  1.00  0.00           C
ATOM   1492  CD1 PHE A 681      27.780  57.890  66.900  1.00  0.00           C
ATOM   1493  HD1 PHE A 681      28.130  57.810  67.920  1.00  0.00           H
ATOM   1494  CE1 PHE A 681      28.090  59.050  66.100  1.00  0.00           C
ATOM   1495  HE1 PHE A 681      28.610  59.880  66.550  1.00  0.00           H
ATOM   1496  CZ  PHE A 681      27.680  59.170  64.790  1.00  0.00           C
ATOM   1497  HZ  PHE A 681      27.840  60.070  64.230  1.00  0.00           H
ATOM   1498  CD2 PHE A 681      26.490  57.000  65.130  1.00  0.00           C
ATOM   1499  HD2 PHE A 681      25.720  56.330  64.780  1.00  0.00           H
ATOM   1500  CE2 PHE A 681      26.810  58.070  64.330  1.00  0.00           C
ATOM   1501  HE2 PHE A 681      26.430  58.130  63.330  1.00  0.00           H
ATOM   1502  C   PHE A 681      26.130  54.730  69.500  1.00  0.00           C
ATOM   1503  O   PHE A 681      25.110  55.090  70.120  1.00  0.00           O
ATOM   1504  N   CYS A 682      26.520  53.440  69.560  1.00  0.00           N
ATOM   1505  HN  CYS A 682      27.340  53.170  69.070  1.00  0.00           H
ATOM   1506  CA  CYS A 682      25.830  52.500  70.420  1.00  0.00           C
ATOM   1507  HA  CYS A 682      24.830  52.440  70.040  1.00  0.00           H
ATOM   1508  CB  CYS A 682      26.330  51.040  70.060  1.00  0.00           C
ATOM   1509  HB1 CYS A 682      25.740  50.300  70.650  1.00  0.00           H
ATOM   1510  HB2 CYS A 682      27.360  50.840  70.430  1.00  0.00           H
ATOM   1511  SG  CYS A 682      26.130  50.730  68.300  1.00  0.00           S
ATOM   1512  HG1 CYS A 682      27.220  51.380  67.910  1.00  0.00           H
ATOM   1513  C   CYS A 682      25.890  52.770  71.920  1.00  0.00           C
ATOM   1514  O   CYS A 682      24.940  52.660  72.650  1.00  0.00           O
ATOM   1515  N   ARG A 683      27.120  53.270  72.480  1.00  0.00           N
ATOM   1516  HN  ARG A 683      27.810  53.490  71.800  1.00  0.00           H
ATOM   1517  CA  ARG A 683      27.290  53.900  73.770  1.00  0.00           C
ATOM   1518  HA  ARG A 683      26.770  53.300  74.500  1.00  0.00           H
ATOM   1519  CB  ARG A 683      28.760  54.100  74.320  1.00  0.00           C
ATOM   1520  HB1 ARG A 683      28.790  54.610  75.300  1.00  0.00           H
ATOM   1521  HB2 ARG A 683      29.430  54.660  73.620  1.00  0.00           H
ATOM   1522  CG  ARG A 683      29.400  52.750  74.530  1.00  0.00           C
ATOM   1523  HG1 ARG A 683      30.490  52.880  74.700  1.00  0.00           H
ATOM   1524  HG2 ARG A 683      29.330  52.260  73.540  1.00  0.00           H
ATOM   1525  CD  ARG A 683      28.780  51.830  75.620  1.00  0.00           C
ATOM   1526  HD1 ARG A 683      27.740  51.700  75.230  1.00  0.00           H
ATOM   1527  HD2 ARG A 683      28.870  52.270  76.630  1.00  0.00           H
ATOM   1528  NE  ARG A 683      29.480  50.490  75.610  1.00  0.00           N
ATOM   1529  HE  ARG A 683      30.360  50.350  75.180  1.00  0.00           H
ATOM   1530  CZ  ARG A 683      29.240  49.470  76.420  1.00  0.00           C
ATOM   1531  NH1 ARG A 683      28.080  49.400  77.000  1.00  0.00           N
ATOM   1532 HH11 ARG A 683      27.450  50.130  76.730  1.00  0.00           H
ATOM   1533 HH12 ARG A 683      27.860  48.640  77.600  1.00  0.00           H
ATOM   1534  NH2 ARG A 683      30.090  48.510  76.600  1.00  0.00           N
ATOM   1535 HH21 ARG A 683      29.770  47.620  76.890  1.00  0.00           H
ATOM   1536 HH22 ARG A 683      30.970  48.570  76.160  1.00  0.00           H
ATOM   1537  C   ARG A 683      26.530  55.220  74.020  1.00  0.00           C
ATOM   1538  O   ARG A 683      25.810  55.310  75.010  1.00  0.00           O
ATOM   1539  N   ASP A 684      26.590  56.190  73.060  1.00  0.00           N
ATOM   1540  HN  ASP A 684      27.180  56.150  72.260  1.00  0.00           H
ATOM   1541  CA  ASP A 684      25.820  57.420  73.000  1.00  0.00           C
ATOM   1542  HA  ASP A 684      26.170  57.940  73.870  1.00  0.00           H
ATOM   1543  CB  ASP A 684      26.220  58.220  71.740  1.00  0.00           C
ATOM   1544  HB1 ASP A 684      25.450  59.010  71.650  1.00  0.00           H
ATOM   1545  HB2 ASP A 684      26.170  57.640  70.800  1.00  0.00           H
ATOM   1546  CG  ASP A 684      27.520  58.960  71.870  1.00  0.00           C
ATOM   1547  OD1 ASP A 684      28.000  59.440  70.800  1.00  0.00           O
ATOM   1548  OD2 ASP A 684      28.010  59.210  72.990  1.00  0.00           O
ATOM   1549  C   ASP A 684      24.220  57.260  73.040  1.00  0.00           C
ATOM   1550  O   ASP A 684      23.480  57.840  73.830  1.00  0.00           O
ATOM   1551  N   TYR A 685      23.710  56.440  72.130  1.00  0.00           N
ATOM   1552  HN  TYR A 685      24.260  55.890  71.500  1.00  0.00           H
ATOM   1553  CA  TYR A 685      22.280  56.420  71.860  1.00  0.00           C
ATOM   1554  HA  TYR A 685      21.860  57.310  72.320  1.00  0.00           H
ATOM   1555  CB  TYR A 685      21.940  56.610  70.380  1.00  0.00           C
ATOM   1556  HB1 TYR A 685      20.880  56.590  70.020  1.00  0.00           H
ATOM   1557  HB2 TYR A 685      22.480  55.840  69.780  1.00  0.00           H
ATOM   1558  CG  TYR A 685      22.580  57.890  69.780  1.00  0.00           C
ATOM   1559  CD1 TYR A 685      22.060  59.150  70.030  1.00  0.00           C
ATOM   1560  HD1 TYR A 685      21.190  59.290  70.650  1.00  0.00           H
ATOM   1561  CE1 TYR A 685      22.680  60.360  69.650  1.00  0.00           C
ATOM   1562  HE1 TYR A 685      22.200  61.260  69.990  1.00  0.00           H
ATOM   1563  CZ  TYR A 685      23.930  60.300  68.930  1.00  0.00           C
ATOM   1564  OH  TYR A 685      24.530  61.490  68.470  1.00  0.00           O
ATOM   1565  HH  TYR A 685      25.490  61.470  68.480  1.00  0.00           H
ATOM   1566  CD2 TYR A 685      23.750  57.870  68.970  1.00  0.00           C
ATOM   1567  HD2 TYR A 685      24.170  56.890  68.780  1.00  0.00           H
ATOM   1568  CE2 TYR A 685      24.450  59.040  68.610  1.00  0.00           C
ATOM   1569  HE2 TYR A 685      25.250  59.040  67.880  1.00  0.00           H
ATOM   1570  C   TYR A 685      21.630  55.260  72.560  1.00  0.00           C
ATOM   1571  O   TYR A 685      20.430  55.060  72.350  1.00  0.00           O
ATOM   1572  N   GLN A 686      22.350  54.350  73.310  1.00  0.00           N
ATOM   1573  HN  GLN A 686      23.310  54.430  73.580  1.00  0.00           H
ATOM   1574  CA  GLN A 686      21.750  53.140  73.860  1.00  0.00           C
ATOM   1575  HA  GLN A 686      22.640  52.710  74.300  1.00  0.00           H
ATOM   1576  CB  GLN A 686      20.810  53.430  75.120  1.00  0.00           C
ATOM   1577  HB1 GLN A 686      20.250  52.490  75.300  1.00  0.00           H
ATOM   1578  HB2 GLN A 686      20.000  54.120  74.780  1.00  0.00           H
ATOM   1579  CG  GLN A 686      21.590  53.940  76.380  1.00  0.00           C
ATOM   1580  HG1 GLN A 686      21.000  53.890  77.330  1.00  0.00           H
ATOM   1581  HG2 GLN A 686      21.860  55.000  76.170  1.00  0.00           H
ATOM   1582  CD  GLN A 686      22.950  53.240  76.670  1.00  0.00           C
ATOM   1583  OE1 GLN A 686      24.010  53.870  76.640  1.00  0.00           O
ATOM   1584  NE2 GLN A 686      22.820  51.920  77.020  1.00  0.00           N
ATOM   1585 HE21 GLN A 686      21.910  51.480  76.990  1.00  0.00           H
ATOM   1586 HE22 GLN A 686      23.660  51.380  77.090  1.00  0.00           H
ATOM   1587  C   GLN A 686      21.170  52.210  72.850  1.00  0.00           C
ATOM   1588  O   GLN A 686      19.950  52.030  72.790  1.00  0.00           O
ATOM   1589  N   LEU A 687      22.050  51.680  72.000  1.00  0.00           N
ATOM   1590  HN  LEU A 687      23.010  51.940  71.970  1.00  0.00           H
ATOM   1591  CA  LEU A 687      21.570  50.820  70.890  1.00  0.00           C
ATOM   1592  HA  LEU A 687      20.500  50.700  70.890  1.00  0.00           H
ATOM   1593  CB  LEU A 687      21.990  51.450  69.530  1.00  0.00           C
ATOM   1594  HB1 LEU A 687      21.420  50.910  68.730  1.00  0.00           H
ATOM   1595  HB2 LEU A 687      23.060  51.200  69.380  1.00  0.00           H
ATOM   1596  CG  LEU A 687      21.890  53.030  69.280  1.00  0.00           C
ATOM   1597  HG  LEU A 687      22.550  53.510  70.050  1.00  0.00           H
ATOM   1598  CD1 LEU A 687      22.700  53.260  67.890  1.00  0.00           C
ATOM   1599 HD11 LEU A 687      22.370  52.510  67.140  1.00  0.00           H
ATOM   1600 HD12 LEU A 687      23.770  53.150  68.170  1.00  0.00           H
ATOM   1601 HD13 LEU A 687      22.490  54.230  67.400  1.00  0.00           H
ATOM   1602  CD2 LEU A 687      20.470  53.540  69.350  1.00  0.00           C
ATOM   1603 HD21 LEU A 687      19.910  53.170  70.240  1.00  0.00           H
ATOM   1604 HD22 LEU A 687      19.830  53.260  68.490  1.00  0.00           H
ATOM   1605 HD23 LEU A 687      20.460  54.650  69.300  1.00  0.00           H
ATOM   1606  C   LEU A 687      22.280  49.520  71.120  1.00  0.00           C
ATOM   1607  O   LEU A 687      23.380  49.400  71.640  1.00  0.00           O
ATOM   1608  N   SER A 688      21.590  48.460  70.620  1.00  0.00           N
ATOM   1609  HN  SER A 688      20.660  48.470  70.280  1.00  0.00           H
ATOM   1610  CA  SER A 688      22.220  47.170  70.760  1.00  0.00           C
ATOM   1611  HA  SER A 688      22.720  47.130  71.710  1.00  0.00           H
ATOM   1612  CB  SER A 688      21.210  46.010  70.820  1.00  0.00           C
ATOM   1613  HB1 SER A 688      21.560  45.010  71.150  1.00  0.00           H
ATOM   1614  HB2 SER A 688      20.930  45.980  69.750  1.00  0.00           H
ATOM   1615  OG  SER A 688      20.000  46.410  71.460  1.00  0.00           O
ATOM   1616  HG1 SER A 688      19.230  46.230  70.920  1.00  0.00           H
ATOM   1617  C   SER A 688      23.280  46.900  69.680  1.00  0.00           C
ATOM   1618  O   SER A 688      23.040  46.880  68.500  1.00  0.00           O
ATOM   1619  N   TYR A 689      24.570  46.720  70.140  1.00  0.00           N
ATOM   1620  HN  TYR A 689      24.710  46.700  71.140  1.00  0.00           H
ATOM   1621  CA  TYR A 689      25.830  46.790  69.430  1.00  0.00           C
ATOM   1622  HA  TYR A 689      25.930  47.800  69.060  1.00  0.00           H
ATOM   1623  CB  TYR A 689      27.130  46.650  70.310  1.00  0.00           C
ATOM   1624  HB1 TYR A 689      27.130  45.620  70.730  1.00  0.00           H
ATOM   1625  HB2 TYR A 689      27.180  47.480  71.050  1.00  0.00           H
ATOM   1626  CG  TYR A 689      28.460  46.680  69.560  1.00  0.00           C
ATOM   1627  CD1 TYR A 689      28.580  47.500  68.380  1.00  0.00           C
ATOM   1628  HD1 TYR A 689      27.810  48.130  67.960  1.00  0.00           H
ATOM   1629  CE1 TYR A 689      29.750  47.300  67.590  1.00  0.00           C
ATOM   1630  HE1 TYR A 689      29.840  47.740  66.600  1.00  0.00           H
ATOM   1631  CZ  TYR A 689      30.860  46.510  68.050  1.00  0.00           C
ATOM   1632  OH  TYR A 689      32.050  46.380  67.400  1.00  0.00           O
ATOM   1633  HH  TYR A 689      31.980  46.990  66.660  1.00  0.00           H
ATOM   1634  CD2 TYR A 689      29.590  45.900  69.990  1.00  0.00           C
ATOM   1635  HD2 TYR A 689      29.420  45.290  70.860  1.00  0.00           H
ATOM   1636  CE2 TYR A 689      30.780  45.820  69.250  1.00  0.00           C
ATOM   1637  HE2 TYR A 689      31.640  45.260  69.570  1.00  0.00           H
ATOM   1638  C   TYR A 689      25.920  45.820  68.170  1.00  0.00           C
ATOM   1639  O   TYR A 689      25.890  46.270  66.990  1.00  0.00           O
ATOM   1640  N   LEU A 690      26.030  44.490  68.350  1.00  0.00           N
ATOM   1641  HN  LEU A 690      25.850  44.120  69.260  1.00  0.00           H
ATOM   1642  CA  LEU A 690      26.320  43.500  67.340  1.00  0.00           C
ATOM   1643  HA  LEU A 690      27.090  43.960  66.730  1.00  0.00           H
ATOM   1644  CB  LEU A 690      26.940  42.160  67.930  1.00  0.00           C
ATOM   1645  HB1 LEU A 690      26.980  41.320  67.210  1.00  0.00           H
ATOM   1646  HB2 LEU A 690      26.210  41.700  68.630  1.00  0.00           H
ATOM   1647  CG  LEU A 690      28.410  42.290  68.420  1.00  0.00           C
ATOM   1648  HG  LEU A 690      28.610  43.370  68.580  1.00  0.00           H
ATOM   1649  CD1 LEU A 690      28.450  41.820  69.830  1.00  0.00           C
ATOM   1650 HD11 LEU A 690      28.360  40.730  70.000  1.00  0.00           H
ATOM   1651 HD12 LEU A 690      27.670  42.370  70.390  1.00  0.00           H
ATOM   1652 HD13 LEU A 690      29.470  42.080  70.200  1.00  0.00           H
ATOM   1653  CD2 LEU A 690      29.440  41.640  67.460  1.00  0.00           C
ATOM   1654 HD21 LEU A 690      29.120  41.860  66.420  1.00  0.00           H
ATOM   1655 HD22 LEU A 690      29.390  40.530  67.530  1.00  0.00           H
ATOM   1656 HD23 LEU A 690      30.460  42.030  67.630  1.00  0.00           H
ATOM   1657  C   LEU A 690      25.200  43.380  66.280  1.00  0.00           C
ATOM   1658  O   LEU A 690      25.430  43.240  65.090  1.00  0.00           O
ATOM   1659  N   SER A 691      23.930  43.560  66.790  1.00  0.00           N
ATOM   1660  HN  SER A 691      23.720  43.680  67.760  1.00  0.00           H
ATOM   1661  CA  SER A 691      22.740  43.510  65.840  1.00  0.00           C
ATOM   1662  HA  SER A 691      22.750  42.530  65.390  1.00  0.00           H
ATOM   1663  CB  SER A 691      21.400  43.650  66.700  1.00  0.00           C
ATOM   1664  HB1 SER A 691      21.580  44.630  67.200  1.00  0.00           H
ATOM   1665  HB2 SER A 691      21.380  42.870  67.490  1.00  0.00           H
ATOM   1666  OG  SER A 691      20.270  43.730  65.850  1.00  0.00           O
ATOM   1667  HG1 SER A 691      20.090  44.650  65.640  1.00  0.00           H
ATOM   1668  C   SER A 691      22.780  44.550  64.860  1.00  0.00           C
ATOM   1669  O   SER A 691      22.420  44.350  63.710  1.00  0.00           O
ATOM   1670  N   LEU A 692      23.160  45.740  65.180  1.00  0.00           N
ATOM   1671  HN  LEU A 692      23.350  45.960  66.130  1.00  0.00           H
ATOM   1672  CA  LEU A 692      23.250  46.790  64.250  1.00  0.00           C
ATOM   1673  HA  LEU A 692      22.330  46.790  63.680  1.00  0.00           H
ATOM   1674  CB  LEU A 692      23.260  48.130  65.080  1.00  0.00           C
ATOM   1675  HB1 LEU A 692      24.160  48.150  65.730  1.00  0.00           H
ATOM   1676  HB2 LEU A 692      22.360  48.110  65.750  1.00  0.00           H
ATOM   1677  CG  LEU A 692      23.270  49.400  64.320  1.00  0.00           C
ATOM   1678  HG  LEU A 692      24.140  49.520  63.630  1.00  0.00           H
ATOM   1679  CD1 LEU A 692      21.940  49.520  63.620  1.00  0.00           C
ATOM   1680 HD11 LEU A 692      21.730  48.780  62.820  1.00  0.00           H
ATOM   1681 HD12 LEU A 692      21.960  50.460  63.010  1.00  0.00           H
ATOM   1682 HD13 LEU A 692      21.010  49.580  64.220  1.00  0.00           H
ATOM   1683  CD2 LEU A 692      23.350  50.510  65.320  1.00  0.00           C
ATOM   1684 HD21 LEU A 692      22.330  50.710  65.730  1.00  0.00           H
ATOM   1685 HD22 LEU A 692      23.700  51.470  64.880  1.00  0.00           H
ATOM   1686 HD23 LEU A 692      23.980  50.350  66.230  1.00  0.00           H
ATOM   1687  C   LEU A 692      24.490  46.690  63.290  1.00  0.00           C
ATOM   1688  O   LEU A 692      24.410  46.910  62.080  1.00  0.00           O
ATOM   1689  N   ARG A 693      25.650  46.170  63.770  1.00  0.00           N
ATOM   1690  HN  ARG A 693      25.760  45.980  64.740  1.00  0.00           H
ATOM   1691  CA  ARG A 693      26.790  45.790  62.950  1.00  0.00           C
ATOM   1692  HA  ARG A 693      27.030  46.700  62.410  1.00  0.00           H
ATOM   1693  CB  ARG A 693      27.950  45.380  63.940  1.00  0.00           C
ATOM   1694  HB1 ARG A 693      27.580  44.590  64.620  1.00  0.00           H
ATOM   1695  HB2 ARG A 693      28.210  46.230  64.610  1.00  0.00           H
ATOM   1696  CG  ARG A 693      29.160  44.800  63.180  1.00  0.00           C
ATOM   1697  HG1 ARG A 693      29.530  45.620  62.520  1.00  0.00           H
ATOM   1698  HG2 ARG A 693      28.900  43.860  62.650  1.00  0.00           H
ATOM   1699  CD  ARG A 693      30.350  44.480  64.100  1.00  0.00           C
ATOM   1700  HD1 ARG A 693      30.130  44.080  65.120  1.00  0.00           H
ATOM   1701  HD2 ARG A 693      30.940  45.380  64.400  1.00  0.00           H
ATOM   1702  NE  ARG A 693      31.360  43.680  63.340  1.00  0.00           N
ATOM   1703  HE  ARG A 693      31.160  42.710  63.240  1.00  0.00           H
ATOM   1704  CZ  ARG A 693      32.530  44.080  62.920  1.00  0.00           C
ATOM   1705  NH1 ARG A 693      33.030  45.320  63.100  1.00  0.00           N
ATOM   1706 HH11 ARG A 693      33.770  45.580  62.470  1.00  0.00           H
ATOM   1707 HH12 ARG A 693      32.390  46.070  63.270  1.00  0.00           H
ATOM   1708  NH2 ARG A 693      33.250  43.290  62.120  1.00  0.00           N
ATOM   1709 HH21 ARG A 693      32.730  42.510  61.790  1.00  0.00           H
ATOM   1710 HH22 ARG A 693      33.970  43.770  61.630  1.00  0.00           H
ATOM   1711  C   ARG A 693      26.380  44.750  61.920  1.00  0.00           C
ATOM   1712  O   ARG A 693      26.740  44.920  60.760  1.00  0.00           O
ATOM   1713  N   THR A 694      25.570  43.740  62.310  1.00  0.00           N
ATOM   1714  HN  THR A 694      25.360  43.750  63.290  1.00  0.00           H
ATOM   1715  CA  THR A 694      25.100  42.650  61.400  1.00  0.00           C
ATOM   1716  HA  THR A 694      25.930  42.300  60.820  1.00  0.00           H
ATOM   1717  CB  THR A 694      24.450  41.520  62.230  1.00  0.00           C
ATOM   1718  HB  THR A 694      23.580  41.850  62.830  1.00  0.00           H
ATOM   1719  OG1 THR A 694      25.430  40.890  63.020  1.00  0.00           O
ATOM   1720  HG1 THR A 694      24.980  40.470  63.760  1.00  0.00           H
ATOM   1721  CG2 THR A 694      23.990  40.430  61.260  1.00  0.00           C
ATOM   1722 HG21 THR A 694      23.510  39.660  61.890  1.00  0.00           H
ATOM   1723 HG22 THR A 694      24.850  39.990  60.690  1.00  0.00           H
ATOM   1724 HG23 THR A 694      23.170  40.680  60.580  1.00  0.00           H
ATOM   1725  C   THR A 694      24.120  43.140  60.350  1.00  0.00           C
ATOM   1726  O   THR A 694      24.210  42.900  59.150  1.00  0.00           O
ATOM   1727  N   SER A 695      23.300  44.080  60.790  1.00  0.00           N
ATOM   1728  HN  SER A 695      23.290  44.460  61.700  1.00  0.00           H
ATOM   1729  CA  SER A 695      22.320  44.730  59.980  1.00  0.00           C
ATOM   1730  HA  SER A 695      21.710  44.060  59.400  1.00  0.00           H
ATOM   1731  CB  SER A 695      21.330  45.690  60.750  1.00  0.00           C
ATOM   1732  HB1 SER A 695      20.580  46.090  60.040  1.00  0.00           H
ATOM   1733  HB2 SER A 695      21.940  46.500  61.220  1.00  0.00           H
ATOM   1734  OG  SER A 695      20.600  44.930  61.730  1.00  0.00           O
ATOM   1735  HG1 SER A 695      21.180  44.570  62.420  1.00  0.00           H
ATOM   1736  C   SER A 695      22.960  45.590  58.900  1.00  0.00           C
ATOM   1737  O   SER A 695      22.590  45.530  57.740  1.00  0.00           O
ATOM   1738  N   ILE A 696      23.920  46.420  59.340  1.00  0.00           N
ATOM   1739  HN  ILE A 696      24.140  46.490  60.310  1.00  0.00           H
ATOM   1740  CA  ILE A 696      24.650  47.430  58.520  1.00  0.00           C
ATOM   1741  HA  ILE A 696      23.860  48.040  58.110  1.00  0.00           H
ATOM   1742  CB  ILE A 696      25.620  48.420  59.200  1.00  0.00           C
ATOM   1743  HB  ILE A 696      26.250  47.840  59.910  1.00  0.00           H
ATOM   1744  CG2 ILE A 696      26.590  49.210  58.210  1.00  0.00           C
ATOM   1745 HG21 ILE A 696      26.000  49.660  57.370  1.00  0.00           H
ATOM   1746 HG22 ILE A 696      27.470  48.650  57.830  1.00  0.00           H
ATOM   1747 HG23 ILE A 696      26.950  50.130  58.720  1.00  0.00           H
ATOM   1748  CG1 ILE A 696      24.770  49.430  59.970  1.00  0.00           C
ATOM   1749 HG11 ILE A 696      23.740  49.060  60.160  1.00  0.00           H
ATOM   1750 HG12 ILE A 696      24.770  50.350  59.360  1.00  0.00           H
ATOM   1751  CD  ILE A 696      25.390  49.910  61.320  1.00  0.00           C
ATOM   1752  HD1 ILE A 696      24.710  50.620  61.820  1.00  0.00           H
ATOM   1753  HD2 ILE A 696      26.270  50.520  61.030  1.00  0.00           H
ATOM   1754  HD3 ILE A 696      25.710  48.990  61.860  1.00  0.00           H
ATOM   1755  C   ILE A 696      25.410  46.800  57.380  1.00  0.00           C
ATOM   1756  O   ILE A 696      25.450  47.280  56.260  1.00  0.00           O
ATOM   1757  N   GLY A 697      25.930  45.580  57.800  1.00  0.00           N
ATOM   1758  HN  GLY A 697      25.890  45.330  58.760  1.00  0.00           H
ATOM   1759  CA  GLY A 697      26.720  44.610  57.070  1.00  0.00           C
ATOM   1760  HA1 GLY A 697      27.110  43.790  57.650  1.00  0.00           H
ATOM   1761  HA2 GLY A 697      27.620  45.070  56.680  1.00  0.00           H
ATOM   1762  C   GLY A 697      25.910  44.090  55.940  1.00  0.00           C
ATOM   1763  O   GLY A 697      26.410  44.100  54.810  1.00  0.00           O
ATOM   1764  N   LEU A 698      24.720  43.560  56.250  1.00  0.00           N
ATOM   1765  HN  LEU A 698      24.530  43.670  57.220  1.00  0.00           H
ATOM   1766  CA  LEU A 698      23.710  43.020  55.250  1.00  0.00           C
ATOM   1767  HA  LEU A 698      24.260  42.240  54.770  1.00  0.00           H
ATOM   1768  CB  LEU A 698      22.530  42.300  55.960  1.00  0.00           C
ATOM   1769  HB1 LEU A 698      21.680  42.260  55.240  1.00  0.00           H
ATOM   1770  HB2 LEU A 698      22.300  43.100  56.690  1.00  0.00           H
ATOM   1771  CG  LEU A 698      22.710  40.880  56.520  1.00  0.00           C
ATOM   1772  HG  LEU A 698      23.460  40.930  57.340  1.00  0.00           H
ATOM   1773  CD1 LEU A 698      21.300  40.390  57.020  1.00  0.00           C
ATOM   1774 HD11 LEU A 698      21.360  39.620  57.820  1.00  0.00           H
ATOM   1775 HD12 LEU A 698      20.880  39.880  56.120  1.00  0.00           H
ATOM   1776 HD13 LEU A 698      20.770  41.290  57.390  1.00  0.00           H
ATOM   1777  CD2 LEU A 698      23.220  39.870  55.470  1.00  0.00           C
ATOM   1778 HD21 LEU A 698      24.210  40.180  55.060  1.00  0.00           H
ATOM   1779 HD22 LEU A 698      22.600  39.780  54.550  1.00  0.00           H
ATOM   1780 HD23 LEU A 698      23.290  38.880  55.960  1.00  0.00           H
ATOM   1781  C   LEU A 698      23.270  43.960  54.240  1.00  0.00           C
ATOM   1782  O   LEU A 698      23.160  43.630  53.040  1.00  0.00           O
ATOM   1783  N   TRP A 699      23.010  45.240  54.730  1.00  0.00           N
ATOM   1784  HN  TRP A 699      23.040  45.330  55.720  1.00  0.00           H
ATOM   1785  CA  TRP A 699      22.630  46.390  54.020  1.00  0.00           C
ATOM   1786  HA  TRP A 699      21.770  46.110  53.430  1.00  0.00           H
ATOM   1787  CB  TRP A 699      22.250  47.610  54.990  1.00  0.00           C
ATOM   1788  HB1 TRP A 699      22.430  48.600  54.520  1.00  0.00           H
ATOM   1789  HB2 TRP A 699      22.920  47.640  55.880  1.00  0.00           H
ATOM   1790  CG  TRP A 699      20.840  47.660  55.520  1.00  0.00           C
ATOM   1791  CD1 TRP A 699      20.280  47.580  56.790  1.00  0.00           C
ATOM   1792  HD1 TRP A 699      20.860  47.330  57.660  1.00  0.00           H
ATOM   1793  NE1 TRP A 699      18.940  47.850  56.700  1.00  0.00           N
ATOM   1794  HE1 TRP A 699      18.300  48.170  57.350  1.00  0.00           H
ATOM   1795  CE2 TRP A 699      18.630  47.980  55.380  1.00  0.00           C
ATOM   1796  CD2 TRP A 699      19.780  47.780  54.580  1.00  0.00           C
ATOM   1797  CE3 TRP A 699      19.650  47.840  53.170  1.00  0.00           C
ATOM   1798  HE3 TRP A 699      20.440  47.690  52.450  1.00  0.00           H
ATOM   1799  CZ3 TRP A 699      18.430  48.290  52.690  1.00  0.00           C
ATOM   1800  HZ3 TRP A 699      18.310  48.310  51.620  1.00  0.00           H
ATOM   1801  CZ2 TRP A 699      17.410  48.330  54.890  1.00  0.00           C
ATOM   1802  HZ2 TRP A 699      16.570  48.510  55.540  1.00  0.00           H
ATOM   1803  CH2 TRP A 699      17.280  48.480  53.500  1.00  0.00           C
ATOM   1804  HH2 TRP A 699      16.330  48.810  53.100  1.00  0.00           H
ATOM   1805  C   TRP A 699      23.700  46.880  53.010  1.00  0.00           C
ATOM   1806  O   TRP A 699      23.570  47.120  51.820  1.00  0.00           O
ATOM   1807  N   THR A 700      24.930  47.000  53.550  1.00  0.00           N
ATOM   1808  HN  THR A 700      25.110  46.950  54.530  1.00  0.00           H
ATOM   1809  CA  THR A 700      26.110  47.380  52.710  1.00  0.00           C
ATOM   1810  HA  THR A 700      25.930  48.370  52.290  1.00  0.00           H
ATOM   1811  CB  THR A 700      27.400  47.450  53.560  1.00  0.00           C
ATOM   1812  HB  THR A 700      27.640  46.510  54.110  1.00  0.00           H
ATOM   1813  OG1 THR A 700      27.090  48.430  54.560  1.00  0.00           O
ATOM   1814  HG1 THR A 700      26.680  48.000  55.320  1.00  0.00           H
ATOM   1815  CG2 THR A 700      28.670  47.860  52.770  1.00  0.00           C
ATOM   1816 HG21 THR A 700      29.560  48.190  53.350  1.00  0.00           H
ATOM   1817 HG22 THR A 700      28.310  48.690  52.140  1.00  0.00           H
ATOM   1818 HG23 THR A 700      28.910  46.990  52.110  1.00  0.00           H
ATOM   1819  C   THR A 700      26.450  46.380  51.590  1.00  0.00           C
ATOM   1820  O   THR A 700      26.690  46.710  50.430  1.00  0.00           O
ATOM   1821  N   SER A 701      26.380  45.090  51.950  1.00  0.00           N
ATOM   1822  HN  SER A 701      26.320  44.950  52.930  1.00  0.00           H
ATOM   1823  CA  SER A 701      26.560  44.000  51.000  1.00  0.00           C
ATOM   1824  HA  SER A 701      27.510  44.170  50.510  1.00  0.00           H
ATOM   1825  CB  SER A 701      26.780  42.640  51.730  1.00  0.00           C
ATOM   1826  HB1 SER A 701      27.810  42.780  52.120  1.00  0.00           H
ATOM   1827  HB2 SER A 701      26.770  41.880  50.930  1.00  0.00           H
ATOM   1828  OG  SER A 701      25.790  42.300  52.670  1.00  0.00           O
ATOM   1829  HG1 SER A 701      25.890  42.800  53.480  1.00  0.00           H
ATOM   1830  C   SER A 701      25.450  43.980  49.980  1.00  0.00           C
ATOM   1831  O   SER A 701      25.670  43.980  48.780  1.00  0.00           O
ATOM   1832  N   PHE A 702      24.180  44.080  50.340  1.00  0.00           N
ATOM   1833  HN  PHE A 702      23.970  44.190  51.310  1.00  0.00           H
ATOM   1834  CA  PHE A 702      23.100  44.340  49.400  1.00  0.00           C
ATOM   1835  HA  PHE A 702      22.960  43.430  48.830  1.00  0.00           H
ATOM   1836  CB  PHE A 702      21.830  44.450  50.360  1.00  0.00           C
ATOM   1837  HB1 PHE A 702      21.870  45.340  51.020  1.00  0.00           H
ATOM   1838  HB2 PHE A 702      21.730  43.490  50.920  1.00  0.00           H
ATOM   1839  CG  PHE A 702      20.510  44.650  49.650  1.00  0.00           C
ATOM   1840  CD1 PHE A 702      19.870  43.670  48.920  1.00  0.00           C
ATOM   1841  HD1 PHE A 702      20.320  42.680  48.920  1.00  0.00           H
ATOM   1842  CE1 PHE A 702      18.600  43.840  48.310  1.00  0.00           C
ATOM   1843  HE1 PHE A 702      18.090  43.060  47.770  1.00  0.00           H
ATOM   1844  CZ  PHE A 702      18.000  45.120  48.290  1.00  0.00           C
ATOM   1845  HZ  PHE A 702      17.140  45.310  47.660  1.00  0.00           H
ATOM   1846  CD2 PHE A 702      19.850  45.930  49.680  1.00  0.00           C
ATOM   1847  HD2 PHE A 702      20.250  46.830  50.120  1.00  0.00           H
ATOM   1848  CE2 PHE A 702      18.710  46.140  48.960  1.00  0.00           C
ATOM   1849  HE2 PHE A 702      18.390  47.160  49.070  1.00  0.00           H
ATOM   1850  C   PHE A 702      23.150  45.560  48.450  1.00  0.00           C
ATOM   1851  O   PHE A 702      22.810  45.520  47.260  1.00  0.00           O
ATOM   1852  N   LEU A 703      23.640  46.640  49.010  1.00  0.00           N
ATOM   1853  HN  LEU A 703      23.780  46.650  50.000  1.00  0.00           H
ATOM   1854  CA  LEU A 703      23.890  47.910  48.210  1.00  0.00           C
ATOM   1855  HA  LEU A 703      22.990  48.220  47.700  1.00  0.00           H
ATOM   1856  CB  LEU A 703      24.220  49.070  49.110  1.00  0.00           C
ATOM   1857  HB1 LEU A 703      24.850  49.890  48.700  1.00  0.00           H
ATOM   1858  HB2 LEU A 703      24.990  48.710  49.840  1.00  0.00           H
ATOM   1859  CG  LEU A 703      23.020  49.660  49.940  1.00  0.00           C
ATOM   1860  HG  LEU A 703      22.550  48.790  50.460  1.00  0.00           H
ATOM   1861  CD1 LEU A 703      23.470  50.780  50.860  1.00  0.00           C
ATOM   1862 HD11 LEU A 703      24.360  50.450  51.430  1.00  0.00           H
ATOM   1863 HD12 LEU A 703      22.660  50.970  51.600  1.00  0.00           H
ATOM   1864 HD13 LEU A 703      23.660  51.700  50.260  1.00  0.00           H
ATOM   1865  CD2 LEU A 703      21.910  50.230  49.000  1.00  0.00           C
ATOM   1866 HD21 LEU A 703      21.470  49.420  48.390  1.00  0.00           H
ATOM   1867 HD22 LEU A 703      22.330  50.970  48.300  1.00  0.00           H
ATOM   1868 HD23 LEU A 703      21.220  50.770  49.690  1.00  0.00           H
ATOM   1869  C   LEU A 703      25.040  47.710  47.200  1.00  0.00           C
ATOM   1870  O   LEU A 703      24.990  48.240  46.110  1.00  0.00           O
ATOM   1871  N   CYS A 704      26.110  46.890  47.540  1.00  0.00           N
ATOM   1872  HN  CYS A 704      26.110  46.600  48.500  1.00  0.00           H
ATOM   1873  CA  CYS A 704      27.030  46.430  46.490  1.00  0.00           C
ATOM   1874  HA  CYS A 704      27.360  47.360  46.030  1.00  0.00           H
ATOM   1875  CB  CYS A 704      28.220  45.590  46.950  1.00  0.00           C
ATOM   1876  HB1 CYS A 704      28.980  45.550  46.130  1.00  0.00           H
ATOM   1877  HB2 CYS A 704      27.920  44.530  47.140  1.00  0.00           H
ATOM   1878  SG  CYS A 704      29.080  46.150  48.410  1.00  0.00           S
ATOM   1879  HG1 CYS A 704      28.020  46.520  49.130  1.00  0.00           H
ATOM   1880  C   CYS A 704      26.330  45.690  45.350  1.00  0.00           C
ATOM   1881  O   CYS A 704      26.640  45.830  44.210  1.00  0.00           O
ATOM   1882  N   ILE A 705      25.200  44.920  45.560  1.00  0.00           N
ATOM   1883  HN  ILE A 705      24.980  44.720  46.510  1.00  0.00           H
ATOM   1884  CA  ILE A 705      24.420  44.230  44.540  1.00  0.00           C
ATOM   1885  HA  ILE A 705      25.080  43.920  43.740  1.00  0.00           H
ATOM   1886  CB  ILE A 705      23.570  43.090  45.180  1.00  0.00           C
ATOM   1887  HB  ILE A 705      22.810  43.590  45.830  1.00  0.00           H
ATOM   1888  CG2 ILE A 705      22.780  42.400  44.030  1.00  0.00           C
ATOM   1889 HG21 ILE A 705      23.480  42.080  43.220  1.00  0.00           H
ATOM   1890 HG22 ILE A 705      22.010  43.040  43.560  1.00  0.00           H
ATOM   1891 HG23 ILE A 705      22.210  41.540  44.440  1.00  0.00           H
ATOM   1892  CG1 ILE A 705      24.610  42.180  45.970  1.00  0.00           C
ATOM   1893 HG11 ILE A 705      23.950  41.380  46.350  1.00  0.00           H
ATOM   1894 HG12 ILE A 705      24.890  42.720  46.890  1.00  0.00           H
ATOM   1895  CD  ILE A 705      25.910  41.740  45.300  1.00  0.00           C
ATOM   1896  HD1 ILE A 705      25.830  40.900  44.580  1.00  0.00           H
ATOM   1897  HD2 ILE A 705      26.590  41.390  46.110  1.00  0.00           H
ATOM   1898  HD3 ILE A 705      26.460  42.520  44.740  1.00  0.00           H
ATOM   1899  C   ILE A 705      23.550  45.140  43.750  1.00  0.00           C
ATOM   1900  O   ILE A 705      23.340  45.030  42.540  1.00  0.00           O
ATOM   1901  N   VAL A 706      23.040  46.230  44.390  1.00  0.00           N
ATOM   1902  HN  VAL A 706      23.150  46.320  45.360  1.00  0.00           H
ATOM   1903  CA  VAL A 706      22.240  47.200  43.660  1.00  0.00           C
ATOM   1904  HA  VAL A 706      21.520  46.610  43.090  1.00  0.00           H
ATOM   1905  CB  VAL A 706      21.420  48.040  44.590  1.00  0.00           C
ATOM   1906  HB  VAL A 706      22.140  48.530  45.270  1.00  0.00           H
ATOM   1907  CG1 VAL A 706      20.550  49.030  43.850  1.00  0.00           C
ATOM   1908 HG11 VAL A 706      21.080  49.920  43.450  1.00  0.00           H
ATOM   1909 HG12 VAL A 706      19.840  49.480  44.570  1.00  0.00           H
ATOM   1910 HG13 VAL A 706      19.950  48.640  43.000  1.00  0.00           H
ATOM   1911  CG2 VAL A 706      20.560  47.080  45.440  1.00  0.00           C
ATOM   1912 HG21 VAL A 706      20.260  47.510  46.410  1.00  0.00           H
ATOM   1913 HG22 VAL A 706      21.080  46.130  45.670  1.00  0.00           H
ATOM   1914 HG23 VAL A 706      19.680  46.790  44.810  1.00  0.00           H
ATOM   1915  C   VAL A 706      23.050  48.090  42.720  1.00  0.00           C
ATOM   1916  O   VAL A 706      22.720  48.310  41.550  1.00  0.00           O
ATOM   1917  N   LEU A 707      24.300  48.470  43.080  1.00  0.00           N
ATOM   1918  HN  LEU A 707      24.530  48.250  44.030  1.00  0.00           H
ATOM   1919  CA  LEU A 707      25.200  49.190  42.300  1.00  0.00           C
ATOM   1920  HA  LEU A 707      24.750  50.110  41.960  1.00  0.00           H
ATOM   1921  CB  LEU A 707      26.420  49.500  43.140  1.00  0.00           C
ATOM   1922  HB1 LEU A 707      26.840  48.550  43.550  1.00  0.00           H
ATOM   1923  HB2 LEU A 707      26.100  50.110  44.010  1.00  0.00           H
ATOM   1924  CG  LEU A 707      27.640  50.330  42.540  1.00  0.00           C
ATOM   1925  HG  LEU A 707      28.070  49.810  41.660  1.00  0.00           H
ATOM   1926  CD1 LEU A 707      27.150  51.690  42.090  1.00  0.00           C
ATOM   1927 HD11 LEU A 707      26.760  51.710  41.060  1.00  0.00           H
ATOM   1928 HD12 LEU A 707      27.970  52.390  41.880  1.00  0.00           H
ATOM   1929 HD13 LEU A 707      26.410  52.180  42.770  1.00  0.00           H
ATOM   1930  CD2 LEU A 707      28.640  50.520  43.670  1.00  0.00           C
ATOM   1931 HD21 LEU A 707      28.040  50.830  44.550  1.00  0.00           H
ATOM   1932 HD22 LEU A 707      29.440  51.290  43.590  1.00  0.00           H
ATOM   1933 HD23 LEU A 707      29.200  49.620  44.000  1.00  0.00           H
ATOM   1934  C   LEU A 707      25.600  48.460  41.020  1.00  0.00           C
ATOM   1935  O   LEU A 707      25.600  49.050  39.920  1.00  0.00           O
ATOM   1936  N   VAL A 708      25.790  47.150  41.160  1.00  0.00           N
ATOM   1937  HN  VAL A 708      25.770  46.760  42.090  1.00  0.00           H
ATOM   1938  CA  VAL A 708      25.970  46.250  39.990  1.00  0.00           C
ATOM   1939  HA  VAL A 708      26.750  46.660  39.370  1.00  0.00           H
ATOM   1940  CB  VAL A 708      26.420  44.900  40.460  1.00  0.00           C
ATOM   1941  HB  VAL A 708      25.790  44.470  41.260  1.00  0.00           H
ATOM   1942  CG1 VAL A 708      26.650  43.860  39.330  1.00  0.00           C
ATOM   1943 HG11 VAL A 708      25.680  43.710  38.790  1.00  0.00           H
ATOM   1944 HG12 VAL A 708      26.950  42.850  39.680  1.00  0.00           H
ATOM   1945 HG13 VAL A 708      27.370  44.240  38.580  1.00  0.00           H
ATOM   1946  CG2 VAL A 708      27.820  45.120  41.210  1.00  0.00           C
ATOM   1947 HG21 VAL A 708      27.750  45.700  42.160  1.00  0.00           H
ATOM   1948 HG22 VAL A 708      28.510  45.590  40.480  1.00  0.00           H
ATOM   1949 HG23 VAL A 708      28.260  44.150  41.490  1.00  0.00           H
ATOM   1950  C   VAL A 708      24.700  46.190  39.160  1.00  0.00           C
ATOM   1951  O   VAL A 708      24.680  46.270  37.880  1.00  0.00           O
ATOM   1952  N   ALA A 709      23.590  46.070  39.870  1.00  0.00           N
ATOM   1953  HN  ALA A 709      23.630  46.010  40.870  1.00  0.00           H
ATOM   1954  CA  ALA A 709      22.330  46.030  39.100  1.00  0.00           C
ATOM   1955  HA  ALA A 709      22.620  45.390  38.270  1.00  0.00           H
ATOM   1956  CB  ALA A 709      21.220  45.580  40.080  1.00  0.00           C
ATOM   1957  HB1 ALA A 709      21.560  44.650  40.590  1.00  0.00           H
ATOM   1958  HB2 ALA A 709      20.280  45.390  39.510  1.00  0.00           H
ATOM   1959  HB3 ALA A 709      21.050  46.280  40.910  1.00  0.00           H
ATOM   1960  C   ALA A 709      21.840  47.370  38.390  1.00  0.00           C
ATOM   1961  O   ALA A 709      20.940  47.400  37.550  1.00  0.00           O
ATOM   1962  N   THR A 710      22.420  48.500  38.780  1.00  0.00           N
ATOM   1963  HN  THR A 710      23.100  48.470  39.500  1.00  0.00           H
ATOM   1964  CA  THR A 710      22.140  49.860  38.170  1.00  0.00           C
ATOM   1965  HA  THR A 710      21.280  49.910  37.530  1.00  0.00           H
ATOM   1966  CB  THR A 710      21.890  50.970  39.230  1.00  0.00           C
ATOM   1967  HB  THR A 710      22.100  51.990  38.850  1.00  0.00           H
ATOM   1968  OG1 THR A 710      22.670  50.820  40.380  1.00  0.00           O
ATOM   1969  HG1 THR A 710      22.370  49.990  40.780  1.00  0.00           H
ATOM   1970  CG2 THR A 710      20.480  50.900  39.630  1.00  0.00           C
ATOM   1971 HG21 THR A 710      20.250  49.920  40.080  1.00  0.00           H
ATOM   1972 HG22 THR A 710      19.770  51.060  38.780  1.00  0.00           H
ATOM   1973 HG23 THR A 710      20.180  51.660  40.380  1.00  0.00           H
ATOM   1974  C   THR A 710      23.300  50.230  37.330  1.00  0.00           C
ATOM   1975  O   THR A 710      23.280  51.320  36.780  1.00  0.00           O
ATOM   1976  N   ASP A 711      24.280  49.320  37.140  1.00  0.00           N
ATOM   1977  HN  ASP A 711      24.200  48.450  37.620  1.00  0.00           H
ATOM   1978  CA  ASP A 711      25.490  49.410  36.410  1.00  0.00           C
ATOM   1979  HA  ASP A 711      26.080  48.530  36.580  1.00  0.00           H
ATOM   1980  CB  ASP A 711      25.110  49.600  34.870  1.00  0.00           C
ATOM   1981  HB1 ASP A 711      24.530  50.550  34.750  1.00  0.00           H
ATOM   1982  HB2 ASP A 711      24.550  48.720  34.520  1.00  0.00           H
ATOM   1983  CG  ASP A 711      26.320  49.840  33.940  1.00  0.00           C
ATOM   1984  OD1 ASP A 711      26.170  49.770  32.700  1.00  0.00           O
ATOM   1985  OD2 ASP A 711      27.340  50.360  34.400  1.00  0.00           O
ATOM   1986  C   ASP A 711      26.470  50.430  37.060  1.00  0.00           C
ATOM   1987  O   ASP A 711      26.190  51.540  37.480  1.00  0.00           O
ATOM   1988  N   ALA A 712      27.720  50.000  37.270  1.00  0.00           N
ATOM   1989  HN  ALA A 712      28.020  49.100  36.950  1.00  0.00           H
ATOM   1990  CA  ALA A 712      28.720  50.720  38.030  1.00  0.00           C
ATOM   1991  HA  ALA A 712      28.270  51.540  38.570  1.00  0.00           H
ATOM   1992  CB  ALA A 712      29.260  49.800  39.130  1.00  0.00           C
ATOM   1993  HB1 ALA A 712      29.850  50.420  39.840  1.00  0.00           H
ATOM   1994  HB2 ALA A 712      29.710  48.890  38.680  1.00  0.00           H
ATOM   1995  HB3 ALA A 712      28.360  49.300  39.550  1.00  0.00           H
ATOM   1996  C   ALA A 712      29.920  51.090  37.150  1.00  0.00           C
ATOM   1997  O   ALA A 712      31.000  51.460  37.610  1.00  0.00           O
ATOM   1998  N   SER A 713      29.710  51.000  35.790  1.00  0.00           N
ATOM   1999  HN  SER A 713      28.840  50.690  35.400  1.00  0.00           H
ATOM   2000  CA  SER A 713      30.790  51.160  34.830  1.00  0.00           C
ATOM   2001  HA  SER A 713      31.650  50.670  35.270  1.00  0.00           H
ATOM   2002  CB  SER A 713      30.570  50.420  33.470  1.00  0.00           C
ATOM   2003  HB1 SER A 713      30.620  49.370  33.800  1.00  0.00           H
ATOM   2004  HB2 SER A 713      31.430  50.550  32.790  1.00  0.00           H
ATOM   2005  OG  SER A 713      29.330  50.810  32.830  1.00  0.00           O
ATOM   2006  HG1 SER A 713      28.680  50.600  33.500  1.00  0.00           H
ATOM   2007  C   SER A 713      31.120  52.660  34.560  1.00  0.00           C
ATOM   2008  O   SER A 713      32.220  52.910  34.120  1.00  0.00           O
ATOM   2009  N   SER A 714      30.240  53.640  34.750  1.00  0.00           N
ATOM   2010  HN  SER A 714      29.480  53.350  35.310  1.00  0.00           H
ATOM   2011  CA  SER A 714      30.390  54.990  34.280  1.00  0.00           C
ATOM   2012  HA  SER A 714      30.450  55.000  33.200  1.00  0.00           H
ATOM   2013  CB  SER A 714      29.090  55.790  34.620  1.00  0.00           C
ATOM   2014  HB1 SER A 714      29.230  56.790  34.150  1.00  0.00           H
ATOM   2015  HB2 SER A 714      28.900  55.910  35.710  1.00  0.00           H
ATOM   2016  OG  SER A 714      27.920  55.260  34.000  1.00  0.00           O
ATOM   2017  HG1 SER A 714      27.700  54.470  34.500  1.00  0.00           H
ATOM   2018  C   SER A 714      31.660  55.750  34.760  1.00  0.00           C
ATOM   2019  O   SER A 714      32.430  56.220  33.900  1.00  0.00           O
ATOM   2020  N   LEU A 715      31.900  55.790  36.090  1.00  0.00           N
ATOM   2021  HN  LEU A 715      31.250  55.370  36.730  1.00  0.00           H
ATOM   2022  CA  LEU A 715      33.080  56.490  36.610  1.00  0.00           C
ATOM   2023  HA  LEU A 715      33.090  57.460  36.150  1.00  0.00           H
ATOM   2024  CB  LEU A 715      33.050  56.560  38.130  1.00  0.00           C
ATOM   2025  HB1 LEU A 715      33.090  55.530  38.560  1.00  0.00           H
ATOM   2026  HB2 LEU A 715      32.100  57.040  38.430  1.00  0.00           H
ATOM   2027  CG  LEU A 715      34.250  57.280  38.750  1.00  0.00           C
ATOM   2028  HG  LEU A 715      35.090  56.550  38.660  1.00  0.00           H
ATOM   2029  CD1 LEU A 715      34.580  58.680  38.160  1.00  0.00           C
ATOM   2030 HD11 LEU A 715      35.120  58.630  37.170  1.00  0.00           H
ATOM   2031 HD12 LEU A 715      35.360  59.180  38.760  1.00  0.00           H
ATOM   2032 HD13 LEU A 715      33.660  59.280  38.070  1.00  0.00           H
ATOM   2033  CD2 LEU A 715      33.970  57.320  40.230  1.00  0.00           C
ATOM   2034 HD21 LEU A 715      34.830  57.720  40.790  1.00  0.00           H
ATOM   2035 HD22 LEU A 715      33.770  56.390  40.800  1.00  0.00           H
ATOM   2036 HD23 LEU A 715      33.090  57.950  40.510  1.00  0.00           H
ATOM   2037  C   LEU A 715      34.370  55.840  36.190  1.00  0.00           C
ATOM   2038  O   LEU A 715      35.370  56.450  35.900  1.00  0.00           O
ATOM   2039  N   VAL A 716      34.330  54.480  36.140  1.00  0.00           N
ATOM   2040  HN  VAL A 716      33.560  53.940  36.450  1.00  0.00           H
ATOM   2041  CA  VAL A 716      35.490  53.810  35.710  1.00  0.00           C
ATOM   2042  HA  VAL A 716      36.400  54.270  36.080  1.00  0.00           H
ATOM   2043  CB  VAL A 716      35.260  52.360  36.040  1.00  0.00           C
ATOM   2044  HB  VAL A 716      34.170  52.140  35.950  1.00  0.00           H
ATOM   2045  CG1 VAL A 716      36.090  51.310  35.280  1.00  0.00           C
ATOM   2046 HG11 VAL A 716      36.200  50.300  35.730  1.00  0.00           H
ATOM   2047 HG12 VAL A 716      37.140  51.680  35.310  1.00  0.00           H
ATOM   2048 HG13 VAL A 716      35.580  51.180  34.300  1.00  0.00           H
ATOM   2049  CG2 VAL A 716      35.450  52.300  37.610  1.00  0.00           C
ATOM   2050 HG21 VAL A 716      35.060  51.330  38.000  1.00  0.00           H
ATOM   2051 HG22 VAL A 716      34.970  53.090  38.220  1.00  0.00           H
ATOM   2052 HG23 VAL A 716      36.550  52.290  37.760  1.00  0.00           H
ATOM   2053  C   VAL A 716      35.810  53.910  34.200  1.00  0.00           C
ATOM   2054  O   VAL A 716      37.030  53.950  33.830  1.00  0.00           O
ATOM   2055  N   CYS A 717      34.740  54.080  33.400  1.00  0.00           N
ATOM   2056  HN  CYS A 717      33.800  53.860  33.640  1.00  0.00           H
ATOM   2057  CA  CYS A 717      34.950  54.320  31.970  1.00  0.00           C
ATOM   2058  HA  CYS A 717      35.690  53.650  31.550  1.00  0.00           H
ATOM   2059  CB  CYS A 717      33.630  53.990  31.190  1.00  0.00           C
ATOM   2060  HB1 CYS A 717      32.940  54.640  31.760  1.00  0.00           H
ATOM   2061  HB2 CYS A 717      33.150  53.030  31.450  1.00  0.00           H
ATOM   2062  SG  CYS A 717      33.600  54.360  29.400  1.00  0.00           S
ATOM   2063  HG1 CYS A 717      32.860  55.440  29.550  1.00  0.00           H
ATOM   2064  C   CYS A 717      35.500  55.720  31.600  1.00  0.00           C
ATOM   2065  O   CYS A 717      36.230  55.880  30.630  1.00  0.00           O
ATOM   2066  N   TYR A 718      35.310  56.830  32.360  1.00  0.00           N
ATOM   2067  HN  TYR A 718      34.710  56.670  33.140  1.00  0.00           H
ATOM   2068  CA  TYR A 718      35.700  58.200  32.150  1.00  0.00           C
ATOM   2069  HA  TYR A 718      36.130  58.260  31.160  1.00  0.00           H
ATOM   2070  CB  TYR A 718      34.420  59.080  31.950  1.00  0.00           C
ATOM   2071  HB1 TYR A 718      34.760  60.130  31.870  1.00  0.00           H
ATOM   2072  HB2 TYR A 718      33.820  58.930  32.870  1.00  0.00           H
ATOM   2073  CG  TYR A 718      33.570  58.600  30.790  1.00  0.00           C
ATOM   2074  CD1 TYR A 718      32.360  57.850  30.890  1.00  0.00           C
ATOM   2075  HD1 TYR A 718      32.010  57.630  31.890  1.00  0.00           H
ATOM   2076  CE1 TYR A 718      31.690  57.440  29.760  1.00  0.00           C
ATOM   2077  HE1 TYR A 718      30.720  56.990  29.870  1.00  0.00           H
ATOM   2078  CZ  TYR A 718      32.170  57.730  28.450  1.00  0.00           C
ATOM   2079  OH  TYR A 718      31.350  57.410  27.370  1.00  0.00           O
ATOM   2080  HH  TYR A 718      30.680  56.770  27.630  1.00  0.00           H
ATOM   2081  CD2 TYR A 718      34.030  58.870  29.450  1.00  0.00           C
ATOM   2082  HD2 TYR A 718      34.960  59.420  29.410  1.00  0.00           H
ATOM   2083  CE2 TYR A 718      33.270  58.590  28.310  1.00  0.00           C
ATOM   2084  HE2 TYR A 718      33.680  58.860  27.350  1.00  0.00           H
ATOM   2085  C   TYR A 718      36.750  58.750  33.030  1.00  0.00           C
ATOM   2086  O   TYR A 718      36.870  59.960  33.220  1.00  0.00           O
ATOM   2087  N   ILE A 719      37.480  57.850  33.710  1.00  0.00           N
ATOM   2088  HN  ILE A 719      37.360  56.890  33.520  1.00  0.00           H
ATOM   2089  CA  ILE A 719      38.340  58.110  34.870  1.00  0.00           C
ATOM   2090  HA  ILE A 719      37.860  58.790  35.550  1.00  0.00           H
ATOM   2091  CB  ILE A 719      38.540  56.800  35.610  1.00  0.00           C
ATOM   2092  HB  ILE A 719      37.550  56.300  35.680  1.00  0.00           H
ATOM   2093  CG2 ILE A 719      39.550  55.970  34.810  1.00  0.00           C
ATOM   2094 HG21 ILE A 719      40.540  56.450  34.860  1.00  0.00           H
ATOM   2095 HG22 ILE A 719      39.170  55.880  33.770  1.00  0.00           H
ATOM   2096 HG23 ILE A 719      39.580  54.930  35.200  1.00  0.00           H
ATOM   2097  CG1 ILE A 719      39.110  57.050  37.080  1.00  0.00           C
ATOM   2098 HG11 ILE A 719      38.650  57.980  37.480  1.00  0.00           H
ATOM   2099 HG12 ILE A 719      40.190  57.230  36.980  1.00  0.00           H
ATOM   2100  CD  ILE A 719      38.840  55.860  38.060  1.00  0.00           C
ATOM   2101  HD1 ILE A 719      37.740  55.930  38.160  1.00  0.00           H
ATOM   2102  HD2 ILE A 719      39.230  55.930  39.090  1.00  0.00           H
ATOM   2103  HD3 ILE A 719      39.160  54.870  37.650  1.00  0.00           H
ATOM   2104  C   ILE A 719      39.590  58.860  34.520  1.00  0.00           C
ATOM   2105  O   ILE A 719      40.120  59.630  35.340  1.00  0.00           O
ATOM   2106  N   THR A 720      40.080  58.660  33.270  1.00  0.00           N
ATOM   2107  HN  THR A 720      39.520  58.060  32.680  1.00  0.00           H
ATOM   2108  CA  THR A 720      41.250  59.220  32.650  1.00  0.00           C
ATOM   2109  HA  THR A 720      41.330  58.880  31.630  1.00  0.00           H
ATOM   2110  CB  THR A 720      41.140  60.730  32.480  1.00  0.00           C
ATOM   2111  HB  THR A 720      41.980  61.110  31.860  1.00  0.00           H
ATOM   2112  OG1 THR A 720      41.320  61.440  33.670  1.00  0.00           O
ATOM   2113  HG1 THR A 720      41.010  60.810  34.320  1.00  0.00           H
ATOM   2114  CG2 THR A 720      39.790  61.130  31.930  1.00  0.00           C
ATOM   2115 HG21 THR A 720      39.610  60.640  30.940  1.00  0.00           H
ATOM   2116 HG22 THR A 720      39.870  62.220  31.710  1.00  0.00           H
ATOM   2117 HG23 THR A 720      38.960  60.880  32.630  1.00  0.00           H
ATOM   2118  C   THR A 720      42.570  58.870  33.260  1.00  0.00           C
ATOM   2119  O   THR A 720      42.660  58.440  34.380  1.00  0.00           O
ATOM   2120  N   ARG A 721      43.680  59.060  32.480  1.00  0.00           N
ATOM   2121  HN  ARG A 721      43.720  59.350  31.530  1.00  0.00           H
ATOM   2122  CA  ARG A 721      44.910  58.440  32.950  1.00  0.00           C
ATOM   2123  HA  ARG A 721      44.750  57.420  33.300  1.00  0.00           H
ATOM   2124  CB  ARG A 721      46.030  58.420  31.990  1.00  0.00           C
ATOM   2125  HB1 ARG A 721      46.960  57.970  32.390  1.00  0.00           H
ATOM   2126  HB2 ARG A 721      46.300  59.450  31.690  1.00  0.00           H
ATOM   2127  CG  ARG A 721      45.530  57.770  30.660  1.00  0.00           C
ATOM   2128  HG1 ARG A 721      46.360  57.860  29.920  1.00  0.00           H
ATOM   2129  HG2 ARG A 721      44.680  58.380  30.300  1.00  0.00           H
ATOM   2130  CD  ARG A 721      45.260  56.300  30.510  1.00  0.00           C
ATOM   2131  HD1 ARG A 721      46.050  55.760  31.070  1.00  0.00           H
ATOM   2132  HD2 ARG A 721      45.100  56.020  29.450  1.00  0.00           H
ATOM   2133  NE  ARG A 721      43.930  56.160  31.170  1.00  0.00           N
ATOM   2134  HE  ARG A 721      43.820  55.960  32.140  1.00  0.00           H
ATOM   2135  CZ  ARG A 721      42.740  56.250  30.580  1.00  0.00           C
ATOM   2136  NH1 ARG A 721      42.580  56.620  29.350  1.00  0.00           N
ATOM   2137 HH11 ARG A 721      41.720  56.990  29.020  1.00  0.00           H
ATOM   2138 HH12 ARG A 721      43.330  56.740  28.710  1.00  0.00           H
ATOM   2139  NH2 ARG A 721      41.720  56.080  31.450  1.00  0.00           N
ATOM   2140 HH21 ARG A 721      41.910  55.560  32.280  1.00  0.00           H
ATOM   2141 HH22 ARG A 721      40.770  56.220  31.170  1.00  0.00           H
ATOM   2142  C   ARG A 721      45.560  59.240  34.110  1.00  0.00           C
ATOM   2143  O   ARG A 721      46.420  58.800  34.880  1.00  0.00           O
ATOM   2144  N   PHE A 722      45.150  60.520  34.290  1.00  0.00           N
ATOM   2145  HN  PHE A 722      44.710  61.010  33.520  1.00  0.00           H
ATOM   2146  CA  PHE A 722      45.630  61.440  35.330  1.00  0.00           C
ATOM   2147  HA  PHE A 722      46.700  61.610  35.230  1.00  0.00           H
ATOM   2148  CB  PHE A 722      44.930  62.790  35.210  1.00  0.00           C
ATOM   2149  HB1 PHE A 722      43.860  62.650  35.460  1.00  0.00           H
ATOM   2150  HB2 PHE A 722      44.950  63.030  34.120  1.00  0.00           H
ATOM   2151  CG  PHE A 722      45.580  63.940  35.940  1.00  0.00           C
ATOM   2152  CD1 PHE A 722      46.150  65.010  35.170  1.00  0.00           C
ATOM   2153  HD1 PHE A 722      46.210  64.850  34.100  1.00  0.00           H
ATOM   2154  CE1 PHE A 722      46.840  66.070  35.780  1.00  0.00           C
ATOM   2155  HE1 PHE A 722      47.450  66.740  35.200  1.00  0.00           H
ATOM   2156  CZ  PHE A 722      46.950  66.090  37.160  1.00  0.00           C
ATOM   2157  HZ  PHE A 722      47.540  66.920  37.520  1.00  0.00           H
ATOM   2158  CD2 PHE A 722      45.640  64.000  37.310  1.00  0.00           C
ATOM   2159  HD2 PHE A 722      45.130  63.240  37.870  1.00  0.00           H
ATOM   2160  CE2 PHE A 722      46.290  65.140  37.990  1.00  0.00           C
ATOM   2161  HE2 PHE A 722      46.380  65.170  39.080  1.00  0.00           H
ATOM   2162  C   PHE A 722      45.330  60.870  36.710  1.00  0.00           C
ATOM   2163  O   PHE A 722      46.190  61.020  37.520  1.00  0.00           O
ATOM   2164  N   THR A 723      44.080  60.350  37.000  1.00  0.00           N
ATOM   2165  HN  THR A 723      43.350  60.500  36.340  1.00  0.00           H
ATOM   2166  CA  THR A 723      43.600  59.640  38.210  1.00  0.00           C
ATOM   2167  HA  THR A 723      43.430  60.280  39.050  1.00  0.00           H
ATOM   2168  CB  THR A 723      42.270  58.950  38.030  1.00  0.00           C
ATOM   2169  HB  THR A 723      42.320  58.210  37.210  1.00  0.00           H
ATOM   2170  OG1 THR A 723      41.210  59.870  37.710  1.00  0.00           O
ATOM   2171  HG1 THR A 723      40.930  59.770  36.810  1.00  0.00           H
ATOM   2172  CG2 THR A 723      41.850  58.250  39.370  1.00  0.00           C
ATOM   2173 HG21 THR A 723      42.570  57.430  39.630  1.00  0.00           H
ATOM   2174 HG22 THR A 723      40.870  57.780  39.190  1.00  0.00           H
ATOM   2175 HG23 THR A 723      41.720  58.970  40.200  1.00  0.00           H
ATOM   2176  C   THR A 723      44.530  58.490  38.540  1.00  0.00           C
ATOM   2177  O   THR A 723      45.030  58.380  39.690  1.00  0.00           O
ATOM   2178  N   GLU A 724      44.880  57.630  37.540  1.00  0.00           N
ATOM   2179  HN  GLU A 724      44.780  57.880  36.580  1.00  0.00           H
ATOM   2180  CA  GLU A 724      45.740  56.510  37.650  1.00  0.00           C
ATOM   2181  HA  GLU A 724      45.470  55.920  38.520  1.00  0.00           H
ATOM   2182  CB  GLU A 724      45.600  55.710  36.370  1.00  0.00           C
ATOM   2183  HB1 GLU A 724      46.260  54.820  36.440  1.00  0.00           H
ATOM   2184  HB2 GLU A 724      45.900  56.350  35.500  1.00  0.00           H
ATOM   2185  CG  GLU A 724      44.210  55.090  36.050  1.00  0.00           C
ATOM   2186  HG1 GLU A 724      43.450  55.900  35.990  1.00  0.00           H
ATOM   2187  HG2 GLU A 724      43.850  54.230  36.640  1.00  0.00           H
ATOM   2188  CD  GLU A 724      44.170  54.660  34.540  1.00  0.00           C
ATOM   2189  OE1 GLU A 724      44.940  53.770  34.110  1.00  0.00           O
ATOM   2190  OE2 GLU A 724      43.320  55.120  33.750  1.00  0.00           O
ATOM   2191  C   GLU A 724      47.170  56.810  38.000  1.00  0.00           C
ATOM   2192  O   GLU A 724      47.760  56.160  38.830  1.00  0.00           O
ATOM   2193  N   GLU A 725      47.790  57.890  37.380  1.00  0.00           N
ATOM   2194  HN  GLU A 725      47.380  58.370  36.610  1.00  0.00           H
ATOM   2195  CA  GLU A 725      49.120  58.360  37.750  1.00  0.00           C
ATOM   2196  HA  GLU A 725      49.870  57.590  37.790  1.00  0.00           H
ATOM   2197  CB  GLU A 725      49.680  59.350  36.710  1.00  0.00           C
ATOM   2198  HB1 GLU A 725      48.930  60.170  36.710  1.00  0.00           H
ATOM   2199  HB2 GLU A 725      49.600  58.960  35.670  1.00  0.00           H
ATOM   2200  CG  GLU A 725      51.190  59.850  36.950  1.00  0.00           C
ATOM   2201  HG1 GLU A 725      51.820  58.990  37.250  1.00  0.00           H
ATOM   2202  HG2 GLU A 725      51.220  60.680  37.690  1.00  0.00           H
ATOM   2203  CD  GLU A 725      51.890  60.240  35.690  1.00  0.00           C
ATOM   2204  OE1 GLU A 725      52.900  59.530  35.340  1.00  0.00           O
ATOM   2205  OE2 GLU A 725      51.460  61.170  34.990  1.00  0.00           O
ATOM   2206  C   GLU A 725      49.180  59.000  39.120  1.00  0.00           C
ATOM   2207  O   GLU A 725      50.080  58.700  39.890  1.00  0.00           O
ATOM   2208  N   ALA A 726      48.210  59.830  39.500  1.00  0.00           N
ATOM   2209  HN  ALA A 726      47.490  60.080  38.870  1.00  0.00           H
ATOM   2210  CA  ALA A 726      48.210  60.390  40.760  1.00  0.00           C
ATOM   2211  HA  ALA A 726      49.140  60.880  41.060  1.00  0.00           H
ATOM   2212  CB  ALA A 726      46.990  61.400  40.820  1.00  0.00           C
ATOM   2213  HB1 ALA A 726      46.950  61.850  41.830  1.00  0.00           H
ATOM   2214  HB2 ALA A 726      46.000  60.930  40.630  1.00  0.00           H
ATOM   2215  HB3 ALA A 726      47.060  62.250  40.100  1.00  0.00           H
ATOM   2216  C   ALA A 726      47.960  59.410  41.930  1.00  0.00           C
ATOM   2217  O   ALA A 726      48.570  59.460  43.010  1.00  0.00           O
ATOM   2218  N   PHE A 727      47.030  58.460  41.730  1.00  0.00           N
ATOM   2219  HN  PHE A 727      46.390  58.550  40.970  1.00  0.00           H
ATOM   2220  CA  PHE A 727      46.590  57.520  42.820  1.00  0.00           C
ATOM   2221  HA  PHE A 727      46.500  58.020  43.770  1.00  0.00           H
ATOM   2222  CB  PHE A 727      45.280  56.850  42.430  1.00  0.00           C
ATOM   2223  HB1 PHE A 727      45.480  56.110  41.640  1.00  0.00           H
ATOM   2224  HB2 PHE A 727      44.620  57.590  41.920  1.00  0.00           H
ATOM   2225  CG  PHE A 727      44.570  56.320  43.660  1.00  0.00           C
ATOM   2226  CD1 PHE A 727      43.570  57.180  44.260  1.00  0.00           C
ATOM   2227  HD1 PHE A 727      43.390  58.140  43.810  1.00  0.00           H
ATOM   2228  CE1 PHE A 727      42.860  56.780  45.380  1.00  0.00           C
ATOM   2229  HE1 PHE A 727      42.070  57.390  45.820  1.00  0.00           H
ATOM   2230  CZ  PHE A 727      43.240  55.650  46.030  1.00  0.00           C
ATOM   2231  HZ  PHE A 727      42.630  55.290  46.850  1.00  0.00           H
ATOM   2232  CD2 PHE A 727      44.860  55.100  44.260  1.00  0.00           C
ATOM   2233  HD2 PHE A 727      45.620  54.440  43.880  1.00  0.00           H
ATOM   2234  CE2 PHE A 727      44.230  54.760  45.490  1.00  0.00           C
ATOM   2235  HE2 PHE A 727      44.400  53.820  46.000  1.00  0.00           H
ATOM   2236  C   PHE A 727      47.690  56.510  43.190  1.00  0.00           C
ATOM   2237  O   PHE A 727      48.150  56.310  44.340  1.00  0.00           O
ATOM   2238  N   ALA A 728      48.120  55.840  42.090  1.00  0.00           N
ATOM   2239  HN  ALA A 728      47.880  56.150  41.180  1.00  0.00           H
ATOM   2240  CA  ALA A 728      49.150  54.790  42.200  1.00  0.00           C
ATOM   2241  HA  ALA A 728      48.620  54.110  42.850  1.00  0.00           H
ATOM   2242  CB  ALA A 728      49.340  54.120  40.830  1.00  0.00           C
ATOM   2243  HB1 ALA A 728      50.030  53.250  40.900  1.00  0.00           H
ATOM   2244  HB2 ALA A 728      49.700  54.940  40.170  1.00  0.00           H
ATOM   2245  HB3 ALA A 728      48.310  53.970  40.450  1.00  0.00           H
ATOM   2246  C   ALA A 728      50.430  55.270  42.770  1.00  0.00           C
ATOM   2247  O   ALA A 728      50.930  54.600  43.650  1.00  0.00           O
ATOM   2248  N   ALA A 729      51.000  56.400  42.260  1.00  0.00           N
ATOM   2249  HN  ALA A 729      50.570  56.820  41.460  1.00  0.00           H
ATOM   2250  CA  ALA A 729      52.180  56.980  42.800  1.00  0.00           C
ATOM   2251  HA  ALA A 729      53.010  56.280  42.800  1.00  0.00           H
ATOM   2252  CB  ALA A 729      52.620  58.170  41.900  1.00  0.00           C
ATOM   2253  HB1 ALA A 729      51.810  58.920  41.850  1.00  0.00           H
ATOM   2254  HB2 ALA A 729      52.740  57.810  40.860  1.00  0.00           H
ATOM   2255  HB3 ALA A 729      53.520  58.700  42.270  1.00  0.00           H
ATOM   2256  C   ALA A 729      52.120  57.450  44.270  1.00  0.00           C
ATOM   2257  O   ALA A 729      53.000  57.000  45.050  1.00  0.00           O
ATOM   2258  N   LEU A 730      51.140  58.330  44.640  1.00  0.00           N
ATOM   2259  HN  LEU A 730      50.450  58.780  44.050  1.00  0.00           H
ATOM   2260  CA  LEU A 730      50.990  58.890  45.950  1.00  0.00           C
ATOM   2261  HA  LEU A 730      51.870  59.470  46.190  1.00  0.00           H
ATOM   2262  CB  LEU A 730      49.810  59.910  46.040  1.00  0.00           C
ATOM   2263  HB1 LEU A 730      48.920  59.240  46.030  1.00  0.00           H
ATOM   2264  HB2 LEU A 730      49.910  60.530  45.120  1.00  0.00           H
ATOM   2265  CG  LEU A 730      49.710  60.630  47.360  1.00  0.00           C
ATOM   2266  HG  LEU A 730      49.650  59.910  48.190  1.00  0.00           H
ATOM   2267  CD1 LEU A 730      50.910  61.510  47.670  1.00  0.00           C
ATOM   2268 HD11 LEU A 730      51.840  60.910  47.710  1.00  0.00           H
ATOM   2269 HD12 LEU A 730      50.680  62.010  48.640  1.00  0.00           H
ATOM   2270 HD13 LEU A 730      50.900  62.300  46.870  1.00  0.00           H
ATOM   2271  CD2 LEU A 730      48.420  61.460  47.510  1.00  0.00           C
ATOM   2272 HD21 LEU A 730      48.390  61.930  48.520  1.00  0.00           H
ATOM   2273 HD22 LEU A 730      47.570  60.740  47.450  1.00  0.00           H
ATOM   2274 HD23 LEU A 730      48.260  62.250  46.750  1.00  0.00           H
ATOM   2275  C   LEU A 730      50.920  57.840  47.050  1.00  0.00           C
ATOM   2276  O   LEU A 730      51.560  57.940  48.080  1.00  0.00           O
ATOM   2277  N   ILE A 731      50.110  56.740  46.810  1.00  0.00           N
ATOM   2278  HN  ILE A 731      49.580  56.610  45.960  1.00  0.00           H
ATOM   2279  CA  ILE A 731      49.880  55.610  47.750  1.00  0.00           C
ATOM   2280  HA  ILE A 731      49.610  56.010  48.710  1.00  0.00           H
ATOM   2281  CB  ILE A 731      48.760  54.620  47.370  1.00  0.00           C
ATOM   2282  HB  ILE A 731      47.890  55.210  47.000  1.00  0.00           H
ATOM   2283  CG2 ILE A 731      49.220  53.770  46.170  1.00  0.00           C
ATOM   2284 HG21 ILE A 731      49.390  54.450  45.310  1.00  0.00           H
ATOM   2285 HG22 ILE A 731      48.320  53.220  45.820  1.00  0.00           H
ATOM   2286 HG23 ILE A 731      50.010  53.020  46.430  1.00  0.00           H
ATOM   2287  CG1 ILE A 731      48.300  53.720  48.570  1.00  0.00           C
ATOM   2288 HG11 ILE A 731      49.070  53.070  49.030  1.00  0.00           H
ATOM   2289 HG12 ILE A 731      47.420  53.100  48.280  1.00  0.00           H
ATOM   2290  CD  ILE A 731      47.790  54.580  49.780  1.00  0.00           C
ATOM   2291  HD1 ILE A 731      47.120  55.420  49.480  1.00  0.00           H
ATOM   2292  HD2 ILE A 731      48.700  54.980  50.270  1.00  0.00           H
ATOM   2293  HD3 ILE A 731      47.400  53.980  50.640  1.00  0.00           H
ATOM   2294  C   ILE A 731      51.170  54.870  48.160  1.00  0.00           C
ATOM   2295  O   ILE A 731      51.360  54.550  49.350  1.00  0.00           O
ATOM   2296  N   CYS A 732      52.180  54.690  47.260  1.00  0.00           N
ATOM   2297  HN  CYS A 732      52.120  54.870  46.280  1.00  0.00           H
ATOM   2298  CA  CYS A 732      53.440  54.070  47.650  1.00  0.00           C
ATOM   2299  HA  CYS A 732      53.210  53.240  48.300  1.00  0.00           H
ATOM   2300  CB  CYS A 732      54.280  53.770  46.450  1.00  0.00           C
ATOM   2301  HB1 CYS A 732      55.190  53.300  46.890  1.00  0.00           H
ATOM   2302  HB2 CYS A 732      54.490  54.720  45.920  1.00  0.00           H
ATOM   2303  SG  CYS A 732      53.560  52.520  45.330  1.00  0.00           S
ATOM   2304  HG1 CYS A 732      52.780  53.400  44.720  1.00  0.00           H
ATOM   2305  C   CYS A 732      54.260  54.940  48.650  1.00  0.00           C
ATOM   2306  O   CYS A 732      54.840  54.310  49.570  1.00  0.00           O
ATOM   2307  N   ILE A 733      54.290  56.290  48.510  1.00  0.00           N
ATOM   2308  HN  ILE A 733      53.650  56.710  47.870  1.00  0.00           H
ATOM   2309  CA  ILE A 733      55.010  57.110  49.400  1.00  0.00           C
ATOM   2310  HA  ILE A 733      55.950  56.620  49.620  1.00  0.00           H
ATOM   2311  CB  ILE A 733      55.140  58.540  48.850  1.00  0.00           C
ATOM   2312  HB  ILE A 733      54.190  59.100  48.920  1.00  0.00           H
ATOM   2313  CG2 ILE A 733      56.080  59.390  49.700  1.00  0.00           C
ATOM   2314 HG21 ILE A 733      55.750  59.640  50.730  1.00  0.00           H
ATOM   2315 HG22 ILE A 733      56.160  60.340  49.140  1.00  0.00           H
ATOM   2316 HG23 ILE A 733      57.130  59.020  49.690  1.00  0.00           H
ATOM   2317  CG1 ILE A 733      55.530  58.450  47.350  1.00  0.00           C
ATOM   2318 HG11 ILE A 733      55.710  59.500  47.030  1.00  0.00           H
ATOM   2319 HG12 ILE A 733      54.640  58.270  46.710  1.00  0.00           H
ATOM   2320  CD  ILE A 733      56.830  57.610  47.020  1.00  0.00           C
ATOM   2321  HD1 ILE A 733      56.570  56.550  46.860  1.00  0.00           H
ATOM   2322  HD2 ILE A 733      57.570  57.830  47.800  1.00  0.00           H
ATOM   2323  HD3 ILE A 733      57.300  57.940  46.060  1.00  0.00           H
ATOM   2324  C   ILE A 733      54.350  57.150  50.740  1.00  0.00           C
ATOM   2325  O   ILE A 733      55.000  57.150  51.780  1.00  0.00           O
ATOM   2326  N   ILE A 734      53.050  57.130  50.800  1.00  0.00           N
ATOM   2327  HN  ILE A 734      52.430  57.200  50.020  1.00  0.00           H
ATOM   2328  CA  ILE A 734      52.250  56.940  52.030  1.00  0.00           C
ATOM   2329  HA  ILE A 734      52.570  57.760  52.670  1.00  0.00           H
ATOM   2330  CB  ILE A 734      50.700  57.000  51.830  1.00  0.00           C
ATOM   2331  HB  ILE A 734      50.420  56.280  51.030  1.00  0.00           H
ATOM   2332  CG2 ILE A 734      49.880  56.690  53.120  1.00  0.00           C
ATOM   2333 HG21 ILE A 734      50.080  57.540  53.810  1.00  0.00           H
ATOM   2334 HG22 ILE A 734      50.160  55.750  53.640  1.00  0.00           H
ATOM   2335 HG23 ILE A 734      48.800  56.760  52.870  1.00  0.00           H
ATOM   2336  CG1 ILE A 734      50.330  58.390  51.250  1.00  0.00           C
ATOM   2337 HG11 ILE A 734      50.820  58.490  50.250  1.00  0.00           H
ATOM   2338 HG12 ILE A 734      50.840  59.090  51.940  1.00  0.00           H
ATOM   2339  CD  ILE A 734      48.770  58.640  51.070  1.00  0.00           C
ATOM   2340  HD1 ILE A 734      48.170  58.510  52.000  1.00  0.00           H
ATOM   2341  HD2 ILE A 734      48.350  57.830  50.430  1.00  0.00           H
ATOM   2342  HD3 ILE A 734      48.560  59.670  50.720  1.00  0.00           H
ATOM   2343  C   ILE A 734      52.590  55.700  52.820  1.00  0.00           C
ATOM   2344  O   ILE A 734      52.840  55.790  54.040  1.00  0.00           O
ATOM   2345  N   PHE A 735      52.700  54.560  52.140  1.00  0.00           N
ATOM   2346  HN  PHE A 735      52.580  54.590  51.140  1.00  0.00           H
ATOM   2347  CA  PHE A 735      53.100  53.260  52.670  1.00  0.00           C
ATOM   2348  HA  PHE A 735      52.560  53.070  53.590  1.00  0.00           H
ATOM   2349  CB  PHE A 735      52.960  52.290  51.560  1.00  0.00           C
ATOM   2350  HB1 PHE A 735      53.860  52.230  50.910  1.00  0.00           H
ATOM   2351  HB2 PHE A 735      52.090  52.540  50.900  1.00  0.00           H
ATOM   2352  CG  PHE A 735      52.750  50.850  52.050  1.00  0.00           C
ATOM   2353  CD1 PHE A 735      51.490  50.320  52.120  1.00  0.00           C
ATOM   2354  HD1 PHE A 735      50.650  50.980  52.090  1.00  0.00           H
ATOM   2355  CE1 PHE A 735      51.330  49.010  52.580  1.00  0.00           C
ATOM   2356  HE1 PHE A 735      50.290  48.740  52.710  1.00  0.00           H
ATOM   2357  CZ  PHE A 735      52.310  48.130  52.820  1.00  0.00           C
ATOM   2358  HZ  PHE A 735      52.090  47.090  53.030  1.00  0.00           H
ATOM   2359  CD2 PHE A 735      53.830  49.910  52.200  1.00  0.00           C
ATOM   2360  HD2 PHE A 735      54.840  50.260  52.150  1.00  0.00           H
ATOM   2361  CE2 PHE A 735      53.580  48.590  52.640  1.00  0.00           C
ATOM   2362  HE2 PHE A 735      54.510  48.030  52.700  1.00  0.00           H
ATOM   2363  C   PHE A 735      54.550  53.260  53.140  1.00  0.00           C
ATOM   2364  O   PHE A 735      54.850  52.710  54.170  1.00  0.00           O
ATOM   2365  N   ILE A 736      55.480  53.880  52.370  1.00  0.00           N
ATOM   2366  HN  ILE A 736      55.270  54.030  51.400  1.00  0.00           H
ATOM   2367  CA  ILE A 736      56.860  54.110  52.840  1.00  0.00           C
ATOM   2368  HA  ILE A 736      57.320  53.160  53.080  1.00  0.00           H
ATOM   2369  CB  ILE A 736      57.700  54.720  51.750  1.00  0.00           C
ATOM   2370  HB  ILE A 736      57.200  55.650  51.400  1.00  0.00           H
ATOM   2371  CG2 ILE A 736      59.110  55.180  52.280  1.00  0.00           C
ATOM   2372 HG21 ILE A 736      58.940  55.940  53.070  1.00  0.00           H
ATOM   2373 HG22 ILE A 736      59.760  55.610  51.490  1.00  0.00           H
ATOM   2374 HG23 ILE A 736      59.550  54.280  52.770  1.00  0.00           H
ATOM   2375  CG1 ILE A 736      57.940  53.770  50.550  1.00  0.00           C
ATOM   2376 HG11 ILE A 736      57.050  53.100  50.420  1.00  0.00           H
ATOM   2377 HG12 ILE A 736      58.680  53.040  50.950  1.00  0.00           H
ATOM   2378  CD  ILE A 736      58.180  54.380  49.200  1.00  0.00           C
ATOM   2379  HD1 ILE A 736      57.250  54.950  48.940  1.00  0.00           H
ATOM   2380  HD2 ILE A 736      58.590  53.640  48.480  1.00  0.00           H
ATOM   2381  HD3 ILE A 736      58.910  55.220  49.140  1.00  0.00           H
ATOM   2382  C   ILE A 736      56.960  54.930  54.130  1.00  0.00           C
ATOM   2383  O   ILE A 736      57.680  54.660  55.090  1.00  0.00           O
ATOM   2384  N   TYR A 737      56.160  56.080  54.130  1.00  0.00           N
ATOM   2385  HN  TYR A 737      55.540  56.190  53.360  1.00  0.00           H
ATOM   2386  CA  TYR A 737      56.170  56.920  55.310  1.00  0.00           C
ATOM   2387  HA  TYR A 737      57.200  57.160  55.540  1.00  0.00           H
ATOM   2388  CB  TYR A 737      55.660  58.350  54.950  1.00  0.00           C
ATOM   2389  HB1 TYR A 737      54.560  58.330  54.890  1.00  0.00           H
ATOM   2390  HB2 TYR A 737      55.970  58.670  53.930  1.00  0.00           H
ATOM   2391  CG  TYR A 737      56.030  59.400  55.960  1.00  0.00           C
ATOM   2392  CD1 TYR A 737      55.060  59.890  56.870  1.00  0.00           C
ATOM   2393  HD1 TYR A 737      54.060  59.500  56.920  1.00  0.00           H
ATOM   2394  CE1 TYR A 737      55.470  60.800  57.870  1.00  0.00           C
ATOM   2395  HE1 TYR A 737      54.820  61.190  58.630  1.00  0.00           H
ATOM   2396  CZ  TYR A 737      56.800  61.270  57.910  1.00  0.00           C
ATOM   2397  OH  TYR A 737      57.200  62.070  58.980  1.00  0.00           O
ATOM   2398  HH  TYR A 737      56.550  61.870  59.670  1.00  0.00           H
ATOM   2399  CD2 TYR A 737      57.330  60.000  55.980  1.00  0.00           C
ATOM   2400  HD2 TYR A 737      58.060  59.740  55.220  1.00  0.00           H
ATOM   2401  CE2 TYR A 737      57.670  61.010  56.850  1.00  0.00           C
ATOM   2402  HE2 TYR A 737      58.690  61.360  56.860  1.00  0.00           H
ATOM   2403  C   TYR A 737      55.500  56.250  56.500  1.00  0.00           C
ATOM   2404  O   TYR A 737      55.980  56.390  57.610  1.00  0.00           O
ATOM   2405  N   GLU A 738      54.430  55.480  56.250  1.00  0.00           N
ATOM   2406  HN  GLU A 738      54.050  55.440  55.330  1.00  0.00           H
ATOM   2407  CA  GLU A 738      53.810  54.710  57.210  1.00  0.00           C
ATOM   2408  HA  GLU A 738      53.660  55.430  58.010  1.00  0.00           H
ATOM   2409  CB  GLU A 738      52.490  54.110  56.750  1.00  0.00           C
ATOM   2410  HB1 GLU A 738      52.250  53.240  57.400  1.00  0.00           H
ATOM   2411  HB2 GLU A 738      52.700  53.720  55.740  1.00  0.00           H
ATOM   2412  CG  GLU A 738      51.300  55.100  56.750  1.00  0.00           C
ATOM   2413  HG1 GLU A 738      50.470  54.850  56.050  1.00  0.00           H
ATOM   2414  HG2 GLU A 738      51.790  56.010  56.320  1.00  0.00           H
ATOM   2415  CD  GLU A 738      50.590  55.470  58.080  1.00  0.00           C
ATOM   2416  OE1 GLU A 738      50.630  54.710  59.110  1.00  0.00           O
ATOM   2417  OE2 GLU A 738      49.790  56.370  58.110  1.00  0.00           O
ATOM   2418  C   GLU A 738      54.650  53.540  57.790  1.00  0.00           C
ATOM   2419  O   GLU A 738      54.390  53.260  59.000  1.00  0.00           O
ATOM   2420  N   ALA A 739      55.510  52.850  57.040  1.00  0.00           N
ATOM   2421  HN  ALA A 739      55.640  52.990  56.060  1.00  0.00           H
ATOM   2422  CA  ALA A 739      56.420  51.910  57.560  1.00  0.00           C
ATOM   2423  HA  ALA A 739      55.890  51.200  58.190  1.00  0.00           H
ATOM   2424  CB  ALA A 739      57.170  51.210  56.350  1.00  0.00           C
ATOM   2425  HB1 ALA A 739      56.720  50.310  55.900  1.00  0.00           H
ATOM   2426  HB2 ALA A 739      58.180  50.840  56.570  1.00  0.00           H
ATOM   2427  HB3 ALA A 739      57.470  51.950  55.580  1.00  0.00           H
ATOM   2428  C   ALA A 739      57.380  52.580  58.560  1.00  0.00           C
ATOM   2429  O   ALA A 739      57.790  52.170  59.650  1.00  0.00           O
ATOM   2430  N   LEU A 740      57.820  53.750  58.120  1.00  0.00           N
ATOM   2431  HN  LEU A 740      57.740  53.990  57.150  1.00  0.00           H
ATOM   2432  CA  LEU A 740      58.730  54.630  58.860  1.00  0.00           C
ATOM   2433  HA  LEU A 740      59.650  54.100  59.040  1.00  0.00           H
ATOM   2434  CB  LEU A 740      59.210  55.850  57.980  1.00  0.00           C
ATOM   2435  HB1 LEU A 740      58.320  56.420  57.600  1.00  0.00           H
ATOM   2436  HB2 LEU A 740      59.740  55.460  57.090  1.00  0.00           H
ATOM   2437  CG  LEU A 740      60.180  56.840  58.680  1.00  0.00           C
ATOM   2438  HG  LEU A 740      59.690  57.180  59.620  1.00  0.00           H
ATOM   2439  CD1 LEU A 740      61.490  56.180  59.060  1.00  0.00           C
ATOM   2440 HD11 LEU A 740      62.090  56.880  59.670  1.00  0.00           H
ATOM   2441 HD12 LEU A 740      62.090  55.750  58.240  1.00  0.00           H
ATOM   2442 HD13 LEU A 740      61.120  55.380  59.740  1.00  0.00           H
ATOM   2443  CD2 LEU A 740      60.430  58.040  57.740  1.00  0.00           C
ATOM   2444 HD21 LEU A 740      59.570  58.730  57.690  1.00  0.00           H
ATOM   2445 HD22 LEU A 740      60.640  57.710  56.700  1.00  0.00           H
ATOM   2446 HD23 LEU A 740      61.290  58.610  58.160  1.00  0.00           H
ATOM   2447  C   LEU A 740      58.190  55.210  60.190  1.00  0.00           C
ATOM   2448  O   LEU A 740      58.800  55.000  61.200  1.00  0.00           O
ATOM   2449  N   GLU A 741      56.960  55.680  60.150  1.00  0.00           N
ATOM   2450  HN  GLU A 741      56.540  55.840  59.260  1.00  0.00           H
ATOM   2451  CA  GLU A 741      56.110  55.900  61.340  1.00  0.00           C
ATOM   2452  HA  GLU A 741      56.660  56.590  61.960  1.00  0.00           H
ATOM   2453  CB  GLU A 741      54.780  56.700  60.950  1.00  0.00           C
ATOM   2454  HB1 GLU A 741      54.010  56.460  61.730  1.00  0.00           H
ATOM   2455  HB2 GLU A 741      54.400  56.340  59.970  1.00  0.00           H
ATOM   2456  CG  GLU A 741      54.990  58.220  60.740  1.00  0.00           C
ATOM   2457  HG1 GLU A 741      55.310  58.450  59.700  1.00  0.00           H
ATOM   2458  HG2 GLU A 741      55.810  58.600  61.380  1.00  0.00           H
ATOM   2459  CD  GLU A 741      53.700  58.970  61.030  1.00  0.00           C
ATOM   2460  OE1 GLU A 741      53.780  59.920  61.840  1.00  0.00           O
ATOM   2461  OE2 GLU A 741      52.630  58.680  60.450  1.00  0.00           O
ATOM   2462  C   GLU A 741      55.850  54.660  62.240  1.00  0.00           C
ATOM   2463  O   GLU A 741      55.960  54.840  63.470  1.00  0.00           O
ATOM   2464  N   LYS A 742      55.590  53.500  61.670  1.00  0.00           N
ATOM   2465  HN  LYS A 742      55.480  53.360  60.690  1.00  0.00           H
ATOM   2466  CA  LYS A 742      55.600  52.260  62.460  1.00  0.00           C
ATOM   2467  HA  LYS A 742      54.870  52.380  63.240  1.00  0.00           H
ATOM   2468  CB  LYS A 742      55.100  51.140  61.600  1.00  0.00           C
ATOM   2469  HB1 LYS A 742      55.520  50.210  62.020  1.00  0.00           H
ATOM   2470  HB2 LYS A 742      55.580  51.220  60.590  1.00  0.00           H
ATOM   2471  CG  LYS A 742      53.570  51.040  61.360  1.00  0.00           C
ATOM   2472  HG1 LYS A 742      53.320  50.410  60.470  1.00  0.00           H
ATOM   2473  HG2 LYS A 742      53.340  52.070  61.040  1.00  0.00           H
ATOM   2474  CD  LYS A 742      52.750  50.680  62.640  1.00  0.00           C
ATOM   2475  HD1 LYS A 742      53.360  50.850  63.560  1.00  0.00           H
ATOM   2476  HD2 LYS A 742      52.490  49.610  62.730  1.00  0.00           H
ATOM   2477  CE  LYS A 742      51.460  51.420  62.790  1.00  0.00           C
ATOM   2478  HE1 LYS A 742      50.870  50.840  63.520  1.00  0.00           H
ATOM   2479  HE2 LYS A 742      50.910  51.430  61.830  1.00  0.00           H
ATOM   2480  NZ  LYS A 742      51.570  52.860  63.140  1.00  0.00           N
ATOM   2481  HZ1 LYS A 742      52.010  53.480  62.430  1.00  0.00           H
ATOM   2482  HZ2 LYS A 742      52.020  53.150  64.020  1.00  0.00           H
ATOM   2483  HZ3 LYS A 742      50.610  53.250  63.110  1.00  0.00           H
ATOM   2484  C   LYS A 742      56.950  51.930  63.090  1.00  0.00           C
ATOM   2485  O   LYS A 742      57.000  51.420  64.240  1.00  0.00           O
ATOM   2486  N   LEU A 743      58.140  52.200  62.430  1.00  0.00           N
ATOM   2487  HN  LEU A 743      58.210  52.640  61.540  1.00  0.00           H
ATOM   2488  CA  LEU A 743      59.450  52.090  63.040  1.00  0.00           C
ATOM   2489  HA  LEU A 743      59.450  51.070  63.410  1.00  0.00           H
ATOM   2490  CB  LEU A 743      60.490  52.240  62.010  1.00  0.00           C
ATOM   2491  HB1 LEU A 743      60.420  53.230  61.510  1.00  0.00           H
ATOM   2492  HB2 LEU A 743      60.390  51.360  61.340  1.00  0.00           H
ATOM   2493  CG  LEU A 743      62.010  52.150  62.510  1.00  0.00           C
ATOM   2494  HG  LEU A 743      62.270  52.910  63.290  1.00  0.00           H
ATOM   2495  CD1 LEU A 743      62.350  50.740  63.100  1.00  0.00           C
ATOM   2496 HD11 LEU A 743      62.010  49.980  62.380  1.00  0.00           H
ATOM   2497 HD12 LEU A 743      61.860  50.620  64.090  1.00  0.00           H
ATOM   2498 HD13 LEU A 743      63.440  50.700  63.350  1.00  0.00           H
ATOM   2499  CD2 LEU A 743      63.010  52.460  61.450  1.00  0.00           C
ATOM   2500 HD21 LEU A 743      62.520  51.980  60.570  1.00  0.00           H
ATOM   2501 HD22 LEU A 743      63.990  51.920  61.510  1.00  0.00           H
ATOM   2502 HD23 LEU A 743      63.130  53.530  61.210  1.00  0.00           H
ATOM   2503  C   LEU A 743      59.590  52.990  64.200  1.00  0.00           C
ATOM   2504  O   LEU A 743      60.180  52.610  65.240  1.00  0.00           O
ATOM   2505  N   PHE A 744      59.140  54.230  64.090  1.00  0.00           N
ATOM   2506  HN  PHE A 744      58.940  54.590  63.180  1.00  0.00           H
ATOM   2507  CA  PHE A 744      59.160  55.130  65.260  1.00  0.00           C
ATOM   2508  HA  PHE A 744      60.120  55.020  65.750  1.00  0.00           H
ATOM   2509  CB  PHE A 744      58.930  56.580  64.770  1.00  0.00           C
ATOM   2510  HB1 PHE A 744      58.700  57.170  65.680  1.00  0.00           H
ATOM   2511  HB2 PHE A 744      58.040  56.530  64.110  1.00  0.00           H
ATOM   2512  CG  PHE A 744      60.090  57.170  64.090  1.00  0.00           C
ATOM   2513  CD1 PHE A 744      61.310  57.390  64.790  1.00  0.00           C
ATOM   2514  HD1 PHE A 744      61.530  56.970  65.760  1.00  0.00           H
ATOM   2515  CE1 PHE A 744      62.370  57.990  64.170  1.00  0.00           C
ATOM   2516  HE1 PHE A 744      63.260  58.110  64.770  1.00  0.00           H
ATOM   2517  CZ  PHE A 744      62.250  58.500  62.890  1.00  0.00           C
ATOM   2518  HZ  PHE A 744      63.110  58.980  62.460  1.00  0.00           H
ATOM   2519  CD2 PHE A 744      60.020  57.620  62.760  1.00  0.00           C
ATOM   2520  HD2 PHE A 744      59.210  57.370  62.100  1.00  0.00           H
ATOM   2521  CE2 PHE A 744      61.150  58.230  62.140  1.00  0.00           C
ATOM   2522  HE2 PHE A 744      60.930  58.630  61.170  1.00  0.00           H
ATOM   2523  C   PHE A 744      58.100  54.850  66.390  1.00  0.00           C
ATOM   2524  O   PHE A 744      58.430  55.140  67.570  1.00  0.00           O
ATOM   2525  N   ASP A 745      56.870  54.330  66.080  1.00  0.00           N
ATOM   2526  HN  ASP A 745      56.690  54.240  65.110  1.00  0.00           H
ATOM   2527  CA  ASP A 745      55.890  53.810  67.010  1.00  0.00           C
ATOM   2528  HA  ASP A 745      55.650  54.640  67.650  1.00  0.00           H
ATOM   2529  CB  ASP A 745      54.620  53.390  66.250  1.00  0.00           C
ATOM   2530  HB1 ASP A 745      53.970  52.770  66.900  1.00  0.00           H
ATOM   2531  HB2 ASP A 745      54.920  52.790  65.370  1.00  0.00           H
ATOM   2532  CG  ASP A 745      53.730  54.570  65.880  1.00  0.00           C
ATOM   2533  OD1 ASP A 745      52.730  54.260  65.170  1.00  0.00           O
ATOM   2534  OD2 ASP A 745      53.940  55.670  66.440  1.00  0.00           O
ATOM   2535  C   ASP A 745      56.420  52.690  67.870  1.00  0.00           C
ATOM   2536  O   ASP A 745      56.150  52.480  69.060  1.00  0.00           O
ATOM   2537  N   LEU A 746      57.280  51.840  67.280  1.00  0.00           N
ATOM   2538  HN  LEU A 746      57.470  51.920  66.310  1.00  0.00           H
ATOM   2539  CA  LEU A 746      57.990  50.860  68.030  1.00  0.00           C
ATOM   2540  HA  LEU A 746      57.210  50.250  68.470  1.00  0.00           H
ATOM   2541  CB  LEU A 746      58.840  49.900  67.110  1.00  0.00           C
ATOM   2542  HB1 LEU A 746      59.370  50.520  66.360  1.00  0.00           H
ATOM   2543  HB2 LEU A 746      58.140  49.280  66.530  1.00  0.00           H
ATOM   2544  CG  LEU A 746      59.850  48.940  67.790  1.00  0.00           C
ATOM   2545  HG  LEU A 746      59.450  48.690  68.790  1.00  0.00           H
ATOM   2546  CD1 LEU A 746      59.880  47.670  66.860  1.00  0.00           C
ATOM   2547 HD11 LEU A 746      60.560  46.900  67.280  1.00  0.00           H
ATOM   2548 HD12 LEU A 746      60.150  47.920  65.820  1.00  0.00           H
ATOM   2549 HD13 LEU A 746      58.840  47.300  66.710  1.00  0.00           H
ATOM   2550  CD2 LEU A 746      61.280  49.610  67.820  1.00  0.00           C
ATOM   2551 HD21 LEU A 746      61.860  49.070  68.600  1.00  0.00           H
ATOM   2552 HD22 LEU A 746      61.280  50.670  68.120  1.00  0.00           H
ATOM   2553 HD23 LEU A 746      61.830  49.460  66.860  1.00  0.00           H
ATOM   2554  C   LEU A 746      58.760  51.400  69.160  1.00  0.00           C
ATOM   2555  O   LEU A 746      58.830  50.860  70.300  1.00  0.00           O
ATOM   2556  N   GLY A 747      59.510  52.560  68.920  1.00  0.00           N
ATOM   2557  HN  GLY A 747      59.440  53.000  68.030  1.00  0.00           H
ATOM   2558  CA  GLY A 747      60.210  53.260  70.010  1.00  0.00           C
ATOM   2559  HA1 GLY A 747      60.970  53.900  69.600  1.00  0.00           H
ATOM   2560  HA2 GLY A 747      60.690  52.580  70.680  1.00  0.00           H
ATOM   2561  C   GLY A 747      59.290  54.020  70.960  1.00  0.00           C
ATOM   2562  O   GLY A 747      59.510  54.150  72.150  1.00  0.00           O
ATOM   2563  N   GLU A 748      58.250  54.600  70.430  1.00  0.00           N
ATOM   2564  HN  GLU A 748      58.180  54.550  69.430  1.00  0.00           H
ATOM   2565  CA  GLU A 748      57.230  55.250  71.260  1.00  0.00           C
ATOM   2566  HA  GLU A 748      57.720  56.050  71.800  1.00  0.00           H
ATOM   2567  CB  GLU A 748      56.130  55.910  70.360  1.00  0.00           C
ATOM   2568  HB1 GLU A 748      55.240  56.240  70.930  1.00  0.00           H
ATOM   2569  HB2 GLU A 748      55.760  55.120  69.690  1.00  0.00           H
ATOM   2570  CG  GLU A 748      56.620  57.140  69.590  1.00  0.00           C
ATOM   2571  HG1 GLU A 748      56.170  57.200  68.580  1.00  0.00           H
ATOM   2572  HG2 GLU A 748      57.710  56.970  69.490  1.00  0.00           H
ATOM   2573  CD  GLU A 748      56.580  58.390  70.400  1.00  0.00           C
ATOM   2574  OE1 GLU A 748      57.600  58.800  71.000  1.00  0.00           O
ATOM   2575  OE2 GLU A 748      55.490  59.060  70.460  1.00  0.00           O
ATOM   2576  C   GLU A 748      56.510  54.240  72.210  1.00  0.00           C
ATOM   2577  O   GLU A 748      56.110  54.510  73.370  1.00  0.00           O
ATOM   2578  N   THR A 749      56.290  53.010  71.660  1.00  0.00           N
ATOM   2579  HN  THR A 749      56.620  52.850  70.730  1.00  0.00           H
ATOM   2580  CA  THR A 749      55.660  51.940  72.450  1.00  0.00           C
ATOM   2581  HA  THR A 749      54.720  52.330  72.830  1.00  0.00           H
ATOM   2582  CB  THR A 749      55.350  50.720  71.490  1.00  0.00           C
ATOM   2583  HB  THR A 749      56.310  50.460  71.010  1.00  0.00           H
ATOM   2584  OG1 THR A 749      54.400  51.150  70.520  1.00  0.00           O
ATOM   2585  HG1 THR A 749      54.900  51.540  69.800  1.00  0.00           H
ATOM   2586  CG2 THR A 749      54.740  49.610  72.410  1.00  0.00           C
ATOM   2587 HG21 THR A 749      54.180  48.860  71.820  1.00  0.00           H
ATOM   2588 HG22 THR A 749      54.020  50.050  73.120  1.00  0.00           H
ATOM   2589 HG23 THR A 749      55.570  49.110  72.950  1.00  0.00           H
ATOM   2590  C   THR A 749      56.530  51.570  73.660  1.00  0.00           C
ATOM   2591  O   THR A 749      56.010  51.270  74.700  1.00  0.00           O
ATOM   2592  N   TYR A 750      57.870  51.630  73.520  1.00  0.00           N
ATOM   2593  HN  TYR A 750      58.360  51.790  72.670  1.00  0.00           H
ATOM   2594  CA  TYR A 750      58.700  51.460  74.750  1.00  0.00           C
ATOM   2595  HA  TYR A 750      58.050  51.260  75.590  1.00  0.00           H
ATOM   2596  CB  TYR A 750      59.830  50.370  74.510  1.00  0.00           C
ATOM   2597  HB1 TYR A 750      60.580  50.180  75.320  1.00  0.00           H
ATOM   2598  HB2 TYR A 750      60.270  50.400  73.490  1.00  0.00           H
ATOM   2599  CG  TYR A 750      59.000  49.090  74.520  1.00  0.00           C
ATOM   2600  CD1 TYR A 750      58.450  48.460  73.370  1.00  0.00           C
ATOM   2601  HD1 TYR A 750      58.620  48.960  72.420  1.00  0.00           H
ATOM   2602  CE1 TYR A 750      57.750  47.230  73.410  1.00  0.00           C
ATOM   2603  HE1 TYR A 750      57.510  46.800  72.460  1.00  0.00           H
ATOM   2604  CZ  TYR A 750      57.580  46.630  74.650  1.00  0.00           C
ATOM   2605  OH  TYR A 750      57.100  45.280  74.650  1.00  0.00           O
ATOM   2606  HH  TYR A 750      56.940  45.020  73.740  1.00  0.00           H
ATOM   2607  CD2 TYR A 750      58.730  48.440  75.760  1.00  0.00           C
ATOM   2608  HD2 TYR A 750      58.980  48.940  76.680  1.00  0.00           H
ATOM   2609  CE2 TYR A 750      57.920  47.270  75.820  1.00  0.00           C
ATOM   2610  HE2 TYR A 750      57.720  46.770  76.760  1.00  0.00           H
ATOM   2611  C   TYR A 750      59.360  52.780  75.170  1.00  0.00           C
ATOM   2612  O   TYR A 750      60.370  52.720  75.810  1.00  0.00           O
ATOM   2613  N   ALA A 751      58.720  53.870  74.850  1.00  0.00           N
ATOM   2614  HN  ALA A 751      57.870  53.760  74.350  1.00  0.00           H
ATOM   2615  CA  ALA A 751      59.080  55.290  75.070  1.00  0.00           C
ATOM   2616  HA  ALA A 751      58.910  55.830  74.150  1.00  0.00           H
ATOM   2617  CB  ALA A 751      58.160  55.900  76.210  1.00  0.00           C
ATOM   2618  HB1 ALA A 751      57.100  55.800  75.860  1.00  0.00           H
ATOM   2619  HB2 ALA A 751      58.440  56.880  76.650  1.00  0.00           H
ATOM   2620  HB3 ALA A 751      58.190  55.220  77.080  1.00  0.00           H
ATOM   2621  C   ALA A 751      60.470  55.710  75.300  1.00  0.00           C
ATOM   2622  O   ALA A 751      61.050  55.690  76.380  1.00  0.00           O
ATOM   2623  N   PHE A 752      61.190  55.970  74.170  1.00  0.00           N
ATOM   2624  HN  PHE A 752      60.770  55.700  73.300  1.00  0.00           H
ATOM   2625  CA  PHE A 752      62.610  56.390  74.110  1.00  0.00           C
ATOM   2626  HA  PHE A 752      62.760  57.060  74.940  1.00  0.00           H
ATOM   2627  CB  PHE A 752      62.950  57.130  72.810  1.00  0.00           C
ATOM   2628  HB1 PHE A 752      62.340  58.040  72.670  1.00  0.00           H
ATOM   2629  HB2 PHE A 752      62.780  56.450  71.950  1.00  0.00           H
ATOM   2630  CG  PHE A 752      64.430  57.540  72.790  1.00  0.00           C
ATOM   2631  CD1 PHE A 752      65.390  56.670  72.260  1.00  0.00           C
ATOM   2632  HD1 PHE A 752      65.110  55.690  71.910  1.00  0.00           H
ATOM   2633  CE1 PHE A 752      66.750  57.110  72.160  1.00  0.00           C
ATOM   2634  HE1 PHE A 752      67.500  56.440  71.750  1.00  0.00           H
ATOM   2635  CZ  PHE A 752      67.100  58.430  72.550  1.00  0.00           C
ATOM   2636  HZ  PHE A 752      68.070  58.900  72.520  1.00  0.00           H
ATOM   2637  CD2 PHE A 752      64.810  58.810  73.170  1.00  0.00           C
ATOM   2638  HD2 PHE A 752      64.050  59.450  73.590  1.00  0.00           H
ATOM   2639  CE2 PHE A 752      66.160  59.280  73.050  1.00  0.00           C
ATOM   2640  HE2 PHE A 752      66.510  60.200  73.500  1.00  0.00           H
ATOM   2641  C   PHE A 752      63.560  55.200  74.510  1.00  0.00           C
ATOM   2642  O   PHE A 752      64.410  55.550  75.350  1.00  0.00           O
ATOM   2643  N   PRO A 822      63.600  53.940  73.960  1.00  0.00           N
ATOM   2644  CD  PRO A 822      62.580  53.330  73.140  1.00  0.00           C
ATOM   2645  HD1 PRO A 822      62.500  53.870  72.160  1.00  0.00           H
ATOM   2646  HD2 PRO A 822      61.600  53.340  73.660  1.00  0.00           H
ATOM   2647  CA  PRO A 822      64.490  52.980  74.470  1.00  0.00           C
ATOM   2648  HA  PRO A 822      64.730  53.100  75.520  1.00  0.00           H
ATOM   2649  CB  PRO A 822      63.760  51.620  74.170  1.00  0.00           C
ATOM   2650  HB1 PRO A 822      63.030  51.530  75.000  1.00  0.00           H
ATOM   2651  HB2 PRO A 822      64.490  50.780  74.200  1.00  0.00           H
ATOM   2652  CG  PRO A 822      62.950  51.920  72.920  1.00  0.00           C
ATOM   2653  HG1 PRO A 822      63.570  51.880  72.000  1.00  0.00           H
ATOM   2654  HG2 PRO A 822      62.150  51.170  72.750  1.00  0.00           H
ATOM   2655  C   PRO A 822      65.750  53.000  73.720  1.00  0.00           C
ATOM   2656  O   PRO A 822      65.750  53.430  72.570  1.00  0.00           O
ATOM   2657  N   ASP A 823      66.880  52.520  74.350  1.00  0.00           N
ATOM   2658  HN  ASP A 823      66.820  52.250  75.310  1.00  0.00           H
ATOM   2659  CA  ASP A 823      68.190  52.290  73.690  1.00  0.00           C
ATOM   2660  HA  ASP A 823      68.330  53.070  72.970  1.00  0.00           H
ATOM   2661  CB  ASP A 823      69.350  52.180  74.680  1.00  0.00           C
ATOM   2662  HB1 ASP A 823      69.470  53.210  75.110  1.00  0.00           H
ATOM   2663  HB2 ASP A 823      70.290  51.850  74.200  1.00  0.00           H
ATOM   2664  CG  ASP A 823      69.170  51.200  75.830  1.00  0.00           C
ATOM   2665  OD1 ASP A 823      68.300  50.300  75.800  1.00  0.00           O
ATOM   2666  OD2 ASP A 823      70.000  51.200  76.740  1.00  0.00           O
ATOM   2667  C   ASP A 823      68.040  51.090  72.790  1.00  0.00           C
ATOM   2668  O   ASP A 823      68.990  50.860  72.030  1.00  0.00           O
ATOM   2669  N   VAL A 824      66.890  50.350  72.730  1.00  0.00           N
ATOM   2670  HN  VAL A 824      66.250  50.360  73.490  1.00  0.00           H
ATOM   2671  CA  VAL A 824      66.480  49.330  71.740  1.00  0.00           C
ATOM   2672  HA  VAL A 824      67.330  48.680  71.550  1.00  0.00           H
ATOM   2673  CB  VAL A 824      65.210  48.590  72.280  1.00  0.00           C
ATOM   2674  HB  VAL A 824      64.470  49.310  72.720  1.00  0.00           H
ATOM   2675  CG1 VAL A 824      64.540  47.680  71.250  1.00  0.00           C
ATOM   2676 HG11 VAL A 824      65.110  46.990  70.580  1.00  0.00           H
ATOM   2677 HG12 VAL A 824      63.890  48.390  70.680  1.00  0.00           H
ATOM   2678 HG13 VAL A 824      63.860  47.080  71.890  1.00  0.00           H
ATOM   2679  CG2 VAL A 824      65.560  47.810  73.480  1.00  0.00           C
ATOM   2680 HG21 VAL A 824      64.690  47.400  74.020  1.00  0.00           H
ATOM   2681 HG22 VAL A 824      66.230  48.230  74.250  1.00  0.00           H
ATOM   2682 HG23 VAL A 824      66.150  46.900  73.190  1.00  0.00           H
ATOM   2683  C   VAL A 824      66.250  49.810  70.340  1.00  0.00           C
ATOM   2684  O   VAL A 824      66.580  49.140  69.340  1.00  0.00           O
ATOM   2685  N   LEU A 825      65.870  51.050  70.240  1.00  0.00           N
ATOM   2686  HN  LEU A 825      65.700  51.590  71.060  1.00  0.00           H
ATOM   2687  CA  LEU A 825      65.490  51.720  68.990  1.00  0.00           C
ATOM   2688  HA  LEU A 825      64.640  51.180  68.570  1.00  0.00           H
ATOM   2689  CB  LEU A 825      64.990  53.230  69.360  1.00  0.00           C
ATOM   2690  HB1 LEU A 825      65.820  53.660  69.970  1.00  0.00           H
ATOM   2691  HB2 LEU A 825      64.090  53.240  70.010  1.00  0.00           H
ATOM   2692  CG  LEU A 825      64.760  54.150  68.180  1.00  0.00           C
ATOM   2693  HG  LEU A 825      65.730  54.220  67.630  1.00  0.00           H
ATOM   2694  CD1 LEU A 825      63.570  53.640  67.330  1.00  0.00           C
ATOM   2695 HD11 LEU A 825      63.910  52.730  66.780  1.00  0.00           H
ATOM   2696 HD12 LEU A 825      63.310  54.400  66.570  1.00  0.00           H
ATOM   2697 HD13 LEU A 825      62.620  53.450  67.870  1.00  0.00           H
ATOM   2698  CD2 LEU A 825      64.350  55.590  68.640  1.00  0.00           C
ATOM   2699 HD21 LEU A 825      65.010  55.860  69.490  1.00  0.00           H
ATOM   2700 HD22 LEU A 825      63.270  55.740  68.840  1.00  0.00           H
ATOM   2701 HD23 LEU A 825      64.510  56.270  67.770  1.00  0.00           H
ATOM   2702  C   LEU A 825      66.580  51.810  67.990  1.00  0.00           C
ATOM   2703  O   LEU A 825      66.320  51.540  66.820  1.00  0.00           O
ATOM   2704  N   PHE A 826      67.710  52.180  68.370  1.00  0.00           N
ATOM   2705  HN  PHE A 826      67.770  52.430  69.330  1.00  0.00           H
ATOM   2706  CA  PHE A 826      68.860  52.350  67.520  1.00  0.00           C
ATOM   2707  HA  PHE A 826      68.660  53.170  66.830  1.00  0.00           H
ATOM   2708  CB  PHE A 826      70.090  52.780  68.340  1.00  0.00           C
ATOM   2709  HB1 PHE A 826      70.900  52.880  67.580  1.00  0.00           H
ATOM   2710  HB2 PHE A 826      70.410  52.060  69.110  1.00  0.00           H
ATOM   2711  CG  PHE A 826      69.990  54.080  69.070  1.00  0.00           C
ATOM   2712  CD1 PHE A 826      69.900  54.110  70.440  1.00  0.00           C
ATOM   2713  HD1 PHE A 826      69.780  53.230  71.050  1.00  0.00           H
ATOM   2714  CE1 PHE A 826      70.060  55.330  71.140  1.00  0.00           C
ATOM   2715  HE1 PHE A 826      69.980  55.340  72.230  1.00  0.00           H
ATOM   2716  CZ  PHE A 826      70.370  56.540  70.430  1.00  0.00           C
ATOM   2717  HZ  PHE A 826      70.670  57.450  70.920  1.00  0.00           H
ATOM   2718  CD2 PHE A 826      70.250  55.230  68.340  1.00  0.00           C
ATOM   2719  HD2 PHE A 826      70.400  55.270  67.280  1.00  0.00           H
ATOM   2720  CE2 PHE A 826      70.520  56.500  69.020  1.00  0.00           C
ATOM   2721  HE2 PHE A 826      70.770  57.350  68.420  1.00  0.00           H
ATOM   2722  C   PHE A 826      69.230  51.050  66.800  1.00  0.00           C
ATOM   2723  O   PHE A 826      69.470  51.050  65.560  1.00  0.00           O
ATOM   2724  N   TRP A 827      69.260  49.880  67.520  1.00  0.00           N
ATOM   2725  HN  TRP A 827      69.190  49.910  68.510  1.00  0.00           H
ATOM   2726  CA  TRP A 827      69.240  48.530  66.880  1.00  0.00           C
ATOM   2727  HA  TRP A 827      70.050  48.580  66.180  1.00  0.00           H
ATOM   2728  CB  TRP A 827      69.290  47.320  67.770  1.00  0.00           C
ATOM   2729  HB1 TRP A 827      68.420  47.460  68.440  1.00  0.00           H
ATOM   2730  HB2 TRP A 827      70.210  47.380  68.390  1.00  0.00           H
ATOM   2731  CG  TRP A 827      69.200  45.930  67.150  1.00  0.00           C
ATOM   2732  CD1 TRP A 827      68.330  44.960  67.500  1.00  0.00           C
ATOM   2733  HD1 TRP A 827      67.630  45.060  68.320  1.00  0.00           H
ATOM   2734  NE1 TRP A 827      68.550  43.890  66.760  1.00  0.00           N
ATOM   2735  HE1 TRP A 827      68.140  43.000  66.760  1.00  0.00           H
ATOM   2736  CE2 TRP A 827      69.530  44.180  65.780  1.00  0.00           C
ATOM   2737  CD2 TRP A 827      69.890  45.490  65.940  1.00  0.00           C
ATOM   2738  CE3 TRP A 827      70.880  46.050  65.150  1.00  0.00           C
ATOM   2739  HE3 TRP A 827      71.310  46.990  65.450  1.00  0.00           H
ATOM   2740  CZ3 TRP A 827      71.390  45.350  64.060  1.00  0.00           C
ATOM   2741  HZ3 TRP A 827      72.240  45.720  63.510  1.00  0.00           H
ATOM   2742  CZ2 TRP A 827      70.050  43.420  64.680  1.00  0.00           C
ATOM   2743  HZ2 TRP A 827      69.690  42.420  64.560  1.00  0.00           H
ATOM   2744  CH2 TRP A 827      70.910  44.050  63.760  1.00  0.00           C
ATOM   2745  HH2 TRP A 827      71.440  43.410  63.080  1.00  0.00           H
ATOM   2746  C   TRP A 827      68.080  48.250  65.890  1.00  0.00           C
ATOM   2747  O   TRP A 827      68.250  47.710  64.790  1.00  0.00           O
ATOM   2748  N   CYS A 828      66.870  48.730  66.170  1.00  0.00           N
ATOM   2749  HN  CYS A 828      66.690  49.190  67.030  1.00  0.00           H
ATOM   2750  CA  CYS A 828      65.670  48.380  65.420  1.00  0.00           C
ATOM   2751  HA  CYS A 828      65.660  47.320  65.180  1.00  0.00           H
ATOM   2752  CB  CYS A 828      64.330  48.700  66.130  1.00  0.00           C
ATOM   2753  HB1 CYS A 828      63.510  48.630  65.390  1.00  0.00           H
ATOM   2754  HB2 CYS A 828      64.360  49.740  66.520  1.00  0.00           H
ATOM   2755  SG  CYS A 828      64.170  47.570  67.520  1.00  0.00           S
ATOM   2756  HG1 CYS A 828      65.320  47.790  68.140  1.00  0.00           H
ATOM   2757  C   CYS A 828      65.670  49.110  64.100  1.00  0.00           C
ATOM   2758  O   CYS A 828      65.270  48.700  62.980  1.00  0.00           O
ATOM   2759  N   VAL A 829      66.140  50.400  64.260  1.00  0.00           N
ATOM   2760  HN  VAL A 829      66.280  50.750  65.180  1.00  0.00           H
ATOM   2761  CA  VAL A 829      66.520  51.240  63.100  1.00  0.00           C
ATOM   2762  HA  VAL A 829      65.590  51.380  62.560  1.00  0.00           H
ATOM   2763  CB  VAL A 829      67.030  52.570  63.580  1.00  0.00           C
ATOM   2764  HB  VAL A 829      67.640  52.520  64.500  1.00  0.00           H
ATOM   2765  CG1 VAL A 829      67.870  53.350  62.530  1.00  0.00           C
ATOM   2766 HG11 VAL A 829      68.850  52.850  62.370  1.00  0.00           H
ATOM   2767 HG12 VAL A 829      68.090  54.410  62.800  1.00  0.00           H
ATOM   2768 HG13 VAL A 829      67.340  53.270  61.560  1.00  0.00           H
ATOM   2769  CG2 VAL A 829      65.720  53.380  63.910  1.00  0.00           C
ATOM   2770 HG21 VAL A 829      65.910  54.310  64.490  1.00  0.00           H
ATOM   2771 HG22 VAL A 829      65.060  52.640  64.410  1.00  0.00           H
ATOM   2772 HG23 VAL A 829      65.180  53.610  62.960  1.00  0.00           H
ATOM   2773  C   VAL A 829      67.620  50.560  62.200  1.00  0.00           C
ATOM   2774  O   VAL A 829      67.430  50.320  60.970  1.00  0.00           O
ATOM   2775  N   ILE A 830      68.750  50.090  62.770  1.00  0.00           N
ATOM   2776  HN  ILE A 830      68.880  50.200  63.760  1.00  0.00           H
ATOM   2777  CA  ILE A 830      69.850  49.470  62.040  1.00  0.00           C
ATOM   2778  HA  ILE A 830      69.910  50.260  61.320  1.00  0.00           H
ATOM   2779  CB  ILE A 830      71.130  49.300  62.800  1.00  0.00           C
ATOM   2780  HB  ILE A 830      70.810  48.740  63.710  1.00  0.00           H
ATOM   2781  CG2 ILE A 830      72.220  48.560  61.960  1.00  0.00           C
ATOM   2782 HG21 ILE A 830      71.830  47.700  61.360  1.00  0.00           H
ATOM   2783 HG22 ILE A 830      73.100  48.230  62.550  1.00  0.00           H
ATOM   2784 HG23 ILE A 830      72.600  49.250  61.190  1.00  0.00           H
ATOM   2785  CG1 ILE A 830      71.710  50.640  63.330  1.00  0.00           C
ATOM   2786 HG11 ILE A 830      70.890  51.200  63.810  1.00  0.00           H
ATOM   2787 HG12 ILE A 830      72.080  51.330  62.530  1.00  0.00           H
ATOM   2788  CD  ILE A 830      72.870  50.380  64.310  1.00  0.00           C
ATOM   2789  HD1 ILE A 830      72.570  49.780  65.190  1.00  0.00           H
ATOM   2790  HD2 ILE A 830      73.160  51.370  64.740  1.00  0.00           H
ATOM   2791  HD3 ILE A 830      73.760  49.940  63.810  1.00  0.00           H
ATOM   2792  C   ILE A 830      69.350  48.150  61.360  1.00  0.00           C
ATOM   2793  O   ILE A 830      69.660  47.790  60.170  1.00  0.00           O
ATOM   2794  N   LEU A 831      68.510  47.320  62.120  1.00  0.00           N
ATOM   2795  HN  LEU A 831      68.390  47.660  63.060  1.00  0.00           H
ATOM   2796  CA  LEU A 831      67.920  46.050  61.570  1.00  0.00           C
ATOM   2797  HA  LEU A 831      68.780  45.550  61.160  1.00  0.00           H
ATOM   2798  CB  LEU A 831      67.300  45.300  62.700  1.00  0.00           C
ATOM   2799  HB1 LEU A 831      66.450  45.860  63.130  1.00  0.00           H
ATOM   2800  HB2 LEU A 831      67.960  45.250  63.580  1.00  0.00           H
ATOM   2801  CG  LEU A 831      66.830  43.810  62.430  1.00  0.00           C
ATOM   2802  HG  LEU A 831      66.000  43.810  61.690  1.00  0.00           H
ATOM   2803  CD1 LEU A 831      67.820  42.770  61.930  1.00  0.00           C
ATOM   2804 HD11 LEU A 831      67.700  42.660  60.830  1.00  0.00           H
ATOM   2805 HD12 LEU A 831      67.630  41.790  62.400  1.00  0.00           H
ATOM   2806 HD13 LEU A 831      68.820  43.190  62.210  1.00  0.00           H
ATOM   2807  CD2 LEU A 831      66.200  43.270  63.790  1.00  0.00           C
ATOM   2808 HD21 LEU A 831      65.550  44.040  64.250  1.00  0.00           H
ATOM   2809 HD22 LEU A 831      66.990  42.920  64.490  1.00  0.00           H
ATOM   2810 HD23 LEU A 831      65.610  42.360  63.520  1.00  0.00           H
ATOM   2811  C   LEU A 831      66.950  46.280  60.410  1.00  0.00           C
ATOM   2812  O   LEU A 831      66.940  45.620  59.380  1.00  0.00           O
ATOM   2813  N   PHE A 832      66.090  47.350  60.570  1.00  0.00           N
ATOM   2814  HN  PHE A 832      66.010  47.840  61.440  1.00  0.00           H
ATOM   2815  CA  PHE A 832      65.240  47.830  59.510  1.00  0.00           C
ATOM   2816  HA  PHE A 832      64.600  47.030  59.160  1.00  0.00           H
ATOM   2817  CB  PHE A 832      64.340  48.950  60.030  1.00  0.00           C
ATOM   2818  HB1 PHE A 832      65.110  49.650  60.420  1.00  0.00           H
ATOM   2819  HB2 PHE A 832      63.800  48.580  60.930  1.00  0.00           H
ATOM   2820  CG  PHE A 832      63.420  49.690  59.060  1.00  0.00           C
ATOM   2821  CD1 PHE A 832      64.010  50.810  58.360  1.00  0.00           C
ATOM   2822  HD1 PHE A 832      65.050  51.080  58.490  1.00  0.00           H
ATOM   2823  CE1 PHE A 832      63.190  51.580  57.530  1.00  0.00           C
ATOM   2824  HE1 PHE A 832      63.670  52.370  56.970  1.00  0.00           H
ATOM   2825  CZ  PHE A 832      61.880  51.310  57.420  1.00  0.00           C
ATOM   2826  HZ  PHE A 832      61.280  51.930  56.780  1.00  0.00           H
ATOM   2827  CD2 PHE A 832      62.020  49.580  59.020  1.00  0.00           C
ATOM   2828  HD2 PHE A 832      61.570  48.820  59.650  1.00  0.00           H
ATOM   2829  CE2 PHE A 832      61.250  50.300  58.090  1.00  0.00           C
ATOM   2830  HE2 PHE A 832      60.180  50.120  58.040  1.00  0.00           H
ATOM   2831  C   PHE A 832      65.960  48.300  58.240  1.00  0.00           C
ATOM   2832  O   PHE A 832      65.520  48.150  57.100  1.00  0.00           O
ATOM   2833  N   PHE A 833      67.130  48.990  58.310  1.00  0.00           N
ATOM   2834  HN  PHE A 833      67.460  49.380  59.170  1.00  0.00           H
ATOM   2835  CA  PHE A 833      67.960  49.410  57.180  1.00  0.00           C
ATOM   2836  HA  PHE A 833      67.290  49.840  56.460  1.00  0.00           H
ATOM   2837  CB  PHE A 833      68.860  50.550  57.610  1.00  0.00           C
ATOM   2838  HB1 PHE A 833      69.650  50.770  56.860  1.00  0.00           H
ATOM   2839  HB2 PHE A 833      69.280  50.360  58.620  1.00  0.00           H
ATOM   2840  CG  PHE A 833      68.040  51.870  57.780  1.00  0.00           C
ATOM   2841  CD1 PHE A 833      67.430  52.310  56.630  1.00  0.00           C
ATOM   2842  HD1 PHE A 833      67.440  51.750  55.710  1.00  0.00           H
ATOM   2843  CE1 PHE A 833      66.630  53.500  56.630  1.00  0.00           C
ATOM   2844  HE1 PHE A 833      66.230  53.880  55.700  1.00  0.00           H
ATOM   2845  CZ  PHE A 833      66.580  54.300  57.800  1.00  0.00           C
ATOM   2846  HZ  PHE A 833      65.950  55.160  57.780  1.00  0.00           H
ATOM   2847  CD2 PHE A 833      68.000  52.700  58.920  1.00  0.00           C
ATOM   2848  HD2 PHE A 833      68.680  52.490  59.730  1.00  0.00           H
ATOM   2849  CE2 PHE A 833      67.200  53.870  58.970  1.00  0.00           C
ATOM   2850  HE2 PHE A 833      67.130  54.460  59.860  1.00  0.00           H
ATOM   2851  C   PHE A 833      68.670  48.230  56.530  1.00  0.00           C
ATOM   2852  O   PHE A 833      68.620  48.080  55.270  1.00  0.00           O
ATOM   2853  N   THR A 834      69.240  47.270  57.360  1.00  0.00           N
ATOM   2854  HN  THR A 834      69.190  47.380  58.340  1.00  0.00           H
ATOM   2855  CA  THR A 834      69.720  46.050  56.750  1.00  0.00           C
ATOM   2856  HA  THR A 834      70.510  46.270  56.050  1.00  0.00           H
ATOM   2857  CB  THR A 834      70.400  45.160  57.780  1.00  0.00           C
ATOM   2858  HB  THR A 834      69.640  44.600  58.390  1.00  0.00           H
ATOM   2859  OG1 THR A 834      71.210  45.960  58.590  1.00  0.00           O
ATOM   2860  HG1 THR A 834      70.650  46.530  59.130  1.00  0.00           H
ATOM   2861  CG2 THR A 834      71.310  44.170  56.980  1.00  0.00           C
ATOM   2862 HG21 THR A 834      70.640  43.580  56.320  1.00  0.00           H
ATOM   2863 HG22 THR A 834      71.680  43.440  57.720  1.00  0.00           H
ATOM   2864 HG23 THR A 834      72.080  44.790  56.470  1.00  0.00           H
ATOM   2865  C   THR A 834      68.720  45.220  56.070  1.00  0.00           C
ATOM   2866  O   THR A 834      68.970  44.710  54.960  1.00  0.00           O
ATOM   2867  N   THR A 835      67.480  45.040  56.640  1.00  0.00           N
ATOM   2868  HN  THR A 835      67.190  45.530  57.450  1.00  0.00           H
ATOM   2869  CA  THR A 835      66.460  44.200  56.140  1.00  0.00           C
ATOM   2870  HA  THR A 835      66.730  43.160  56.250  1.00  0.00           H
ATOM   2871  CB  THR A 835      65.130  44.270  56.840  1.00  0.00           C
ATOM   2872  HB  THR A 835      64.960  45.360  56.930  1.00  0.00           H
ATOM   2873  OG1 THR A 835      65.260  43.970  58.250  1.00  0.00           O
ATOM   2874  HG1 THR A 835      65.960  44.550  58.590  1.00  0.00           H
ATOM   2875  CG2 THR A 835      63.890  43.700  56.300  1.00  0.00           C
ATOM   2876 HG21 THR A 835      63.500  44.120  55.340  1.00  0.00           H
ATOM   2877 HG22 THR A 835      63.120  43.770  57.100  1.00  0.00           H
ATOM   2878 HG23 THR A 835      64.020  42.620  56.100  1.00  0.00           H
ATOM   2879  C   THR A 835      66.180  44.500  54.660  1.00  0.00           C
ATOM   2880  O   THR A 835      66.430  43.640  53.880  1.00  0.00           O
ATOM   2881  N   PHE A 836      65.930  45.770  54.380  1.00  0.00           N
ATOM   2882  HN  PHE A 836      65.860  46.440  55.110  1.00  0.00           H
ATOM   2883  CA  PHE A 836      65.710  46.310  52.990  1.00  0.00           C
ATOM   2884  HA  PHE A 836      65.000  45.750  52.410  1.00  0.00           H
ATOM   2885  CB  PHE A 836      65.140  47.860  53.100  1.00  0.00           C
ATOM   2886  HB1 PHE A 836      65.760  48.340  53.890  1.00  0.00           H
ATOM   2887  HB2 PHE A 836      64.130  47.730  53.510  1.00  0.00           H
ATOM   2888  CG  PHE A 836      65.050  48.680  51.780  1.00  0.00           C
ATOM   2889  CD1 PHE A 836      64.350  48.180  50.620  1.00  0.00           C
ATOM   2890  HD1 PHE A 836      63.950  47.190  50.700  1.00  0.00           H
ATOM   2891  CE1 PHE A 836      64.430  48.950  49.410  1.00  0.00           C
ATOM   2892  HE1 PHE A 836      63.910  48.600  48.530  1.00  0.00           H
ATOM   2893  CZ  PHE A 836      65.270  50.070  49.290  1.00  0.00           C
ATOM   2894  HZ  PHE A 836      65.410  50.570  48.350  1.00  0.00           H
ATOM   2895  CD2 PHE A 836      65.780  49.830  51.680  1.00  0.00           C
ATOM   2896  HD2 PHE A 836      66.310  50.280  52.500  1.00  0.00           H
ATOM   2897  CE2 PHE A 836      65.930  50.520  50.480  1.00  0.00           C
ATOM   2898  HE2 PHE A 836      66.660  51.320  50.470  1.00  0.00           H
ATOM   2899  C   PHE A 836      66.940  46.160  52.120  1.00  0.00           C
ATOM   2900  O   PHE A 836      66.830  45.670  51.010  1.00  0.00           O
ATOM   2901  N   PHE A 837      68.140  46.490  52.630  1.00  0.00           N
ATOM   2902  HN  PHE A 837      68.280  46.740  53.580  1.00  0.00           H
ATOM   2903  CA  PHE A 837      69.330  46.170  51.970  1.00  0.00           C
ATOM   2904  HA  PHE A 837      69.220  46.690  51.030  1.00  0.00           H
ATOM   2905  CB  PHE A 837      70.550  46.800  52.780  1.00  0.00           C
ATOM   2906  HB1 PHE A 837      70.940  46.250  53.660  1.00  0.00           H
ATOM   2907  HB2 PHE A 837      70.200  47.850  52.940  1.00  0.00           H
ATOM   2908  CG  PHE A 837      71.710  46.950  51.910  1.00  0.00           C
ATOM   2909  CD1 PHE A 837      72.120  48.210  51.340  1.00  0.00           C
ATOM   2910  HD1 PHE A 837      71.640  49.160  51.580  1.00  0.00           H
ATOM   2911  CE1 PHE A 837      73.160  48.250  50.360  1.00  0.00           C
ATOM   2912  HE1 PHE A 837      73.520  49.160  49.920  1.00  0.00           H
ATOM   2913  CZ  PHE A 837      73.810  47.050  49.940  1.00  0.00           C
ATOM   2914  HZ  PHE A 837      74.690  47.100  49.310  1.00  0.00           H
ATOM   2915  CD2 PHE A 837      72.420  45.780  51.530  1.00  0.00           C
ATOM   2916  HD2 PHE A 837      72.200  44.830  52.000  1.00  0.00           H
ATOM   2917  CE2 PHE A 837      73.470  45.840  50.570  1.00  0.00           C
ATOM   2918  HE2 PHE A 837      74.000  44.940  50.280  1.00  0.00           H
ATOM   2919  C   PHE A 837      69.510  44.830  51.490  1.00  0.00           C
ATOM   2920  O   PHE A 837      69.610  44.640  50.280  1.00  0.00           O
ATOM   2921  N   LEU A 838      69.640  43.850  52.410  1.00  0.00           N
ATOM   2922  HN  LEU A 838      69.290  44.130  53.300  1.00  0.00           H
ATOM   2923  CA  LEU A 838      69.780  42.420  52.040  1.00  0.00           C
ATOM   2924  HA  LEU A 838      70.740  42.330  51.540  1.00  0.00           H
ATOM   2925  CB  LEU A 838      69.750  41.490  53.250  1.00  0.00           C
ATOM   2926  HB1 LEU A 838      68.790  41.740  53.750  1.00  0.00           H
ATOM   2927  HB2 LEU A 838      70.590  41.800  53.900  1.00  0.00           H
ATOM   2928  CG  LEU A 838      69.690  39.910  52.950  1.00  0.00           C
ATOM   2929  HG  LEU A 838      68.800  39.730  52.320  1.00  0.00           H
ATOM   2930  CD1 LEU A 838      70.980  39.460  52.250  1.00  0.00           C
ATOM   2931 HD11 LEU A 838      71.130  38.350  52.310  1.00  0.00           H
ATOM   2932 HD12 LEU A 838      71.910  39.880  52.670  1.00  0.00           H
ATOM   2933 HD13 LEU A 838      70.940  39.760  51.180  1.00  0.00           H
ATOM   2934  CD2 LEU A 838      69.550  39.040  54.230  1.00  0.00           C
ATOM   2935 HD21 LEU A 838      70.410  39.020  54.940  1.00  0.00           H
ATOM   2936 HD22 LEU A 838      69.320  37.990  53.980  1.00  0.00           H
ATOM   2937 HD23 LEU A 838      68.710  39.470  54.820  1.00  0.00           H
ATOM   2938  C   LEU A 838      68.640  42.000  51.120  1.00  0.00           C
ATOM   2939  O   LEU A 838      68.930  41.460  50.110  1.00  0.00           O
ATOM   2940  N   SER A 839      67.410  42.390  51.430  1.00  0.00           N
ATOM   2941  HN  SER A 839      67.170  42.920  52.240  1.00  0.00           H
ATOM   2942  CA  SER A 839      66.320  41.990  50.430  1.00  0.00           C
ATOM   2943  HA  SER A 839      66.440  40.930  50.250  1.00  0.00           H
ATOM   2944  CB  SER A 839      64.870  42.290  50.990  1.00  0.00           C
ATOM   2945  HB1 SER A 839      64.740  41.570  51.830  1.00  0.00           H
ATOM   2946  HB2 SER A 839      64.140  42.010  50.200  1.00  0.00           H
ATOM   2947  OG  SER A 839      64.700  43.660  51.480  1.00  0.00           O
ATOM   2948  HG1 SER A 839      65.220  43.820  52.270  1.00  0.00           H
ATOM   2949  C   SER A 839      66.520  42.630  49.120  1.00  0.00           C
ATOM   2950  O   SER A 839      66.130  41.990  48.110  1.00  0.00           O
ATOM   2951  N   SER A 840      66.970  43.930  48.970  1.00  0.00           N
ATOM   2952  HN  SER A 840      66.970  44.520  49.790  1.00  0.00           H
ATOM   2953  CA  SER A 840      67.370  44.380  47.640  1.00  0.00           C
ATOM   2954  HA  SER A 840      66.450  44.310  47.060  1.00  0.00           H
ATOM   2955  CB  SER A 840      67.770  45.890  47.650  1.00  0.00           C
ATOM   2956  HB1 SER A 840      67.950  46.170  46.600  1.00  0.00           H
ATOM   2957  HB2 SER A 840      68.660  46.100  48.280  1.00  0.00           H
ATOM   2958  OG  SER A 840      66.670  46.630  48.190  1.00  0.00           O
ATOM   2959  HG1 SER A 840      66.690  46.540  49.140  1.00  0.00           H
ATOM   2960  C   SER A 840      68.510  43.600  46.950  1.00  0.00           C
ATOM   2961  O   SER A 840      68.530  43.360  45.720  1.00  0.00           O
ATOM   2962  N   PHE A 841      69.570  43.280  47.700  1.00  0.00           N
ATOM   2963  HN  PHE A 841      69.590  43.580  48.660  1.00  0.00           H
ATOM   2964  CA  PHE A 841      70.800  42.590  47.220  1.00  0.00           C
ATOM   2965  HA  PHE A 841      71.210  43.080  46.360  1.00  0.00           H
ATOM   2966  CB  PHE A 841      71.860  42.460  48.340  1.00  0.00           C
ATOM   2967  HB1 PHE A 841      71.550  42.030  49.310  1.00  0.00           H
ATOM   2968  HB2 PHE A 841      72.150  43.540  48.340  1.00  0.00           H
ATOM   2969  CG  PHE A 841      73.080  41.700  47.930  1.00  0.00           C
ATOM   2970  CD1 PHE A 841      74.160  42.340  47.340  1.00  0.00           C
ATOM   2971  HD1 PHE A 841      74.200  43.410  47.190  1.00  0.00           H
ATOM   2972  CE1 PHE A 841      75.350  41.690  46.990  1.00  0.00           C
ATOM   2973  HE1 PHE A 841      76.160  42.200  46.500  1.00  0.00           H
ATOM   2974  CZ  PHE A 841      75.440  40.350  47.250  1.00  0.00           C
ATOM   2975  HZ  PHE A 841      76.300  39.760  47.010  1.00  0.00           H
ATOM   2976  CD2 PHE A 841      73.210  40.350  48.220  1.00  0.00           C
ATOM   2977  HD2 PHE A 841      72.450  39.840  48.780  1.00  0.00           H
ATOM   2978  CE2 PHE A 841      74.360  39.690  47.780  1.00  0.00           C
ATOM   2979  HE2 PHE A 841      74.480  38.680  48.130  1.00  0.00           H
ATOM   2980  C   PHE A 841      70.450  41.210  46.610  1.00  0.00           C
ATOM   2981  O   PHE A 841      70.940  40.830  45.530  1.00  0.00           O
ATOM   2982  N   LEU A 842      69.690  40.420  47.350  1.00  0.00           N
ATOM   2983  HN  LEU A 842      69.510  40.700  48.280  1.00  0.00           H
ATOM   2984  CA  LEU A 842      69.030  39.220  46.820  1.00  0.00           C
ATOM   2985  HA  LEU A 842      69.790  38.530  46.470  1.00  0.00           H
ATOM   2986  CB  LEU A 842      68.280  38.460  47.970  1.00  0.00           C
ATOM   2987  HB1 LEU A 842      67.740  37.630  47.460  1.00  0.00           H
ATOM   2988  HB2 LEU A 842      67.490  39.140  48.340  1.00  0.00           H
ATOM   2989  CG  LEU A 842      69.150  37.980  49.070  1.00  0.00           C
ATOM   2990  HG  LEU A 842      69.560  38.800  49.690  1.00  0.00           H
ATOM   2991  CD1 LEU A 842      68.210  37.190  50.030  1.00  0.00           C
ATOM   2992 HD11 LEU A 842      68.700  36.960  51.010  1.00  0.00           H
ATOM   2993 HD12 LEU A 842      67.780  36.250  49.600  1.00  0.00           H
ATOM   2994 HD13 LEU A 842      67.410  37.860  50.380  1.00  0.00           H
ATOM   2995  CD2 LEU A 842      70.300  37.190  48.560  1.00  0.00           C
ATOM   2996 HD21 LEU A 842      70.950  36.920  49.420  1.00  0.00           H
ATOM   2997 HD22 LEU A 842      70.960  37.680  47.810  1.00  0.00           H
ATOM   2998 HD23 LEU A 842      69.850  36.240  48.200  1.00  0.00           H
ATOM   2999  C   LEU A 842      68.090  39.380  45.710  1.00  0.00           C
ATOM   3000  O   LEU A 842      68.120  38.600  44.810  1.00  0.00           O
ATOM   3001  N   LYS A 843      67.170  40.410  45.630  1.00  0.00           N
ATOM   3002  HN  LYS A 843      67.290  41.080  46.370  1.00  0.00           H
ATOM   3003  CA  LYS A 843      66.320  40.710  44.490  1.00  0.00           C
ATOM   3004  HA  LYS A 843      65.780  39.780  44.410  1.00  0.00           H
ATOM   3005  CB  LYS A 843      65.250  41.830  44.720  1.00  0.00           C
ATOM   3006  HB1 LYS A 843      65.790  42.750  45.020  1.00  0.00           H
ATOM   3007  HB2 LYS A 843      64.750  41.440  45.630  1.00  0.00           H
ATOM   3008  CG  LYS A 843      64.280  42.050  43.560  1.00  0.00           C
ATOM   3009  HG1 LYS A 843      64.910  42.390  42.710  1.00  0.00           H
ATOM   3010  HG2 LYS A 843      63.630  42.910  43.820  1.00  0.00           H
ATOM   3011  CD  LYS A 843      63.470  40.800  43.170  1.00  0.00           C
ATOM   3012  HD1 LYS A 843      62.860  40.430  44.020  1.00  0.00           H
ATOM   3013  HD2 LYS A 843      64.160  40.010  42.820  1.00  0.00           H
ATOM   3014  CE  LYS A 843      62.550  40.920  41.930  1.00  0.00           C
ATOM   3015  HE1 LYS A 843      63.210  41.360  41.150  1.00  0.00           H
ATOM   3016  HE2 LYS A 843      61.740  41.670  42.120  1.00  0.00           H
ATOM   3017  NZ  LYS A 843      61.830  39.680  41.460  1.00  0.00           N
ATOM   3018  HZ1 LYS A 843      61.280  39.930  40.610  1.00  0.00           H
ATOM   3019  HZ2 LYS A 843      61.200  39.270  42.180  1.00  0.00           H
ATOM   3020  HZ3 LYS A 843      62.470  38.870  41.350  1.00  0.00           H
ATOM   3021  C   LYS A 843      67.130  40.960  43.220  1.00  0.00           C
ATOM   3022  O   LYS A 843      66.890  40.480  42.150  1.00  0.00           O
ATOM   3023  N   GLN A 844      68.270  41.730  43.350  1.00  0.00           N
ATOM   3024  HN  GLN A 844      68.400  42.270  44.180  1.00  0.00           H
ATOM   3025  CA  GLN A 844      69.130  41.950  42.230  1.00  0.00           C
ATOM   3026  HA  GLN A 844      68.470  42.200  41.420  1.00  0.00           H
ATOM   3027  CB  GLN A 844      70.030  43.180  42.560  1.00  0.00           C
ATOM   3028  HB1 GLN A 844      70.930  43.350  41.930  1.00  0.00           H
ATOM   3029  HB2 GLN A 844      70.420  43.060  43.590  1.00  0.00           H
ATOM   3030  CG  GLN A 844      69.210  44.510  42.480  1.00  0.00           C
ATOM   3031  HG1 GLN A 844      69.790  45.450  42.610  1.00  0.00           H
ATOM   3032  HG2 GLN A 844      68.500  44.500  43.340  1.00  0.00           H
ATOM   3033  CD  GLN A 844      68.370  44.610  41.170  1.00  0.00           C
ATOM   3034  OE1 GLN A 844      67.170  44.560  41.290  1.00  0.00           O
ATOM   3035  NE2 GLN A 844      69.100  44.750  40.050  1.00  0.00           N
ATOM   3036 HE21 GLN A 844      68.590  44.470  39.240  1.00  0.00           H
ATOM   3037 HE22 GLN A 844      70.020  45.160  40.010  1.00  0.00           H
ATOM   3038  C   GLN A 844      70.010  40.790  41.840  1.00  0.00           C
ATOM   3039  O   GLN A 844      70.910  40.940  41.020  1.00  0.00           O
ATOM   3040  N   PHE A 845      69.970  39.640  42.520  1.00  0.00           N
ATOM   3041  HN  PHE A 845      69.250  39.450  43.180  1.00  0.00           H
ATOM   3042  CA  PHE A 845      70.990  38.600  42.340  1.00  0.00           C
ATOM   3043  HA  PHE A 845      71.900  39.120  42.080  1.00  0.00           H
ATOM   3044  CB  PHE A 845      70.970  37.680  43.510  1.00  0.00           C
ATOM   3045  HB1 PHE A 845      70.190  36.880  43.560  1.00  0.00           H
ATOM   3046  HB2 PHE A 845      70.670  38.320  44.370  1.00  0.00           H
ATOM   3047  CG  PHE A 845      72.270  37.110  43.870  1.00  0.00           C
ATOM   3048  CD1 PHE A 845      73.170  37.870  44.750  1.00  0.00           C
ATOM   3049  HD1 PHE A 845      72.810  38.790  45.180  1.00  0.00           H
ATOM   3050  CE1 PHE A 845      74.460  37.350  44.990  1.00  0.00           C
ATOM   3051  HE1 PHE A 845      75.140  37.970  45.550  1.00  0.00           H
ATOM   3052  CZ  PHE A 845      74.910  36.130  44.560  1.00  0.00           C
ATOM   3053  HZ  PHE A 845      75.910  35.800  44.790  1.00  0.00           H
ATOM   3054  CD2 PHE A 845      72.720  35.820  43.480  1.00  0.00           C
ATOM   3055  HD2 PHE A 845      72.020  35.260  42.870  1.00  0.00           H
ATOM   3056  CE2 PHE A 845      73.950  35.290  43.920  1.00  0.00           C
ATOM   3057  HE2 PHE A 845      74.290  34.360  43.480  1.00  0.00           H
ATOM   3058  C   PHE A 845      70.780  37.710  41.060  1.00  0.00           C
ATOM   3059  O   PHE A 845      71.710  37.030  40.680  1.00  0.00           O
ATOM   3060  N   LYS A 846      69.590  37.680  40.490  1.00  0.00           N
ATOM   3061  HN  LYS A 846      69.020  38.460  40.750  1.00  0.00           H
ATOM   3062  CA  LYS A 846      69.180  36.760  39.390  1.00  0.00           C
ATOM   3063  HA  LYS A 846      69.100  35.760  39.800  1.00  0.00           H
ATOM   3064  CB  LYS A 846      67.660  37.020  39.110  1.00  0.00           C
ATOM   3065  HB1 LYS A 846      67.580  38.120  38.980  1.00  0.00           H
ATOM   3066  HB2 LYS A 846      67.010  36.830  39.980  1.00  0.00           H
ATOM   3067  CG  LYS A 846      67.120  36.250  37.870  1.00  0.00           C
ATOM   3068  HG1 LYS A 846      67.450  35.220  38.130  1.00  0.00           H
ATOM   3069  HG2 LYS A 846      67.520  36.670  36.930  1.00  0.00           H
ATOM   3070  CD  LYS A 846      65.630  36.320  37.720  1.00  0.00           C
ATOM   3071  HD1 LYS A 846      65.460  35.950  36.690  1.00  0.00           H
ATOM   3072  HD2 LYS A 846      65.310  37.380  37.720  1.00  0.00           H
ATOM   3073  CE  LYS A 846      64.940  35.520  38.840  1.00  0.00           C
ATOM   3074  HE1 LYS A 846      65.070  36.060  39.810  1.00  0.00           H
ATOM   3075  HE2 LYS A 846      65.400  34.520  39.030  1.00  0.00           H
ATOM   3076  NZ  LYS A 846      63.530  35.160  38.610  1.00  0.00           N
ATOM   3077  HZ1 LYS A 846      63.410  34.280  38.070  1.00  0.00           H
ATOM   3078  HZ2 LYS A 846      62.950  35.960  38.270  1.00  0.00           H
ATOM   3079  HZ3 LYS A 846      63.180  34.930  39.560  1.00  0.00           H
ATOM   3080  C   LYS A 846      69.980  36.670  38.140  1.00  0.00           C
ATOM   3081  O   LYS A 846      70.210  35.560  37.640  1.00  0.00           O
ATOM   3082  N   THR A 847      70.410  37.840  37.590  1.00  0.00           N
ATOM   3083  HN  THR A 847      70.200  38.700  38.060  1.00  0.00           H
ATOM   3084  CA  THR A 847      71.130  38.030  36.410  1.00  0.00           C
ATOM   3085  HA  THR A 847      71.170  37.130  35.820  1.00  0.00           H
ATOM   3086  CB  THR A 847      70.630  39.230  35.610  1.00  0.00           C
ATOM   3087  HB  THR A 847      71.150  39.410  34.650  1.00  0.00           H
ATOM   3088  OG1 THR A 847      70.640  40.520  36.330  1.00  0.00           O
ATOM   3089  HG1 THR A 847      71.430  41.060  36.180  1.00  0.00           H
ATOM   3090  CG2 THR A 847      69.140  39.000  35.310  1.00  0.00           C
ATOM   3091 HG21 THR A 847      68.680  39.950  34.940  1.00  0.00           H
ATOM   3092 HG22 THR A 847      68.550  38.600  36.170  1.00  0.00           H
ATOM   3093 HG23 THR A 847      69.120  38.140  34.610  1.00  0.00           H
ATOM   3094  C   THR A 847      72.670  38.260  36.720  1.00  0.00           C
ATOM   3095  O   THR A 847      73.360  38.790  35.880  1.00  0.00           O
ATOM   3096  N   LYS A 848      73.100  37.880  37.950  1.00  0.00           N
ATOM   3097  HN  LYS A 848      72.530  37.470  38.660  1.00  0.00           H
ATOM   3098  CA  LYS A 848      74.530  37.960  38.310  1.00  0.00           C
ATOM   3099  HA  LYS A 848      74.880  38.940  38.030  1.00  0.00           H
ATOM   3100  CB  LYS A 848      74.800  37.910  39.820  1.00  0.00           C
ATOM   3101  HB1 LYS A 848      75.860  37.710  40.070  1.00  0.00           H
ATOM   3102  HB2 LYS A 848      74.280  36.990  40.160  1.00  0.00           H
ATOM   3103  CG  LYS A 848      74.370  39.190  40.560  1.00  0.00           C
ATOM   3104  HG1 LYS A 848      74.500  38.890  41.610  1.00  0.00           H
ATOM   3105  HG2 LYS A 848      73.340  39.560  40.360  1.00  0.00           H
ATOM   3106  CD  LYS A 848      75.290  40.430  40.280  1.00  0.00           C
ATOM   3107  HD1 LYS A 848      75.150  40.820  39.250  1.00  0.00           H
ATOM   3108  HD2 LYS A 848      76.360  40.130  40.410  1.00  0.00           H
ATOM   3109  CE  LYS A 848      75.160  41.530  41.290  1.00  0.00           C
ATOM   3110  HE1 LYS A 848      76.030  42.200  41.060  1.00  0.00           H
ATOM   3111  HE2 LYS A 848      75.270  41.130  42.310  1.00  0.00           H
ATOM   3112  NZ  LYS A 848      73.920  42.230  41.230  1.00  0.00           N
ATOM   3113  HZ1 LYS A 848      73.150  41.750  41.750  1.00  0.00           H
ATOM   3114  HZ2 LYS A 848      73.680  42.580  40.280  1.00  0.00           H
ATOM   3115  HZ3 LYS A 848      74.020  43.180  41.670  1.00  0.00           H
ATOM   3116  C   LYS A 848      75.420  37.040  37.530  1.00  0.00           C
ATOM   3117  O   LYS A 848      75.020  35.880  37.190  1.00  0.00           O
ATOM   3118  N   ARG A 849      76.610  37.470  37.150  1.00  0.00           N
ATOM   3119  HN  ARG A 849      76.980  38.360  37.420  1.00  0.00           H
ATOM   3120  CA  ARG A 849      77.630  36.630  36.420  1.00  0.00           C
ATOM   3121  HA  ARG A 849      77.210  36.050  35.630  1.00  0.00           H
ATOM   3122  CB  ARG A 849      78.720  37.500  35.820  1.00  0.00           C
ATOM   3123  HB1 ARG A 849      79.730  37.060  35.650  1.00  0.00           H
ATOM   3124  HB2 ARG A 849      78.840  38.440  36.400  1.00  0.00           H
ATOM   3125  CG  ARG A 849      78.350  38.090  34.460  1.00  0.00           C
ATOM   3126  HG1 ARG A 849      77.580  38.890  34.570  1.00  0.00           H
ATOM   3127  HG2 ARG A 849      77.810  37.320  33.850  1.00  0.00           H
ATOM   3128  CD  ARG A 849      79.470  38.820  33.670  1.00  0.00           C
ATOM   3129  HD1 ARG A 849      79.010  39.350  32.810  1.00  0.00           H
ATOM   3130  HD2 ARG A 849      80.250  38.100  33.350  1.00  0.00           H
ATOM   3131  NE  ARG A 849      80.190  39.810  34.550  1.00  0.00           N
ATOM   3132  HE  ARG A 849      79.580  40.540  34.870  1.00  0.00           H
ATOM   3133  CZ  ARG A 849      81.510  40.010  34.710  1.00  0.00           C
ATOM   3134  NH1 ARG A 849      82.380  39.130  34.270  1.00  0.00           N
ATOM   3135 HH11 ARG A 849      81.990  38.210  34.200  1.00  0.00           H
ATOM   3136 HH12 ARG A 849      83.300  39.370  34.590  1.00  0.00           H
ATOM   3137  NH2 ARG A 849      81.900  41.090  35.370  1.00  0.00           N
ATOM   3138 HH21 ARG A 849      81.150  41.570  35.830  1.00  0.00           H
ATOM   3139 HH22 ARG A 849      82.870  41.200  35.580  1.00  0.00           H
ATOM   3140  C   ARG A 849      78.340  35.640  37.390  1.00  0.00           C
ATOM   3141  O   ARG A 849      78.350  35.950  38.560  1.00  0.00           O
ATOM   3142  N   TYR A 850      78.870  34.540  36.840  1.00  0.00           N
ATOM   3143  HN  TYR A 850      78.590  34.290  35.920  1.00  0.00           H
ATOM   3144  CA  TYR A 850      79.720  33.630  37.580  1.00  0.00           C
ATOM   3145  HA  TYR A 850      80.110  32.940  36.840  1.00  0.00           H
ATOM   3146  CB  TYR A 850      80.990  34.330  38.220  1.00  0.00           C
ATOM   3147  HB1 TYR A 850      80.650  35.200  38.820  1.00  0.00           H
ATOM   3148  HB2 TYR A 850      81.790  34.730  37.540  1.00  0.00           H
ATOM   3149  CG  TYR A 850      81.650  33.300  39.200  1.00  0.00           C
ATOM   3150  CD1 TYR A 850      82.510  32.280  38.680  1.00  0.00           C
ATOM   3151  HD1 TYR A 850      82.480  32.100  37.610  1.00  0.00           H
ATOM   3152  CE1 TYR A 850      83.200  31.470  39.550  1.00  0.00           C
ATOM   3153  HE1 TYR A 850      83.680  30.610  39.110  1.00  0.00           H
ATOM   3154  CZ  TYR A 850      83.150  31.760  40.950  1.00  0.00           C
ATOM   3155  OH  TYR A 850      83.990  30.960  41.720  1.00  0.00           O
ATOM   3156  HH  TYR A 850      84.710  30.770  41.100  1.00  0.00           H
ATOM   3157  CD2 TYR A 850      81.610  33.580  40.590  1.00  0.00           C
ATOM   3158  HD2 TYR A 850      80.970  34.380  40.940  1.00  0.00           H
ATOM   3159  CE2 TYR A 850      82.340  32.770  41.440  1.00  0.00           C
ATOM   3160  HE2 TYR A 850      82.370  33.070  42.480  1.00  0.00           H
ATOM   3161  C   TYR A 850      78.910  32.730  38.450  1.00  0.00           C
ATOM   3162  O   TYR A 850      79.000  31.510  38.280  1.00  0.00           O
ATOM   3163  N   PHE A 851      78.070  33.190  39.400  1.00  0.00           N
ATOM   3164  HN  PHE A 851      78.010  34.160  39.580  1.00  0.00           H
ATOM   3165  CA  PHE A 851      77.370  32.270  40.220  1.00  0.00           C
ATOM   3166  HA  PHE A 851      78.170  31.690  40.660  1.00  0.00           H
ATOM   3167  CB  PHE A 851      76.710  32.880  41.510  1.00  0.00           C
ATOM   3168  HB1 PHE A 851      76.270  32.130  42.200  1.00  0.00           H
ATOM   3169  HB2 PHE A 851      75.860  33.480  41.140  1.00  0.00           H
ATOM   3170  CG  PHE A 851      77.760  33.660  42.270  1.00  0.00           C
ATOM   3171  CD1 PHE A 851      77.740  35.100  42.230  1.00  0.00           C
ATOM   3172  HD1 PHE A 851      76.870  35.570  41.790  1.00  0.00           H
ATOM   3173  CE1 PHE A 851      78.800  35.820  42.880  1.00  0.00           C
ATOM   3174  HE1 PHE A 851      78.810  36.900  42.850  1.00  0.00           H
ATOM   3175  CZ  PHE A 851      79.850  35.140  43.510  1.00  0.00           C
ATOM   3176  HZ  PHE A 851      80.740  35.560  43.940  1.00  0.00           H
ATOM   3177  CD2 PHE A 851      78.690  32.980  42.970  1.00  0.00           C
ATOM   3178  HD2 PHE A 851      78.630  31.920  42.830  1.00  0.00           H
ATOM   3179  CE2 PHE A 851      79.850  33.670  43.620  1.00  0.00           C
ATOM   3180  HE2 PHE A 851      80.550  33.080  44.180  1.00  0.00           H
ATOM   3181  C   PHE A 851      76.200  31.440  39.560  1.00  0.00           C
ATOM   3182  O   PHE A 851      75.290  32.080  39.020  1.00  0.00           O
ATOM   3183  N   PRO A 852      76.210  30.070  39.570  1.00  0.00           N
ATOM   3184  CD  PRO A 852      77.250  29.270  40.200  1.00  0.00           C
ATOM   3185  HD1 PRO A 852      77.030  29.090  41.280  1.00  0.00           H
ATOM   3186  HD2 PRO A 852      78.280  29.600  40.010  1.00  0.00           H
ATOM   3187  CA  PRO A 852      75.270  29.220  38.850  1.00  0.00           C
ATOM   3188  HA  PRO A 852      75.590  29.200  37.810  1.00  0.00           H
ATOM   3189  CB  PRO A 852      75.500  27.880  39.430  1.00  0.00           C
ATOM   3190  HB1 PRO A 852      75.200  27.010  38.810  1.00  0.00           H
ATOM   3191  HB2 PRO A 852      75.030  27.870  40.440  1.00  0.00           H
ATOM   3192  CG  PRO A 852      77.020  27.900  39.610  1.00  0.00           C
ATOM   3193  HG1 PRO A 852      77.350  26.990  40.160  1.00  0.00           H
ATOM   3194  HG2 PRO A 852      77.480  27.840  38.600  1.00  0.00           H
ATOM   3195  C   PRO A 852      73.750  29.550  38.840  1.00  0.00           C
ATOM   3196  O   PRO A 852      73.200  29.720  39.910  1.00  0.00           O
ATOM   3197  N   THR A 853      73.130  29.510  37.650  1.00  0.00           N
ATOM   3198  HN  THR A 853      73.760  29.310  36.900  1.00  0.00           H
ATOM   3199  CA  THR A 853      71.750  29.890  37.300  1.00  0.00           C
ATOM   3200  HA  THR A 853      71.850  30.960  37.340  1.00  0.00           H
ATOM   3201  CB  THR A 853      71.330  29.480  35.940  1.00  0.00           C
ATOM   3202  HB  THR A 853      71.070  28.410  35.840  1.00  0.00           H
ATOM   3203  OG1 THR A 853      72.450  29.770  35.110  1.00  0.00           O
ATOM   3204  HG1 THR A 853      73.030  29.020  35.200  1.00  0.00           H
ATOM   3205  CG2 THR A 853      70.100  30.210  35.460  1.00  0.00           C
ATOM   3206 HG21 THR A 853      69.970  29.990  34.370  1.00  0.00           H
ATOM   3207 HG22 THR A 853      70.260  31.300  35.620  1.00  0.00           H
ATOM   3208 HG23 THR A 853      69.170  29.890  35.960  1.00  0.00           H
ATOM   3209  C   THR A 853      70.730  29.480  38.300  1.00  0.00           C
ATOM   3210  O   THR A 853      70.030  30.390  38.850  1.00  0.00           O
ATOM   3211  N   LYS A 854      70.530  28.210  38.620  1.00  0.00           N
ATOM   3212  HN  LYS A 854      71.050  27.390  38.400  1.00  0.00           H
ATOM   3213  CA  LYS A 854      69.280  27.920  39.370  1.00  0.00           C
ATOM   3214  HA  LYS A 854      68.490  28.490  38.910  1.00  0.00           H
ATOM   3215  CB  LYS A 854      68.720  26.500  39.110  1.00  0.00           C
ATOM   3216  HB1 LYS A 854      67.710  26.470  39.570  1.00  0.00           H
ATOM   3217  HB2 LYS A 854      69.490  25.840  39.540  1.00  0.00           H
ATOM   3218  CG  LYS A 854      68.370  26.090  37.660  1.00  0.00           C
ATOM   3219  HG1 LYS A 854      67.880  25.100  37.690  1.00  0.00           H
ATOM   3220  HG2 LYS A 854      69.280  25.860  37.050  1.00  0.00           H
ATOM   3221  CD  LYS A 854      67.470  27.040  36.850  1.00  0.00           C
ATOM   3222  HD1 LYS A 854      67.390  26.620  35.830  1.00  0.00           H
ATOM   3223  HD2 LYS A 854      67.860  28.050  36.630  1.00  0.00           H
ATOM   3224  CE  LYS A 854      66.090  27.220  37.360  1.00  0.00           C
ATOM   3225  HE1 LYS A 854      66.040  27.570  38.410  1.00  0.00           H
ATOM   3226  HE2 LYS A 854      65.550  26.250  37.330  1.00  0.00           H
ATOM   3227  NZ  LYS A 854      65.360  28.280  36.500  1.00  0.00           N
ATOM   3228  HZ1 LYS A 854      65.720  29.250  36.600  1.00  0.00           H
ATOM   3229  HZ2 LYS A 854      64.350  28.250  36.730  1.00  0.00           H
ATOM   3230  HZ3 LYS A 854      65.510  27.920  35.540  1.00  0.00           H
ATOM   3231  C   LYS A 854      69.370  28.250  40.900  1.00  0.00           C
ATOM   3232  O   LYS A 854      68.340  28.600  41.520  1.00  0.00           O
ATOM   3233  N   VAL A 855      70.650  28.230  41.450  1.00  0.00           N
ATOM   3234  HN  VAL A 855      71.350  27.690  40.990  1.00  0.00           H
ATOM   3235  CA  VAL A 855      71.050  28.880  42.680  1.00  0.00           C
ATOM   3236  HA  VAL A 855      70.470  28.390  43.440  1.00  0.00           H
ATOM   3237  CB  VAL A 855      72.460  28.540  43.080  1.00  0.00           C
ATOM   3238  HB  VAL A 855      73.140  28.700  42.200  1.00  0.00           H
ATOM   3239  CG1 VAL A 855      73.010  29.410  44.260  1.00  0.00           C
ATOM   3240 HG11 VAL A 855      72.350  29.250  45.130  1.00  0.00           H
ATOM   3241 HG12 VAL A 855      72.940  30.500  43.990  1.00  0.00           H
ATOM   3242 HG13 VAL A 855      74.070  29.230  44.540  1.00  0.00           H
ATOM   3243  CG2 VAL A 855      72.520  27.050  43.530  1.00  0.00           C
ATOM   3244 HG21 VAL A 855      73.550  26.650  43.390  1.00  0.00           H
ATOM   3245 HG22 VAL A 855      71.840  26.330  43.020  1.00  0.00           H
ATOM   3246 HG23 VAL A 855      72.250  26.860  44.600  1.00  0.00           H
ATOM   3247  C   VAL A 855      70.710  30.330  42.720  1.00  0.00           C
ATOM   3248  O   VAL A 855      69.830  30.740  43.480  1.00  0.00           O
ATOM   3249  N   ARG A 856      71.400  31.170  41.860  1.00  0.00           N
ATOM   3250  HN  ARG A 856      72.040  30.850  41.160  1.00  0.00           H
ATOM   3251  CA  ARG A 856      71.270  32.700  41.890  1.00  0.00           C
ATOM   3252  HA  ARG A 856      71.520  33.180  42.830  1.00  0.00           H
ATOM   3253  CB  ARG A 856      72.220  33.310  40.820  1.00  0.00           C
ATOM   3254  HB1 ARG A 856      73.230  32.840  40.850  1.00  0.00           H
ATOM   3255  HB2 ARG A 856      72.370  34.390  41.020  1.00  0.00           H
ATOM   3256  CG  ARG A 856      71.890  33.170  39.230  1.00  0.00           C
ATOM   3257  HG1 ARG A 856      70.820  33.420  39.080  1.00  0.00           H
ATOM   3258  HG2 ARG A 856      72.050  32.090  39.020  1.00  0.00           H
ATOM   3259  CD  ARG A 856      72.670  34.130  38.470  1.00  0.00           C
ATOM   3260  HD1 ARG A 856      73.750  34.070  38.740  1.00  0.00           H
ATOM   3261  HD2 ARG A 856      72.290  35.130  38.740  1.00  0.00           H
ATOM   3262  NE  ARG A 856      72.420  33.910  37.000  1.00  0.00           N
ATOM   3263  HE  ARG A 856      71.570  34.260  36.570  1.00  0.00           H
ATOM   3264  CZ  ARG A 856      73.090  33.070  36.210  1.00  0.00           C
ATOM   3265  NH1 ARG A 856      74.060  32.290  36.640  1.00  0.00           N
ATOM   3266 HH11 ARG A 856      74.420  32.410  37.560  1.00  0.00           H
ATOM   3267 HH12 ARG A 856      74.430  31.690  35.940  1.00  0.00           H
ATOM   3268  NH2 ARG A 856      72.690  33.160  34.990  1.00  0.00           N
ATOM   3269 HH21 ARG A 856      73.060  32.570  34.270  1.00  0.00           H
ATOM   3270 HH22 ARG A 856      72.100  33.950  34.850  1.00  0.00           H
ATOM   3271  C   ARG A 856      69.800  33.100  41.650  1.00  0.00           C
ATOM   3272  O   ARG A 856      69.340  34.090  42.150  1.00  0.00           O
ATOM   3273  N   SER A 857      69.190  32.400  40.770  1.00  0.00           N
ATOM   3274  HN  SER A 857      69.640  31.690  40.240  1.00  0.00           H
ATOM   3275  CA  SER A 857      67.700  32.670  40.570  1.00  0.00           C
ATOM   3276  HA  SER A 857      67.650  33.730  40.340  1.00  0.00           H
ATOM   3277  CB  SER A 857      67.310  31.910  39.280  1.00  0.00           C
ATOM   3278  HB1 SER A 857      67.540  30.830  39.400  1.00  0.00           H
ATOM   3279  HB2 SER A 857      68.040  32.280  38.520  1.00  0.00           H
ATOM   3280  OG  SER A 857      65.890  32.020  39.020  1.00  0.00           O
ATOM   3281  HG1 SER A 857      65.780  31.540  38.190  1.00  0.00           H
ATOM   3282  C   SER A 857      66.750  32.360  41.690  1.00  0.00           C
ATOM   3283  O   SER A 857      65.830  33.070  41.950  1.00  0.00           O
ATOM   3284  N   THR A 858      66.830  31.110  42.300  1.00  0.00           N
ATOM   3285  HN  THR A 858      67.570  30.510  42.000  1.00  0.00           H
ATOM   3286  CA  THR A 858      66.040  30.610  43.410  1.00  0.00           C
ATOM   3287  HA  THR A 858      64.990  30.600  43.140  1.00  0.00           H
ATOM   3288  CB  THR A 858      66.370  29.290  43.980  1.00  0.00           C
ATOM   3289  HB  THR A 858      67.460  29.240  44.120  1.00  0.00           H
ATOM   3290  OG1 THR A 858      66.030  28.220  43.100  1.00  0.00           O
ATOM   3291  HG1 THR A 858      66.840  27.910  42.690  1.00  0.00           H
ATOM   3292  CG2 THR A 858      65.560  28.900  45.240  1.00  0.00           C
ATOM   3293 HG21 THR A 858      64.470  28.730  45.060  1.00  0.00           H
ATOM   3294 HG22 THR A 858      65.700  29.600  46.090  1.00  0.00           H
ATOM   3295 HG23 THR A 858      66.100  28.010  45.630  1.00  0.00           H
ATOM   3296  C   THR A 858      66.220  31.550  44.620  1.00  0.00           C
ATOM   3297  O   THR A 858      65.260  32.030  45.180  1.00  0.00           O
ATOM   3298  N   ILE A 859      67.460  31.870  45.000  1.00  0.00           N
ATOM   3299  HN  ILE A 859      68.210  31.490  44.450  1.00  0.00           H
ATOM   3300  CA  ILE A 859      67.740  32.630  46.200  1.00  0.00           C
ATOM   3301  HA  ILE A 859      67.060  32.330  47.000  1.00  0.00           H
ATOM   3302  CB  ILE A 859      69.150  32.680  46.640  1.00  0.00           C
ATOM   3303  HB  ILE A 859      69.200  33.200  47.630  1.00  0.00           H
ATOM   3304  CG2 ILE A 859      69.530  31.190  46.890  1.00  0.00           C
ATOM   3305 HG21 ILE A 859      68.800  30.690  47.570  1.00  0.00           H
ATOM   3306 HG22 ILE A 859      70.520  31.220  47.390  1.00  0.00           H
ATOM   3307 HG23 ILE A 859      69.640  30.660  45.920  1.00  0.00           H
ATOM   3308  CG1 ILE A 859      70.230  33.460  45.770  1.00  0.00           C
ATOM   3309 HG11 ILE A 859      69.960  34.530  45.840  1.00  0.00           H
ATOM   3310 HG12 ILE A 859      70.240  33.120  44.720  1.00  0.00           H
ATOM   3311  CD  ILE A 859      71.650  33.350  46.380  1.00  0.00           C
ATOM   3312  HD1 ILE A 859      72.010  32.310  46.340  1.00  0.00           H
ATOM   3313  HD2 ILE A 859      71.710  33.760  47.410  1.00  0.00           H
ATOM   3314  HD3 ILE A 859      72.300  34.040  45.810  1.00  0.00           H
ATOM   3315  C   ILE A 859      67.330  34.120  46.030  1.00  0.00           C
ATOM   3316  O   ILE A 859      66.880  34.760  47.040  1.00  0.00           O
ATOM   3317  N   SER A 860      67.340  34.660  44.800  1.00  0.00           N
ATOM   3318  HN  SER A 860      67.670  34.170  44.000  1.00  0.00           H
ATOM   3319  CA  SER A 860      66.650  35.810  44.370  1.00  0.00           C
ATOM   3320  HA  SER A 860      66.870  36.650  45.010  1.00  0.00           H
ATOM   3321  CB  SER A 860      66.990  36.220  42.920  1.00  0.00           C
ATOM   3322  HB1 SER A 860      66.550  35.560  42.150  1.00  0.00           H
ATOM   3323  HB2 SER A 860      68.100  36.230  42.780  1.00  0.00           H
ATOM   3324  OG  SER A 860      66.590  37.550  42.640  1.00  0.00           O
ATOM   3325  HG1 SER A 860      67.080  38.080  43.270  1.00  0.00           H
ATOM   3326  C   SER A 860      65.120  35.800  44.480  1.00  0.00           C
ATOM   3327  O   SER A 860      64.540  36.730  45.080  1.00  0.00           O
ATOM   3328  N   ASP A 861      64.450  34.740  43.950  1.00  0.00           N
ATOM   3329  HN  ASP A 861      64.880  34.060  43.360  1.00  0.00           H
ATOM   3330  CA  ASP A 861      63.020  34.600  44.040  1.00  0.00           C
ATOM   3331  HA  ASP A 861      62.500  35.490  43.710  1.00  0.00           H
ATOM   3332  CB  ASP A 861      62.550  33.390  43.290  1.00  0.00           C
ATOM   3333  HB1 ASP A 861      61.460  33.250  43.460  1.00  0.00           H
ATOM   3334  HB2 ASP A 861      63.130  32.460  43.460  1.00  0.00           H
ATOM   3335  CG  ASP A 861      62.590  33.740  41.820  1.00  0.00           C
ATOM   3336  OD1 ASP A 861      62.270  32.830  41.000  1.00  0.00           O
ATOM   3337  OD2 ASP A 861      62.660  34.930  41.400  1.00  0.00           O
ATOM   3338  C   ASP A 861      62.440  34.540  45.540  1.00  0.00           C
ATOM   3339  O   ASP A 861      61.550  35.220  45.970  1.00  0.00           O
ATOM   3340  N   PHE A 862      63.190  33.750  46.350  1.00  0.00           N
ATOM   3341  HN  PHE A 862      64.020  33.350  45.950  1.00  0.00           H
ATOM   3342  CA  PHE A 862      62.940  33.470  47.770  1.00  0.00           C
ATOM   3343  HA  PHE A 862      61.920  33.670  48.040  1.00  0.00           H
ATOM   3344  CB  PHE A 862      63.220  32.020  48.260  1.00  0.00           C
ATOM   3345  HB1 PHE A 862      62.990  31.820  49.330  1.00  0.00           H
ATOM   3346  HB2 PHE A 862      64.280  31.750  48.100  1.00  0.00           H
ATOM   3347  CG  PHE A 862      62.400  30.970  47.530  1.00  0.00           C
ATOM   3348  CD1 PHE A 862      61.270  30.510  48.200  1.00  0.00           C
ATOM   3349  HD1 PHE A 862      61.110  30.910  49.190  1.00  0.00           H
ATOM   3350  CE1 PHE A 862      60.420  29.520  47.630  1.00  0.00           C
ATOM   3351  HE1 PHE A 862      59.560  29.180  48.170  1.00  0.00           H
ATOM   3352  CZ  PHE A 862      60.710  29.000  46.410  1.00  0.00           C
ATOM   3353  HZ  PHE A 862      60.030  28.340  45.890  1.00  0.00           H
ATOM   3354  CD2 PHE A 862      62.690  30.400  46.250  1.00  0.00           C
ATOM   3355  HD2 PHE A 862      63.520  30.750  45.650  1.00  0.00           H
ATOM   3356  CE2 PHE A 862      61.820  29.380  45.690  1.00  0.00           C
ATOM   3357  HE2 PHE A 862      62.120  28.910  44.760  1.00  0.00           H
ATOM   3358  C   PHE A 862      63.550  34.500  48.680  1.00  0.00           C
ATOM   3359  O   PHE A 862      63.750  34.260  49.860  1.00  0.00           O
ATOM   3360  N   ALA A 863      63.800  35.720  48.180  1.00  0.00           N
ATOM   3361  HN  ALA A 863      63.650  35.920  47.210  1.00  0.00           H
ATOM   3362  CA  ALA A 863      64.540  36.700  48.860  1.00  0.00           C
ATOM   3363  HA  ALA A 863      65.510  36.280  49.080  1.00  0.00           H
ATOM   3364  CB  ALA A 863      64.800  37.920  47.960  1.00  0.00           C
ATOM   3365  HB1 ALA A 863      65.110  38.730  48.640  1.00  0.00           H
ATOM   3366  HB2 ALA A 863      63.920  38.200  47.340  1.00  0.00           H
ATOM   3367  HB3 ALA A 863      65.630  37.780  47.230  1.00  0.00           H
ATOM   3368  C   ALA A 863      63.950  37.160  50.130  1.00  0.00           C
ATOM   3369  O   ALA A 863      64.690  37.260  51.040  1.00  0.00           O
ATOM   3370  N   VAL A 864      62.650  37.400  50.200  1.00  0.00           N
ATOM   3371  HN  VAL A 864      62.100  37.190  49.400  1.00  0.00           H
ATOM   3372  CA  VAL A 864      61.920  37.960  51.360  1.00  0.00           C
ATOM   3373  HA  VAL A 864      62.400  38.840  51.750  1.00  0.00           H
ATOM   3374  CB  VAL A 864      60.540  38.540  51.100  1.00  0.00           C
ATOM   3375  HB  VAL A 864      60.060  37.770  50.460  1.00  0.00           H
ATOM   3376  CG1 VAL A 864      59.770  38.740  52.440  1.00  0.00           C
ATOM   3377 HG11 VAL A 864      58.700  39.020  52.360  1.00  0.00           H
ATOM   3378 HG12 VAL A 864      60.360  39.480  53.020  1.00  0.00           H
ATOM   3379 HG13 VAL A 864      59.670  37.830  53.070  1.00  0.00           H
ATOM   3380  CG2 VAL A 864      60.840  39.860  50.360  1.00  0.00           C
ATOM   3381 HG21 VAL A 864      61.440  39.590  49.460  1.00  0.00           H
ATOM   3382 HG22 VAL A 864      61.420  40.600  50.940  1.00  0.00           H
ATOM   3383 HG23 VAL A 864      59.850  40.270  50.040  1.00  0.00           H
ATOM   3384  C   VAL A 864      61.940  36.970  52.460  1.00  0.00           C
ATOM   3385  O   VAL A 864      62.380  37.290  53.600  1.00  0.00           O
ATOM   3386  N   PHE A 865      61.600  35.640  52.190  1.00  0.00           N
ATOM   3387  HN  PHE A 865      61.060  35.300  51.420  1.00  0.00           H
ATOM   3388  CA  PHE A 865      61.730  34.590  53.220  1.00  0.00           C
ATOM   3389  HA  PHE A 865      61.220  34.940  54.100  1.00  0.00           H
ATOM   3390  CB  PHE A 865      61.180  33.220  52.700  1.00  0.00           C
ATOM   3391  HB1 PHE A 865      61.830  32.710  51.960  1.00  0.00           H
ATOM   3392  HB2 PHE A 865      60.280  33.450  52.090  1.00  0.00           H
ATOM   3393  CG  PHE A 865      60.770  32.190  53.760  1.00  0.00           C
ATOM   3394  CD1 PHE A 865      59.530  32.390  54.430  1.00  0.00           C
ATOM   3395  HD1 PHE A 865      58.930  33.280  54.290  1.00  0.00           H
ATOM   3396  CE1 PHE A 865      59.050  31.380  55.280  1.00  0.00           C
ATOM   3397  HE1 PHE A 865      58.130  31.560  55.820  1.00  0.00           H
ATOM   3398  CZ  PHE A 865      59.770  30.230  55.440  1.00  0.00           C
ATOM   3399  HZ  PHE A 865      59.510  29.610  56.280  1.00  0.00           H
ATOM   3400  CD2 PHE A 865      61.420  31.020  53.890  1.00  0.00           C
ATOM   3401  HD2 PHE A 865      62.350  30.890  53.370  1.00  0.00           H
ATOM   3402  CE2 PHE A 865      60.980  30.010  54.720  1.00  0.00           C
ATOM   3403  HE2 PHE A 865      61.600  29.130  54.780  1.00  0.00           H
ATOM   3404  C   PHE A 865      63.050  34.310  53.610  1.00  0.00           C
ATOM   3405  O   PHE A 865      63.470  34.260  54.760  1.00  0.00           O
ATOM   3406  N   LEU A 866      64.070  34.230  52.670  1.00  0.00           N
ATOM   3407  HN  LEU A 866      63.980  34.160  51.680  1.00  0.00           H
ATOM   3408  CA  LEU A 866      65.490  34.120  52.930  1.00  0.00           C
ATOM   3409  HA  LEU A 866      65.460  33.310  53.640  1.00  0.00           H
ATOM   3410  CB  LEU A 866      66.420  33.670  51.750  1.00  0.00           C
ATOM   3411  HB1 LEU A 866      67.450  33.610  52.140  1.00  0.00           H
ATOM   3412  HB2 LEU A 866      66.270  34.400  50.930  1.00  0.00           H
ATOM   3413  CG  LEU A 866      65.990  32.300  51.150  1.00  0.00           C
ATOM   3414  HG  LEU A 866      64.910  32.330  50.910  1.00  0.00           H
ATOM   3415  CD1 LEU A 866      66.690  32.070  49.810  1.00  0.00           C
ATOM   3416 HD11 LEU A 866      66.810  32.980  49.200  1.00  0.00           H
ATOM   3417 HD12 LEU A 866      66.170  31.300  49.180  1.00  0.00           H
ATOM   3418 HD13 LEU A 866      67.740  31.740  49.870  1.00  0.00           H
ATOM   3419  CD2 LEU A 866      66.280  31.090  52.100  1.00  0.00           C
ATOM   3420 HD21 LEU A 866      65.770  30.220  51.630  1.00  0.00           H
ATOM   3421 HD22 LEU A 866      65.910  31.220  53.130  1.00  0.00           H
ATOM   3422 HD23 LEU A 866      67.370  30.910  52.230  1.00  0.00           H
ATOM   3423  C   LEU A 866      66.070  35.280  53.760  1.00  0.00           C
ATOM   3424  O   LEU A 866      66.970  35.020  54.580  1.00  0.00           O
ATOM   3425  N   THR A 867      65.580  36.550  53.580  1.00  0.00           N
ATOM   3426  HN  THR A 867      64.990  36.580  52.780  1.00  0.00           H
ATOM   3427  CA  THR A 867      65.850  37.710  54.410  1.00  0.00           C
ATOM   3428  HA  THR A 867      66.910  37.980  54.460  1.00  0.00           H
ATOM   3429  CB  THR A 867      65.270  39.010  53.840  1.00  0.00           C
ATOM   3430  HB  THR A 867      64.160  38.940  53.860  1.00  0.00           H
ATOM   3431  OG1 THR A 867      65.710  39.130  52.470  1.00  0.00           O
ATOM   3432  HG1 THR A 867      65.450  38.400  51.930  1.00  0.00           H
ATOM   3433  CG2 THR A 867      65.830  40.180  54.650  1.00  0.00           C
ATOM   3434 HG21 THR A 867      65.430  40.330  55.680  1.00  0.00           H
ATOM   3435 HG22 THR A 867      65.420  41.040  54.060  1.00  0.00           H
ATOM   3436 HG23 THR A 867      66.940  40.240  54.630  1.00  0.00           H
ATOM   3437  C   THR A 867      65.410  37.490  55.810  1.00  0.00           C
ATOM   3438  O   THR A 867      66.110  37.610  56.810  1.00  0.00           O
ATOM   3439  N   ILE A 868      64.150  37.010  56.000  1.00  0.00           N
ATOM   3440  HN  ILE A 868      63.630  36.790  55.190  1.00  0.00           H
ATOM   3441  CA  ILE A 868      63.530  36.770  57.300  1.00  0.00           C
ATOM   3442  HA  ILE A 868      63.570  37.720  57.800  1.00  0.00           H
ATOM   3443  CB  ILE A 868      62.140  36.230  57.290  1.00  0.00           C
ATOM   3444  HB  ILE A 868      62.060  35.410  56.550  1.00  0.00           H
ATOM   3445  CG2 ILE A 868      61.560  35.850  58.730  1.00  0.00           C
ATOM   3446 HG21 ILE A 868      60.490  35.550  58.740  1.00  0.00           H
ATOM   3447 HG22 ILE A 868      61.610  36.780  59.330  1.00  0.00           H
ATOM   3448 HG23 ILE A 868      62.120  34.950  59.090  1.00  0.00           H
ATOM   3449  CG1 ILE A 868      61.240  37.300  56.640  1.00  0.00           C
ATOM   3450 HG11 ILE A 868      61.820  37.800  55.840  1.00  0.00           H
ATOM   3451 HG12 ILE A 868      61.120  38.040  57.460  1.00  0.00           H
ATOM   3452  CD  ILE A 868      59.820  36.920  56.180  1.00  0.00           C
ATOM   3453  HD1 ILE A 868      60.010  36.270  55.300  1.00  0.00           H
ATOM   3454  HD2 ILE A 868      59.380  37.850  55.770  1.00  0.00           H
ATOM   3455  HD3 ILE A 868      59.210  36.470  56.990  1.00  0.00           H
ATOM   3456  C   ILE A 868      64.350  35.790  58.140  1.00  0.00           C
ATOM   3457  O   ILE A 868      64.640  36.020  59.300  1.00  0.00           O
ATOM   3458  N   VAL A 869      64.830  34.690  57.580  1.00  0.00           N
ATOM   3459  HN  VAL A 869      64.490  34.540  56.660  1.00  0.00           H
ATOM   3460  CA  VAL A 869      65.790  33.680  58.090  1.00  0.00           C
ATOM   3461  HA  VAL A 869      65.280  33.160  58.900  1.00  0.00           H
ATOM   3462  CB  VAL A 869      66.090  32.580  57.090  1.00  0.00           C
ATOM   3463  HB  VAL A 869      66.520  32.990  56.150  1.00  0.00           H
ATOM   3464  CG1 VAL A 869      67.030  31.590  57.680  1.00  0.00           C
ATOM   3465 HG11 VAL A 869      68.050  32.010  57.690  1.00  0.00           H
ATOM   3466 HG12 VAL A 869      67.050  30.680  57.030  1.00  0.00           H
ATOM   3467 HG13 VAL A 869      66.810  31.290  58.730  1.00  0.00           H
ATOM   3468  CG2 VAL A 869      64.770  31.890  56.750  1.00  0.00           C
ATOM   3469 HG21 VAL A 869      63.920  32.550  56.500  1.00  0.00           H
ATOM   3470 HG22 VAL A 869      64.360  31.200  57.510  1.00  0.00           H
ATOM   3471 HG23 VAL A 869      64.900  31.310  55.810  1.00  0.00           H
ATOM   3472  C   VAL A 869      67.100  34.330  58.540  1.00  0.00           C
ATOM   3473  O   VAL A 869      67.460  34.280  59.660  1.00  0.00           O
ATOM   3474  N   ILE A 870      67.840  35.040  57.610  1.00  0.00           N
ATOM   3475  HN  ILE A 870      67.460  35.190  56.700  1.00  0.00           H
ATOM   3476  CA  ILE A 870      69.110  35.660  57.920  1.00  0.00           C
ATOM   3477  HA  ILE A 870      69.680  34.920  58.480  1.00  0.00           H
ATOM   3478  CB  ILE A 870      69.930  36.010  56.670  1.00  0.00           C
ATOM   3479  HB  ILE A 870      69.330  36.690  56.030  1.00  0.00           H
ATOM   3480  CG2 ILE A 870      71.250  36.790  57.070  1.00  0.00           C
ATOM   3481 HG21 ILE A 870      71.740  36.090  57.770  1.00  0.00           H
ATOM   3482 HG22 ILE A 870      70.870  37.730  57.530  1.00  0.00           H
ATOM   3483 HG23 ILE A 870      71.760  37.010  56.120  1.00  0.00           H
ATOM   3484  CG1 ILE A 870      70.240  34.750  55.820  1.00  0.00           C
ATOM   3485 HG11 ILE A 870      69.230  34.590  55.380  1.00  0.00           H
ATOM   3486 HG12 ILE A 870      70.500  33.960  56.560  1.00  0.00           H
ATOM   3487  CD  ILE A 870      71.310  34.880  54.670  1.00  0.00           C
ATOM   3488  HD1 ILE A 870      72.290  34.990  55.170  1.00  0.00           H
ATOM   3489  HD2 ILE A 870      71.060  35.800  54.080  1.00  0.00           H
ATOM   3490  HD3 ILE A 870      71.440  34.030  53.970  1.00  0.00           H
ATOM   3491  C   ILE A 870      68.930  36.780  58.910  1.00  0.00           C
ATOM   3492  O   ILE A 870      69.690  36.760  59.850  1.00  0.00           O
ATOM   3493  N   MET A 871      67.920  37.660  58.770  1.00  0.00           N
ATOM   3494  HN  MET A 871      67.250  37.580  58.030  1.00  0.00           H
ATOM   3495  CA  MET A 871      67.600  38.660  59.780  1.00  0.00           C
ATOM   3496  HA  MET A 871      68.530  39.180  59.930  1.00  0.00           H
ATOM   3497  CB  MET A 871      66.500  39.690  59.400  1.00  0.00           C
ATOM   3498  HB1 MET A 871      66.340  40.440  60.200  1.00  0.00           H
ATOM   3499  HB2 MET A 871      65.530  39.190  59.180  1.00  0.00           H
ATOM   3500  CG  MET A 871      66.840  40.510  58.200  1.00  0.00           C
ATOM   3501  HG1 MET A 871      66.050  41.280  58.050  1.00  0.00           H
ATOM   3502  HG2 MET A 871      66.800  39.900  57.290  1.00  0.00           H
ATOM   3503  SD  MET A 871      68.390  41.520  58.320  1.00  0.00           S
ATOM   3504  CE  MET A 871      69.650  40.580  57.330  1.00  0.00           C
ATOM   3505  HE1 MET A 871      69.420  39.490  57.420  1.00  0.00           H
ATOM   3506  HE2 MET A 871      70.650  40.830  57.760  1.00  0.00           H
ATOM   3507  HE3 MET A 871      69.420  40.910  56.290  1.00  0.00           H
ATOM   3508  C   MET A 871      67.260  38.170  61.230  1.00  0.00           C
ATOM   3509  O   MET A 871      67.570  38.780  62.180  1.00  0.00           O
ATOM   3510  N   VAL A 872      66.470  37.120  61.380  1.00  0.00           N
ATOM   3511  HN  VAL A 872      66.020  36.760  60.570  1.00  0.00           H
ATOM   3512  CA  VAL A 872      66.210  36.380  62.630  1.00  0.00           C
ATOM   3513  HA  VAL A 872      65.810  37.150  63.260  1.00  0.00           H
ATOM   3514  CB  VAL A 872      65.220  35.250  62.450  1.00  0.00           C
ATOM   3515  HB  VAL A 872      65.580  34.700  61.560  1.00  0.00           H
ATOM   3516  CG1 VAL A 872      65.190  34.230  63.610  1.00  0.00           C
ATOM   3517 HG11 VAL A 872      65.070  34.750  64.580  1.00  0.00           H
ATOM   3518 HG12 VAL A 872      66.030  33.500  63.610  1.00  0.00           H
ATOM   3519 HG13 VAL A 872      64.220  33.730  63.440  1.00  0.00           H
ATOM   3520  CG2 VAL A 872      63.850  35.840  62.240  1.00  0.00           C
ATOM   3521 HG21 VAL A 872      63.920  36.640  61.480  1.00  0.00           H
ATOM   3522 HG22 VAL A 872      63.480  36.320  63.170  1.00  0.00           H
ATOM   3523 HG23 VAL A 872      63.080  35.090  61.980  1.00  0.00           H
ATOM   3524  C   VAL A 872      67.520  35.940  63.230  1.00  0.00           C
ATOM   3525  O   VAL A 872      67.830  36.240  64.410  1.00  0.00           O
ATOM   3526  N   THR A 873      68.400  35.390  62.480  1.00  0.00           N
ATOM   3527  HN  THR A 873      68.140  35.160  61.550  1.00  0.00           H
ATOM   3528  CA  THR A 873      69.800  34.990  62.860  1.00  0.00           C
ATOM   3529  HA  THR A 873      69.690  34.330  63.700  1.00  0.00           H
ATOM   3530  CB  THR A 873      70.520  34.300  61.700  1.00  0.00           C
ATOM   3531  HB  THR A 873      70.840  35.050  60.960  1.00  0.00           H
ATOM   3532  OG1 THR A 873      69.740  33.250  61.250  1.00  0.00           O
ATOM   3533  HG1 THR A 873      68.980  33.580  60.760  1.00  0.00           H
ATOM   3534  CG2 THR A 873      71.950  33.700  62.060  1.00  0.00           C
ATOM   3535 HG21 THR A 873      72.720  34.440  62.390  1.00  0.00           H
ATOM   3536 HG22 THR A 873      72.230  33.210  61.110  1.00  0.00           H
ATOM   3537 HG23 THR A 873      71.920  32.910  62.840  1.00  0.00           H
ATOM   3538  C   THR A 873      70.710  36.100  63.210  1.00  0.00           C
ATOM   3539  O   THR A 873      71.440  36.000  64.220  1.00  0.00           O
ATOM   3540  N   ILE A 874      70.700  37.190  62.330  1.00  0.00           N
ATOM   3541  HN  ILE A 874      70.150  37.230  61.490  1.00  0.00           H
ATOM   3542  CA  ILE A 874      71.450  38.370  62.480  1.00  0.00           C
ATOM   3543  HA  ILE A 874      72.450  38.130  62.780  1.00  0.00           H
ATOM   3544  CB  ILE A 874      71.350  39.310  61.240  1.00  0.00           C
ATOM   3545  HB  ILE A 874      70.300  39.260  60.860  1.00  0.00           H
ATOM   3546  CG2 ILE A 874      71.680  40.810  61.570  1.00  0.00           C
ATOM   3547 HG21 ILE A 874      70.890  41.260  62.210  1.00  0.00           H
ATOM   3548 HG22 ILE A 874      71.730  41.490  60.690  1.00  0.00           H
ATOM   3549 HG23 ILE A 874      72.700  40.790  62.010  1.00  0.00           H
ATOM   3550  CG1 ILE A 874      72.280  38.750  60.110  1.00  0.00           C
ATOM   3551 HG11 ILE A 874      72.220  39.360  59.180  1.00  0.00           H
ATOM   3552 HG12 ILE A 874      71.970  37.730  59.780  1.00  0.00           H
ATOM   3553  CD  ILE A 874      73.820  38.650  60.490  1.00  0.00           C
ATOM   3554  HD1 ILE A 874      74.420  38.070  59.760  1.00  0.00           H
ATOM   3555  HD2 ILE A 874      74.010  38.360  61.550  1.00  0.00           H
ATOM   3556  HD3 ILE A 874      74.110  39.720  60.540  1.00  0.00           H
ATOM   3557  C   ILE A 874      71.110  39.130  63.780  1.00  0.00           C
ATOM   3558  O   ILE A 874      71.980  39.300  64.610  1.00  0.00           O
ATOM   3559  N   ASP A 875      69.770  39.260  64.090  1.00  0.00           N
ATOM   3560  HN  ASP A 875      69.100  39.140  63.360  1.00  0.00           H
ATOM   3561  CA  ASP A 875      69.310  39.720  65.390  1.00  0.00           C
ATOM   3562  HA  ASP A 875      69.670  40.730  65.550  1.00  0.00           H
ATOM   3563  CB  ASP A 875      67.740  39.840  65.310  1.00  0.00           C
ATOM   3564  HB1 ASP A 875      67.290  38.850  65.050  1.00  0.00           H
ATOM   3565  HB2 ASP A 875      67.360  40.540  64.560  1.00  0.00           H
ATOM   3566  CG  ASP A 875      67.070  40.250  66.570  1.00  0.00           C
ATOM   3567  OD1 ASP A 875      67.370  41.340  67.100  1.00  0.00           O
ATOM   3568  OD2 ASP A 875      66.180  39.550  67.180  1.00  0.00           O
ATOM   3569  C   ASP A 875      69.760  38.880  66.560  1.00  0.00           C
ATOM   3570  O   ASP A 875      70.310  39.420  67.540  1.00  0.00           O
ATOM   3571  N   TYR A 876      69.770  37.560  66.350  1.00  0.00           N
ATOM   3572  HN  TYR A 876      69.120  37.250  65.660  1.00  0.00           H
ATOM   3573  CA  TYR A 876      70.270  36.610  67.330  1.00  0.00           C
ATOM   3574  HA  TYR A 876      69.750  36.850  68.240  1.00  0.00           H
ATOM   3575  CB  TYR A 876      69.910  35.160  67.110  1.00  0.00           C
ATOM   3576  HB1 TYR A 876      70.010  35.040  66.010  1.00  0.00           H
ATOM   3577  HB2 TYR A 876      68.830  34.890  67.220  1.00  0.00           H
ATOM   3578  CG  TYR A 876      70.890  34.170  67.740  1.00  0.00           C
ATOM   3579  CD1 TYR A 876      72.160  33.910  67.160  1.00  0.00           C
ATOM   3580  HD1 TYR A 876      72.470  34.430  66.260  1.00  0.00           H
ATOM   3581  CE1 TYR A 876      72.950  32.920  67.700  1.00  0.00           C
ATOM   3582  HE1 TYR A 876      73.860  32.670  67.170  1.00  0.00           H
ATOM   3583  CZ  TYR A 876      72.650  32.260  68.890  1.00  0.00           C
ATOM   3584  OH  TYR A 876      73.410  31.110  69.280  1.00  0.00           O
ATOM   3585  HH  TYR A 876      73.180  31.020  70.200  1.00  0.00           H
ATOM   3586  CD2 TYR A 876      70.470  33.410  68.870  1.00  0.00           C
ATOM   3587  HD2 TYR A 876      69.500  33.610  69.300  1.00  0.00           H
ATOM   3588  CE2 TYR A 876      71.420  32.530  69.450  1.00  0.00           C
ATOM   3589  HE2 TYR A 876      70.990  31.950  70.240  1.00  0.00           H
ATOM   3590  C   TYR A 876      71.730  36.920  67.730  1.00  0.00           C
ATOM   3591  O   TYR A 876      72.060  36.970  68.910  1.00  0.00           O
ATOM   3592  N   LEU A 877      72.610  37.250  66.760  1.00  0.00           N
ATOM   3593  HN  LEU A 877      72.390  37.200  65.790  1.00  0.00           H
ATOM   3594  CA  LEU A 877      73.940  37.720  67.030  1.00  0.00           C
ATOM   3595  HA  LEU A 877      74.330  37.050  67.770  1.00  0.00           H
ATOM   3596  CB  LEU A 877      74.780  37.710  65.730  1.00  0.00           C
ATOM   3597  HB1 LEU A 877      75.840  37.960  65.950  1.00  0.00           H
ATOM   3598  HB2 LEU A 877      74.380  38.320  64.900  1.00  0.00           H
ATOM   3599  CG  LEU A 877      74.870  36.270  65.030  1.00  0.00           C
ATOM   3600  HG  LEU A 877      73.830  35.910  64.950  1.00  0.00           H
ATOM   3601  CD1 LEU A 877      75.470  36.380  63.610  1.00  0.00           C
ATOM   3602 HD11 LEU A 877      75.290  35.440  63.050  1.00  0.00           H
ATOM   3603 HD12 LEU A 877      76.540  36.660  63.580  1.00  0.00           H
ATOM   3604 HD13 LEU A 877      75.020  37.170  62.950  1.00  0.00           H
ATOM   3605  CD2 LEU A 877      75.680  35.300  65.880  1.00  0.00           C
ATOM   3606 HD21 LEU A 877      75.660  34.290  65.420  1.00  0.00           H
ATOM   3607 HD22 LEU A 877      75.090  35.150  66.820  1.00  0.00           H
ATOM   3608 HD23 LEU A 877      76.700  35.660  66.110  1.00  0.00           H
ATOM   3609  C   LEU A 877      73.960  39.050  67.670  1.00  0.00           C
ATOM   3610  O   LEU A 877      74.690  39.150  68.640  1.00  0.00           O
ATOM   3611  N   VAL A 878      73.150  40.010  67.320  1.00  0.00           N
ATOM   3612  HN  VAL A 878      72.470  39.990  66.590  1.00  0.00           H
ATOM   3613  CA  VAL A 878      73.310  41.380  68.010  1.00  0.00           C
ATOM   3614  HA  VAL A 878      74.360  41.640  67.930  1.00  0.00           H
ATOM   3615  CB  VAL A 878      72.530  42.520  67.190  1.00  0.00           C
ATOM   3616  HB  VAL A 878      71.460  42.230  67.050  1.00  0.00           H
ATOM   3617  CG1 VAL A 878      72.410  43.890  67.910  1.00  0.00           C
ATOM   3618 HG11 VAL A 878      71.650  43.910  68.720  1.00  0.00           H
ATOM   3619 HG12 VAL A 878      72.230  44.800  67.290  1.00  0.00           H
ATOM   3620 HG13 VAL A 878      73.400  44.190  68.340  1.00  0.00           H
ATOM   3621  CG2 VAL A 878      73.070  42.710  65.760  1.00  0.00           C
ATOM   3622 HG21 VAL A 878      72.860  41.810  65.140  1.00  0.00           H
ATOM   3623 HG22 VAL A 878      74.130  43.040  65.700  1.00  0.00           H
ATOM   3624 HG23 VAL A 878      72.560  43.600  65.370  1.00  0.00           H
ATOM   3625  C   VAL A 878      72.920  41.360  69.490  1.00  0.00           C
ATOM   3626  O   VAL A 878      73.610  41.960  70.340  1.00  0.00           O
ATOM   3627  N   GLY A 879      71.740  40.680  69.780  1.00  0.00           N
ATOM   3628  HN  GLY A 879      71.260  40.260  69.010  1.00  0.00           H
ATOM   3629  CA  GLY A 879      71.310  40.320  71.140  1.00  0.00           C
ATOM   3630  HA1 GLY A 879      72.120  40.080  71.820  1.00  0.00           H
ATOM   3631  HA2 GLY A 879      70.820  39.360  71.120  1.00  0.00           H
ATOM   3632  C   GLY A 879      70.550  41.370  71.840  1.00  0.00           C
ATOM   3633  O   GLY A 879      70.030  41.100  72.920  1.00  0.00           O
ATOM   3634  N   VAL A 880      70.550  42.620  71.410  1.00  0.00           N
ATOM   3635  HN  VAL A 880      70.900  42.840  70.510  1.00  0.00           H
ATOM   3636  CA  VAL A 880      69.720  43.730  71.920  1.00  0.00           C
ATOM   3637  HA  VAL A 880      69.960  43.890  72.960  1.00  0.00           H
ATOM   3638  CB  VAL A 880      69.860  45.020  71.070  1.00  0.00           C
ATOM   3639  HB  VAL A 880      69.570  44.920  70.000  1.00  0.00           H
ATOM   3640  CG1 VAL A 880      68.970  46.140  71.620  1.00  0.00           C
ATOM   3641 HG11 VAL A 880      68.910  46.210  72.720  1.00  0.00           H
ATOM   3642 HG12 VAL A 880      67.980  46.090  71.110  1.00  0.00           H
ATOM   3643 HG13 VAL A 880      69.470  47.090  71.340  1.00  0.00           H
ATOM   3644  CG2 VAL A 880      71.300  45.550  71.050  1.00  0.00           C
ATOM   3645 HG21 VAL A 880      72.040  44.780  70.710  1.00  0.00           H
ATOM   3646 HG22 VAL A 880      71.550  45.750  72.110  1.00  0.00           H
ATOM   3647 HG23 VAL A 880      71.440  46.430  70.380  1.00  0.00           H
ATOM   3648  C   VAL A 880      68.240  43.320  71.770  1.00  0.00           C
ATOM   3649  O   VAL A 880      67.890  42.730  70.750  1.00  0.00           O
ATOM   3650  N   PRO A 881      67.370  43.540  72.740  1.00  0.00           N
ATOM   3651  CD  PRO A 881      67.670  44.060  74.060  1.00  0.00           C
ATOM   3652  HD1 PRO A 881      68.270  44.990  73.970  1.00  0.00           H
ATOM   3653  HD2 PRO A 881      68.300  43.320  74.580  1.00  0.00           H
ATOM   3654  CA  PRO A 881      66.000  43.040  72.590  1.00  0.00           C
ATOM   3655  HA  PRO A 881      65.930  42.050  72.170  1.00  0.00           H
ATOM   3656  CB  PRO A 881      65.530  42.870  74.080  1.00  0.00           C
ATOM   3657  HB1 PRO A 881      65.810  41.900  74.550  1.00  0.00           H
ATOM   3658  HB2 PRO A 881      64.440  42.980  74.170  1.00  0.00           H
ATOM   3659  CG  PRO A 881      66.250  44.100  74.680  1.00  0.00           C
ATOM   3660  HG1 PRO A 881      65.730  45.000  74.290  1.00  0.00           H
ATOM   3661  HG2 PRO A 881      66.440  44.180  75.770  1.00  0.00           H
ATOM   3662  C   PRO A 881      65.100  43.860  71.730  1.00  0.00           C
ATOM   3663  O   PRO A 881      64.340  44.700  72.210  1.00  0.00           O
ATOM   3664  N   SER A 882      65.160  43.580  70.420  1.00  0.00           N
ATOM   3665  HN  SER A 882      65.740  42.830  70.110  1.00  0.00           H
ATOM   3666  CA  SER A 882      64.260  44.030  69.350  1.00  0.00           C
ATOM   3667  HA  SER A 882      64.190  45.090  69.540  1.00  0.00           H
ATOM   3668  CB  SER A 882      64.780  43.700  67.960  1.00  0.00           C
ATOM   3669  HB1 SER A 882      65.810  44.100  67.830  1.00  0.00           H
ATOM   3670  HB2 SER A 882      64.160  44.180  67.180  1.00  0.00           H
ATOM   3671  OG  SER A 882      64.930  42.290  67.760  1.00  0.00           O
ATOM   3672  HG1 SER A 882      65.860  42.130  67.600  1.00  0.00           H
ATOM   3673  C   SER A 882      62.810  43.400  69.580  1.00  0.00           C
ATOM   3674  O   SER A 882      62.800  42.170  69.740  1.00  0.00           O
ATOM   3675  N   PRO A 883      61.740  44.030  69.660  1.00  0.00           N
ATOM   3676  CD  PRO A 883      61.710  45.500  69.960  1.00  0.00           C
ATOM   3677  HD1 PRO A 883      61.980  46.090  69.070  1.00  0.00           H
ATOM   3678  HD2 PRO A 883      62.300  45.810  70.840  1.00  0.00           H
ATOM   3679  CA  PRO A 883      60.400  43.470  69.630  1.00  0.00           C
ATOM   3680  HA  PRO A 883      60.390  42.890  70.540  1.00  0.00           H
ATOM   3681  CB  PRO A 883      59.430  44.640  69.560  1.00  0.00           C
ATOM   3682  HB1 PRO A 883      58.510  44.430  70.160  1.00  0.00           H
ATOM   3683  HB2 PRO A 883      59.120  44.960  68.550  1.00  0.00           H
ATOM   3684  CG  PRO A 883      60.220  45.740  70.270  1.00  0.00           C
ATOM   3685  HG1 PRO A 883      59.800  46.720  69.970  1.00  0.00           H
ATOM   3686  HG2 PRO A 883      60.020  45.600  71.350  1.00  0.00           H
ATOM   3687  C   PRO A 883      60.080  42.490  68.530  1.00  0.00           C
ATOM   3688  O   PRO A 883      60.320  42.840  67.350  1.00  0.00           O
ATOM   3689  N   LYS A 884      59.410  41.380  68.880  1.00  0.00           N
ATOM   3690  HN  LYS A 884      59.360  41.140  69.840  1.00  0.00           H
ATOM   3691  CA  LYS A 884      59.000  40.360  67.970  1.00  0.00           C
ATOM   3692  HA  LYS A 884      59.570  40.520  67.080  1.00  0.00           H
ATOM   3693  CB  LYS A 884      59.310  38.780  68.380  1.00  0.00           C
ATOM   3694  HB1 LYS A 884      58.700  38.130  67.730  1.00  0.00           H
ATOM   3695  HB2 LYS A 884      58.910  38.540  69.390  1.00  0.00           H
ATOM   3696  CG  LYS A 884      60.740  38.350  68.070  1.00  0.00           C
ATOM   3697  HG1 LYS A 884      61.000  38.240  67.000  1.00  0.00           H
ATOM   3698  HG2 LYS A 884      61.010  37.360  68.500  1.00  0.00           H
ATOM   3699  CD  LYS A 884      61.800  39.340  68.550  1.00  0.00           C
ATOM   3700  HD1 LYS A 884      61.610  39.550  69.620  1.00  0.00           H
ATOM   3701  HD2 LYS A 884      61.770  40.280  67.970  1.00  0.00           H
ATOM   3702  CE  LYS A 884      63.220  38.750  68.420  1.00  0.00           C
ATOM   3703  HE1 LYS A 884      63.400  38.460  67.360  1.00  0.00           H
ATOM   3704  HE2 LYS A 884      63.210  37.880  69.110  1.00  0.00           H
ATOM   3705  NZ  LYS A 884      64.240  39.730  68.830  1.00  0.00           N
ATOM   3706  HZ1 LYS A 884      63.920  40.700  68.620  1.00  0.00           H
ATOM   3707  HZ2 LYS A 884      65.150  39.550  68.350  1.00  0.00           H
ATOM   3708  HZ3 LYS A 884      64.440  39.620  69.840  1.00  0.00           H
ATOM   3709  C   LYS A 884      57.570  40.520  67.570  1.00  0.00           C
ATOM   3710  O   LYS A 884      56.760  41.180  68.170  1.00  0.00           O
ATOM   3711  N   LEU A 885      57.190  39.800  66.500  1.00  0.00           N
ATOM   3712  HN  LEU A 885      57.910  39.190  66.180  1.00  0.00           H
ATOM   3713  CA  LEU A 885      55.810  39.600  66.050  1.00  0.00           C
ATOM   3714  HA  LEU A 885      55.330  40.560  66.000  1.00  0.00           H
ATOM   3715  CB  LEU A 885      55.870  38.810  64.770  1.00  0.00           C
ATOM   3716  HB1 LEU A 885      56.480  37.930  65.030  1.00  0.00           H
ATOM   3717  HB2 LEU A 885      56.460  39.420  64.060  1.00  0.00           H
ATOM   3718  CG  LEU A 885      54.600  38.220  64.080  1.00  0.00           C
ATOM   3719  HG  LEU A 885      54.100  37.550  64.820  1.00  0.00           H
ATOM   3720  CD1 LEU A 885      53.710  39.350  63.630  1.00  0.00           C
ATOM   3721 HD11 LEU A 885      53.070  38.880  62.850  1.00  0.00           H
ATOM   3722 HD12 LEU A 885      54.140  40.310  63.280  1.00  0.00           H
ATOM   3723 HD13 LEU A 885      53.030  39.660  64.440  1.00  0.00           H
ATOM   3724  CD2 LEU A 885      55.190  37.320  62.950  1.00  0.00           C
ATOM   3725 HD21 LEU A 885      54.560  37.090  62.070  1.00  0.00           H
ATOM   3726 HD22 LEU A 885      55.470  36.340  63.380  1.00  0.00           H
ATOM   3727 HD23 LEU A 885      55.990  37.940  62.500  1.00  0.00           H
ATOM   3728  C   LEU A 885      55.050  38.810  67.090  1.00  0.00           C
ATOM   3729  O   LEU A 885      55.570  37.840  67.600  1.00  0.00           O
ATOM   3730  N   HSD A 886      53.800  39.190  67.340  1.00  0.00           N
ATOM   3731  HN  HSD A 886      53.470  40.090  67.070  1.00  0.00           H
ATOM   3732  CA  HSD A 886      52.800  38.500  68.080  1.00  0.00           C
ATOM   3733  HA  HSD A 886      53.190  37.680  68.650  1.00  0.00           H
ATOM   3734  CB  HSD A 886      52.160  39.480  69.060  1.00  0.00           C
ATOM   3735  HB1 HSD A 886      51.410  39.020  69.750  1.00  0.00           H
ATOM   3736  HB2 HSD A 886      51.650  40.310  68.520  1.00  0.00           H
ATOM   3737  ND1 HSD A 886      53.730  41.200  70.050  1.00  0.00           N
ATOM   3738  HD1 HSD A 886      53.480  41.900  69.380  1.00  0.00           H
ATOM   3739  CG  HSD A 886      53.130  39.900  70.080  1.00  0.00           C
ATOM   3740  CE1 HSD A 886      54.240  41.400  71.330  1.00  0.00           C
ATOM   3741  HE1 HSD A 886      54.630  42.380  71.590  1.00  0.00           H
ATOM   3742  NE2 HSD A 886      54.090  40.360  72.080  1.00  0.00           N
ATOM   3743  CD2 HSD A 886      53.470  39.370  71.300  1.00  0.00           C
ATOM   3744  HD2 HSD A 886      53.270  38.350  71.610  1.00  0.00           H
ATOM   3745  C   HSD A 886      51.710  38.040  67.130  1.00  0.00           C
ATOM   3746  O   HSD A 886      51.240  38.810  66.310  1.00  0.00           O
ATOM   3747  N   VAL A 887      51.320  36.770  67.240  1.00  0.00           N
ATOM   3748  HN  VAL A 887      51.610  36.210  68.020  1.00  0.00           H
ATOM   3749  CA  VAL A 887      50.340  36.020  66.450  1.00  0.00           C
ATOM   3750  HA  VAL A 887      49.910  36.800  65.850  1.00  0.00           H
ATOM   3751  CB  VAL A 887      51.010  34.940  65.610  1.00  0.00           C
ATOM   3752  HB  VAL A 887      51.740  34.390  66.230  1.00  0.00           H
ATOM   3753  CG1 VAL A 887      50.000  33.950  64.940  1.00  0.00           C
ATOM   3754 HG11 VAL A 887      49.500  34.570  64.170  1.00  0.00           H
ATOM   3755 HG12 VAL A 887      49.310  33.470  65.640  1.00  0.00           H
ATOM   3756 HG13 VAL A 887      50.620  33.140  64.490  1.00  0.00           H
ATOM   3757  CG2 VAL A 887      51.790  35.710  64.540  1.00  0.00           C
ATOM   3758 HG21 VAL A 887      51.020  36.340  64.040  1.00  0.00           H
ATOM   3759 HG22 VAL A 887      52.140  35.060  63.710  1.00  0.00           H
ATOM   3760 HG23 VAL A 887      52.530  36.290  65.140  1.00  0.00           H
ATOM   3761  C   VAL A 887      49.440  35.520  67.530  1.00  0.00           C
ATOM   3762  O   VAL A 887      49.980  35.220  68.590  1.00  0.00           O
ATOM   3763  N   PRO A 888      48.080  35.530  67.400  1.00  0.00           N
ATOM   3764  CD  PRO A 888      47.360  36.170  66.330  1.00  0.00           C
ATOM   3765  HD1 PRO A 888      47.500  35.690  65.340  1.00  0.00           H
ATOM   3766  HD2 PRO A 888      47.650  37.250  66.300  1.00  0.00           H
ATOM   3767  CA  PRO A 888      47.230  34.720  68.240  1.00  0.00           C
ATOM   3768  HA  PRO A 888      47.120  35.400  69.070  1.00  0.00           H
ATOM   3769  CB  PRO A 888      45.870  34.660  67.580  1.00  0.00           C
ATOM   3770  HB1 PRO A 888      45.040  34.510  68.290  1.00  0.00           H
ATOM   3771  HB2 PRO A 888      45.890  33.850  66.820  1.00  0.00           H
ATOM   3772  CG  PRO A 888      45.900  36.000  66.830  1.00  0.00           C
ATOM   3773  HG1 PRO A 888      45.250  35.990  65.930  1.00  0.00           H
ATOM   3774  HG2 PRO A 888      45.660  36.860  67.490  1.00  0.00           H
ATOM   3775  C   PRO A 888      47.660  33.330  68.640  1.00  0.00           C
ATOM   3776  O   PRO A 888      48.260  32.630  67.850  1.00  0.00           O
ATOM   3777  N   GLU A 889      47.450  32.970  69.930  1.00  0.00           N
ATOM   3778  HN  GLU A 889      46.900  33.580  70.510  1.00  0.00           H
ATOM   3779  CA  GLU A 889      47.890  31.790  70.590  1.00  0.00           C
ATOM   3780  HA  GLU A 889      48.430  31.180  69.890  1.00  0.00           H
ATOM   3781  CB  GLU A 889      48.730  32.210  71.710  1.00  0.00           C
ATOM   3782  HB1 GLU A 889      49.030  31.350  72.350  1.00  0.00           H
ATOM   3783  HB2 GLU A 889      48.180  32.940  72.350  1.00  0.00           H
ATOM   3784  CG  GLU A 889      50.160  32.730  71.310  1.00  0.00           C
ATOM   3785  HG1 GLU A 889      50.120  33.650  70.680  1.00  0.00           H
ATOM   3786  HG2 GLU A 889      50.650  31.980  70.650  1.00  0.00           H
ATOM   3787  CD  GLU A 889      51.130  33.050  72.430  1.00  0.00           C
ATOM   3788  OE1 GLU A 889      52.060  32.260  72.650  1.00  0.00           O
ATOM   3789  OE2 GLU A 889      50.980  34.130  73.090  1.00  0.00           O
ATOM   3790  C   GLU A 889      46.700  30.890  70.980  1.00  0.00           C
ATOM   3791  O   GLU A 889      46.850  29.700  71.300  1.00  0.00           O
ATOM   3792  N   LYS A 890      45.500  31.450  70.910  1.00  0.00           N
ATOM   3793  HN  LYS A 890      45.510  32.450  70.910  1.00  0.00           H
ATOM   3794  CA  LYS A 890      44.270  30.640  70.930  1.00  0.00           C
ATOM   3795  HA  LYS A 890      44.420  29.610  71.190  1.00  0.00           H
ATOM   3796  CB  LYS A 890      43.320  31.120  72.010  1.00  0.00           C
ATOM   3797  HB1 LYS A 890      42.250  30.870  71.890  1.00  0.00           H
ATOM   3798  HB2 LYS A 890      43.280  32.230  71.920  1.00  0.00           H
ATOM   3799  CG  LYS A 890      43.690  30.620  73.450  1.00  0.00           C
ATOM   3800  HG1 LYS A 890      43.090  31.200  74.170  1.00  0.00           H
ATOM   3801  HG2 LYS A 890      44.730  30.870  73.770  1.00  0.00           H
ATOM   3802  CD  LYS A 890      43.470  29.060  73.680  1.00  0.00           C
ATOM   3803  HD1 LYS A 890      43.860  28.490  72.820  1.00  0.00           H
ATOM   3804  HD2 LYS A 890      42.370  28.920  73.700  1.00  0.00           H
ATOM   3805  CE  LYS A 890      44.060  28.520  74.940  1.00  0.00           C
ATOM   3806  HE1 LYS A 890      43.760  29.140  75.820  1.00  0.00           H
ATOM   3807  HE2 LYS A 890      45.170  28.540  74.880  1.00  0.00           H
ATOM   3808  NZ  LYS A 890      43.680  27.080  75.180  1.00  0.00           N
ATOM   3809  HZ1 LYS A 890      44.120  26.420  74.510  1.00  0.00           H
ATOM   3810  HZ2 LYS A 890      42.650  26.930  75.190  1.00  0.00           H
ATOM   3811  HZ3 LYS A 890      44.060  27.000  76.140  1.00  0.00           H
ATOM   3812  C   LYS A 890      43.470  30.700  69.600  1.00  0.00           C
ATOM   3813  O   LYS A 890      43.170  31.740  69.000  1.00  0.00           O
ATOM   3814  N   PHE A 891      42.940  29.470  69.290  1.00  0.00           N
ATOM   3815  HN  PHE A 891      43.110  28.740  69.950  1.00  0.00           H
ATOM   3816  CA  PHE A 891      41.990  29.180  68.150  1.00  0.00           C
ATOM   3817  HA  PHE A 891      42.420  29.700  67.310  1.00  0.00           H
ATOM   3818  CB  PHE A 891      41.930  27.700  67.780  1.00  0.00           C
ATOM   3819  HB1 PHE A 891      41.400  27.120  68.560  1.00  0.00           H
ATOM   3820  HB2 PHE A 891      42.920  27.210  67.800  1.00  0.00           H
ATOM   3821  CG  PHE A 891      41.300  27.380  66.410  1.00  0.00           C
ATOM   3822  CD1 PHE A 891      39.960  27.370  66.320  1.00  0.00           C
ATOM   3823  HD1 PHE A 891      39.360  27.520  67.200  1.00  0.00           H
ATOM   3824  CE1 PHE A 891      39.310  27.050  65.090  1.00  0.00           C
ATOM   3825  HE1 PHE A 891      38.230  27.120  65.060  1.00  0.00           H
ATOM   3826  CZ  PHE A 891      40.040  26.870  63.940  1.00  0.00           C
ATOM   3827  HZ  PHE A 891      39.470  26.750  63.030  1.00  0.00           H
ATOM   3828  CD2 PHE A 891      42.120  27.070  65.290  1.00  0.00           C
ATOM   3829  HD2 PHE A 891      43.180  26.970  65.470  1.00  0.00           H
ATOM   3830  CE2 PHE A 891      41.520  26.860  64.040  1.00  0.00           C
ATOM   3831  HE2 PHE A 891      42.180  26.730  63.180  1.00  0.00           H
ATOM   3832  C   PHE A 891      40.670  29.920  68.300  1.00  0.00           C
ATOM   3833  O   PHE A 891      40.150  30.480  67.380  1.00  0.00           O
ATOM   3834  N   GLU A 892      40.120  29.920  69.470  1.00  0.00           N
ATOM   3835  HN  GLU A 892      40.620  29.420  70.170  1.00  0.00           H
ATOM   3836  CA  GLU A 892      38.910  30.660  69.910  1.00  0.00           C
ATOM   3837  HA  GLU A 892      38.240  30.420  69.100  1.00  0.00           H
ATOM   3838  CB  GLU A 892      38.330  30.100  71.280  1.00  0.00           C
ATOM   3839  HB1 GLU A 892      38.300  28.990  71.330  1.00  0.00           H
ATOM   3840  HB2 GLU A 892      37.270  30.420  71.400  1.00  0.00           H
ATOM   3841  CG  GLU A 892      39.160  30.400  72.570  1.00  0.00           C
ATOM   3842  HG1 GLU A 892      39.010  31.450  72.900  1.00  0.00           H
ATOM   3843  HG2 GLU A 892      40.230  30.340  72.290  1.00  0.00           H
ATOM   3844  CD  GLU A 892      38.990  29.410  73.760  1.00  0.00           C
ATOM   3845  OE1 GLU A 892      38.530  29.930  74.810  1.00  0.00           O
ATOM   3846  OE2 GLU A 892      39.420  28.240  73.690  1.00  0.00           O
ATOM   3847  C   GLU A 892      39.150  32.210  69.960  1.00  0.00           C
ATOM   3848  O   GLU A 892      40.220  32.740  70.300  1.00  0.00           O
ATOM   3849  N   PRO A 893      38.140  32.940  69.690  1.00  0.00           N
ATOM   3850  CD  PRO A 893      36.850  32.610  69.220  1.00  0.00           C
ATOM   3851  HD1 PRO A 893      36.260  32.280  70.090  1.00  0.00           H
ATOM   3852  HD2 PRO A 893      36.890  31.790  68.460  1.00  0.00           H
ATOM   3853  CA  PRO A 893      38.230  34.430  69.880  1.00  0.00           C
ATOM   3854  HA  PRO A 893      38.890  34.860  69.140  1.00  0.00           H
ATOM   3855  CB  PRO A 893      36.770  34.920  69.530  1.00  0.00           C
ATOM   3856  HB1 PRO A 893      36.720  35.970  69.140  1.00  0.00           H
ATOM   3857  HB2 PRO A 893      36.160  34.950  70.460  1.00  0.00           H
ATOM   3858  CG  PRO A 893      36.360  33.890  68.570  1.00  0.00           C
ATOM   3859  HG1 PRO A 893      35.260  33.900  68.380  1.00  0.00           H
ATOM   3860  HG2 PRO A 893      36.910  34.070  67.610  1.00  0.00           H
ATOM   3861  C   PRO A 893      38.660  34.910  71.250  1.00  0.00           C
ATOM   3862  O   PRO A 893      38.530  34.250  72.250  1.00  0.00           O
ATOM   3863  N   THR A 894      39.310  36.110  71.330  1.00  0.00           N
ATOM   3864  HN  THR A 894      39.320  36.760  70.560  1.00  0.00           H
ATOM   3865  CA  THR A 894      39.860  36.700  72.520  1.00  0.00           C
ATOM   3866  HA  THR A 894      40.370  35.880  72.990  1.00  0.00           H
ATOM   3867  CB  THR A 894      40.820  37.890  72.510  1.00  0.00           C
ATOM   3868  HB  THR A 894      41.040  38.230  73.540  1.00  0.00           H
ATOM   3869  OG1 THR A 894      40.350  39.040  71.890  1.00  0.00           O
ATOM   3870  HG1 THR A 894      40.940  39.790  71.990  1.00  0.00           H
ATOM   3871  CG2 THR A 894      42.170  37.450  72.030  1.00  0.00           C
ATOM   3872 HG21 THR A 894      42.030  36.930  71.050  1.00  0.00           H
ATOM   3873 HG22 THR A 894      42.570  36.700  72.750  1.00  0.00           H
ATOM   3874 HG23 THR A 894      42.840  38.320  71.940  1.00  0.00           H
ATOM   3875  C   THR A 894      38.830  37.010  73.560  1.00  0.00           C
ATOM   3876  O   THR A 894      39.030  36.660  74.760  1.00  0.00           O
ATOM   3877  N   HSD A 895      37.630  37.490  73.130  1.00  0.00           N
ATOM   3878  HN  HSD A 895      37.650  37.670  72.150  1.00  0.00           H
ATOM   3879  CA  HSD A 895      36.460  37.730  73.850  1.00  0.00           C
ATOM   3880  HA  HSD A 895      36.810  38.330  74.690  1.00  0.00           H
ATOM   3881  CB  HSD A 895      35.440  38.660  73.090  1.00  0.00           C
ATOM   3882  HB1 HSD A 895      35.030  38.120  72.210  1.00  0.00           H
ATOM   3883  HB2 HSD A 895      35.970  39.580  72.770  1.00  0.00           H
ATOM   3884  ND1 HSD A 895      34.250  39.670  75.150  1.00  0.00           N
ATOM   3885  HD1 HSD A 895      35.030  40.160  75.540  1.00  0.00           H
ATOM   3886  CG  HSD A 895      34.220  39.030  73.910  1.00  0.00           C
ATOM   3887  CE1 HSD A 895      33.010  40.020  75.410  1.00  0.00           C
ATOM   3888  HE1 HSD A 895      32.710  40.530  76.320  1.00  0.00           H
ATOM   3889  NE2 HSD A 895      32.150  39.650  74.420  1.00  0.00           N
ATOM   3890  CD2 HSD A 895      32.950  39.030  73.510  1.00  0.00           C
ATOM   3891  HD2 HSD A 895      32.460  38.680  72.600  1.00  0.00           H
ATOM   3892  C   HSD A 895      35.760  36.510  74.330  1.00  0.00           C
ATOM   3893  O   HSD A 895      35.400  35.690  73.430  1.00  0.00           O
ATOM   3894  N   PRO A 896      35.460  36.290  75.640  1.00  0.00           N
ATOM   3895  CD  PRO A 896      35.880  37.200  76.840  1.00  0.00           C
ATOM   3896  HD1 PRO A 896      35.260  38.130  76.910  1.00  0.00           H
ATOM   3897  HD2 PRO A 896      36.970  37.380  76.710  1.00  0.00           H
ATOM   3898  CA  PRO A 896      34.960  34.990  76.140  1.00  0.00           C
ATOM   3899  HA  PRO A 896      35.530  34.210  75.660  1.00  0.00           H
ATOM   3900  CB  PRO A 896      35.350  34.890  77.640  1.00  0.00           C
ATOM   3901  HB1 PRO A 896      36.360  34.420  77.680  1.00  0.00           H
ATOM   3902  HB2 PRO A 896      34.590  34.430  78.300  1.00  0.00           H
ATOM   3903  CG  PRO A 896      35.530  36.400  78.100  1.00  0.00           C
ATOM   3904  HG1 PRO A 896      34.600  36.740  78.620  1.00  0.00           H
ATOM   3905  HG2 PRO A 896      36.320  36.500  78.870  1.00  0.00           H
ATOM   3906  C   PRO A 896      33.470  34.850  75.820  1.00  0.00           C
ATOM   3907  O   PRO A 896      32.900  33.770  75.770  1.00  0.00           O
ATOM   3908  N   GLU A 897      32.780  35.950  75.650  1.00  0.00           N
ATOM   3909  HN  GLU A 897      33.240  36.820  75.770  1.00  0.00           H
ATOM   3910  CA  GLU A 897      31.360  36.010  75.570  1.00  0.00           C
ATOM   3911  HA  GLU A 897      30.950  35.050  75.810  1.00  0.00           H
ATOM   3912  CB  GLU A 897      30.880  37.150  76.540  1.00  0.00           C
ATOM   3913  HB1 GLU A 897      29.820  37.330  76.240  1.00  0.00           H
ATOM   3914  HB2 GLU A 897      31.320  38.140  76.340  1.00  0.00           H
ATOM   3915  CG  GLU A 897      31.060  36.740  78.020  1.00  0.00           C
ATOM   3916  HG1 GLU A 897      32.100  36.420  78.240  1.00  0.00           H
ATOM   3917  HG2 GLU A 897      30.420  35.850  78.200  1.00  0.00           H
ATOM   3918  CD  GLU A 897      30.750  37.800  79.100  1.00  0.00           C
ATOM   3919  OE1 GLU A 897      30.300  38.910  78.690  1.00  0.00           O
ATOM   3920  OE2 GLU A 897      30.880  37.510  80.290  1.00  0.00           O
ATOM   3921  C   GLU A 897      30.900  36.200  74.100  1.00  0.00           C
ATOM   3922  O   GLU A 897      29.750  36.490  73.730  1.00  0.00           O
ATOM   3923  N   ARG A 898      31.810  35.890  73.160  1.00  0.00           N
ATOM   3924  HN  ARG A 898      32.740  35.770  73.500  1.00  0.00           H
ATOM   3925  CA  ARG A 898      31.610  35.990  71.750  1.00  0.00           C
ATOM   3926  HA  ARG A 898      31.210  36.970  71.500  1.00  0.00           H
ATOM   3927  CB  ARG A 898      32.930  35.800  70.960  1.00  0.00           C
ATOM   3928  HB1 ARG A 898      33.250  34.730  70.960  1.00  0.00           H
ATOM   3929  HB2 ARG A 898      33.770  36.270  71.530  1.00  0.00           H
ATOM   3930  CG  ARG A 898      33.060  36.400  69.640  1.00  0.00           C
ATOM   3931  HG1 ARG A 898      34.160  36.420  69.430  1.00  0.00           H
ATOM   3932  HG2 ARG A 898      32.770  37.470  69.700  1.00  0.00           H
ATOM   3933  CD  ARG A 898      32.210  35.630  68.630  1.00  0.00           C
ATOM   3934  HD1 ARG A 898      31.110  35.690  68.780  1.00  0.00           H
ATOM   3935  HD2 ARG A 898      32.640  34.610  68.600  1.00  0.00           H
ATOM   3936  NE  ARG A 898      32.490  36.190  67.280  1.00  0.00           N
ATOM   3937  HE  ARG A 898      33.350  36.720  67.320  1.00  0.00           H
ATOM   3938  CZ  ARG A 898      32.150  35.660  66.170  1.00  0.00           C
ATOM   3939  NH1 ARG A 898      31.210  34.780  65.950  1.00  0.00           N
ATOM   3940 HH11 ARG A 898      30.830  34.430  66.800  1.00  0.00           H
ATOM   3941 HH12 ARG A 898      30.930  34.380  65.080  1.00  0.00           H
ATOM   3942  NH2 ARG A 898      32.800  36.060  65.080  1.00  0.00           N
ATOM   3943 HH21 ARG A 898      33.320  36.890  65.240  1.00  0.00           H
ATOM   3944 HH22 ARG A 898      32.520  35.660  64.210  1.00  0.00           H
ATOM   3945  C   ARG A 898      30.580  34.980  71.320  1.00  0.00           C
ATOM   3946  O   ARG A 898      30.800  33.860  71.740  1.00  0.00           O
ATOM   3947  N   GLY A 899      29.490  35.280  70.600  1.00  0.00           N
ATOM   3948  HN  GLY A 899      29.330  36.200  70.280  1.00  0.00           H
ATOM   3949  CA  GLY A 899      28.450  34.250  70.190  1.00  0.00           C
ATOM   3950  HA1 GLY A 899      27.650  34.780  69.690  1.00  0.00           H
ATOM   3951  HA2 GLY A 899      28.120  33.750  71.090  1.00  0.00           H
ATOM   3952  C   GLY A 899      29.030  33.250  69.320  1.00  0.00           C
ATOM   3953  O   GLY A 899      29.890  33.490  68.450  1.00  0.00           O
ATOM   3954  N   TRP A 900      28.470  32.000  69.430  1.00  0.00           N
ATOM   3955  HN  TRP A 900      27.700  31.830  70.050  1.00  0.00           H
ATOM   3956  CA  TRP A 900      29.110  30.810  68.900  1.00  0.00           C
ATOM   3957  HA  TRP A 900      30.170  31.000  68.980  1.00  0.00           H
ATOM   3958  CB  TRP A 900      28.780  29.520  69.780  1.00  0.00           C
ATOM   3959  HB1 TRP A 900      27.670  29.590  69.820  1.00  0.00           H
ATOM   3960  HB2 TRP A 900      29.290  29.690  70.750  1.00  0.00           H
ATOM   3961  CG  TRP A 900      29.140  28.160  69.350  1.00  0.00           C
ATOM   3962  CD1 TRP A 900      28.210  27.190  69.140  1.00  0.00           C
ATOM   3963  HD1 TRP A 900      27.180  27.270  69.430  1.00  0.00           H
ATOM   3964  NE1 TRP A 900      28.860  26.130  68.550  1.00  0.00           N
ATOM   3965  HE1 TRP A 900      28.460  25.350  68.130  1.00  0.00           H
ATOM   3966  CE2 TRP A 900      30.200  26.360  68.560  1.00  0.00           C
ATOM   3967  CD2 TRP A 900      30.450  27.630  69.040  1.00  0.00           C
ATOM   3968  CE3 TRP A 900      31.720  28.200  69.120  1.00  0.00           C
ATOM   3969  HE3 TRP A 900      31.790  29.160  69.610  1.00  0.00           H
ATOM   3970  CZ3 TRP A 900      32.800  27.390  68.700  1.00  0.00           C
ATOM   3971  HZ3 TRP A 900      33.780  27.840  68.780  1.00  0.00           H
ATOM   3972  CZ2 TRP A 900      31.250  25.620  68.030  1.00  0.00           C
ATOM   3973  HZ2 TRP A 900      31.130  24.610  67.660  1.00  0.00           H
ATOM   3974  CH2 TRP A 900      32.580  26.170  68.160  1.00  0.00           C
ATOM   3975  HH2 TRP A 900      33.400  25.700  67.630  1.00  0.00           H
ATOM   3976  C   TRP A 900      28.820  30.690  67.410  1.00  0.00           C
ATOM   3977  O   TRP A 900      27.790  30.110  67.050  1.00  0.00           O
ATOM   3978  N   ILE A 901      29.770  31.120  66.590  1.00  0.00           N
ATOM   3979  HN  ILE A 901      30.700  31.360  66.860  1.00  0.00           H
ATOM   3980  CA  ILE A 901      29.670  31.080  65.140  1.00  0.00           C
ATOM   3981  HA  ILE A 901      30.650  31.240  64.720  1.00  0.00           H
ATOM   3982  CB  ILE A 901      29.310  29.640  64.520  1.00  0.00           C
ATOM   3983  HB  ILE A 901      28.220  29.470  64.630  1.00  0.00           H
ATOM   3984  CG2 ILE A 901      29.560  29.710  63.040  1.00  0.00           C
ATOM   3985 HG21 ILE A 901      28.900  30.460  62.540  1.00  0.00           H
ATOM   3986 HG22 ILE A 901      29.420  28.700  62.610  1.00  0.00           H
ATOM   3987 HG23 ILE A 901      30.620  29.980  62.870  1.00  0.00           H
ATOM   3988  CG1 ILE A 901      29.950  28.420  65.140  1.00  0.00           C
ATOM   3989 HG11 ILE A 901      29.630  27.490  64.600  1.00  0.00           H
ATOM   3990 HG12 ILE A 901      29.620  28.380  66.200  1.00  0.00           H
ATOM   3991  CD  ILE A 901      31.500  28.260  65.060  1.00  0.00           C
ATOM   3992  HD1 ILE A 901      31.960  29.220  65.380  1.00  0.00           H
ATOM   3993  HD2 ILE A 901      31.900  28.030  64.050  1.00  0.00           H
ATOM   3994  HD3 ILE A 901      31.870  27.430  65.700  1.00  0.00           H
ATOM   3995  C   ILE A 901      28.930  32.320  64.710  1.00  0.00           C
ATOM   3996  O   ILE A 901      29.480  33.310  64.220  1.00  0.00           O
ATOM   3997  N   ILE A 902      27.560  32.330  64.860  1.00  0.00           N
ATOM   3998  HN  ILE A 902      27.160  31.470  65.160  1.00  0.00           H
ATOM   3999  CA  ILE A 902      26.670  33.320  64.260  1.00  0.00           C
ATOM   4000  HA  ILE A 902      27.120  33.630  63.340  1.00  0.00           H
ATOM   4001  CB  ILE A 902      25.290  32.700  63.930  1.00  0.00           C
ATOM   4002  HB  ILE A 902      24.780  32.550  64.910  1.00  0.00           H
ATOM   4003  CG2 ILE A 902      24.500  33.700  63.150  1.00  0.00           C
ATOM   4004 HG21 ILE A 902      25.000  34.320  62.360  1.00  0.00           H
ATOM   4005 HG22 ILE A 902      24.200  34.460  63.910  1.00  0.00           H
ATOM   4006 HG23 ILE A 902      23.530  33.310  62.790  1.00  0.00           H
ATOM   4007  CG1 ILE A 902      25.310  31.420  63.160  1.00  0.00           C
ATOM   4008 HG11 ILE A 902      24.250  31.150  62.960  1.00  0.00           H
ATOM   4009 HG12 ILE A 902      25.820  30.630  63.740  1.00  0.00           H
ATOM   4010  CD  ILE A 902      26.040  31.530  61.780  1.00  0.00           C
ATOM   4011  HD1 ILE A 902      25.960  30.530  61.320  1.00  0.00           H
ATOM   4012  HD2 ILE A 902      27.130  31.740  61.850  1.00  0.00           H
ATOM   4013  HD3 ILE A 902      25.590  32.250  61.070  1.00  0.00           H
ATOM   4014  C   ILE A 902      26.550  34.570  65.160  1.00  0.00           C
ATOM   4015  O   ILE A 902      26.310  34.520  66.410  1.00  0.00           O
ATOM   4016  N   SER A 903      26.560  35.700  64.560  1.00  0.00           N
ATOM   4017  HN  SER A 903      26.620  35.650  63.570  1.00  0.00           H
ATOM   4018  CA  SER A 903      26.390  36.950  65.200  1.00  0.00           C
ATOM   4019  HA  SER A 903      26.980  37.020  66.100  1.00  0.00           H
ATOM   4020  CB  SER A 903      26.750  38.130  64.200  1.00  0.00           C
ATOM   4021  HB1 SER A 903      25.900  38.450  63.580  1.00  0.00           H
ATOM   4022  HB2 SER A 903      27.470  37.680  63.480  1.00  0.00           H
ATOM   4023  OG  SER A 903      27.290  39.310  64.850  1.00  0.00           O
ATOM   4024  HG1 SER A 903      27.500  40.020  64.260  1.00  0.00           H
ATOM   4025  C   SER A 903      24.940  37.280  65.600  1.00  0.00           C
ATOM   4026  O   SER A 903      23.950  36.860  64.970  1.00  0.00           O
ATOM   4027  N   PRO A 904      24.600  37.920  66.760  1.00  0.00           N
ATOM   4028  CD  PRO A 904      25.590  38.240  67.750  1.00  0.00           C
ATOM   4029  HD1 PRO A 904      26.300  38.950  67.270  1.00  0.00           H
ATOM   4030  HD2 PRO A 904      26.120  37.330  68.110  1.00  0.00           H
ATOM   4031  CA  PRO A 904      23.320  38.680  66.910  1.00  0.00           C
ATOM   4032  HA  PRO A 904      22.570  37.920  67.100  1.00  0.00           H
ATOM   4033  CB  PRO A 904      23.720  39.640  68.080  1.00  0.00           C
ATOM   4034  HB1 PRO A 904      22.880  39.890  68.770  1.00  0.00           H
ATOM   4035  HB2 PRO A 904      24.180  40.530  67.600  1.00  0.00           H
ATOM   4036  CG  PRO A 904      24.830  38.920  68.850  1.00  0.00           C
ATOM   4037  HG1 PRO A 904      25.480  39.570  69.490  1.00  0.00           H
ATOM   4038  HG2 PRO A 904      24.410  38.200  69.590  1.00  0.00           H
ATOM   4039  C   PRO A 904      22.740  39.470  65.740  1.00  0.00           C
ATOM   4040  O   PRO A 904      23.420  40.170  64.990  1.00  0.00           O
ATOM   4041  N   LEU A 905      21.430  39.360  65.690  1.00  0.00           N
ATOM   4042  HN  LEU A 905      20.990  38.740  66.340  1.00  0.00           H
ATOM   4043  CA  LEU A 905      20.500  40.110  64.870  1.00  0.00           C
ATOM   4044  HA  LEU A 905      20.860  41.130  64.750  1.00  0.00           H
ATOM   4045  CB  LEU A 905      20.350  39.590  63.420  1.00  0.00           C
ATOM   4046  HB1 LEU A 905      19.910  38.560  63.490  1.00  0.00           H
ATOM   4047  HB2 LEU A 905      21.370  39.570  62.990  1.00  0.00           H
ATOM   4048  CG  LEU A 905      19.500  40.340  62.390  1.00  0.00           C
ATOM   4049  HG  LEU A 905      18.420  40.440  62.690  1.00  0.00           H
ATOM   4050  CD1 LEU A 905      20.080  41.770  62.250  1.00  0.00           C
ATOM   4051 HD11 LEU A 905      21.150  41.710  61.990  1.00  0.00           H
ATOM   4052 HD12 LEU A 905      20.110  42.320  63.210  1.00  0.00           H
ATOM   4053 HD13 LEU A 905      19.510  42.410  61.530  1.00  0.00           H
ATOM   4054  CD2 LEU A 905      19.460  39.750  60.920  1.00  0.00           C
ATOM   4055 HD21 LEU A 905      18.740  40.400  60.390  1.00  0.00           H
ATOM   4056 HD22 LEU A 905      19.180  38.670  60.940  1.00  0.00           H
ATOM   4057 HD23 LEU A 905      20.510  39.770  60.520  1.00  0.00           H
ATOM   4058  C   LEU A 905      19.150  40.190  65.540  1.00  0.00           C
ATOM   4059  O   LEU A 905      18.870  39.460  66.490  1.00  0.00           O
ATOM   4060  N   GLY A 906      18.390  41.290  65.300  1.00  0.00           N
ATOM   4061  HN  GLY A 906      18.820  42.080  64.860  1.00  0.00           H
ATOM   4062  CA  GLY A 906      17.010  41.380  65.620  1.00  0.00           C
ATOM   4063  HA1 GLY A 906      16.580  40.390  65.720  1.00  0.00           H
ATOM   4064  HA2 GLY A 906      16.510  42.060  64.950  1.00  0.00           H
ATOM   4065  C   GLY A 906      16.710  42.030  66.990  1.00  0.00           C
ATOM   4066  O   GLY A 906      15.560  41.980  67.460  1.00  0.00           O
ATOM   4067  N   ASP A 907      17.690  42.770  67.500  1.00  0.00           N
ATOM   4068  HN  ASP A 907      18.510  42.830  66.940  1.00  0.00           H
ATOM   4069  CA  ASP A 907      17.630  43.360  68.850  1.00  0.00           C
ATOM   4070  HA  ASP A 907      16.700  43.050  69.320  1.00  0.00           H
ATOM   4071  CB  ASP A 907      18.870  42.970  69.700  1.00  0.00           C
ATOM   4072  HB1 ASP A 907      18.820  43.500  70.680  1.00  0.00           H
ATOM   4073  HB2 ASP A 907      19.820  43.120  69.160  1.00  0.00           H
ATOM   4074  CG  ASP A 907      18.900  41.520  69.960  1.00  0.00           C
ATOM   4075  OD1 ASP A 907      20.030  41.040  70.270  1.00  0.00           O
ATOM   4076  OD2 ASP A 907      17.910  40.780  70.080  1.00  0.00           O
ATOM   4077  C   ASP A 907      17.510  44.860  68.860  1.00  0.00           C
ATOM   4078  O   ASP A 907      17.780  45.540  69.850  1.00  0.00           O
ATOM   4079  N   ASN A 908      17.130  45.430  67.660  1.00  0.00           N
ATOM   4080  HN  ASN A 908      16.790  44.860  66.930  1.00  0.00           H
ATOM   4081  CA  ASN A 908      16.780  46.770  67.540  1.00  0.00           C
ATOM   4082  HA  ASN A 908      16.900  47.390  68.420  1.00  0.00           H
ATOM   4083  CB  ASN A 908      17.720  47.440  66.380  1.00  0.00           C
ATOM   4084  HB1 ASN A 908      17.540  48.540  66.350  1.00  0.00           H
ATOM   4085  HB2 ASN A 908      17.350  46.960  65.460  1.00  0.00           H
ATOM   4086  CG  ASN A 908      19.240  47.120  66.480  1.00  0.00           C
ATOM   4087  OD1 ASN A 908      19.660  46.300  65.700  1.00  0.00           O
ATOM   4088  ND2 ASN A 908      20.040  47.690  67.440  1.00  0.00           N
ATOM   4089 HD21 ASN A 908      21.020  47.500  67.440  1.00  0.00           H
ATOM   4090 HD22 ASN A 908      19.630  48.010  68.290  1.00  0.00           H
ATOM   4091  C   ASN A 908      15.360  46.940  67.110  1.00  0.00           C
ATOM   4092  O   ASN A 908      14.850  45.930  66.640  1.00  0.00           O
ATOM   4093  N   PRO A 909      14.630  48.080  67.330  1.00  0.00           N
ATOM   4094  CD  PRO A 909      15.030  49.060  68.400  1.00  0.00           C
ATOM   4095  HD1 PRO A 909      15.940  49.530  67.960  1.00  0.00           H
ATOM   4096  HD2 PRO A 909      15.160  48.570  69.390  1.00  0.00           H
ATOM   4097  CA  PRO A 909      13.350  48.490  66.650  1.00  0.00           C
ATOM   4098  HA  PRO A 909      12.560  47.840  66.980  1.00  0.00           H
ATOM   4099  CB  PRO A 909      13.150  49.970  67.150  1.00  0.00           C
ATOM   4100  HB1 PRO A 909      12.080  50.280  67.130  1.00  0.00           H
ATOM   4101  HB2 PRO A 909      13.710  50.680  66.490  1.00  0.00           H
ATOM   4102  CG  PRO A 909      13.830  50.050  68.510  1.00  0.00           C
ATOM   4103  HG1 PRO A 909      14.270  51.080  68.520  1.00  0.00           H
ATOM   4104  HG2 PRO A 909      13.010  49.920  69.240  1.00  0.00           H
ATOM   4105  C   PRO A 909      13.420  48.460  65.120  1.00  0.00           C
ATOM   4106  O   PRO A 909      14.470  48.700  64.530  1.00  0.00           O
ATOM   4107  N   TRP A 910      12.280  48.210  64.430  1.00  0.00           N
ATOM   4108  HN  TRP A 910      11.530  47.760  64.920  1.00  0.00           H
ATOM   4109  CA  TRP A 910      12.270  48.130  63.000  1.00  0.00           C
ATOM   4110  HA  TRP A 910      12.940  47.410  62.580  1.00  0.00           H
ATOM   4111  CB  TRP A 910      10.840  47.730  62.590  1.00  0.00           C
ATOM   4112  HB1 TRP A 910      10.790  46.770  63.150  1.00  0.00           H
ATOM   4113  HB2 TRP A 910      10.740  47.440  61.530  1.00  0.00           H
ATOM   4114  CG  TRP A 910       9.760  48.680  63.050  1.00  0.00           C
ATOM   4115  CD1 TRP A 910       8.920  48.540  64.150  1.00  0.00           C
ATOM   4116  HD1 TRP A 910       8.870  47.800  64.920  1.00  0.00           H
ATOM   4117  NE1 TRP A 910       8.050  49.580  64.190  1.00  0.00           N
ATOM   4118  HE1 TRP A 910       7.480  49.780  64.960  1.00  0.00           H
ATOM   4119  CE2 TRP A 910       8.200  50.430  63.140  1.00  0.00           C
ATOM   4120  CD2 TRP A 910       9.250  49.870  62.380  1.00  0.00           C
ATOM   4121  CE3 TRP A 910       9.530  50.430  61.130  1.00  0.00           C
ATOM   4122  HE3 TRP A 910      10.220  50.040  60.390  1.00  0.00           H
ATOM   4123  CZ3 TRP A 910       8.800  51.550  60.750  1.00  0.00           C
ATOM   4124  HZ3 TRP A 910       9.040  52.020  59.800  1.00  0.00           H
ATOM   4125  CZ2 TRP A 910       7.500  51.540  62.810  1.00  0.00           C
ATOM   4126  HZ2 TRP A 910       6.800  52.090  63.400  1.00  0.00           H
ATOM   4127  CH2 TRP A 910       7.810  52.040  61.530  1.00  0.00           C
ATOM   4128  HH2 TRP A 910       7.330  52.960  61.220  1.00  0.00           H
ATOM   4129  C   TRP A 910      12.740  49.380  62.310  1.00  0.00           C
ATOM   4130  O   TRP A 910      13.470  49.370  61.310  1.00  0.00           O
ATOM   4131  N   TRP A 911      12.470  50.530  62.890  1.00  0.00           N
ATOM   4132  HN  TRP A 911      11.940  50.560  63.730  1.00  0.00           H
ATOM   4133  CA  TRP A 911      12.870  51.850  62.340  1.00  0.00           C
ATOM   4134  HA  TRP A 911      12.540  52.020  61.330  1.00  0.00           H
ATOM   4135  CB  TRP A 911      12.280  53.020  63.260  1.00  0.00           C
ATOM   4136  HB1 TRP A 911      12.580  52.800  64.310  1.00  0.00           H
ATOM   4137  HB2 TRP A 911      11.170  52.920  63.230  1.00  0.00           H
ATOM   4138  CG  TRP A 911      12.720  54.430  62.900  1.00  0.00           C
ATOM   4139  CD1 TRP A 911      13.550  55.220  63.680  1.00  0.00           C
ATOM   4140  HD1 TRP A 911      13.860  55.080  64.710  1.00  0.00           H
ATOM   4141  NE1 TRP A 911      13.860  56.380  62.960  1.00  0.00           N
ATOM   4142  HE1 TRP A 911      14.380  57.110  63.360  1.00  0.00           H
ATOM   4143  CE2 TRP A 911      13.190  56.330  61.750  1.00  0.00           C
ATOM   4144  CD2 TRP A 911      12.450  55.140  61.700  1.00  0.00           C
ATOM   4145  CE3 TRP A 911      11.780  54.760  60.540  1.00  0.00           C
ATOM   4146  HE3 TRP A 911      11.240  53.820  60.600  1.00  0.00           H
ATOM   4147  CZ3 TRP A 911      11.670  55.620  59.470  1.00  0.00           C
ATOM   4148  HZ3 TRP A 911      11.010  55.410  58.640  1.00  0.00           H
ATOM   4149  CZ2 TRP A 911      13.050  57.250  60.720  1.00  0.00           C
ATOM   4150  HZ2 TRP A 911      13.380  58.270  60.790  1.00  0.00           H
ATOM   4151  CH2 TRP A 911      12.270  56.840  59.580  1.00  0.00           C
ATOM   4152  HH2 TRP A 911      12.180  57.480  58.710  1.00  0.00           H
ATOM   4153  C   TRP A 911      14.370  51.960  62.240  1.00  0.00           C
ATOM   4154  O   TRP A 911      14.910  52.270  61.120  1.00  0.00           O
ATOM   4155  N   THR A 912      15.010  51.540  63.350  1.00  0.00           N
ATOM   4156  HN  THR A 912      14.560  51.350  64.210  1.00  0.00           H
ATOM   4157  CA  THR A 912      16.430  51.290  63.470  1.00  0.00           C
ATOM   4158  HA  THR A 912      16.930  52.210  63.240  1.00  0.00           H
ATOM   4159  CB  THR A 912      16.820  50.920  64.890  1.00  0.00           C
ATOM   4160  HB  THR A 912      16.420  49.900  65.110  1.00  0.00           H
ATOM   4161  OG1 THR A 912      16.210  51.770  65.840  1.00  0.00           O
ATOM   4162  HG1 THR A 912      16.650  52.620  65.840  1.00  0.00           H
ATOM   4163  CG2 THR A 912      18.360  51.000  65.100  1.00  0.00           C
ATOM   4164 HG21 THR A 912      18.880  50.420  64.300  1.00  0.00           H
ATOM   4165 HG22 THR A 912      18.690  50.660  66.110  1.00  0.00           H
ATOM   4166 HG23 THR A 912      18.700  52.050  65.080  1.00  0.00           H
ATOM   4167  C   THR A 912      17.020  50.410  62.420  1.00  0.00           C
ATOM   4168  O   THR A 912      18.050  50.650  61.770  1.00  0.00           O
ATOM   4169  N   LEU A 913      16.320  49.290  62.040  1.00  0.00           N
ATOM   4170  HN  LEU A 913      15.470  49.160  62.530  1.00  0.00           H
ATOM   4171  CA  LEU A 913      16.660  48.390  60.960  1.00  0.00           C
ATOM   4172  HA  LEU A 913      17.720  48.170  61.010  1.00  0.00           H
ATOM   4173  CB  LEU A 913      15.870  47.080  61.230  1.00  0.00           C
ATOM   4174  HB1 LEU A 913      16.110  46.300  60.480  1.00  0.00           H
ATOM   4175  HB2 LEU A 913      14.810  47.280  61.000  1.00  0.00           H
ATOM   4176  CG  LEU A 913      16.200  46.380  62.520  1.00  0.00           C
ATOM   4177  HG  LEU A 913      16.080  47.140  63.320  1.00  0.00           H
ATOM   4178  CD1 LEU A 913      15.240  45.240  62.990  1.00  0.00           C
ATOM   4179 HD11 LEU A 913      14.190  45.610  63.010  1.00  0.00           H
ATOM   4180 HD12 LEU A 913      15.570  44.860  63.980  1.00  0.00           H
ATOM   4181 HD13 LEU A 913      15.230  44.360  62.310  1.00  0.00           H
ATOM   4182  CD2 LEU A 913      17.660  45.890  62.630  1.00  0.00           C
ATOM   4183 HD21 LEU A 913      17.700  44.960  62.030  1.00  0.00           H
ATOM   4184 HD22 LEU A 913      17.900  45.680  63.700  1.00  0.00           H
ATOM   4185 HD23 LEU A 913      18.410  46.620  62.270  1.00  0.00           H
ATOM   4186  C   LEU A 913      16.430  48.960  59.650  1.00  0.00           C
ATOM   4187  O   LEU A 913      17.270  48.770  58.740  1.00  0.00           O
ATOM   4188  N   LEU A 914      15.390  49.780  59.420  1.00  0.00           N
ATOM   4189  HN  LEU A 914      14.600  49.810  60.030  1.00  0.00           H
ATOM   4190  CA  LEU A 914      15.160  50.560  58.180  1.00  0.00           C
ATOM   4191  HA  LEU A 914      15.090  49.900  57.340  1.00  0.00           H
ATOM   4192  CB  LEU A 914      13.810  51.200  58.290  1.00  0.00           C
ATOM   4193  HB1 LEU A 914      13.720  52.060  58.980  1.00  0.00           H
ATOM   4194  HB2 LEU A 914      13.080  50.410  58.550  1.00  0.00           H
ATOM   4195  CG  LEU A 914      13.210  51.940  57.070  1.00  0.00           C
ATOM   4196  HG  LEU A 914      13.850  52.840  57.060  1.00  0.00           H
ATOM   4197  CD1 LEU A 914      13.210  51.080  55.780  1.00  0.00           C
ATOM   4198 HD11 LEU A 914      13.020  51.780  54.930  1.00  0.00           H
ATOM   4199 HD12 LEU A 914      12.360  50.370  55.710  1.00  0.00           H
ATOM   4200 HD13 LEU A 914      14.170  50.560  55.580  1.00  0.00           H
ATOM   4201  CD2 LEU A 914      11.800  52.310  57.370  1.00  0.00           C
ATOM   4202 HD21 LEU A 914      11.350  52.520  56.370  1.00  0.00           H
ATOM   4203 HD22 LEU A 914      11.740  53.190  58.040  1.00  0.00           H
ATOM   4204 HD23 LEU A 914      11.320  51.370  57.710  1.00  0.00           H
ATOM   4205  C   LEU A 914      16.240  51.580  57.880  1.00  0.00           C
ATOM   4206  O   LEU A 914      16.540  51.810  56.740  1.00  0.00           O
ATOM   4207  N   ILE A 915      16.730  52.300  58.910  1.00  0.00           N
ATOM   4208  HN  ILE A 915      16.320  52.260  59.820  1.00  0.00           H
ATOM   4209  CA  ILE A 915      17.660  53.460  58.810  1.00  0.00           C
ATOM   4210  HA  ILE A 915      17.430  53.890  57.850  1.00  0.00           H
ATOM   4211  CB  ILE A 915      17.500  54.590  59.850  1.00  0.00           C
ATOM   4212  HB  ILE A 915      18.360  55.290  59.670  1.00  0.00           H
ATOM   4213  CG2 ILE A 915      16.110  55.250  59.610  1.00  0.00           C
ATOM   4214 HG21 ILE A 915      16.010  56.010  60.420  1.00  0.00           H
ATOM   4215 HG22 ILE A 915      15.230  54.570  59.590  1.00  0.00           H
ATOM   4216 HG23 ILE A 915      15.960  55.840  58.690  1.00  0.00           H
ATOM   4217  CG1 ILE A 915      17.520  54.270  61.400  1.00  0.00           C
ATOM   4218 HG11 ILE A 915      18.080  53.360  61.720  1.00  0.00           H
ATOM   4219 HG12 ILE A 915      16.450  54.080  61.670  1.00  0.00           H
ATOM   4220  CD  ILE A 915      17.990  55.420  62.370  1.00  0.00           C
ATOM   4221  HD1 ILE A 915      17.290  56.270  62.460  1.00  0.00           H
ATOM   4222  HD2 ILE A 915      19.020  55.730  62.070  1.00  0.00           H
ATOM   4223  HD3 ILE A 915      18.010  54.980  63.390  1.00  0.00           H
ATOM   4224  C   ILE A 915      19.050  52.940  58.770  1.00  0.00           C
ATOM   4225  O   ILE A 915      19.910  53.700  58.360  1.00  0.00           O
ATOM   4226  N   ALA A 916      19.380  51.700  59.140  1.00  0.00           N
ATOM   4227  HN  ALA A 916      18.650  51.190  59.580  1.00  0.00           H
ATOM   4228  CA  ALA A 916      20.700  51.090  58.970  1.00  0.00           C
ATOM   4229  HA  ALA A 916      21.370  51.580  59.670  1.00  0.00           H
ATOM   4230  CB  ALA A 916      20.680  49.590  59.500  1.00  0.00           C
ATOM   4231  HB1 ALA A 916      21.620  49.090  59.180  1.00  0.00           H
ATOM   4232  HB2 ALA A 916      19.830  49.060  59.020  1.00  0.00           H
ATOM   4233  HB3 ALA A 916      20.630  49.620  60.610  1.00  0.00           H
ATOM   4234  C   ALA A 916      21.330  51.200  57.600  1.00  0.00           C
ATOM   4235  O   ALA A 916      22.560  51.270  57.450  1.00  0.00           O
ATOM   4236  N   ALA A 917      20.460  51.310  56.560  1.00  0.00           N
ATOM   4237  HN  ALA A 917      19.490  51.190  56.730  1.00  0.00           H
ATOM   4238  CA  ALA A 917      20.860  51.540  55.180  1.00  0.00           C
ATOM   4239  HA  ALA A 917      21.490  50.800  54.710  1.00  0.00           H
ATOM   4240  CB  ALA A 917      19.680  51.640  54.220  1.00  0.00           C
ATOM   4241  HB1 ALA A 917      19.150  52.590  54.420  1.00  0.00           H
ATOM   4242  HB2 ALA A 917      18.990  50.790  54.400  1.00  0.00           H
ATOM   4243  HB3 ALA A 917      20.030  51.580  53.160  1.00  0.00           H
ATOM   4244  C   ALA A 917      21.650  52.860  54.950  1.00  0.00           C
ATOM   4245  O   ALA A 917      22.490  53.060  54.080  1.00  0.00           O
ATOM   4246  N   ILE A 918      21.290  53.880  55.820  1.00  0.00           N
ATOM   4247  HN  ILE A 918      20.520  53.730  56.420  1.00  0.00           H
ATOM   4248  CA  ILE A 918      21.860  55.210  55.700  1.00  0.00           C
ATOM   4249  HA  ILE A 918      21.840  55.430  54.650  1.00  0.00           H
ATOM   4250  CB  ILE A 918      21.150  56.400  56.470  1.00  0.00           C
ATOM   4251  HB  ILE A 918      21.460  56.410  57.540  1.00  0.00           H
ATOM   4252  CG2 ILE A 918      21.740  57.630  55.740  1.00  0.00           C
ATOM   4253 HG21 ILE A 918      22.820  57.770  55.970  1.00  0.00           H
ATOM   4254 HG22 ILE A 918      21.140  58.550  55.930  1.00  0.00           H
ATOM   4255 HG23 ILE A 918      21.680  57.700  54.620  1.00  0.00           H
ATOM   4256  CG1 ILE A 918      19.630  56.530  56.300  1.00  0.00           C
ATOM   4257 HG11 ILE A 918      19.300  55.590  56.790  1.00  0.00           H
ATOM   4258 HG12 ILE A 918      19.450  56.660  55.200  1.00  0.00           H
ATOM   4259  CD  ILE A 918      19.080  57.690  57.160  1.00  0.00           C
ATOM   4260  HD1 ILE A 918      19.190  58.670  56.660  1.00  0.00           H
ATOM   4261  HD2 ILE A 918      19.580  57.710  58.160  1.00  0.00           H
ATOM   4262  HD3 ILE A 918      18.030  57.460  57.440  1.00  0.00           H
ATOM   4263  C   ILE A 918      23.370  55.210  55.960  1.00  0.00           C
ATOM   4264  O   ILE A 918      24.070  55.680  55.060  1.00  0.00           O
ATOM   4265  N   PRO A 919      24.000  54.680  57.040  1.00  0.00           N
ATOM   4266  CD  PRO A 919      23.300  54.410  58.350  1.00  0.00           C
ATOM   4267  HD1 PRO A 919      22.340  53.860  58.170  1.00  0.00           H
ATOM   4268  HD2 PRO A 919      23.130  55.400  58.820  1.00  0.00           H
ATOM   4269  CA  PRO A 919      25.470  54.570  57.090  1.00  0.00           C
ATOM   4270  HA  PRO A 919      25.820  55.540  56.810  1.00  0.00           H
ATOM   4271  CB  PRO A 919      25.740  54.310  58.580  1.00  0.00           C
ATOM   4272  HB1 PRO A 919      25.850  55.320  59.010  1.00  0.00           H
ATOM   4273  HB2 PRO A 919      26.630  53.680  58.780  1.00  0.00           H
ATOM   4274  CG  PRO A 919      24.440  53.670  59.150  1.00  0.00           C
ATOM   4275  HG1 PRO A 919      24.480  52.600  58.860  1.00  0.00           H
ATOM   4276  HG2 PRO A 919      24.500  53.850  60.240  1.00  0.00           H
ATOM   4277  C   PRO A 919      26.110  53.560  56.190  1.00  0.00           C
ATOM   4278  O   PRO A 919      27.250  53.670  55.790  1.00  0.00           O
ATOM   4279  N   ALA A 920      25.330  52.470  55.850  1.00  0.00           N
ATOM   4280  HN  ALA A 920      24.420  52.450  56.260  1.00  0.00           H
ATOM   4281  CA  ALA A 920      25.720  51.510  54.780  1.00  0.00           C
ATOM   4282  HA  ALA A 920      26.690  51.090  55.030  1.00  0.00           H
ATOM   4283  CB  ALA A 920      24.670  50.430  54.730  1.00  0.00           C
ATOM   4284  HB1 ALA A 920      23.680  50.820  54.390  1.00  0.00           H
ATOM   4285  HB2 ALA A 920      24.540  50.000  55.740  1.00  0.00           H
ATOM   4286  HB3 ALA A 920      24.980  49.600  54.050  1.00  0.00           H
ATOM   4287  C   ALA A 920      25.940  52.030  53.350  1.00  0.00           C
ATOM   4288  O   ALA A 920      26.760  51.530  52.580  1.00  0.00           O
ATOM   4289  N   LEU A 921      25.160  53.000  53.000  1.00  0.00           N
ATOM   4290  HN  LEU A 921      24.480  53.410  53.600  1.00  0.00           H
ATOM   4291  CA  LEU A 921      25.370  53.790  51.850  1.00  0.00           C
ATOM   4292  HA  LEU A 921      25.420  53.110  50.990  1.00  0.00           H
ATOM   4293  CB  LEU A 921      24.170  54.730  51.580  1.00  0.00           C
ATOM   4294  HB1 LEU A 921      24.190  55.460  52.420  1.00  0.00           H
ATOM   4295  HB2 LEU A 921      23.300  54.030  51.540  1.00  0.00           H
ATOM   4296  CG  LEU A 921      24.290  55.600  50.280  1.00  0.00           C
ATOM   4297  HG  LEU A 921      25.270  56.130  50.220  1.00  0.00           H
ATOM   4298  CD1 LEU A 921      24.040  54.730  49.080  1.00  0.00           C
ATOM   4299 HD11 LEU A 921      24.760  53.900  48.890  1.00  0.00           H
ATOM   4300 HD12 LEU A 921      23.890  55.330  48.150  1.00  0.00           H
ATOM   4301 HD13 LEU A 921      23.000  54.360  49.230  1.00  0.00           H
ATOM   4302  CD2 LEU A 921      23.170  56.640  50.290  1.00  0.00           C
ATOM   4303 HD21 LEU A 921      23.360  57.390  51.090  1.00  0.00           H
ATOM   4304 HD22 LEU A 921      22.270  56.100  50.680  1.00  0.00           H
ATOM   4305 HD23 LEU A 921      22.930  57.120  49.310  1.00  0.00           H
ATOM   4306  C   LEU A 921      26.790  54.480  51.800  1.00  0.00           C
ATOM   4307  O   LEU A 921      27.400  54.330  50.730  1.00  0.00           O
ATOM   4308  N   LEU A 922      27.240  55.160  52.910  1.00  0.00           N
ATOM   4309  HN  LEU A 922      26.730  55.390  53.730  1.00  0.00           H
ATOM   4310  CA  LEU A 922      28.560  55.730  53.000  1.00  0.00           C
ATOM   4311  HA  LEU A 922      28.720  56.330  52.120  1.00  0.00           H
ATOM   4312  CB  LEU A 922      28.650  56.410  54.390  1.00  0.00           C
ATOM   4313  HB1 LEU A 922      28.210  55.790  55.210  1.00  0.00           H
ATOM   4314  HB2 LEU A 922      28.040  57.330  54.370  1.00  0.00           H
ATOM   4315  CG  LEU A 922      30.070  56.800  54.970  1.00  0.00           C
ATOM   4316  HG  LEU A 922      30.650  55.850  55.090  1.00  0.00           H
ATOM   4317  CD1 LEU A 922      30.860  57.750  54.070  1.00  0.00           C
ATOM   4318 HD11 LEU A 922      31.790  58.030  54.620  1.00  0.00           H
ATOM   4319 HD12 LEU A 922      30.280  58.660  53.840  1.00  0.00           H
ATOM   4320 HD13 LEU A 922      31.120  57.250  53.110  1.00  0.00           H
ATOM   4321  CD2 LEU A 922      29.830  57.340  56.390  1.00  0.00           C
ATOM   4322 HD21 LEU A 922      29.360  56.560  57.020  1.00  0.00           H
ATOM   4323 HD22 LEU A 922      29.350  58.330  56.330  1.00  0.00           H
ATOM   4324 HD23 LEU A 922      30.820  57.550  56.870  1.00  0.00           H
ATOM   4325  C   LEU A 922      29.630  54.670  52.910  1.00  0.00           C
ATOM   4326  O   LEU A 922      30.640  54.900  52.330  1.00  0.00           O
ATOM   4327  N   CYS A 923      29.380  53.540  53.600  1.00  0.00           N
ATOM   4328  HN  CYS A 923      28.580  53.640  54.180  1.00  0.00           H
ATOM   4329  CA  CYS A 923      30.270  52.370  53.560  1.00  0.00           C
ATOM   4330  HA  CYS A 923      31.210  52.780  53.910  1.00  0.00           H
ATOM   4331  CB  CYS A 923      29.690  51.300  54.520  1.00  0.00           C
ATOM   4332  HB1 CYS A 923      29.100  50.530  53.990  1.00  0.00           H
ATOM   4333  HB2 CYS A 923      29.070  51.670  55.360  1.00  0.00           H
ATOM   4334  SG  CYS A 923      31.150  50.340  55.250  1.00  0.00           S
ATOM   4335  HG1 CYS A 923      31.360  51.490  55.890  1.00  0.00           H
ATOM   4336  C   CYS A 923      30.400  51.800  52.190  1.00  0.00           C
ATOM   4337  O   CYS A 923      31.430  51.320  51.750  1.00  0.00           O
ATOM   4338  N   THR A 924      29.330  51.770  51.380  1.00  0.00           N
ATOM   4339  HN  THR A 924      28.500  52.230  51.660  1.00  0.00           H
ATOM   4340  CA  THR A 924      29.260  51.200  50.040  1.00  0.00           C
ATOM   4341  HA  THR A 924      29.680  50.210  50.080  1.00  0.00           H
ATOM   4342  CB  THR A 924      27.830  51.060  49.500  1.00  0.00           C
ATOM   4343  HB  THR A 924      27.350  52.050  49.640  1.00  0.00           H
ATOM   4344  OG1 THR A 924      27.070  50.180  50.280  1.00  0.00           O
ATOM   4345  HG1 THR A 924      26.990  50.610  51.130  1.00  0.00           H
ATOM   4346  CG2 THR A 924      27.800  50.410  48.140  1.00  0.00           C
ATOM   4347 HG21 THR A 924      26.780  50.150  47.790  1.00  0.00           H
ATOM   4348 HG22 THR A 924      28.250  49.400  48.290  1.00  0.00           H
ATOM   4349 HG23 THR A 924      28.340  50.940  47.320  1.00  0.00           H
ATOM   4350  C   THR A 924      30.050  52.000  49.080  1.00  0.00           C
ATOM   4351  O   THR A 924      30.770  51.480  48.250  1.00  0.00           O
ATOM   4352  N   ILE A 925      30.060  53.360  49.230  1.00  0.00           N
ATOM   4353  HN  ILE A 925      29.490  53.740  49.970  1.00  0.00           H
ATOM   4354  CA  ILE A 925      30.900  54.280  48.470  1.00  0.00           C
ATOM   4355  HA  ILE A 925      30.780  54.040  47.420  1.00  0.00           H
ATOM   4356  CB  ILE A 925      30.440  55.700  48.720  1.00  0.00           C
ATOM   4357  HB  ILE A 925      30.470  55.890  49.820  1.00  0.00           H
ATOM   4358  CG2 ILE A 925      31.330  56.670  47.920  1.00  0.00           C
ATOM   4359 HG21 ILE A 925      31.370  56.330  46.860  1.00  0.00           H
ATOM   4360 HG22 ILE A 925      32.380  56.720  48.290  1.00  0.00           H
ATOM   4361 HG23 ILE A 925      30.950  57.710  47.870  1.00  0.00           H
ATOM   4362  CG1 ILE A 925      28.990  55.990  48.230  1.00  0.00           C
ATOM   4363 HG11 ILE A 925      28.350  55.140  48.570  1.00  0.00           H
ATOM   4364 HG12 ILE A 925      29.110  56.020  47.120  1.00  0.00           H
ATOM   4365  CD  ILE A 925      28.430  57.260  48.950  1.00  0.00           C
ATOM   4366  HD1 ILE A 925      27.610  57.680  48.310  1.00  0.00           H
ATOM   4367  HD2 ILE A 925      29.120  58.120  49.010  1.00  0.00           H
ATOM   4368  HD3 ILE A 925      28.160  57.020  50.000  1.00  0.00           H
ATOM   4369  C   ILE A 925      32.420  54.030  48.780  1.00  0.00           C
ATOM   4370  O   ILE A 925      33.280  53.990  47.900  1.00  0.00           O
ATOM   4371  N   LEU A 926      32.840  53.870  50.060  1.00  0.00           N
ATOM   4372  HN  LEU A 926      32.210  54.040  50.810  1.00  0.00           H
ATOM   4373  CA  LEU A 926      34.200  53.380  50.390  1.00  0.00           C
ATOM   4374  HA  LEU A 926      34.890  54.110  49.990  1.00  0.00           H
ATOM   4375  CB  LEU A 926      34.290  53.310  51.940  1.00  0.00           C
ATOM   4376  HB1 LEU A 926      35.260  52.860  52.280  1.00  0.00           H
ATOM   4377  HB2 LEU A 926      33.510  52.720  52.460  1.00  0.00           H
ATOM   4378  CG  LEU A 926      34.070  54.710  52.680  1.00  0.00           C
ATOM   4379  HG  LEU A 926      33.250  55.310  52.230  1.00  0.00           H
ATOM   4380  CD1 LEU A 926      33.790  54.440  54.170  1.00  0.00           C
ATOM   4381 HD11 LEU A 926      32.750  54.070  54.350  1.00  0.00           H
ATOM   4382 HD12 LEU A 926      33.860  55.370  54.760  1.00  0.00           H
ATOM   4383 HD13 LEU A 926      34.570  53.720  54.520  1.00  0.00           H
ATOM   4384  CD2 LEU A 926      35.310  55.530  52.390  1.00  0.00           C
ATOM   4385 HD21 LEU A 926      35.470  55.810  51.310  1.00  0.00           H
ATOM   4386 HD22 LEU A 926      36.220  54.970  52.660  1.00  0.00           H
ATOM   4387 HD23 LEU A 926      35.270  56.410  53.070  1.00  0.00           H
ATOM   4388  C   LEU A 926      34.540  52.090  49.750  1.00  0.00           C
ATOM   4389  O   LEU A 926      35.600  52.020  49.180  1.00  0.00           O
ATOM   4390  N   ILE A 927      33.720  50.990  49.840  1.00  0.00           N
ATOM   4391  HN  ILE A 927      32.980  51.030  50.500  1.00  0.00           H
ATOM   4392  CA  ILE A 927      33.970  49.690  49.230  1.00  0.00           C
ATOM   4393  HA  ILE A 927      34.900  49.270  49.600  1.00  0.00           H
ATOM   4394  CB  ILE A 927      32.810  48.650  49.610  1.00  0.00           C
ATOM   4395  HB  ILE A 927      31.820  49.130  49.490  1.00  0.00           H
ATOM   4396  CG2 ILE A 927      32.890  47.400  48.680  1.00  0.00           C
ATOM   4397 HG21 ILE A 927      32.150  46.610  48.920  1.00  0.00           H
ATOM   4398 HG22 ILE A 927      33.940  47.060  48.750  1.00  0.00           H
ATOM   4399 HG23 ILE A 927      32.730  47.690  47.620  1.00  0.00           H
ATOM   4400  CG1 ILE A 927      32.800  48.340  51.130  1.00  0.00           C
ATOM   4401 HG11 ILE A 927      31.890  47.750  51.380  1.00  0.00           H
ATOM   4402 HG12 ILE A 927      32.680  49.320  51.650  1.00  0.00           H
ATOM   4403  CD  ILE A 927      34.080  47.590  51.580  1.00  0.00           C
ATOM   4404  HD1 ILE A 927      34.340  46.700  50.960  1.00  0.00           H
ATOM   4405  HD2 ILE A 927      33.910  47.180  52.600  1.00  0.00           H
ATOM   4406  HD3 ILE A 927      34.960  48.280  51.610  1.00  0.00           H
ATOM   4407  C   ILE A 927      34.190  49.820  47.690  1.00  0.00           C
ATOM   4408  O   ILE A 927      35.210  49.520  47.100  1.00  0.00           O
ATOM   4409  N   PHE A 928      33.180  50.470  47.050  1.00  0.00           N
ATOM   4410  HN  PHE A 928      32.480  50.800  47.680  1.00  0.00           H
ATOM   4411  CA  PHE A 928      33.170  50.860  45.650  1.00  0.00           C
ATOM   4412  HA  PHE A 928      33.190  49.960  45.050  1.00  0.00           H
ATOM   4413  CB  PHE A 928      31.850  51.760  45.180  1.00  0.00           C
ATOM   4414  HB1 PHE A 928      31.710  52.500  46.000  1.00  0.00           H
ATOM   4415  HB2 PHE A 928      31.030  51.010  45.190  1.00  0.00           H
ATOM   4416  CG  PHE A 928      32.120  52.470  43.860  1.00  0.00           C
ATOM   4417  CD1 PHE A 928      32.270  51.660  42.680  1.00  0.00           C
ATOM   4418  HD1 PHE A 928      32.250  50.580  42.730  1.00  0.00           H
ATOM   4419  CE1 PHE A 928      32.470  52.300  41.450  1.00  0.00           C
ATOM   4420  HE1 PHE A 928      32.570  51.740  40.530  1.00  0.00           H
ATOM   4421  CZ  PHE A 928      32.470  53.700  41.390  1.00  0.00           C
ATOM   4422  HZ  PHE A 928      32.410  54.130  40.390  1.00  0.00           H
ATOM   4423  CD2 PHE A 928      32.190  53.850  43.830  1.00  0.00           C
ATOM   4424  HD2 PHE A 928      32.040  54.420  44.730  1.00  0.00           H
ATOM   4425  CE2 PHE A 928      32.380  54.530  42.550  1.00  0.00           C
ATOM   4426  HE2 PHE A 928      32.470  55.600  42.470  1.00  0.00           H
ATOM   4427  C   PHE A 928      34.450  51.570  45.220  1.00  0.00           C
ATOM   4428  O   PHE A 928      35.050  51.150  44.210  1.00  0.00           O
ATOM   4429  N   MET A 929      34.940  52.660  45.900  1.00  0.00           N
ATOM   4430  HN  MET A 929      34.540  53.000  46.750  1.00  0.00           H
ATOM   4431  CA  MET A 929      36.080  53.290  45.580  1.00  0.00           C
ATOM   4432  HA  MET A 929      35.880  53.480  44.540  1.00  0.00           H
ATOM   4433  CB  MET A 929      36.290  54.620  46.230  1.00  0.00           C
ATOM   4434  HB1 MET A 929      37.230  55.100  45.840  1.00  0.00           H
ATOM   4435  HB2 MET A 929      36.290  54.400  47.320  1.00  0.00           H
ATOM   4436  CG  MET A 929      35.180  55.690  45.960  1.00  0.00           C
ATOM   4437  HG1 MET A 929      35.190  56.460  46.760  1.00  0.00           H
ATOM   4438  HG2 MET A 929      34.230  55.140  46.100  1.00  0.00           H
ATOM   4439  SD  MET A 929      35.250  56.480  44.300  1.00  0.00           S
ATOM   4440  CE  MET A 929      33.780  57.510  44.660  1.00  0.00           C
ATOM   4441  HE1 MET A 929      33.470  58.020  43.720  1.00  0.00           H
ATOM   4442  HE2 MET A 929      34.120  58.350  45.310  1.00  0.00           H
ATOM   4443  HE3 MET A 929      32.950  56.900  45.080  1.00  0.00           H
ATOM   4444  C   MET A 929      37.360  52.470  45.660  1.00  0.00           C
ATOM   4445  O   MET A 929      38.160  52.460  44.700  1.00  0.00           O
ATOM   4446  N   ASP A 930      37.630  51.720  46.800  1.00  0.00           N
ATOM   4447  HN  ASP A 930      37.000  51.800  47.580  1.00  0.00           H
ATOM   4448  CA  ASP A 930      38.910  51.050  47.000  1.00  0.00           C
ATOM   4449  HA  ASP A 930      39.660  51.810  46.840  1.00  0.00           H
ATOM   4450  CB  ASP A 930      39.130  50.660  48.500  1.00  0.00           C
ATOM   4451  HB1 ASP A 930      39.540  49.620  48.530  1.00  0.00           H
ATOM   4452  HB2 ASP A 930      38.220  50.600  49.140  1.00  0.00           H
ATOM   4453  CG  ASP A 930      40.120  51.600  49.230  1.00  0.00           C
ATOM   4454  OD1 ASP A 930      40.030  51.830  50.450  1.00  0.00           O
ATOM   4455  OD2 ASP A 930      40.940  52.220  48.590  1.00  0.00           O
ATOM   4456  C   ASP A 930      39.160  49.860  46.020  1.00  0.00           C
ATOM   4457  O   ASP A 930      40.240  49.570  45.620  1.00  0.00           O
ATOM   4458  N   GLN A 931      38.130  48.990  45.790  1.00  0.00           N
ATOM   4459  HN  GLN A 931      37.240  49.300  46.110  1.00  0.00           H
ATOM   4460  CA  GLN A 931      38.200  47.760  45.030  1.00  0.00           C
ATOM   4461  HA  GLN A 931      39.070  47.200  45.340  1.00  0.00           H
ATOM   4462  CB  GLN A 931      36.860  47.000  45.230  1.00  0.00           C
ATOM   4463  HB1 GLN A 931      35.990  47.640  44.950  1.00  0.00           H
ATOM   4464  HB2 GLN A 931      36.800  46.880  46.340  1.00  0.00           H
ATOM   4465  CG  GLN A 931      36.690  45.630  44.520  1.00  0.00           C
ATOM   4466  HG1 GLN A 931      36.750  45.800  43.420  1.00  0.00           H
ATOM   4467  HG2 GLN A 931      35.650  45.310  44.700  1.00  0.00           H
ATOM   4468  CD  GLN A 931      37.730  44.660  45.030  1.00  0.00           C
ATOM   4469  OE1 GLN A 931      38.140  44.690  46.230  1.00  0.00           O
ATOM   4470  NE2 GLN A 931      38.370  43.850  44.120  1.00  0.00           N
ATOM   4471 HE21 GLN A 931      38.890  43.120  44.580  1.00  0.00           H
ATOM   4472 HE22 GLN A 931      38.290  43.990  43.130  1.00  0.00           H
ATOM   4473  C   GLN A 931      38.340  48.130  43.600  1.00  0.00           C
ATOM   4474  O   GLN A 931      39.170  47.620  42.840  1.00  0.00           O
ATOM   4475  N   GLN A 932      37.500  49.110  43.160  1.00  0.00           N
ATOM   4476  HN  GLN A 932      36.820  49.600  43.700  1.00  0.00           H
ATOM   4477  CA  GLN A 932      37.550  49.470  41.720  1.00  0.00           C
ATOM   4478  HA  GLN A 932      37.640  48.550  41.180  1.00  0.00           H
ATOM   4479  CB  GLN A 932      36.280  50.150  41.080  1.00  0.00           C
ATOM   4480  HB1 GLN A 932      36.570  50.370  40.030  1.00  0.00           H
ATOM   4481  HB2 GLN A 932      36.120  51.100  41.630  1.00  0.00           H
ATOM   4482  CG  GLN A 932      35.030  49.250  41.020  1.00  0.00           C
ATOM   4483  HG1 GLN A 932      34.130  49.660  40.520  1.00  0.00           H
ATOM   4484  HG2 GLN A 932      34.740  49.070  42.080  1.00  0.00           H
ATOM   4485  CD  GLN A 932      35.360  47.820  40.500  1.00  0.00           C
ATOM   4486  OE1 GLN A 932      36.160  46.950  40.810  1.00  0.00           O
ATOM   4487  NE2 GLN A 932      34.430  47.370  39.680  1.00  0.00           N
ATOM   4488 HE21 GLN A 932      34.410  46.430  39.370  1.00  0.00           H
ATOM   4489 HE22 GLN A 932      33.800  48.070  39.340  1.00  0.00           H
ATOM   4490  C   GLN A 932      38.770  50.320  41.340  1.00  0.00           C
ATOM   4491  O   GLN A 932      39.230  50.200  40.220  1.00  0.00           O
ATOM   4492  N   ILE A 933      39.320  51.250  42.240  1.00  0.00           N
ATOM   4493  HN  ILE A 933      38.760  51.630  42.970  1.00  0.00           H
ATOM   4494  CA  ILE A 933      40.530  51.860  41.800  1.00  0.00           C
ATOM   4495  HA  ILE A 933      40.400  52.250  40.810  1.00  0.00           H
ATOM   4496  CB  ILE A 933      40.910  53.050  42.590  1.00  0.00           C
ATOM   4497  HB  ILE A 933      40.050  53.760  42.540  1.00  0.00           H
ATOM   4498  CG2 ILE A 933      41.170  52.750  44.090  1.00  0.00           C
ATOM   4499 HG21 ILE A 933      41.210  53.690  44.680  1.00  0.00           H
ATOM   4500 HG22 ILE A 933      42.210  52.380  44.130  1.00  0.00           H
ATOM   4501 HG23 ILE A 933      40.550  51.960  44.560  1.00  0.00           H
ATOM   4502  CG1 ILE A 933      42.140  53.830  42.090  1.00  0.00           C
ATOM   4503 HG11 ILE A 933      43.010  53.160  41.970  1.00  0.00           H
ATOM   4504 HG12 ILE A 933      42.520  54.600  42.790  1.00  0.00           H
ATOM   4505  CD  ILE A 933      41.710  54.680  40.870  1.00  0.00           C
ATOM   4506  HD1 ILE A 933      41.400  54.030  40.030  1.00  0.00           H
ATOM   4507  HD2 ILE A 933      42.550  55.330  40.530  1.00  0.00           H
ATOM   4508  HD3 ILE A 933      40.870  55.320  41.200  1.00  0.00           H
ATOM   4509  C   ILE A 933      41.720  50.940  41.770  1.00  0.00           C
ATOM   4510  O   ILE A 933      42.560  51.020  40.900  1.00  0.00           O
ATOM   4511  N   THR A 934      41.710  49.980  42.640  1.00  0.00           N
ATOM   4512  HN  THR A 934      40.890  49.890  43.210  1.00  0.00           H
ATOM   4513  CA  THR A 934      42.660  48.890  42.630  1.00  0.00           C
ATOM   4514  HA  THR A 934      43.630  49.350  42.720  1.00  0.00           H
ATOM   4515  CB  THR A 934      42.630  48.000  43.890  1.00  0.00           C
ATOM   4516  HB  THR A 934      41.700  47.400  43.980  1.00  0.00           H
ATOM   4517  OG1 THR A 934      42.880  48.780  45.060  1.00  0.00           O
ATOM   4518  HG1 THR A 934      41.980  49.050  45.250  1.00  0.00           H
ATOM   4519  CG2 THR A 934      43.810  46.980  43.890  1.00  0.00           C
ATOM   4520 HG21 THR A 934      43.860  46.350  44.800  1.00  0.00           H
ATOM   4521 HG22 THR A 934      44.760  47.540  43.720  1.00  0.00           H
ATOM   4522 HG23 THR A 934      43.620  46.180  43.130  1.00  0.00           H
ATOM   4523  C   THR A 934      42.680  48.100  41.420  1.00  0.00           C
ATOM   4524  O   THR A 934      43.720  47.940  40.770  1.00  0.00           O
ATOM   4525  N   ALA A 935      41.490  47.620  41.080  1.00  0.00           N
ATOM   4526  HN  ALA A 935      40.680  47.900  41.580  1.00  0.00           H
ATOM   4527  CA  ALA A 935      41.250  46.890  39.850  1.00  0.00           C
ATOM   4528  HA  ALA A 935      42.010  46.120  39.800  1.00  0.00           H
ATOM   4529  CB  ALA A 935      39.800  46.350  39.860  1.00  0.00           C
ATOM   4530  HB1 ALA A 935      39.690  45.660  38.990  1.00  0.00           H
ATOM   4531  HB2 ALA A 935      39.060  47.170  39.840  1.00  0.00           H
ATOM   4532  HB3 ALA A 935      39.660  45.760  40.790  1.00  0.00           H
ATOM   4533  C   ALA A 935      41.440  47.710  38.540  1.00  0.00           C
ATOM   4534  O   ALA A 935      41.810  47.140  37.540  1.00  0.00           O
ATOM   4535  N   VAL A 936      41.200  49.020  38.550  1.00  0.00           N
ATOM   4536  HN  VAL A 936      40.800  49.440  39.360  1.00  0.00           H
ATOM   4537  CA  VAL A 936      41.660  49.890  37.480  1.00  0.00           C
ATOM   4538  HA  VAL A 936      41.150  49.490  36.610  1.00  0.00           H
ATOM   4539  CB  VAL A 936      41.030  51.360  37.550  1.00  0.00           C
ATOM   4540  HB  VAL A 936      41.070  51.520  38.640  1.00  0.00           H
ATOM   4541  CG1 VAL A 936      41.890  52.470  36.910  1.00  0.00           C
ATOM   4542 HG11 VAL A 936      41.930  52.530  35.810  1.00  0.00           H
ATOM   4543 HG12 VAL A 936      42.940  52.480  37.250  1.00  0.00           H
ATOM   4544 HG13 VAL A 936      41.510  53.500  37.090  1.00  0.00           H
ATOM   4545  CG2 VAL A 936      39.580  51.350  37.170  1.00  0.00           C
ATOM   4546 HG21 VAL A 936      38.920  50.650  37.730  1.00  0.00           H
ATOM   4547 HG22 VAL A 936      39.530  51.080  36.100  1.00  0.00           H
ATOM   4548 HG23 VAL A 936      39.200  52.370  37.360  1.00  0.00           H
ATOM   4549  C   VAL A 936      43.140  49.900  37.200  1.00  0.00           C
ATOM   4550  O   VAL A 936      43.610  49.750  36.080  1.00  0.00           O
ATOM   4551  N   ILE A 937      43.940  50.090  38.320  1.00  0.00           N
ATOM   4552  HN  ILE A 937      43.580  50.240  39.250  1.00  0.00           H
ATOM   4553  CA  ILE A 937      45.440  50.120  38.280  1.00  0.00           C
ATOM   4554  HA  ILE A 937      45.610  50.880  37.520  1.00  0.00           H
ATOM   4555  CB  ILE A 937      46.100  50.530  39.630  1.00  0.00           C
ATOM   4556  HB  ILE A 937      45.730  49.880  40.450  1.00  0.00           H
ATOM   4557  CG2 ILE A 937      47.630  50.540  39.500  1.00  0.00           C
ATOM   4558 HG21 ILE A 937      48.000  51.150  40.350  1.00  0.00           H
ATOM   4559 HG22 ILE A 937      47.970  51.100  38.600  1.00  0.00           H
ATOM   4560 HG23 ILE A 937      48.080  49.530  39.450  1.00  0.00           H
ATOM   4561  CG1 ILE A 937      45.670  51.950  40.090  1.00  0.00           C
ATOM   4562 HG11 ILE A 937      46.100  52.060  41.110  1.00  0.00           H
ATOM   4563 HG12 ILE A 937      44.570  51.940  40.170  1.00  0.00           H
ATOM   4564  CD  ILE A 937      46.030  53.080  39.160  1.00  0.00           C
ATOM   4565  HD1 ILE A 937      45.480  53.130  38.200  1.00  0.00           H
ATOM   4566  HD2 ILE A 937      47.090  53.170  38.840  1.00  0.00           H
ATOM   4567  HD3 ILE A 937      45.730  54.040  39.620  1.00  0.00           H
ATOM   4568  C   ILE A 937      45.990  48.740  37.850  1.00  0.00           C
ATOM   4569  O   ILE A 937      47.040  48.730  37.220  1.00  0.00           O
ATOM   4570  N   ILE A 938      45.400  47.570  38.250  1.00  0.00           N
ATOM   4571  HN  ILE A 938      44.610  47.690  38.840  1.00  0.00           H
ATOM   4572  CA  ILE A 938      45.820  46.270  37.760  1.00  0.00           C
ATOM   4573  HA  ILE A 938      46.880  46.190  37.600  1.00  0.00           H
ATOM   4574  CB  ILE A 938      45.290  45.200  38.770  1.00  0.00           C
ATOM   4575  HB  ILE A 938      44.190  45.290  38.750  1.00  0.00           H
ATOM   4576  CG2 ILE A 938      45.730  43.780  38.440  1.00  0.00           C
ATOM   4577 HG21 ILE A 938      45.600  43.150  39.350  1.00  0.00           H
ATOM   4578 HG22 ILE A 938      46.820  43.810  38.230  1.00  0.00           H
ATOM   4579 HG23 ILE A 938      45.120  43.370  37.610  1.00  0.00           H
ATOM   4580  CG1 ILE A 938      45.810  45.440  40.230  1.00  0.00           C
ATOM   4581 HG11 ILE A 938      45.720  44.470  40.750  1.00  0.00           H
ATOM   4582 HG12 ILE A 938      45.090  46.130  40.700  1.00  0.00           H
ATOM   4583  CD  ILE A 938      47.250  45.950  40.320  1.00  0.00           C
ATOM   4584  HD1 ILE A 938      47.390  46.880  39.730  1.00  0.00           H
ATOM   4585  HD2 ILE A 938      48.060  45.260  40.040  1.00  0.00           H
ATOM   4586  HD3 ILE A 938      47.300  46.290  41.390  1.00  0.00           H
ATOM   4587  C   ILE A 938      45.290  46.020  36.410  1.00  0.00           C
ATOM   4588  O   ILE A 938      45.890  45.250  35.670  1.00  0.00           O
ATOM   4589  N   ASN A 939      44.200  46.690  35.950  1.00  0.00           N
ATOM   4590  HN  ASN A 939      43.730  47.320  36.560  1.00  0.00           H
ATOM   4591  CA  ASN A 939      43.660  46.410  34.590  1.00  0.00           C
ATOM   4592  HA  ASN A 939      43.700  45.380  34.260  1.00  0.00           H
ATOM   4593  CB  ASN A 939      42.160  46.800  34.460  1.00  0.00           C
ATOM   4594  HB1 ASN A 939      42.080  47.910  34.620  1.00  0.00           H
ATOM   4595  HB2 ASN A 939      41.690  46.190  35.240  1.00  0.00           H
ATOM   4596  CG  ASN A 939      41.490  46.350  33.180  1.00  0.00           C
ATOM   4597  OD1 ASN A 939      41.580  45.220  32.710  1.00  0.00           O
ATOM   4598  ND2 ASN A 939      40.710  47.190  32.530  1.00  0.00           N
ATOM   4599 HD21 ASN A 939      40.500  48.090  32.920  1.00  0.00           H
ATOM   4600 HD22 ASN A 939      40.130  46.990  31.740  1.00  0.00           H
ATOM   4601  C   ASN A 939      44.440  47.180  33.490  1.00  0.00           C
ATOM   4602  O   ASN A 939      44.210  46.910  32.290  1.00  0.00           O
ATOM   4603  N   ARG A 940      45.220  48.190  33.860  1.00  0.00           N
ATOM   4604  HN  ARG A 940      45.120  48.510  34.800  1.00  0.00           H
ATOM   4605  CA  ARG A 940      46.230  48.750  33.050  1.00  0.00           C
ATOM   4606  HA  ARG A 940      45.740  49.510  32.460  1.00  0.00           H
ATOM   4607  CB  ARG A 940      47.190  49.680  33.850  1.00  0.00           C
ATOM   4608  HB1 ARG A 940      47.890  50.200  33.150  1.00  0.00           H
ATOM   4609  HB2 ARG A 940      47.850  49.100  34.540  1.00  0.00           H
ATOM   4610  CG  ARG A 940      46.500  50.990  34.490  1.00  0.00           C
ATOM   4611  HG1 ARG A 940      45.790  50.600  35.260  1.00  0.00           H
ATOM   4612  HG2 ARG A 940      45.850  51.410  33.710  1.00  0.00           H
ATOM   4613  CD  ARG A 940      47.390  52.050  35.190  1.00  0.00           C
ATOM   4614  HD1 ARG A 940      47.860  51.580  36.070  1.00  0.00           H
ATOM   4615  HD2 ARG A 940      46.890  52.950  35.600  1.00  0.00           H
ATOM   4616  NE  ARG A 940      48.580  52.430  34.270  1.00  0.00           N
ATOM   4617  HE  ARG A 940      49.450  51.910  34.210  1.00  0.00           H
ATOM   4618  CZ  ARG A 940      48.490  53.360  33.320  1.00  0.00           C
ATOM   4619  NH1 ARG A 940      47.410  54.060  33.070  1.00  0.00           N
ATOM   4620 HH11 ARG A 940      46.590  53.990  33.640  1.00  0.00           H
ATOM   4621 HH12 ARG A 940      47.480  54.870  32.490  1.00  0.00           H
ATOM   4622  NH2 ARG A 940      49.600  53.640  32.690  1.00  0.00           N
ATOM   4623 HH21 ARG A 940      50.450  53.190  32.970  1.00  0.00           H
ATOM   4624 HH22 ARG A 940      49.470  54.180  31.860  1.00  0.00           H
ATOM   4625  C   ARG A 940      46.990  47.920  32.000  1.00  0.00           C
ATOM   4626  O   ARG A 940      47.100  46.750  32.130  1.00  0.00           O
ATOM   4627  N   LYS A 941      47.410  48.520  30.920  1.00  0.00           N
ATOM   4628  HN  LYS A 941      47.230  49.500  30.810  1.00  0.00           H
ATOM   4629  CA  LYS A 941      47.900  47.910  29.710  1.00  0.00           C
ATOM   4630  HA  LYS A 941      47.220  47.120  29.400  1.00  0.00           H
ATOM   4631  CB  LYS A 941      47.810  48.810  28.480  1.00  0.00           C
ATOM   4632  HB1 LYS A 941      48.480  48.550  27.640  1.00  0.00           H
ATOM   4633  HB2 LYS A 941      48.170  49.840  28.720  1.00  0.00           H
ATOM   4634  CG  LYS A 941      46.420  48.920  27.890  1.00  0.00           C
ATOM   4635  HG1 LYS A 941      46.020  47.890  27.670  1.00  0.00           H
ATOM   4636  HG2 LYS A 941      46.540  49.420  26.900  1.00  0.00           H
ATOM   4637  CD  LYS A 941      45.390  49.710  28.720  1.00  0.00           C
ATOM   4638  HD1 LYS A 941      45.790  50.740  28.870  1.00  0.00           H
ATOM   4639  HD2 LYS A 941      45.340  49.180  29.680  1.00  0.00           H
ATOM   4640  CE  LYS A 941      43.960  49.900  28.060  1.00  0.00           C
ATOM   4641  HE1 LYS A 941      43.450  48.920  28.120  1.00  0.00           H
ATOM   4642  HE2 LYS A 941      44.130  50.240  27.010  1.00  0.00           H
ATOM   4643  NZ  LYS A 941      43.170  50.810  28.860  1.00  0.00           N
ATOM   4644  HZ1 LYS A 941      43.330  51.850  28.810  1.00  0.00           H
ATOM   4645  HZ2 LYS A 941      43.290  50.450  29.830  1.00  0.00           H
ATOM   4646  HZ3 LYS A 941      42.180  50.640  28.610  1.00  0.00           H
ATOM   4647  C   LYS A 941      49.250  47.190  29.830  1.00  0.00           C
ATOM   4648  O   LYS A 941      49.420  46.240  29.070  1.00  0.00           O
ATOM   4649  N   GLU A 942      50.150  47.570  30.720  1.00  0.00           N
ATOM   4650  HN  GLU A 942      49.950  48.410  31.210  1.00  0.00           H
ATOM   4651  CA  GLU A 942      51.280  46.720  31.100  1.00  0.00           C
ATOM   4652  HA  GLU A 942      51.960  46.660  30.260  1.00  0.00           H
ATOM   4653  CB  GLU A 942      52.090  47.450  32.200  1.00  0.00           C
ATOM   4654  HB1 GLU A 942      52.730  46.730  32.750  1.00  0.00           H
ATOM   4655  HB2 GLU A 942      51.390  47.820  32.990  1.00  0.00           H
ATOM   4656  CG  GLU A 942      52.880  48.720  31.690  1.00  0.00           C
ATOM   4657  HG1 GLU A 942      52.150  49.560  31.590  1.00  0.00           H
ATOM   4658  HG2 GLU A 942      53.400  48.420  30.760  1.00  0.00           H
ATOM   4659  CD  GLU A 942      54.010  49.210  32.590  1.00  0.00           C
ATOM   4660  OE1 GLU A 942      54.990  48.470  32.720  1.00  0.00           O
ATOM   4661  OE2 GLU A 942      53.930  50.410  32.910  1.00  0.00           O
ATOM   4662  C   GLU A 942      51.110  45.230  31.440  1.00  0.00           C
ATOM   4663  O   GLU A 942      51.930  44.400  31.100  1.00  0.00           O
ATOM   4664  N   HSD A 943      50.030  44.930  32.140  1.00  0.00           N
ATOM   4665  HN  HSD A 943      49.360  45.640  32.350  1.00  0.00           H
ATOM   4666  CA  HSD A 943      49.770  43.580  32.690  1.00  0.00           C
ATOM   4667  HA  HSD A 943      50.700  43.120  32.960  1.00  0.00           H
ATOM   4668  CB  HSD A 943      48.820  43.760  33.890  1.00  0.00           C
ATOM   4669  HB1 HSD A 943      48.640  42.810  34.430  1.00  0.00           H
ATOM   4670  HB2 HSD A 943      47.860  44.000  33.390  1.00  0.00           H
ATOM   4671  ND1 HSD A 943      48.610  45.840  35.380  1.00  0.00           N
ATOM   4672  HD1 HSD A 943      47.650  46.080  35.290  1.00  0.00           H
ATOM   4673  CG  HSD A 943      49.310  44.850  34.730  1.00  0.00           C
ATOM   4674  CE1 HSD A 943      49.480  46.470  36.180  1.00  0.00           C
ATOM   4675  HE1 HSD A 943      49.180  47.270  36.840  1.00  0.00           H
ATOM   4676  NE2 HSD A 943      50.680  45.960  36.020  1.00  0.00           N
ATOM   4677  CD2 HSD A 943      50.570  44.970  35.110  1.00  0.00           C
ATOM   4678  HD2 HSD A 943      51.380  44.410  34.670  1.00  0.00           H
ATOM   4679  C   HSD A 943      49.250  42.550  31.710  1.00  0.00           C
ATOM   4680  O   HSD A 943      49.460  41.370  31.840  1.00  0.00           O
ATOM   4681  N   LYS A 944      48.600  42.950  30.620  1.00  0.00           N
ATOM   4682  HN  LYS A 944      48.290  43.890  30.580  1.00  0.00           H
ATOM   4683  CA  LYS A 944      48.020  42.100  29.490  1.00  0.00           C
ATOM   4684  HA  LYS A 944      47.310  42.790  29.050  1.00  0.00           H
ATOM   4685  CB  LYS A 944      49.130  41.750  28.520  1.00  0.00           C
ATOM   4686  HB1 LYS A 944      48.690  41.140  27.710  1.00  0.00           H
ATOM   4687  HB2 LYS A 944      49.910  41.130  29.020  1.00  0.00           H
ATOM   4688  CG  LYS A 944      49.780  42.950  27.760  1.00  0.00           C
ATOM   4689  HG1 LYS A 944      50.430  42.560  26.950  1.00  0.00           H
ATOM   4690  HG2 LYS A 944      50.420  43.580  28.410  1.00  0.00           H
ATOM   4691  CD  LYS A 944      48.750  43.820  27.080  1.00  0.00           C
ATOM   4692  HD1 LYS A 944      48.220  44.400  27.870  1.00  0.00           H
ATOM   4693  HD2 LYS A 944      48.010  43.210  26.510  1.00  0.00           H
ATOM   4694  CE  LYS A 944      49.370  44.740  26.020  1.00  0.00           C
ATOM   4695  HE1 LYS A 944      48.490  45.240  25.560  1.00  0.00           H
ATOM   4696  HE2 LYS A 944      49.860  44.090  25.260  1.00  0.00           H
ATOM   4697  NZ  LYS A 944      50.350  45.580  26.640  1.00  0.00           N
ATOM   4698  HZ1 LYS A 944      51.120  45.080  27.130  1.00  0.00           H
ATOM   4699  HZ2 LYS A 944      49.910  46.060  27.460  1.00  0.00           H
ATOM   4700  HZ3 LYS A 944      50.840  46.310  26.090  1.00  0.00           H
ATOM   4701  C   LYS A 944      47.100  40.890  29.790  1.00  0.00           C
ATOM   4702  O   LYS A 944      46.970  40.030  28.940  1.00  0.00           O
ATOM   4703  N   LEU A 945      46.340  40.910  30.920  1.00  0.00           N
ATOM   4704  HN  LEU A 945      46.650  41.540  31.640  1.00  0.00           H
ATOM   4705  CA  LEU A 945      45.150  40.180  31.170  1.00  0.00           C
ATOM   4706  HA  LEU A 945      45.470  39.330  31.770  1.00  0.00           H
ATOM   4707  CB  LEU A 945      44.300  41.030  32.140  1.00  0.00           C
ATOM   4708  HB1 LEU A 945      43.310  40.570  32.380  1.00  0.00           H
ATOM   4709  HB2 LEU A 945      44.120  41.910  31.490  1.00  0.00           H
ATOM   4710  CG  LEU A 945      44.990  41.530  33.460  1.00  0.00           C
ATOM   4711  HG  LEU A 945      45.660  42.340  33.070  1.00  0.00           H
ATOM   4712  CD1 LEU A 945      44.000  42.340  34.300  1.00  0.00           C
ATOM   4713 HD11 LEU A 945      43.200  41.630  34.630  1.00  0.00           H
ATOM   4714 HD12 LEU A 945      43.460  43.060  33.650  1.00  0.00           H
ATOM   4715 HD13 LEU A 945      44.420  42.780  35.220  1.00  0.00           H
ATOM   4716  CD2 LEU A 945      45.660  40.390  34.260  1.00  0.00           C
ATOM   4717 HD21 LEU A 945      45.010  39.520  34.460  1.00  0.00           H
ATOM   4718 HD22 LEU A 945      45.980  40.740  35.260  1.00  0.00           H
ATOM   4719 HD23 LEU A 945      46.460  39.970  33.610  1.00  0.00           H
ATOM   4720  C   LEU A 945      44.290  39.700  29.990  1.00  0.00           C
ATOM   4721  O   LEU A 945      44.150  40.390  29.020  1.00  0.00           O
ATOM   4722  N   LYS A 946      43.700  38.520  30.070  1.00  0.00           N
ATOM   4723  HN  LYS A 946      43.900  37.900  30.840  1.00  0.00           H
ATOM   4724  CA  LYS A 946      42.960  37.960  28.890  1.00  0.00           C
ATOM   4725  HA  LYS A 946      43.430  38.370  28.000  1.00  0.00           H
ATOM   4726  CB  LYS A 946      42.920  36.410  28.820  1.00  0.00           C
ATOM   4727  HB1 LYS A 946      42.270  36.070  27.980  1.00  0.00           H
ATOM   4728  HB2 LYS A 946      42.570  36.020  29.790  1.00  0.00           H
ATOM   4729  CG  LYS A 946      44.280  35.730  28.640  1.00  0.00           C
ATOM   4730  HG1 LYS A 946      44.790  36.030  29.580  1.00  0.00           H
ATOM   4731  HG2 LYS A 946      44.830  36.010  27.720  1.00  0.00           H
ATOM   4732  CD  LYS A 946      44.370  34.190  28.590  1.00  0.00           C
ATOM   4733  HD1 LYS A 946      43.860  33.840  27.670  1.00  0.00           H
ATOM   4734  HD2 LYS A 946      43.760  33.900  29.480  1.00  0.00           H
ATOM   4735  CE  LYS A 946      45.810  33.610  28.900  1.00  0.00           C
ATOM   4736  HE1 LYS A 946      46.460  33.960  28.080  1.00  0.00           H
ATOM   4737  HE2 LYS A 946      45.710  32.500  28.890  1.00  0.00           H
ATOM   4738  NZ  LYS A 946      46.410  34.040  30.210  1.00  0.00           N
ATOM   4739  HZ1 LYS A 946      46.000  34.920  30.590  1.00  0.00           H
ATOM   4740  HZ2 LYS A 946      47.430  34.120  30.070  1.00  0.00           H
ATOM   4741  HZ3 LYS A 946      46.210  33.360  30.970  1.00  0.00           H
ATOM   4742  C   LYS A 946      41.590  38.430  28.900  1.00  0.00           C
ATOM   4743  O   LYS A 946      40.760  38.080  29.810  1.00  0.00           O
ATOM   4744  N   LYS A 947      41.260  39.310  27.860  1.00  0.00           N
ATOM   4745  HN  LYS A 947      41.920  39.630  27.190  1.00  0.00           H
ATOM   4746  CA  LYS A 947      40.030  40.140  27.910  1.00  0.00           C
ATOM   4747  HA  LYS A 947      40.110  41.000  27.250  1.00  0.00           H
ATOM   4748  CB  LYS A 947      38.730  39.420  27.350  1.00  0.00           C
ATOM   4749  HB1 LYS A 947      37.900  40.140  27.280  1.00  0.00           H
ATOM   4750  HB2 LYS A 947      38.350  38.660  28.080  1.00  0.00           H
ATOM   4751  CG  LYS A 947      38.920  38.890  25.940  1.00  0.00           C
ATOM   4752  HG1 LYS A 947      37.950  38.520  25.560  1.00  0.00           H
ATOM   4753  HG2 LYS A 947      39.570  38.000  25.990  1.00  0.00           H
ATOM   4754  CD  LYS A 947      39.550  39.890  24.890  1.00  0.00           C
ATOM   4755  HD1 LYS A 947      40.530  40.240  25.270  1.00  0.00           H
ATOM   4756  HD2 LYS A 947      38.870  40.760  24.740  1.00  0.00           H
ATOM   4757  CE  LYS A 947      39.970  39.180  23.660  1.00  0.00           C
ATOM   4758  HE1 LYS A 947      40.540  38.250  23.860  1.00  0.00           H
ATOM   4759  HE2 LYS A 947      40.510  39.950  23.060  1.00  0.00           H
ATOM   4760  NZ  LYS A 947      38.760  38.780  22.940  1.00  0.00           N
ATOM   4761  HZ1 LYS A 947      38.770  38.950  21.910  1.00  0.00           H
ATOM   4762  HZ2 LYS A 947      37.930  39.190  23.400  1.00  0.00           H
ATOM   4763  HZ3 LYS A 947      38.780  37.750  23.050  1.00  0.00           H
ATOM   4764  C   LYS A 947      39.600  40.920  29.220  1.00  0.00           C
ATOM   4765  O   LYS A 947      38.580  40.580  29.750  1.00  0.00           O
ATOM   4766  N   GLY A 948      40.310  41.990  29.610  1.00  0.00           N
ATOM   4767  HN  GLY A 948      41.060  42.270  29.010  1.00  0.00           H
ATOM   4768  CA  GLY A 948      39.790  42.860  30.750  1.00  0.00           C
ATOM   4769  HA1 GLY A 948      38.750  43.140  30.610  1.00  0.00           H
ATOM   4770  HA2 GLY A 948      40.440  43.720  30.800  1.00  0.00           H
ATOM   4771  C   GLY A 948      40.080  42.150  32.060  1.00  0.00           C
ATOM   4772  O   GLY A 948      40.720  41.120  32.260  1.00  0.00           O
ATOM   4773  N   ALA A 949      39.450  42.780  33.090  1.00  0.00           N
ATOM   4774  HN  ALA A 949      38.820  43.530  32.890  1.00  0.00           H
ATOM   4775  CA  ALA A 949      39.590  42.410  34.470  1.00  0.00           C
ATOM   4776  HA  ALA A 949      40.250  41.570  34.650  1.00  0.00           H
ATOM   4777  CB  ALA A 949      40.110  43.650  35.210  1.00  0.00           C
ATOM   4778  HB1 ALA A 949      40.050  43.480  36.310  1.00  0.00           H
ATOM   4779  HB2 ALA A 949      39.510  44.540  34.960  1.00  0.00           H
ATOM   4780  HB3 ALA A 949      41.160  43.930  34.950  1.00  0.00           H
ATOM   4781  C   ALA A 949      38.240  41.940  35.010  1.00  0.00           C
ATOM   4782  O   ALA A 949      38.130  41.650  36.220  1.00  0.00           O
ATOM   4783  N   GLY A 950      37.230  41.810  34.130  1.00  0.00           N
ATOM   4784  HN  GLY A 950      37.230  41.970  33.140  1.00  0.00           H
ATOM   4785  CA  GLY A 950      35.850  41.590  34.610  1.00  0.00           C
ATOM   4786  HA1 GLY A 950      35.620  40.560  34.850  1.00  0.00           H
ATOM   4787  HA2 GLY A 950      35.220  41.750  33.750  1.00  0.00           H
ATOM   4788  C   GLY A 950      35.260  42.480  35.700  1.00  0.00           C
ATOM   4789  O   GLY A 950      34.760  41.930  36.660  1.00  0.00           O
ATOM   4790  N   TYR A 951      35.330  43.820  35.540  1.00  0.00           N
ATOM   4791  HN  TYR A 951      35.640  44.140  34.650  1.00  0.00           H
ATOM   4792  CA  TYR A 951      34.950  44.810  36.510  1.00  0.00           C
ATOM   4793  HA  TYR A 951      35.790  44.900  37.170  1.00  0.00           H
ATOM   4794  CB  TYR A 951      34.850  46.190  35.770  1.00  0.00           C
ATOM   4795  HB1 TYR A 951      34.360  46.870  36.500  1.00  0.00           H
ATOM   4796  HB2 TYR A 951      34.230  46.200  34.850  1.00  0.00           H
ATOM   4797  CG  TYR A 951      36.210  46.840  35.440  1.00  0.00           C
ATOM   4798  CD1 TYR A 951      37.390  46.740  36.190  1.00  0.00           C
ATOM   4799  HD1 TYR A 951      37.400  46.210  37.130  1.00  0.00           H
ATOM   4800  CE1 TYR A 951      38.450  47.580  35.850  1.00  0.00           C
ATOM   4801  HE1 TYR A 951      39.280  47.790  36.500  1.00  0.00           H
ATOM   4802  CZ  TYR A 951      38.430  48.400  34.680  1.00  0.00           C
ATOM   4803  OH  TYR A 951      39.550  49.170  34.330  1.00  0.00           O
ATOM   4804  HH  TYR A 951      39.230  49.750  33.620  1.00  0.00           H
ATOM   4805  CD2 TYR A 951      36.310  47.440  34.140  1.00  0.00           C
ATOM   4806  HD2 TYR A 951      35.550  47.490  33.360  1.00  0.00           H
ATOM   4807  CE2 TYR A 951      37.340  48.310  33.840  1.00  0.00           C
ATOM   4808  HE2 TYR A 951      37.200  48.920  32.960  1.00  0.00           H
ATOM   4809  C   TYR A 951      33.750  44.570  37.350  1.00  0.00           C
ATOM   4810  O   TYR A 951      33.810  44.610  38.590  1.00  0.00           O
ATOM   4811  N   HSD A 952      32.550  44.360  36.830  1.00  0.00           N
ATOM   4812  HN  HSD A 952      32.470  44.390  35.830  1.00  0.00           H
ATOM   4813  CA  HSD A 952      31.260  44.020  37.540  1.00  0.00           C
ATOM   4814  HA  HSD A 952      31.050  44.810  38.250  1.00  0.00           H
ATOM   4815  CB  HSD A 952      30.080  43.900  36.570  1.00  0.00           C
ATOM   4816  HB1 HSD A 952      29.200  43.380  37.020  1.00  0.00           H
ATOM   4817  HB2 HSD A 952      30.370  43.320  35.670  1.00  0.00           H
ATOM   4818  ND1 HSD A 952      29.600  45.690  34.700  1.00  0.00           N
ATOM   4819  HD1 HSD A 952      29.740  45.200  33.850  1.00  0.00           H
ATOM   4820  CG  HSD A 952      29.670  45.220  36.010  1.00  0.00           C
ATOM   4821  CE1 HSD A 952      29.440  47.060  34.820  1.00  0.00           C
ATOM   4822  HE1 HSD A 952      29.120  47.570  33.920  1.00  0.00           H
ATOM   4823  NE2 HSD A 952      29.260  47.410  36.080  1.00  0.00           N
ATOM   4824  CD2 HSD A 952      29.510  46.250  36.810  1.00  0.00           C
ATOM   4825  HD2 HSD A 952      29.550  46.200  37.890  1.00  0.00           H
ATOM   4826  C   HSD A 952      31.330  42.740  38.370  1.00  0.00           C
ATOM   4827  O   HSD A 952      30.880  42.720  39.510  1.00  0.00           O
ATOM   4828  N   LEU A 953      31.990  41.690  37.800  1.00  0.00           N
ATOM   4829  HN  LEU A 953      32.530  41.790  36.960  1.00  0.00           H
ATOM   4830  CA  LEU A 953      32.180  40.470  38.620  1.00  0.00           C
ATOM   4831  HA  LEU A 953      31.200  40.100  38.910  1.00  0.00           H
ATOM   4832  CB  LEU A 953      32.820  39.280  37.860  1.00  0.00           C
ATOM   4833  HB1 LEU A 953      33.860  39.500  37.550  1.00  0.00           H
ATOM   4834  HB2 LEU A 953      32.290  39.230  36.880  1.00  0.00           H
ATOM   4835  CG  LEU A 953      32.800  37.880  38.490  1.00  0.00           C
ATOM   4836  HG  LEU A 953      33.390  38.010  39.420  1.00  0.00           H
ATOM   4837  CD1 LEU A 953      31.350  37.460  38.970  1.00  0.00           C
ATOM   4838 HD11 LEU A 953      31.380  36.510  39.550  1.00  0.00           H
ATOM   4839 HD12 LEU A 953      30.720  37.460  38.060  1.00  0.00           H
ATOM   4840 HD13 LEU A 953      30.850  38.200  39.630  1.00  0.00           H
ATOM   4841  CD2 LEU A 953      33.360  36.790  37.550  1.00  0.00           C
ATOM   4842 HD21 LEU A 953      34.360  37.070  37.140  1.00  0.00           H
ATOM   4843 HD22 LEU A 953      32.680  36.700  36.680  1.00  0.00           H
ATOM   4844 HD23 LEU A 953      33.440  35.750  37.920  1.00  0.00           H
ATOM   4845  C   LEU A 953      32.940  40.710  39.910  1.00  0.00           C
ATOM   4846  O   LEU A 953      32.580  40.190  40.980  1.00  0.00           O
ATOM   4847  N   ASP A 954      33.990  41.560  39.830  1.00  0.00           N
ATOM   4848  HN  ASP A 954      34.230  41.950  38.940  1.00  0.00           H
ATOM   4849  CA  ASP A 954      34.870  41.790  40.950  1.00  0.00           C
ATOM   4850  HA  ASP A 954      35.250  40.830  41.290  1.00  0.00           H
ATOM   4851  CB  ASP A 954      36.060  42.680  40.580  1.00  0.00           C
ATOM   4852  HB1 ASP A 954      36.730  42.760  41.470  1.00  0.00           H
ATOM   4853  HB2 ASP A 954      35.710  43.620  40.130  1.00  0.00           H
ATOM   4854  CG  ASP A 954      36.880  41.960  39.550  1.00  0.00           C
ATOM   4855  OD1 ASP A 954      37.070  40.780  39.500  1.00  0.00           O
ATOM   4856  OD2 ASP A 954      37.440  42.830  38.640  1.00  0.00           O
ATOM   4857  HD2 ASP A 954      37.780  42.310  37.900  1.00  0.00           H
ATOM   4858  C   ASP A 954      34.110  42.490  42.150  1.00  0.00           C
ATOM   4859  O   ASP A 954      34.260  42.080  43.290  1.00  0.00           O
ATOM   4860  N   LEU A 955      33.260  43.520  41.800  1.00  0.00           N
ATOM   4861  HN  LEU A 955      33.220  43.810  40.850  1.00  0.00           H
ATOM   4862  CA  LEU A 955      32.500  44.340  42.730  1.00  0.00           C
ATOM   4863  HA  LEU A 955      33.080  44.830  43.500  1.00  0.00           H
ATOM   4864  CB  LEU A 955      31.770  45.480  41.940  1.00  0.00           C
ATOM   4865  HB1 LEU A 955      31.240  45.040  41.060  1.00  0.00           H
ATOM   4866  HB2 LEU A 955      32.560  46.130  41.500  1.00  0.00           H
ATOM   4867  CG  LEU A 955      30.900  46.480  42.680  1.00  0.00           C
ATOM   4868  HG  LEU A 955      29.940  45.960  42.900  1.00  0.00           H
ATOM   4869  CD1 LEU A 955      31.490  46.980  44.030  1.00  0.00           C
ATOM   4870 HD11 LEU A 955      30.780  47.520  44.700  1.00  0.00           H
ATOM   4871 HD12 LEU A 955      32.410  47.590  43.940  1.00  0.00           H
ATOM   4872 HD13 LEU A 955      31.830  46.100  44.620  1.00  0.00           H
ATOM   4873  CD2 LEU A 955      30.390  47.620  41.810  1.00  0.00           C
ATOM   4874 HD21 LEU A 955      31.260  48.270  41.580  1.00  0.00           H
ATOM   4875 HD22 LEU A 955      29.670  48.170  42.450  1.00  0.00           H
ATOM   4876 HD23 LEU A 955      29.910  47.390  40.840  1.00  0.00           H
ATOM   4877  C   LEU A 955      31.410  43.450  43.380  1.00  0.00           C
ATOM   4878  O   LEU A 955      31.200  43.560  44.580  1.00  0.00           O
ATOM   4879  N   LEU A 956      30.780  42.520  42.610  1.00  0.00           N
ATOM   4880  HN  LEU A 956      30.920  42.510  41.620  1.00  0.00           H
ATOM   4881  CA  LEU A 956      29.880  41.450  43.030  1.00  0.00           C
ATOM   4882  HA  LEU A 956      29.080  42.000  43.510  1.00  0.00           H
ATOM   4883  CB  LEU A 956      29.250  40.780  41.770  1.00  0.00           C
ATOM   4884  HB1 LEU A 956      30.030  40.320  41.120  1.00  0.00           H
ATOM   4885  HB2 LEU A 956      28.660  41.580  41.280  1.00  0.00           H
ATOM   4886  CG  LEU A 956      28.150  39.820  42.160  1.00  0.00           C
ATOM   4887  HG  LEU A 956      27.610  40.210  43.040  1.00  0.00           H
ATOM   4888  CD1 LEU A 956      26.980  39.760  41.170  1.00  0.00           C
ATOM   4889 HD11 LEU A 956      26.500  40.750  41.020  1.00  0.00           H
ATOM   4890 HD12 LEU A 956      26.210  39.050  41.520  1.00  0.00           H
ATOM   4891 HD13 LEU A 956      27.290  39.320  40.200  1.00  0.00           H
ATOM   4892  CD2 LEU A 956      28.560  38.360  42.440  1.00  0.00           C
ATOM   4893 HD21 LEU A 956      29.490  38.270  43.040  1.00  0.00           H
ATOM   4894 HD22 LEU A 956      28.820  37.730  41.560  1.00  0.00           H
ATOM   4895 HD23 LEU A 956      27.730  37.880  43.010  1.00  0.00           H
ATOM   4896  C   LEU A 956      30.450  40.490  44.110  1.00  0.00           C
ATOM   4897  O   LEU A 956      29.860  40.350  45.190  1.00  0.00           O
ATOM   4898  N   MET A 957      31.680  39.920  43.900  1.00  0.00           N
ATOM   4899  HN  MET A 957      32.060  40.070  42.990  1.00  0.00           H
ATOM   4900  CA  MET A 957      32.300  38.980  44.780  1.00  0.00           C
ATOM   4901  HA  MET A 957      31.560  38.200  44.890  1.00  0.00           H
ATOM   4902  CB  MET A 957      33.510  38.280  44.180  1.00  0.00           C
ATOM   4903  HB1 MET A 957      34.020  37.650  44.940  1.00  0.00           H
ATOM   4904  HB2 MET A 957      34.250  39.040  43.850  1.00  0.00           H
ATOM   4905  CG  MET A 957      33.130  37.440  42.880  1.00  0.00           C
ATOM   4906  HG1 MET A 957      34.070  36.880  42.690  1.00  0.00           H
ATOM   4907  HG2 MET A 957      32.740  38.090  42.070  1.00  0.00           H
ATOM   4908  SD  MET A 957      31.890  36.110  43.130  1.00  0.00           S
ATOM   4909  CE  MET A 957      32.540  35.380  44.600  1.00  0.00           C
ATOM   4910  HE1 MET A 957      33.640  35.440  44.550  1.00  0.00           H
ATOM   4911  HE2 MET A 957      32.270  34.300  44.540  1.00  0.00           H
ATOM   4912  HE3 MET A 957      32.200  35.720  45.620  1.00  0.00           H
ATOM   4913  C   MET A 957      32.680  39.470  46.150  1.00  0.00           C
ATOM   4914  O   MET A 957      32.380  38.930  47.200  1.00  0.00           O
ATOM   4915  N   VAL A 958      33.360  40.620  46.270  1.00  0.00           N
ATOM   4916  HN  VAL A 958      33.780  41.060  45.480  1.00  0.00           H
ATOM   4917  CA  VAL A 958      33.620  41.200  47.500  1.00  0.00           C
ATOM   4918  HA  VAL A 958      34.070  40.470  48.150  1.00  0.00           H
ATOM   4919  CB  VAL A 958      34.760  42.220  47.470  1.00  0.00           C
ATOM   4920  HB  VAL A 958      35.470  41.800  46.720  1.00  0.00           H
ATOM   4921  CG1 VAL A 958      34.330  43.590  47.080  1.00  0.00           C
ATOM   4922 HG11 VAL A 958      35.260  44.150  46.800  1.00  0.00           H
ATOM   4923 HG12 VAL A 958      33.790  44.130  47.880  1.00  0.00           H
ATOM   4924 HG13 VAL A 958      33.710  43.620  46.150  1.00  0.00           H
ATOM   4925  CG2 VAL A 958      35.380  42.160  48.840  1.00  0.00           C
ATOM   4926 HG21 VAL A 958      36.070  41.300  48.910  1.00  0.00           H
ATOM   4927 HG22 VAL A 958      34.640  41.910  49.630  1.00  0.00           H
ATOM   4928 HG23 VAL A 958      35.840  43.120  49.170  1.00  0.00           H
ATOM   4929  C   VAL A 958      32.310  41.760  48.140  1.00  0.00           C
ATOM   4930  O   VAL A 958      32.060  41.590  49.350  1.00  0.00           O
ATOM   4931  N   GLY A 959      31.290  42.210  47.330  1.00  0.00           N
ATOM   4932  HN  GLY A 959      31.250  42.290  46.340  1.00  0.00           H
ATOM   4933  CA  GLY A 959      30.040  42.510  47.950  1.00  0.00           C
ATOM   4934  HA1 GLY A 959      29.370  42.780  47.140  1.00  0.00           H
ATOM   4935  HA2 GLY A 959      30.140  43.350  48.620  1.00  0.00           H
ATOM   4936  C   GLY A 959      29.410  41.350  48.730  1.00  0.00           C
ATOM   4937  O   GLY A 959      28.980  41.530  49.880  1.00  0.00           O
ATOM   4938  N   VAL A 960      29.170  40.230  48.010  1.00  0.00           N
ATOM   4939  HN  VAL A 960      29.580  40.150  47.090  1.00  0.00           H
ATOM   4940  CA  VAL A 960      28.460  39.100  48.620  1.00  0.00           C
ATOM   4941  HA  VAL A 960      27.630  39.620  49.050  1.00  0.00           H
ATOM   4942  CB  VAL A 960      28.010  37.940  47.590  1.00  0.00           C
ATOM   4943  HB  VAL A 960      27.400  37.280  48.240  1.00  0.00           H
ATOM   4944  CG1 VAL A 960      27.250  38.570  46.410  1.00  0.00           C
ATOM   4945 HG11 VAL A 960      27.870  39.400  45.990  1.00  0.00           H
ATOM   4946 HG12 VAL A 960      26.250  38.910  46.770  1.00  0.00           H
ATOM   4947 HG13 VAL A 960      27.120  37.810  45.630  1.00  0.00           H
ATOM   4948  CG2 VAL A 960      29.100  37.130  47.030  1.00  0.00           C
ATOM   4949 HG21 VAL A 960      29.630  36.620  47.880  1.00  0.00           H
ATOM   4950 HG22 VAL A 960      29.870  37.750  46.520  1.00  0.00           H
ATOM   4951 HG23 VAL A 960      28.770  36.400  46.270  1.00  0.00           H
ATOM   4952  C   VAL A 960      29.230  38.480  49.810  1.00  0.00           C
ATOM   4953  O   VAL A 960      28.620  38.180  50.830  1.00  0.00           O
ATOM   4954  N   MET A 961      30.570  38.270  49.740  1.00  0.00           N
ATOM   4955  HN  MET A 961      31.030  38.570  48.910  1.00  0.00           H
ATOM   4956  CA  MET A 961      31.440  37.720  50.780  1.00  0.00           C
ATOM   4957  HA  MET A 961      30.940  36.790  51.010  1.00  0.00           H
ATOM   4958  CB  MET A 961      32.890  37.560  50.260  1.00  0.00           C
ATOM   4959  HB1 MET A 961      33.570  37.470  51.140  1.00  0.00           H
ATOM   4960  HB2 MET A 961      33.210  38.440  49.660  1.00  0.00           H
ATOM   4961  CG  MET A 961      33.060  36.380  49.240  1.00  0.00           C
ATOM   4962  HG1 MET A 961      34.090  36.300  48.850  1.00  0.00           H
ATOM   4963  HG2 MET A 961      32.450  36.720  48.370  1.00  0.00           H
ATOM   4964  SD  MET A 961      32.460  34.670  49.760  1.00  0.00           S
ATOM   4965  CE  MET A 961      33.050  34.760  51.440  1.00  0.00           C
ATOM   4966  HE1 MET A 961      34.050  35.240  51.340  1.00  0.00           H
ATOM   4967  HE2 MET A 961      33.210  33.740  51.850  1.00  0.00           H
ATOM   4968  HE3 MET A 961      32.380  35.310  52.150  1.00  0.00           H
ATOM   4969  C   MET A 961      31.390  38.570  52.070  1.00  0.00           C
ATOM   4970  O   MET A 961      31.220  38.030  53.160  1.00  0.00           O
ATOM   4971  N   LEU A 962      31.380  39.890  51.840  1.00  0.00           N
ATOM   4972  HN  LEU A 962      31.350  40.130  50.880  1.00  0.00           H
ATOM   4973  CA  LEU A 962      31.190  40.910  52.910  1.00  0.00           C
ATOM   4974  HA  LEU A 962      31.990  40.780  53.630  1.00  0.00           H
ATOM   4975  CB  LEU A 962      31.220  42.310  52.380  1.00  0.00           C
ATOM   4976  HB1 LEU A 962      30.320  42.580  51.790  1.00  0.00           H
ATOM   4977  HB2 LEU A 962      32.060  42.390  51.670  1.00  0.00           H
ATOM   4978  CG  LEU A 962      31.310  43.410  53.450  1.00  0.00           C
ATOM   4979  HG  LEU A 962      31.950  43.130  54.310  1.00  0.00           H
ATOM   4980  CD1 LEU A 962      32.000  44.650  52.800  1.00  0.00           C
ATOM   4981 HD11 LEU A 962      32.930  44.310  52.290  1.00  0.00           H
ATOM   4982 HD12 LEU A 962      32.130  45.510  53.500  1.00  0.00           H
ATOM   4983 HD13 LEU A 962      31.390  45.020  51.960  1.00  0.00           H
ATOM   4984  CD2 LEU A 962      30.000  43.800  54.060  1.00  0.00           C
ATOM   4985 HD21 LEU A 962      29.680  44.850  53.880  1.00  0.00           H
ATOM   4986 HD22 LEU A 962      30.090  43.770  55.170  1.00  0.00           H
ATOM   4987 HD23 LEU A 962      29.150  43.170  53.700  1.00  0.00           H
ATOM   4988  C   LEU A 962      29.890  40.610  53.770  1.00  0.00           C
ATOM   4989  O   LEU A 962      29.840  40.720  55.000  1.00  0.00           O
ATOM   4990  N   GLY A 963      28.840  40.220  53.020  1.00  0.00           N
ATOM   4991  HN  GLY A 963      28.940  40.160  52.030  1.00  0.00           H
ATOM   4992  CA  GLY A 963      27.560  39.750  53.520  1.00  0.00           C
ATOM   4993  HA1 GLY A 963      26.970  39.520  52.640  1.00  0.00           H
ATOM   4994  HA2 GLY A 963      27.110  40.510  54.130  1.00  0.00           H
ATOM   4995  C   GLY A 963      27.700  38.460  54.240  1.00  0.00           C
ATOM   4996  O   GLY A 963      27.320  38.430  55.400  1.00  0.00           O
ATOM   4997  N   VAL A 964      28.490  37.450  53.690  1.00  0.00           N
ATOM   4998  HN  VAL A 964      28.860  37.440  52.760  1.00  0.00           H
ATOM   4999  CA  VAL A 964      28.720  36.180  54.360  1.00  0.00           C
ATOM   5000  HA  VAL A 964      27.750  35.770  54.600  1.00  0.00           H
ATOM   5001  CB  VAL A 964      29.440  35.120  53.580  1.00  0.00           C
ATOM   5002  HB  VAL A 964      30.470  35.470  53.400  1.00  0.00           H
ATOM   5003  CG1 VAL A 964      29.690  33.700  54.290  1.00  0.00           C
ATOM   5004 HG11 VAL A 964      28.750  33.360  54.780  1.00  0.00           H
ATOM   5005 HG12 VAL A 964      30.370  33.690  55.170  1.00  0.00           H
ATOM   5006 HG13 VAL A 964      30.040  32.910  53.590  1.00  0.00           H
ATOM   5007  CG2 VAL A 964      28.700  34.810  52.250  1.00  0.00           C
ATOM   5008 HG21 VAL A 964      29.240  34.210  51.480  1.00  0.00           H
ATOM   5009 HG22 VAL A 964      28.480  35.790  51.770  1.00  0.00           H
ATOM   5010 HG23 VAL A 964      27.700  34.360  52.400  1.00  0.00           H
ATOM   5011  C   VAL A 964      29.510  36.330  55.730  1.00  0.00           C
ATOM   5012  O   VAL A 964      29.410  35.650  56.730  1.00  0.00           O
ATOM   5013  N   CYS A 965      30.430  37.270  55.680  1.00  0.00           N
ATOM   5014  HN  CYS A 965      30.540  37.680  54.780  1.00  0.00           H
ATOM   5015  CA  CYS A 965      31.360  37.600  56.820  1.00  0.00           C
ATOM   5016  HA  CYS A 965      31.690  36.670  57.280  1.00  0.00           H
ATOM   5017  CB  CYS A 965      32.550  38.480  56.390  1.00  0.00           C
ATOM   5018  HB1 CYS A 965      33.220  38.730  57.230  1.00  0.00           H
ATOM   5019  HB2 CYS A 965      32.220  39.460  55.990  1.00  0.00           H
ATOM   5020  SG  CYS A 965      33.580  37.630  55.100  1.00  0.00           S
ATOM   5021  HG1 CYS A 965      32.640  37.020  54.390  1.00  0.00           H
ATOM   5022  C   CYS A 965      30.700  38.400  57.940  1.00  0.00           C
ATOM   5023  O   CYS A 965      31.020  38.100  59.110  1.00  0.00           O
ATOM   5024  N   SER A 966      29.730  39.240  57.680  1.00  0.00           N
ATOM   5025  HN  SER A 966      29.590  39.500  56.720  1.00  0.00           H
ATOM   5026  CA  SER A 966      28.870  40.010  58.550  1.00  0.00           C
ATOM   5027  HA  SER A 966      29.460  40.570  59.270  1.00  0.00           H
ATOM   5028  CB  SER A 966      27.950  40.970  57.790  1.00  0.00           C
ATOM   5029  HB1 SER A 966      27.320  41.490  58.550  1.00  0.00           H
ATOM   5030  HB2 SER A 966      27.400  40.400  57.020  1.00  0.00           H
ATOM   5031  OG  SER A 966      28.770  41.970  57.170  1.00  0.00           O
ATOM   5032  HG1 SER A 966      29.190  41.600  56.400  1.00  0.00           H
ATOM   5033  C   SER A 966      28.040  39.060  59.390  1.00  0.00           C
ATOM   5034  O   SER A 966      27.880  39.360  60.590  1.00  0.00           O
ATOM   5035  N   VAL A 967      27.510  37.970  58.790  1.00  0.00           N
ATOM   5036  HN  VAL A 967      27.640  37.890  57.800  1.00  0.00           H
ATOM   5037  CA  VAL A 967      26.770  36.930  59.510  1.00  0.00           C
ATOM   5038  HA  VAL A 967      26.060  37.490  60.100  1.00  0.00           H
ATOM   5039  CB  VAL A 967      26.030  36.060  58.490  1.00  0.00           C
ATOM   5040  HB  VAL A 967      26.710  35.680  57.700  1.00  0.00           H
ATOM   5041  CG1 VAL A 967      25.410  34.810  59.190  1.00  0.00           C
ATOM   5042 HG11 VAL A 967      25.090  34.180  58.330  1.00  0.00           H
ATOM   5043 HG12 VAL A 967      24.530  35.050  59.830  1.00  0.00           H
ATOM   5044 HG13 VAL A 967      26.110  34.240  59.830  1.00  0.00           H
ATOM   5045  CG2 VAL A 967      25.050  36.780  57.570  1.00  0.00           C
ATOM   5046 HG21 VAL A 967      25.610  37.520  56.960  1.00  0.00           H
ATOM   5047 HG22 VAL A 967      24.280  37.420  58.050  1.00  0.00           H
ATOM   5048 HG23 VAL A 967      24.510  36.080  56.910  1.00  0.00           H
ATOM   5049  C   VAL A 967      27.520  36.170  60.530  1.00  0.00           C
ATOM   5050  O   VAL A 967      27.070  36.100  61.680  1.00  0.00           O
ATOM   5051  N   MET A 968      28.780  35.690  60.240  1.00  0.00           N
ATOM   5052  HN  MET A 968      29.200  35.880  59.360  1.00  0.00           H
ATOM   5053  CA  MET A 968      29.590  34.790  61.050  1.00  0.00           C
ATOM   5054  HA  MET A 968      28.990  34.100  61.640  1.00  0.00           H
ATOM   5055  CB  MET A 968      30.600  33.920  60.290  1.00  0.00           C
ATOM   5056  HB1 MET A 968      31.170  33.180  60.890  1.00  0.00           H
ATOM   5057  HB2 MET A 968      31.400  34.510  59.760  1.00  0.00           H
ATOM   5058  CG  MET A 968      30.000  33.160  59.100  1.00  0.00           C
ATOM   5059  HG1 MET A 968      30.830  32.630  58.590  1.00  0.00           H
ATOM   5060  HG2 MET A 968      29.580  33.790  58.290  1.00  0.00           H
[truncated: 6,873,249 more chars]
