# Supplementary material for: CryoEM and computational modeling structural insights into the pH regulator NBCn1
Source: Nat Commun. 2025 Nov 11;16:9932. doi: 10.1038/s41467-025-64868-z (PMC12606367; doi:10.1038/s41467-025-64868-z)
Supplement: Supplementary file 7 — Supplementary Data 5 [file 41467_2025_64868_MOESM7_ESM.zip › 100ns_z_restr_MD_NBCn1_2NaCO3/hNBCn1_OF/z-restr_hNBCn1_OF_2NaCO3_first_step_63.pdb]

REMARK    GENERATED BY TRJCONV
TITLE     Title t= 4100.00000 step= 2050000
REMARK    THIS IS A SIMULATION BOX
CRYST1   93.060   93.060  103.410  90.00  90.00  90.00 P 1           1
MODEL        1
ATOM      1  N   LEU A 585      26.030  44.250  30.820  1.00  0.00           N
ATOM      2  HT1 LEU A 585      25.800  43.620  30.020  1.00  0.00           H
ATOM      3  HT2 LEU A 585      26.990  44.630  30.730  1.00  0.00           H
ATOM      4  HT3 LEU A 585      25.440  45.090  30.740  1.00  0.00           H
ATOM      5  CA  LEU A 585      25.810  43.490  32.040  1.00  0.00           C
ATOM      6  HA  LEU A 585      26.410  43.900  32.830  1.00  0.00           H
ATOM      7  CB  LEU A 585      24.380  43.690  32.670  1.00  0.00           C
ATOM      8  HB1 LEU A 585      23.590  43.490  31.920  1.00  0.00           H
ATOM      9  HB2 LEU A 585      24.260  44.750  33.020  1.00  0.00           H
ATOM     10  CG  LEU A 585      24.100  42.870  33.910  1.00  0.00           C
ATOM     11  HG  LEU A 585      24.030  41.800  33.600  1.00  0.00           H
ATOM     12  CD1 LEU A 585      25.290  42.920  34.950  1.00  0.00           C
ATOM     13 HD11 LEU A 585      26.100  42.200  34.720  1.00  0.00           H
ATOM     14 HD12 LEU A 585      24.800  42.660  35.920  1.00  0.00           H
ATOM     15 HD13 LEU A 585      25.660  43.950  35.090  1.00  0.00           H
ATOM     16  CD2 LEU A 585      22.730  43.170  34.500  1.00  0.00           C
ATOM     17 HD21 LEU A 585      21.980  42.940  33.720  1.00  0.00           H
ATOM     18 HD22 LEU A 585      22.640  44.270  34.660  1.00  0.00           H
ATOM     19 HD23 LEU A 585      22.580  42.640  35.460  1.00  0.00           H
ATOM     20  C   LEU A 585      26.230  41.990  31.990  1.00  0.00           C
ATOM     21  O   LEU A 585      27.350  41.640  32.350  1.00  0.00           O
ATOM     22  N   ILE A 586      25.390  41.060  31.440  1.00  0.00           N
ATOM     23  HN  ILE A 586      24.570  41.310  30.940  1.00  0.00           H
ATOM     24  CA  ILE A 586      25.760  39.670  31.510  1.00  0.00           C
ATOM     25  HA  ILE A 586      26.020  39.330  32.510  1.00  0.00           H
ATOM     26  CB  ILE A 586      24.670  38.780  30.960  1.00  0.00           C
ATOM     27  HB  ILE A 586      24.730  39.000  29.870  1.00  0.00           H
ATOM     28  CG2 ILE A 586      24.910  37.300  31.100  1.00  0.00           C
ATOM     29 HG21 ILE A 586      25.820  36.860  30.630  1.00  0.00           H
ATOM     30 HG22 ILE A 586      24.110  36.790  30.520  1.00  0.00           H
ATOM     31 HG23 ILE A 586      24.950  36.990  32.170  1.00  0.00           H
ATOM     32  CG1 ILE A 586      23.310  39.290  31.530  1.00  0.00           C
ATOM     33 HG11 ILE A 586      22.610  38.710  30.880  1.00  0.00           H
ATOM     34 HG12 ILE A 586      23.080  40.350  31.250  1.00  0.00           H
ATOM     35  CD  ILE A 586      22.960  39.000  33.010  1.00  0.00           C
ATOM     36  HD1 ILE A 586      22.000  39.500  33.280  1.00  0.00           H
ATOM     37  HD2 ILE A 586      23.750  39.350  33.700  1.00  0.00           H
ATOM     38  HD3 ILE A 586      22.800  37.900  33.070  1.00  0.00           H
ATOM     39  C   ILE A 586      27.120  39.260  30.760  1.00  0.00           C
ATOM     40  O   ILE A 586      27.940  38.490  31.230  1.00  0.00           O
ATOM     41  N   LEU A 587      27.290  39.770  29.520  1.00  0.00           N
ATOM     42  HN  LEU A 587      26.650  40.430  29.140  1.00  0.00           H
ATOM     43  CA  LEU A 587      28.500  39.470  28.730  1.00  0.00           C
ATOM     44  HA  LEU A 587      28.810  38.430  28.790  1.00  0.00           H
ATOM     45  CB  LEU A 587      28.160  39.870  27.280  1.00  0.00           C
ATOM     46  HB1 LEU A 587      27.930  40.950  27.400  1.00  0.00           H
ATOM     47  HB2 LEU A 587      27.220  39.350  27.000  1.00  0.00           H
ATOM     48  CG  LEU A 587      29.240  39.510  26.230  1.00  0.00           C
ATOM     49  HG  LEU A 587      30.080  40.020  26.730  1.00  0.00           H
ATOM     50  CD1 LEU A 587      29.450  37.970  26.090  1.00  0.00           C
ATOM     51 HD11 LEU A 587      28.600  37.530  25.500  1.00  0.00           H
ATOM     52 HD12 LEU A 587      29.520  37.480  27.090  1.00  0.00           H
ATOM     53 HD13 LEU A 587      30.400  37.780  25.550  1.00  0.00           H
ATOM     54  CD2 LEU A 587      28.960  40.190  24.940  1.00  0.00           C
ATOM     55 HD21 LEU A 587      29.150  41.280  25.010  1.00  0.00           H
ATOM     56 HD22 LEU A 587      27.900  40.250  24.610  1.00  0.00           H
ATOM     57 HD23 LEU A 587      29.670  39.870  24.140  1.00  0.00           H
ATOM     58  C   LEU A 587      29.660  40.230  29.340  1.00  0.00           C
ATOM     59  O   LEU A 587      30.800  39.840  29.330  1.00  0.00           O
ATOM     60  N   ASP A 588      29.470  41.390  30.030  1.00  0.00           N
ATOM     61  HN  ASP A 588      28.560  41.770  30.100  1.00  0.00           H
ATOM     62  CA  ASP A 588      30.580  42.050  30.760  1.00  0.00           C
ATOM     63  HA  ASP A 588      31.370  42.250  30.040  1.00  0.00           H
ATOM     64  CB  ASP A 588      29.990  43.280  31.340  1.00  0.00           C
ATOM     65  HB1 ASP A 588      30.810  43.830  31.860  1.00  0.00           H
ATOM     66  HB2 ASP A 588      29.160  43.060  32.040  1.00  0.00           H
ATOM     67  CG  ASP A 588      29.500  44.320  30.310  1.00  0.00           C
ATOM     68  OD1 ASP A 588      29.960  44.240  29.180  1.00  0.00           O
ATOM     69  OD2 ASP A 588      28.750  45.180  30.770  1.00  0.00           O
ATOM     70  C   ASP A 588      31.180  41.250  32.000  1.00  0.00           C
ATOM     71  O   ASP A 588      32.390  41.250  32.310  1.00  0.00           O
ATOM     72  N   ILE A 589      30.280  40.630  32.650  1.00  0.00           N
ATOM     73  HN  ILE A 589      29.360  40.730  32.310  1.00  0.00           H
ATOM     74  CA  ILE A 589      30.480  39.570  33.640  1.00  0.00           C
ATOM     75  HA  ILE A 589      31.220  39.930  34.320  1.00  0.00           H
ATOM     76  CB  ILE A 589      29.190  39.130  34.280  1.00  0.00           C
ATOM     77  HB  ILE A 589      28.490  39.080  33.430  1.00  0.00           H
ATOM     78  CG2 ILE A 589      29.240  37.800  35.060  1.00  0.00           C
ATOM     79 HG21 ILE A 589      28.340  37.470  35.620  1.00  0.00           H
ATOM     80 HG22 ILE A 589      30.100  37.730  35.750  1.00  0.00           H
ATOM     81 HG23 ILE A 589      29.330  36.980  34.320  1.00  0.00           H
ATOM     82  CG1 ILE A 589      28.550  40.110  35.210  1.00  0.00           C
ATOM     83 HG11 ILE A 589      27.600  39.770  35.680  1.00  0.00           H
ATOM     84 HG12 ILE A 589      28.320  41.080  34.730  1.00  0.00           H
ATOM     85  CD  ILE A 589      29.450  40.450  36.440  1.00  0.00           C
ATOM     86  HD1 ILE A 589      30.430  40.790  36.060  1.00  0.00           H
ATOM     87  HD2 ILE A 589      29.540  39.480  36.990  1.00  0.00           H
ATOM     88  HD3 ILE A 589      29.060  41.210  37.150  1.00  0.00           H
ATOM     89  C   ILE A 589      31.120  38.260  33.010  1.00  0.00           C
ATOM     90  O   ILE A 589      32.000  37.680  33.610  1.00  0.00           O
ATOM     91  N   LYS A 590      30.680  37.800  31.780  1.00  0.00           N
ATOM     92  HN  LYS A 590      29.990  38.320  31.290  1.00  0.00           H
ATOM     93  CA  LYS A 590      31.240  36.650  31.120  1.00  0.00           C
ATOM     94  HA  LYS A 590      31.210  35.830  31.820  1.00  0.00           H
ATOM     95  CB  LYS A 590      30.350  36.440  29.890  1.00  0.00           C
ATOM     96  HB1 LYS A 590      30.510  37.220  29.110  1.00  0.00           H
ATOM     97  HB2 LYS A 590      29.260  36.480  30.120  1.00  0.00           H
ATOM     98  CG  LYS A 590      30.630  35.110  29.030  1.00  0.00           C
ATOM     99  HG1 LYS A 590      31.720  35.180  28.820  1.00  0.00           H
ATOM    100  HG2 LYS A 590      30.060  35.120  28.080  1.00  0.00           H
ATOM    101  CD  LYS A 590      30.320  33.860  29.840  1.00  0.00           C
ATOM    102  HD1 LYS A 590      29.280  33.830  30.230  1.00  0.00           H
ATOM    103  HD2 LYS A 590      31.020  33.760  30.700  1.00  0.00           H
ATOM    104  CE  LYS A 590      30.710  32.620  29.050  1.00  0.00           C
ATOM    105  HE1 LYS A 590      31.810  32.550  29.020  1.00  0.00           H
ATOM    106  HE2 LYS A 590      30.460  32.620  27.970  1.00  0.00           H
ATOM    107  NZ  LYS A 590      30.140  31.330  29.590  1.00  0.00           N
ATOM    108  HZ1 LYS A 590      29.120  31.300  29.390  1.00  0.00           H
ATOM    109  HZ2 LYS A 590      30.250  31.210  30.620  1.00  0.00           H
ATOM    110  HZ3 LYS A 590      30.590  30.520  29.130  1.00  0.00           H
ATOM    111  C   LYS A 590      32.710  36.770  30.660  1.00  0.00           C
ATOM    112  O   LYS A 590      33.450  35.800  30.550  1.00  0.00           O
ATOM    113  N   ARG A 591      33.270  37.930  30.460  1.00  0.00           N
ATOM    114  HN  ARG A 591      32.610  38.680  30.570  1.00  0.00           H
ATOM    115  CA  ARG A 591      34.600  38.320  29.980  1.00  0.00           C
ATOM    116  HA  ARG A 591      34.740  38.230  28.920  1.00  0.00           H
ATOM    117  CB  ARG A 591      34.880  39.790  30.230  1.00  0.00           C
ATOM    118  HB1 ARG A 591      35.910  40.090  29.970  1.00  0.00           H
ATOM    119  HB2 ARG A 591      34.720  39.980  31.320  1.00  0.00           H
ATOM    120  CG  ARG A 591      33.900  40.700  29.490  1.00  0.00           C
ATOM    121  HG1 ARG A 591      34.310  41.700  29.700  1.00  0.00           H
ATOM    122  HG2 ARG A 591      32.930  40.680  30.040  1.00  0.00           H
ATOM    123  CD  ARG A 591      33.720  40.440  27.970  1.00  0.00           C
ATOM    124  HD1 ARG A 591      33.310  39.450  27.690  1.00  0.00           H
ATOM    125  HD2 ARG A 591      34.670  40.570  27.390  1.00  0.00           H
ATOM    126  NE  ARG A 591      32.790  41.530  27.490  1.00  0.00           N
ATOM    127  HE  ARG A 591      32.550  42.220  28.180  1.00  0.00           H
ATOM    128  CZ  ARG A 591      32.410  41.760  26.200  1.00  0.00           C
ATOM    129  NH1 ARG A 591      32.940  41.170  25.150  1.00  0.00           N
ATOM    130 HH11 ARG A 591      32.600  41.490  24.270  1.00  0.00           H
ATOM    131 HH12 ARG A 591      33.720  40.560  25.200  1.00  0.00           H
ATOM    132  NH2 ARG A 591      31.470  42.620  25.930  1.00  0.00           N
ATOM    133 HH21 ARG A 591      30.870  42.960  26.640  1.00  0.00           H
ATOM    134 HH22 ARG A 591      31.140  42.790  24.990  1.00  0.00           H
ATOM    135  C   ARG A 591      35.800  37.550  30.440  1.00  0.00           C
ATOM    136  O   ARG A 591      36.540  37.000  29.660  1.00  0.00           O
ATOM    137  N   LYS A 592      36.000  37.450  31.820  1.00  0.00           N
ATOM    138  HN  LYS A 592      35.480  38.040  32.450  1.00  0.00           H
ATOM    139  CA  LYS A 592      37.140  36.650  32.300  1.00  0.00           C
ATOM    140  HA  LYS A 592      38.000  36.650  31.650  1.00  0.00           H
ATOM    141  CB  LYS A 592      37.740  37.280  33.550  1.00  0.00           C
ATOM    142  HB1 LYS A 592      38.600  36.650  33.870  1.00  0.00           H
ATOM    143  HB2 LYS A 592      37.030  37.210  34.400  1.00  0.00           H
ATOM    144  CG  LYS A 592      38.310  38.690  33.340  1.00  0.00           C
ATOM    145  HG1 LYS A 592      38.560  38.990  34.380  1.00  0.00           H
ATOM    146  HG2 LYS A 592      37.530  39.400  32.990  1.00  0.00           H
ATOM    147  CD  LYS A 592      39.540  38.850  32.480  1.00  0.00           C
ATOM    148  HD1 LYS A 592      39.770  39.930  32.320  1.00  0.00           H
ATOM    149  HD2 LYS A 592      39.180  38.540  31.480  1.00  0.00           H
ATOM    150  CE  LYS A 592      40.680  38.060  32.900  1.00  0.00           C
ATOM    151  HE1 LYS A 592      40.780  37.080  32.390  1.00  0.00           H
ATOM    152  HE2 LYS A 592      40.580  37.850  33.980  1.00  0.00           H
ATOM    153  NZ  LYS A 592      41.890  38.760  32.520  1.00  0.00           N
ATOM    154  HZ1 LYS A 592      42.660  38.360  33.090  1.00  0.00           H
ATOM    155  HZ2 LYS A 592      41.810  39.780  32.720  1.00  0.00           H
ATOM    156  HZ3 LYS A 592      42.110  38.640  31.510  1.00  0.00           H
ATOM    157  C   LYS A 592      36.870  35.090  32.540  1.00  0.00           C
ATOM    158  O   LYS A 592      37.730  34.260  32.780  1.00  0.00           O
ATOM    159  N   ALA A 593      35.580  34.660  32.480  1.00  0.00           N
ATOM    160  HN  ALA A 593      34.850  35.280  32.220  1.00  0.00           H
ATOM    161  CA  ALA A 593      35.110  33.300  32.720  1.00  0.00           C
ATOM    162  HA  ALA A 593      35.240  33.210  33.790  1.00  0.00           H
ATOM    163  CB  ALA A 593      33.530  33.200  32.630  1.00  0.00           C
ATOM    164  HB1 ALA A 593      33.160  32.210  32.980  1.00  0.00           H
ATOM    165  HB2 ALA A 593      33.200  33.480  31.590  1.00  0.00           H
ATOM    166  HB3 ALA A 593      33.050  33.810  33.420  1.00  0.00           H
ATOM    167  C   ALA A 593      35.750  32.150  31.970  1.00  0.00           C
ATOM    168  O   ALA A 593      36.070  31.060  32.560  1.00  0.00           O
ATOM    169  N   PRO A 594      36.120  32.270  30.690  1.00  0.00           N
ATOM    170  CD  PRO A 594      35.560  33.140  29.680  1.00  0.00           C
ATOM    171  HD1 PRO A 594      36.350  33.940  29.670  1.00  0.00           H
ATOM    172  HD2 PRO A 594      34.540  33.560  29.810  1.00  0.00           H
ATOM    173  CA  PRO A 594      36.780  31.130  30.010  1.00  0.00           C
ATOM    174  HA  PRO A 594      36.200  30.240  30.200  1.00  0.00           H
ATOM    175  CB  PRO A 594      36.840  31.550  28.530  1.00  0.00           C
ATOM    176  HB1 PRO A 594      37.010  30.660  27.880  1.00  0.00           H
ATOM    177  HB2 PRO A 594      37.630  32.320  28.490  1.00  0.00           H
ATOM    178  CG  PRO A 594      35.520  32.240  28.420  1.00  0.00           C
ATOM    179  HG1 PRO A 594      35.460  32.720  27.430  1.00  0.00           H
ATOM    180  HG2 PRO A 594      34.680  31.530  28.580  1.00  0.00           H
ATOM    181  C   PRO A 594      38.180  30.840  30.610  1.00  0.00           C
ATOM    182  O   PRO A 594      38.700  29.800  30.290  1.00  0.00           O
ATOM    183  N   PHE A 595      38.770  31.710  31.380  1.00  0.00           N
ATOM    184  HN  PHE A 595      38.340  32.560  31.660  1.00  0.00           H
ATOM    185  CA  PHE A 595      40.290  31.680  31.580  1.00  0.00           C
ATOM    186  HA  PHE A 595      40.650  30.900  30.930  1.00  0.00           H
ATOM    187  CB  PHE A 595      40.940  33.070  31.330  1.00  0.00           C
ATOM    188  HB1 PHE A 595      42.050  32.960  31.310  1.00  0.00           H
ATOM    189  HB2 PHE A 595      40.610  33.890  32.020  1.00  0.00           H
ATOM    190  CG  PHE A 595      40.610  33.560  29.940  1.00  0.00           C
ATOM    191  CD1 PHE A 595      39.850  34.710  29.840  1.00  0.00           C
ATOM    192  HD1 PHE A 595      39.490  35.210  30.730  1.00  0.00           H
ATOM    193  CE1 PHE A 595      39.450  35.080  28.530  1.00  0.00           C
ATOM    194  HE1 PHE A 595      38.630  35.780  28.450  1.00  0.00           H
ATOM    195  CZ  PHE A 595      39.940  34.490  27.390  1.00  0.00           C
ATOM    196  HZ  PHE A 595      39.660  34.840  26.420  1.00  0.00           H
ATOM    197  CD2 PHE A 595      41.070  32.860  28.830  1.00  0.00           C
ATOM    198  HD2 PHE A 595      41.690  31.980  28.890  1.00  0.00           H
ATOM    199  CE2 PHE A 595      40.770  33.390  27.560  1.00  0.00           C
ATOM    200  HE2 PHE A 595      41.020  32.900  26.630  1.00  0.00           H
ATOM    201  C   PHE A 595      40.710  31.190  32.920  1.00  0.00           C
ATOM    202  O   PHE A 595      41.880  31.370  33.360  1.00  0.00           O
ATOM    203  N   PHE A 596      39.720  30.660  33.710  1.00  0.00           N
ATOM    204  HN  PHE A 596      38.810  30.560  33.320  1.00  0.00           H
ATOM    205  CA  PHE A 596      39.960  30.220  35.130  1.00  0.00           C
ATOM    206  HA  PHE A 596      40.350  31.110  35.590  1.00  0.00           H
ATOM    207  CB  PHE A 596      38.690  29.610  35.780  1.00  0.00           C
ATOM    208  HB1 PHE A 596      38.940  28.990  36.660  1.00  0.00           H
ATOM    209  HB2 PHE A 596      38.190  29.000  35.000  1.00  0.00           H
ATOM    210  CG  PHE A 596      37.640  30.700  36.260  1.00  0.00           C
ATOM    211  CD1 PHE A 596      37.640  32.060  35.840  1.00  0.00           C
ATOM    212  HD1 PHE A 596      38.410  32.320  35.120  1.00  0.00           H
ATOM    213  CE1 PHE A 596      36.810  33.040  36.460  1.00  0.00           C
ATOM    214  HE1 PHE A 596      36.890  34.100  36.260  1.00  0.00           H
ATOM    215  CZ  PHE A 596      35.960  32.660  37.470  1.00  0.00           C
ATOM    216  HZ  PHE A 596      35.400  33.450  37.960  1.00  0.00           H
ATOM    217  CD2 PHE A 596      36.640  30.320  37.160  1.00  0.00           C
ATOM    218  HD2 PHE A 596      36.590  29.280  37.440  1.00  0.00           H
ATOM    219  CE2 PHE A 596      35.880  31.310  37.820  1.00  0.00           C
ATOM    220  HE2 PHE A 596      35.040  30.990  38.420  1.00  0.00           H
ATOM    221  C   PHE A 596      41.150  29.300  35.380  1.00  0.00           C
ATOM    222  O   PHE A 596      41.740  29.310  36.460  1.00  0.00           O
ATOM    223  N   LEU A 597      41.350  28.340  34.480  1.00  0.00           N
ATOM    224  HN  LEU A 597      40.890  28.370  33.590  1.00  0.00           H
ATOM    225  CA  LEU A 597      42.330  27.260  34.610  1.00  0.00           C
ATOM    226  HA  LEU A 597      42.860  27.360  35.550  1.00  0.00           H
ATOM    227  CB  LEU A 597      41.510  25.920  34.580  1.00  0.00           C
ATOM    228  HB1 LEU A 597      42.300  25.150  34.670  1.00  0.00           H
ATOM    229  HB2 LEU A 597      41.060  25.760  33.570  1.00  0.00           H
ATOM    230  CG  LEU A 597      40.520  25.750  35.690  1.00  0.00           C
ATOM    231  HG  LEU A 597      39.750  26.550  35.580  1.00  0.00           H
ATOM    232  CD1 LEU A 597      39.790  24.380  35.440  1.00  0.00           C
ATOM    233 HD11 LEU A 597      39.030  24.160  36.220  1.00  0.00           H
ATOM    234 HD12 LEU A 597      40.560  23.580  35.390  1.00  0.00           H
ATOM    235 HD13 LEU A 597      39.210  24.370  34.490  1.00  0.00           H
ATOM    236  CD2 LEU A 597      41.000  25.670  37.150  1.00  0.00           C
ATOM    237 HD21 LEU A 597      40.230  25.270  37.840  1.00  0.00           H
ATOM    238 HD22 LEU A 597      41.310  26.640  37.590  1.00  0.00           H
ATOM    239 HD23 LEU A 597      41.890  24.990  37.150  1.00  0.00           H
ATOM    240  C   LEU A 597      43.340  27.250  33.490  1.00  0.00           C
ATOM    241  O   LEU A 597      44.130  26.340  33.410  1.00  0.00           O
ATOM    242  N   SER A 598      43.520  28.360  32.770  1.00  0.00           N
ATOM    243  HN  SER A 598      42.920  29.130  32.920  1.00  0.00           H
ATOM    244  CA  SER A 598      44.460  28.420  31.730  1.00  0.00           C
ATOM    245  HA  SER A 598      44.450  27.540  31.110  1.00  0.00           H
ATOM    246  CB  SER A 598      44.000  29.570  30.830  1.00  0.00           C
ATOM    247  HB1 SER A 598      44.710  29.660  29.980  1.00  0.00           H
ATOM    248  HB2 SER A 598      44.000  30.570  31.330  1.00  0.00           H
ATOM    249  OG  SER A 598      42.720  29.200  30.350  1.00  0.00           O
ATOM    250  HG1 SER A 598      42.130  28.960  31.060  1.00  0.00           H
ATOM    251  C   SER A 598      45.840  28.540  32.130  1.00  0.00           C
ATOM    252  O   SER A 598      46.680  27.890  31.500  1.00  0.00           O
ATOM    253  N   ASP A 599      46.200  29.280  33.160  1.00  0.00           N
ATOM    254  HN  ASP A 599      45.520  29.910  33.540  1.00  0.00           H
ATOM    255  CA  ASP A 599      47.490  29.370  33.740  1.00  0.00           C
ATOM    256  HA  ASP A 599      48.170  29.080  32.960  1.00  0.00           H
ATOM    257  CB  ASP A 599      47.700  30.860  34.190  1.00  0.00           C
ATOM    258  HB1 ASP A 599      48.580  30.870  34.860  1.00  0.00           H
ATOM    259  HB2 ASP A 599      46.760  31.150  34.700  1.00  0.00           H
ATOM    260  CG  ASP A 599      48.020  31.710  33.050  1.00  0.00           C
ATOM    261  OD1 ASP A 599      48.820  31.390  32.070  1.00  0.00           O
ATOM    262  OD2 ASP A 599      47.620  32.890  33.170  1.00  0.00           O
ATOM    263  C   ASP A 599      47.720  28.450  34.870  1.00  0.00           C
ATOM    264  O   ASP A 599      48.860  28.170  35.270  1.00  0.00           O
ATOM    265  N   PHE A 600      46.610  27.910  35.460  1.00  0.00           N
ATOM    266  HN  PHE A 600      45.720  28.210  35.110  1.00  0.00           H
ATOM    267  CA  PHE A 600      46.640  27.140  36.720  1.00  0.00           C
ATOM    268  HA  PHE A 600      47.010  27.790  37.480  1.00  0.00           H
ATOM    269  CB  PHE A 600      45.200  26.780  37.090  1.00  0.00           C
ATOM    270  HB1 PHE A 600      44.570  26.340  36.280  1.00  0.00           H
ATOM    271  HB2 PHE A 600      44.570  27.690  37.240  1.00  0.00           H
ATOM    272  CG  PHE A 600      44.980  25.960  38.250  1.00  0.00           C
ATOM    273  CD1 PHE A 600      44.630  26.500  39.490  1.00  0.00           C
ATOM    274  HD1 PHE A 600      44.390  27.560  39.530  1.00  0.00           H
ATOM    275  CE1 PHE A 600      44.220  25.680  40.560  1.00  0.00           C
ATOM    276  HE1 PHE A 600      44.010  26.000  41.570  1.00  0.00           H
ATOM    277  CZ  PHE A 600      44.320  24.290  40.380  1.00  0.00           C
ATOM    278  HZ  PHE A 600      43.970  23.620  41.150  1.00  0.00           H
ATOM    279  CD2 PHE A 600      45.000  24.580  38.120  1.00  0.00           C
ATOM    280  HD2 PHE A 600      45.440  24.150  37.240  1.00  0.00           H
ATOM    281  CE2 PHE A 600      44.690  23.700  39.160  1.00  0.00           C
ATOM    282  HE2 PHE A 600      44.570  22.620  39.070  1.00  0.00           H
ATOM    283  C   PHE A 600      47.660  25.960  36.640  1.00  0.00           C
ATOM    284  O   PHE A 600      48.430  25.730  37.570  1.00  0.00           O
ATOM    285  N   LYS A 601      47.680  25.200  35.480  1.00  0.00           N
ATOM    286  HN  LYS A 601      46.950  25.370  34.820  1.00  0.00           H
ATOM    287  CA  LYS A 601      48.570  24.180  35.200  1.00  0.00           C
ATOM    288  HA  LYS A 601      48.620  23.630  36.120  1.00  0.00           H
ATOM    289  CB  LYS A 601      48.090  23.210  34.130  1.00  0.00           C
ATOM    290  HB1 LYS A 601      47.180  22.770  34.590  1.00  0.00           H
ATOM    291  HB2 LYS A 601      48.790  22.420  33.820  1.00  0.00           H
ATOM    292  CG  LYS A 601      47.420  23.870  32.880  1.00  0.00           C
ATOM    293  HG1 LYS A 601      46.710  24.680  33.130  1.00  0.00           H
ATOM    294  HG2 LYS A 601      46.920  23.070  32.300  1.00  0.00           H
ATOM    295  CD  LYS A 601      48.580  24.590  32.060  1.00  0.00           C
ATOM    296  HD1 LYS A 601      49.050  25.290  32.790  1.00  0.00           H
ATOM    297  HD2 LYS A 601      48.090  25.200  31.270  1.00  0.00           H
ATOM    298  CE  LYS A 601      49.630  23.650  31.530  1.00  0.00           C
ATOM    299  HE1 LYS A 601      49.130  22.760  31.110  1.00  0.00           H
ATOM    300  HE2 LYS A 601      50.270  23.280  32.370  1.00  0.00           H
ATOM    301  NZ  LYS A 601      50.410  24.280  30.510  1.00  0.00           N
ATOM    302  HZ1 LYS A 601      49.800  24.490  29.700  1.00  0.00           H
ATOM    303  HZ2 LYS A 601      51.160  23.680  30.100  1.00  0.00           H
ATOM    304  HZ3 LYS A 601      50.850  25.120  30.940  1.00  0.00           H
ATOM    305  C   LYS A 601      50.060  24.500  35.060  1.00  0.00           C
ATOM    306  O   LYS A 601      50.940  23.690  35.200  1.00  0.00           O
ATOM    307  N   ASP A 602      50.380  25.810  34.910  1.00  0.00           N
ATOM    308  HN  ASP A 602      49.720  26.550  34.990  1.00  0.00           H
ATOM    309  CA  ASP A 602      51.750  26.260  34.900  1.00  0.00           C
ATOM    310  HA  ASP A 602      52.400  25.550  34.400  1.00  0.00           H
ATOM    311  CB  ASP A 602      51.870  27.440  33.940  1.00  0.00           C
ATOM    312  HB1 ASP A 602      52.870  27.920  34.020  1.00  0.00           H
ATOM    313  HB2 ASP A 602      51.270  28.300  34.330  1.00  0.00           H
ATOM    314  CG  ASP A 602      51.600  27.150  32.470  1.00  0.00           C
ATOM    315  OD1 ASP A 602      51.950  26.040  32.000  1.00  0.00           O
ATOM    316  OD2 ASP A 602      51.220  28.040  31.720  1.00  0.00           O
ATOM    317  C   ASP A 602      52.310  26.580  36.240  1.00  0.00           C
ATOM    318  O   ASP A 602      53.500  26.890  36.350  1.00  0.00           O
ATOM    319  N   ALA A 603      51.610  26.340  37.400  1.00  0.00           N
ATOM    320  HN  ALA A 603      50.650  26.090  37.340  1.00  0.00           H
ATOM    321  CA  ALA A 603      51.960  27.020  38.670  1.00  0.00           C
ATOM    322  HA  ALA A 603      52.410  27.930  38.310  1.00  0.00           H
ATOM    323  CB  ALA A 603      50.650  27.300  39.420  1.00  0.00           C
ATOM    324  HB1 ALA A 603      50.120  26.360  39.640  1.00  0.00           H
ATOM    325  HB2 ALA A 603      49.970  27.970  38.840  1.00  0.00           H
ATOM    326  HB3 ALA A 603      50.750  27.690  40.450  1.00  0.00           H
ATOM    327  C   ALA A 603      52.880  26.120  39.550  1.00  0.00           C
ATOM    328  O   ALA A 603      53.110  26.520  40.650  1.00  0.00           O
ATOM    329  N   LEU A 604      53.430  25.040  38.980  1.00  0.00           N
ATOM    330  HN  LEU A 604      53.240  24.690  38.060  1.00  0.00           H
ATOM    331  CA  LEU A 604      54.530  24.270  39.580  1.00  0.00           C
ATOM    332  HA  LEU A 604      54.850  24.550  40.570  1.00  0.00           H
ATOM    333  CB  LEU A 604      54.220  22.800  39.730  1.00  0.00           C
ATOM    334  HB1 LEU A 604      55.080  22.170  40.030  1.00  0.00           H
ATOM    335  HB2 LEU A 604      53.990  22.360  38.730  1.00  0.00           H
ATOM    336  CG  LEU A 604      53.040  22.480  40.600  1.00  0.00           C
ATOM    337  HG  LEU A 604      52.170  22.950  40.100  1.00  0.00           H
ATOM    338  CD1 LEU A 604      52.710  20.980  40.640  1.00  0.00           C
ATOM    339 HD11 LEU A 604      52.350  20.590  39.680  1.00  0.00           H
ATOM    340 HD12 LEU A 604      51.820  20.790  41.280  1.00  0.00           H
ATOM    341 HD13 LEU A 604      53.590  20.420  41.040  1.00  0.00           H
ATOM    342  CD2 LEU A 604      53.190  22.940  42.070  1.00  0.00           C
ATOM    343 HD21 LEU A 604      53.490  24.000  42.210  1.00  0.00           H
ATOM    344 HD22 LEU A 604      53.990  22.300  42.480  1.00  0.00           H
ATOM    345 HD23 LEU A 604      52.190  22.780  42.540  1.00  0.00           H
ATOM    346  C   LEU A 604      55.770  24.420  38.710  1.00  0.00           C
ATOM    347  O   LEU A 604      56.890  23.990  39.010  1.00  0.00           O
ATOM    348  N   SER A 605      55.700  25.200  37.630  1.00  0.00           N
ATOM    349  HN  SER A 605      54.820  25.530  37.310  1.00  0.00           H
ATOM    350  CA  SER A 605      56.850  25.560  36.820  1.00  0.00           C
ATOM    351  HA  SER A 605      57.740  25.040  37.150  1.00  0.00           H
ATOM    352  CB  SER A 605      56.620  25.250  35.290  1.00  0.00           C
ATOM    353  HB1 SER A 605      57.650  25.300  34.850  1.00  0.00           H
ATOM    354  HB2 SER A 605      55.870  25.960  34.890  1.00  0.00           H
ATOM    355  OG  SER A 605      56.160  23.970  34.990  1.00  0.00           O
ATOM    356  HG1 SER A 605      55.230  23.930  35.270  1.00  0.00           H
ATOM    357  C   SER A 605      57.240  27.000  37.010  1.00  0.00           C
ATOM    358  O   SER A 605      58.330  27.490  36.720  1.00  0.00           O
ATOM    359  N   LEU A 606      56.320  27.870  37.440  1.00  0.00           N
ATOM    360  HN  LEU A 606      55.460  27.420  37.670  1.00  0.00           H
ATOM    361  CA  LEU A 606      56.550  29.240  37.850  1.00  0.00           C
ATOM    362  HA  LEU A 606      57.470  29.550  37.390  1.00  0.00           H
ATOM    363  CB  LEU A 606      55.430  30.230  37.370  1.00  0.00           C
ATOM    364  HB1 LEU A 606      55.760  31.270  37.580  1.00  0.00           H
ATOM    365  HB2 LEU A 606      54.520  29.910  37.930  1.00  0.00           H
ATOM    366  CG  LEU A 606      55.240  30.200  35.800  1.00  0.00           C
ATOM    367  HG  LEU A 606      54.800  29.250  35.440  1.00  0.00           H
ATOM    368  CD1 LEU A 606      54.330  31.380  35.390  1.00  0.00           C
ATOM    369 HD11 LEU A 606      53.310  31.320  35.820  1.00  0.00           H
ATOM    370 HD12 LEU A 606      54.240  31.410  34.280  1.00  0.00           H
ATOM    371 HD13 LEU A 606      54.860  32.320  35.670  1.00  0.00           H
ATOM    372  CD2 LEU A 606      56.630  30.410  35.090  1.00  0.00           C
ATOM    373 HD21 LEU A 606      56.590  30.420  33.970  1.00  0.00           H
ATOM    374 HD22 LEU A 606      57.120  29.440  35.340  1.00  0.00           H
ATOM    375 HD23 LEU A 606      57.150  31.280  35.540  1.00  0.00           H
ATOM    376  C   LEU A 606      56.780  29.480  39.340  1.00  0.00           C
ATOM    377  O   LEU A 606      56.580  28.610  40.200  1.00  0.00           O
ATOM    378  N   GLN A 607      57.330  30.680  39.720  1.00  0.00           N
ATOM    379  HN  GLN A 607      57.530  31.390  39.050  1.00  0.00           H
ATOM    380  CA  GLN A 607      57.890  30.950  41.050  1.00  0.00           C
ATOM    381  HA  GLN A 607      58.190  29.980  41.450  1.00  0.00           H
ATOM    382  CB  GLN A 607      59.110  31.870  40.980  1.00  0.00           C
ATOM    383  HB1 GLN A 607      59.310  32.490  41.880  1.00  0.00           H
ATOM    384  HB2 GLN A 607      58.900  32.630  40.220  1.00  0.00           H
ATOM    385  CG  GLN A 607      60.460  31.170  40.740  1.00  0.00           C
ATOM    386  HG1 GLN A 607      61.280  31.920  40.660  1.00  0.00           H
ATOM    387  HG2 GLN A 607      60.550  30.640  39.760  1.00  0.00           H
ATOM    388  CD  GLN A 607      60.720  30.050  41.800  1.00  0.00           C
ATOM    389  OE1 GLN A 607      60.210  30.070  42.900  1.00  0.00           O
ATOM    390  NE2 GLN A 607      61.560  29.050  41.400  1.00  0.00           N
ATOM    391 HE21 GLN A 607      61.730  28.350  42.100  1.00  0.00           H
ATOM    392 HE22 GLN A 607      61.970  29.060  40.490  1.00  0.00           H
ATOM    393  C   GLN A 607      56.860  31.410  42.100  1.00  0.00           C
ATOM    394  O   GLN A 607      57.060  32.320  42.920  1.00  0.00           O
ATOM    395  N   CYS A 608      55.740  30.630  42.090  1.00  0.00           N
ATOM    396  HN  CYS A 608      55.630  29.900  41.420  1.00  0.00           H
ATOM    397  CA  CYS A 608      54.620  30.730  42.940  1.00  0.00           C
ATOM    398  HA  CYS A 608      54.140  31.680  42.730  1.00  0.00           H
ATOM    399  CB  CYS A 608      53.590  29.610  42.600  1.00  0.00           C
ATOM    400  HB1 CYS A 608      52.740  29.530  43.320  1.00  0.00           H
ATOM    401  HB2 CYS A 608      54.150  28.680  42.810  1.00  0.00           H
ATOM    402  SG  CYS A 608      52.980  29.720  40.920  1.00  0.00           S
ATOM    403  HG1 CYS A 608      52.930  28.420  40.670  1.00  0.00           H
ATOM    404  C   CYS A 608      55.000  30.740  44.400  1.00  0.00           C
ATOM    405  O   CYS A 608      54.730  31.650  45.110  1.00  0.00           O
ATOM    406  N   LEU A 609      55.500  29.600  44.940  1.00  0.00           N
ATOM    407  HN  LEU A 609      55.620  28.830  44.330  1.00  0.00           H
ATOM    408  CA  LEU A 609      55.870  29.340  46.320  1.00  0.00           C
ATOM    409  HA  LEU A 609      55.000  29.510  46.920  1.00  0.00           H
ATOM    410  CB  LEU A 609      56.420  27.900  46.370  1.00  0.00           C
ATOM    411  HB1 LEU A 609      57.100  27.700  45.510  1.00  0.00           H
ATOM    412  HB2 LEU A 609      55.530  27.250  46.250  1.00  0.00           H
ATOM    413  CG  LEU A 609      57.090  27.590  47.720  1.00  0.00           C
ATOM    414  HG  LEU A 609      56.550  28.270  48.410  1.00  0.00           H
ATOM    415  CD1 LEU A 609      56.790  26.100  48.150  1.00  0.00           C
ATOM    416 HD11 LEU A 609      57.190  25.380  47.420  1.00  0.00           H
ATOM    417 HD12 LEU A 609      55.690  25.900  48.190  1.00  0.00           H
ATOM    418 HD13 LEU A 609      57.280  25.930  49.130  1.00  0.00           H
ATOM    419  CD2 LEU A 609      58.570  27.900  47.540  1.00  0.00           C
ATOM    420 HD21 LEU A 609      58.740  28.990  47.370  1.00  0.00           H
ATOM    421 HD22 LEU A 609      58.980  27.400  46.640  1.00  0.00           H
ATOM    422 HD23 LEU A 609      59.160  27.580  48.420  1.00  0.00           H
ATOM    423  C   LEU A 609      56.730  30.510  46.950  1.00  0.00           C
ATOM    424  O   LEU A 609      56.420  31.010  47.990  1.00  0.00           O
ATOM    425  N   ALA A 610      57.730  31.020  46.180  1.00  0.00           N
ATOM    426  HN  ALA A 610      57.800  30.700  45.230  1.00  0.00           H
ATOM    427  CA  ALA A 610      58.570  32.150  46.430  1.00  0.00           C
ATOM    428  HA  ALA A 610      59.110  31.990  47.340  1.00  0.00           H
ATOM    429  CB  ALA A 610      59.680  32.100  45.420  1.00  0.00           C
ATOM    430  HB1 ALA A 610      60.350  32.970  45.610  1.00  0.00           H
ATOM    431  HB2 ALA A 610      59.290  32.140  44.390  1.00  0.00           H
ATOM    432  HB3 ALA A 610      60.230  31.130  45.420  1.00  0.00           H
ATOM    433  C   ALA A 610      57.870  33.500  46.500  1.00  0.00           C
ATOM    434  O   ALA A 610      57.980  34.230  47.540  1.00  0.00           O
ATOM    435  N   SER A 611      56.920  33.700  45.590  1.00  0.00           N
ATOM    436  HN  SER A 611      56.840  33.060  44.830  1.00  0.00           H
ATOM    437  CA  SER A 611      55.950  34.830  45.620  1.00  0.00           C
ATOM    438  HA  SER A 611      56.570  35.680  45.780  1.00  0.00           H
ATOM    439  CB  SER A 611      55.020  34.890  44.400  1.00  0.00           C
ATOM    440  HB1 SER A 611      54.280  35.710  44.550  1.00  0.00           H
ATOM    441  HB2 SER A 611      54.460  33.930  44.350  1.00  0.00           H
ATOM    442  OG  SER A 611      55.760  35.160  43.230  1.00  0.00           O
ATOM    443  HG1 SER A 611      56.270  34.380  43.030  1.00  0.00           H
ATOM    444  C   SER A 611      55.060  34.700  46.930  1.00  0.00           C
ATOM    445  O   SER A 611      54.960  35.630  47.750  1.00  0.00           O
ATOM    446  N   ILE A 612      54.430  33.560  47.220  1.00  0.00           N
ATOM    447  HN  ILE A 612      54.450  32.740  46.650  1.00  0.00           H
ATOM    448  CA  ILE A 612      53.630  33.430  48.490  1.00  0.00           C
ATOM    449  HA  ILE A 612      52.850  34.160  48.320  1.00  0.00           H
ATOM    450  CB  ILE A 612      52.930  32.020  48.470  1.00  0.00           C
ATOM    451  HB  ILE A 612      53.730  31.250  48.420  1.00  0.00           H
ATOM    452  CG2 ILE A 612      52.070  31.850  49.750  1.00  0.00           C
ATOM    453 HG21 ILE A 612      51.380  32.710  49.850  1.00  0.00           H
ATOM    454 HG22 ILE A 612      52.700  31.790  50.660  1.00  0.00           H
ATOM    455 HG23 ILE A 612      51.380  31.000  49.630  1.00  0.00           H
ATOM    456  CG1 ILE A 612      52.060  31.840  47.190  1.00  0.00           C
ATOM    457 HG11 ILE A 612      52.270  32.500  46.320  1.00  0.00           H
ATOM    458 HG12 ILE A 612      51.040  32.080  47.530  1.00  0.00           H
ATOM    459  CD  ILE A 612      52.060  30.360  46.720  1.00  0.00           C
ATOM    460  HD1 ILE A 612      51.490  30.140  45.800  1.00  0.00           H
ATOM    461  HD2 ILE A 612      51.620  29.760  47.550  1.00  0.00           H
ATOM    462  HD3 ILE A 612      53.100  29.990  46.720  1.00  0.00           H
ATOM    463  C   ILE A 612      54.420  33.580  49.780  1.00  0.00           C
ATOM    464  O   ILE A 612      53.870  34.140  50.750  1.00  0.00           O
ATOM    465  N   LEU A 613      55.680  33.010  49.820  1.00  0.00           N
ATOM    466  HN  LEU A 613      56.000  32.400  49.110  1.00  0.00           H
ATOM    467  CA  LEU A 613      56.500  33.120  51.020  1.00  0.00           C
ATOM    468  HA  LEU A 613      55.900  32.720  51.810  1.00  0.00           H
ATOM    469  CB  LEU A 613      57.810  32.210  51.060  1.00  0.00           C
ATOM    470  HB1 LEU A 613      58.470  32.630  51.840  1.00  0.00           H
ATOM    471  HB2 LEU A 613      58.340  32.280  50.090  1.00  0.00           H
ATOM    472  CG  LEU A 613      57.460  30.790  51.390  1.00  0.00           C
ATOM    473  HG  LEU A 613      56.500  30.560  50.870  1.00  0.00           H
ATOM    474  CD1 LEU A 613      58.540  29.870  50.850  1.00  0.00           C
ATOM    475 HD11 LEU A 613      59.470  30.110  51.420  1.00  0.00           H
ATOM    476 HD12 LEU A 613      58.580  29.980  49.750  1.00  0.00           H
ATOM    477 HD13 LEU A 613      58.190  28.830  51.040  1.00  0.00           H
ATOM    478  CD2 LEU A 613      57.370  30.500  52.880  1.00  0.00           C
ATOM    479 HD21 LEU A 613      56.690  31.190  53.450  1.00  0.00           H
ATOM    480 HD22 LEU A 613      58.360  30.720  53.330  1.00  0.00           H
ATOM    481 HD23 LEU A 613      57.270  29.430  53.140  1.00  0.00           H
ATOM    482  C   LEU A 613      56.870  34.570  51.250  1.00  0.00           C
ATOM    483  O   LEU A 613      56.920  34.990  52.400  1.00  0.00           O
ATOM    484  N   PHE A 614      57.090  35.320  50.190  1.00  0.00           N
ATOM    485  HN  PHE A 614      57.380  34.780  49.400  1.00  0.00           H
ATOM    486  CA  PHE A 614      57.070  36.800  50.370  1.00  0.00           C
ATOM    487  HA  PHE A 614      57.710  37.050  51.200  1.00  0.00           H
ATOM    488  CB  PHE A 614      57.710  37.290  49.020  1.00  0.00           C
ATOM    489  HB1 PHE A 614      57.280  36.730  48.170  1.00  0.00           H
ATOM    490  HB2 PHE A 614      58.800  37.040  49.000  1.00  0.00           H
ATOM    491  CG  PHE A 614      57.590  38.750  48.780  1.00  0.00           C
ATOM    492  CD1 PHE A 614      57.520  39.800  49.780  1.00  0.00           C
ATOM    493  HD1 PHE A 614      57.560  39.540  50.830  1.00  0.00           H
ATOM    494  CE1 PHE A 614      57.360  41.190  49.350  1.00  0.00           C
ATOM    495  HE1 PHE A 614      57.210  41.870  50.170  1.00  0.00           H
ATOM    496  CZ  PHE A 614      57.340  41.510  48.020  1.00  0.00           C
ATOM    497  HZ  PHE A 614      57.330  42.560  47.740  1.00  0.00           H
ATOM    498  CD2 PHE A 614      57.490  39.180  47.420  1.00  0.00           C
ATOM    499  HD2 PHE A 614      57.480  38.400  46.680  1.00  0.00           H
ATOM    500  CE2 PHE A 614      57.420  40.530  47.060  1.00  0.00           C
ATOM    501  HE2 PHE A 614      57.420  40.760  46.000  1.00  0.00           H
ATOM    502  C   PHE A 614      55.770  37.410  50.790  1.00  0.00           C
ATOM    503  O   PHE A 614      55.720  37.930  51.880  1.00  0.00           O
ATOM    504  N   LEU A 615      54.660  37.310  50.030  1.00  0.00           N
ATOM    505  HN  LEU A 615      54.770  36.930  49.110  1.00  0.00           H
ATOM    506  CA  LEU A 615      53.460  37.990  50.160  1.00  0.00           C
ATOM    507  HA  LEU A 615      53.650  39.060  50.190  1.00  0.00           H
ATOM    508  CB  LEU A 615      52.580  37.770  48.870  1.00  0.00           C
ATOM    509  HB1 LEU A 615      51.570  38.210  49.050  1.00  0.00           H
ATOM    510  HB2 LEU A 615      52.400  36.680  48.800  1.00  0.00           H
ATOM    511  CG  LEU A 615      53.290  38.440  47.590  1.00  0.00           C
ATOM    512  HG  LEU A 615      54.380  38.300  47.750  1.00  0.00           H
ATOM    513  CD1 LEU A 615      52.790  37.680  46.330  1.00  0.00           C
ATOM    514 HD11 LEU A 615      51.800  38.060  46.020  1.00  0.00           H
ATOM    515 HD12 LEU A 615      52.710  36.580  46.480  1.00  0.00           H
ATOM    516 HD13 LEU A 615      53.480  37.790  45.480  1.00  0.00           H
ATOM    517  CD2 LEU A 615      53.200  40.050  47.400  1.00  0.00           C
ATOM    518 HD21 LEU A 615      53.730  40.180  46.430  1.00  0.00           H
ATOM    519 HD22 LEU A 615      53.850  40.550  48.160  1.00  0.00           H
ATOM    520 HD23 LEU A 615      52.150  40.380  47.350  1.00  0.00           H
ATOM    521  C   LEU A 615      52.780  37.600  51.480  1.00  0.00           C
ATOM    522  O   LEU A 615      52.150  38.450  52.110  1.00  0.00           O
ATOM    523  N   TYR A 616      52.750  36.310  51.930  1.00  0.00           N
ATOM    524  HN  TYR A 616      53.270  35.650  51.390  1.00  0.00           H
ATOM    525  CA  TYR A 616      52.160  35.960  53.160  1.00  0.00           C
ATOM    526  HA  TYR A 616      51.150  36.310  53.210  1.00  0.00           H
ATOM    527  CB  TYR A 616      52.030  34.390  53.290  1.00  0.00           C
ATOM    528  HB1 TYR A 616      53.010  33.960  52.980  1.00  0.00           H
ATOM    529  HB2 TYR A 616      51.300  34.050  52.540  1.00  0.00           H
ATOM    530  CG  TYR A 616      51.610  33.920  54.670  1.00  0.00           C
ATOM    531  CD1 TYR A 616      50.420  34.300  55.270  1.00  0.00           C
ATOM    532  HD1 TYR A 616      49.660  34.890  54.770  1.00  0.00           H
ATOM    533  CE1 TYR A 616      50.090  33.800  56.550  1.00  0.00           C
ATOM    534  HE1 TYR A 616      49.140  34.050  56.970  1.00  0.00           H
ATOM    535  CZ  TYR A 616      51.020  33.050  57.240  1.00  0.00           C
ATOM    536  OH  TYR A 616      50.780  32.720  58.600  1.00  0.00           O
ATOM    537  HH  TYR A 616      49.850  32.880  58.760  1.00  0.00           H
ATOM    538  CD2 TYR A 616      52.530  33.080  55.400  1.00  0.00           C
ATOM    539  HD2 TYR A 616      53.440  32.760  54.910  1.00  0.00           H
ATOM    540  CE2 TYR A 616      52.200  32.610  56.700  1.00  0.00           C
ATOM    541  HE2 TYR A 616      52.820  31.940  57.290  1.00  0.00           H
ATOM    542  C   TYR A 616      52.940  36.570  54.320  1.00  0.00           C
ATOM    543  O   TYR A 616      52.310  37.170  55.180  1.00  0.00           O
ATOM    544  N   CYS A 617      54.300  36.640  54.320  1.00  0.00           N
ATOM    545  HN  CYS A 617      54.870  36.410  53.540  1.00  0.00           H
ATOM    546  CA  CYS A 617      55.070  37.310  55.360  1.00  0.00           C
ATOM    547  HA  CYS A 617      54.700  37.050  56.350  1.00  0.00           H
ATOM    548  CB  CYS A 617      56.630  37.170  55.300  1.00  0.00           C
ATOM    549  HB1 CYS A 617      57.160  37.670  56.120  1.00  0.00           H
ATOM    550  HB2 CYS A 617      57.000  37.470  54.290  1.00  0.00           H
ATOM    551  SG  CYS A 617      57.070  35.360  55.420  1.00  0.00           S
ATOM    552  HG1 CYS A 617      56.550  35.100  54.230  1.00  0.00           H
ATOM    553  C   CYS A 617      54.730  38.830  55.320  1.00  0.00           C
ATOM    554  O   CYS A 617      54.610  39.450  56.390  1.00  0.00           O
ATOM    555  N   ALA A 618      54.560  39.460  54.140  1.00  0.00           N
ATOM    556  HN  ALA A 618      54.760  38.970  53.300  1.00  0.00           H
ATOM    557  CA  ALA A 618      54.100  40.810  53.960  1.00  0.00           C
ATOM    558  HA  ALA A 618      54.780  41.420  54.540  1.00  0.00           H
ATOM    559  CB  ALA A 618      54.230  41.240  52.480  1.00  0.00           C
ATOM    560  HB1 ALA A 618      53.880  42.270  52.250  1.00  0.00           H
ATOM    561  HB2 ALA A 618      53.660  40.560  51.820  1.00  0.00           H
ATOM    562  HB3 ALA A 618      55.290  41.200  52.140  1.00  0.00           H
ATOM    563  C   ALA A 618      52.680  41.070  54.420  1.00  0.00           C
ATOM    564  O   ALA A 618      52.500  42.130  55.050  1.00  0.00           O
ATOM    565  N   CYS A 619      51.730  40.140  54.230  1.00  0.00           N
ATOM    566  HN  CYS A 619      51.820  39.240  53.810  1.00  0.00           H
ATOM    567  CA  CYS A 619      50.360  40.300  54.650  1.00  0.00           C
ATOM    568  HA  CYS A 619      49.810  41.120  54.200  1.00  0.00           H
ATOM    569  CB  CYS A 619      49.380  39.230  54.130  1.00  0.00           C
ATOM    570  HB1 CYS A 619      48.400  39.480  54.600  1.00  0.00           H
ATOM    571  HB2 CYS A 619      49.740  38.210  54.350  1.00  0.00           H
ATOM    572  SG  CYS A 619      49.090  39.260  52.380  1.00  0.00           S
ATOM    573  HG1 CYS A 619      50.380  39.140  52.070  1.00  0.00           H
ATOM    574  C   CYS A 619      50.130  40.380  56.140  1.00  0.00           C
ATOM    575  O   CYS A 619      49.290  41.110  56.610  1.00  0.00           O
ATOM    576  N   MET A 620      50.820  39.570  56.960  1.00  0.00           N
ATOM    577  HN  MET A 620      51.390  38.860  56.540  1.00  0.00           H
ATOM    578  CA  MET A 620      50.640  39.510  58.450  1.00  0.00           C
ATOM    579  HA  MET A 620      49.630  39.140  58.470  1.00  0.00           H
ATOM    580  CB  MET A 620      51.470  38.430  59.090  1.00  0.00           C
ATOM    581  HB1 MET A 620      51.320  38.540  60.180  1.00  0.00           H
ATOM    582  HB2 MET A 620      52.570  38.550  58.900  1.00  0.00           H
ATOM    583  CG  MET A 620      51.050  36.970  58.750  1.00  0.00           C
ATOM    584  HG1 MET A 620      51.690  36.670  57.900  1.00  0.00           H
ATOM    585  HG2 MET A 620      50.020  37.050  58.330  1.00  0.00           H
ATOM    586  SD  MET A 620      50.880  35.780  60.130  1.00  0.00           S
ATOM    587  CE  MET A 620      49.320  36.460  60.690  1.00  0.00           C
ATOM    588  HE1 MET A 620      49.010  35.980  61.640  1.00  0.00           H
ATOM    589  HE2 MET A 620      48.510  36.050  60.060  1.00  0.00           H
ATOM    590  HE3 MET A 620      49.320  37.560  60.810  1.00  0.00           H
ATOM    591  C   MET A 620      50.720  40.800  59.220  1.00  0.00           C
ATOM    592  O   MET A 620      49.700  41.160  59.770  1.00  0.00           O
ATOM    593  N   SER A 621      51.760  41.650  59.090  1.00  0.00           N
ATOM    594  HN  SER A 621      52.540  41.250  58.610  1.00  0.00           H
ATOM    595  CA  SER A 621      51.830  42.900  59.750  1.00  0.00           C
ATOM    596  HA  SER A 621      52.030  42.620  60.770  1.00  0.00           H
ATOM    597  CB  SER A 621      53.110  43.810  59.290  1.00  0.00           C
ATOM    598  HB1 SER A 621      53.170  44.030  58.200  1.00  0.00           H
ATOM    599  HB2 SER A 621      53.950  43.150  59.580  1.00  0.00           H
ATOM    600  OG  SER A 621      53.280  45.040  60.000  1.00  0.00           O
ATOM    601  HG1 SER A 621      52.640  45.680  59.680  1.00  0.00           H
ATOM    602  C   SER A 621      50.660  43.780  59.870  1.00  0.00           C
ATOM    603  O   SER A 621      50.240  44.090  60.980  1.00  0.00           O
ATOM    604  N   PRO A 622      50.010  44.240  58.750  1.00  0.00           N
ATOM    605  CD  PRO A 622      50.460  44.320  57.350  1.00  0.00           C
ATOM    606  HD1 PRO A 622      50.900  43.360  57.000  1.00  0.00           H
ATOM    607  HD2 PRO A 622      51.220  45.130  57.330  1.00  0.00           H
ATOM    608  CA  PRO A 622      48.850  45.180  58.810  1.00  0.00           C
ATOM    609  HA  PRO A 622      49.020  45.940  59.560  1.00  0.00           H
ATOM    610  CB  PRO A 622      48.550  45.760  57.390  1.00  0.00           C
ATOM    611  HB1 PRO A 622      49.060  46.740  57.330  1.00  0.00           H
ATOM    612  HB2 PRO A 622      47.470  45.950  57.160  1.00  0.00           H
ATOM    613  CG  PRO A 622      49.250  44.750  56.510  1.00  0.00           C
ATOM    614  HG1 PRO A 622      48.520  43.920  56.350  1.00  0.00           H
ATOM    615  HG2 PRO A 622      49.580  45.240  55.570  1.00  0.00           H
ATOM    616  C   PRO A 622      47.590  44.450  59.330  1.00  0.00           C
ATOM    617  O   PRO A 622      46.880  45.060  60.120  1.00  0.00           O
ATOM    618  N   VAL A 623      47.230  43.260  59.030  1.00  0.00           N
ATOM    619  HN  VAL A 623      47.820  42.660  58.480  1.00  0.00           H
ATOM    620  CA  VAL A 623      46.160  42.490  59.760  1.00  0.00           C
ATOM    621  HA  VAL A 623      45.250  43.060  59.720  1.00  0.00           H
ATOM    622  CB  VAL A 623      45.740  41.180  59.000  1.00  0.00           C
ATOM    623  HB  VAL A 623      46.480  40.370  59.230  1.00  0.00           H
ATOM    624  CG1 VAL A 623      44.410  40.830  59.580  1.00  0.00           C
ATOM    625 HG11 VAL A 623      43.760  41.720  59.490  1.00  0.00           H
ATOM    626 HG12 VAL A 623      44.420  40.650  60.680  1.00  0.00           H
ATOM    627 HG13 VAL A 623      44.010  39.920  59.070  1.00  0.00           H
ATOM    628  CG2 VAL A 623      45.640  41.570  57.500  1.00  0.00           C
ATOM    629 HG21 VAL A 623      46.640  41.810  57.100  1.00  0.00           H
ATOM    630 HG22 VAL A 623      44.950  42.440  57.340  1.00  0.00           H
ATOM    631 HG23 VAL A 623      45.280  40.710  56.900  1.00  0.00           H
ATOM    632  C   VAL A 623      46.370  42.320  61.250  1.00  0.00           C
ATOM    633  O   VAL A 623      45.470  42.580  62.080  1.00  0.00           O
ATOM    634  N   ILE A 624      47.640  42.070  61.750  1.00  0.00           N
ATOM    635  HN  ILE A 624      48.410  42.020  61.110  1.00  0.00           H
ATOM    636  CA  ILE A 624      47.970  42.040  63.140  1.00  0.00           C
ATOM    637  HA  ILE A 624      47.330  41.380  63.700  1.00  0.00           H
ATOM    638  CB  ILE A 624      49.430  41.470  63.310  1.00  0.00           C
ATOM    639  HB  ILE A 624      49.990  42.030  62.530  1.00  0.00           H
ATOM    640  CG2 ILE A 624      49.950  41.780  64.740  1.00  0.00           C
ATOM    641 HG21 ILE A 624      49.780  42.800  65.140  1.00  0.00           H
ATOM    642 HG22 ILE A 624      51.050  41.620  64.710  1.00  0.00           H
ATOM    643 HG23 ILE A 624      49.530  41.050  65.450  1.00  0.00           H
ATOM    644  CG1 ILE A 624      49.540  40.020  62.930  1.00  0.00           C
ATOM    645 HG11 ILE A 624      50.620  39.740  62.960  1.00  0.00           H
ATOM    646 HG12 ILE A 624      49.300  39.960  61.850  1.00  0.00           H
ATOM    647  CD  ILE A 624      48.760  38.970  63.750  1.00  0.00           C
ATOM    648  HD1 ILE A 624      48.920  39.010  64.860  1.00  0.00           H
ATOM    649  HD2 ILE A 624      48.850  37.930  63.360  1.00  0.00           H
ATOM    650  HD3 ILE A 624      47.700  39.210  63.540  1.00  0.00           H
ATOM    651  C   ILE A 624      47.800  43.460  63.790  1.00  0.00           C
ATOM    652  O   ILE A 624      47.310  43.730  64.930  1.00  0.00           O
ATOM    653  N   THR A 625      48.170  44.540  62.950  1.00  0.00           N
ATOM    654  HN  THR A 625      48.520  44.240  62.080  1.00  0.00           H
ATOM    655  CA  THR A 625      48.150  45.970  63.320  1.00  0.00           C
ATOM    656  HA  THR A 625      48.560  45.940  64.320  1.00  0.00           H
ATOM    657  CB  THR A 625      48.870  46.860  62.410  1.00  0.00           C
ATOM    658  HB  THR A 625      48.480  46.800  61.370  1.00  0.00           H
ATOM    659  OG1 THR A 625      50.240  46.490  62.450  1.00  0.00           O
ATOM    660  HG1 THR A 625      50.270  45.720  61.870  1.00  0.00           H
ATOM    661  CG2 THR A 625      48.880  48.410  62.810  1.00  0.00           C
ATOM    662 HG21 THR A 625      47.920  48.860  62.490  1.00  0.00           H
ATOM    663 HG22 THR A 625      49.610  48.920  62.150  1.00  0.00           H
ATOM    664 HG23 THR A 625      49.080  48.590  63.880  1.00  0.00           H
ATOM    665  C   THR A 625      46.710  46.570  63.430  1.00  0.00           C
ATOM    666  O   THR A 625      46.410  47.340  64.340  1.00  0.00           O
ATOM    667  N   PHE A 626      45.850  46.140  62.480  1.00  0.00           N
ATOM    668  HN  PHE A 626      46.120  45.540  61.740  1.00  0.00           H
ATOM    669  CA  PHE A 626      44.420  46.470  62.480  1.00  0.00           C
ATOM    670  HA  PHE A 626      44.210  47.520  62.590  1.00  0.00           H
ATOM    671  CB  PHE A 626      43.880  45.780  61.200  1.00  0.00           C
ATOM    672  HB1 PHE A 626      44.090  44.690  61.230  1.00  0.00           H
ATOM    673  HB2 PHE A 626      44.320  46.210  60.280  1.00  0.00           H
ATOM    674  CG  PHE A 626      42.370  45.920  60.990  1.00  0.00           C
ATOM    675  CD1 PHE A 626      41.610  44.870  60.520  1.00  0.00           C
ATOM    676  HD1 PHE A 626      42.040  43.890  60.580  1.00  0.00           H
ATOM    677  CE1 PHE A 626      40.260  45.060  60.170  1.00  0.00           C
ATOM    678  HE1 PHE A 626      39.670  44.200  59.920  1.00  0.00           H
ATOM    679  CZ  PHE A 626      39.690  46.380  60.280  1.00  0.00           C
ATOM    680  HZ  PHE A 626      38.680  46.520  59.940  1.00  0.00           H
ATOM    681  CD2 PHE A 626      41.780  47.180  61.120  1.00  0.00           C
ATOM    682  HD2 PHE A 626      42.360  48.040  61.400  1.00  0.00           H
ATOM    683  CE2 PHE A 626      40.450  47.430  60.750  1.00  0.00           C
ATOM    684  HE2 PHE A 626      39.990  48.410  60.680  1.00  0.00           H
ATOM    685  C   PHE A 626      43.720  45.780  63.710  1.00  0.00           C
ATOM    686  O   PHE A 626      42.900  46.390  64.410  1.00  0.00           O
ATOM    687  N   GLY A 627      44.010  44.500  63.960  1.00  0.00           N
ATOM    688  HN  GLY A 627      44.610  44.040  63.310  1.00  0.00           H
ATOM    689  CA  GLY A 627      43.490  43.820  65.190  1.00  0.00           C
ATOM    690  HA1 GLY A 627      44.020  42.880  65.110  1.00  0.00           H
ATOM    691  HA2 GLY A 627      42.410  43.760  65.200  1.00  0.00           H
ATOM    692  C   GLY A 627      43.860  44.420  66.540  1.00  0.00           C
ATOM    693  O   GLY A 627      43.130  44.360  67.530  1.00  0.00           O
ATOM    694  N   GLY A 628      45.050  45.010  66.500  1.00  0.00           N
ATOM    695  HN  GLY A 628      45.530  44.930  65.630  1.00  0.00           H
ATOM    696  CA  GLY A 628      45.690  45.660  67.700  1.00  0.00           C
ATOM    697  HA1 GLY A 628      46.770  45.680  67.650  1.00  0.00           H
ATOM    698  HA2 GLY A 628      45.430  45.090  68.570  1.00  0.00           H
ATOM    699  C   GLY A 628      45.020  47.010  67.860  1.00  0.00           C
ATOM    700  O   GLY A 628      44.480  47.340  68.860  1.00  0.00           O
ATOM    701  N   LEU A 629      45.020  47.760  66.750  1.00  0.00           N
ATOM    702  HN  LEU A 629      45.560  47.380  65.990  1.00  0.00           H
ATOM    703  CA  LEU A 629      44.440  49.120  66.620  1.00  0.00           C
ATOM    704  HA  LEU A 629      45.060  49.830  67.150  1.00  0.00           H
ATOM    705  CB  LEU A 629      44.530  49.490  65.140  1.00  0.00           C
ATOM    706  HB1 LEU A 629      43.990  48.720  64.540  1.00  0.00           H
ATOM    707  HB2 LEU A 629      45.610  49.530  64.870  1.00  0.00           H
ATOM    708  CG  LEU A 629      44.030  50.920  64.720  1.00  0.00           C
ATOM    709  HG  LEU A 629      42.930  50.940  64.850  1.00  0.00           H
ATOM    710  CD1 LEU A 629      44.620  52.070  65.490  1.00  0.00           C
ATOM    711 HD11 LEU A 629      44.010  52.980  65.290  1.00  0.00           H
ATOM    712 HD12 LEU A 629      45.670  52.250  65.210  1.00  0.00           H
ATOM    713 HD13 LEU A 629      44.530  51.850  66.580  1.00  0.00           H
ATOM    714  CD2 LEU A 629      44.340  51.010  63.230  1.00  0.00           C
ATOM    715 HD21 LEU A 629      45.450  51.120  63.220  1.00  0.00           H
ATOM    716 HD22 LEU A 629      43.920  51.950  62.810  1.00  0.00           H
ATOM    717 HD23 LEU A 629      44.050  50.130  62.600  1.00  0.00           H
ATOM    718  C   LEU A 629      42.990  49.290  67.080  1.00  0.00           C
ATOM    719  O   LEU A 629      42.730  50.070  67.990  1.00  0.00           O
ATOM    720  N   LEU A 630      42.070  48.540  66.500  1.00  0.00           N
ATOM    721  HN  LEU A 630      42.340  47.780  65.900  1.00  0.00           H
ATOM    722  CA  LEU A 630      40.640  48.520  66.670  1.00  0.00           C
ATOM    723  HA  LEU A 630      40.270  49.530  66.690  1.00  0.00           H
ATOM    724  CB  LEU A 630      39.900  47.860  65.460  1.00  0.00           C
ATOM    725  HB1 LEU A 630      40.340  46.880  65.180  1.00  0.00           H
ATOM    726  HB2 LEU A 630      40.270  48.540  64.670  1.00  0.00           H
ATOM    727  CG  LEU A 630      38.360  47.930  65.530  1.00  0.00           C
ATOM    728  HG  LEU A 630      38.220  47.230  66.380  1.00  0.00           H
ATOM    729  CD1 LEU A 630      37.820  49.370  65.700  1.00  0.00           C
ATOM    730 HD11 LEU A 630      38.140  50.140  64.970  1.00  0.00           H
ATOM    731 HD12 LEU A 630      38.140  49.810  66.670  1.00  0.00           H
ATOM    732 HD13 LEU A 630      36.710  49.350  65.760  1.00  0.00           H
ATOM    733  CD2 LEU A 630      37.710  47.260  64.290  1.00  0.00           C
ATOM    734 HD21 LEU A 630      36.600  47.180  64.300  1.00  0.00           H
ATOM    735 HD22 LEU A 630      38.100  46.220  64.270  1.00  0.00           H
ATOM    736 HD23 LEU A 630      38.010  47.760  63.340  1.00  0.00           H
ATOM    737  C   LEU A 630      40.270  47.800  67.980  1.00  0.00           C
ATOM    738  O   LEU A 630      39.270  48.160  68.600  1.00  0.00           O
ATOM    739  N   GLY A 631      41.110  46.770  68.440  1.00  0.00           N
ATOM    740  HN  GLY A 631      41.880  46.380  67.960  1.00  0.00           H
ATOM    741  CA  GLY A 631      41.060  46.210  69.830  1.00  0.00           C
ATOM    742  HA1 GLY A 631      41.820  45.440  69.930  1.00  0.00           H
ATOM    743  HA2 GLY A 631      40.080  45.790  70.010  1.00  0.00           H
ATOM    744  C   GLY A 631      41.330  47.350  70.820  1.00  0.00           C
ATOM    745  O   GLY A 631      40.530  47.600  71.670  1.00  0.00           O
ATOM    746  N   GLU A 632      42.320  48.220  70.620  1.00  0.00           N
ATOM    747  HN  GLU A 632      42.910  48.230  69.810  1.00  0.00           H
ATOM    748  CA  GLU A 632      42.540  49.290  71.600  1.00  0.00           C
ATOM    749  HA  GLU A 632      42.540  48.830  72.570  1.00  0.00           H
ATOM    750  CB  GLU A 632      44.010  49.770  71.460  1.00  0.00           C
ATOM    751  HB1 GLU A 632      44.310  49.760  70.390  1.00  0.00           H
ATOM    752  HB2 GLU A 632      44.600  48.940  71.880  1.00  0.00           H
ATOM    753  CG  GLU A 632      44.400  51.100  72.160  1.00  0.00           C
ATOM    754  HG1 GLU A 632      43.890  51.080  73.150  1.00  0.00           H
ATOM    755  HG2 GLU A 632      43.970  52.000  71.680  1.00  0.00           H
ATOM    756  CD  GLU A 632      45.860  51.120  72.440  1.00  0.00           C
ATOM    757  OE1 GLU A 632      46.190  51.040  73.670  1.00  0.00           O
ATOM    758  OE2 GLU A 632      46.710  51.000  71.560  1.00  0.00           O
ATOM    759  C   GLU A 632      41.590  50.420  71.520  1.00  0.00           C
ATOM    760  O   GLU A 632      41.190  51.050  72.510  1.00  0.00           O
ATOM    761  N   ALA A 633      41.080  50.750  70.330  1.00  0.00           N
ATOM    762  HN  ALA A 633      41.470  50.380  69.500  1.00  0.00           H
ATOM    763  CA  ALA A 633      40.010  51.780  70.160  1.00  0.00           C
ATOM    764  HA  ALA A 633      40.360  52.740  70.500  1.00  0.00           H
ATOM    765  CB  ALA A 633      39.680  51.840  68.730  1.00  0.00           C
ATOM    766  HB1 ALA A 633      40.520  52.020  68.040  1.00  0.00           H
ATOM    767  HB2 ALA A 633      38.930  52.620  68.500  1.00  0.00           H
ATOM    768  HB3 ALA A 633      39.290  50.830  68.480  1.00  0.00           H
ATOM    769  C   ALA A 633      38.670  51.500  70.850  1.00  0.00           C
ATOM    770  O   ALA A 633      38.030  52.360  71.450  1.00  0.00           O
ATOM    771  N   THR A 634      38.280  50.200  70.780  1.00  0.00           N
ATOM    772  HN  THR A 634      38.790  49.600  70.180  1.00  0.00           H
ATOM    773  CA  THR A 634      37.010  49.760  71.370  1.00  0.00           C
ATOM    774  HA  THR A 634      36.380  50.630  71.530  1.00  0.00           H
ATOM    775  CB  THR A 634      36.240  48.950  70.420  1.00  0.00           C
ATOM    776  HB  THR A 634      35.340  48.570  70.950  1.00  0.00           H
ATOM    777  OG1 THR A 634      36.950  47.730  70.080  1.00  0.00           O
ATOM    778  HG1 THR A 634      37.790  48.030  69.730  1.00  0.00           H
ATOM    779  CG2 THR A 634      35.990  49.710  69.160  1.00  0.00           C
ATOM    780 HG21 THR A 634      35.520  50.680  69.450  1.00  0.00           H
ATOM    781 HG22 THR A 634      35.340  49.050  68.550  1.00  0.00           H
ATOM    782 HG23 THR A 634      36.910  49.970  68.590  1.00  0.00           H
ATOM    783  C   THR A 634      37.030  49.150  72.830  1.00  0.00           C
ATOM    784  O   THR A 634      36.100  48.520  73.340  1.00  0.00           O
ATOM    785  N   GLU A 635      38.220  49.300  73.520  1.00  0.00           N
ATOM    786  HN  GLU A 635      38.950  49.870  73.170  1.00  0.00           H
ATOM    787  CA  GLU A 635      38.380  48.800  74.960  1.00  0.00           C
ATOM    788  HA  GLU A 635      39.380  49.020  75.310  1.00  0.00           H
ATOM    789  CB  GLU A 635      37.660  49.620  75.990  1.00  0.00           C
ATOM    790  HB1 GLU A 635      37.790  49.110  76.970  1.00  0.00           H
ATOM    791  HB2 GLU A 635      36.630  49.740  75.630  1.00  0.00           H
ATOM    792  CG  GLU A 635      38.190  51.030  76.320  1.00  0.00           C
ATOM    793  HG1 GLU A 635      38.200  51.800  75.520  1.00  0.00           H
ATOM    794  HG2 GLU A 635      39.190  51.020  76.790  1.00  0.00           H
ATOM    795  CD  GLU A 635      37.390  51.640  77.420  1.00  0.00           C
ATOM    796  OE1 GLU A 635      37.820  51.790  78.610  1.00  0.00           O
ATOM    797  OE2 GLU A 635      36.270  51.990  77.070  1.00  0.00           O
ATOM    798  C   GLU A 635      38.360  47.360  75.110  1.00  0.00           C
ATOM    799  O   GLU A 635      38.110  46.800  76.150  1.00  0.00           O
ATOM    800  N   GLY A 636      38.820  46.680  73.980  1.00  0.00           N
ATOM    801  HN  GLY A 636      39.120  47.240  73.210  1.00  0.00           H
ATOM    802  CA  GLY A 636      39.100  45.250  73.780  1.00  0.00           C
ATOM    803  HA1 GLY A 636      39.590  44.910  74.690  1.00  0.00           H
ATOM    804  HA2 GLY A 636      39.670  45.140  72.880  1.00  0.00           H
ATOM    805  C   GLY A 636      37.910  44.610  73.460  1.00  0.00           C
ATOM    806  O   GLY A 636      37.830  43.450  73.760  1.00  0.00           O
ATOM    807  N   ARG A 637      36.880  45.200  72.800  1.00  0.00           N
ATOM    808  HN  ARG A 637      36.860  46.190  72.690  1.00  0.00           H
ATOM    809  CA  ARG A 637      35.670  44.510  72.220  1.00  0.00           C
ATOM    810  HA  ARG A 637      35.180  43.890  72.960  1.00  0.00           H
ATOM    811  CB  ARG A 637      34.610  45.570  71.820  1.00  0.00           C
ATOM    812  HB1 ARG A 637      33.790  45.220  71.160  1.00  0.00           H
ATOM    813  HB2 ARG A 637      35.130  46.440  71.350  1.00  0.00           H
ATOM    814  CG  ARG A 637      33.980  46.140  73.170  1.00  0.00           C
ATOM    815  HG1 ARG A 637      33.660  47.200  73.070  1.00  0.00           H
ATOM    816  HG2 ARG A 637      34.740  46.200  73.980  1.00  0.00           H
ATOM    817  CD  ARG A 637      32.930  45.260  73.780  1.00  0.00           C
ATOM    818  HD1 ARG A 637      32.700  45.530  74.840  1.00  0.00           H
ATOM    819  HD2 ARG A 637      33.280  44.200  73.710  1.00  0.00           H
ATOM    820  NE  ARG A 637      31.730  45.300  72.920  1.00  0.00           N
ATOM    821  HE  ARG A 637      31.590  46.140  72.410  1.00  0.00           H
ATOM    822  CZ  ARG A 637      30.590  44.760  73.220  1.00  0.00           C
ATOM    823  NH1 ARG A 637      30.410  43.820  74.090  1.00  0.00           N
ATOM    824 HH11 ARG A 637      31.230  43.440  74.500  1.00  0.00           H
ATOM    825 HH12 ARG A 637      29.480  43.530  74.330  1.00  0.00           H
ATOM    826  NH2 ARG A 637      29.580  45.030  72.390  1.00  0.00           N
ATOM    827 HH21 ARG A 637      29.830  45.500  71.550  1.00  0.00           H
ATOM    828 HH22 ARG A 637      28.740  44.500  72.390  1.00  0.00           H
ATOM    829  C   ARG A 637      35.890  43.590  70.940  1.00  0.00           C
ATOM    830  O   ARG A 637      35.420  42.420  70.960  1.00  0.00           O
ATOM    831  N   ILE A 638      36.630  44.020  69.880  1.00  0.00           N
ATOM    832  HN  ILE A 638      37.120  44.850  70.130  1.00  0.00           H
ATOM    833  CA  ILE A 638      37.010  43.290  68.650  1.00  0.00           C
ATOM    834  HA  ILE A 638      36.330  42.530  68.310  1.00  0.00           H
ATOM    835  CB  ILE A 638      37.190  44.300  67.540  1.00  0.00           C
ATOM    836  HB  ILE A 638      38.010  45.040  67.710  1.00  0.00           H
ATOM    837  CG2 ILE A 638      37.650  43.680  66.200  1.00  0.00           C
ATOM    838 HG21 ILE A 638      38.620  43.130  66.290  1.00  0.00           H
ATOM    839 HG22 ILE A 638      37.850  44.460  65.430  1.00  0.00           H
ATOM    840 HG23 ILE A 638      36.940  42.880  65.860  1.00  0.00           H
ATOM    841  CG1 ILE A 638      35.990  45.210  67.390  1.00  0.00           C
ATOM    842 HG11 ILE A 638      36.200  46.010  66.630  1.00  0.00           H
ATOM    843 HG12 ILE A 638      35.820  45.800  68.310  1.00  0.00           H
ATOM    844  CD  ILE A 638      34.650  44.520  66.960  1.00  0.00           C
ATOM    845  HD1 ILE A 638      34.750  43.420  66.870  1.00  0.00           H
ATOM    846  HD2 ILE A 638      34.390  44.970  65.980  1.00  0.00           H
ATOM    847  HD3 ILE A 638      33.860  44.700  67.720  1.00  0.00           H
ATOM    848  C   ILE A 638      38.340  42.540  68.900  1.00  0.00           C
ATOM    849  O   ILE A 638      39.260  42.970  69.620  1.00  0.00           O
ATOM    850  N   SER A 639      38.490  41.350  68.400  1.00  0.00           N
ATOM    851  HN  SER A 639      37.830  41.020  67.730  1.00  0.00           H
ATOM    852  CA  SER A 639      39.610  40.470  68.710  1.00  0.00           C
ATOM    853  HA  SER A 639      40.320  40.980  69.340  1.00  0.00           H
ATOM    854  CB  SER A 639      39.180  39.200  69.370  1.00  0.00           C
ATOM    855  HB1 SER A 639      38.520  38.590  68.720  1.00  0.00           H
ATOM    856  HB2 SER A 639      38.480  39.480  70.180  1.00  0.00           H
ATOM    857  OG  SER A 639      40.320  38.450  69.830  1.00  0.00           O
ATOM    858  HG1 SER A 639      40.660  39.070  70.490  1.00  0.00           H
ATOM    859  C   SER A 639      40.310  40.230  67.320  1.00  0.00           C
ATOM    860  O   SER A 639      39.630  40.130  66.280  1.00  0.00           O
ATOM    861  N   ALA A 640      41.670  40.270  67.370  1.00  0.00           N
ATOM    862  HN  ALA A 640      42.150  40.460  68.220  1.00  0.00           H
ATOM    863  CA  ALA A 640      42.480  39.980  66.180  1.00  0.00           C
ATOM    864  HA  ALA A 640      42.270  40.830  65.540  1.00  0.00           H
ATOM    865  CB  ALA A 640      43.920  40.090  66.510  1.00  0.00           C
ATOM    866  HB1 ALA A 640      44.560  40.010  65.600  1.00  0.00           H
ATOM    867  HB2 ALA A 640      44.300  39.330  67.220  1.00  0.00           H
ATOM    868  HB3 ALA A 640      44.130  41.070  66.990  1.00  0.00           H
ATOM    869  C   ALA A 640      42.080  38.840  65.370  1.00  0.00           C
ATOM    870  O   ALA A 640      42.120  38.890  64.190  1.00  0.00           O
ATOM    871  N   ILE A 641      41.690  37.750  66.000  1.00  0.00           N
ATOM    872  HN  ILE A 641      41.760  37.730  66.990  1.00  0.00           H
ATOM    873  CA  ILE A 641      41.340  36.440  65.420  1.00  0.00           C
ATOM    874  HA  ILE A 641      42.210  36.130  64.870  1.00  0.00           H
ATOM    875  CB  ILE A 641      41.170  35.310  66.420  1.00  0.00           C
ATOM    876  HB  ILE A 641      42.060  35.410  67.090  1.00  0.00           H
ATOM    877  CG2 ILE A 641      39.860  35.530  67.210  1.00  0.00           C
ATOM    878 HG21 ILE A 641      39.780  34.750  67.980  1.00  0.00           H
ATOM    879 HG22 ILE A 641      38.970  35.500  66.550  1.00  0.00           H
ATOM    880 HG23 ILE A 641      39.870  36.560  67.640  1.00  0.00           H
ATOM    881  CG1 ILE A 641      41.180  33.850  65.880  1.00  0.00           C
ATOM    882 HG11 ILE A 641      40.390  33.730  65.100  1.00  0.00           H
ATOM    883 HG12 ILE A 641      40.770  33.230  66.710  1.00  0.00           H
ATOM    884  CD  ILE A 641      42.580  33.310  65.400  1.00  0.00           C
ATOM    885  HD1 ILE A 641      43.420  33.880  65.880  1.00  0.00           H
ATOM    886  HD2 ILE A 641      42.540  33.220  64.290  1.00  0.00           H
ATOM    887  HD3 ILE A 641      42.770  32.300  65.820  1.00  0.00           H
ATOM    888  C   ILE A 641      40.190  36.620  64.440  1.00  0.00           C
ATOM    889  O   ILE A 641      40.210  35.990  63.320  1.00  0.00           O
ATOM    890  N   GLU A 642      39.250  37.490  64.740  1.00  0.00           N
ATOM    891  HN  GLU A 642      39.360  37.970  65.600  1.00  0.00           H
ATOM    892  CA  GLU A 642      38.100  37.770  63.940  1.00  0.00           C
ATOM    893  HA  GLU A 642      37.650  36.810  63.770  1.00  0.00           H
ATOM    894  CB  GLU A 642      37.120  38.620  64.730  1.00  0.00           C
ATOM    895  HB1 GLU A 642      36.200  38.590  64.100  1.00  0.00           H
ATOM    896  HB2 GLU A 642      37.360  39.700  64.620  1.00  0.00           H
ATOM    897  CG  GLU A 642      36.750  38.140  66.120  1.00  0.00           C
ATOM    898  HG1 GLU A 642      37.580  38.190  66.850  1.00  0.00           H
ATOM    899  HG2 GLU A 642      36.380  37.090  66.030  1.00  0.00           H
ATOM    900  CD  GLU A 642      35.680  39.050  66.680  1.00  0.00           C
ATOM    901  OE1 GLU A 642      34.510  38.880  66.180  1.00  0.00           O
ATOM    902  OE2 GLU A 642      35.930  39.980  67.480  1.00  0.00           O
ATOM    903  C   GLU A 642      38.420  38.260  62.530  1.00  0.00           C
ATOM    904  O   GLU A 642      37.930  37.830  61.490  1.00  0.00           O
ATOM    905  N   SER A 643      39.440  39.150  62.510  1.00  0.00           N
ATOM    906  HN  SER A 643      39.990  39.200  63.350  1.00  0.00           H
ATOM    907  CA  SER A 643      40.090  39.720  61.340  1.00  0.00           C
ATOM    908  HA  SER A 643      39.360  40.210  60.720  1.00  0.00           H
ATOM    909  CB  SER A 643      41.010  40.920  61.670  1.00  0.00           C
ATOM    910  HB1 SER A 643      41.440  41.360  60.740  1.00  0.00           H
ATOM    911  HB2 SER A 643      41.850  40.590  62.330  1.00  0.00           H
ATOM    912  OG  SER A 643      40.320  41.900  62.450  1.00  0.00           O
ATOM    913  HG1 SER A 643      39.940  41.540  63.250  1.00  0.00           H
ATOM    914  C   SER A 643      40.910  38.750  60.550  1.00  0.00           C
ATOM    915  O   SER A 643      40.970  38.800  59.330  1.00  0.00           O
ATOM    916  N   LEU A 644      41.620  37.850  61.260  1.00  0.00           N
ATOM    917  HN  LEU A 644      41.590  37.880  62.250  1.00  0.00           H
ATOM    918  CA  LEU A 644      42.340  36.800  60.500  1.00  0.00           C
ATOM    919  HA  LEU A 644      42.970  37.290  59.770  1.00  0.00           H
ATOM    920  CB  LEU A 644      43.310  35.960  61.340  1.00  0.00           C
ATOM    921  HB1 LEU A 644      43.730  35.140  60.720  1.00  0.00           H
ATOM    922  HB2 LEU A 644      42.700  35.350  62.040  1.00  0.00           H
ATOM    923  CG  LEU A 644      44.320  36.730  62.100  1.00  0.00           C
ATOM    924  HG  LEU A 644      43.850  37.390  62.860  1.00  0.00           H
ATOM    925  CD1 LEU A 644      45.130  35.700  62.980  1.00  0.00           C
ATOM    926 HD11 LEU A 644      45.840  36.300  63.580  1.00  0.00           H
ATOM    927 HD12 LEU A 644      45.710  34.960  62.390  1.00  0.00           H
ATOM    928 HD13 LEU A 644      44.470  35.130  63.670  1.00  0.00           H
ATOM    929  CD2 LEU A 644      45.310  37.550  61.310  1.00  0.00           C
ATOM    930 HD21 LEU A 644      44.880  38.190  60.510  1.00  0.00           H
ATOM    931 HD22 LEU A 644      46.210  36.970  61.010  1.00  0.00           H
ATOM    932 HD23 LEU A 644      45.790  38.340  61.920  1.00  0.00           H
ATOM    933  C   LEU A 644      41.530  35.900  59.570  1.00  0.00           C
ATOM    934  O   LEU A 644      41.840  35.570  58.400  1.00  0.00           O
ATOM    935  N   PHE A 645      40.410  35.380  60.070  1.00  0.00           N
ATOM    936  HN  PHE A 645      40.230  35.520  61.040  1.00  0.00           H
ATOM    937  CA  PHE A 645      39.490  34.570  59.350  1.00  0.00           C
ATOM    938  HA  PHE A 645      40.180  34.000  58.750  1.00  0.00           H
ATOM    939  CB  PHE A 645      38.620  33.810  60.320  1.00  0.00           C
ATOM    940  HB1 PHE A 645      37.780  33.250  59.840  1.00  0.00           H
ATOM    941  HB2 PHE A 645      38.220  34.510  61.080  1.00  0.00           H
ATOM    942  CG  PHE A 645      39.540  32.750  60.900  1.00  0.00           C
ATOM    943  CD1 PHE A 645      39.960  31.600  60.210  1.00  0.00           C
ATOM    944  HD1 PHE A 645      39.760  31.460  59.170  1.00  0.00           H
ATOM    945  CE1 PHE A 645      40.710  30.620  60.870  1.00  0.00           C
ATOM    946  HE1 PHE A 645      40.930  29.700  60.350  1.00  0.00           H
ATOM    947  CZ  PHE A 645      41.090  30.710  62.160  1.00  0.00           C
ATOM    948  HZ  PHE A 645      41.580  29.890  62.690  1.00  0.00           H
ATOM    949  CD2 PHE A 645      39.850  32.850  62.300  1.00  0.00           C
ATOM    950  HD2 PHE A 645      39.450  33.650  62.900  1.00  0.00           H
ATOM    951  CE2 PHE A 645      40.510  31.760  62.960  1.00  0.00           C
ATOM    952  HE2 PHE A 645      40.740  31.640  64.010  1.00  0.00           H
ATOM    953  C   PHE A 645      38.590  35.310  58.330  1.00  0.00           C
ATOM    954  O   PHE A 645      38.180  34.670  57.380  1.00  0.00           O
ATOM    955  N   GLY A 646      38.360  36.610  58.560  1.00  0.00           N
ATOM    956  HN  GLY A 646      38.550  37.050  59.430  1.00  0.00           H
ATOM    957  CA  GLY A 646      37.600  37.410  57.560  1.00  0.00           C
ATOM    958  HA1 GLY A 646      37.470  38.440  57.860  1.00  0.00           H
ATOM    959  HA2 GLY A 646      36.620  36.960  57.500  1.00  0.00           H
ATOM    960  C   GLY A 646      38.480  37.600  56.320  1.00  0.00           C
ATOM    961  O   GLY A 646      37.990  37.450  55.160  1.00  0.00           O
ATOM    962  N   ALA A 647      39.780  37.930  56.440  1.00  0.00           N
ATOM    963  HN  ALA A 647      40.200  38.150  57.320  1.00  0.00           H
ATOM    964  CA  ALA A 647      40.700  38.060  55.280  1.00  0.00           C
ATOM    965  HA  ALA A 647      40.280  38.830  54.670  1.00  0.00           H
ATOM    966  CB  ALA A 647      42.030  38.460  55.790  1.00  0.00           C
ATOM    967  HB1 ALA A 647      42.530  37.700  56.440  1.00  0.00           H
ATOM    968  HB2 ALA A 647      41.810  39.260  56.520  1.00  0.00           H
ATOM    969  HB3 ALA A 647      42.690  38.860  55.000  1.00  0.00           H
ATOM    970  C   ALA A 647      40.900  36.730  54.480  1.00  0.00           C
ATOM    971  O   ALA A 647      40.900  36.730  53.230  1.00  0.00           O
ATOM    972  N   SER A 648      41.010  35.630  55.240  1.00  0.00           N
ATOM    973  HN  SER A 648      41.130  35.900  56.190  1.00  0.00           H
ATOM    974  CA  SER A 648      41.080  34.230  54.770  1.00  0.00           C
ATOM    975  HA  SER A 648      41.890  34.130  54.070  1.00  0.00           H
ATOM    976  CB  SER A 648      41.250  33.140  55.810  1.00  0.00           C
ATOM    977  HB1 SER A 648      40.420  33.190  56.540  1.00  0.00           H
ATOM    978  HB2 SER A 648      42.180  33.240  56.400  1.00  0.00           H
ATOM    979  OG  SER A 648      41.420  31.830  55.260  1.00  0.00           O
ATOM    980  HG1 SER A 648      42.250  31.800  54.790  1.00  0.00           H
ATOM    981  C   SER A 648      39.900  33.870  53.980  1.00  0.00           C
ATOM    982  O   SER A 648      40.030  33.510  52.800  1.00  0.00           O
ATOM    983  N   LEU A 649      38.660  34.040  54.530  1.00  0.00           N
ATOM    984  HN  LEU A 649      38.530  34.310  55.480  1.00  0.00           H
ATOM    985  CA  LEU A 649      37.420  33.760  53.810  1.00  0.00           C
ATOM    986  HA  LEU A 649      37.470  32.780  53.360  1.00  0.00           H
ATOM    987  CB  LEU A 649      36.250  33.840  54.760  1.00  0.00           C
ATOM    988  HB1 LEU A 649      36.440  34.810  55.280  1.00  0.00           H
ATOM    989  HB2 LEU A 649      36.240  33.030  55.520  1.00  0.00           H
ATOM    990  CG  LEU A 649      34.850  33.730  54.160  1.00  0.00           C
ATOM    991  HG  LEU A 649      34.640  34.620  53.530  1.00  0.00           H
ATOM    992  CD1 LEU A 649      34.560  32.410  53.340  1.00  0.00           C
ATOM    993 HD11 LEU A 649      34.790  31.520  53.950  1.00  0.00           H
ATOM    994 HD12 LEU A 649      35.120  32.360  52.390  1.00  0.00           H
ATOM    995 HD13 LEU A 649      33.510  32.390  52.990  1.00  0.00           H
ATOM    996  CD2 LEU A 649      33.900  33.640  55.330  1.00  0.00           C
ATOM    997 HD21 LEU A 649      32.860  33.480  54.960  1.00  0.00           H
ATOM    998 HD22 LEU A 649      33.960  34.550  55.960  1.00  0.00           H
ATOM    999 HD23 LEU A 649      34.090  32.740  55.940  1.00  0.00           H
ATOM   1000  C   LEU A 649      37.130  34.670  52.580  1.00  0.00           C
ATOM   1001  O   LEU A 649      37.060  34.210  51.420  1.00  0.00           O
ATOM   1002  N   THR A 650      37.100  36.030  52.700  1.00  0.00           N
ATOM   1003  HN  THR A 650      37.230  36.360  53.640  1.00  0.00           H
ATOM   1004  CA  THR A 650      36.890  37.040  51.660  1.00  0.00           C
ATOM   1005  HA  THR A 650      35.910  36.980  51.220  1.00  0.00           H
ATOM   1006  CB  THR A 650      37.060  38.430  52.090  1.00  0.00           C
ATOM   1007  HB  THR A 650      38.110  38.790  52.070  1.00  0.00           H
ATOM   1008  OG1 THR A 650      36.420  38.790  53.300  1.00  0.00           O
ATOM   1009  HG1 THR A 650      36.830  38.210  53.950  1.00  0.00           H
ATOM   1010  CG2 THR A 650      36.320  39.260  51.000  1.00  0.00           C
ATOM   1011 HG21 THR A 650      36.650  40.310  51.010  1.00  0.00           H
ATOM   1012 HG22 THR A 650      35.240  39.310  51.270  1.00  0.00           H
ATOM   1013 HG23 THR A 650      36.460  38.960  49.930  1.00  0.00           H
ATOM   1014  C   THR A 650      37.940  36.870  50.600  1.00  0.00           C
ATOM   1015  O   THR A 650      37.640  36.810  49.380  1.00  0.00           O
ATOM   1016  N   GLY A 651      39.250  36.570  50.970  1.00  0.00           N
ATOM   1017  HN  GLY A 651      39.490  36.560  51.940  1.00  0.00           H
ATOM   1018  CA  GLY A 651      40.420  36.430  50.130  1.00  0.00           C
ATOM   1019  HA1 GLY A 651      41.340  36.530  50.680  1.00  0.00           H
ATOM   1020  HA2 GLY A 651      40.440  37.280  49.450  1.00  0.00           H
ATOM   1021  C   GLY A 651      40.490  35.170  49.290  1.00  0.00           C
ATOM   1022  O   GLY A 651      40.830  35.350  48.130  1.00  0.00           O
ATOM   1023  N   ILE A 652      40.200  33.970  49.880  1.00  0.00           N
ATOM   1024  HN  ILE A 652      39.840  33.890  50.810  1.00  0.00           H
ATOM   1025  CA  ILE A 652      40.160  32.660  49.160  1.00  0.00           C
ATOM   1026  HA  ILE A 652      41.050  32.670  48.550  1.00  0.00           H
ATOM   1027  CB  ILE A 652      40.110  31.470  50.120  1.00  0.00           C
ATOM   1028  HB  ILE A 652      39.130  31.560  50.620  1.00  0.00           H
ATOM   1029  CG2 ILE A 652      40.210  30.240  49.230  1.00  0.00           C
ATOM   1030 HG21 ILE A 652      40.040  29.300  49.790  1.00  0.00           H
ATOM   1031 HG22 ILE A 652      41.260  30.300  48.910  1.00  0.00           H
ATOM   1032 HG23 ILE A 652      39.490  30.060  48.390  1.00  0.00           H
ATOM   1033  CG1 ILE A 652      41.320  31.440  51.060  1.00  0.00           C
ATOM   1034 HG11 ILE A 652      41.530  32.490  51.340  1.00  0.00           H
ATOM   1035 HG12 ILE A 652      42.170  30.970  50.500  1.00  0.00           H
ATOM   1036  CD  ILE A 652      41.080  30.570  52.310  1.00  0.00           C
ATOM   1037  HD1 ILE A 652      41.990  30.620  52.940  1.00  0.00           H
ATOM   1038  HD2 ILE A 652      40.880  29.530  51.980  1.00  0.00           H
ATOM   1039  HD3 ILE A 652      40.200  31.010  52.830  1.00  0.00           H
ATOM   1040  C   ILE A 652      38.990  32.640  48.120  1.00  0.00           C
ATOM   1041  O   ILE A 652      39.210  32.400  46.920  1.00  0.00           O
ATOM   1042  N   ALA A 653      37.770  33.040  48.610  1.00  0.00           N
ATOM   1043  HN  ALA A 653      37.560  33.420  49.510  1.00  0.00           H
ATOM   1044  CA  ALA A 653      36.670  33.210  47.680  1.00  0.00           C
ATOM   1045  HA  ALA A 653      36.370  32.270  47.220  1.00  0.00           H
ATOM   1046  CB  ALA A 653      35.470  33.690  48.500  1.00  0.00           C
ATOM   1047  HB1 ALA A 653      34.580  34.090  47.970  1.00  0.00           H
ATOM   1048  HB2 ALA A 653      35.810  34.590  49.080  1.00  0.00           H
ATOM   1049  HB3 ALA A 653      35.180  32.990  49.310  1.00  0.00           H
ATOM   1050  C   ALA A 653      36.800  34.170  46.580  1.00  0.00           C
ATOM   1051  O   ALA A 653      36.440  33.860  45.420  1.00  0.00           O
ATOM   1052  N   TYR A 654      37.410  35.370  46.810  1.00  0.00           N
ATOM   1053  HN  TYR A 654      37.620  35.740  47.710  1.00  0.00           H
ATOM   1054  CA  TYR A 654      37.920  36.230  45.690  1.00  0.00           C
ATOM   1055  HA  TYR A 654      37.070  36.550  45.110  1.00  0.00           H
ATOM   1056  CB  TYR A 654      38.480  37.540  46.390  1.00  0.00           C
ATOM   1057  HB1 TYR A 654      39.390  37.280  46.980  1.00  0.00           H
ATOM   1058  HB2 TYR A 654      37.770  37.970  47.120  1.00  0.00           H
ATOM   1059  CG  TYR A 654      38.770  38.630  45.400  1.00  0.00           C
ATOM   1060  CD1 TYR A 654      40.050  38.710  44.820  1.00  0.00           C
ATOM   1061  HD1 TYR A 654      40.780  37.980  45.120  1.00  0.00           H
ATOM   1062  CE1 TYR A 654      40.430  39.730  43.940  1.00  0.00           C
ATOM   1063  HE1 TYR A 654      41.450  39.810  43.580  1.00  0.00           H
ATOM   1064  CZ  TYR A 654      39.440  40.620  43.550  1.00  0.00           C
ATOM   1065  OH  TYR A 654      39.770  41.700  42.640  1.00  0.00           O
ATOM   1066  HH  TYR A 654      40.630  41.550  42.250  1.00  0.00           H
ATOM   1067  CD2 TYR A 654      37.910  39.700  45.170  1.00  0.00           C
ATOM   1068  HD2 TYR A 654      37.020  39.700  45.780  1.00  0.00           H
ATOM   1069  CE2 TYR A 654      38.190  40.650  44.220  1.00  0.00           C
ATOM   1070  HE2 TYR A 654      37.430  41.370  43.960  1.00  0.00           H
ATOM   1071  C   TYR A 654      38.840  35.540  44.820  1.00  0.00           C
ATOM   1072  O   TYR A 654      38.740  35.330  43.600  1.00  0.00           O
ATOM   1073  N   SER A 655      39.860  34.950  45.350  1.00  0.00           N
ATOM   1074  HN  SER A 655      40.000  34.850  46.330  1.00  0.00           H
ATOM   1075  CA  SER A 655      40.920  34.340  44.500  1.00  0.00           C
ATOM   1076  HA  SER A 655      41.340  35.040  43.780  1.00  0.00           H
ATOM   1077  CB  SER A 655      42.160  33.810  45.320  1.00  0.00           C
ATOM   1078  HB1 SER A 655      42.920  33.420  44.620  1.00  0.00           H
ATOM   1079  HB2 SER A 655      41.950  32.960  46.000  1.00  0.00           H
ATOM   1080  OG  SER A 655      42.770  34.920  45.940  1.00  0.00           O
ATOM   1081  HG1 SER A 655      42.230  35.200  46.680  1.00  0.00           H
ATOM   1082  C   SER A 655      40.490  33.130  43.670  1.00  0.00           C
ATOM   1083  O   SER A 655      41.070  32.780  42.650  1.00  0.00           O
ATOM   1084  N   LEU A 656      39.470  32.460  44.120  1.00  0.00           N
ATOM   1085  HN  LEU A 656      39.190  32.560  45.080  1.00  0.00           H
ATOM   1086  CA  LEU A 656      38.800  31.440  43.350  1.00  0.00           C
ATOM   1087  HA  LEU A 656      39.520  30.710  42.980  1.00  0.00           H
ATOM   1088  CB  LEU A 656      37.760  30.620  44.220  1.00  0.00           C
ATOM   1089  HB1 LEU A 656      37.030  29.990  43.660  1.00  0.00           H
ATOM   1090  HB2 LEU A 656      37.190  31.450  44.690  1.00  0.00           H
ATOM   1091  CG  LEU A 656      38.410  29.690  45.230  1.00  0.00           C
ATOM   1092  HG  LEU A 656      39.270  30.180  45.730  1.00  0.00           H
ATOM   1093  CD1 LEU A 656      37.510  29.340  46.390  1.00  0.00           C
ATOM   1094 HD11 LEU A 656      36.700  28.600  46.210  1.00  0.00           H
ATOM   1095 HD12 LEU A 656      37.080  30.270  46.840  1.00  0.00           H
ATOM   1096 HD13 LEU A 656      37.980  28.800  47.240  1.00  0.00           H
ATOM   1097  CD2 LEU A 656      38.910  28.390  44.510  1.00  0.00           C
ATOM   1098 HD21 LEU A 656      39.020  27.500  45.170  1.00  0.00           H
ATOM   1099 HD22 LEU A 656      39.990  28.450  44.230  1.00  0.00           H
ATOM   1100 HD23 LEU A 656      38.390  28.070  43.580  1.00  0.00           H
ATOM   1101  C   LEU A 656      38.020  31.970  42.230  1.00  0.00           C
ATOM   1102  O   LEU A 656      38.090  31.550  41.090  1.00  0.00           O
ATOM   1103  N   PHE A 657      37.060  32.910  42.560  1.00  0.00           N
ATOM   1104  HN  PHE A 657      36.810  33.200  43.480  1.00  0.00           H
ATOM   1105  CA  PHE A 657      36.100  33.180  41.520  1.00  0.00           C
ATOM   1106  HA  PHE A 657      36.200  32.500  40.680  1.00  0.00           H
ATOM   1107  CB  PHE A 657      34.620  32.980  42.010  1.00  0.00           C
ATOM   1108  HB1 PHE A 657      33.910  32.880  41.170  1.00  0.00           H
ATOM   1109  HB2 PHE A 657      34.190  33.770  42.670  1.00  0.00           H
ATOM   1110  CG  PHE A 657      34.390  31.780  42.740  1.00  0.00           C
ATOM   1111  CD1 PHE A 657      33.750  31.700  44.040  1.00  0.00           C
ATOM   1112  HD1 PHE A 657      33.440  32.620  44.490  1.00  0.00           H
ATOM   1113  CE1 PHE A 657      33.480  30.440  44.580  1.00  0.00           C
ATOM   1114  HE1 PHE A 657      33.160  30.340  45.610  1.00  0.00           H
ATOM   1115  CZ  PHE A 657      33.920  29.260  43.970  1.00  0.00           C
ATOM   1116  HZ  PHE A 657      33.730  28.320  44.460  1.00  0.00           H
ATOM   1117  CD2 PHE A 657      34.740  30.580  42.120  1.00  0.00           C
ATOM   1118  HD2 PHE A 657      35.370  30.620  41.250  1.00  0.00           H
ATOM   1119  CE2 PHE A 657      34.590  29.370  42.750  1.00  0.00           C
ATOM   1120  HE2 PHE A 657      34.790  28.460  42.180  1.00  0.00           H
ATOM   1121  C   PHE A 657      36.180  34.570  40.870  1.00  0.00           C
ATOM   1122  O   PHE A 657      35.460  34.890  39.900  1.00  0.00           O
ATOM   1123  N   ALA A 658      37.070  35.520  41.370  1.00  0.00           N
ATOM   1124  HN  ALA A 658      37.620  35.340  42.180  1.00  0.00           H
ATOM   1125  CA  ALA A 658      36.990  36.840  40.880  1.00  0.00           C
ATOM   1126  HA  ALA A 658      35.950  37.130  40.900  1.00  0.00           H
ATOM   1127  CB  ALA A 658      37.830  37.710  41.890  1.00  0.00           C
ATOM   1128  HB1 ALA A 658      37.430  37.510  42.900  1.00  0.00           H
ATOM   1129  HB2 ALA A 658      37.920  38.790  41.650  1.00  0.00           H
ATOM   1130  HB3 ALA A 658      38.790  37.140  41.840  1.00  0.00           H
ATOM   1131  C   ALA A 658      37.530  37.030  39.380  1.00  0.00           C
ATOM   1132  O   ALA A 658      38.120  36.160  38.740  1.00  0.00           O
ATOM   1133  N   GLY A 659      37.430  38.210  38.780  1.00  0.00           N
ATOM   1134  HN  GLY A 659      37.110  39.030  39.240  1.00  0.00           H
ATOM   1135  CA  GLY A 659      37.930  38.450  37.440  1.00  0.00           C
ATOM   1136  HA1 GLY A 659      37.300  39.280  37.160  1.00  0.00           H
ATOM   1137  HA2 GLY A 659      37.640  37.630  36.810  1.00  0.00           H
ATOM   1138  C   GLY A 659      39.450  38.720  37.300  1.00  0.00           C
ATOM   1139  O   GLY A 659      40.150  38.210  36.370  1.00  0.00           O
ATOM   1140  N   GLN A 660      39.990  39.500  38.270  1.00  0.00           N
ATOM   1141  HN  GLN A 660      39.400  39.980  38.920  1.00  0.00           H
ATOM   1142  CA  GLN A 660      41.390  39.700  38.560  1.00  0.00           C
ATOM   1143  HA  GLN A 660      42.070  39.370  37.790  1.00  0.00           H
ATOM   1144  CB  GLN A 660      41.550  41.320  38.710  1.00  0.00           C
ATOM   1145  HB1 GLN A 660      40.760  41.700  39.380  1.00  0.00           H
ATOM   1146  HB2 GLN A 660      41.260  41.680  37.700  1.00  0.00           H
ATOM   1147  CG  GLN A 660      42.940  41.930  39.070  1.00  0.00           C
ATOM   1148  HG1 GLN A 660      42.910  41.880  40.180  1.00  0.00           H
ATOM   1149  HG2 GLN A 660      43.100  43.000  38.850  1.00  0.00           H
ATOM   1150  CD  GLN A 660      44.070  41.070  38.490  1.00  0.00           C
ATOM   1151  OE1 GLN A 660      44.690  40.400  39.270  1.00  0.00           O
ATOM   1152  NE2 GLN A 660      44.330  41.120  37.140  1.00  0.00           N
ATOM   1153 HE21 GLN A 660      45.190  40.780  36.750  1.00  0.00           H
ATOM   1154 HE22 GLN A 660      43.700  41.600  36.540  1.00  0.00           H
ATOM   1155  C   GLN A 660      41.660  39.050  39.910  1.00  0.00           C
ATOM   1156  O   GLN A 660      41.170  39.600  40.880  1.00  0.00           O
ATOM   1157  N   PRO A 661      42.520  37.950  40.010  1.00  0.00           N
ATOM   1158  CD  PRO A 661      42.810  37.100  38.830  1.00  0.00           C
ATOM   1159  HD1 PRO A 661      43.570  37.620  38.210  1.00  0.00           H
ATOM   1160  HD2 PRO A 661      41.880  36.840  38.280  1.00  0.00           H
ATOM   1161  CA  PRO A 661      42.710  37.230  41.230  1.00  0.00           C
ATOM   1162  HA  PRO A 661      41.970  37.610  41.920  1.00  0.00           H
ATOM   1163  CB  PRO A 661      42.690  35.810  40.730  1.00  0.00           C
ATOM   1164  HB1 PRO A 661      41.620  35.510  40.750  1.00  0.00           H
ATOM   1165  HB2 PRO A 661      43.250  35.130  41.410  1.00  0.00           H
ATOM   1166  CG  PRO A 661      43.400  35.800  39.420  1.00  0.00           C
ATOM   1167  HG1 PRO A 661      44.480  35.880  39.610  1.00  0.00           H
ATOM   1168  HG2 PRO A 661      43.310  35.020  38.630  1.00  0.00           H
ATOM   1169  C   PRO A 661      44.030  37.620  41.940  1.00  0.00           C
ATOM   1170  O   PRO A 661      44.380  36.950  42.910  1.00  0.00           O
ATOM   1171  N   LEU A 662      44.750  38.620  41.500  1.00  0.00           N
ATOM   1172  HN  LEU A 662      44.560  38.980  40.590  1.00  0.00           H
ATOM   1173  CA  LEU A 662      46.040  38.810  42.050  1.00  0.00           C
ATOM   1174  HA  LEU A 662      46.250  38.090  42.830  1.00  0.00           H
ATOM   1175  CB  LEU A 662      47.080  38.790  40.930  1.00  0.00           C
ATOM   1176  HB1 LEU A 662      48.110  38.960  41.310  1.00  0.00           H
ATOM   1177  HB2 LEU A 662      46.790  39.660  40.300  1.00  0.00           H
ATOM   1178  CG  LEU A 662      47.010  37.510  40.090  1.00  0.00           C
ATOM   1179  HG  LEU A 662      46.050  37.390  39.540  1.00  0.00           H
ATOM   1180  CD1 LEU A 662      48.180  37.510  39.060  1.00  0.00           C
ATOM   1181 HD11 LEU A 662      49.150  37.740  39.540  1.00  0.00           H
ATOM   1182 HD12 LEU A 662      47.980  38.410  38.450  1.00  0.00           H
ATOM   1183 HD13 LEU A 662      48.400  36.660  38.370  1.00  0.00           H
ATOM   1184  CD2 LEU A 662      47.180  36.260  41.010  1.00  0.00           C
ATOM   1185 HD21 LEU A 662      46.620  36.210  41.970  1.00  0.00           H
ATOM   1186 HD22 LEU A 662      48.230  36.130  41.380  1.00  0.00           H
ATOM   1187 HD23 LEU A 662      46.980  35.350  40.410  1.00  0.00           H
ATOM   1188  C   LEU A 662      46.120  40.080  42.870  1.00  0.00           C
ATOM   1189  O   LEU A 662      47.150  40.470  43.390  1.00  0.00           O
ATOM   1190  N   THR A 663      44.950  40.670  43.060  1.00  0.00           N
ATOM   1191  HN  THR A 663      44.190  40.270  42.560  1.00  0.00           H
ATOM   1192  CA  THR A 663      44.790  41.810  43.910  1.00  0.00           C
ATOM   1193  HA  THR A 663      45.690  42.410  43.910  1.00  0.00           H
ATOM   1194  CB  THR A 663      43.600  42.760  43.520  1.00  0.00           C
ATOM   1195  HB  THR A 663      43.450  43.480  44.360  1.00  0.00           H
ATOM   1196  OG1 THR A 663      42.390  41.990  43.300  1.00  0.00           O
ATOM   1197  HG1 THR A 663      42.260  41.530  44.140  1.00  0.00           H
ATOM   1198  CG2 THR A 663      44.010  43.650  42.320  1.00  0.00           C
ATOM   1199 HG21 THR A 663      44.630  44.490  42.660  1.00  0.00           H
ATOM   1200 HG22 THR A 663      43.050  43.930  41.840  1.00  0.00           H
ATOM   1201 HG23 THR A 663      44.590  43.110  41.540  1.00  0.00           H
ATOM   1202  C   THR A 663      44.550  41.430  45.390  1.00  0.00           C
ATOM   1203  O   THR A 663      43.430  41.040  45.780  1.00  0.00           O
ATOM   1204  N   ILE A 664      45.540  41.460  46.260  1.00  0.00           N
ATOM   1205  HN  ILE A 664      46.430  41.790  45.960  1.00  0.00           H
ATOM   1206  CA  ILE A 664      45.380  41.160  47.660  1.00  0.00           C
ATOM   1207  HA  ILE A 664      45.060  40.120  47.720  1.00  0.00           H
ATOM   1208  CB  ILE A 664      46.830  41.150  48.250  1.00  0.00           C
ATOM   1209  HB  ILE A 664      47.270  42.150  48.040  1.00  0.00           H
ATOM   1210  CG2 ILE A 664      46.770  40.850  49.760  1.00  0.00           C
ATOM   1211 HG21 ILE A 664      47.750  41.090  50.210  1.00  0.00           H
ATOM   1212 HG22 ILE A 664      46.510  39.760  49.820  1.00  0.00           H
ATOM   1213 HG23 ILE A 664      46.070  41.420  50.420  1.00  0.00           H
ATOM   1214  CG1 ILE A 664      47.720  40.110  47.500  1.00  0.00           C
ATOM   1215 HG11 ILE A 664      47.900  40.340  46.430  1.00  0.00           H
ATOM   1216 HG12 ILE A 664      47.070  39.200  47.460  1.00  0.00           H
ATOM   1217  CD  ILE A 664      49.010  39.780  48.310  1.00  0.00           C
ATOM   1218  HD1 ILE A 664      48.750  39.050  49.100  1.00  0.00           H
ATOM   1219  HD2 ILE A 664      49.420  40.740  48.710  1.00  0.00           H
ATOM   1220  HD3 ILE A 664      49.790  39.230  47.750  1.00  0.00           H
ATOM   1221  C   ILE A 664      44.460  42.070  48.400  1.00  0.00           C
ATOM   1222  O   ILE A 664      44.670  43.270  48.390  1.00  0.00           O
ATOM   1223  N   LEU A 665      43.450  41.480  49.130  1.00  0.00           N
ATOM   1224  HN  LEU A 665      43.400  40.500  49.310  1.00  0.00           H
ATOM   1225  CA  LEU A 665      42.520  42.160  49.980  1.00  0.00           C
ATOM   1226  HA  LEU A 665      42.320  43.080  49.430  1.00  0.00           H
ATOM   1227  CB  LEU A 665      41.220  41.390  50.270  1.00  0.00           C
ATOM   1228  HB1 LEU A 665      40.430  42.070  50.640  1.00  0.00           H
ATOM   1229  HB2 LEU A 665      41.480  40.610  51.030  1.00  0.00           H
ATOM   1230  CG  LEU A 665      40.630  40.620  49.060  1.00  0.00           C
ATOM   1231  HG  LEU A 665      41.340  39.810  48.790  1.00  0.00           H
ATOM   1232  CD1 LEU A 665      39.370  39.920  49.530  1.00  0.00           C
ATOM   1233 HD11 LEU A 665      39.180  39.080  48.840  1.00  0.00           H
ATOM   1234 HD12 LEU A 665      38.600  40.720  49.540  1.00  0.00           H
ATOM   1235 HD13 LEU A 665      39.450  39.490  50.560  1.00  0.00           H
ATOM   1236  CD2 LEU A 665      40.280  41.460  47.830  1.00  0.00           C
ATOM   1237 HD21 LEU A 665      41.050  42.170  47.460  1.00  0.00           H
ATOM   1238 HD22 LEU A 665      39.490  42.170  48.130  1.00  0.00           H
ATOM   1239 HD23 LEU A 665      39.930  40.780  47.030  1.00  0.00           H
ATOM   1240  C   LEU A 665      43.090  42.610  51.340  1.00  0.00           C
ATOM   1241  O   LEU A 665      43.770  41.810  52.020  1.00  0.00           O
ATOM   1242  N   GLY A 666      42.920  43.900  51.700  1.00  0.00           N
ATOM   1243  HN  GLY A 666      42.280  44.470  51.210  1.00  0.00           H
ATOM   1244  CA  GLY A 666      43.160  44.450  53.080  1.00  0.00           C
ATOM   1245  HA1 GLY A 666      43.830  45.290  53.040  1.00  0.00           H
ATOM   1246  HA2 GLY A 666      43.570  43.700  53.740  1.00  0.00           H
ATOM   1247  C   GLY A 666      41.910  45.090  53.790  1.00  0.00           C
ATOM   1248  O   GLY A 666      40.780  45.120  53.320  1.00  0.00           O
ATOM   1249  N   SER A 667      42.120  45.560  55.050  1.00  0.00           N
ATOM   1250  HN  SER A 667      43.020  45.380  55.430  1.00  0.00           H
ATOM   1251  CA  SER A 667      41.200  46.460  55.740  1.00  0.00           C
ATOM   1252  HA  SER A 667      40.250  45.970  55.850  1.00  0.00           H
ATOM   1253  CB  SER A 667      41.750  46.710  57.170  1.00  0.00           C
ATOM   1254  HB1 SER A 667      41.970  45.780  57.730  1.00  0.00           H
ATOM   1255  HB2 SER A 667      40.970  47.220  57.770  1.00  0.00           H
ATOM   1256  OG  SER A 667      43.000  47.420  57.270  1.00  0.00           O
ATOM   1257  HG1 SER A 667      42.780  48.340  57.160  1.00  0.00           H
ATOM   1258  C   SER A 667      41.000  47.830  55.090  1.00  0.00           C
ATOM   1259  O   SER A 667      41.770  48.280  54.260  1.00  0.00           O
ATOM   1260  N   THR A 668      39.930  48.540  55.500  1.00  0.00           N
ATOM   1261  HN  THR A 668      39.480  48.170  56.300  1.00  0.00           H
ATOM   1262  CA  THR A 668      39.530  49.830  54.960  1.00  0.00           C
ATOM   1263  HA  THR A 668      40.190  50.130  54.160  1.00  0.00           H
ATOM   1264  CB  THR A 668      38.100  49.770  54.380  1.00  0.00           C
ATOM   1265  HB  THR A 668      38.180  49.440  53.330  1.00  0.00           H
ATOM   1266  OG1 THR A 668      37.450  51.030  54.310  1.00  0.00           O
ATOM   1267  HG1 THR A 668      37.280  51.110  53.360  1.00  0.00           H
ATOM   1268  CG2 THR A 668      37.190  48.690  55.010  1.00  0.00           C
ATOM   1269 HG21 THR A 668      37.030  48.890  56.100  1.00  0.00           H
ATOM   1270 HG22 THR A 668      37.630  47.690  54.860  1.00  0.00           H
ATOM   1271 HG23 THR A 668      36.200  48.710  54.480  1.00  0.00           H
ATOM   1272  C   THR A 668      39.740  50.910  56.010  1.00  0.00           C
ATOM   1273  O   THR A 668      39.290  50.730  57.150  1.00  0.00           O
ATOM   1274  N   GLY A 669      40.440  52.050  55.620  1.00  0.00           N
ATOM   1275  HN  GLY A 669      40.750  52.120  54.670  1.00  0.00           H
ATOM   1276  CA  GLY A 669      40.530  53.300  56.470  1.00  0.00           C
ATOM   1277  HA1 GLY A 669      41.290  53.960  56.080  1.00  0.00           H
ATOM   1278  HA2 GLY A 669      40.900  52.970  57.430  1.00  0.00           H
ATOM   1279  C   GLY A 669      39.220  53.950  56.650  1.00  0.00           C
ATOM   1280  O   GLY A 669      38.920  54.140  57.790  1.00  0.00           O
ATOM   1281  N   PRO A 670      38.430  54.350  55.700  1.00  0.00           N
ATOM   1282  CD  PRO A 670      38.930  54.610  54.340  1.00  0.00           C
ATOM   1283  HD1 PRO A 670      38.870  53.630  53.830  1.00  0.00           H
ATOM   1284  HD2 PRO A 670      39.990  54.900  54.410  1.00  0.00           H
ATOM   1285  CA  PRO A 670      37.190  55.100  55.890  1.00  0.00           C
ATOM   1286  HA  PRO A 670      37.360  56.000  56.470  1.00  0.00           H
ATOM   1287  CB  PRO A 670      36.770  55.360  54.440  1.00  0.00           C
ATOM   1288  HB1 PRO A 670      36.120  56.260  54.390  1.00  0.00           H
ATOM   1289  HB2 PRO A 670      36.270  54.480  53.970  1.00  0.00           H
ATOM   1290  CG  PRO A 670      38.030  55.640  53.680  1.00  0.00           C
ATOM   1291  HG1 PRO A 670      37.930  55.420  52.590  1.00  0.00           H
ATOM   1292  HG2 PRO A 670      38.400  56.660  53.950  1.00  0.00           H
ATOM   1293  C   PRO A 670      36.120  54.360  56.610  1.00  0.00           C
ATOM   1294  O   PRO A 670      35.390  55.000  57.420  1.00  0.00           O
ATOM   1295  N   VAL A 671      36.040  53.080  56.400  1.00  0.00           N
ATOM   1296  HN  VAL A 671      36.660  52.610  55.790  1.00  0.00           H
ATOM   1297  CA  VAL A 671      35.080  52.300  57.090  1.00  0.00           C
ATOM   1298  HA  VAL A 671      34.230  52.950  57.250  1.00  0.00           H
ATOM   1299  CB  VAL A 671      34.590  51.080  56.360  1.00  0.00           C
ATOM   1300  HB  VAL A 671      35.510  50.550  56.080  1.00  0.00           H
ATOM   1301  CG1 VAL A 671      33.770  49.970  57.090  1.00  0.00           C
ATOM   1302 HG11 VAL A 671      33.230  49.330  56.370  1.00  0.00           H
ATOM   1303 HG12 VAL A 671      32.920  50.520  57.560  1.00  0.00           H
ATOM   1304 HG13 VAL A 671      34.460  49.440  57.780  1.00  0.00           H
ATOM   1305  CG2 VAL A 671      33.860  51.480  55.020  1.00  0.00           C
ATOM   1306 HG21 VAL A 671      34.550  52.150  54.470  1.00  0.00           H
ATOM   1307 HG22 VAL A 671      32.910  52.010  55.270  1.00  0.00           H
ATOM   1308 HG23 VAL A 671      33.810  50.470  54.570  1.00  0.00           H
ATOM   1309  C   VAL A 671      35.430  51.930  58.560  1.00  0.00           C
ATOM   1310  O   VAL A 671      34.500  51.880  59.380  1.00  0.00           O
ATOM   1311  N   LEU A 672      36.700  51.780  58.890  1.00  0.00           N
ATOM   1312  HN  LEU A 672      37.380  51.850  58.170  1.00  0.00           H
ATOM   1313  CA  LEU A 672      37.260  51.770  60.210  1.00  0.00           C
ATOM   1314  HA  LEU A 672      36.750  50.940  60.660  1.00  0.00           H
ATOM   1315  CB  LEU A 672      38.760  51.580  60.020  1.00  0.00           C
ATOM   1316  HB1 LEU A 672      39.080  52.310  59.260  1.00  0.00           H
ATOM   1317  HB2 LEU A 672      39.060  50.600  59.600  1.00  0.00           H
ATOM   1318  CG  LEU A 672      39.630  51.620  61.260  1.00  0.00           C
ATOM   1319  HG  LEU A 672      39.610  52.650  61.680  1.00  0.00           H
ATOM   1320  CD1 LEU A 672      39.140  50.710  62.380  1.00  0.00           C
ATOM   1321 HD11 LEU A 672      38.100  50.910  62.710  1.00  0.00           H
ATOM   1322 HD12 LEU A 672      39.790  50.860  63.270  1.00  0.00           H
ATOM   1323 HD13 LEU A 672      39.110  49.600  62.200  1.00  0.00           H
ATOM   1324  CD2 LEU A 672      41.120  51.410  60.850  1.00  0.00           C
ATOM   1325 HD21 LEU A 672      41.160  50.480  60.240  1.00  0.00           H
ATOM   1326 HD22 LEU A 672      41.690  51.260  61.790  1.00  0.00           H
ATOM   1327 HD23 LEU A 672      41.470  52.310  60.310  1.00  0.00           H
ATOM   1328  C   LEU A 672      37.030  52.940  61.090  1.00  0.00           C
ATOM   1329  O   LEU A 672      36.630  52.830  62.240  1.00  0.00           O
ATOM   1330  N   VAL A 673      37.210  54.190  60.510  1.00  0.00           N
ATOM   1331  HN  VAL A 673      37.510  54.220  59.560  1.00  0.00           H
ATOM   1332  CA  VAL A 673      36.850  55.440  61.260  1.00  0.00           C
ATOM   1333  HA  VAL A 673      37.380  55.400  62.210  1.00  0.00           H
ATOM   1334  CB  VAL A 673      37.310  56.680  60.540  1.00  0.00           C
ATOM   1335  HB  VAL A 673      36.950  56.670  59.510  1.00  0.00           H
ATOM   1336  CG1 VAL A 673      36.760  57.940  61.110  1.00  0.00           C
ATOM   1337 HG11 VAL A 673      36.880  58.100  62.200  1.00  0.00           H
ATOM   1338 HG12 VAL A 673      35.660  57.990  60.990  1.00  0.00           H
ATOM   1339 HG13 VAL A 673      37.120  58.790  60.500  1.00  0.00           H
ATOM   1340  CG2 VAL A 673      38.830  56.710  60.480  1.00  0.00           C
ATOM   1341 HG21 VAL A 673      39.080  57.710  60.080  1.00  0.00           H
ATOM   1342 HG22 VAL A 673      39.270  55.950  59.790  1.00  0.00           H
ATOM   1343 HG23 VAL A 673      39.330  56.590  61.460  1.00  0.00           H
ATOM   1344  C   VAL A 673      35.290  55.500  61.510  1.00  0.00           C
ATOM   1345  O   VAL A 673      34.870  55.730  62.650  1.00  0.00           O
ATOM   1346  N   PHE A 674      34.520  55.130  60.510  1.00  0.00           N
ATOM   1347  HN  PHE A 674      34.940  54.820  59.660  1.00  0.00           H
ATOM   1348  CA  PHE A 674      33.080  54.850  60.690  1.00  0.00           C
ATOM   1349  HA  PHE A 674      32.650  55.730  61.130  1.00  0.00           H
ATOM   1350  CB  PHE A 674      32.470  54.590  59.330  1.00  0.00           C
ATOM   1351  HB1 PHE A 674      33.160  53.860  58.860  1.00  0.00           H
ATOM   1352  HB2 PHE A 674      32.410  55.550  58.760  1.00  0.00           H
ATOM   1353  CG  PHE A 674      31.080  54.130  59.360  1.00  0.00           C
ATOM   1354  CD1 PHE A 674      30.770  52.880  58.730  1.00  0.00           C
ATOM   1355  HD1 PHE A 674      31.540  52.240  58.340  1.00  0.00           H
ATOM   1356  CE1 PHE A 674      29.470  52.350  58.680  1.00  0.00           C
ATOM   1357  HE1 PHE A 674      29.320  51.350  58.310  1.00  0.00           H
ATOM   1358  CZ  PHE A 674      28.510  53.130  59.320  1.00  0.00           C
ATOM   1359  HZ  PHE A 674      27.480  52.790  59.390  1.00  0.00           H
ATOM   1360  CD2 PHE A 674      30.050  54.950  59.730  1.00  0.00           C
ATOM   1361  HD2 PHE A 674      30.200  55.920  60.190  1.00  0.00           H
ATOM   1362  CE2 PHE A 674      28.770  54.410  59.820  1.00  0.00           C
ATOM   1363  HE2 PHE A 674      27.990  55.020  60.240  1.00  0.00           H
ATOM   1364  C   PHE A 674      32.600  53.740  61.760  1.00  0.00           C
ATOM   1365  O   PHE A 674      31.900  54.150  62.710  1.00  0.00           O
ATOM   1366  N   GLU A 675      33.170  52.510  61.730  1.00  0.00           N
ATOM   1367  HN  GLU A 675      33.710  52.320  60.920  1.00  0.00           H
ATOM   1368  CA  GLU A 675      32.950  51.450  62.680  1.00  0.00           C
ATOM   1369  HA  GLU A 675      31.930  51.120  62.720  1.00  0.00           H
ATOM   1370  CB  GLU A 675      33.690  50.130  62.360  1.00  0.00           C
ATOM   1371  HB1 GLU A 675      33.710  49.550  63.310  1.00  0.00           H
ATOM   1372  HB2 GLU A 675      34.710  50.400  62.020  1.00  0.00           H
ATOM   1373  CG  GLU A 675      32.920  49.200  61.410  1.00  0.00           C
ATOM   1374  HG1 GLU A 675      32.800  49.630  60.390  1.00  0.00           H
ATOM   1375  HG2 GLU A 675      31.900  49.060  61.820  1.00  0.00           H
ATOM   1376  CD  GLU A 675      33.500  47.840  61.170  1.00  0.00           C
ATOM   1377  OE1 GLU A 675      34.530  47.750  60.430  1.00  0.00           O
ATOM   1378  OE2 GLU A 675      33.060  46.820  61.860  1.00  0.00           O
ATOM   1379  C   GLU A 675      33.280  51.970  64.110  1.00  0.00           C
ATOM   1380  O   GLU A 675      32.470  51.690  65.050  1.00  0.00           O
ATOM   1381  N   LYS A 676      34.390  52.720  64.250  1.00  0.00           N
ATOM   1382  HN  LYS A 676      34.990  52.770  63.450  1.00  0.00           H
ATOM   1383  CA  LYS A 676      34.780  53.330  65.480  1.00  0.00           C
ATOM   1384  HA  LYS A 676      34.750  52.540  66.210  1.00  0.00           H
ATOM   1385  CB  LYS A 676      36.260  53.830  65.570  1.00  0.00           C
ATOM   1386  HB1 LYS A 676      36.330  54.430  66.510  1.00  0.00           H
ATOM   1387  HB2 LYS A 676      36.310  54.600  64.780  1.00  0.00           H
ATOM   1388  CG  LYS A 676      37.470  52.930  65.600  1.00  0.00           C
ATOM   1389  HG1 LYS A 676      37.480  52.270  64.710  1.00  0.00           H
ATOM   1390  HG2 LYS A 676      37.400  52.220  66.460  1.00  0.00           H
ATOM   1391  CD  LYS A 676      38.740  53.690  65.830  1.00  0.00           C
ATOM   1392  HD1 LYS A 676      39.590  53.100  66.250  1.00  0.00           H
ATOM   1393  HD2 LYS A 676      38.510  54.320  66.720  1.00  0.00           H
ATOM   1394  CE  LYS A 676      39.190  54.550  64.600  1.00  0.00           C
ATOM   1395  HE1 LYS A 676      38.450  55.260  64.190  1.00  0.00           H
ATOM   1396  HE2 LYS A 676      39.500  53.900  63.750  1.00  0.00           H
ATOM   1397  NZ  LYS A 676      40.380  55.290  64.940  1.00  0.00           N
ATOM   1398  HZ1 LYS A 676      41.080  55.200  64.190  1.00  0.00           H
ATOM   1399  HZ2 LYS A 676      40.850  54.860  65.770  1.00  0.00           H
ATOM   1400  HZ3 LYS A 676      40.220  56.270  65.210  1.00  0.00           H
ATOM   1401  C   LYS A 676      33.760  54.360  66.030  1.00  0.00           C
ATOM   1402  O   LYS A 676      33.390  54.220  67.170  1.00  0.00           O
ATOM   1403  N   ILE A 677      33.220  55.240  65.190  1.00  0.00           N
ATOM   1404  HN  ILE A 677      33.540  55.380  64.260  1.00  0.00           H
ATOM   1405  CA  ILE A 677      32.230  56.330  65.650  1.00  0.00           C
ATOM   1406  HA  ILE A 677      32.510  56.510  66.670  1.00  0.00           H
ATOM   1407  CB  ILE A 677      32.250  57.730  64.870  1.00  0.00           C
ATOM   1408  HB  ILE A 677      31.660  58.500  65.410  1.00  0.00           H
ATOM   1409  CG2 ILE A 677      33.720  58.100  65.000  1.00  0.00           C
ATOM   1410 HG21 ILE A 677      34.140  58.280  66.020  1.00  0.00           H
ATOM   1411 HG22 ILE A 677      33.920  59.050  64.460  1.00  0.00           H
ATOM   1412 HG23 ILE A 677      34.340  57.460  64.350  1.00  0.00           H
ATOM   1413  CG1 ILE A 677      31.770  57.540  63.440  1.00  0.00           C
ATOM   1414 HG11 ILE A 677      31.790  56.460  63.160  1.00  0.00           H
ATOM   1415 HG12 ILE A 677      32.420  58.110  62.740  1.00  0.00           H
ATOM   1416  CD  ILE A 677      30.320  57.960  63.120  1.00  0.00           C
ATOM   1417  HD1 ILE A 677      30.200  59.000  63.540  1.00  0.00           H
ATOM   1418  HD2 ILE A 677      29.550  57.260  63.480  1.00  0.00           H
ATOM   1419  HD3 ILE A 677      30.320  58.010  62.020  1.00  0.00           H
ATOM   1420  C   ILE A 677      30.880  55.770  65.830  1.00  0.00           C
ATOM   1421  O   ILE A 677      30.140  56.230  66.690  1.00  0.00           O
ATOM   1422  N   LEU A 678      30.440  54.680  65.150  1.00  0.00           N
ATOM   1423  HN  LEU A 678      31.090  54.300  64.510  1.00  0.00           H
ATOM   1424  CA  LEU A 678      29.210  54.060  65.120  1.00  0.00           C
ATOM   1425  HA  LEU A 678      28.560  54.920  65.170  1.00  0.00           H
ATOM   1426  CB  LEU A 678      28.970  53.310  63.810  1.00  0.00           C
ATOM   1427  HB1 LEU A 678      29.810  52.580  63.660  1.00  0.00           H
ATOM   1428  HB2 LEU A 678      28.990  54.020  62.960  1.00  0.00           H
ATOM   1429  CG  LEU A 678      27.600  52.550  63.780  1.00  0.00           C
ATOM   1430  HG  LEU A 678      27.580  51.880  64.660  1.00  0.00           H
ATOM   1431  CD1 LEU A 678      26.420  53.540  63.800  1.00  0.00           C
ATOM   1432 HD11 LEU A 678      26.400  54.130  64.750  1.00  0.00           H
ATOM   1433 HD12 LEU A 678      25.480  53.000  63.590  1.00  0.00           H
ATOM   1434 HD13 LEU A 678      26.480  54.300  62.990  1.00  0.00           H
ATOM   1435  CD2 LEU A 678      27.590  51.690  62.480  1.00  0.00           C
ATOM   1436 HD21 LEU A 678      28.560  51.160  62.320  1.00  0.00           H
ATOM   1437 HD22 LEU A 678      27.250  52.320  61.640  1.00  0.00           H
ATOM   1438 HD23 LEU A 678      26.760  50.970  62.580  1.00  0.00           H
ATOM   1439  C   LEU A 678      28.940  53.280  66.410  1.00  0.00           C
ATOM   1440  O   LEU A 678      27.890  53.270  67.020  1.00  0.00           O
ATOM   1441  N   TYR A 679      30.060  52.620  66.960  1.00  0.00           N
ATOM   1442  HN  TYR A 679      30.920  52.600  66.480  1.00  0.00           H
ATOM   1443  CA  TYR A 679      30.020  51.990  68.260  1.00  0.00           C
ATOM   1444  HA  TYR A 679      29.240  51.260  68.410  1.00  0.00           H
ATOM   1445  CB  TYR A 679      31.380  51.170  68.580  1.00  0.00           C
ATOM   1446  HB1 TYR A 679      32.200  51.920  68.490  1.00  0.00           H
ATOM   1447  HB2 TYR A 679      31.600  50.430  67.790  1.00  0.00           H
ATOM   1448  CG  TYR A 679      31.460  50.630  70.020  1.00  0.00           C
ATOM   1449  CD1 TYR A 679      32.510  50.970  70.950  1.00  0.00           C
ATOM   1450  HD1 TYR A 679      33.290  51.660  70.670  1.00  0.00           H
ATOM   1451  CE1 TYR A 679      32.680  50.290  72.170  1.00  0.00           C
ATOM   1452  HE1 TYR A 679      33.560  50.510  72.740  1.00  0.00           H
ATOM   1453  CZ  TYR A 679      31.680  49.420  72.630  1.00  0.00           C
ATOM   1454  OH  TYR A 679      31.780  48.740  73.880  1.00  0.00           O
ATOM   1455  HH  TYR A 679      32.620  48.950  74.280  1.00  0.00           H
ATOM   1456  CD2 TYR A 679      30.480  49.750  70.500  1.00  0.00           C
ATOM   1457  HD2 TYR A 679      29.710  49.370  69.850  1.00  0.00           H
ATOM   1458  CE2 TYR A 679      30.520  49.170  71.810  1.00  0.00           C
ATOM   1459  HE2 TYR A 679      29.750  48.470  72.110  1.00  0.00           H
ATOM   1460  C   TYR A 679      29.820  53.050  69.340  1.00  0.00           C
ATOM   1461  O   TYR A 679      28.910  52.960  70.190  1.00  0.00           O
ATOM   1462  N   LYS A 680      30.620  54.150  69.210  1.00  0.00           N
ATOM   1463  HN  LYS A 680      31.160  54.260  68.390  1.00  0.00           H
ATOM   1464  CA  LYS A 680      30.480  55.200  70.280  1.00  0.00           C
ATOM   1465  HA  LYS A 680      30.650  54.710  71.220  1.00  0.00           H
ATOM   1466  CB  LYS A 680      31.610  56.260  70.100  1.00  0.00           C
ATOM   1467  HB1 LYS A 680      31.590  56.530  69.020  1.00  0.00           H
ATOM   1468  HB2 LYS A 680      32.570  55.690  70.140  1.00  0.00           H
ATOM   1469  CG  LYS A 680      31.600  57.450  70.980  1.00  0.00           C
ATOM   1470  HG1 LYS A 680      30.740  58.080  70.650  1.00  0.00           H
ATOM   1471  HG2 LYS A 680      32.530  58.030  70.830  1.00  0.00           H
ATOM   1472  CD  LYS A 680      31.400  57.210  72.450  1.00  0.00           C
ATOM   1473  HD1 LYS A 680      32.040  56.390  72.830  1.00  0.00           H
ATOM   1474  HD2 LYS A 680      30.330  57.000  72.670  1.00  0.00           H
ATOM   1475  CE  LYS A 680      31.610  58.460  73.420  1.00  0.00           C
ATOM   1476  HE1 LYS A 680      32.640  58.890  73.380  1.00  0.00           H
ATOM   1477  HE2 LYS A 680      31.340  58.340  74.490  1.00  0.00           H
ATOM   1478  NZ  LYS A 680      30.750  59.570  72.950  1.00  0.00           N
ATOM   1479  HZ1 LYS A 680      30.810  59.870  71.960  1.00  0.00           H
ATOM   1480  HZ2 LYS A 680      30.990  60.470  73.420  1.00  0.00           H
ATOM   1481  HZ3 LYS A 680      29.760  59.370  73.170  1.00  0.00           H
ATOM   1482  C   LYS A 680      29.130  55.900  70.300  1.00  0.00           C
ATOM   1483  O   LYS A 680      28.590  56.160  71.360  1.00  0.00           O
ATOM   1484  N   PHE A 681      28.530  56.190  69.120  1.00  0.00           N
ATOM   1485  HN  PHE A 681      29.100  55.910  68.350  1.00  0.00           H
ATOM   1486  CA  PHE A 681      27.160  56.680  68.910  1.00  0.00           C
ATOM   1487  HA  PHE A 681      27.180  57.620  69.430  1.00  0.00           H
ATOM   1488  CB  PHE A 681      26.890  56.760  67.390  1.00  0.00           C
ATOM   1489  HB1 PHE A 681      27.000  55.740  66.960  1.00  0.00           H
ATOM   1490  HB2 PHE A 681      27.590  57.440  66.830  1.00  0.00           H
ATOM   1491  CG  PHE A 681      25.620  57.420  67.080  1.00  0.00           C
ATOM   1492  CD1 PHE A 681      24.440  56.630  66.930  1.00  0.00           C
ATOM   1493  HD1 PHE A 681      24.520  55.580  67.150  1.00  0.00           H
ATOM   1494  CE1 PHE A 681      23.180  57.240  66.610  1.00  0.00           C
ATOM   1495  HE1 PHE A 681      22.270  56.660  66.600  1.00  0.00           H
ATOM   1496  CZ  PHE A 681      23.130  58.650  66.660  1.00  0.00           C
ATOM   1497  HZ  PHE A 681      22.220  59.190  66.390  1.00  0.00           H
ATOM   1498  CD2 PHE A 681      25.570  58.810  66.910  1.00  0.00           C
ATOM   1499  HD2 PHE A 681      26.500  59.370  66.950  1.00  0.00           H
ATOM   1500  CE2 PHE A 681      24.290  59.400  66.620  1.00  0.00           C
ATOM   1501  HE2 PHE A 681      24.240  60.460  66.440  1.00  0.00           H
ATOM   1502  C   PHE A 681      26.130  55.770  69.550  1.00  0.00           C
ATOM   1503  O   PHE A 681      25.220  56.160  70.290  1.00  0.00           O
ATOM   1504  N   CYS A 682      26.210  54.480  69.360  1.00  0.00           N
ATOM   1505  HN  CYS A 682      26.860  53.970  68.800  1.00  0.00           H
ATOM   1506  CA  CYS A 682      25.280  53.550  70.000  1.00  0.00           C
ATOM   1507  HA  CYS A 682      24.320  53.970  69.790  1.00  0.00           H
ATOM   1508  CB  CYS A 682      25.390  52.150  69.340  1.00  0.00           C
ATOM   1509  HB1 CYS A 682      24.870  51.480  70.060  1.00  0.00           H
ATOM   1510  HB2 CYS A 682      26.420  51.740  69.260  1.00  0.00           H
ATOM   1511  SG  CYS A 682      24.880  52.060  67.590  1.00  0.00           S
ATOM   1512  HG1 CYS A 682      25.960  52.530  66.980  1.00  0.00           H
ATOM   1513  C   CYS A 682      25.330  53.410  71.490  1.00  0.00           C
ATOM   1514  O   CYS A 682      24.370  53.140  72.210  1.00  0.00           O
ATOM   1515  N   ARG A 683      26.550  53.740  72.030  1.00  0.00           N
ATOM   1516  HN  ARG A 683      27.340  53.740  71.420  1.00  0.00           H
ATOM   1517  CA  ARG A 683      26.790  53.990  73.460  1.00  0.00           C
ATOM   1518  HA  ARG A 683      26.170  53.210  73.880  1.00  0.00           H
ATOM   1519  CB  ARG A 683      28.310  53.840  73.870  1.00  0.00           C
ATOM   1520  HB1 ARG A 683      28.300  54.130  74.950  1.00  0.00           H
ATOM   1521  HB2 ARG A 683      28.880  54.680  73.420  1.00  0.00           H
ATOM   1522  CG  ARG A 683      29.040  52.560  73.730  1.00  0.00           C
ATOM   1523  HG1 ARG A 683      29.010  52.350  72.640  1.00  0.00           H
ATOM   1524  HG2 ARG A 683      28.550  51.690  74.230  1.00  0.00           H
ATOM   1525  CD  ARG A 683      30.510  52.680  74.170  1.00  0.00           C
ATOM   1526  HD1 ARG A 683      30.970  53.460  73.540  1.00  0.00           H
ATOM   1527  HD2 ARG A 683      31.050  51.740  73.920  1.00  0.00           H
ATOM   1528  NE  ARG A 683      30.520  52.970  75.630  1.00  0.00           N
ATOM   1529  HE  ARG A 683      29.970  52.410  76.260  1.00  0.00           H
ATOM   1530  CZ  ARG A 683      31.150  54.040  76.090  1.00  0.00           C
ATOM   1531  NH1 ARG A 683      32.050  54.710  75.370  1.00  0.00           N
ATOM   1532 HH11 ARG A 683      32.340  54.410  74.460  1.00  0.00           H
ATOM   1533 HH12 ARG A 683      32.560  55.460  75.800  1.00  0.00           H
ATOM   1534  NH2 ARG A 683      30.980  54.460  77.320  1.00  0.00           N
ATOM   1535 HH21 ARG A 683      31.360  55.330  77.620  1.00  0.00           H
ATOM   1536 HH22 ARG A 683      30.210  54.070  77.830  1.00  0.00           H
ATOM   1537  C   ARG A 683      26.030  55.290  73.920  1.00  0.00           C
ATOM   1538  O   ARG A 683      25.190  55.320  74.800  1.00  0.00           O
ATOM   1539  N   ASP A 684      26.270  56.370  73.210  1.00  0.00           N
ATOM   1540  HN  ASP A 684      26.870  56.370  72.410  1.00  0.00           H
ATOM   1541  CA  ASP A 684      25.670  57.680  73.500  1.00  0.00           C
ATOM   1542  HA  ASP A 684      25.980  58.030  74.480  1.00  0.00           H
ATOM   1543  CB  ASP A 684      26.140  58.780  72.510  1.00  0.00           C
ATOM   1544  HB1 ASP A 684      25.420  59.630  72.460  1.00  0.00           H
ATOM   1545  HB2 ASP A 684      26.100  58.260  71.540  1.00  0.00           H
ATOM   1546  CG  ASP A 684      27.530  59.320  72.780  1.00  0.00           C
ATOM   1547  OD1 ASP A 684      28.070  60.140  71.980  1.00  0.00           O
ATOM   1548  OD2 ASP A 684      28.080  59.110  73.890  1.00  0.00           O
ATOM   1549  C   ASP A 684      24.120  57.750  73.500  1.00  0.00           C
ATOM   1550  O   ASP A 684      23.500  58.150  74.470  1.00  0.00           O
ATOM   1551  N   TYR A 685      23.560  57.160  72.470  1.00  0.00           N
ATOM   1552  HN  TYR A 685      24.060  56.710  71.730  1.00  0.00           H
ATOM   1553  CA  TYR A 685      22.130  57.340  72.320  1.00  0.00           C
ATOM   1554  HA  TYR A 685      21.700  58.070  72.980  1.00  0.00           H
ATOM   1555  CB  TYR A 685      21.930  57.810  70.870  1.00  0.00           C
ATOM   1556  HB1 TYR A 685      20.880  57.990  70.550  1.00  0.00           H
ATOM   1557  HB2 TYR A 685      22.300  57.070  70.140  1.00  0.00           H
ATOM   1558  CG  TYR A 685      22.670  59.100  70.610  1.00  0.00           C
ATOM   1559  CD1 TYR A 685      22.070  60.250  71.160  1.00  0.00           C
ATOM   1560  HD1 TYR A 685      21.090  60.140  71.600  1.00  0.00           H
ATOM   1561  CE1 TYR A 685      22.760  61.480  71.130  1.00  0.00           C
ATOM   1562  HE1 TYR A 685      22.320  62.380  71.500  1.00  0.00           H
ATOM   1563  CZ  TYR A 685      24.080  61.520  70.610  1.00  0.00           C
ATOM   1564  OH  TYR A 685      24.690  62.740  70.570  1.00  0.00           O
ATOM   1565  HH  TYR A 685      25.530  62.710  70.120  1.00  0.00           H
ATOM   1566  CD2 TYR A 685      23.940  59.220  70.010  1.00  0.00           C
ATOM   1567  HD2 TYR A 685      24.420  58.310  69.680  1.00  0.00           H
ATOM   1568  CE2 TYR A 685      24.620  60.410  69.990  1.00  0.00           C
ATOM   1569  HE2 TYR A 685      25.600  60.460  69.530  1.00  0.00           H
ATOM   1570  C   TYR A 685      21.290  56.060  72.620  1.00  0.00           C
ATOM   1571  O   TYR A 685      20.110  55.940  72.320  1.00  0.00           O
ATOM   1572  N   GLN A 686      21.860  54.930  73.150  1.00  0.00           N
ATOM   1573  HN  GLN A 686      22.800  54.950  73.470  1.00  0.00           H
ATOM   1574  CA  GLN A 686      21.080  53.690  73.340  1.00  0.00           C
ATOM   1575  HA  GLN A 686      21.840  52.980  73.630  1.00  0.00           H
ATOM   1576  CB  GLN A 686      19.990  53.650  74.510  1.00  0.00           C
ATOM   1577  HB1 GLN A 686      19.520  52.650  74.650  1.00  0.00           H
ATOM   1578  HB2 GLN A 686      19.070  54.230  74.280  1.00  0.00           H
ATOM   1579  CG  GLN A 686      20.590  54.170  75.760  1.00  0.00           C
ATOM   1580  HG1 GLN A 686      19.770  54.270  76.510  1.00  0.00           H
ATOM   1581  HG2 GLN A 686      21.070  55.140  75.540  1.00  0.00           H
ATOM   1582  CD  GLN A 686      21.660  53.190  76.310  1.00  0.00           C
ATOM   1583  OE1 GLN A 686      22.830  53.630  76.390  1.00  0.00           O
ATOM   1584  NE2 GLN A 686      21.370  51.950  76.750  1.00  0.00           N
ATOM   1585 HE21 GLN A 686      22.140  51.310  76.900  1.00  0.00           H
ATOM   1586 HE22 GLN A 686      20.460  51.730  77.080  1.00  0.00           H
ATOM   1587  C   GLN A 686      20.550  52.860  72.210  1.00  0.00           C
ATOM   1588  O   GLN A 686      19.350  52.660  72.020  1.00  0.00           O
ATOM   1589  N   LEU A 687      21.480  52.470  71.350  1.00  0.00           N
ATOM   1590  HN  LEU A 687      22.450  52.700  71.480  1.00  0.00           H
ATOM   1591  CA  LEU A 687      21.170  51.680  70.180  1.00  0.00           C
ATOM   1592  HA  LEU A 687      20.180  51.270  70.230  1.00  0.00           H
ATOM   1593  CB  LEU A 687      21.530  52.370  68.900  1.00  0.00           C
ATOM   1594  HB1 LEU A 687      21.570  51.680  68.030  1.00  0.00           H
ATOM   1595  HB2 LEU A 687      22.560  52.790  69.030  1.00  0.00           H
ATOM   1596  CG  LEU A 687      20.480  53.380  68.380  1.00  0.00           C
ATOM   1597  HG  LEU A 687      20.210  54.070  69.200  1.00  0.00           H
ATOM   1598  CD1 LEU A 687      21.150  54.160  67.240  1.00  0.00           C
ATOM   1599 HD11 LEU A 687      20.420  54.820  66.720  1.00  0.00           H
ATOM   1600 HD12 LEU A 687      21.660  53.550  66.480  1.00  0.00           H
ATOM   1601 HD13 LEU A 687      21.930  54.770  67.730  1.00  0.00           H
ATOM   1602  CD2 LEU A 687      19.130  52.710  67.880  1.00  0.00           C
ATOM   1603 HD21 LEU A 687      19.300  51.900  67.130  1.00  0.00           H
ATOM   1604 HD22 LEU A 687      18.560  53.500  67.350  1.00  0.00           H
ATOM   1605 HD23 LEU A 687      18.590  52.290  68.740  1.00  0.00           H
ATOM   1606  C   LEU A 687      22.070  50.390  70.290  1.00  0.00           C
ATOM   1607  O   LEU A 687      23.080  50.320  70.930  1.00  0.00           O
ATOM   1608  N   SER A 688      21.510  49.310  69.620  1.00  0.00           N
ATOM   1609  HN  SER A 688      20.700  49.490  69.080  1.00  0.00           H
ATOM   1610  CA  SER A 688      22.160  48.050  69.480  1.00  0.00           C
ATOM   1611  HA  SER A 688      22.680  47.850  70.400  1.00  0.00           H
ATOM   1612  CB  SER A 688      21.070  46.910  69.260  1.00  0.00           C
ATOM   1613  HB1 SER A 688      21.570  45.920  69.230  1.00  0.00           H
ATOM   1614  HB2 SER A 688      20.540  47.120  68.310  1.00  0.00           H
ATOM   1615  OG  SER A 688      20.160  46.970  70.340  1.00  0.00           O
ATOM   1616  HG1 SER A 688      19.580  46.210  70.280  1.00  0.00           H
ATOM   1617  C   SER A 688      23.180  48.040  68.230  1.00  0.00           C
ATOM   1618  O   SER A 688      22.770  47.960  67.060  1.00  0.00           O
ATOM   1619  N   TYR A 689      24.520  48.200  68.480  1.00  0.00           N
ATOM   1620  HN  TYR A 689      24.940  48.250  69.380  1.00  0.00           H
ATOM   1621  CA  TYR A 689      25.480  48.380  67.400  1.00  0.00           C
ATOM   1622  HA  TYR A 689      25.250  49.250  66.810  1.00  0.00           H
ATOM   1623  CB  TYR A 689      26.880  48.630  68.020  1.00  0.00           C
ATOM   1624  HB1 TYR A 689      27.210  47.980  68.850  1.00  0.00           H
ATOM   1625  HB2 TYR A 689      26.940  49.680  68.350  1.00  0.00           H
ATOM   1626  CG  TYR A 689      28.000  48.600  67.010  1.00  0.00           C
ATOM   1627  CD1 TYR A 689      27.990  49.370  65.860  1.00  0.00           C
ATOM   1628  HD1 TYR A 689      27.120  49.950  65.590  1.00  0.00           H
ATOM   1629  CE1 TYR A 689      29.100  49.350  65.050  1.00  0.00           C
ATOM   1630  HE1 TYR A 689      29.220  50.080  64.260  1.00  0.00           H
ATOM   1631  CZ  TYR A 689      30.170  48.460  65.270  1.00  0.00           C
ATOM   1632  OH  TYR A 689      31.110  48.360  64.290  1.00  0.00           O
ATOM   1633  HH  TYR A 689      31.830  47.880  64.710  1.00  0.00           H
ATOM   1634  CD2 TYR A 689      28.950  47.620  67.190  1.00  0.00           C
ATOM   1635  HD2 TYR A 689      28.820  46.880  67.980  1.00  0.00           H
ATOM   1636  CE2 TYR A 689      30.080  47.610  66.350  1.00  0.00           C
ATOM   1637  HE2 TYR A 689      30.940  46.960  66.480  1.00  0.00           H
ATOM   1638  C   TYR A 689      25.440  47.210  66.490  1.00  0.00           C
ATOM   1639  O   TYR A 689      25.370  47.330  65.270  1.00  0.00           O
ATOM   1640  N   LEU A 690      25.600  45.940  67.000  1.00  0.00           N
ATOM   1641  HN  LEU A 690      25.380  45.800  67.970  1.00  0.00           H
ATOM   1642  CA  LEU A 690      25.870  44.800  66.150  1.00  0.00           C
ATOM   1643  HA  LEU A 690      26.720  45.170  65.600  1.00  0.00           H
ATOM   1644  CB  LEU A 690      26.160  43.490  66.970  1.00  0.00           C
ATOM   1645  HB1 LEU A 690      26.130  42.550  66.390  1.00  0.00           H
ATOM   1646  HB2 LEU A 690      25.250  43.450  67.620  1.00  0.00           H
ATOM   1647  CG  LEU A 690      27.420  43.600  67.890  1.00  0.00           C
ATOM   1648  HG  LEU A 690      27.310  44.440  68.610  1.00  0.00           H
ATOM   1649  CD1 LEU A 690      27.650  42.220  68.610  1.00  0.00           C
ATOM   1650 HD11 LEU A 690      28.300  42.190  69.510  1.00  0.00           H
ATOM   1651 HD12 LEU A 690      27.900  41.390  67.920  1.00  0.00           H
ATOM   1652 HD13 LEU A 690      26.630  41.950  68.970  1.00  0.00           H
ATOM   1653  CD2 LEU A 690      28.710  44.010  67.040  1.00  0.00           C
ATOM   1654 HD21 LEU A 690      28.710  43.400  66.110  1.00  0.00           H
ATOM   1655 HD22 LEU A 690      29.560  43.890  67.770  1.00  0.00           H
ATOM   1656 HD23 LEU A 690      28.470  45.030  66.660  1.00  0.00           H
ATOM   1657  C   LEU A 690      24.740  44.490  65.180  1.00  0.00           C
ATOM   1658  O   LEU A 690      25.050  44.290  63.960  1.00  0.00           O
ATOM   1659  N   SER A 691      23.420  44.560  65.600  1.00  0.00           N
ATOM   1660  HN  SER A 691      23.300  44.490  66.590  1.00  0.00           H
ATOM   1661  CA  SER A 691      22.310  44.560  64.650  1.00  0.00           C
ATOM   1662  HA  SER A 691      22.290  43.630  64.100  1.00  0.00           H
ATOM   1663  CB  SER A 691      20.960  44.740  65.390  1.00  0.00           C
ATOM   1664  HB1 SER A 691      20.910  45.690  65.950  1.00  0.00           H
ATOM   1665  HB2 SER A 691      20.880  43.920  66.160  1.00  0.00           H
ATOM   1666  OG  SER A 691      19.800  44.640  64.580  1.00  0.00           O
ATOM   1667  HG1 SER A 691      19.650  45.510  64.200  1.00  0.00           H
ATOM   1668  C   SER A 691      22.410  45.530  63.540  1.00  0.00           C
ATOM   1669  O   SER A 691      22.430  45.180  62.360  1.00  0.00           O
ATOM   1670  N   LEU A 692      22.550  46.820  63.900  1.00  0.00           N
ATOM   1671  HN  LEU A 692      22.710  47.040  64.850  1.00  0.00           H
ATOM   1672  CA  LEU A 692      22.600  47.870  62.980  1.00  0.00           C
ATOM   1673  HA  LEU A 692      21.740  47.840  62.330  1.00  0.00           H
ATOM   1674  CB  LEU A 692      22.610  49.190  63.940  1.00  0.00           C
ATOM   1675  HB1 LEU A 692      23.590  49.190  64.460  1.00  0.00           H
ATOM   1676  HB2 LEU A 692      21.730  49.150  64.630  1.00  0.00           H
ATOM   1677  CG  LEU A 692      22.430  50.440  63.060  1.00  0.00           C
ATOM   1678  HG  LEU A 692      23.360  50.530  62.450  1.00  0.00           H
ATOM   1679  CD1 LEU A 692      21.250  50.360  62.000  1.00  0.00           C
ATOM   1680 HD11 LEU A 692      21.480  49.690  61.160  1.00  0.00           H
ATOM   1681 HD12 LEU A 692      21.000  51.380  61.630  1.00  0.00           H
ATOM   1682 HD13 LEU A 692      20.330  49.880  62.410  1.00  0.00           H
ATOM   1683  CD2 LEU A 692      22.260  51.680  63.980  1.00  0.00           C
ATOM   1684 HD21 LEU A 692      21.200  51.650  64.310  1.00  0.00           H
ATOM   1685 HD22 LEU A 692      22.400  52.620  63.420  1.00  0.00           H
ATOM   1686 HD23 LEU A 692      23.000  51.620  64.820  1.00  0.00           H
ATOM   1687  C   LEU A 692      23.750  47.810  61.970  1.00  0.00           C
ATOM   1688  O   LEU A 692      23.590  48.060  60.770  1.00  0.00           O
ATOM   1689  N   ARG A 693      25.010  47.470  62.340  1.00  0.00           N
ATOM   1690  HN  ARG A 693      25.080  47.300  63.320  1.00  0.00           H
ATOM   1691  CA  ARG A 693      26.240  47.110  61.570  1.00  0.00           C
ATOM   1692  HA  ARG A 693      26.490  48.040  61.090  1.00  0.00           H
ATOM   1693  CB  ARG A 693      27.260  46.750  62.580  1.00  0.00           C
ATOM   1694  HB1 ARG A 693      27.040  45.840  63.180  1.00  0.00           H
ATOM   1695  HB2 ARG A 693      27.270  47.490  63.420  1.00  0.00           H
ATOM   1696  CG  ARG A 693      28.760  46.950  62.220  1.00  0.00           C
ATOM   1697  HG1 ARG A 693      29.260  46.820  63.200  1.00  0.00           H
ATOM   1698  HG2 ARG A 693      28.850  47.970  61.760  1.00  0.00           H
ATOM   1699  CD  ARG A 693      29.390  45.880  61.300  1.00  0.00           C
ATOM   1700  HD1 ARG A 693      30.430  46.170  61.020  1.00  0.00           H
ATOM   1701  HD2 ARG A 693      28.830  45.740  60.350  1.00  0.00           H
ATOM   1702  NE  ARG A 693      29.360  44.550  62.030  1.00  0.00           N
ATOM   1703  HE  ARG A 693      28.720  43.850  61.710  1.00  0.00           H
ATOM   1704  CZ  ARG A 693      30.380  44.150  62.790  1.00  0.00           C
ATOM   1705  NH1 ARG A 693      31.500  44.780  63.000  1.00  0.00           N
ATOM   1706 HH11 ARG A 693      32.360  44.330  63.190  1.00  0.00           H
ATOM   1707 HH12 ARG A 693      31.660  45.570  62.410  1.00  0.00           H
ATOM   1708  NH2 ARG A 693      30.150  43.000  63.540  1.00  0.00           N
ATOM   1709 HH21 ARG A 693      29.260  42.580  63.380  1.00  0.00           H
ATOM   1710 HH22 ARG A 693      30.820  42.730  64.230  1.00  0.00           H
ATOM   1711  C   ARG A 693      25.990  45.980  60.630  1.00  0.00           C
ATOM   1712  O   ARG A 693      26.150  46.200  59.430  1.00  0.00           O
ATOM   1713  N   THR A 694      25.360  44.880  61.050  1.00  0.00           N
ATOM   1714  HN  THR A 694      25.120  44.800  62.020  1.00  0.00           H
ATOM   1715  CA  THR A 694      24.910  43.800  60.170  1.00  0.00           C
ATOM   1716  HA  THR A 694      25.740  43.320  59.660  1.00  0.00           H
ATOM   1717  CB  THR A 694      24.220  42.650  60.890  1.00  0.00           C
ATOM   1718  HB  THR A 694      23.210  42.960  61.230  1.00  0.00           H
ATOM   1719  OG1 THR A 694      25.000  42.160  61.980  1.00  0.00           O
ATOM   1720  HG1 THR A 694      24.280  41.740  62.460  1.00  0.00           H
ATOM   1721  CG2 THR A 694      24.090  41.380  59.940  1.00  0.00           C
ATOM   1722 HG21 THR A 694      23.520  41.600  59.010  1.00  0.00           H
ATOM   1723 HG22 THR A 694      23.530  40.520  60.360  1.00  0.00           H
ATOM   1724 HG23 THR A 694      25.110  41.060  59.680  1.00  0.00           H
ATOM   1725  C   THR A 694      23.850  44.370  59.140  1.00  0.00           C
ATOM   1726  O   THR A 694      24.060  44.230  57.930  1.00  0.00           O
ATOM   1727  N   SER A 695      22.880  45.180  59.620  1.00  0.00           N
ATOM   1728  HN  SER A 695      22.810  45.370  60.600  1.00  0.00           H
ATOM   1729  CA  SER A 695      21.860  45.780  58.700  1.00  0.00           C
ATOM   1730  HA  SER A 695      21.410  44.920  58.220  1.00  0.00           H
ATOM   1731  CB  SER A 695      20.780  46.510  59.560  1.00  0.00           C
ATOM   1732  HB1 SER A 695      20.140  47.080  58.860  1.00  0.00           H
ATOM   1733  HB2 SER A 695      21.300  47.230  60.230  1.00  0.00           H
ATOM   1734  OG  SER A 695      19.960  45.590  60.310  1.00  0.00           O
ATOM   1735  HG1 SER A 695      20.500  45.270  61.040  1.00  0.00           H
ATOM   1736  C   SER A 695      22.300  46.630  57.530  1.00  0.00           C
ATOM   1737  O   SER A 695      21.900  46.370  56.420  1.00  0.00           O
ATOM   1738  N   ILE A 696      23.210  47.590  57.890  1.00  0.00           N
ATOM   1739  HN  ILE A 696      23.420  47.660  58.860  1.00  0.00           H
ATOM   1740  CA  ILE A 696      24.040  48.390  56.950  1.00  0.00           C
ATOM   1741  HA  ILE A 696      23.460  49.040  56.310  1.00  0.00           H
ATOM   1742  CB  ILE A 696      24.940  49.410  57.760  1.00  0.00           C
ATOM   1743  HB  ILE A 696      25.330  48.900  58.660  1.00  0.00           H
ATOM   1744  CG2 ILE A 696      26.090  49.990  56.820  1.00  0.00           C
ATOM   1745 HG21 ILE A 696      26.650  50.790  57.350  1.00  0.00           H
ATOM   1746 HG22 ILE A 696      25.770  50.430  55.850  1.00  0.00           H
ATOM   1747 HG23 ILE A 696      26.890  49.250  56.630  1.00  0.00           H
ATOM   1748  CG1 ILE A 696      23.890  50.400  58.330  1.00  0.00           C
ATOM   1749 HG11 ILE A 696      23.020  49.900  58.810  1.00  0.00           H
ATOM   1750 HG12 ILE A 696      23.500  51.060  57.520  1.00  0.00           H
ATOM   1751  CD  ILE A 696      24.480  51.200  59.460  1.00  0.00           C
ATOM   1752  HD1 ILE A 696      23.780  52.030  59.710  1.00  0.00           H
ATOM   1753  HD2 ILE A 696      25.470  51.560  59.130  1.00  0.00           H
ATOM   1754  HD3 ILE A 696      24.590  50.550  60.360  1.00  0.00           H
ATOM   1755  C   ILE A 696      24.840  47.480  56.070  1.00  0.00           C
ATOM   1756  O   ILE A 696      25.030  47.800  54.910  1.00  0.00           O
ATOM   1757  N   GLY A 697      25.380  46.320  56.520  1.00  0.00           N
ATOM   1758  HN  GLY A 697      25.300  46.130  57.500  1.00  0.00           H
ATOM   1759  CA  GLY A 697      26.250  45.410  55.720  1.00  0.00           C
ATOM   1760  HA1 GLY A 697      26.580  44.640  56.400  1.00  0.00           H
ATOM   1761  HA2 GLY A 697      27.070  45.960  55.300  1.00  0.00           H
ATOM   1762  C   GLY A 697      25.430  44.710  54.660  1.00  0.00           C
ATOM   1763  O   GLY A 697      25.880  44.630  53.550  1.00  0.00           O
ATOM   1764  N   LEU A 698      24.210  44.310  54.980  1.00  0.00           N
ATOM   1765  HN  LEU A 698      23.970  44.530  55.920  1.00  0.00           H
ATOM   1766  CA  LEU A 698      23.180  43.790  54.050  1.00  0.00           C
ATOM   1767  HA  LEU A 698      23.690  43.010  53.490  1.00  0.00           H
ATOM   1768  CB  LEU A 698      22.020  43.070  54.820  1.00  0.00           C
ATOM   1769  HB1 LEU A 698      21.240  42.670  54.140  1.00  0.00           H
ATOM   1770  HB2 LEU A 698      21.660  43.870  55.490  1.00  0.00           H
ATOM   1771  CG  LEU A 698      22.620  41.890  55.680  1.00  0.00           C
ATOM   1772  HG  LEU A 698      23.260  42.410  56.420  1.00  0.00           H
ATOM   1773  CD1 LEU A 698      21.450  41.410  56.500  1.00  0.00           C
ATOM   1774 HD11 LEU A 698      21.780  40.750  57.330  1.00  0.00           H
ATOM   1775 HD12 LEU A 698      20.830  40.790  55.810  1.00  0.00           H
ATOM   1776 HD13 LEU A 698      20.890  42.230  57.000  1.00  0.00           H
ATOM   1777  CD2 LEU A 698      23.200  40.680  54.860  1.00  0.00           C
ATOM   1778 HD21 LEU A 698      23.520  39.800  55.460  1.00  0.00           H
ATOM   1779 HD22 LEU A 698      24.090  40.980  54.260  1.00  0.00           H
ATOM   1780 HD23 LEU A 698      22.470  40.360  54.080  1.00  0.00           H
ATOM   1781  C   LEU A 698      22.660  44.780  53.050  1.00  0.00           C
ATOM   1782  O   LEU A 698      22.470  44.520  51.850  1.00  0.00           O
ATOM   1783  N   TRP A 699      22.360  46.010  53.490  1.00  0.00           N
ATOM   1784  HN  TRP A 699      22.260  46.170  54.470  1.00  0.00           H
ATOM   1785  CA  TRP A 699      22.160  47.110  52.590  1.00  0.00           C
ATOM   1786  HA  TRP A 699      21.400  46.700  51.920  1.00  0.00           H
ATOM   1787  CB  TRP A 699      21.720  48.460  53.220  1.00  0.00           C
ATOM   1788  HB1 TRP A 699      21.780  49.270  52.450  1.00  0.00           H
ATOM   1789  HB2 TRP A 699      22.510  48.580  53.980  1.00  0.00           H
ATOM   1790  CG  TRP A 699      20.270  48.480  53.750  1.00  0.00           C
ATOM   1791  CD1 TRP A 699      19.730  48.320  55.010  1.00  0.00           C
ATOM   1792  HD1 TRP A 699      20.280  47.940  55.860  1.00  0.00           H
ATOM   1793  NE1 TRP A 699      18.370  48.540  54.990  1.00  0.00           N
ATOM   1794  HE1 TRP A 699      17.820  48.940  55.700  1.00  0.00           H
ATOM   1795  CE2 TRP A 699      18.000  48.730  53.700  1.00  0.00           C
ATOM   1796  CD2 TRP A 699      19.160  48.780  52.870  1.00  0.00           C
ATOM   1797  CE3 TRP A 699      19.040  49.130  51.540  1.00  0.00           C
ATOM   1798  HE3 TRP A 699      19.950  49.180  50.950  1.00  0.00           H
ATOM   1799  CZ3 TRP A 699      17.770  49.280  50.910  1.00  0.00           C
ATOM   1800  HZ3 TRP A 699      17.800  49.410  49.850  1.00  0.00           H
ATOM   1801  CZ2 TRP A 699      16.760  49.080  53.140  1.00  0.00           C
ATOM   1802  HZ2 TRP A 699      15.970  49.090  53.870  1.00  0.00           H
ATOM   1803  CH2 TRP A 699      16.610  49.300  51.750  1.00  0.00           C
ATOM   1804  HH2 TRP A 699      15.670  49.630  51.320  1.00  0.00           H
ATOM   1805  C   TRP A 699      23.360  47.330  51.720  1.00  0.00           C
ATOM   1806  O   TRP A 699      23.140  47.400  50.510  1.00  0.00           O
ATOM   1807  N   THR A 700      24.610  47.400  52.290  1.00  0.00           N
ATOM   1808  HN  THR A 700      24.610  47.400  53.290  1.00  0.00           H
ATOM   1809  CA  THR A 700      25.860  47.610  51.600  1.00  0.00           C
ATOM   1810  HA  THR A 700      25.820  48.470  50.960  1.00  0.00           H
ATOM   1811  CB  THR A 700      27.120  47.790  52.450  1.00  0.00           C
ATOM   1812  HB  THR A 700      27.260  46.870  53.070  1.00  0.00           H
ATOM   1813  OG1 THR A 700      26.980  48.800  53.340  1.00  0.00           O
ATOM   1814  HG1 THR A 700      26.210  48.560  53.850  1.00  0.00           H
ATOM   1815  CG2 THR A 700      28.300  48.040  51.510  1.00  0.00           C
ATOM   1816 HG21 THR A 700      28.540  47.150  50.880  1.00  0.00           H
ATOM   1817 HG22 THR A 700      29.220  48.260  52.100  1.00  0.00           H
ATOM   1818 HG23 THR A 700      27.980  48.880  50.860  1.00  0.00           H
ATOM   1819  C   THR A 700      26.100  46.570  50.470  1.00  0.00           C
ATOM   1820  O   THR A 700      26.350  46.930  49.320  1.00  0.00           O
ATOM   1821  N   SER A 701      25.980  45.250  50.780  1.00  0.00           N
ATOM   1822  HN  SER A 701      25.900  44.980  51.740  1.00  0.00           H
ATOM   1823  CA  SER A 701      26.130  44.210  49.740  1.00  0.00           C
ATOM   1824  HA  SER A 701      27.080  44.300  49.250  1.00  0.00           H
ATOM   1825  CB  SER A 701      26.160  42.770  50.390  1.00  0.00           C
ATOM   1826  HB1 SER A 701      27.150  42.710  50.870  1.00  0.00           H
ATOM   1827  HB2 SER A 701      26.130  41.950  49.630  1.00  0.00           H
ATOM   1828  OG  SER A 701      25.020  42.710  51.260  1.00  0.00           O
ATOM   1829  HG1 SER A 701      25.440  43.040  52.050  1.00  0.00           H
ATOM   1830  C   SER A 701      25.120  44.250  48.630  1.00  0.00           C
ATOM   1831  O   SER A 701      25.410  44.110  47.440  1.00  0.00           O
ATOM   1832  N   PHE A 702      23.870  44.490  49.060  1.00  0.00           N
ATOM   1833  HN  PHE A 702      23.720  44.370  50.040  1.00  0.00           H
ATOM   1834  CA  PHE A 702      22.860  44.730  48.070  1.00  0.00           C
ATOM   1835  HA  PHE A 702      22.850  43.840  47.450  1.00  0.00           H
ATOM   1836  CB  PHE A 702      21.490  44.760  48.830  1.00  0.00           C
ATOM   1837  HB1 PHE A 702      21.660  45.460  49.670  1.00  0.00           H
ATOM   1838  HB2 PHE A 702      21.350  43.730  49.200  1.00  0.00           H
ATOM   1839  CG  PHE A 702      20.270  45.130  48.010  1.00  0.00           C
ATOM   1840  CD1 PHE A 702      19.850  44.160  47.140  1.00  0.00           C
ATOM   1841  HD1 PHE A 702      20.330  43.200  47.130  1.00  0.00           H
ATOM   1842  CE1 PHE A 702      18.640  44.430  46.350  1.00  0.00           C
ATOM   1843  HE1 PHE A 702      18.370  43.650  45.640  1.00  0.00           H
ATOM   1844  CZ  PHE A 702      17.990  45.650  46.430  1.00  0.00           C
ATOM   1845  HZ  PHE A 702      17.140  45.920  45.830  1.00  0.00           H
ATOM   1846  CD2 PHE A 702      19.650  46.410  48.040  1.00  0.00           C
ATOM   1847  HD2 PHE A 702      20.080  47.130  48.710  1.00  0.00           H
ATOM   1848  CE2 PHE A 702      18.520  46.680  47.290  1.00  0.00           C
ATOM   1849  HE2 PHE A 702      18.000  47.630  47.310  1.00  0.00           H
ATOM   1850  C   PHE A 702      23.150  45.850  47.040  1.00  0.00           C
ATOM   1851  O   PHE A 702      23.120  45.740  45.830  1.00  0.00           O
ATOM   1852  N   LEU A 703      23.590  46.980  47.560  1.00  0.00           N
ATOM   1853  HN  LEU A 703      23.660  47.080  48.540  1.00  0.00           H
ATOM   1854  CA  LEU A 703      23.910  48.180  46.810  1.00  0.00           C
ATOM   1855  HA  LEU A 703      23.060  48.370  46.180  1.00  0.00           H
ATOM   1856  CB  LEU A 703      24.010  49.410  47.580  1.00  0.00           C
ATOM   1857  HB1 LEU A 703      24.370  50.250  46.940  1.00  0.00           H
ATOM   1858  HB2 LEU A 703      24.740  49.390  48.400  1.00  0.00           H
ATOM   1859  CG  LEU A 703      22.580  49.800  48.190  1.00  0.00           C
ATOM   1860  HG  LEU A 703      22.110  48.820  48.460  1.00  0.00           H
ATOM   1861  CD1 LEU A 703      22.740  50.630  49.460  1.00  0.00           C
ATOM   1862 HD11 LEU A 703      21.780  51.130  49.730  1.00  0.00           H
ATOM   1863 HD12 LEU A 703      23.450  51.470  49.340  1.00  0.00           H
ATOM   1864 HD13 LEU A 703      23.000  49.930  50.280  1.00  0.00           H
ATOM   1865  CD2 LEU A 703      21.800  50.670  47.190  1.00  0.00           C
ATOM   1866 HD21 LEU A 703      20.770  50.840  47.570  1.00  0.00           H
ATOM   1867 HD22 LEU A 703      21.530  50.140  46.250  1.00  0.00           H
ATOM   1868 HD23 LEU A 703      22.350  51.610  46.980  1.00  0.00           H
ATOM   1869  C   LEU A 703      25.160  47.990  45.970  1.00  0.00           C
ATOM   1870  O   LEU A 703      25.380  48.650  44.960  1.00  0.00           O
ATOM   1871  N   CYS A 704      26.010  47.100  46.360  1.00  0.00           N
ATOM   1872  HN  CYS A 704      25.910  46.650  47.250  1.00  0.00           H
ATOM   1873  CA  CYS A 704      27.070  46.650  45.380  1.00  0.00           C
ATOM   1874  HA  CYS A 704      27.650  47.540  45.210  1.00  0.00           H
ATOM   1875  CB  CYS A 704      28.120  45.630  45.970  1.00  0.00           C
ATOM   1876  HB1 CYS A 704      28.890  45.340  45.230  1.00  0.00           H
ATOM   1877  HB2 CYS A 704      27.560  44.750  46.350  1.00  0.00           H
ATOM   1878  SG  CYS A 704      28.920  46.220  47.530  1.00  0.00           S
ATOM   1879  HG1 CYS A 704      28.070  47.130  47.970  1.00  0.00           H
ATOM   1880  C   CYS A 704      26.480  45.980  44.110  1.00  0.00           C
ATOM   1881  O   CYS A 704      26.770  46.380  42.970  1.00  0.00           O
ATOM   1882  N   ILE A 705      25.540  45.020  44.320  1.00  0.00           N
ATOM   1883  HN  ILE A 705      25.190  44.800  45.220  1.00  0.00           H
ATOM   1884  CA  ILE A 705      24.850  44.310  43.260  1.00  0.00           C
ATOM   1885  HA  ILE A 705      25.600  43.900  42.590  1.00  0.00           H
ATOM   1886  CB  ILE A 705      23.890  43.170  43.700  1.00  0.00           C
ATOM   1887  HB  ILE A 705      23.010  43.620  44.190  1.00  0.00           H
ATOM   1888  CG2 ILE A 705      23.560  42.170  42.570  1.00  0.00           C
ATOM   1889 HG21 ILE A 705      22.740  41.530  42.940  1.00  0.00           H
ATOM   1890 HG22 ILE A 705      24.420  41.540  42.290  1.00  0.00           H
ATOM   1891 HG23 ILE A 705      23.290  42.590  41.570  1.00  0.00           H
ATOM   1892  CG1 ILE A 705      24.530  42.350  44.870  1.00  0.00           C
ATOM   1893 HG11 ILE A 705      24.930  43.020  45.660  1.00  0.00           H
ATOM   1894 HG12 ILE A 705      25.370  41.810  44.390  1.00  0.00           H
ATOM   1895  CD  ILE A 705      23.620  41.240  45.550  1.00  0.00           C
ATOM   1896  HD1 ILE A 705      23.350  40.600  44.690  1.00  0.00           H
ATOM   1897  HD2 ILE A 705      22.740  41.720  46.030  1.00  0.00           H
ATOM   1898  HD3 ILE A 705      24.220  40.670  46.290  1.00  0.00           H
ATOM   1899  C   ILE A 705      24.010  45.230  42.330  1.00  0.00           C
ATOM   1900  O   ILE A 705      24.250  45.220  41.150  1.00  0.00           O
ATOM   1901  N   VAL A 706      23.150  46.150  42.830  1.00  0.00           N
ATOM   1902  HN  VAL A 706      23.110  46.160  43.820  1.00  0.00           H
ATOM   1903  CA  VAL A 706      22.470  47.160  42.040  1.00  0.00           C
ATOM   1904  HA  VAL A 706      21.910  46.600  41.310  1.00  0.00           H
ATOM   1905  CB  VAL A 706      21.570  48.080  42.910  1.00  0.00           C
ATOM   1906  HB  VAL A 706      22.150  48.320  43.830  1.00  0.00           H
ATOM   1907  CG1 VAL A 706      21.060  49.370  42.210  1.00  0.00           C
ATOM   1908 HG11 VAL A 706      21.930  50.020  42.010  1.00  0.00           H
ATOM   1909 HG12 VAL A 706      20.290  49.870  42.840  1.00  0.00           H
ATOM   1910 HG13 VAL A 706      20.490  49.090  41.290  1.00  0.00           H
ATOM   1911  CG2 VAL A 706      20.320  47.270  43.440  1.00  0.00           C
ATOM   1912 HG21 VAL A 706      19.800  47.810  44.260  1.00  0.00           H
ATOM   1913 HG22 VAL A 706      20.790  46.420  43.980  1.00  0.00           H
ATOM   1914 HG23 VAL A 706      19.540  46.950  42.720  1.00  0.00           H
ATOM   1915  C   VAL A 706      23.330  48.040  41.160  1.00  0.00           C
ATOM   1916  O   VAL A 706      22.930  48.350  40.050  1.00  0.00           O
ATOM   1917  N   LEU A 707      24.520  48.510  41.720  1.00  0.00           N
ATOM   1918  HN  LEU A 707      24.730  48.400  42.690  1.00  0.00           H
ATOM   1919  CA  LEU A 707      25.540  49.260  41.030  1.00  0.00           C
ATOM   1920  HA  LEU A 707      24.990  50.150  40.760  1.00  0.00           H
ATOM   1921  CB  LEU A 707      26.500  49.710  42.210  1.00  0.00           C
ATOM   1922  HB1 LEU A 707      26.880  48.830  42.760  1.00  0.00           H
ATOM   1923  HB2 LEU A 707      25.970  50.340  42.950  1.00  0.00           H
ATOM   1924  CG  LEU A 707      27.740  50.510  41.770  1.00  0.00           C
ATOM   1925  HG  LEU A 707      28.280  49.830  41.080  1.00  0.00           H
ATOM   1926  CD1 LEU A 707      27.300  51.840  41.080  1.00  0.00           C
ATOM   1927 HD11 LEU A 707      26.780  52.560  41.740  1.00  0.00           H
ATOM   1928 HD12 LEU A 707      26.640  51.510  40.250  1.00  0.00           H
ATOM   1929 HD13 LEU A 707      28.210  52.320  40.680  1.00  0.00           H
ATOM   1930  CD2 LEU A 707      28.810  50.850  42.870  1.00  0.00           C
ATOM   1931 HD21 LEU A 707      29.800  51.240  42.550  1.00  0.00           H
ATOM   1932 HD22 LEU A 707      29.020  49.900  43.390  1.00  0.00           H
ATOM   1933 HD23 LEU A 707      28.370  51.510  43.650  1.00  0.00           H
ATOM   1934  C   LEU A 707      26.160  48.570  39.840  1.00  0.00           C
ATOM   1935  O   LEU A 707      26.120  49.070  38.720  1.00  0.00           O
ATOM   1936  N   VAL A 708      26.630  47.280  40.060  1.00  0.00           N
ATOM   1937  HN  VAL A 708      26.520  47.030  41.010  1.00  0.00           H
ATOM   1938  CA  VAL A 708      27.000  46.340  38.980  1.00  0.00           C
ATOM   1939  HA  VAL A 708      27.870  46.820  38.550  1.00  0.00           H
ATOM   1940  CB  VAL A 708      27.400  44.990  39.620  1.00  0.00           C
ATOM   1941  HB  VAL A 708      26.660  44.570  40.320  1.00  0.00           H
ATOM   1942  CG1 VAL A 708      27.550  43.830  38.640  1.00  0.00           C
ATOM   1943 HG11 VAL A 708      27.980  42.930  39.120  1.00  0.00           H
ATOM   1944 HG12 VAL A 708      28.260  44.120  37.830  1.00  0.00           H
ATOM   1945 HG13 VAL A 708      26.620  43.670  38.040  1.00  0.00           H
ATOM   1946  CG2 VAL A 708      28.650  45.000  40.480  1.00  0.00           C
ATOM   1947 HG21 VAL A 708      29.650  45.210  40.030  1.00  0.00           H
ATOM   1948 HG22 VAL A 708      28.630  44.050  41.050  1.00  0.00           H
ATOM   1949 HG23 VAL A 708      28.480  45.690  41.340  1.00  0.00           H
ATOM   1950  C   VAL A 708      25.880  46.100  37.930  1.00  0.00           C
ATOM   1951  O   VAL A 708      26.110  46.080  36.730  1.00  0.00           O
ATOM   1952  N   ALA A 709      24.570  45.950  38.370  1.00  0.00           N
ATOM   1953  HN  ALA A 709      24.450  45.890  39.360  1.00  0.00           H
ATOM   1954  CA  ALA A 709      23.460  45.670  37.550  1.00  0.00           C
ATOM   1955  HA  ALA A 709      23.940  44.960  36.890  1.00  0.00           H
ATOM   1956  CB  ALA A 709      22.280  45.040  38.360  1.00  0.00           C
ATOM   1957  HB1 ALA A 709      22.620  44.190  38.970  1.00  0.00           H
ATOM   1958  HB2 ALA A 709      21.470  44.750  37.660  1.00  0.00           H
ATOM   1959  HB3 ALA A 709      21.920  45.910  38.950  1.00  0.00           H
ATOM   1960  C   ALA A 709      23.010  46.850  36.760  1.00  0.00           C
ATOM   1961  O   ALA A 709      22.400  46.680  35.700  1.00  0.00           O
ATOM   1962  N   THR A 710      23.200  48.100  37.240  1.00  0.00           N
ATOM   1963  HN  THR A 710      23.690  48.110  38.110  1.00  0.00           H
ATOM   1964  CA  THR A 710      22.840  49.310  36.520  1.00  0.00           C
ATOM   1965  HA  THR A 710      22.050  49.150  35.790  1.00  0.00           H
ATOM   1966  CB  THR A 710      22.260  50.380  37.420  1.00  0.00           C
ATOM   1967  HB  THR A 710      22.070  51.250  36.780  1.00  0.00           H
ATOM   1968  OG1 THR A 710      23.040  50.730  38.510  1.00  0.00           O
ATOM   1969  HG1 THR A 710      22.730  50.080  39.140  1.00  0.00           H
ATOM   1970  CG2 THR A 710      20.880  49.890  37.980  1.00  0.00           C
ATOM   1971 HG21 THR A 710      20.450  50.740  38.550  1.00  0.00           H
ATOM   1972 HG22 THR A 710      21.020  48.980  38.620  1.00  0.00           H
ATOM   1973 HG23 THR A 710      20.260  49.750  37.060  1.00  0.00           H
ATOM   1974  C   THR A 710      24.010  49.800  35.610  1.00  0.00           C
ATOM   1975  O   THR A 710      23.730  50.580  34.730  1.00  0.00           O
ATOM   1976  N   ASP A 711      25.220  49.370  35.800  1.00  0.00           N
ATOM   1977  HN  ASP A 711      25.330  48.690  36.510  1.00  0.00           H
ATOM   1978  CA  ASP A 711      26.360  49.620  35.010  1.00  0.00           C
ATOM   1979  HA  ASP A 711      27.020  48.820  35.330  1.00  0.00           H
ATOM   1980  CB  ASP A 711      26.110  49.300  33.520  1.00  0.00           C
ATOM   1981  HB1 ASP A 711      25.400  50.040  33.120  1.00  0.00           H
ATOM   1982  HB2 ASP A 711      25.560  48.330  33.410  1.00  0.00           H
ATOM   1983  CG  ASP A 711      27.290  49.230  32.640  1.00  0.00           C
ATOM   1984  OD1 ASP A 711      27.240  49.330  31.380  1.00  0.00           O
ATOM   1985  OD2 ASP A 711      28.400  48.840  33.160  1.00  0.00           O
ATOM   1986  C   ASP A 711      27.170  50.890  35.270  1.00  0.00           C
ATOM   1987  O   ASP A 711      27.060  51.850  34.540  1.00  0.00           O
ATOM   1988  N   ALA A 712      28.150  50.720  36.080  1.00  0.00           N
ATOM   1989  HN  ALA A 712      28.320  49.820  36.500  1.00  0.00           H
ATOM   1990  CA  ALA A 712      29.170  51.690  36.400  1.00  0.00           C
ATOM   1991  HA  ALA A 712      28.890  52.680  36.040  1.00  0.00           H
ATOM   1992  CB  ALA A 712      29.250  51.960  37.910  1.00  0.00           C
ATOM   1993  HB1 ALA A 712      29.560  51.060  38.480  1.00  0.00           H
ATOM   1994  HB2 ALA A 712      28.270  52.350  38.240  1.00  0.00           H
ATOM   1995  HB3 ALA A 712      29.920  52.810  38.140  1.00  0.00           H
ATOM   1996  C   ALA A 712      30.530  51.260  35.740  1.00  0.00           C
ATOM   1997  O   ALA A 712      31.600  51.840  36.020  1.00  0.00           O
ATOM   1998  N   SER A 713      30.520  50.260  34.730  1.00  0.00           N
ATOM   1999  HN  SER A 713      29.630  49.830  34.580  1.00  0.00           H
ATOM   2000  CA  SER A 713      31.810  49.840  34.050  1.00  0.00           C
ATOM   2001  HA  SER A 713      32.530  49.740  34.850  1.00  0.00           H
ATOM   2002  CB  SER A 713      31.680  48.530  33.360  1.00  0.00           C
ATOM   2003  HB1 SER A 713      31.370  47.680  34.010  1.00  0.00           H
ATOM   2004  HB2 SER A 713      32.700  48.290  32.980  1.00  0.00           H
ATOM   2005  OG  SER A 713      30.790  48.450  32.230  1.00  0.00           O
ATOM   2006  HG1 SER A 713      29.970  48.740  32.650  1.00  0.00           H
ATOM   2007  C   SER A 713      32.530  50.900  33.240  1.00  0.00           C
ATOM   2008  O   SER A 713      33.760  51.160  33.390  1.00  0.00           O
ATOM   2009  N   SER A 714      31.760  51.700  32.480  1.00  0.00           N
ATOM   2010  HN  SER A 714      30.830  51.430  32.240  1.00  0.00           H
ATOM   2011  CA  SER A 714      32.180  52.860  31.780  1.00  0.00           C
ATOM   2012  HA  SER A 714      32.900  52.520  31.040  1.00  0.00           H
ATOM   2013  CB  SER A 714      31.080  53.620  31.080  1.00  0.00           C
ATOM   2014  HB1 SER A 714      30.660  53.050  30.220  1.00  0.00           H
ATOM   2015  HB2 SER A 714      31.440  54.620  30.740  1.00  0.00           H
ATOM   2016  OG  SER A 714      29.940  53.750  31.930  1.00  0.00           O
ATOM   2017  HG1 SER A 714      29.370  53.040  31.630  1.00  0.00           H
ATOM   2018  C   SER A 714      32.930  53.870  32.660  1.00  0.00           C
ATOM   2019  O   SER A 714      34.010  54.410  32.370  1.00  0.00           O
ATOM   2020  N   LEU A 715      32.370  54.040  33.910  1.00  0.00           N
ATOM   2021  HN  LEU A 715      31.490  53.630  34.140  1.00  0.00           H
ATOM   2022  CA  LEU A 715      32.950  54.930  34.910  1.00  0.00           C
ATOM   2023  HA  LEU A 715      33.010  55.890  34.420  1.00  0.00           H
ATOM   2024  CB  LEU A 715      32.160  55.270  36.150  1.00  0.00           C
ATOM   2025  HB1 LEU A 715      32.640  56.190  36.550  1.00  0.00           H
ATOM   2026  HB2 LEU A 715      32.210  54.400  36.830  1.00  0.00           H
ATOM   2027  CG  LEU A 715      30.730  55.690  35.880  1.00  0.00           C
ATOM   2028  HG  LEU A 715      30.160  54.770  35.620  1.00  0.00           H
ATOM   2029  CD1 LEU A 715      30.090  56.200  37.190  1.00  0.00           C
ATOM   2030 HD11 LEU A 715      30.150  55.400  37.970  1.00  0.00           H
ATOM   2031 HD12 LEU A 715      29.060  56.530  36.930  1.00  0.00           H
ATOM   2032 HD13 LEU A 715      30.600  57.080  37.620  1.00  0.00           H
ATOM   2033  CD2 LEU A 715      30.400  56.710  34.730  1.00  0.00           C
ATOM   2034 HD21 LEU A 715      29.290  56.660  34.650  1.00  0.00           H
ATOM   2035 HD22 LEU A 715      30.860  56.450  33.740  1.00  0.00           H
ATOM   2036 HD23 LEU A 715      30.670  57.740  35.010  1.00  0.00           H
ATOM   2037  C   LEU A 715      34.410  54.600  35.310  1.00  0.00           C
ATOM   2038  O   LEU A 715      35.240  55.430  35.370  1.00  0.00           O
ATOM   2039  N   VAL A 716      34.680  53.280  35.460  1.00  0.00           N
ATOM   2040  HN  VAL A 716      33.930  52.630  35.310  1.00  0.00           H
ATOM   2041  CA  VAL A 716      36.070  52.830  35.760  1.00  0.00           C
ATOM   2042  HA  VAL A 716      36.410  53.370  36.630  1.00  0.00           H
ATOM   2043  CB  VAL A 716      36.050  51.360  36.190  1.00  0.00           C
ATOM   2044  HB  VAL A 716      36.190  50.650  35.340  1.00  0.00           H
ATOM   2045  CG1 VAL A 716      37.360  51.240  37.070  1.00  0.00           C
ATOM   2046 HG11 VAL A 716      37.680  50.180  37.190  1.00  0.00           H
ATOM   2047 HG12 VAL A 716      37.210  51.830  38.000  1.00  0.00           H
ATOM   2048 HG13 VAL A 716      38.190  51.650  36.450  1.00  0.00           H
ATOM   2049  CG2 VAL A 716      34.830  51.010  37.160  1.00  0.00           C
ATOM   2050 HG21 VAL A 716      35.100  50.020  37.590  1.00  0.00           H
ATOM   2051 HG22 VAL A 716      33.930  50.930  36.500  1.00  0.00           H
ATOM   2052 HG23 VAL A 716      34.790  51.730  38.010  1.00  0.00           H
ATOM   2053  C   VAL A 716      37.070  53.050  34.550  1.00  0.00           C
ATOM   2054  O   VAL A 716      38.310  53.000  34.700  1.00  0.00           O
ATOM   2055  N   CYS A 717      36.570  53.290  33.340  1.00  0.00           N
ATOM   2056  HN  CYS A 717      35.600  53.450  33.190  1.00  0.00           H
ATOM   2057  CA  CYS A 717      37.370  53.350  32.130  1.00  0.00           C
ATOM   2058  HA  CYS A 717      38.360  52.940  32.290  1.00  0.00           H
ATOM   2059  CB  CYS A 717      36.710  52.630  30.940  1.00  0.00           C
ATOM   2060  HB1 CYS A 717      37.330  52.720  30.030  1.00  0.00           H
ATOM   2061  HB2 CYS A 717      35.790  53.240  30.770  1.00  0.00           H
ATOM   2062  SG  CYS A 717      36.250  50.970  31.320  1.00  0.00           S
ATOM   2063  HG1 CYS A 717      35.620  51.260  32.450  1.00  0.00           H
ATOM   2064  C   CYS A 717      37.630  54.780  31.760  1.00  0.00           C
ATOM   2065  O   CYS A 717      38.270  55.070  30.790  1.00  0.00           O
ATOM   2066  N   TYR A 718      37.050  55.690  32.480  1.00  0.00           N
ATOM   2067  HN  TYR A 718      36.470  55.410  33.230  1.00  0.00           H
ATOM   2068  CA  TYR A 718      37.200  57.150  32.410  1.00  0.00           C
ATOM   2069  HA  TYR A 718      37.850  57.440  31.590  1.00  0.00           H
ATOM   2070  CB  TYR A 718      35.790  57.850  32.320  1.00  0.00           C
ATOM   2071  HB1 TYR A 718      35.840  58.950  32.210  1.00  0.00           H
ATOM   2072  HB2 TYR A 718      35.210  57.600  33.240  1.00  0.00           H
ATOM   2073  CG  TYR A 718      35.050  57.440  31.150  1.00  0.00           C
ATOM   2074  CD1 TYR A 718      35.590  57.040  29.930  1.00  0.00           C
ATOM   2075  HD1 TYR A 718      36.650  56.870  29.840  1.00  0.00           H
ATOM   2076  CE1 TYR A 718      34.790  56.750  28.810  1.00  0.00           C
ATOM   2077  HE1 TYR A 718      35.210  56.480  27.850  1.00  0.00           H
ATOM   2078  CZ  TYR A 718      33.360  56.960  28.870  1.00  0.00           C
ATOM   2079  OH  TYR A 718      32.630  56.780  27.720  1.00  0.00           O
ATOM   2080  HH  TYR A 718      31.760  57.160  27.860  1.00  0.00           H
ATOM   2081  CD2 TYR A 718      33.710  57.470  31.220  1.00  0.00           C
ATOM   2082  HD2 TYR A 718      33.260  57.810  32.130  1.00  0.00           H
ATOM   2083  CE2 TYR A 718      32.860  57.370  30.130  1.00  0.00           C
ATOM   2084  HE2 TYR A 718      31.840  57.650  30.270  1.00  0.00           H
ATOM   2085  C   TYR A 718      38.000  57.700  33.620  1.00  0.00           C
ATOM   2086  O   TYR A 718      37.900  58.900  34.000  1.00  0.00           O
ATOM   2087  N   ILE A 719      38.800  56.870  34.290  1.00  0.00           N
ATOM   2088  HN  ILE A 719      38.760  55.940  33.960  1.00  0.00           H
ATOM   2089  CA  ILE A 719      39.790  57.220  35.350  1.00  0.00           C
ATOM   2090  HA  ILE A 719      39.170  57.820  36.000  1.00  0.00           H
ATOM   2091  CB  ILE A 719      40.190  55.930  36.180  1.00  0.00           C
ATOM   2092  HB  ILE A 719      39.280  55.520  36.660  1.00  0.00           H
ATOM   2093  CG2 ILE A 719      40.850  54.940  35.210  1.00  0.00           C
ATOM   2094 HG21 ILE A 719      40.170  54.490  34.460  1.00  0.00           H
ATOM   2095 HG22 ILE A 719      41.230  54.090  35.810  1.00  0.00           H
ATOM   2096 HG23 ILE A 719      41.720  55.420  34.720  1.00  0.00           H
ATOM   2097  CG1 ILE A 719      41.170  56.340  37.260  1.00  0.00           C
ATOM   2098 HG11 ILE A 719      42.080  56.840  36.870  1.00  0.00           H
ATOM   2099 HG12 ILE A 719      41.550  55.390  37.680  1.00  0.00           H
ATOM   2100  CD  ILE A 719      40.490  57.210  38.330  1.00  0.00           C
ATOM   2101  HD1 ILE A 719      41.100  57.240  39.270  1.00  0.00           H
ATOM   2102  HD2 ILE A 719      39.490  56.830  38.620  1.00  0.00           H
ATOM   2103  HD3 ILE A 719      40.460  58.240  37.910  1.00  0.00           H
ATOM   2104  C   ILE A 719      40.910  58.210  35.010  1.00  0.00           C
ATOM   2105  O   ILE A 719      41.150  59.130  35.800  1.00  0.00           O
ATOM   2106  N   THR A 720      41.560  58.170  33.840  1.00  0.00           N
ATOM   2107  HN  THR A 720      41.170  57.590  33.110  1.00  0.00           H
ATOM   2108  CA  THR A 720      42.460  59.140  33.260  1.00  0.00           C
ATOM   2109  HA  THR A 720      42.540  58.750  32.250  1.00  0.00           H
ATOM   2110  CB  THR A 720      41.870  60.590  32.950  1.00  0.00           C
ATOM   2111  HB  THR A 720      42.540  61.150  32.270  1.00  0.00           H
ATOM   2112  OG1 THR A 720      41.660  61.220  34.180  1.00  0.00           O
ATOM   2113  HG1 THR A 720      41.530  60.480  34.770  1.00  0.00           H
ATOM   2114  CG2 THR A 720      40.510  60.570  32.250  1.00  0.00           C
ATOM   2115 HG21 THR A 720      39.820  59.930  32.830  1.00  0.00           H
ATOM   2116 HG22 THR A 720      40.560  60.090  31.240  1.00  0.00           H
ATOM   2117 HG23 THR A 720      40.120  61.610  32.160  1.00  0.00           H
ATOM   2118  C   THR A 720      43.970  59.170  33.750  1.00  0.00           C
ATOM   2119  O   THR A 720      44.320  58.950  34.890  1.00  0.00           O
ATOM   2120  N   ARG A 721      44.920  59.350  32.760  1.00  0.00           N
ATOM   2121  HN  ARG A 721      44.540  59.500  31.850  1.00  0.00           H
ATOM   2122  CA  ARG A 721      46.310  59.110  32.950  1.00  0.00           C
ATOM   2123  HA  ARG A 721      46.350  58.110  33.350  1.00  0.00           H
ATOM   2124  CB  ARG A 721      47.110  59.170  31.690  1.00  0.00           C
ATOM   2125  HB1 ARG A 721      48.170  58.970  31.980  1.00  0.00           H
ATOM   2126  HB2 ARG A 721      46.960  60.210  31.330  1.00  0.00           H
ATOM   2127  CG  ARG A 721      46.750  58.250  30.590  1.00  0.00           C
ATOM   2128  HG1 ARG A 721      47.540  58.520  29.850  1.00  0.00           H
ATOM   2129  HG2 ARG A 721      45.810  58.520  30.070  1.00  0.00           H
ATOM   2130  CD  ARG A 721      46.850  56.680  30.840  1.00  0.00           C
ATOM   2131  HD1 ARG A 721      47.840  56.430  31.280  1.00  0.00           H
ATOM   2132  HD2 ARG A 721      46.710  56.150  29.870  1.00  0.00           H
ATOM   2133  NE  ARG A 721      45.740  56.140  31.740  1.00  0.00           N
ATOM   2134  HE  ARG A 721      45.980  55.790  32.640  1.00  0.00           H
ATOM   2135  CZ  ARG A 721      44.440  55.950  31.330  1.00  0.00           C
ATOM   2136  NH1 ARG A 721      44.090  56.190  30.080  1.00  0.00           N
ATOM   2137 HH11 ARG A 721      43.260  55.730  29.750  1.00  0.00           H
ATOM   2138 HH12 ARG A 721      44.820  56.460  29.460  1.00  0.00           H
ATOM   2139  NH2 ARG A 721      43.520  55.630  32.190  1.00  0.00           N
ATOM   2140 HH21 ARG A 721      43.870  55.190  33.020  1.00  0.00           H
ATOM   2141 HH22 ARG A 721      42.550  55.770  32.010  1.00  0.00           H
ATOM   2142  C   ARG A 721      46.900  60.060  33.980  1.00  0.00           C
ATOM   2143  O   ARG A 721      47.660  59.490  34.800  1.00  0.00           O
ATOM   2144  N   PHE A 722      46.460  61.360  34.010  1.00  0.00           N
ATOM   2145  HN  PHE A 722      45.720  61.600  33.400  1.00  0.00           H
ATOM   2146  CA  PHE A 722      46.780  62.360  35.030  1.00  0.00           C
ATOM   2147  HA  PHE A 722      47.830  62.560  34.840  1.00  0.00           H
ATOM   2148  CB  PHE A 722      46.080  63.730  34.860  1.00  0.00           C
ATOM   2149  HB1 PHE A 722      45.020  63.530  34.570  1.00  0.00           H
ATOM   2150  HB2 PHE A 722      46.440  64.210  33.930  1.00  0.00           H
ATOM   2151  CG  PHE A 722      46.190  64.700  35.960  1.00  0.00           C
ATOM   2152  CD1 PHE A 722      47.160  65.690  36.050  1.00  0.00           C
ATOM   2153  HD1 PHE A 722      47.950  65.920  35.350  1.00  0.00           H
ATOM   2154  CE1 PHE A 722      47.230  66.510  37.270  1.00  0.00           C
ATOM   2155  HE1 PHE A 722      47.960  67.300  37.370  1.00  0.00           H
ATOM   2156  CZ  PHE A 722      46.130  66.500  38.160  1.00  0.00           C
ATOM   2157  HZ  PHE A 722      46.230  67.140  39.030  1.00  0.00           H
ATOM   2158  CD2 PHE A 722      45.170  64.670  36.930  1.00  0.00           C
ATOM   2159  HD2 PHE A 722      44.450  63.870  36.820  1.00  0.00           H
ATOM   2160  CE2 PHE A 722      45.060  65.620  37.920  1.00  0.00           C
ATOM   2161  HE2 PHE A 722      44.300  65.440  38.660  1.00  0.00           H
ATOM   2162  C   PHE A 722      46.630  61.750  36.510  1.00  0.00           C
ATOM   2163  O   PHE A 722      47.660  61.670  37.170  1.00  0.00           O
ATOM   2164  N   THR A 723      45.440  61.320  36.970  1.00  0.00           N
ATOM   2165  HN  THR A 723      44.730  61.480  36.300  1.00  0.00           H
ATOM   2166  CA  THR A 723      45.080  60.650  38.200  1.00  0.00           C
ATOM   2167  HA  THR A 723      45.180  61.250  39.090  1.00  0.00           H
ATOM   2168  CB  THR A 723      43.620  60.140  38.210  1.00  0.00           C
ATOM   2169  HB  THR A 723      43.520  59.450  37.350  1.00  0.00           H
ATOM   2170  OG1 THR A 723      42.880  61.310  37.930  1.00  0.00           O
ATOM   2171  HG1 THR A 723      41.960  61.130  38.140  1.00  0.00           H
ATOM   2172  CG2 THR A 723      43.220  59.700  39.500  1.00  0.00           C
ATOM   2173 HG21 THR A 723      43.430  60.380  40.360  1.00  0.00           H
ATOM   2174 HG22 THR A 723      43.770  58.760  39.710  1.00  0.00           H
ATOM   2175 HG23 THR A 723      42.150  59.400  39.590  1.00  0.00           H
ATOM   2176  C   THR A 723      45.880  59.320  38.340  1.00  0.00           C
ATOM   2177  O   THR A 723      46.490  59.150  39.400  1.00  0.00           O
ATOM   2178  N   GLU A 724      45.990  58.470  37.230  1.00  0.00           N
ATOM   2179  HN  GLU A 724      45.530  58.610  36.360  1.00  0.00           H
ATOM   2180  CA  GLU A 724      46.830  57.300  37.380  1.00  0.00           C
ATOM   2181  HA  GLU A 724      46.480  56.760  38.250  1.00  0.00           H
ATOM   2182  CB  GLU A 724      46.740  56.350  36.160  1.00  0.00           C
ATOM   2183  HB1 GLU A 724      47.550  55.600  36.090  1.00  0.00           H
ATOM   2184  HB2 GLU A 724      46.940  57.040  35.310  1.00  0.00           H
ATOM   2185  CG  GLU A 724      45.300  55.750  36.080  1.00  0.00           C
ATOM   2186  HG1 GLU A 724      44.550  56.570  36.110  1.00  0.00           H
ATOM   2187  HG2 GLU A 724      45.040  55.120  36.950  1.00  0.00           H
ATOM   2188  CD  GLU A 724      45.050  54.880  34.860  1.00  0.00           C
ATOM   2189  OE1 GLU A 724      43.960  54.340  34.700  1.00  0.00           O
ATOM   2190  OE2 GLU A 724      46.010  54.750  34.020  1.00  0.00           O
ATOM   2191  C   GLU A 724      48.360  57.420  37.820  1.00  0.00           C
ATOM   2192  O   GLU A 724      48.740  56.640  38.680  1.00  0.00           O
ATOM   2193  N   GLU A 725      49.120  58.340  37.160  1.00  0.00           N
ATOM   2194  HN  GLU A 725      48.680  58.930  36.480  1.00  0.00           H
ATOM   2195  CA  GLU A 725      50.440  58.660  37.630  1.00  0.00           C
ATOM   2196  HA  GLU A 725      51.010  57.750  37.760  1.00  0.00           H
ATOM   2197  CB  GLU A 725      51.200  59.500  36.600  1.00  0.00           C
ATOM   2198  HB1 GLU A 725      50.640  60.420  36.300  1.00  0.00           H
ATOM   2199  HB2 GLU A 725      51.240  58.830  35.700  1.00  0.00           H
ATOM   2200  CG  GLU A 725      52.650  59.980  36.960  1.00  0.00           C
ATOM   2201  HG1 GLU A 725      53.330  59.130  37.130  1.00  0.00           H
ATOM   2202  HG2 GLU A 725      52.600  60.620  37.870  1.00  0.00           H
ATOM   2203  CD  GLU A 725      53.300  60.770  35.810  1.00  0.00           C
ATOM   2204  OE1 GLU A 725      54.380  60.260  35.400  1.00  0.00           O
ATOM   2205  OE2 GLU A 725      52.850  61.840  35.290  1.00  0.00           O
ATOM   2206  C   GLU A 725      50.570  59.220  39.010  1.00  0.00           C
ATOM   2207  O   GLU A 725      51.370  58.820  39.780  1.00  0.00           O
ATOM   2208  N   ALA A 726      49.670  60.170  39.320  1.00  0.00           N
ATOM   2209  HN  ALA A 726      49.030  60.520  38.630  1.00  0.00           H
ATOM   2210  CA  ALA A 726      49.590  60.870  40.590  1.00  0.00           C
ATOM   2211  HA  ALA A 726      50.560  61.300  40.780  1.00  0.00           H
ATOM   2212  CB  ALA A 726      48.450  61.960  40.560  1.00  0.00           C
ATOM   2213  HB1 ALA A 726      48.410  62.530  41.510  1.00  0.00           H
ATOM   2214  HB2 ALA A 726      47.460  61.470  40.360  1.00  0.00           H
ATOM   2215  HB3 ALA A 726      48.620  62.790  39.840  1.00  0.00           H
ATOM   2216  C   ALA A 726      49.220  59.970  41.820  1.00  0.00           C
ATOM   2217  O   ALA A 726      49.910  60.030  42.850  1.00  0.00           O
ATOM   2218  N   PHE A 727      48.240  59.020  41.580  1.00  0.00           N
ATOM   2219  HN  PHE A 727      47.920  59.120  40.640  1.00  0.00           H
ATOM   2220  CA  PHE A 727      47.750  58.060  42.510  1.00  0.00           C
ATOM   2221  HA  PHE A 727      47.520  58.650  43.380  1.00  0.00           H
ATOM   2222  CB  PHE A 727      46.400  57.370  41.990  1.00  0.00           C
ATOM   2223  HB1 PHE A 727      46.580  57.010  40.950  1.00  0.00           H
ATOM   2224  HB2 PHE A 727      45.640  58.170  41.900  1.00  0.00           H
ATOM   2225  CG  PHE A 727      45.850  56.350  42.970  1.00  0.00           C
ATOM   2226  CD1 PHE A 727      45.100  56.750  44.130  1.00  0.00           C
ATOM   2227  HD1 PHE A 727      45.040  57.810  44.300  1.00  0.00           H
ATOM   2228  CE1 PHE A 727      44.620  55.800  44.990  1.00  0.00           C
ATOM   2229  HE1 PHE A 727      44.070  56.100  45.870  1.00  0.00           H
ATOM   2230  CZ  PHE A 727      44.890  54.470  44.760  1.00  0.00           C
ATOM   2231  HZ  PHE A 727      44.510  53.760  45.480  1.00  0.00           H
ATOM   2232  CD2 PHE A 727      45.930  54.980  42.670  1.00  0.00           C
ATOM   2233  HD2 PHE A 727      46.510  54.720  41.790  1.00  0.00           H
ATOM   2234  CE2 PHE A 727      45.520  54.090  43.560  1.00  0.00           C
ATOM   2235  HE2 PHE A 727      45.720  53.030  43.560  1.00  0.00           H
ATOM   2236  C   PHE A 727      48.860  57.000  42.820  1.00  0.00           C
ATOM   2237  O   PHE A 727      49.290  56.790  43.960  1.00  0.00           O
ATOM   2238  N   ALA A 728      49.350  56.290  41.750  1.00  0.00           N
ATOM   2239  HN  ALA A 728      49.070  56.600  40.830  1.00  0.00           H
ATOM   2240  CA  ALA A 728      50.440  55.340  41.740  1.00  0.00           C
ATOM   2241  HA  ALA A 728      50.150  54.540  42.400  1.00  0.00           H
ATOM   2242  CB  ALA A 728      50.620  54.780  40.360  1.00  0.00           C
ATOM   2243  HB1 ALA A 728      49.640  54.450  39.950  1.00  0.00           H
ATOM   2244  HB2 ALA A 728      51.310  53.900  40.410  1.00  0.00           H
ATOM   2245  HB3 ALA A 728      51.000  55.540  39.640  1.00  0.00           H
ATOM   2246  C   ALA A 728      51.660  55.880  42.450  1.00  0.00           C
ATOM   2247  O   ALA A 728      52.110  55.210  43.380  1.00  0.00           O
ATOM   2248  N   ALA A 729      52.190  57.070  42.020  1.00  0.00           N
ATOM   2249  HN  ALA A 729      51.670  57.630  41.370  1.00  0.00           H
ATOM   2250  CA  ALA A 729      53.320  57.640  42.700  1.00  0.00           C
ATOM   2251  HA  ALA A 729      54.080  56.870  42.640  1.00  0.00           H
ATOM   2252  CB  ALA A 729      53.790  59.010  42.040  1.00  0.00           C
ATOM   2253  HB1 ALA A 729      54.030  58.950  40.950  1.00  0.00           H
ATOM   2254  HB2 ALA A 729      54.720  59.260  42.590  1.00  0.00           H
ATOM   2255  HB3 ALA A 729      53.130  59.870  42.230  1.00  0.00           H
ATOM   2256  C   ALA A 729      53.190  57.870  44.160  1.00  0.00           C
ATOM   2257  O   ALA A 729      54.100  57.510  44.920  1.00  0.00           O
ATOM   2258  N   LEU A 730      52.050  58.570  44.580  1.00  0.00           N
ATOM   2259  HN  LEU A 730      51.340  58.690  43.890  1.00  0.00           H
ATOM   2260  CA  LEU A 730      51.730  58.890  45.940  1.00  0.00           C
ATOM   2261  HA  LEU A 730      52.630  59.350  46.340  1.00  0.00           H
ATOM   2262  CB  LEU A 730      50.540  59.850  46.040  1.00  0.00           C
ATOM   2263  HB1 LEU A 730      49.800  59.360  45.360  1.00  0.00           H
ATOM   2264  HB2 LEU A 730      50.810  60.740  45.430  1.00  0.00           H
ATOM   2265  CG  LEU A 730      49.890  60.120  47.400  1.00  0.00           C
ATOM   2266  HG  LEU A 730      50.470  59.570  48.180  1.00  0.00           H
ATOM   2267  CD1 LEU A 730      50.020  61.560  47.860  1.00  0.00           C
ATOM   2268 HD11 LEU A 730      49.580  62.270  47.130  1.00  0.00           H
ATOM   2269 HD12 LEU A 730      51.080  61.800  48.090  1.00  0.00           H
ATOM   2270 HD13 LEU A 730      49.450  61.610  48.810  1.00  0.00           H
ATOM   2271  CD2 LEU A 730      48.450  59.500  47.490  1.00  0.00           C
ATOM   2272 HD21 LEU A 730      48.460  58.390  47.450  1.00  0.00           H
ATOM   2273 HD22 LEU A 730      47.690  60.050  46.890  1.00  0.00           H
ATOM   2274 HD23 LEU A 730      48.110  59.680  48.530  1.00  0.00           H
ATOM   2275  C   LEU A 730      51.580  57.730  46.890  1.00  0.00           C
ATOM   2276  O   LEU A 730      52.190  57.660  47.960  1.00  0.00           O
ATOM   2277  N   ILE A 731      50.800  56.710  46.500  1.00  0.00           N
ATOM   2278  HN  ILE A 731      50.430  56.690  45.570  1.00  0.00           H
ATOM   2279  CA  ILE A 731      50.500  55.500  47.250  1.00  0.00           C
ATOM   2280  HA  ILE A 731      49.970  55.700  48.170  1.00  0.00           H
ATOM   2281  CB  ILE A 731      49.450  54.620  46.540  1.00  0.00           C
ATOM   2282  HB  ILE A 731      49.770  54.510  45.480  1.00  0.00           H
ATOM   2283  CG2 ILE A 731      49.340  53.310  47.280  1.00  0.00           C
ATOM   2284 HG21 ILE A 731      48.420  52.860  46.860  1.00  0.00           H
ATOM   2285 HG22 ILE A 731      49.410  53.510  48.360  1.00  0.00           H
ATOM   2286 HG23 ILE A 731      50.160  52.590  47.010  1.00  0.00           H
ATOM   2287  CG1 ILE A 731      48.080  55.290  46.560  1.00  0.00           C
ATOM   2288 HG11 ILE A 731      47.450  54.760  45.830  1.00  0.00           H
ATOM   2289 HG12 ILE A 731      48.230  56.350  46.280  1.00  0.00           H
ATOM   2290  CD  ILE A 731      47.330  55.430  47.900  1.00  0.00           C
ATOM   2291  HD1 ILE A 731      46.990  54.440  48.290  1.00  0.00           H
ATOM   2292  HD2 ILE A 731      46.360  55.900  47.650  1.00  0.00           H
ATOM   2293  HD3 ILE A 731      47.860  56.050  48.660  1.00  0.00           H
ATOM   2294  C   ILE A 731      51.830  54.720  47.610  1.00  0.00           C
ATOM   2295  O   ILE A 731      51.980  54.310  48.740  1.00  0.00           O
ATOM   2296  N   CYS A 732      52.690  54.570  46.590  1.00  0.00           N
ATOM   2297  HN  CYS A 732      52.480  54.970  45.710  1.00  0.00           H
ATOM   2298  CA  CYS A 732      53.990  53.950  46.830  1.00  0.00           C
ATOM   2299  HA  CYS A 732      53.820  52.930  47.140  1.00  0.00           H
ATOM   2300  CB  CYS A 732      54.870  53.780  45.590  1.00  0.00           C
ATOM   2301  HB1 CYS A 732      55.860  53.330  45.730  1.00  0.00           H
ATOM   2302  HB2 CYS A 732      55.100  54.790  45.200  1.00  0.00           H
ATOM   2303  SG  CYS A 732      53.880  52.730  44.420  1.00  0.00           S
ATOM   2304  HG1 CYS A 732      54.360  53.370  43.350  1.00  0.00           H
ATOM   2305  C   CYS A 732      54.920  54.700  47.790  1.00  0.00           C
ATOM   2306  O   CYS A 732      55.470  54.140  48.790  1.00  0.00           O
ATOM   2307  N   ILE A 733      54.980  56.110  47.660  1.00  0.00           N
ATOM   2308  HN  ILE A 733      54.520  56.500  46.870  1.00  0.00           H
ATOM   2309  CA  ILE A 733      55.740  56.920  48.640  1.00  0.00           C
ATOM   2310  HA  ILE A 733      56.620  56.340  48.860  1.00  0.00           H
ATOM   2311  CB  ILE A 733      56.010  58.400  48.180  1.00  0.00           C
ATOM   2312  HB  ILE A 733      55.040  58.910  47.960  1.00  0.00           H
ATOM   2313  CG2 ILE A 733      56.650  59.320  49.300  1.00  0.00           C
ATOM   2314 HG21 ILE A 733      56.660  60.370  48.950  1.00  0.00           H
ATOM   2315 HG22 ILE A 733      57.700  59.050  49.550  1.00  0.00           H
ATOM   2316 HG23 ILE A 733      56.040  59.170  50.220  1.00  0.00           H
ATOM   2317  CG1 ILE A 733      56.780  58.530  46.880  1.00  0.00           C
ATOM   2318 HG11 ILE A 733      56.940  59.630  46.800  1.00  0.00           H
ATOM   2319 HG12 ILE A 733      56.180  58.140  46.040  1.00  0.00           H
ATOM   2320  CD  ILE A 733      58.090  57.810  46.910  1.00  0.00           C
ATOM   2321  HD1 ILE A 733      58.740  58.020  46.020  1.00  0.00           H
ATOM   2322  HD2 ILE A 733      58.040  56.710  47.050  1.00  0.00           H
ATOM   2323  HD3 ILE A 733      58.760  58.160  47.740  1.00  0.00           H
ATOM   2324  C   ILE A 733      55.200  56.890  50.110  1.00  0.00           C
ATOM   2325  O   ILE A 733      55.920  56.890  51.140  1.00  0.00           O
ATOM   2326  N   ILE A 734      53.860  56.910  50.210  1.00  0.00           N
ATOM   2327  HN  ILE A 734      53.200  57.000  49.460  1.00  0.00           H
ATOM   2328  CA  ILE A 734      53.010  56.840  51.430  1.00  0.00           C
ATOM   2329  HA  ILE A 734      53.360  57.520  52.180  1.00  0.00           H
ATOM   2330  CB  ILE A 734      51.540  57.010  51.180  1.00  0.00           C
ATOM   2331  HB  ILE A 734      51.310  56.590  50.170  1.00  0.00           H
ATOM   2332  CG2 ILE A 734      50.630  56.560  52.340  1.00  0.00           C
ATOM   2333 HG21 ILE A 734      50.540  55.470  52.430  1.00  0.00           H
ATOM   2334 HG22 ILE A 734      49.580  56.920  52.190  1.00  0.00           H
ATOM   2335 HG23 ILE A 734      51.060  56.970  53.290  1.00  0.00           H
ATOM   2336  CG1 ILE A 734      51.210  58.500  50.930  1.00  0.00           C
ATOM   2337 HG11 ILE A 734      50.220  58.630  50.450  1.00  0.00           H
ATOM   2338 HG12 ILE A 734      51.980  58.950  50.260  1.00  0.00           H
ATOM   2339  CD  ILE A 734      51.080  59.350  52.190  1.00  0.00           C
ATOM   2340  HD1 ILE A 734      50.800  60.380  51.900  1.00  0.00           H
ATOM   2341  HD2 ILE A 734      52.020  59.330  52.770  1.00  0.00           H
ATOM   2342  HD3 ILE A 734      50.290  58.990  52.900  1.00  0.00           H
ATOM   2343  C   ILE A 734      53.300  55.610  52.200  1.00  0.00           C
ATOM   2344  O   ILE A 734      53.450  55.550  53.410  1.00  0.00           O
ATOM   2345  N   PHE A 735      53.360  54.460  51.530  1.00  0.00           N
ATOM   2346  HN  PHE A 735      53.120  54.450  50.560  1.00  0.00           H
ATOM   2347  CA  PHE A 735      53.710  53.180  52.080  1.00  0.00           C
ATOM   2348  HA  PHE A 735      53.030  53.070  52.900  1.00  0.00           H
ATOM   2349  CB  PHE A 735      53.450  52.100  50.960  1.00  0.00           C
ATOM   2350  HB1 PHE A 735      54.110  52.350  50.100  1.00  0.00           H
ATOM   2351  HB2 PHE A 735      52.430  52.290  50.550  1.00  0.00           H
ATOM   2352  CG  PHE A 735      53.500  50.690  51.380  1.00  0.00           C
ATOM   2353  CD1 PHE A 735      52.470  50.110  52.070  1.00  0.00           C
ATOM   2354  HD1 PHE A 735      51.580  50.680  52.250  1.00  0.00           H
ATOM   2355  CE1 PHE A 735      52.530  48.770  52.480  1.00  0.00           C
ATOM   2356  HE1 PHE A 735      51.700  48.360  53.020  1.00  0.00           H
ATOM   2357  CZ  PHE A 735      53.710  48.000  52.220  1.00  0.00           C
ATOM   2358  HZ  PHE A 735      53.760  46.940  52.400  1.00  0.00           H
ATOM   2359  CD2 PHE A 735      54.700  50.010  51.210  1.00  0.00           C
ATOM   2360  HD2 PHE A 735      55.570  50.470  50.760  1.00  0.00           H
ATOM   2361  CE2 PHE A 735      54.850  48.700  51.710  1.00  0.00           C
ATOM   2362  HE2 PHE A 735      55.690  48.060  51.510  1.00  0.00           H
ATOM   2363  C   PHE A 735      55.100  53.120  52.690  1.00  0.00           C
ATOM   2364  O   PHE A 735      55.330  52.680  53.830  1.00  0.00           O
ATOM   2365  N   ILE A 736      56.190  53.580  51.990  1.00  0.00           N
ATOM   2366  HN  ILE A 736      56.080  53.840  51.030  1.00  0.00           H
ATOM   2367  CA  ILE A 736      57.540  53.780  52.540  1.00  0.00           C
ATOM   2368  HA  ILE A 736      57.820  52.790  52.870  1.00  0.00           H
ATOM   2369  CB  ILE A 736      58.580  54.330  51.380  1.00  0.00           C
ATOM   2370  HB  ILE A 736      58.170  55.310  51.070  1.00  0.00           H
ATOM   2371  CG2 ILE A 736      60.010  54.460  51.940  1.00  0.00           C
ATOM   2372 HG21 ILE A 736      60.110  55.150  52.800  1.00  0.00           H
ATOM   2373 HG22 ILE A 736      60.750  54.810  51.190  1.00  0.00           H
ATOM   2374 HG23 ILE A 736      60.310  53.460  52.330  1.00  0.00           H
ATOM   2375  CG1 ILE A 736      58.590  53.380  50.180  1.00  0.00           C
ATOM   2376 HG11 ILE A 736      57.550  53.040  50.010  1.00  0.00           H
ATOM   2377 HG12 ILE A 736      59.180  52.510  50.500  1.00  0.00           H
ATOM   2378  CD  ILE A 736      59.190  54.110  48.990  1.00  0.00           C
ATOM   2379  HD1 ILE A 736      60.200  53.720  48.760  1.00  0.00           H
ATOM   2380  HD2 ILE A 736      59.200  55.210  49.160  1.00  0.00           H
ATOM   2381  HD3 ILE A 736      58.560  53.810  48.120  1.00  0.00           H
ATOM   2382  C   ILE A 736      57.570  54.680  53.760  1.00  0.00           C
ATOM   2383  O   ILE A 736      58.190  54.360  54.760  1.00  0.00           O
ATOM   2384  N   TYR A 737      56.760  55.750  53.710  1.00  0.00           N
ATOM   2385  HN  TYR A 737      56.230  55.850  52.870  1.00  0.00           H
ATOM   2386  CA  TYR A 737      56.670  56.730  54.850  1.00  0.00           C
ATOM   2387  HA  TYR A 737      57.700  57.030  54.970  1.00  0.00           H
ATOM   2388  CB  TYR A 737      55.760  57.980  54.470  1.00  0.00           C
ATOM   2389  HB1 TYR A 737      54.730  57.620  54.270  1.00  0.00           H
ATOM   2390  HB2 TYR A 737      56.160  58.430  53.540  1.00  0.00           H
ATOM   2391  CG  TYR A 737      55.690  59.020  55.510  1.00  0.00           C
ATOM   2392  CD1 TYR A 737      54.570  59.860  55.630  1.00  0.00           C
ATOM   2393  HD1 TYR A 737      53.770  59.680  54.920  1.00  0.00           H
ATOM   2394  CE1 TYR A 737      54.460  60.890  56.600  1.00  0.00           C
ATOM   2395  HE1 TYR A 737      53.610  61.550  56.600  1.00  0.00           H
ATOM   2396  CZ  TYR A 737      55.580  61.200  57.430  1.00  0.00           C
ATOM   2397  OH  TYR A 737      55.530  62.360  58.200  1.00  0.00           O
ATOM   2398  HH  TYR A 737      56.310  62.480  58.750  1.00  0.00           H
ATOM   2399  CD2 TYR A 737      56.800  59.330  56.420  1.00  0.00           C
ATOM   2400  HD2 TYR A 737      57.700  58.720  56.470  1.00  0.00           H
ATOM   2401  CE2 TYR A 737      56.650  60.370  57.400  1.00  0.00           C
ATOM   2402  HE2 TYR A 737      57.390  60.430  58.180  1.00  0.00           H
ATOM   2403  C   TYR A 737      56.230  56.110  56.160  1.00  0.00           C
ATOM   2404  O   TYR A 737      56.810  56.430  57.190  1.00  0.00           O
ATOM   2405  N   GLU A 738      55.170  55.250  56.060  1.00  0.00           N
ATOM   2406  HN  GLU A 738      54.640  55.140  55.220  1.00  0.00           H
ATOM   2407  CA  GLU A 738      54.680  54.420  57.110  1.00  0.00           C
ATOM   2408  HA  GLU A 738      54.420  55.010  57.970  1.00  0.00           H
ATOM   2409  CB  GLU A 738      53.320  53.740  56.800  1.00  0.00           C
ATOM   2410  HB1 GLU A 738      53.060  53.080  57.660  1.00  0.00           H
ATOM   2411  HB2 GLU A 738      53.440  53.130  55.870  1.00  0.00           H
ATOM   2412  CG  GLU A 738      52.150  54.770  56.640  1.00  0.00           C
ATOM   2413  HG1 GLU A 738      52.280  55.380  55.710  1.00  0.00           H
ATOM   2414  HG2 GLU A 738      52.280  55.380  57.560  1.00  0.00           H
ATOM   2415  CD  GLU A 738      50.850  54.010  56.750  1.00  0.00           C
ATOM   2416  OE1 GLU A 738      50.600  52.970  56.150  1.00  0.00           O
ATOM   2417  OE2 GLU A 738      50.000  54.460  57.530  1.00  0.00           O
ATOM   2418  C   GLU A 738      55.630  53.330  57.530  1.00  0.00           C
ATOM   2419  O   GLU A 738      55.870  53.090  58.700  1.00  0.00           O
ATOM   2420  N   ALA A 739      56.330  52.660  56.620  1.00  0.00           N
ATOM   2421  HN  ALA A 739      56.210  52.840  55.650  1.00  0.00           H
ATOM   2422  CA  ALA A 739      57.440  51.720  56.980  1.00  0.00           C
ATOM   2423  HA  ALA A 739      57.100  50.980  57.680  1.00  0.00           H
ATOM   2424  CB  ALA A 739      57.900  51.140  55.620  1.00  0.00           C
ATOM   2425  HB1 ALA A 739      57.040  50.650  55.110  1.00  0.00           H
ATOM   2426  HB2 ALA A 739      58.660  50.350  55.780  1.00  0.00           H
ATOM   2427  HB3 ALA A 739      58.390  51.950  55.020  1.00  0.00           H
ATOM   2428  C   ALA A 739      58.580  52.400  57.780  1.00  0.00           C
ATOM   2429  O   ALA A 739      59.020  51.900  58.800  1.00  0.00           O
ATOM   2430  N   LEU A 740      58.990  53.650  57.370  1.00  0.00           N
ATOM   2431  HN  LEU A 740      58.580  54.040  56.540  1.00  0.00           H
ATOM   2432  CA  LEU A 740      59.930  54.500  58.110  1.00  0.00           C
ATOM   2433  HA  LEU A 740      60.840  53.960  58.310  1.00  0.00           H
ATOM   2434  CB  LEU A 740      60.280  55.780  57.320  1.00  0.00           C
ATOM   2435  HB1 LEU A 740      59.360  56.410  57.270  1.00  0.00           H
ATOM   2436  HB2 LEU A 740      60.650  55.440  56.330  1.00  0.00           H
ATOM   2437  CG  LEU A 740      61.350  56.600  58.010  1.00  0.00           C
ATOM   2438  HG  LEU A 740      61.060  56.920  59.030  1.00  0.00           H
ATOM   2439  CD1 LEU A 740      62.810  56.050  57.970  1.00  0.00           C
ATOM   2440 HD11 LEU A 740      62.860  55.010  58.350  1.00  0.00           H
ATOM   2441 HD12 LEU A 740      63.610  56.540  58.560  1.00  0.00           H
ATOM   2442 HD13 LEU A 740      63.130  55.980  56.900  1.00  0.00           H
ATOM   2443  CD2 LEU A 740      61.390  57.880  57.230  1.00  0.00           C
ATOM   2444 HD21 LEU A 740      62.030  58.560  57.820  1.00  0.00           H
ATOM   2445 HD22 LEU A 740      60.340  58.200  57.030  1.00  0.00           H
ATOM   2446 HD23 LEU A 740      61.810  57.820  56.200  1.00  0.00           H
ATOM   2447  C   LEU A 740      59.330  54.900  59.520  1.00  0.00           C
ATOM   2448  O   LEU A 740      59.880  54.750  60.630  1.00  0.00           O
ATOM   2449  N   GLU A 741      58.050  55.430  59.470  1.00  0.00           N
ATOM   2450  HN  GLU A 741      57.600  55.610  58.600  1.00  0.00           H
ATOM   2451  CA  GLU A 741      57.370  55.900  60.580  1.00  0.00           C
ATOM   2452  HA  GLU A 741      58.030  56.570  61.100  1.00  0.00           H
ATOM   2453  CB  GLU A 741      56.170  56.720  60.180  1.00  0.00           C
ATOM   2454  HB1 GLU A 741      55.620  56.180  59.390  1.00  0.00           H
ATOM   2455  HB2 GLU A 741      56.580  57.700  59.850  1.00  0.00           H
ATOM   2456  CG  GLU A 741      55.210  57.030  61.450  1.00  0.00           C
ATOM   2457  HG1 GLU A 741      55.810  57.330  62.340  1.00  0.00           H
ATOM   2458  HG2 GLU A 741      54.710  56.070  61.740  1.00  0.00           H
ATOM   2459  CD  GLU A 741      54.130  58.060  61.200  1.00  0.00           C
ATOM   2460  OE1 GLU A 741      53.210  58.050  62.070  1.00  0.00           O
ATOM   2461  OE2 GLU A 741      54.240  58.880  60.280  1.00  0.00           O
ATOM   2462  C   GLU A 741      57.190  54.900  61.690  1.00  0.00           C
ATOM   2463  O   GLU A 741      57.540  55.180  62.830  1.00  0.00           O
ATOM   2464  N   LYS A 742      56.740  53.670  61.380  1.00  0.00           N
ATOM   2465  HN  LYS A 742      56.370  53.520  60.470  1.00  0.00           H
ATOM   2466  CA  LYS A 742      56.660  52.560  62.310  1.00  0.00           C
ATOM   2467  HA  LYS A 742      56.020  52.800  63.150  1.00  0.00           H
ATOM   2468  CB  LYS A 742      55.930  51.360  61.620  1.00  0.00           C
ATOM   2469  HB1 LYS A 742      55.950  50.490  62.300  1.00  0.00           H
ATOM   2470  HB2 LYS A 742      56.380  51.020  60.660  1.00  0.00           H
ATOM   2471  CG  LYS A 742      54.440  51.630  61.270  1.00  0.00           C
ATOM   2472  HG1 LYS A 742      54.130  50.620  60.890  1.00  0.00           H
ATOM   2473  HG2 LYS A 742      54.310  52.370  60.450  1.00  0.00           H
ATOM   2474  CD  LYS A 742      53.590  52.130  62.460  1.00  0.00           C
ATOM   2475  HD1 LYS A 742      52.550  52.190  62.040  1.00  0.00           H
ATOM   2476  HD2 LYS A 742      53.920  53.140  62.750  1.00  0.00           H
ATOM   2477  CE  LYS A 742      53.630  51.110  63.660  1.00  0.00           C
ATOM   2478  HE1 LYS A 742      54.680  50.840  63.910  1.00  0.00           H
ATOM   2479  HE2 LYS A 742      53.180  50.180  63.240  1.00  0.00           H
ATOM   2480  NZ  LYS A 742      52.830  51.650  64.740  1.00  0.00           N
ATOM   2481  HZ1 LYS A 742      52.610  50.830  65.320  1.00  0.00           H
ATOM   2482  HZ2 LYS A 742      51.890  51.870  64.330  1.00  0.00           H
ATOM   2483  HZ3 LYS A 742      53.250  52.430  65.310  1.00  0.00           H
ATOM   2484  C   LYS A 742      57.950  52.170  63.010  1.00  0.00           C
ATOM   2485  O   LYS A 742      57.910  51.690  64.100  1.00  0.00           O
ATOM   2486  N   LEU A 743      59.120  52.340  62.320  1.00  0.00           N
ATOM   2487  HN  LEU A 743      59.190  52.830  61.450  1.00  0.00           H
ATOM   2488  CA  LEU A 743      60.380  51.990  62.870  1.00  0.00           C
ATOM   2489  HA  LEU A 743      60.270  50.990  63.240  1.00  0.00           H
ATOM   2490  CB  LEU A 743      61.460  51.970  61.830  1.00  0.00           C
ATOM   2491  HB1 LEU A 743      61.410  52.860  61.180  1.00  0.00           H
ATOM   2492  HB2 LEU A 743      61.200  51.110  61.170  1.00  0.00           H
ATOM   2493  CG  LEU A 743      63.020  51.790  62.210  1.00  0.00           C
ATOM   2494  HG  LEU A 743      63.300  52.750  62.700  1.00  0.00           H
ATOM   2495  CD1 LEU A 743      63.250  50.590  63.150  1.00  0.00           C
ATOM   2496 HD11 LEU A 743      63.200  49.700  62.480  1.00  0.00           H
ATOM   2497 HD12 LEU A 743      62.570  50.510  64.030  1.00  0.00           H
ATOM   2498 HD13 LEU A 743      64.310  50.620  63.480  1.00  0.00           H
ATOM   2499  CD2 LEU A 743      63.830  51.760  60.960  1.00  0.00           C
ATOM   2500 HD21 LEU A 743      63.770  50.830  60.350  1.00  0.00           H
ATOM   2501 HD22 LEU A 743      64.890  51.770  61.270  1.00  0.00           H
ATOM   2502 HD23 LEU A 743      63.570  52.570  60.250  1.00  0.00           H
ATOM   2503  C   LEU A 743      60.760  52.880  64.060  1.00  0.00           C
ATOM   2504  O   LEU A 743      61.130  52.400  65.140  1.00  0.00           O
ATOM   2505  N   PHE A 744      60.660  54.190  63.900  1.00  0.00           N
ATOM   2506  HN  PHE A 744      60.340  54.500  63.010  1.00  0.00           H
ATOM   2507  CA  PHE A 744      60.640  55.150  65.020  1.00  0.00           C
ATOM   2508  HA  PHE A 744      61.510  55.000  65.640  1.00  0.00           H
ATOM   2509  CB  PHE A 744      60.730  56.600  64.390  1.00  0.00           C
ATOM   2510  HB1 PHE A 744      60.770  57.420  65.140  1.00  0.00           H
ATOM   2511  HB2 PHE A 744      59.950  56.880  63.660  1.00  0.00           H
ATOM   2512  CG  PHE A 744      62.020  56.600  63.680  1.00  0.00           C
ATOM   2513  CD1 PHE A 744      62.160  56.760  62.260  1.00  0.00           C
ATOM   2514  HD1 PHE A 744      61.220  56.830  61.730  1.00  0.00           H
ATOM   2515  CE1 PHE A 744      63.430  56.940  61.770  1.00  0.00           C
ATOM   2516  HE1 PHE A 744      63.670  57.200  60.760  1.00  0.00           H
ATOM   2517  CZ  PHE A 744      64.540  56.840  62.600  1.00  0.00           C
ATOM   2518  HZ  PHE A 744      65.520  56.880  62.140  1.00  0.00           H
ATOM   2519  CD2 PHE A 744      63.170  56.560  64.510  1.00  0.00           C
ATOM   2520  HD2 PHE A 744      63.160  56.380  65.570  1.00  0.00           H
ATOM   2521  CE2 PHE A 744      64.440  56.460  63.910  1.00  0.00           C
ATOM   2522  HE2 PHE A 744      65.280  56.370  64.580  1.00  0.00           H
ATOM   2523  C   PHE A 744      59.480  54.990  66.000  1.00  0.00           C
ATOM   2524  O   PHE A 744      59.610  55.140  67.200  1.00  0.00           O
ATOM   2525  N   ASP A 745      58.260  54.640  65.540  1.00  0.00           N
ATOM   2526  HN  ASP A 745      58.090  54.610  64.560  1.00  0.00           H
ATOM   2527  CA  ASP A 745      57.090  54.410  66.400  1.00  0.00           C
ATOM   2528  HA  ASP A 745      57.040  55.290  67.020  1.00  0.00           H
ATOM   2529  CB  ASP A 745      55.780  54.140  65.550  1.00  0.00           C
ATOM   2530  HB1 ASP A 745      55.850  53.060  65.300  1.00  0.00           H
ATOM   2531  HB2 ASP A 745      55.690  54.900  64.740  1.00  0.00           H
ATOM   2532  CG  ASP A 745      54.560  54.380  66.410  1.00  0.00           C
ATOM   2533  OD1 ASP A 745      53.460  53.830  66.020  1.00  0.00           O
ATOM   2534  OD2 ASP A 745      54.650  55.130  67.420  1.00  0.00           O
ATOM   2535  C   ASP A 745      57.230  53.180  67.400  1.00  0.00           C
ATOM   2536  O   ASP A 745      56.990  53.260  68.600  1.00  0.00           O
ATOM   2537  N   LEU A 746      57.740  52.040  66.950  1.00  0.00           N
ATOM   2538  HN  LEU A 746      57.860  52.060  65.960  1.00  0.00           H
ATOM   2539  CA  LEU A 746      58.030  50.860  67.650  1.00  0.00           C
ATOM   2540  HA  LEU A 746      57.120  50.470  68.090  1.00  0.00           H
ATOM   2541  CB  LEU A 746      58.600  49.820  66.590  1.00  0.00           C
ATOM   2542  HB1 LEU A 746      59.440  50.360  66.140  1.00  0.00           H
ATOM   2543  HB2 LEU A 746      57.900  49.740  65.730  1.00  0.00           H
ATOM   2544  CG  LEU A 746      59.000  48.430  67.110  1.00  0.00           C
ATOM   2545  HG  LEU A 746      59.730  48.560  67.940  1.00  0.00           H
ATOM   2546  CD1 LEU A 746      57.800  47.620  67.650  1.00  0.00           C
ATOM   2547 HD11 LEU A 746      57.400  48.140  68.550  1.00  0.00           H
ATOM   2548 HD12 LEU A 746      58.140  46.610  67.940  1.00  0.00           H
ATOM   2549 HD13 LEU A 746      57.050  47.610  66.820  1.00  0.00           H
ATOM   2550  CD2 LEU A 746      59.660  47.670  65.910  1.00  0.00           C
ATOM   2551 HD21 LEU A 746      59.920  46.680  66.340  1.00  0.00           H
ATOM   2552 HD22 LEU A 746      60.540  48.200  65.510  1.00  0.00           H
ATOM   2553 HD23 LEU A 746      58.920  47.430  65.110  1.00  0.00           H
ATOM   2554  C   LEU A 746      59.010  51.140  68.850  1.00  0.00           C
ATOM   2555  O   LEU A 746      59.110  50.510  69.850  1.00  0.00           O
ATOM   2556  N   GLY A 747      59.940  52.040  68.490  1.00  0.00           N
ATOM   2557  HN  GLY A 747      60.090  52.250  67.530  1.00  0.00           H
ATOM   2558  CA  GLY A 747      60.860  52.530  69.540  1.00  0.00           C
ATOM   2559  HA1 GLY A 747      61.600  52.990  68.910  1.00  0.00           H
ATOM   2560  HA2 GLY A 747      61.290  51.700  70.080  1.00  0.00           H
ATOM   2561  C   GLY A 747      60.390  53.570  70.500  1.00  0.00           C
ATOM   2562  O   GLY A 747      60.740  53.460  71.680  1.00  0.00           O
ATOM   2563  N   GLU A 748      59.570  54.480  70.050  1.00  0.00           N
ATOM   2564  HN  GLU A 748      59.290  54.410  69.090  1.00  0.00           H
ATOM   2565  CA  GLU A 748      58.710  55.300  70.870  1.00  0.00           C
ATOM   2566  HA  GLU A 748      59.380  55.970  71.400  1.00  0.00           H
ATOM   2567  CB  GLU A 748      57.830  56.250  69.890  1.00  0.00           C
ATOM   2568  HB1 GLU A 748      57.090  55.670  69.320  1.00  0.00           H
ATOM   2569  HB2 GLU A 748      58.620  56.720  69.260  1.00  0.00           H
ATOM   2570  CG  GLU A 748      57.250  57.430  70.710  1.00  0.00           C
ATOM   2571  HG1 GLU A 748      58.170  58.020  70.900  1.00  0.00           H
ATOM   2572  HG2 GLU A 748      56.830  57.080  71.680  1.00  0.00           H
ATOM   2573  CD  GLU A 748      56.330  58.380  69.940  1.00  0.00           C
ATOM   2574  OE1 GLU A 748      55.130  58.090  69.820  1.00  0.00           O
ATOM   2575  OE2 GLU A 748      56.820  59.470  69.600  1.00  0.00           O
ATOM   2576  C   GLU A 748      57.870  54.520  71.890  1.00  0.00           C
ATOM   2577  O   GLU A 748      57.760  54.930  73.100  1.00  0.00           O
ATOM   2578  N   THR A 749      57.170  53.450  71.450  1.00  0.00           N
ATOM   2579  HN  THR A 749      57.150  53.370  70.450  1.00  0.00           H
ATOM   2580  CA  THR A 749      56.460  52.490  72.160  1.00  0.00           C
ATOM   2581  HA  THR A 749      55.540  52.960  72.500  1.00  0.00           H
ATOM   2582  CB  THR A 749      56.000  51.330  71.320  1.00  0.00           C
ATOM   2583  HB  THR A 749      56.790  50.600  71.030  1.00  0.00           H
ATOM   2584  OG1 THR A 749      55.270  51.780  70.140  1.00  0.00           O
ATOM   2585  HG1 THR A 749      55.980  52.230  69.660  1.00  0.00           H
ATOM   2586  CG2 THR A 749      54.950  50.440  72.040  1.00  0.00           C
ATOM   2587 HG21 THR A 749      55.380  49.850  72.870  1.00  0.00           H
ATOM   2588 HG22 THR A 749      54.550  49.740  71.270  1.00  0.00           H
ATOM   2589 HG23 THR A 749      54.100  51.090  72.350  1.00  0.00           H
ATOM   2590  C   THR A 749      57.270  51.950  73.330  1.00  0.00           C
ATOM   2591  O   THR A 749      56.660  51.690  74.410  1.00  0.00           O
ATOM   2592  N   TYR A 750      58.570  51.690  73.200  1.00  0.00           N
ATOM   2593  HN  TYR A 750      58.920  51.830  72.280  1.00  0.00           H
ATOM   2594  CA  TYR A 750      59.370  51.310  74.320  1.00  0.00           C
ATOM   2595  HA  TYR A 750      58.710  50.940  75.100  1.00  0.00           H
ATOM   2596  CB  TYR A 750      60.340  50.200  73.780  1.00  0.00           C
ATOM   2597  HB1 TYR A 750      61.090  49.940  74.560  1.00  0.00           H
ATOM   2598  HB2 TYR A 750      60.900  50.550  72.880  1.00  0.00           H
ATOM   2599  CG  TYR A 750      59.610  48.950  73.400  1.00  0.00           C
ATOM   2600  CD1 TYR A 750      59.770  48.430  72.090  1.00  0.00           C
ATOM   2601  HD1 TYR A 750      60.390  49.050  71.460  1.00  0.00           H
ATOM   2602  CE1 TYR A 750      59.080  47.300  71.660  1.00  0.00           C
ATOM   2603  HE1 TYR A 750      59.180  47.130  70.600  1.00  0.00           H
ATOM   2604  CZ  TYR A 750      58.170  46.710  72.500  1.00  0.00           C
ATOM   2605  OH  TYR A 750      57.410  45.590  72.090  1.00  0.00           O
ATOM   2606  HH  TYR A 750      56.810  45.260  72.760  1.00  0.00           H
ATOM   2607  CD2 TYR A 750      58.740  48.290  74.320  1.00  0.00           C
ATOM   2608  HD2 TYR A 750      58.590  48.610  75.340  1.00  0.00           H
ATOM   2609  CE2 TYR A 750      58.010  47.160  73.840  1.00  0.00           C
ATOM   2610  HE2 TYR A 750      57.330  46.610  74.470  1.00  0.00           H
ATOM   2611  C   TYR A 750      60.260  52.540  74.850  1.00  0.00           C
ATOM   2612  O   TYR A 750      61.270  52.460  75.550  1.00  0.00           O
ATOM   2613  N   ALA A 751      59.900  53.830  74.520  1.00  0.00           N
ATOM   2614  HN  ALA A 751      59.070  53.900  73.980  1.00  0.00           H
ATOM   2615  CA  ALA A 751      60.480  55.060  75.140  1.00  0.00           C
ATOM   2616  HA  ALA A 751      60.030  55.950  74.730  1.00  0.00           H
ATOM   2617  CB  ALA A 751      60.130  55.180  76.710  1.00  0.00           C
ATOM   2618  HB1 ALA A 751      59.070  54.890  76.870  1.00  0.00           H
ATOM   2619  HB2 ALA A 751      60.340  56.220  77.050  1.00  0.00           H
ATOM   2620  HB3 ALA A 751      60.770  54.430  77.230  1.00  0.00           H
ATOM   2621  C   ALA A 751      61.960  55.300  74.820  1.00  0.00           C
ATOM   2622  O   ALA A 751      62.820  55.710  75.620  1.00  0.00           O
ATOM   2623  N   PHE A 752      62.320  55.040  73.560  1.00  0.00           N
ATOM   2624  HN  PHE A 752      61.650  54.700  72.910  1.00  0.00           H
ATOM   2625  CA  PHE A 752      63.650  55.320  73.070  1.00  0.00           C
ATOM   2626  HA  PHE A 752      64.030  56.140  73.670  1.00  0.00           H
ATOM   2627  CB  PHE A 752      63.650  55.740  71.590  1.00  0.00           C
ATOM   2628  HB1 PHE A 752      63.340  55.020  70.800  1.00  0.00           H
ATOM   2629  HB2 PHE A 752      64.700  56.010  71.310  1.00  0.00           H
ATOM   2630  CG  PHE A 752      62.830  56.930  71.260  1.00  0.00           C
ATOM   2631  CD1 PHE A 752      62.390  57.920  72.140  1.00  0.00           C
ATOM   2632  HD1 PHE A 752      62.750  57.800  73.150  1.00  0.00           H
ATOM   2633  CE1 PHE A 752      61.440  58.950  71.810  1.00  0.00           C
ATOM   2634  HE1 PHE A 752      61.070  59.690  72.500  1.00  0.00           H
ATOM   2635  CZ  PHE A 752      60.960  58.960  70.470  1.00  0.00           C
ATOM   2636  HZ  PHE A 752      60.220  59.670  70.090  1.00  0.00           H
ATOM   2637  CD2 PHE A 752      62.540  57.230  69.930  1.00  0.00           C
ATOM   2638  HD2 PHE A 752      62.850  56.480  69.210  1.00  0.00           H
ATOM   2639  CE2 PHE A 752      61.520  58.120  69.530  1.00  0.00           C
ATOM   2640  HE2 PHE A 752      61.320  58.090  68.480  1.00  0.00           H
ATOM   2641  C   PHE A 752      64.700  54.270  73.400  1.00  0.00           C
ATOM   2642  O   PHE A 752      65.770  54.620  73.940  1.00  0.00           O
ATOM   2643  N   PRO A 822      64.580  52.970  73.210  1.00  0.00           N
ATOM   2644  CD  PRO A 822      63.500  52.220  72.580  1.00  0.00           C
ATOM   2645  HD1 PRO A 822      63.110  52.550  71.590  1.00  0.00           H
ATOM   2646  HD2 PRO A 822      62.600  52.290  73.230  1.00  0.00           H
ATOM   2647  CA  PRO A 822      65.650  52.040  73.680  1.00  0.00           C
ATOM   2648  HA  PRO A 822      65.990  52.280  74.680  1.00  0.00           H
ATOM   2649  CB  PRO A 822      64.940  50.670  73.670  1.00  0.00           C
ATOM   2650  HB1 PRO A 822      64.170  50.500  74.460  1.00  0.00           H
ATOM   2651  HB2 PRO A 822      65.580  49.780  73.500  1.00  0.00           H
ATOM   2652  CG  PRO A 822      64.030  50.820  72.480  1.00  0.00           C
ATOM   2653  HG1 PRO A 822      64.590  50.640  71.530  1.00  0.00           H
ATOM   2654  HG2 PRO A 822      63.180  50.100  72.490  1.00  0.00           H
ATOM   2655  C   PRO A 822      66.810  52.020  72.720  1.00  0.00           C
ATOM   2656  O   PRO A 822      66.670  52.300  71.520  1.00  0.00           O
ATOM   2657  N   ASP A 823      68.000  51.720  73.220  1.00  0.00           N
ATOM   2658  HN  ASP A 823      68.090  51.500  74.190  1.00  0.00           H
ATOM   2659  CA  ASP A 823      69.220  51.570  72.440  1.00  0.00           C
ATOM   2660  HA  ASP A 823      69.480  52.510  71.990  1.00  0.00           H
ATOM   2661  CB  ASP A 823      70.370  51.030  73.310  1.00  0.00           C
ATOM   2662  HB1 ASP A 823      71.180  50.870  72.570  1.00  0.00           H
ATOM   2663  HB2 ASP A 823      70.220  49.990  73.670  1.00  0.00           H
ATOM   2664  CG  ASP A 823      70.820  51.880  74.480  1.00  0.00           C
ATOM   2665  OD1 ASP A 823      71.840  51.560  75.190  1.00  0.00           O
ATOM   2666  OD2 ASP A 823      70.180  52.940  74.680  1.00  0.00           O
ATOM   2667  C   ASP A 823      69.090  50.540  71.350  1.00  0.00           C
ATOM   2668  O   ASP A 823      69.530  50.760  70.230  1.00  0.00           O
ATOM   2669  N   VAL A 824      68.380  49.390  71.560  1.00  0.00           N
ATOM   2670  HN  VAL A 824      68.030  49.160  72.460  1.00  0.00           H
ATOM   2671  CA  VAL A 824      68.170  48.400  70.520  1.00  0.00           C
ATOM   2672  HA  VAL A 824      69.100  47.990  70.150  1.00  0.00           H
ATOM   2673  CB  VAL A 824      67.440  47.100  71.030  1.00  0.00           C
ATOM   2674  HB  VAL A 824      67.780  46.860  72.060  1.00  0.00           H
ATOM   2675  CG1 VAL A 824      65.930  47.190  70.950  1.00  0.00           C
ATOM   2676 HG11 VAL A 824      65.580  48.010  71.620  1.00  0.00           H
ATOM   2677 HG12 VAL A 824      65.410  46.290  71.370  1.00  0.00           H
ATOM   2678 HG13 VAL A 824      65.570  47.310  69.910  1.00  0.00           H
ATOM   2679  CG2 VAL A 824      67.950  45.800  70.170  1.00  0.00           C
ATOM   2680 HG21 VAL A 824      68.990  45.930  69.820  1.00  0.00           H
ATOM   2681 HG22 VAL A 824      67.270  45.720  69.290  1.00  0.00           H
ATOM   2682 HG23 VAL A 824      68.020  44.930  70.850  1.00  0.00           H
ATOM   2683  C   VAL A 824      67.430  49.010  69.240  1.00  0.00           C
ATOM   2684  O   VAL A 824      67.530  48.480  68.150  1.00  0.00           O
ATOM   2685  N   LEU A 825      66.640  50.110  69.350  1.00  0.00           N
ATOM   2686  HN  LEU A 825      66.620  50.690  70.160  1.00  0.00           H
ATOM   2687  CA  LEU A 825      66.080  50.720  68.090  1.00  0.00           C
ATOM   2688  HA  LEU A 825      65.340  50.110  67.600  1.00  0.00           H
ATOM   2689  CB  LEU A 825      65.360  52.020  68.520  1.00  0.00           C
ATOM   2690  HB1 LEU A 825      66.050  52.690  69.090  1.00  0.00           H
ATOM   2691  HB2 LEU A 825      64.540  51.740  69.210  1.00  0.00           H
ATOM   2692  CG  LEU A 825      64.700  52.800  67.300  1.00  0.00           C
ATOM   2693  HG  LEU A 825      65.520  53.130  66.630  1.00  0.00           H
ATOM   2694  CD1 LEU A 825      63.830  51.870  66.400  1.00  0.00           C
ATOM   2695 HD11 LEU A 825      64.450  51.040  65.980  1.00  0.00           H
ATOM   2696 HD12 LEU A 825      63.430  52.470  65.560  1.00  0.00           H
ATOM   2697 HD13 LEU A 825      62.990  51.420  66.960  1.00  0.00           H
ATOM   2698  CD2 LEU A 825      64.050  54.090  67.790  1.00  0.00           C
ATOM   2699 HD21 LEU A 825      64.800  54.760  68.260  1.00  0.00           H
ATOM   2700 HD22 LEU A 825      63.270  53.950  68.560  1.00  0.00           H
ATOM   2701 HD23 LEU A 825      63.530  54.640  66.980  1.00  0.00           H
ATOM   2702  C   LEU A 825      67.150  51.100  67.070  1.00  0.00           C
ATOM   2703  O   LEU A 825      66.960  51.060  65.840  1.00  0.00           O
ATOM   2704  N   PHE A 826      68.370  51.470  67.540  1.00  0.00           N
ATOM   2705  HN  PHE A 826      68.630  51.520  68.510  1.00  0.00           H
ATOM   2706  CA  PHE A 826      69.430  51.960  66.610  1.00  0.00           C
ATOM   2707  HA  PHE A 826      69.030  52.560  65.790  1.00  0.00           H
ATOM   2708  CB  PHE A 826      70.530  52.590  67.450  1.00  0.00           C
ATOM   2709  HB1 PHE A 826      71.430  52.910  66.890  1.00  0.00           H
ATOM   2710  HB2 PHE A 826      70.860  51.930  68.280  1.00  0.00           H
ATOM   2711  CG  PHE A 826      69.860  53.810  68.130  1.00  0.00           C
ATOM   2712  CD1 PHE A 826      69.920  53.910  69.570  1.00  0.00           C
ATOM   2713  HD1 PHE A 826      70.330  53.090  70.140  1.00  0.00           H
ATOM   2714  CE1 PHE A 826      69.270  55.020  70.100  1.00  0.00           C
ATOM   2715  HE1 PHE A 826      69.320  55.170  71.160  1.00  0.00           H
ATOM   2716  CZ  PHE A 826      68.600  56.010  69.340  1.00  0.00           C
ATOM   2717  HZ  PHE A 826      68.120  56.820  69.870  1.00  0.00           H
ATOM   2718  CD2 PHE A 826      69.360  54.890  67.380  1.00  0.00           C
ATOM   2719  HD2 PHE A 826      69.590  54.870  66.320  1.00  0.00           H
ATOM   2720  CE2 PHE A 826      68.790  56.020  67.930  1.00  0.00           C
ATOM   2721  HE2 PHE A 826      68.380  56.830  67.350  1.00  0.00           H
ATOM   2722  C   PHE A 826      70.000  50.780  65.850  1.00  0.00           C
ATOM   2723  O   PHE A 826      70.490  50.860  64.710  1.00  0.00           O
ATOM   2724  N   TRP A 827      70.040  49.600  66.490  1.00  0.00           N
ATOM   2725  HN  TRP A 827      69.600  49.700  67.380  1.00  0.00           H
ATOM   2726  CA  TRP A 827      70.340  48.340  65.870  1.00  0.00           C
ATOM   2727  HA  TRP A 827      71.300  48.310  65.370  1.00  0.00           H
ATOM   2728  CB  TRP A 827      70.410  47.240  66.950  1.00  0.00           C
ATOM   2729  HB1 TRP A 827      69.650  47.420  67.720  1.00  0.00           H
ATOM   2730  HB2 TRP A 827      71.390  47.480  67.420  1.00  0.00           H
ATOM   2731  CG  TRP A 827      70.450  45.810  66.550  1.00  0.00           C
ATOM   2732  CD1 TRP A 827      69.660  44.850  67.060  1.00  0.00           C
ATOM   2733  HD1 TRP A 827      68.900  45.070  67.780  1.00  0.00           H
ATOM   2734  NE1 TRP A 827      69.810  43.640  66.440  1.00  0.00           N
ATOM   2735  HE1 TRP A 827      69.400  42.760  66.440  1.00  0.00           H
ATOM   2736  CE2 TRP A 827      70.820  43.750  65.580  1.00  0.00           C
ATOM   2737  CD2 TRP A 827      71.260  45.090  65.610  1.00  0.00           C
ATOM   2738  CE3 TRP A 827      72.270  45.470  64.750  1.00  0.00           C
ATOM   2739  HE3 TRP A 827      72.660  46.480  64.790  1.00  0.00           H
ATOM   2740  CZ3 TRP A 827      72.800  44.550  63.830  1.00  0.00           C
ATOM   2741  HZ3 TRP A 827      73.510  44.940  63.110  1.00  0.00           H
ATOM   2742  CZ2 TRP A 827      71.370  42.810  64.660  1.00  0.00           C
ATOM   2743  HZ2 TRP A 827      71.050  41.780  64.640  1.00  0.00           H
ATOM   2744  CH2 TRP A 827      72.300  43.210  63.770  1.00  0.00           C
ATOM   2745  HH2 TRP A 827      72.660  42.510  63.030  1.00  0.00           H
ATOM   2746  C   TRP A 827      69.340  47.940  64.800  1.00  0.00           C
ATOM   2747  O   TRP A 827      69.710  47.540  63.670  1.00  0.00           O
ATOM   2748  N   CYS A 828      68.050  48.210  65.090  1.00  0.00           N
ATOM   2749  HN  CYS A 828      67.910  48.590  65.990  1.00  0.00           H
ATOM   2750  CA  CYS A 828      66.910  47.920  64.220  1.00  0.00           C
ATOM   2751  HA  CYS A 828      66.960  46.870  64.000  1.00  0.00           H
ATOM   2752  CB  CYS A 828      65.500  48.150  64.980  1.00  0.00           C
ATOM   2753  HB1 CYS A 828      64.720  47.920  64.230  1.00  0.00           H
ATOM   2754  HB2 CYS A 828      65.370  49.210  65.300  1.00  0.00           H
ATOM   2755  SG  CYS A 828      65.360  47.210  66.530  1.00  0.00           S
ATOM   2756  HG1 CYS A 828      66.430  47.640  67.170  1.00  0.00           H
ATOM   2757  C   CYS A 828      66.860  48.750  62.940  1.00  0.00           C
ATOM   2758  O   CYS A 828      66.620  48.280  61.860  1.00  0.00           O
ATOM   2759  N   VAL A 829      67.350  50.010  63.080  1.00  0.00           N
ATOM   2760  HN  VAL A 829      67.540  50.420  63.970  1.00  0.00           H
ATOM   2761  CA  VAL A 829      67.630  50.920  61.990  1.00  0.00           C
ATOM   2762  HA  VAL A 829      66.750  51.070  61.370  1.00  0.00           H
ATOM   2763  CB  VAL A 829      68.030  52.300  62.510  1.00  0.00           C
ATOM   2764  HB  VAL A 829      68.740  52.270  63.360  1.00  0.00           H
ATOM   2765  CG1 VAL A 829      68.660  53.130  61.390  1.00  0.00           C
ATOM   2766 HG11 VAL A 829      68.830  54.210  61.590  1.00  0.00           H
ATOM   2767 HG12 VAL A 829      68.110  53.050  60.420  1.00  0.00           H
ATOM   2768 HG13 VAL A 829      69.730  52.820  61.290  1.00  0.00           H
ATOM   2769  CG2 VAL A 829      66.740  52.950  63.080  1.00  0.00           C
ATOM   2770 HG21 VAL A 829      66.190  52.440  63.900  1.00  0.00           H
ATOM   2771 HG22 VAL A 829      66.110  53.110  62.180  1.00  0.00           H
ATOM   2772 HG23 VAL A 829      67.010  53.950  63.480  1.00  0.00           H
ATOM   2773  C   VAL A 829      68.590  50.310  61.030  1.00  0.00           C
ATOM   2774  O   VAL A 829      68.250  50.220  59.830  1.00  0.00           O
ATOM   2775  N   ILE A 830      69.690  49.830  61.430  1.00  0.00           N
ATOM   2776  HN  ILE A 830      70.020  49.940  62.370  1.00  0.00           H
ATOM   2777  CA  ILE A 830      70.660  49.150  60.580  1.00  0.00           C
ATOM   2778  HA  ILE A 830      70.820  49.750  59.690  1.00  0.00           H
ATOM   2779  CB  ILE A 830      71.940  49.010  61.390  1.00  0.00           C
ATOM   2780  HB  ILE A 830      71.770  48.440  62.320  1.00  0.00           H
ATOM   2781  CG2 ILE A 830      73.060  48.240  60.550  1.00  0.00           C
ATOM   2782 HG21 ILE A 830      73.150  48.800  59.590  1.00  0.00           H
ATOM   2783 HG22 ILE A 830      72.790  47.170  60.430  1.00  0.00           H
ATOM   2784 HG23 ILE A 830      74.000  48.360  61.120  1.00  0.00           H
ATOM   2785  CG1 ILE A 830      72.560  50.390  61.750  1.00  0.00           C
ATOM   2786 HG11 ILE A 830      71.770  51.120  62.050  1.00  0.00           H
ATOM   2787 HG12 ILE A 830      72.920  51.000  60.900  1.00  0.00           H
ATOM   2788  CD  ILE A 830      73.460  50.260  62.930  1.00  0.00           C
ATOM   2789  HD1 ILE A 830      74.400  49.860  62.500  1.00  0.00           H
ATOM   2790  HD2 ILE A 830      73.030  49.610  63.720  1.00  0.00           H
ATOM   2791  HD3 ILE A 830      73.620  51.210  63.490  1.00  0.00           H
ATOM   2792  C   ILE A 830      70.100  47.810  60.060  1.00  0.00           C
ATOM   2793  O   ILE A 830      70.140  47.620  58.840  1.00  0.00           O
ATOM   2794  N   LEU A 831      69.470  47.000  60.870  1.00  0.00           N
ATOM   2795  HN  LEU A 831      69.320  47.240  61.830  1.00  0.00           H
ATOM   2796  CA  LEU A 831      68.780  45.800  60.510  1.00  0.00           C
ATOM   2797  HA  LEU A 831      69.600  45.130  60.310  1.00  0.00           H
ATOM   2798  CB  LEU A 831      68.080  45.230  61.710  1.00  0.00           C
ATOM   2799  HB1 LEU A 831      67.150  45.790  61.950  1.00  0.00           H
ATOM   2800  HB2 LEU A 831      68.740  45.320  62.590  1.00  0.00           H
ATOM   2801  CG  LEU A 831      67.740  43.760  61.600  1.00  0.00           C
ATOM   2802  HG  LEU A 831      67.270  43.680  60.590  1.00  0.00           H
ATOM   2803  CD1 LEU A 831      68.990  42.800  61.550  1.00  0.00           C
ATOM   2804 HD11 LEU A 831      69.660  43.110  60.720  1.00  0.00           H
ATOM   2805 HD12 LEU A 831      68.670  41.780  61.280  1.00  0.00           H
ATOM   2806 HD13 LEU A 831      69.530  42.910  62.520  1.00  0.00           H
ATOM   2807  CD2 LEU A 831      66.780  43.370  62.770  1.00  0.00           C
ATOM   2808 HD21 LEU A 831      67.220  43.790  63.690  1.00  0.00           H
ATOM   2809 HD22 LEU A 831      66.730  42.270  62.910  1.00  0.00           H
ATOM   2810 HD23 LEU A 831      65.730  43.740  62.710  1.00  0.00           H
ATOM   2811  C   LEU A 831      67.820  45.970  59.270  1.00  0.00           C
ATOM   2812  O   LEU A 831      67.970  45.180  58.360  1.00  0.00           O
ATOM   2813  N   PHE A 832      66.950  47.010  59.330  1.00  0.00           N
ATOM   2814  HN  PHE A 832      66.910  47.430  60.240  1.00  0.00           H
ATOM   2815  CA  PHE A 832      65.970  47.440  58.370  1.00  0.00           C
ATOM   2816  HA  PHE A 832      65.410  46.560  58.100  1.00  0.00           H
ATOM   2817  CB  PHE A 832      65.190  48.580  59.130  1.00  0.00           C
ATOM   2818  HB1 PHE A 832      65.920  49.270  59.600  1.00  0.00           H
ATOM   2819  HB2 PHE A 832      64.590  48.180  59.970  1.00  0.00           H
ATOM   2820  CG  PHE A 832      64.270  49.390  58.250  1.00  0.00           C
ATOM   2821  CD1 PHE A 832      62.920  49.010  58.240  1.00  0.00           C
ATOM   2822  HD1 PHE A 832      62.680  48.120  58.790  1.00  0.00           H
ATOM   2823  CE1 PHE A 832      61.970  49.960  57.820  1.00  0.00           C
ATOM   2824  HE1 PHE A 832      60.910  49.730  57.790  1.00  0.00           H
ATOM   2825  CZ  PHE A 832      62.430  51.100  57.220  1.00  0.00           C
ATOM   2826  HZ  PHE A 832      61.750  51.890  56.940  1.00  0.00           H
ATOM   2827  CD2 PHE A 832      64.700  50.630  57.620  1.00  0.00           C
ATOM   2828  HD2 PHE A 832      65.750  50.840  57.480  1.00  0.00           H
ATOM   2829  CE2 PHE A 832      63.710  51.410  57.010  1.00  0.00           C
ATOM   2830  HE2 PHE A 832      63.930  52.310  56.440  1.00  0.00           H
ATOM   2831  C   PHE A 832      66.590  47.800  57.050  1.00  0.00           C
ATOM   2832  O   PHE A 832      66.180  47.200  55.980  1.00  0.00           O
ATOM   2833  N   PHE A 833      67.720  48.600  57.070  1.00  0.00           N
ATOM   2834  HN  PHE A 833      68.060  49.050  57.890  1.00  0.00           H
ATOM   2835  CA  PHE A 833      68.410  48.840  55.850  1.00  0.00           C
ATOM   2836  HA  PHE A 833      67.640  49.150  55.150  1.00  0.00           H
ATOM   2837  CB  PHE A 833      69.450  50.020  55.940  1.00  0.00           C
ATOM   2838  HB1 PHE A 833      70.070  49.980  55.030  1.00  0.00           H
ATOM   2839  HB2 PHE A 833      70.140  50.040  56.810  1.00  0.00           H
ATOM   2840  CG  PHE A 833      68.680  51.260  55.850  1.00  0.00           C
ATOM   2841  CD1 PHE A 833      68.080  51.780  54.730  1.00  0.00           C
ATOM   2842  HD1 PHE A 833      68.290  51.230  53.810  1.00  0.00           H
ATOM   2843  CE1 PHE A 833      67.270  52.870  54.680  1.00  0.00           C
ATOM   2844  HE1 PHE A 833      66.810  53.200  53.750  1.00  0.00           H
ATOM   2845  CZ  PHE A 833      66.970  53.580  55.890  1.00  0.00           C
ATOM   2846  HZ  PHE A 833      66.340  54.440  55.720  1.00  0.00           H
ATOM   2847  CD2 PHE A 833      68.430  52.050  57.090  1.00  0.00           C
ATOM   2848  HD2 PHE A 833      68.900  51.720  58.000  1.00  0.00           H
ATOM   2849  CE2 PHE A 833      67.630  53.200  57.060  1.00  0.00           C
ATOM   2850  HE2 PHE A 833      67.480  53.850  57.910  1.00  0.00           H
ATOM   2851  C   PHE A 833      69.080  47.560  55.350  1.00  0.00           C
ATOM   2852  O   PHE A 833      69.140  47.230  54.180  1.00  0.00           O
ATOM   2853  N   THR A 834      69.570  46.730  56.320  1.00  0.00           N
ATOM   2854  HN  THR A 834      69.620  47.140  57.210  1.00  0.00           H
ATOM   2855  CA  THR A 834      70.390  45.560  55.920  1.00  0.00           C
ATOM   2856  HA  THR A 834      71.020  46.060  55.210  1.00  0.00           H
ATOM   2857  CB  THR A 834      71.170  44.840  57.010  1.00  0.00           C
ATOM   2858  HB  THR A 834      70.430  44.410  57.750  1.00  0.00           H
ATOM   2859  OG1 THR A 834      72.080  45.800  57.610  1.00  0.00           O
ATOM   2860  HG1 THR A 834      71.500  46.470  57.970  1.00  0.00           H
ATOM   2861  CG2 THR A 834      72.110  43.750  56.470  1.00  0.00           C
ATOM   2862 HG21 THR A 834      71.460  42.880  56.250  1.00  0.00           H
ATOM   2863 HG22 THR A 834      72.840  43.380  57.220  1.00  0.00           H
ATOM   2864 HG23 THR A 834      72.680  43.990  55.560  1.00  0.00           H
ATOM   2865  C   THR A 834      69.610  44.600  55.120  1.00  0.00           C
ATOM   2866  O   THR A 834      70.050  44.230  54.030  1.00  0.00           O
ATOM   2867  N   THR A 835      68.370  44.380  55.540  1.00  0.00           N
ATOM   2868  HN  THR A 835      68.260  44.720  56.470  1.00  0.00           H
ATOM   2869  CA  THR A 835      67.330  43.640  54.820  1.00  0.00           C
ATOM   2870  HA  THR A 835      67.630  42.600  54.740  1.00  0.00           H
ATOM   2871  CB  THR A 835      65.990  43.600  55.500  1.00  0.00           C
ATOM   2872  HB  THR A 835      65.650  44.640  55.720  1.00  0.00           H
ATOM   2873  OG1 THR A 835      66.100  42.940  56.700  1.00  0.00           O
ATOM   2874  HG1 THR A 835      66.320  43.540  57.410  1.00  0.00           H
ATOM   2875  CG2 THR A 835      64.850  42.820  54.830  1.00  0.00           C
ATOM   2876 HG21 THR A 835      63.990  43.010  55.510  1.00  0.00           H
ATOM   2877 HG22 THR A 835      65.010  41.720  54.850  1.00  0.00           H
ATOM   2878 HG23 THR A 835      64.480  43.210  53.860  1.00  0.00           H
ATOM   2879  C   THR A 835      67.010  44.120  53.460  1.00  0.00           C
ATOM   2880  O   THR A 835      67.090  43.400  52.470  1.00  0.00           O
ATOM   2881  N   PHE A 836      66.850  45.430  53.350  1.00  0.00           N
ATOM   2882  HN  PHE A 836      66.800  45.930  54.200  1.00  0.00           H
ATOM   2883  CA  PHE A 836      66.610  46.040  52.020  1.00  0.00           C
ATOM   2884  HA  PHE A 836      65.810  45.540  51.490  1.00  0.00           H
ATOM   2885  CB  PHE A 836      66.120  47.520  52.210  1.00  0.00           C
ATOM   2886  HB1 PHE A 836      66.700  47.970  53.040  1.00  0.00           H
ATOM   2887  HB2 PHE A 836      65.090  47.540  52.630  1.00  0.00           H
ATOM   2888  CG  PHE A 836      66.360  48.430  50.940  1.00  0.00           C
ATOM   2889  CD1 PHE A 836      65.470  48.390  49.850  1.00  0.00           C
ATOM   2890  HD1 PHE A 836      64.560  47.810  49.810  1.00  0.00           H
ATOM   2891  CE1 PHE A 836      65.670  49.230  48.760  1.00  0.00           C
ATOM   2892  HE1 PHE A 836      65.030  49.260  47.900  1.00  0.00           H
ATOM   2893  CZ  PHE A 836      66.780  50.100  48.720  1.00  0.00           C
ATOM   2894  HZ  PHE A 836      66.950  50.860  47.970  1.00  0.00           H
ATOM   2895  CD2 PHE A 836      67.530  49.210  50.840  1.00  0.00           C
ATOM   2896  HD2 PHE A 836      68.290  49.280  51.600  1.00  0.00           H
ATOM   2897  CE2 PHE A 836      67.760  50.040  49.750  1.00  0.00           C
ATOM   2898  HE2 PHE A 836      68.590  50.730  49.760  1.00  0.00           H
ATOM   2899  C   PHE A 836      67.800  45.850  51.060  1.00  0.00           C
ATOM   2900  O   PHE A 836      67.670  45.490  49.890  1.00  0.00           O
ATOM   2901  N   PHE A 837      69.020  46.080  51.500  1.00  0.00           N
ATOM   2902  HN  PHE A 837      69.110  46.450  52.420  1.00  0.00           H
ATOM   2903  CA  PHE A 837      70.260  45.840  50.810  1.00  0.00           C
ATOM   2904  HA  PHE A 837      70.260  46.460  49.930  1.00  0.00           H
ATOM   2905  CB  PHE A 837      71.430  46.180  51.670  1.00  0.00           C
ATOM   2906  HB1 PHE A 837      72.350  45.860  51.130  1.00  0.00           H
ATOM   2907  HB2 PHE A 837      71.430  45.650  52.640  1.00  0.00           H
ATOM   2908  CG  PHE A 837      71.700  47.660  51.940  1.00  0.00           C
ATOM   2909  CD1 PHE A 837      71.400  48.660  50.990  1.00  0.00           C
ATOM   2910  HD1 PHE A 837      70.980  48.300  50.060  1.00  0.00           H
ATOM   2911  CE1 PHE A 837      71.530  50.030  51.270  1.00  0.00           C
ATOM   2912  HE1 PHE A 837      71.260  50.750  50.510  1.00  0.00           H
ATOM   2913  CZ  PHE A 837      72.020  50.400  52.500  1.00  0.00           C
ATOM   2914  HZ  PHE A 837      72.170  51.440  52.700  1.00  0.00           H
ATOM   2915  CD2 PHE A 837      72.200  48.110  53.200  1.00  0.00           C
ATOM   2916  HD2 PHE A 837      72.680  47.330  53.770  1.00  0.00           H
ATOM   2917  CE2 PHE A 837      72.370  49.440  53.440  1.00  0.00           C
ATOM   2918  HE2 PHE A 837      72.790  49.680  54.410  1.00  0.00           H
ATOM   2919  C   PHE A 837      70.380  44.340  50.350  1.00  0.00           C
ATOM   2920  O   PHE A 837      70.700  44.140  49.160  1.00  0.00           O
ATOM   2921  N   LEU A 838      70.310  43.320  51.270  1.00  0.00           N
ATOM   2922  HN  LEU A 838      70.140  43.600  52.210  1.00  0.00           H
ATOM   2923  CA  LEU A 838      70.350  41.890  51.120  1.00  0.00           C
ATOM   2924  HA  LEU A 838      71.320  41.720  50.680  1.00  0.00           H
ATOM   2925  CB  LEU A 838      70.330  41.260  52.550  1.00  0.00           C
ATOM   2926  HB1 LEU A 838      69.430  41.560  53.130  1.00  0.00           H
ATOM   2927  HB2 LEU A 838      71.180  41.750  53.090  1.00  0.00           H
ATOM   2928  CG  LEU A 838      70.480  39.740  52.590  1.00  0.00           C
ATOM   2929  HG  LEU A 838      69.570  39.180  52.280  1.00  0.00           H
ATOM   2930  CD1 LEU A 838      71.830  39.180  51.950  1.00  0.00           C
ATOM   2931 HD11 LEU A 838      71.920  39.500  50.890  1.00  0.00           H
ATOM   2932 HD12 LEU A 838      71.800  38.090  52.130  1.00  0.00           H
ATOM   2933 HD13 LEU A 838      72.640  39.600  52.580  1.00  0.00           H
ATOM   2934  CD2 LEU A 838      70.520  39.320  54.060  1.00  0.00           C
ATOM   2935 HD21 LEU A 838      70.580  38.220  53.970  1.00  0.00           H
ATOM   2936 HD22 LEU A 838      69.530  39.550  54.510  1.00  0.00           H
ATOM   2937 HD23 LEU A 838      71.390  39.750  54.590  1.00  0.00           H
ATOM   2938  C   LEU A 838      69.220  41.350  50.200  1.00  0.00           C
ATOM   2939  O   LEU A 838      69.500  40.570  49.280  1.00  0.00           O
ATOM   2940  N   SER A 839      67.970  41.830  50.260  1.00  0.00           N
ATOM   2941  HN  SER A 839      67.790  42.470  51.000  1.00  0.00           H
ATOM   2942  CA  SER A 839      66.880  41.700  49.300  1.00  0.00           C
ATOM   2943  HA  SER A 839      66.920  40.630  49.180  1.00  0.00           H
ATOM   2944  CB  SER A 839      65.440  42.050  49.890  1.00  0.00           C
ATOM   2945  HB1 SER A 839      65.120  41.200  50.550  1.00  0.00           H
ATOM   2946  HB2 SER A 839      64.800  41.970  48.990  1.00  0.00           H
ATOM   2947  OG  SER A 839      65.470  43.360  50.410  1.00  0.00           O
ATOM   2948  HG1 SER A 839      66.210  43.380  51.020  1.00  0.00           H
ATOM   2949  C   SER A 839      67.110  42.360  47.970  1.00  0.00           C
ATOM   2950  O   SER A 839      66.880  41.680  46.910  1.00  0.00           O
ATOM   2951  N   SER A 840      67.600  43.590  47.890  1.00  0.00           N
ATOM   2952  HN  SER A 840      67.790  44.170  48.680  1.00  0.00           H
ATOM   2953  CA  SER A 840      68.070  44.100  46.600  1.00  0.00           C
ATOM   2954  HA  SER A 840      67.250  44.020  45.910  1.00  0.00           H
ATOM   2955  CB  SER A 840      68.360  45.670  46.610  1.00  0.00           C
ATOM   2956  HB1 SER A 840      68.560  45.900  45.540  1.00  0.00           H
ATOM   2957  HB2 SER A 840      69.320  45.770  47.160  1.00  0.00           H
ATOM   2958  OG  SER A 840      67.180  46.340  47.110  1.00  0.00           O
ATOM   2959  HG1 SER A 840      66.990  46.000  47.990  1.00  0.00           H
ATOM   2960  C   SER A 840      69.220  43.470  45.910  1.00  0.00           C
ATOM   2961  O   SER A 840      69.320  43.350  44.710  1.00  0.00           O
ATOM   2962  N   PHE A 841      70.220  42.980  46.710  1.00  0.00           N
ATOM   2963  HN  PHE A 841      70.200  43.170  47.680  1.00  0.00           H
ATOM   2964  CA  PHE A 841      71.350  42.160  46.200  1.00  0.00           C
ATOM   2965  HA  PHE A 841      71.890  42.690  45.430  1.00  0.00           H
ATOM   2966  CB  PHE A 841      72.120  41.760  47.510  1.00  0.00           C
ATOM   2967  HB1 PHE A 841      71.490  41.160  48.200  1.00  0.00           H
ATOM   2968  HB2 PHE A 841      72.530  42.660  48.020  1.00  0.00           H
ATOM   2969  CG  PHE A 841      73.440  41.080  47.280  1.00  0.00           C
ATOM   2970  CD1 PHE A 841      74.430  41.670  46.540  1.00  0.00           C
ATOM   2971  HD1 PHE A 841      74.280  42.610  46.010  1.00  0.00           H
ATOM   2972  CE1 PHE A 841      75.740  41.080  46.440  1.00  0.00           C
ATOM   2973  HE1 PHE A 841      76.470  41.430  45.730  1.00  0.00           H
ATOM   2974  CZ  PHE A 841      75.980  39.920  47.190  1.00  0.00           C
ATOM   2975  HZ  PHE A 841      76.980  39.510  47.130  1.00  0.00           H
ATOM   2976  CD2 PHE A 841      73.630  39.780  47.890  1.00  0.00           C
ATOM   2977  HD2 PHE A 841      72.820  39.270  48.380  1.00  0.00           H
ATOM   2978  CE2 PHE A 841      74.990  39.210  47.850  1.00  0.00           C
ATOM   2979  HE2 PHE A 841      75.120  38.250  48.320  1.00  0.00           H
ATOM   2980  C   PHE A 841      70.940  40.820  45.550  1.00  0.00           C
ATOM   2981  O   PHE A 841      71.340  40.500  44.410  1.00  0.00           O
ATOM   2982  N   LEU A 842      70.040  39.990  46.210  1.00  0.00           N
ATOM   2983  HN  LEU A 842      69.830  40.300  47.130  1.00  0.00           H
ATOM   2984  CA  LEU A 842      69.460  38.710  45.760  1.00  0.00           C
ATOM   2985  HA  LEU A 842      70.240  38.050  45.410  1.00  0.00           H
ATOM   2986  CB  LEU A 842      68.680  38.010  46.950  1.00  0.00           C
ATOM   2987  HB1 LEU A 842      67.940  37.310  46.510  1.00  0.00           H
ATOM   2988  HB2 LEU A 842      68.060  38.790  47.460  1.00  0.00           H
ATOM   2989  CG  LEU A 842      69.540  37.420  48.070  1.00  0.00           C
ATOM   2990  HG  LEU A 842      70.350  38.170  48.170  1.00  0.00           H
ATOM   2991  CD1 LEU A 842      68.750  37.200  49.360  1.00  0.00           C
ATOM   2992 HD11 LEU A 842      69.390  36.930  50.230  1.00  0.00           H
ATOM   2993 HD12 LEU A 842      67.930  36.450  49.190  1.00  0.00           H
ATOM   2994 HD13 LEU A 842      68.180  38.080  49.710  1.00  0.00           H
ATOM   2995  CD2 LEU A 842      70.320  36.140  47.760  1.00  0.00           C
ATOM   2996 HD21 LEU A 842      70.930  35.760  48.610  1.00  0.00           H
ATOM   2997 HD22 LEU A 842      71.050  36.370  46.970  1.00  0.00           H
ATOM   2998 HD23 LEU A 842      69.580  35.340  47.530  1.00  0.00           H
ATOM   2999  C   LEU A 842      68.500  38.960  44.560  1.00  0.00           C
ATOM   3000  O   LEU A 842      68.630  38.350  43.530  1.00  0.00           O
ATOM   3001  N   LYS A 843      67.590  39.950  44.650  1.00  0.00           N
ATOM   3002  HN  LYS A 843      67.430  40.460  45.490  1.00  0.00           H
ATOM   3003  CA  LYS A 843      66.770  40.360  43.590  1.00  0.00           C
ATOM   3004  HA  LYS A 843      66.270  39.490  43.220  1.00  0.00           H
ATOM   3005  CB  LYS A 843      65.710  41.420  43.970  1.00  0.00           C
ATOM   3006  HB1 LYS A 843      66.220  42.280  44.440  1.00  0.00           H
ATOM   3007  HB2 LYS A 843      64.960  41.120  44.730  1.00  0.00           H
ATOM   3008  CG  LYS A 843      65.010  42.160  42.800  1.00  0.00           C
ATOM   3009  HG1 LYS A 843      65.830  42.590  42.190  1.00  0.00           H
ATOM   3010  HG2 LYS A 843      64.410  43.000  43.200  1.00  0.00           H
ATOM   3011  CD  LYS A 843      64.050  41.290  41.990  1.00  0.00           C
ATOM   3012  HD1 LYS A 843      63.210  40.870  42.590  1.00  0.00           H
ATOM   3013  HD2 LYS A 843      64.540  40.340  41.700  1.00  0.00           H
ATOM   3014  CE  LYS A 843      63.570  41.970  40.690  1.00  0.00           C
ATOM   3015  HE1 LYS A 843      64.390  42.450  40.110  1.00  0.00           H
ATOM   3016  HE2 LYS A 843      62.930  42.810  41.010  1.00  0.00           H
ATOM   3017  NZ  LYS A 843      62.790  41.050  39.820  1.00  0.00           N
ATOM   3018  HZ1 LYS A 843      63.050  41.270  38.840  1.00  0.00           H
ATOM   3019  HZ2 LYS A 843      61.760  41.170  39.930  1.00  0.00           H
ATOM   3020  HZ3 LYS A 843      63.000  40.050  39.980  1.00  0.00           H
ATOM   3021  C   LYS A 843      67.490  40.770  42.280  1.00  0.00           C
ATOM   3022  O   LYS A 843      67.110  40.380  41.210  1.00  0.00           O
ATOM   3023  N   GLN A 844      68.610  41.610  42.340  1.00  0.00           N
ATOM   3024  HN  GLN A 844      69.080  41.780  43.210  1.00  0.00           H
ATOM   3025  CA  GLN A 844      69.350  42.040  41.210  1.00  0.00           C
ATOM   3026  HA  GLN A 844      68.600  42.280  40.460  1.00  0.00           H
ATOM   3027  CB  GLN A 844      69.870  43.520  41.270  1.00  0.00           C
ATOM   3028  HB1 GLN A 844      70.390  43.760  40.320  1.00  0.00           H
ATOM   3029  HB2 GLN A 844      70.680  43.460  42.040  1.00  0.00           H
ATOM   3030  CG  GLN A 844      68.710  44.510  41.610  1.00  0.00           C
ATOM   3031  HG1 GLN A 844      69.050  45.570  41.700  1.00  0.00           H
ATOM   3032  HG2 GLN A 844      68.290  44.180  42.580  1.00  0.00           H
ATOM   3033  CD  GLN A 844      67.480  44.590  40.630  1.00  0.00           C
ATOM   3034  OE1 GLN A 844      67.560  44.280  39.420  1.00  0.00           O
ATOM   3035  NE2 GLN A 844      66.340  45.170  41.110  1.00  0.00           N
ATOM   3036 HE21 GLN A 844      65.510  45.150  40.550  1.00  0.00           H
ATOM   3037 HE22 GLN A 844      66.240  45.380  42.080  1.00  0.00           H
ATOM   3038  C   GLN A 844      70.350  40.990  40.620  1.00  0.00           C
ATOM   3039  O   GLN A 844      71.060  41.160  39.660  1.00  0.00           O
ATOM   3040  N   PHE A 845      70.410  39.790  41.350  1.00  0.00           N
ATOM   3041  HN  PHE A 845      70.040  39.700  42.270  1.00  0.00           H
ATOM   3042  CA  PHE A 845      71.370  38.740  40.940  1.00  0.00           C
ATOM   3043  HA  PHE A 845      72.280  39.260  40.670  1.00  0.00           H
ATOM   3044  CB  PHE A 845      71.630  37.870  42.240  1.00  0.00           C
ATOM   3045  HB1 PHE A 845      70.790  37.150  42.360  1.00  0.00           H
ATOM   3046  HB2 PHE A 845      71.530  38.530  43.120  1.00  0.00           H
ATOM   3047  CG  PHE A 845      72.920  37.120  42.270  1.00  0.00           C
ATOM   3048  CD1 PHE A 845      74.100  37.870  42.210  1.00  0.00           C
ATOM   3049  HD1 PHE A 845      73.930  38.940  42.300  1.00  0.00           H
ATOM   3050  CE1 PHE A 845      75.360  37.330  42.300  1.00  0.00           C
ATOM   3051  HE1 PHE A 845      76.240  37.900  42.470  1.00  0.00           H
ATOM   3052  CZ  PHE A 845      75.430  35.960  42.420  1.00  0.00           C
ATOM   3053  HZ  PHE A 845      76.400  35.490  42.450  1.00  0.00           H
ATOM   3054  CD2 PHE A 845      73.030  35.720  42.180  1.00  0.00           C
ATOM   3055  HD2 PHE A 845      72.210  35.000  42.160  1.00  0.00           H
ATOM   3056  CE2 PHE A 845      74.320  35.180  42.320  1.00  0.00           C
ATOM   3057  HE2 PHE A 845      74.410  34.100  42.270  1.00  0.00           H
ATOM   3058  C   PHE A 845      71.010  37.850  39.810  1.00  0.00           C
ATOM   3059  O   PHE A 845      71.750  37.050  39.220  1.00  0.00           O
ATOM   3060  N   LYS A 846      69.760  37.850  39.300  1.00  0.00           N
ATOM   3061  HN  LYS A 846      69.160  38.590  39.540  1.00  0.00           H
ATOM   3062  CA  LYS A 846      69.140  36.870  38.370  1.00  0.00           C
ATOM   3063  HA  LYS A 846      68.980  35.920  38.840  1.00  0.00           H
ATOM   3064  CB  LYS A 846      67.790  37.330  37.990  1.00  0.00           C
ATOM   3065  HB1 LYS A 846      68.060  38.320  37.580  1.00  0.00           H
ATOM   3066  HB2 LYS A 846      67.110  37.520  38.840  1.00  0.00           H
ATOM   3067  CG  LYS A 846      66.990  36.700  36.800  1.00  0.00           C
ATOM   3068  HG1 LYS A 846      67.680  36.850  35.940  1.00  0.00           H
ATOM   3069  HG2 LYS A 846      66.110  37.340  36.580  1.00  0.00           H
ATOM   3070  CD  LYS A 846      66.550  35.270  36.990  1.00  0.00           C
ATOM   3071  HD1 LYS A 846      67.320  34.600  37.420  1.00  0.00           H
ATOM   3072  HD2 LYS A 846      66.300  34.900  35.980  1.00  0.00           H
ATOM   3073  CE  LYS A 846      65.280  35.190  37.920  1.00  0.00           C
ATOM   3074  HE1 LYS A 846      64.470  35.830  37.500  1.00  0.00           H
ATOM   3075  HE2 LYS A 846      65.530  35.480  38.960  1.00  0.00           H
ATOM   3076  NZ  LYS A 846      64.810  33.790  37.960  1.00  0.00           N
ATOM   3077  HZ1 LYS A 846      64.080  33.520  37.250  1.00  0.00           H
ATOM   3078  HZ2 LYS A 846      64.450  33.550  38.900  1.00  0.00           H
ATOM   3079  HZ3 LYS A 846      65.590  33.120  37.850  1.00  0.00           H
ATOM   3080  C   LYS A 846      69.930  36.430  37.130  1.00  0.00           C
ATOM   3081  O   LYS A 846      70.010  35.310  36.780  1.00  0.00           O
ATOM   3082  N   THR A 847      70.620  37.370  36.420  1.00  0.00           N
ATOM   3083  HN  THR A 847      70.550  38.300  36.780  1.00  0.00           H
ATOM   3084  CA  THR A 847      71.500  37.130  35.220  1.00  0.00           C
ATOM   3085  HA  THR A 847      71.440  36.140  34.820  1.00  0.00           H
ATOM   3086  CB  THR A 847      71.160  38.030  34.000  1.00  0.00           C
ATOM   3087  HB  THR A 847      71.790  37.670  33.160  1.00  0.00           H
ATOM   3088  OG1 THR A 847      71.410  39.420  34.220  1.00  0.00           O
ATOM   3089  HG1 THR A 847      70.520  39.770  34.270  1.00  0.00           H
ATOM   3090  CG2 THR A 847      69.650  37.800  33.610  1.00  0.00           C
ATOM   3091 HG21 THR A 847      69.360  38.010  32.550  1.00  0.00           H
ATOM   3092 HG22 THR A 847      68.980  38.430  34.240  1.00  0.00           H
ATOM   3093 HG23 THR A 847      69.540  36.730  33.890  1.00  0.00           H
ATOM   3094  C   THR A 847      72.950  37.460  35.430  1.00  0.00           C
ATOM   3095  O   THR A 847      73.750  37.550  34.470  1.00  0.00           O
ATOM   3096  N   LYS A 848      73.410  37.760  36.650  1.00  0.00           N
ATOM   3097  HN  LYS A 848      72.730  37.680  37.380  1.00  0.00           H
ATOM   3098  CA  LYS A 848      74.810  38.130  37.030  1.00  0.00           C
ATOM   3099  HA  LYS A 848      75.030  39.000  36.430  1.00  0.00           H
ATOM   3100  CB  LYS A 848      74.830  38.440  38.590  1.00  0.00           C
ATOM   3101  HB1 LYS A 848      75.910  38.470  38.880  1.00  0.00           H
ATOM   3102  HB2 LYS A 848      74.320  37.580  39.070  1.00  0.00           H
ATOM   3103  CG  LYS A 848      74.000  39.710  38.910  1.00  0.00           C
ATOM   3104  HG1 LYS A 848      73.990  39.890  40.010  1.00  0.00           H
ATOM   3105  HG2 LYS A 848      72.960  39.620  38.560  1.00  0.00           H
ATOM   3106  CD  LYS A 848      74.630  40.980  38.260  1.00  0.00           C
ATOM   3107  HD1 LYS A 848      74.890  40.940  37.190  1.00  0.00           H
ATOM   3108  HD2 LYS A 848      75.600  41.080  38.790  1.00  0.00           H
ATOM   3109  CE  LYS A 848      73.870  42.310  38.510  1.00  0.00           C
ATOM   3110  HE1 LYS A 848      74.560  43.140  38.250  1.00  0.00           H
ATOM   3111  HE2 LYS A 848      73.630  42.480  39.590  1.00  0.00           H
ATOM   3112  NZ  LYS A 848      72.630  42.380  37.760  1.00  0.00           N
ATOM   3113  HZ1 LYS A 848      72.280  43.360  37.710  1.00  0.00           H
ATOM   3114  HZ2 LYS A 848      71.990  41.700  38.200  1.00  0.00           H
ATOM   3115  HZ3 LYS A 848      72.830  42.070  36.780  1.00  0.00           H
ATOM   3116  C   LYS A 848      75.880  37.160  36.540  1.00  0.00           C
ATOM   3117  O   LYS A 848      75.870  35.930  36.710  1.00  0.00           O
ATOM   3118  N   ARG A 849      76.880  37.780  35.930  1.00  0.00           N
ATOM   3119  HN  ARG A 849      76.820  38.780  35.870  1.00  0.00           H
ATOM   3120  CA  ARG A 849      78.100  37.240  35.280  1.00  0.00           C
ATOM   3121  HA  ARG A 849      77.820  36.460  34.580  1.00  0.00           H
ATOM   3122  CB  ARG A 849      78.970  38.250  34.550  1.00  0.00           C
ATOM   3123  HB1 ARG A 849      79.910  37.710  34.270  1.00  0.00           H
ATOM   3124  HB2 ARG A 849      79.140  39.120  35.220  1.00  0.00           H
ATOM   3125  CG  ARG A 849      78.460  38.860  33.170  1.00  0.00           C
ATOM   3126  HG1 ARG A 849      77.520  39.400  33.400  1.00  0.00           H
ATOM   3127  HG2 ARG A 849      78.290  38.020  32.460  1.00  0.00           H
ATOM   3128  CD  ARG A 849      79.530  39.960  32.640  1.00  0.00           C
ATOM   3129  HD1 ARG A 849      80.600  39.660  32.650  1.00  0.00           H
ATOM   3130  HD2 ARG A 849      79.310  40.790  33.340  1.00  0.00           H
ATOM   3131  NE  ARG A 849      79.040  40.350  31.290  1.00  0.00           N
ATOM   3132  HE  ARG A 849      78.230  40.940  31.290  1.00  0.00           H
ATOM   3133  CZ  ARG A 849      79.440  39.780  30.150  1.00  0.00           C
ATOM   3134  NH1 ARG A 849      80.340  38.840  30.070  1.00  0.00           N
ATOM   3135 HH11 ARG A 849      80.840  38.520  30.870  1.00  0.00           H
ATOM   3136 HH12 ARG A 849      80.620  38.540  29.160  1.00  0.00           H
ATOM   3137  NH2 ARG A 849      79.150  40.400  29.040  1.00  0.00           N
ATOM   3138 HH21 ARG A 849      78.730  41.310  29.030  1.00  0.00           H
ATOM   3139 HH22 ARG A 849      79.400  39.960  28.180  1.00  0.00           H
ATOM   3140  C   ARG A 849      78.980  36.470  36.250  1.00  0.00           C
ATOM   3141  O   ARG A 849      78.980  36.790  37.450  1.00  0.00           O
ATOM   3142  N   TYR A 850      79.770  35.420  35.710  1.00  0.00           N
ATOM   3143  HN  TYR A 850      79.760  35.320  34.710  1.00  0.00           H
ATOM   3144  CA  TYR A 850      80.630  34.550  36.430  1.00  0.00           C
ATOM   3145  HA  TYR A 850      81.240  33.990  35.740  1.00  0.00           H
ATOM   3146  CB  TYR A 850      81.660  35.260  37.310  1.00  0.00           C
ATOM   3147  HB1 TYR A 850      81.080  36.000  37.890  1.00  0.00           H
ATOM   3148  HB2 TYR A 850      82.320  35.930  36.720  1.00  0.00           H
ATOM   3149  CG  TYR A 850      82.460  34.330  38.230  1.00  0.00           C
ATOM   3150  CD1 TYR A 850      83.280  33.340  37.690  1.00  0.00           C
ATOM   3151  HD1 TYR A 850      83.140  33.140  36.640  1.00  0.00           H
ATOM   3152  CE1 TYR A 850      84.300  32.840  38.480  1.00  0.00           C
ATOM   3153  HE1 TYR A 850      85.070  32.190  38.090  1.00  0.00           H
ATOM   3154  CZ  TYR A 850      84.390  33.130  39.820  1.00  0.00           C
ATOM   3155  OH  TYR A 850      85.410  32.500  40.600  1.00  0.00           O
ATOM   3156  HH  TYR A 850      85.500  31.590  40.300  1.00  0.00           H
ATOM   3157  CD2 TYR A 850      82.600  34.720  39.590  1.00  0.00           C
ATOM   3158  HD2 TYR A 850      81.890  35.470  39.900  1.00  0.00           H
ATOM   3159  CE2 TYR A 850      83.600  34.110  40.370  1.00  0.00           C
ATOM   3160  HE2 TYR A 850      83.680  34.180  41.450  1.00  0.00           H
ATOM   3161  C   TYR A 850      79.840  33.400  37.050  1.00  0.00           C
ATOM   3162  O   TYR A 850      80.080  32.230  36.780  1.00  0.00           O
ATOM   3163  N   PHE A 851      78.820  33.720  37.940  1.00  0.00           N
ATOM   3164  HN  PHE A 851      78.680  34.670  38.200  1.00  0.00           H
ATOM   3165  CA  PHE A 851      78.210  32.650  38.800  1.00  0.00           C
ATOM   3166  HA  PHE A 851      78.970  32.080  39.300  1.00  0.00           H
ATOM   3167  CB  PHE A 851      77.460  33.250  40.000  1.00  0.00           C
ATOM   3168  HB1 PHE A 851      77.110  32.440  40.670  1.00  0.00           H
ATOM   3169  HB2 PHE A 851      76.610  33.840  39.620  1.00  0.00           H
ATOM   3170  CG  PHE A 851      78.360  34.230  40.680  1.00  0.00           C
ATOM   3171  CD1 PHE A 851      78.250  35.670  40.560  1.00  0.00           C
ATOM   3172  HD1 PHE A 851      77.480  36.080  39.930  1.00  0.00           H
ATOM   3173  CE1 PHE A 851      79.030  36.580  41.290  1.00  0.00           C
ATOM   3174  HE1 PHE A 851      78.800  37.620  41.150  1.00  0.00           H
ATOM   3175  CZ  PHE A 851      79.950  36.110  42.260  1.00  0.00           C
ATOM   3176  HZ  PHE A 851      80.630  36.800  42.750  1.00  0.00           H
ATOM   3177  CD2 PHE A 851      79.340  33.820  41.630  1.00  0.00           C
ATOM   3178  HD2 PHE A 851      79.410  32.750  41.710  1.00  0.00           H
ATOM   3179  CE2 PHE A 851      80.090  34.780  42.460  1.00  0.00           C
ATOM   3180  HE2 PHE A 851      80.770  34.390  43.210  1.00  0.00           H
ATOM   3181  C   PHE A 851      77.180  31.730  38.070  1.00  0.00           C
ATOM   3182  O   PHE A 851      76.390  32.360  37.400  1.00  0.00           O
ATOM   3183  N   PRO A 852      77.220  30.360  38.150  1.00  0.00           N
ATOM   3184  CD  PRO A 852      78.370  29.650  38.700  1.00  0.00           C
ATOM   3185  HD1 PRO A 852      78.610  30.030  39.720  1.00  0.00           H
ATOM   3186  HD2 PRO A 852      79.260  29.720  38.040  1.00  0.00           H
ATOM   3187  CA  PRO A 852      76.260  29.390  37.590  1.00  0.00           C
ATOM   3188  HA  PRO A 852      76.670  29.100  36.640  1.00  0.00           H
ATOM   3189  CB  PRO A 852      76.400  28.180  38.520  1.00  0.00           C
ATOM   3190  HB1 PRO A 852      76.090  27.260  38.000  1.00  0.00           H
ATOM   3191  HB2 PRO A 852      75.850  28.410  39.460  1.00  0.00           H
ATOM   3192  CG  PRO A 852      77.900  28.170  38.910  1.00  0.00           C
ATOM   3193  HG1 PRO A 852      78.080  27.790  39.940  1.00  0.00           H
ATOM   3194  HG2 PRO A 852      78.490  27.430  38.330  1.00  0.00           H
ATOM   3195  C   PRO A 852      74.830  29.770  37.400  1.00  0.00           C
ATOM   3196  O   PRO A 852      74.250  30.250  38.360  1.00  0.00           O
ATOM   3197  N   THR A 853      74.270  29.480  36.240  1.00  0.00           N
ATOM   3198  HN  THR A 853      74.790  28.920  35.610  1.00  0.00           H
ATOM   3199  CA  THR A 853      72.940  29.910  35.820  1.00  0.00           C
ATOM   3200  HA  THR A 853      73.020  30.970  35.650  1.00  0.00           H
ATOM   3201  CB  THR A 853      72.430  29.300  34.450  1.00  0.00           C
ATOM   3202  HB  THR A 853      72.230  28.230  34.660  1.00  0.00           H
ATOM   3203  OG1 THR A 853      73.360  29.330  33.430  1.00  0.00           O
ATOM   3204  HG1 THR A 853      74.100  28.830  33.780  1.00  0.00           H
ATOM   3205  CG2 THR A 853      71.180  30.060  33.950  1.00  0.00           C
ATOM   3206 HG21 THR A 853      71.320  31.150  34.100  1.00  0.00           H
ATOM   3207 HG22 THR A 853      70.260  29.700  34.460  1.00  0.00           H
ATOM   3208 HG23 THR A 853      70.980  29.840  32.870  1.00  0.00           H
ATOM   3209  C   THR A 853      71.830  29.570  36.820  1.00  0.00           C
ATOM   3210  O   THR A 853      71.250  30.460  37.440  1.00  0.00           O
ATOM   3211  N   LYS A 854      71.550  28.250  37.050  1.00  0.00           N
ATOM   3212  HN  LYS A 854      72.030  27.440  36.730  1.00  0.00           H
ATOM   3213  CA  LYS A 854      70.460  27.880  37.980  1.00  0.00           C
ATOM   3214  HA  LYS A 854      69.550  28.450  37.860  1.00  0.00           H
ATOM   3215  CB  LYS A 854      70.080  26.400  37.740  1.00  0.00           C
ATOM   3216  HB1 LYS A 854      69.410  26.040  38.550  1.00  0.00           H
ATOM   3217  HB2 LYS A 854      70.990  25.760  37.820  1.00  0.00           H
ATOM   3218  CG  LYS A 854      69.450  26.100  36.340  1.00  0.00           C
ATOM   3219  HG1 LYS A 854      70.190  26.500  35.620  1.00  0.00           H
ATOM   3220  HG2 LYS A 854      68.460  26.580  36.220  1.00  0.00           H
ATOM   3221  CD  LYS A 854      69.290  24.610  36.250  1.00  0.00           C
ATOM   3222  HD1 LYS A 854      68.500  24.360  36.990  1.00  0.00           H
ATOM   3223  HD2 LYS A 854      70.150  24.070  36.700  1.00  0.00           H
ATOM   3224  CE  LYS A 854      68.960  23.950  34.860  1.00  0.00           C
ATOM   3225  HE1 LYS A 854      69.780  24.020  34.110  1.00  0.00           H
ATOM   3226  HE2 LYS A 854      68.080  24.480  34.450  1.00  0.00           H
ATOM   3227  NZ  LYS A 854      68.680  22.530  35.240  1.00  0.00           N
ATOM   3228  HZ1 LYS A 854      67.790  22.410  35.790  1.00  0.00           H
ATOM   3229  HZ2 LYS A 854      69.460  22.060  35.740  1.00  0.00           H
ATOM   3230  HZ3 LYS A 854      68.460  22.020  34.360  1.00  0.00           H
ATOM   3231  C   LYS A 854      70.700  28.190  39.480  1.00  0.00           C
ATOM   3232  O   LYS A 854      69.710  28.610  40.090  1.00  0.00           O
ATOM   3233  N   VAL A 855      71.980  28.050  40.050  1.00  0.00           N
ATOM   3234  HN  VAL A 855      72.740  27.610  39.600  1.00  0.00           H
ATOM   3235  CA  VAL A 855      72.320  28.680  41.360  1.00  0.00           C
ATOM   3236  HA  VAL A 855      71.730  28.180  42.120  1.00  0.00           H
ATOM   3237  CB  VAL A 855      73.830  28.620  41.720  1.00  0.00           C
ATOM   3238  HB  VAL A 855      74.370  29.050  40.840  1.00  0.00           H
ATOM   3239  CG1 VAL A 855      74.140  29.390  43.030  1.00  0.00           C
ATOM   3240 HG11 VAL A 855      74.080  30.480  42.810  1.00  0.00           H
ATOM   3241 HG12 VAL A 855      75.160  29.110  43.360  1.00  0.00           H
ATOM   3242 HG13 VAL A 855      73.430  29.010  43.790  1.00  0.00           H
ATOM   3243  CG2 VAL A 855      74.230  27.120  41.850  1.00  0.00           C
ATOM   3244 HG21 VAL A 855      73.760  26.500  41.050  1.00  0.00           H
ATOM   3245 HG22 VAL A 855      73.870  26.600  42.760  1.00  0.00           H
ATOM   3246 HG23 VAL A 855      75.320  26.890  41.780  1.00  0.00           H
ATOM   3247  C   VAL A 855      71.820  30.180  41.460  1.00  0.00           C
ATOM   3248  O   VAL A 855      71.110  30.590  42.370  1.00  0.00           O
ATOM   3249  N   ARG A 856      72.290  31.060  40.560  1.00  0.00           N
ATOM   3250  HN  ARG A 856      73.020  30.890  39.910  1.00  0.00           H
ATOM   3251  CA  ARG A 856      72.010  32.500  40.680  1.00  0.00           C
ATOM   3252  HA  ARG A 856      72.360  32.860  41.630  1.00  0.00           H
ATOM   3253  CB  ARG A 856      72.830  33.420  39.780  1.00  0.00           C
ATOM   3254  HB1 ARG A 856      73.890  33.290  40.090  1.00  0.00           H
ATOM   3255  HB2 ARG A 856      72.740  34.500  40.040  1.00  0.00           H
ATOM   3256  CG  ARG A 856      72.580  33.270  38.270  1.00  0.00           C
ATOM   3257  HG1 ARG A 856      71.510  33.060  38.080  1.00  0.00           H
ATOM   3258  HG2 ARG A 856      73.040  32.270  38.070  1.00  0.00           H
ATOM   3259  CD  ARG A 856      73.250  34.310  37.380  1.00  0.00           C
ATOM   3260  HD1 ARG A 856      74.350  34.350  37.550  1.00  0.00           H
ATOM   3261  HD2 ARG A 856      72.830  35.310  37.660  1.00  0.00           H
ATOM   3262  NE  ARG A 856      72.780  34.180  35.980  1.00  0.00           N
ATOM   3263  HE  ARG A 856      71.850  34.460  35.760  1.00  0.00           H
ATOM   3264  CZ  ARG A 856      73.580  33.730  34.980  1.00  0.00           C
ATOM   3265  NH1 ARG A 856      74.790  33.240  35.130  1.00  0.00           N
ATOM   3266 HH11 ARG A 856      75.210  33.320  36.030  1.00  0.00           H
ATOM   3267 HH12 ARG A 856      75.310  33.030  34.310  1.00  0.00           H
ATOM   3268  NH2 ARG A 856      72.940  33.630  33.780  1.00  0.00           N
ATOM   3269 HH21 ARG A 856      73.440  33.370  32.970  1.00  0.00           H
ATOM   3270 HH22 ARG A 856      71.970  33.880  33.780  1.00  0.00           H
ATOM   3271  C   ARG A 856      70.430  32.730  40.620  1.00  0.00           C
ATOM   3272  O   ARG A 856      69.940  33.650  41.230  1.00  0.00           O
ATOM   3273  N   SER A 857      69.750  31.980  39.720  1.00  0.00           N
ATOM   3274  HN  SER A 857      70.410  31.450  39.180  1.00  0.00           H
ATOM   3275  CA  SER A 857      68.350  31.970  39.430  1.00  0.00           C
ATOM   3276  HA  SER A 857      68.040  32.960  39.130  1.00  0.00           H
ATOM   3277  CB  SER A 857      67.950  31.080  38.170  1.00  0.00           C
ATOM   3278  HB1 SER A 857      67.910  29.980  38.400  1.00  0.00           H
ATOM   3279  HB2 SER A 857      68.850  31.260  37.540  1.00  0.00           H
ATOM   3280  OG  SER A 857      66.740  31.450  37.410  1.00  0.00           O
ATOM   3281  HG1 SER A 857      66.600  30.740  36.780  1.00  0.00           H
ATOM   3282  C   SER A 857      67.580  31.590  40.710  1.00  0.00           C
ATOM   3283  O   SER A 857      66.610  32.280  41.080  1.00  0.00           O
ATOM   3284  N   THR A 858      68.040  30.520  41.370  1.00  0.00           N
ATOM   3285  HN  THR A 858      68.730  29.950  40.960  1.00  0.00           H
ATOM   3286  CA  THR A 858      67.450  29.990  42.620  1.00  0.00           C
ATOM   3287  HA  THR A 858      66.460  29.620  42.380  1.00  0.00           H
ATOM   3288  CB  THR A 858      68.190  28.740  43.110  1.00  0.00           C
ATOM   3289  HB  THR A 858      69.250  29.040  43.290  1.00  0.00           H
ATOM   3290  OG1 THR A 858      68.090  27.690  42.150  1.00  0.00           O
ATOM   3291  HG1 THR A 858      68.080  28.000  41.240  1.00  0.00           H
ATOM   3292  CG2 THR A 858      67.590  28.160  44.390  1.00  0.00           C
ATOM   3293 HG21 THR A 858      66.500  28.030  44.300  1.00  0.00           H
ATOM   3294 HG22 THR A 858      67.930  28.770  45.260  1.00  0.00           H
ATOM   3295 HG23 THR A 858      68.010  27.150  44.590  1.00  0.00           H
ATOM   3296  C   THR A 858      67.410  31.000  43.740  1.00  0.00           C
ATOM   3297  O   THR A 858      66.330  31.400  44.250  1.00  0.00           O
ATOM   3298  N   ILE A 859      68.650  31.550  44.000  1.00  0.00           N
ATOM   3299  HN  ILE A 859      69.400  31.470  43.360  1.00  0.00           H
ATOM   3300  CA  ILE A 859      68.740  32.520  45.120  1.00  0.00           C
ATOM   3301  HA  ILE A 859      68.130  32.080  45.900  1.00  0.00           H
ATOM   3302  CB  ILE A 859      70.160  32.760  45.670  1.00  0.00           C
ATOM   3303  HB  ILE A 859      70.160  33.550  46.440  1.00  0.00           H
ATOM   3304  CG2 ILE A 859      70.500  31.390  46.380  1.00  0.00           C
ATOM   3305 HG21 ILE A 859      69.750  31.330  47.190  1.00  0.00           H
ATOM   3306 HG22 ILE A 859      71.510  31.470  46.850  1.00  0.00           H
ATOM   3307 HG23 ILE A 859      70.540  30.530  45.680  1.00  0.00           H
ATOM   3308  CG1 ILE A 859      71.190  33.060  44.600  1.00  0.00           C
ATOM   3309 HG11 ILE A 859      70.790  33.730  43.810  1.00  0.00           H
ATOM   3310 HG12 ILE A 859      71.410  32.030  44.250  1.00  0.00           H
ATOM   3311  CD  ILE A 859      72.510  33.620  45.130  1.00  0.00           C
ATOM   3312  HD1 ILE A 859      72.440  34.720  45.100  1.00  0.00           H
ATOM   3313  HD2 ILE A 859      73.330  33.240  44.480  1.00  0.00           H
ATOM   3314  HD3 ILE A 859      72.780  33.190  46.120  1.00  0.00           H
ATOM   3315  C   ILE A 859      68.090  33.870  44.760  1.00  0.00           C
ATOM   3316  O   ILE A 859      67.680  34.610  45.590  1.00  0.00           O
ATOM   3317  N   SER A 860      68.050  34.200  43.490  1.00  0.00           N
ATOM   3318  HN  SER A 860      68.370  33.630  42.740  1.00  0.00           H
ATOM   3319  CA  SER A 860      67.350  35.390  43.130  1.00  0.00           C
ATOM   3320  HA  SER A 860      67.560  36.130  43.890  1.00  0.00           H
ATOM   3321  CB  SER A 860      67.710  35.780  41.670  1.00  0.00           C
ATOM   3322  HB1 SER A 860      67.460  34.980  40.940  1.00  0.00           H
ATOM   3323  HB2 SER A 860      68.790  36.040  41.780  1.00  0.00           H
ATOM   3324  OG  SER A 860      66.920  37.000  41.340  1.00  0.00           O
ATOM   3325  HG1 SER A 860      67.470  37.700  41.710  1.00  0.00           H
ATOM   3326  C   SER A 860      65.800  35.340  43.350  1.00  0.00           C
ATOM   3327  O   SER A 860      65.240  36.220  43.920  1.00  0.00           O
ATOM   3328  N   ASP A 861      65.120  34.260  43.100  1.00  0.00           N
ATOM   3329  HN  ASP A 861      65.550  33.540  42.550  1.00  0.00           H
ATOM   3330  CA  ASP A 861      63.720  33.950  43.260  1.00  0.00           C
ATOM   3331  HA  ASP A 861      63.250  34.840  42.850  1.00  0.00           H
ATOM   3332  CB  ASP A 861      63.320  32.870  42.240  1.00  0.00           C
ATOM   3333  HB1 ASP A 861      62.290  32.500  42.460  1.00  0.00           H
ATOM   3334  HB2 ASP A 861      64.060  32.080  42.520  1.00  0.00           H
ATOM   3335  CG  ASP A 861      63.570  33.300  40.810  1.00  0.00           C
ATOM   3336  OD1 ASP A 861      63.720  32.410  39.940  1.00  0.00           O
ATOM   3337  OD2 ASP A 861      63.410  34.530  40.550  1.00  0.00           O
ATOM   3338  C   ASP A 861      63.250  33.880  44.730  1.00  0.00           C
ATOM   3339  O   ASP A 861      62.200  34.450  45.040  1.00  0.00           O
ATOM   3340  N   PHE A 862      64.170  33.410  45.620  1.00  0.00           N
ATOM   3341  HN  PHE A 862      64.980  32.950  45.270  1.00  0.00           H
ATOM   3342  CA  PHE A 862      63.890  33.350  47.040  1.00  0.00           C
ATOM   3343  HA  PHE A 862      62.820  33.260  47.080  1.00  0.00           H
ATOM   3344  CB  PHE A 862      64.500  32.090  47.760  1.00  0.00           C
ATOM   3345  HB1 PHE A 862      64.350  32.230  48.860  1.00  0.00           H
ATOM   3346  HB2 PHE A 862      65.540  31.940  47.410  1.00  0.00           H
ATOM   3347  CG  PHE A 862      63.640  30.840  47.490  1.00  0.00           C
ATOM   3348  CD1 PHE A 862      62.600  30.400  48.300  1.00  0.00           C
ATOM   3349  HD1 PHE A 862      62.370  31.100  49.090  1.00  0.00           H
ATOM   3350  CE1 PHE A 862      61.730  29.330  48.030  1.00  0.00           C
ATOM   3351  HE1 PHE A 862      60.890  29.170  48.670  1.00  0.00           H
ATOM   3352  CZ  PHE A 862      62.040  28.530  46.890  1.00  0.00           C
ATOM   3353  HZ  PHE A 862      61.470  27.650  46.620  1.00  0.00           H
ATOM   3354  CD2 PHE A 862      63.960  29.890  46.440  1.00  0.00           C
ATOM   3355  HD2 PHE A 862      64.820  30.150  45.840  1.00  0.00           H
ATOM   3356  CE2 PHE A 862      63.150  28.800  46.040  1.00  0.00           C
ATOM   3357  HE2 PHE A 862      63.260  28.180  45.170  1.00  0.00           H
ATOM   3358  C   PHE A 862      64.370  34.570  47.720  1.00  0.00           C
ATOM   3359  O   PHE A 862      64.550  34.570  48.940  1.00  0.00           O
ATOM   3360  N   ALA A 863      64.560  35.710  46.990  1.00  0.00           N
ATOM   3361  HN  ALA A 863      64.610  35.670  46.000  1.00  0.00           H
ATOM   3362  CA  ALA A 863      65.080  36.930  47.560  1.00  0.00           C
ATOM   3363  HA  ALA A 863      66.160  36.900  47.650  1.00  0.00           H
ATOM   3364  CB  ALA A 863      64.930  37.930  46.370  1.00  0.00           C
ATOM   3365  HB1 ALA A 863      65.730  37.620  45.650  1.00  0.00           H
ATOM   3366  HB2 ALA A 863      65.210  38.970  46.670  1.00  0.00           H
ATOM   3367  HB3 ALA A 863      63.880  37.800  46.030  1.00  0.00           H
ATOM   3368  C   ALA A 863      64.580  37.440  48.930  1.00  0.00           C
ATOM   3369  O   ALA A 863      65.350  37.460  49.860  1.00  0.00           O
ATOM   3370  N   VAL A 864      63.230  37.640  49.030  1.00  0.00           N
ATOM   3371  HN  VAL A 864      62.470  37.660  48.390  1.00  0.00           H
ATOM   3372  CA  VAL A 864      62.690  38.000  50.340  1.00  0.00           C
ATOM   3373  HA  VAL A 864      63.240  38.870  50.640  1.00  0.00           H
ATOM   3374  CB  VAL A 864      61.320  38.460  50.220  1.00  0.00           C
ATOM   3375  HB  VAL A 864      60.710  37.790  49.580  1.00  0.00           H
ATOM   3376  CG1 VAL A 864      60.600  38.640  51.500  1.00  0.00           C
ATOM   3377 HG11 VAL A 864      61.420  39.130  52.060  1.00  0.00           H
ATOM   3378 HG12 VAL A 864      60.380  37.690  52.040  1.00  0.00           H
ATOM   3379 HG13 VAL A 864      59.680  39.260  51.470  1.00  0.00           H
ATOM   3380  CG2 VAL A 864      61.370  39.850  49.430  1.00  0.00           C
ATOM   3381 HG21 VAL A 864      62.150  39.840  48.650  1.00  0.00           H
ATOM   3382 HG22 VAL A 864      61.490  40.680  50.160  1.00  0.00           H
ATOM   3383 HG23 VAL A 864      60.370  40.070  48.970  1.00  0.00           H
ATOM   3384  C   VAL A 864      62.880  36.860  51.430  1.00  0.00           C
ATOM   3385  O   VAL A 864      63.430  37.120  52.500  1.00  0.00           O
ATOM   3386  N   PHE A 865      62.510  35.610  51.180  1.00  0.00           N
ATOM   3387  HN  PHE A 865      62.090  35.390  50.310  1.00  0.00           H
ATOM   3388  CA  PHE A 865      62.680  34.520  52.030  1.00  0.00           C
ATOM   3389  HA  PHE A 865      62.100  34.780  52.900  1.00  0.00           H
ATOM   3390  CB  PHE A 865      62.030  33.290  51.270  1.00  0.00           C
ATOM   3391  HB1 PHE A 865      62.610  33.280  50.320  1.00  0.00           H
ATOM   3392  HB2 PHE A 865      60.950  33.360  51.010  1.00  0.00           H
ATOM   3393  CG  PHE A 865      62.130  31.940  52.160  1.00  0.00           C
ATOM   3394  CD1 PHE A 865      61.310  31.710  53.260  1.00  0.00           C
ATOM   3395  HD1 PHE A 865      60.670  32.510  53.580  1.00  0.00           H
ATOM   3396  CE1 PHE A 865      61.530  30.690  54.180  1.00  0.00           C
ATOM   3397  HE1 PHE A 865      61.000  30.720  55.130  1.00  0.00           H
ATOM   3398  CZ  PHE A 865      62.580  29.740  53.900  1.00  0.00           C
ATOM   3399  HZ  PHE A 865      62.720  28.960  54.650  1.00  0.00           H
ATOM   3400  CD2 PHE A 865      63.070  30.930  51.850  1.00  0.00           C
ATOM   3401  HD2 PHE A 865      63.580  31.040  50.900  1.00  0.00           H
ATOM   3402  CE2 PHE A 865      63.300  29.760  52.690  1.00  0.00           C
ATOM   3403  HE2 PHE A 865      64.000  28.960  52.500  1.00  0.00           H
ATOM   3404  C   PHE A 865      64.080  34.230  52.510  1.00  0.00           C
ATOM   3405  O   PHE A 865      64.300  33.900  53.680  1.00  0.00           O
ATOM   3406  N   LEU A 866      65.130  34.350  51.630  1.00  0.00           N
ATOM   3407  HN  LEU A 866      64.980  34.500  50.660  1.00  0.00           H
ATOM   3408  CA  LEU A 866      66.450  33.910  52.020  1.00  0.00           C
ATOM   3409  HA  LEU A 866      66.370  33.040  52.640  1.00  0.00           H
ATOM   3410  CB  LEU A 866      67.280  33.750  50.730  1.00  0.00           C
ATOM   3411  HB1 LEU A 866      67.220  34.650  50.080  1.00  0.00           H
ATOM   3412  HB2 LEU A 866      66.770  32.930  50.170  1.00  0.00           H
ATOM   3413  CG  LEU A 866      68.820  33.440  50.700  1.00  0.00           C
ATOM   3414  HG  LEU A 866      69.340  34.370  51.040  1.00  0.00           H
ATOM   3415  CD1 LEU A 866      69.160  32.200  51.580  1.00  0.00           C
ATOM   3416 HD11 LEU A 866      70.180  31.830  51.350  1.00  0.00           H
ATOM   3417 HD12 LEU A 866      68.460  31.410  51.240  1.00  0.00           H
ATOM   3418 HD13 LEU A 866      69.020  32.260  52.680  1.00  0.00           H
ATOM   3419  CD2 LEU A 866      69.280  33.070  49.260  1.00  0.00           C
ATOM   3420 HD21 LEU A 866      68.880  33.830  48.560  1.00  0.00           H
ATOM   3421 HD22 LEU A 866      68.820  32.100  48.970  1.00  0.00           H
ATOM   3422 HD23 LEU A 866      70.400  33.000  49.220  1.00  0.00           H
ATOM   3423  C   LEU A 866      67.110  35.070  52.740  1.00  0.00           C
ATOM   3424  O   LEU A 866      67.790  34.820  53.700  1.00  0.00           O
ATOM   3425  N   THR A 867      66.610  36.340  52.450  1.00  0.00           N
ATOM   3426  HN  THR A 867      65.910  36.320  51.750  1.00  0.00           H
ATOM   3427  CA  THR A 867      66.850  37.520  53.240  1.00  0.00           C
ATOM   3428  HA  THR A 867      67.920  37.590  53.400  1.00  0.00           H
ATOM   3429  CB  THR A 867      66.250  38.850  52.740  1.00  0.00           C
ATOM   3430  HB  THR A 867      65.150  38.730  52.710  1.00  0.00           H
ATOM   3431  OG1 THR A 867      66.750  39.040  51.390  1.00  0.00           O
ATOM   3432  HG1 THR A 867      66.530  38.290  50.850  1.00  0.00           H
ATOM   3433  CG2 THR A 867      66.630  40.180  53.500  1.00  0.00           C
ATOM   3434 HG21 THR A 867      66.210  40.070  54.510  1.00  0.00           H
ATOM   3435 HG22 THR A 867      66.120  40.990  52.920  1.00  0.00           H
ATOM   3436 HG23 THR A 867      67.710  40.440  53.400  1.00  0.00           H
ATOM   3437  C   THR A 867      66.330  37.330  54.570  1.00  0.00           C
ATOM   3438  O   THR A 867      67.010  37.630  55.550  1.00  0.00           O
ATOM   3439  N   ILE A 868      65.080  36.840  54.760  1.00  0.00           N
ATOM   3440  HN  ILE A 868      64.580  36.550  53.950  1.00  0.00           H
ATOM   3441  CA  ILE A 868      64.450  36.530  56.070  1.00  0.00           C
ATOM   3442  HA  ILE A 868      64.520  37.380  56.730  1.00  0.00           H
ATOM   3443  CB  ILE A 868      62.950  36.270  55.860  1.00  0.00           C
ATOM   3444  HB  ILE A 868      62.810  35.570  55.010  1.00  0.00           H
ATOM   3445  CG2 ILE A 868      62.350  35.720  57.150  1.00  0.00           C
ATOM   3446 HG21 ILE A 868      62.510  36.490  57.930  1.00  0.00           H
ATOM   3447 HG22 ILE A 868      62.690  34.700  57.390  1.00  0.00           H
ATOM   3448 HG23 ILE A 868      61.240  35.740  57.050  1.00  0.00           H
ATOM   3449  CG1 ILE A 868      62.200  37.580  55.610  1.00  0.00           C
ATOM   3450 HG11 ILE A 868      62.520  38.060  54.670  1.00  0.00           H
ATOM   3451 HG12 ILE A 868      62.550  38.260  56.430  1.00  0.00           H
ATOM   3452  CD  ILE A 868      60.570  37.620  55.580  1.00  0.00           C
ATOM   3453  HD1 ILE A 868      60.100  38.560  55.240  1.00  0.00           H
ATOM   3454  HD2 ILE A 868      60.120  37.250  56.520  1.00  0.00           H
ATOM   3455  HD3 ILE A 868      60.210  36.920  54.800  1.00  0.00           H
ATOM   3456  C   ILE A 868      65.170  35.380  56.750  1.00  0.00           C
ATOM   3457  O   ILE A 868      65.560  35.570  57.890  1.00  0.00           O
ATOM   3458  N   VAL A 869      65.520  34.290  56.100  1.00  0.00           N
ATOM   3459  HN  VAL A 869      65.130  34.120  55.200  1.00  0.00           H
ATOM   3460  CA  VAL A 869      66.220  33.170  56.680  1.00  0.00           C
ATOM   3461  HA  VAL A 869      65.710  32.870  57.580  1.00  0.00           H
ATOM   3462  CB  VAL A 869      66.360  31.980  55.840  1.00  0.00           C
ATOM   3463  HB  VAL A 869      66.780  32.290  54.850  1.00  0.00           H
ATOM   3464  CG1 VAL A 869      67.360  30.850  56.340  1.00  0.00           C
ATOM   3465 HG11 VAL A 869      68.400  31.260  56.390  1.00  0.00           H
ATOM   3466 HG12 VAL A 869      67.230  29.970  55.670  1.00  0.00           H
ATOM   3467 HG13 VAL A 869      67.050  30.610  57.380  1.00  0.00           H
ATOM   3468  CG2 VAL A 869      64.890  31.420  55.710  1.00  0.00           C
ATOM   3469 HG21 VAL A 869      64.410  31.150  56.670  1.00  0.00           H
ATOM   3470 HG22 VAL A 869      64.830  30.530  55.030  1.00  0.00           H
ATOM   3471 HG23 VAL A 869      64.220  32.140  55.200  1.00  0.00           H
ATOM   3472  C   VAL A 869      67.590  33.590  57.130  1.00  0.00           C
ATOM   3473  O   VAL A 869      68.050  33.260  58.250  1.00  0.00           O
ATOM   3474  N   ILE A 870      68.350  34.360  56.380  1.00  0.00           N
ATOM   3475  HN  ILE A 870      68.070  34.700  55.490  1.00  0.00           H
ATOM   3476  CA  ILE A 870      69.510  35.010  56.920  1.00  0.00           C
ATOM   3477  HA  ILE A 870      70.240  34.300  57.290  1.00  0.00           H
ATOM   3478  CB  ILE A 870      70.320  35.700  55.760  1.00  0.00           C
ATOM   3479  HB  ILE A 870      69.550  36.230  55.150  1.00  0.00           H
ATOM   3480  CG2 ILE A 870      71.330  36.740  56.320  1.00  0.00           C
ATOM   3481 HG21 ILE A 870      72.070  36.800  55.510  1.00  0.00           H
ATOM   3482 HG22 ILE A 870      71.790  36.370  57.260  1.00  0.00           H
ATOM   3483 HG23 ILE A 870      70.890  37.740  56.530  1.00  0.00           H
ATOM   3484  CG1 ILE A 870      70.930  34.690  54.830  1.00  0.00           C
ATOM   3485 HG11 ILE A 870      70.220  33.860  54.600  1.00  0.00           H
ATOM   3486 HG12 ILE A 870      71.840  34.290  55.340  1.00  0.00           H
ATOM   3487  CD  ILE A 870      71.300  35.340  53.480  1.00  0.00           C
ATOM   3488  HD1 ILE A 870      70.450  35.900  53.040  1.00  0.00           H
ATOM   3489  HD2 ILE A 870      71.670  34.580  52.770  1.00  0.00           H
ATOM   3490  HD3 ILE A 870      72.190  36.010  53.580  1.00  0.00           H
ATOM   3491  C   ILE A 870      69.280  36.020  58.010  1.00  0.00           C
ATOM   3492  O   ILE A 870      69.970  35.950  59.040  1.00  0.00           O
ATOM   3493  N   MET A 871      68.330  36.990  57.870  1.00  0.00           N
ATOM   3494  HN  MET A 871      67.830  37.060  57.010  1.00  0.00           H
ATOM   3495  CA  MET A 871      68.110  38.030  58.850  1.00  0.00           C
ATOM   3496  HA  MET A 871      69.100  38.430  58.980  1.00  0.00           H
ATOM   3497  CB  MET A 871      67.090  39.160  58.440  1.00  0.00           C
ATOM   3498  HB1 MET A 871      67.020  39.860  59.300  1.00  0.00           H
ATOM   3499  HB2 MET A 871      66.050  38.800  58.330  1.00  0.00           H
ATOM   3500  CG  MET A 871      67.630  39.970  57.220  1.00  0.00           C
ATOM   3501  HG1 MET A 871      66.840  40.460  56.620  1.00  0.00           H
ATOM   3502  HG2 MET A 871      68.160  39.220  56.600  1.00  0.00           H
ATOM   3503  SD  MET A 871      68.760  41.330  57.710  1.00  0.00           S
ATOM   3504  CE  MET A 871      70.320  40.490  57.340  1.00  0.00           C
ATOM   3505  HE1 MET A 871      70.590  40.730  56.290  1.00  0.00           H
ATOM   3506  HE2 MET A 871      70.230  39.390  57.460  1.00  0.00           H
ATOM   3507  HE3 MET A 871      71.200  40.850  57.930  1.00  0.00           H
ATOM   3508  C   MET A 871      67.690  37.480  60.240  1.00  0.00           C
ATOM   3509  O   MET A 871      68.200  37.870  61.320  1.00  0.00           O
ATOM   3510  N   VAL A 872      66.780  36.450  60.260  1.00  0.00           N
ATOM   3511  HN  VAL A 872      66.450  36.110  59.380  1.00  0.00           H
ATOM   3512  CA  VAL A 872      66.390  35.760  61.460  1.00  0.00           C
ATOM   3513  HA  VAL A 872      66.130  36.470  62.230  1.00  0.00           H
ATOM   3514  CB  VAL A 872      65.280  34.760  61.280  1.00  0.00           C
ATOM   3515  HB  VAL A 872      65.440  34.090  60.410  1.00  0.00           H
ATOM   3516  CG1 VAL A 872      64.900  34.000  62.630  1.00  0.00           C
ATOM   3517 HG11 VAL A 872      63.930  33.470  62.570  1.00  0.00           H
ATOM   3518 HG12 VAL A 872      64.870  34.660  63.530  1.00  0.00           H
ATOM   3519 HG13 VAL A 872      65.810  33.380  62.800  1.00  0.00           H
ATOM   3520  CG2 VAL A 872      63.980  35.510  60.790  1.00  0.00           C
ATOM   3521 HG21 VAL A 872      64.200  35.900  59.770  1.00  0.00           H
ATOM   3522 HG22 VAL A 872      63.660  36.370  61.430  1.00  0.00           H
ATOM   3523 HG23 VAL A 872      63.230  34.700  60.690  1.00  0.00           H
ATOM   3524  C   VAL A 872      67.640  35.000  62.040  1.00  0.00           C
ATOM   3525  O   VAL A 872      67.840  34.800  63.220  1.00  0.00           O
ATOM   3526  N   THR A 873      68.560  34.580  61.090  1.00  0.00           N
ATOM   3527  HN  THR A 873      68.400  34.670  60.110  1.00  0.00           H
ATOM   3528  CA  THR A 873      69.760  33.880  61.610  1.00  0.00           C
ATOM   3529  HA  THR A 873      69.420  33.110  62.290  1.00  0.00           H
ATOM   3530  CB  THR A 873      70.490  33.050  60.590  1.00  0.00           C
ATOM   3531  HB  THR A 873      70.760  33.640  59.690  1.00  0.00           H
ATOM   3532  OG1 THR A 873      69.590  31.990  60.280  1.00  0.00           O
ATOM   3533  HG1 THR A 873      68.990  32.420  59.680  1.00  0.00           H
ATOM   3534  CG2 THR A 873      71.700  32.330  61.200  1.00  0.00           C
ATOM   3535 HG21 THR A 873      71.950  31.470  60.540  1.00  0.00           H
ATOM   3536 HG22 THR A 873      71.420  31.880  62.170  1.00  0.00           H
ATOM   3537 HG23 THR A 873      72.620  32.930  61.360  1.00  0.00           H
ATOM   3538  C   THR A 873      70.680  34.820  62.380  1.00  0.00           C
ATOM   3539  O   THR A 873      71.300  34.480  63.430  1.00  0.00           O
ATOM   3540  N   ILE A 874      70.780  36.060  61.970  1.00  0.00           N
ATOM   3541  HN  ILE A 874      70.320  36.370  61.140  1.00  0.00           H
ATOM   3542  CA  ILE A 874      71.610  37.130  62.500  1.00  0.00           C
ATOM   3543  HA  ILE A 874      72.580  36.710  62.720  1.00  0.00           H
ATOM   3544  CB  ILE A 874      71.690  38.430  61.680  1.00  0.00           C
ATOM   3545  HB  ILE A 874      70.660  38.860  61.690  1.00  0.00           H
ATOM   3546  CG2 ILE A 874      72.670  39.450  62.200  1.00  0.00           C
ATOM   3547 HG21 ILE A 874      72.560  40.400  61.620  1.00  0.00           H
ATOM   3548 HG22 ILE A 874      73.710  39.180  61.960  1.00  0.00           H
ATOM   3549 HG23 ILE A 874      72.580  39.590  63.300  1.00  0.00           H
ATOM   3550  CG1 ILE A 874      72.160  38.150  60.170  1.00  0.00           C
ATOM   3551 HG11 ILE A 874      72.450  39.180  59.840  1.00  0.00           H
ATOM   3552 HG12 ILE A 874      71.280  37.750  59.620  1.00  0.00           H
ATOM   3553  CD  ILE A 874      73.360  37.190  59.950  1.00  0.00           C
ATOM   3554  HD1 ILE A 874      73.860  37.670  59.080  1.00  0.00           H
ATOM   3555  HD2 ILE A 874      72.900  36.210  59.720  1.00  0.00           H
ATOM   3556  HD3 ILE A 874      74.090  37.250  60.780  1.00  0.00           H
ATOM   3557  C   ILE A 874      71.030  37.390  63.860  1.00  0.00           C
ATOM   3558  O   ILE A 874      71.780  37.540  64.810  1.00  0.00           O
ATOM   3559  N   ASP A 875      69.640  37.410  63.940  1.00  0.00           N
ATOM   3560  HN  ASP A 875      69.090  37.070  63.180  1.00  0.00           H
ATOM   3561  CA  ASP A 875      68.890  37.710  65.180  1.00  0.00           C
ATOM   3562  HA  ASP A 875      69.240  38.630  65.620  1.00  0.00           H
ATOM   3563  CB  ASP A 875      67.360  37.920  64.810  1.00  0.00           C
ATOM   3564  HB1 ASP A 875      66.990  36.990  64.340  1.00  0.00           H
ATOM   3565  HB2 ASP A 875      67.210  38.790  64.130  1.00  0.00           H
ATOM   3566  CG  ASP A 875      66.570  38.120  66.080  1.00  0.00           C
ATOM   3567  OD1 ASP A 875      66.560  39.280  66.580  1.00  0.00           O
ATOM   3568  OD2 ASP A 875      65.960  37.180  66.660  1.00  0.00           O
ATOM   3569  C   ASP A 875      69.220  36.700  66.340  1.00  0.00           C
ATOM   3570  O   ASP A 875      69.640  36.940  67.480  1.00  0.00           O
ATOM   3571  N   TYR A 876      69.180  35.460  65.970  1.00  0.00           N
ATOM   3572  HN  TYR A 876      68.820  35.080  65.120  1.00  0.00           H
ATOM   3573  CA  TYR A 876      69.570  34.380  66.920  1.00  0.00           C
ATOM   3574  HA  TYR A 876      68.970  34.570  67.800  1.00  0.00           H
ATOM   3575  CB  TYR A 876      69.130  33.050  66.270  1.00  0.00           C
ATOM   3576  HB1 TYR A 876      69.730  32.920  65.330  1.00  0.00           H
ATOM   3577  HB2 TYR A 876      68.040  33.010  66.060  1.00  0.00           H
ATOM   3578  CG  TYR A 876      69.400  31.890  67.200  1.00  0.00           C
ATOM   3579  CD1 TYR A 876      70.550  31.090  67.140  1.00  0.00           C
ATOM   3580  HD1 TYR A 876      71.220  31.120  66.280  1.00  0.00           H
ATOM   3581  CE1 TYR A 876      70.780  30.070  68.060  1.00  0.00           C
ATOM   3582  HE1 TYR A 876      71.700  29.530  67.960  1.00  0.00           H
ATOM   3583  CZ  TYR A 876      69.900  29.790  69.050  1.00  0.00           C
ATOM   3584  OH  TYR A 876      70.060  28.800  69.930  1.00  0.00           O
ATOM   3585  HH  TYR A 876      70.990  28.620  70.040  1.00  0.00           H
ATOM   3586  CD2 TYR A 876      68.520  31.660  68.330  1.00  0.00           C
ATOM   3587  HD2 TYR A 876      67.610  32.250  68.410  1.00  0.00           H
ATOM   3588  CE2 TYR A 876      68.750  30.620  69.220  1.00  0.00           C
ATOM   3589  HE2 TYR A 876      68.040  30.400  69.990  1.00  0.00           H
ATOM   3590  C   TYR A 876      71.080  34.350  67.230  1.00  0.00           C
ATOM   3591  O   TYR A 876      71.430  34.140  68.420  1.00  0.00           O
ATOM   3592  N   LEU A 877      71.960  34.470  66.210  1.00  0.00           N
ATOM   3593  HN  LEU A 877      71.550  34.370  65.310  1.00  0.00           H
ATOM   3594  CA  LEU A 877      73.400  34.710  66.400  1.00  0.00           C
ATOM   3595  HA  LEU A 877      73.730  33.930  67.070  1.00  0.00           H
ATOM   3596  CB  LEU A 877      74.150  34.570  65.060  1.00  0.00           C
ATOM   3597  HB1 LEU A 877      75.200  34.930  65.190  1.00  0.00           H
ATOM   3598  HB2 LEU A 877      73.700  35.310  64.370  1.00  0.00           H
ATOM   3599  CG  LEU A 877      74.110  33.160  64.460  1.00  0.00           C
ATOM   3600  HG  LEU A 877      73.040  32.930  64.260  1.00  0.00           H
ATOM   3601  CD1 LEU A 877      74.940  33.140  63.170  1.00  0.00           C
ATOM   3602 HD11 LEU A 877      74.780  32.160  62.690  1.00  0.00           H
ATOM   3603 HD12 LEU A 877      76.010  33.420  63.260  1.00  0.00           H
ATOM   3604 HD13 LEU A 877      74.520  33.840  62.420  1.00  0.00           H
ATOM   3605  CD2 LEU A 877      74.660  32.100  65.370  1.00  0.00           C
ATOM   3606 HD21 LEU A 877      74.960  31.160  64.850  1.00  0.00           H
ATOM   3607 HD22 LEU A 877      73.970  31.690  66.150  1.00  0.00           H
ATOM   3608 HD23 LEU A 877      75.650  32.310  65.830  1.00  0.00           H
ATOM   3609  C   LEU A 877      73.940  35.880  67.240  1.00  0.00           C
ATOM   3610  O   LEU A 877      74.890  35.680  68.060  1.00  0.00           O
ATOM   3611  N   VAL A 878      73.400  37.100  67.050  1.00  0.00           N
ATOM   3612  HN  VAL A 878      72.720  37.230  66.330  1.00  0.00           H
ATOM   3613  CA  VAL A 878      73.730  38.280  67.820  1.00  0.00           C
ATOM   3614  HA  VAL A 878      74.800  38.400  67.760  1.00  0.00           H
ATOM   3615  CB  VAL A 878      72.990  39.440  67.260  1.00  0.00           C
ATOM   3616  HB  VAL A 878      71.920  39.160  67.080  1.00  0.00           H
ATOM   3617  CG1 VAL A 878      73.020  40.730  68.090  1.00  0.00           C
ATOM   3618 HG11 VAL A 878      74.030  41.050  68.410  1.00  0.00           H
ATOM   3619 HG12 VAL A 878      72.230  40.780  68.880  1.00  0.00           H
ATOM   3620 HG13 VAL A 878      72.700  41.470  67.320  1.00  0.00           H
ATOM   3621  CG2 VAL A 878      73.720  39.690  65.860  1.00  0.00           C
ATOM   3622 HG21 VAL A 878      74.700  40.080  66.210  1.00  0.00           H
ATOM   3623 HG22 VAL A 878      73.290  40.510  65.230  1.00  0.00           H
ATOM   3624 HG23 VAL A 878      73.920  38.790  65.230  1.00  0.00           H
ATOM   3625  C   VAL A 878      73.340  38.110  69.240  1.00  0.00           C
ATOM   3626  O   VAL A 878      74.050  38.500  70.180  1.00  0.00           O
ATOM   3627  N   GLY A 879      72.150  37.480  69.410  1.00  0.00           N
ATOM   3628  HN  GLY A 879      71.690  37.050  68.630  1.00  0.00           H
ATOM   3629  CA  GLY A 879      71.750  37.030  70.770  1.00  0.00           C
ATOM   3630  HA1 GLY A 879      72.590  36.590  71.270  1.00  0.00           H
ATOM   3631  HA2 GLY A 879      70.940  36.350  70.550  1.00  0.00           H
ATOM   3632  C   GLY A 879      71.210  38.070  71.670  1.00  0.00           C
ATOM   3633  O   GLY A 879      71.170  37.780  72.870  1.00  0.00           O
ATOM   3634  N   VAL A 880      70.670  39.190  71.140  1.00  0.00           N
ATOM   3635  HN  VAL A 880      70.840  39.240  70.150  1.00  0.00           H
ATOM   3636  CA  VAL A 880      69.910  40.290  71.770  1.00  0.00           C
ATOM   3637  HA  VAL A 880      69.690  39.960  72.770  1.00  0.00           H
ATOM   3638  CB  VAL A 880      70.630  41.610  71.720  1.00  0.00           C
ATOM   3639  HB  VAL A 880      70.780  41.950  70.670  1.00  0.00           H
ATOM   3640  CG1 VAL A 880      69.700  42.630  72.480  1.00  0.00           C
ATOM   3641 HG11 VAL A 880      70.220  43.610  72.490  1.00  0.00           H
ATOM   3642 HG12 VAL A 880      69.630  42.370  73.560  1.00  0.00           H
ATOM   3643 HG13 VAL A 880      68.700  42.610  71.990  1.00  0.00           H
ATOM   3644  CG2 VAL A 880      72.010  41.330  72.380  1.00  0.00           C
ATOM   3645 HG21 VAL A 880      71.900  40.930  73.410  1.00  0.00           H
ATOM   3646 HG22 VAL A 880      72.520  42.320  72.490  1.00  0.00           H
ATOM   3647 HG23 VAL A 880      72.690  40.710  71.770  1.00  0.00           H
ATOM   3648  C   VAL A 880      68.660  40.330  70.940  1.00  0.00           C
ATOM   3649  O   VAL A 880      68.690  40.630  69.730  1.00  0.00           O
ATOM   3650  N   PRO A 881      67.460  40.060  71.440  1.00  0.00           N
ATOM   3651  CD  PRO A 881      67.330  39.370  72.700  1.00  0.00           C
ATOM   3652  HD1 PRO A 881      67.140  40.110  73.520  1.00  0.00           H
ATOM   3653  HD2 PRO A 881      68.230  38.780  73.010  1.00  0.00           H
ATOM   3654  CA  PRO A 881      66.260  40.000  70.650  1.00  0.00           C
ATOM   3655  HA  PRO A 881      66.480  39.440  69.750  1.00  0.00           H
ATOM   3656  CB  PRO A 881      65.200  39.380  71.580  1.00  0.00           C
ATOM   3657  HB1 PRO A 881      64.600  38.650  70.990  1.00  0.00           H
ATOM   3658  HB2 PRO A 881      64.470  40.050  72.080  1.00  0.00           H
ATOM   3659  CG  PRO A 881      66.020  38.530  72.640  1.00  0.00           C
ATOM   3660  HG1 PRO A 881      65.470  38.490  73.600  1.00  0.00           H
ATOM   3661  HG2 PRO A 881      66.210  37.530  72.190  1.00  0.00           H
ATOM   3662  C   PRO A 881      65.760  41.360  70.070  1.00  0.00           C
ATOM   3663  O   PRO A 881      65.430  42.250  70.810  1.00  0.00           O
ATOM   3664  N   SER A 882      65.820  41.520  68.700  1.00  0.00           N
ATOM   3665  HN  SER A 882      66.150  40.740  68.180  1.00  0.00           H
ATOM   3666  CA  SER A 882      65.090  42.560  67.930  1.00  0.00           C
ATOM   3667  HA  SER A 882      65.350  43.450  68.460  1.00  0.00           H
ATOM   3668  CB  SER A 882      65.560  42.660  66.500  1.00  0.00           C
ATOM   3669  HB1 SER A 882      66.630  42.900  66.420  1.00  0.00           H
ATOM   3670  HB2 SER A 882      64.950  43.500  66.080  1.00  0.00           H
ATOM   3671  OG  SER A 882      65.350  41.520  65.700  1.00  0.00           O
ATOM   3672  HG1 SER A 882      65.760  40.720  66.030  1.00  0.00           H
ATOM   3673  C   SER A 882      63.560  42.360  67.980  1.00  0.00           C
ATOM   3674  O   SER A 882      63.130  41.200  67.970  1.00  0.00           O
ATOM   3675  N   PRO A 883      62.700  43.350  68.100  1.00  0.00           N
ATOM   3676  CD  PRO A 883      63.070  44.760  68.180  1.00  0.00           C
ATOM   3677  HD1 PRO A 883      63.150  45.130  67.130  1.00  0.00           H
ATOM   3678  HD2 PRO A 883      63.980  44.940  68.790  1.00  0.00           H
ATOM   3679  CA  PRO A 883      61.270  43.100  68.320  1.00  0.00           C
ATOM   3680  HA  PRO A 883      61.180  42.640  69.300  1.00  0.00           H
ATOM   3681  CB  PRO A 883      60.650  44.510  68.560  1.00  0.00           C
ATOM   3682  HB1 PRO A 883      59.870  44.400  69.350  1.00  0.00           H
ATOM   3683  HB2 PRO A 883      60.160  44.950  67.670  1.00  0.00           H
ATOM   3684  CG  PRO A 883      61.910  45.380  68.940  1.00  0.00           C
ATOM   3685  HG1 PRO A 883      61.740  46.420  68.590  1.00  0.00           H
ATOM   3686  HG2 PRO A 883      61.990  45.420  70.050  1.00  0.00           H
ATOM   3687  C   PRO A 883      60.430  42.210  67.430  1.00  0.00           C
ATOM   3688  O   PRO A 883      60.630  42.290  66.260  1.00  0.00           O
ATOM   3689  N   LYS A 884      59.590  41.320  68.020  1.00  0.00           N
ATOM   3690  HN  LYS A 884      59.300  41.430  68.970  1.00  0.00           H
ATOM   3691  CA  LYS A 884      59.050  40.260  67.260  1.00  0.00           C
ATOM   3692  HA  LYS A 884      59.560  40.130  66.310  1.00  0.00           H
ATOM   3693  CB  LYS A 884      59.250  38.950  68.000  1.00  0.00           C
ATOM   3694  HB1 LYS A 884      58.640  38.100  67.630  1.00  0.00           H
ATOM   3695  HB2 LYS A 884      58.910  39.210  69.030  1.00  0.00           H
ATOM   3696  CG  LYS A 884      60.710  38.550  68.150  1.00  0.00           C
ATOM   3697  HG1 LYS A 884      60.950  37.640  68.760  1.00  0.00           H
ATOM   3698  HG2 LYS A 884      61.220  39.380  68.690  1.00  0.00           H
ATOM   3699  CD  LYS A 884      61.430  38.340  66.810  1.00  0.00           C
ATOM   3700  HD1 LYS A 884      61.580  39.350  66.350  1.00  0.00           H
ATOM   3701  HD2 LYS A 884      60.790  37.880  66.020  1.00  0.00           H
ATOM   3702  CE  LYS A 884      62.710  37.530  66.940  1.00  0.00           C
ATOM   3703  HE1 LYS A 884      63.120  37.340  65.930  1.00  0.00           H
ATOM   3704  HE2 LYS A 884      62.560  36.540  67.430  1.00  0.00           H
ATOM   3705  NZ  LYS A 884      63.650  38.250  67.820  1.00  0.00           N
ATOM   3706  HZ1 LYS A 884      63.590  39.270  67.960  1.00  0.00           H
ATOM   3707  HZ2 LYS A 884      64.580  38.000  67.420  1.00  0.00           H
ATOM   3708  HZ3 LYS A 884      63.670  37.810  68.760  1.00  0.00           H
ATOM   3709  C   LYS A 884      57.570  40.340  66.950  1.00  0.00           C
ATOM   3710  O   LYS A 884      56.760  40.940  67.630  1.00  0.00           O
ATOM   3711  N   LEU A 885      57.260  39.720  65.810  1.00  0.00           N
ATOM   3712  HN  LEU A 885      57.910  39.200  65.270  1.00  0.00           H
ATOM   3713  CA  LEU A 885      55.950  39.380  65.370  1.00  0.00           C
ATOM   3714  HA  LEU A 885      55.360  40.250  65.560  1.00  0.00           H
ATOM   3715  CB  LEU A 885      55.970  38.940  63.910  1.00  0.00           C
ATOM   3716  HB1 LEU A 885      56.680  38.110  63.720  1.00  0.00           H
ATOM   3717  HB2 LEU A 885      56.410  39.750  63.300  1.00  0.00           H
ATOM   3718  CG  LEU A 885      54.640  38.610  63.300  1.00  0.00           C
ATOM   3719  HG  LEU A 885      54.040  37.950  63.970  1.00  0.00           H
ATOM   3720  CD1 LEU A 885      53.740  39.850  63.170  1.00  0.00           C
ATOM   3721 HD11 LEU A 885      53.710  40.360  64.150  1.00  0.00           H
ATOM   3722 HD12 LEU A 885      52.720  39.570  62.790  1.00  0.00           H
ATOM   3723 HD13 LEU A 885      54.270  40.480  62.440  1.00  0.00           H
ATOM   3724  CD2 LEU A 885      54.670  37.750  62.050  1.00  0.00           C
ATOM   3725 HD21 LEU A 885      53.690  37.430  61.640  1.00  0.00           H
ATOM   3726 HD22 LEU A 885      55.100  36.750  62.290  1.00  0.00           H
ATOM   3727 HD23 LEU A 885      55.200  38.280  61.220  1.00  0.00           H
ATOM   3728  C   LEU A 885      55.320  38.290  66.330  1.00  0.00           C
ATOM   3729  O   LEU A 885      55.980  37.380  66.810  1.00  0.00           O
ATOM   3730  N   HSD A 886      53.990  38.440  66.600  1.00  0.00           N
ATOM   3731  HN  HSD A 886      53.530  39.300  66.370  1.00  0.00           H
ATOM   3732  CA  HSD A 886      53.290  37.640  67.610  1.00  0.00           C
ATOM   3733  HA  HSD A 886      53.790  36.690  67.610  1.00  0.00           H
ATOM   3734  CB  HSD A 886      53.310  38.310  68.980  1.00  0.00           C
ATOM   3735  HB1 HSD A 886      52.360  38.140  69.530  1.00  0.00           H
ATOM   3736  HB2 HSD A 886      53.360  39.420  68.840  1.00  0.00           H
ATOM   3737  ND1 HSD A 886      55.720  37.660  69.430  1.00  0.00           N
ATOM   3738  HD1 HSD A 886      55.870  37.350  68.500  1.00  0.00           H
ATOM   3739  CG  HSD A 886      54.480  38.120  69.820  1.00  0.00           C
ATOM   3740  CE1 HSD A 886      56.630  37.660  70.490  1.00  0.00           C
ATOM   3741  HE1 HSD A 886      57.700  37.410  70.390  1.00  0.00           H
ATOM   3742  NE2 HSD A 886      56.000  38.190  71.520  1.00  0.00           N
ATOM   3743  CD2 HSD A 886      54.700  38.500  71.110  1.00  0.00           C
ATOM   3744  HD2 HSD A 886      53.980  38.890  71.820  1.00  0.00           H
ATOM   3745  C   HSD A 886      51.900  37.470  67.120  1.00  0.00           C
ATOM   3746  O   HSD A 886      51.180  38.430  67.020  1.00  0.00           O
ATOM   3747  N   VAL A 887      51.480  36.220  66.900  1.00  0.00           N
ATOM   3748  HN  VAL A 887      52.250  35.610  67.020  1.00  0.00           H
ATOM   3749  CA  VAL A 887      50.280  35.760  66.160  1.00  0.00           C
ATOM   3750  HA  VAL A 887      49.780  36.640  65.780  1.00  0.00           H
ATOM   3751  CB  VAL A 887      50.720  34.960  64.910  1.00  0.00           C
ATOM   3752  HB  VAL A 887      51.490  34.270  65.310  1.00  0.00           H
ATOM   3753  CG1 VAL A 887      49.560  34.170  64.270  1.00  0.00           C
ATOM   3754 HG11 VAL A 887      48.660  34.800  64.110  1.00  0.00           H
ATOM   3755 HG12 VAL A 887      49.200  33.250  64.780  1.00  0.00           H
ATOM   3756 HG13 VAL A 887      49.820  33.860  63.240  1.00  0.00           H
ATOM   3757  CG2 VAL A 887      51.430  35.890  63.870  1.00  0.00           C
ATOM   3758 HG21 VAL A 887      52.460  36.200  64.120  1.00  0.00           H
ATOM   3759 HG22 VAL A 887      50.830  36.820  63.760  1.00  0.00           H
ATOM   3760 HG23 VAL A 887      51.430  35.390  62.880  1.00  0.00           H
ATOM   3761  C   VAL A 887      49.320  35.000  67.040  1.00  0.00           C
ATOM   3762  O   VAL A 887      49.780  34.150  67.770  1.00  0.00           O
ATOM   3763  N   PRO A 888      48.010  35.270  67.130  1.00  0.00           N
ATOM   3764  CD  PRO A 888      47.380  36.470  66.560  1.00  0.00           C
ATOM   3765  HD1 PRO A 888      47.380  36.410  65.450  1.00  0.00           H
ATOM   3766  HD2 PRO A 888      48.040  37.270  66.950  1.00  0.00           H
ATOM   3767  CA  PRO A 888      47.000  34.420  67.770  1.00  0.00           C
ATOM   3768  HA  PRO A 888      46.970  34.750  68.790  1.00  0.00           H
ATOM   3769  CB  PRO A 888      45.660  34.970  67.210  1.00  0.00           C
ATOM   3770  HB1 PRO A 888      44.800  34.640  67.820  1.00  0.00           H
ATOM   3771  HB2 PRO A 888      45.530  34.580  66.170  1.00  0.00           H
ATOM   3772  CG  PRO A 888      45.920  36.460  67.040  1.00  0.00           C
ATOM   3773  HG1 PRO A 888      45.340  37.130  66.380  1.00  0.00           H
ATOM   3774  HG2 PRO A 888      45.920  36.970  68.030  1.00  0.00           H
ATOM   3775  C   PRO A 888      47.050  32.930  67.910  1.00  0.00           C
ATOM   3776  O   PRO A 888      47.400  32.170  67.030  1.00  0.00           O
ATOM   3777  N   GLU A 889      46.640  32.460  69.130  1.00  0.00           N
ATOM   3778  HN  GLU A 889      46.390  33.110  69.840  1.00  0.00           H
ATOM   3779  CA  GLU A 889      46.870  31.050  69.500  1.00  0.00           C
ATOM   3780  HA  GLU A 889      47.430  30.610  68.690  1.00  0.00           H
ATOM   3781  CB  GLU A 889      47.670  30.990  70.830  1.00  0.00           C
ATOM   3782  HB1 GLU A 889      47.870  29.910  71.020  1.00  0.00           H
ATOM   3783  HB2 GLU A 889      47.110  31.410  71.690  1.00  0.00           H
ATOM   3784  CG  GLU A 889      49.020  31.770  70.800  1.00  0.00           C
ATOM   3785  HG1 GLU A 889      48.960  32.610  70.070  1.00  0.00           H
ATOM   3786  HG2 GLU A 889      49.780  31.080  70.350  1.00  0.00           H
ATOM   3787  CD  GLU A 889      49.380  32.280  72.200  1.00  0.00           C
ATOM   3788  OE1 GLU A 889      48.660  33.190  72.620  1.00  0.00           O
ATOM   3789  OE2 GLU A 889      50.400  31.900  72.810  1.00  0.00           O
ATOM   3790  C   GLU A 889      45.580  30.280  69.630  1.00  0.00           C
ATOM   3791  O   GLU A 889      45.570  29.090  69.860  1.00  0.00           O
ATOM   3792  N   LYS A 890      44.380  30.930  69.630  1.00  0.00           N
ATOM   3793  HN  LYS A 890      44.310  31.910  69.460  1.00  0.00           H
ATOM   3794  CA  LYS A 890      43.120  30.240  69.800  1.00  0.00           C
ATOM   3795  HA  LYS A 890      43.240  29.240  69.440  1.00  0.00           H
ATOM   3796  CB  LYS A 890      42.720  30.240  71.270  1.00  0.00           C
ATOM   3797  HB1 LYS A 890      43.580  29.760  71.780  1.00  0.00           H
ATOM   3798  HB2 LYS A 890      41.930  29.460  71.280  1.00  0.00           H
ATOM   3799  CG  LYS A 890      42.230  31.570  71.840  1.00  0.00           C
ATOM   3800  HG1 LYS A 890      41.650  32.120  71.070  1.00  0.00           H
ATOM   3801  HG2 LYS A 890      43.010  32.260  72.210  1.00  0.00           H
ATOM   3802  CD  LYS A 890      41.170  31.320  73.010  1.00  0.00           C
ATOM   3803  HD1 LYS A 890      41.660  30.550  73.660  1.00  0.00           H
ATOM   3804  HD2 LYS A 890      40.260  30.890  72.540  1.00  0.00           H
ATOM   3805  CE  LYS A 890      40.800  32.580  73.810  1.00  0.00           C
ATOM   3806  HE1 LYS A 890      40.300  33.320  73.150  1.00  0.00           H
ATOM   3807  HE2 LYS A 890      41.710  33.150  74.140  1.00  0.00           H
ATOM   3808  NZ  LYS A 890      39.920  32.270  74.960  1.00  0.00           N
ATOM   3809  HZ1 LYS A 890      38.990  31.830  74.840  1.00  0.00           H
ATOM   3810  HZ2 LYS A 890      39.650  33.020  75.630  1.00  0.00           H
ATOM   3811  HZ3 LYS A 890      40.400  31.650  75.650  1.00  0.00           H
ATOM   3812  C   LYS A 890      42.060  30.780  68.900  1.00  0.00           C
ATOM   3813  O   LYS A 890      41.980  31.990  68.770  1.00  0.00           O
ATOM   3814  N   PHE A 891      41.140  29.900  68.440  1.00  0.00           N
ATOM   3815  HN  PHE A 891      41.330  28.920  68.500  1.00  0.00           H
ATOM   3816  CA  PHE A 891      39.920  30.230  67.620  1.00  0.00           C
ATOM   3817  HA  PHE A 891      40.190  30.660  66.670  1.00  0.00           H
ATOM   3818  CB  PHE A 891      39.190  28.910  67.180  1.00  0.00           C
ATOM   3819  HB1 PHE A 891      38.770  28.350  68.030  1.00  0.00           H
ATOM   3820  HB2 PHE A 891      39.910  28.300  66.600  1.00  0.00           H
ATOM   3821  CG  PHE A 891      38.000  29.140  66.290  1.00  0.00           C
ATOM   3822  CD1 PHE A 891      36.890  28.440  66.490  1.00  0.00           C
ATOM   3823  HD1 PHE A 891      36.760  27.770  67.330  1.00  0.00           H
ATOM   3824  CE1 PHE A 891      35.760  28.620  65.730  1.00  0.00           C
ATOM   3825  HE1 PHE A 891      34.810  28.170  66.000  1.00  0.00           H
ATOM   3826  CZ  PHE A 891      35.750  29.360  64.570  1.00  0.00           C
ATOM   3827  HZ  PHE A 891      34.930  29.250  63.870  1.00  0.00           H
ATOM   3828  CD2 PHE A 891      38.160  29.920  65.110  1.00  0.00           C
ATOM   3829  HD2 PHE A 891      39.050  30.470  64.850  1.00  0.00           H
ATOM   3830  CE2 PHE A 891      36.950  30.070  64.240  1.00  0.00           C
ATOM   3831  HE2 PHE A 891      36.980  30.710  63.370  1.00  0.00           H
ATOM   3832  C   PHE A 891      38.860  31.210  68.190  1.00  0.00           C
ATOM   3833  O   PHE A 891      38.380  32.180  67.590  1.00  0.00           O
ATOM   3834  N   GLU A 892      38.440  31.030  69.470  1.00  0.00           N
ATOM   3835  HN  GLU A 892      38.770  30.240  69.970  1.00  0.00           H
ATOM   3836  CA  GLU A 892      37.550  31.960  70.170  1.00  0.00           C
ATOM   3837  HA  GLU A 892      36.640  31.990  69.570  1.00  0.00           H
ATOM   3838  CB  GLU A 892      37.220  31.290  71.510  1.00  0.00           C
ATOM   3839  HB1 GLU A 892      38.140  30.940  72.020  1.00  0.00           H
ATOM   3840  HB2 GLU A 892      36.510  30.450  71.320  1.00  0.00           H
ATOM   3841  CG  GLU A 892      36.490  32.170  72.570  1.00  0.00           C
ATOM   3842  HG1 GLU A 892      35.520  32.580  72.260  1.00  0.00           H
ATOM   3843  HG2 GLU A 892      37.100  33.050  72.870  1.00  0.00           H
ATOM   3844  CD  GLU A 892      36.440  31.410  73.910  1.00  0.00           C
ATOM   3845  OE1 GLU A 892      35.310  31.020  74.340  1.00  0.00           O
ATOM   3846  OE2 GLU A 892      37.460  31.220  74.600  1.00  0.00           O
ATOM   3847  C   GLU A 892      38.000  33.410  70.380  1.00  0.00           C
ATOM   3848  O   GLU A 892      39.100  33.650  70.880  1.00  0.00           O
ATOM   3849  N   PRO A 893      37.200  34.450  70.010  1.00  0.00           N
ATOM   3850  CD  PRO A 893      36.170  34.310  69.030  1.00  0.00           C
ATOM   3851  HD1 PRO A 893      35.420  33.600  69.420  1.00  0.00           H
ATOM   3852  HD2 PRO A 893      36.590  33.960  68.050  1.00  0.00           H
ATOM   3853  CA  PRO A 893      37.250  35.830  70.500  1.00  0.00           C
ATOM   3854  HA  PRO A 893      38.010  36.290  69.870  1.00  0.00           H
ATOM   3855  CB  PRO A 893      35.790  36.270  70.240  1.00  0.00           C
ATOM   3856  HB1 PRO A 893      35.640  37.370  70.230  1.00  0.00           H
ATOM   3857  HB2 PRO A 893      35.160  35.760  70.990  1.00  0.00           H
ATOM   3858  CG  PRO A 893      35.540  35.680  68.890  1.00  0.00           C
ATOM   3859  HG1 PRO A 893      34.480  35.600  68.550  1.00  0.00           H
ATOM   3860  HG2 PRO A 893      35.990  36.240  68.040  1.00  0.00           H
ATOM   3861  C   PRO A 893      37.820  36.050  71.930  1.00  0.00           C
ATOM   3862  O   PRO A 893      37.390  35.400  72.860  1.00  0.00           O
ATOM   3863  N   THR A 894      38.850  36.920  72.160  1.00  0.00           N
ATOM   3864  HN  THR A 894      39.420  37.310  71.440  1.00  0.00           H
ATOM   3865  CA  THR A 894      39.400  37.360  73.470  1.00  0.00           C
ATOM   3866  HA  THR A 894      39.650  36.530  74.110  1.00  0.00           H
ATOM   3867  CB  THR A 894      40.760  38.060  73.430  1.00  0.00           C
ATOM   3868  HB  THR A 894      41.010  38.400  74.460  1.00  0.00           H
ATOM   3869  OG1 THR A 894      40.730  39.180  72.440  1.00  0.00           O
ATOM   3870  HG1 THR A 894      40.170  39.880  72.790  1.00  0.00           H
ATOM   3871  CG2 THR A 894      41.920  37.110  73.170  1.00  0.00           C
ATOM   3872 HG21 THR A 894      42.130  36.260  73.850  1.00  0.00           H
ATOM   3873 HG22 THR A 894      42.750  37.850  73.150  1.00  0.00           H
ATOM   3874 HG23 THR A 894      41.780  36.780  72.120  1.00  0.00           H
ATOM   3875  C   THR A 894      38.340  38.210  74.230  1.00  0.00           C
ATOM   3876  O   THR A 894      38.470  38.320  75.440  1.00  0.00           O
ATOM   3877  N   HSD A 895      37.320  38.800  73.560  1.00  0.00           N
ATOM   3878  HN  HSD A 895      37.210  38.670  72.580  1.00  0.00           H
ATOM   3879  CA  HSD A 895      36.220  39.400  74.250  1.00  0.00           C
ATOM   3880  HA  HSD A 895      36.580  39.960  75.100  1.00  0.00           H
ATOM   3881  CB  HSD A 895      35.510  40.610  73.540  1.00  0.00           C
ATOM   3882  HB1 HSD A 895      35.150  40.140  72.590  1.00  0.00           H
ATOM   3883  HB2 HSD A 895      36.290  41.380  73.380  1.00  0.00           H
ATOM   3884  ND1 HSD A 895      34.800  41.990  75.440  1.00  0.00           N
ATOM   3885  HD1 HSD A 895      35.690  42.170  75.890  1.00  0.00           H
ATOM   3886  CG  HSD A 895      34.490  41.200  74.380  1.00  0.00           C
ATOM   3887  CE1 HSD A 895      33.560  42.440  75.940  1.00  0.00           C
ATOM   3888  HE1 HSD A 895      33.450  43.140  76.770  1.00  0.00           H
ATOM   3889  NE2 HSD A 895      32.510  42.020  75.270  1.00  0.00           N
ATOM   3890  CD2 HSD A 895      33.090  41.200  74.300  1.00  0.00           C
ATOM   3891  HD2 HSD A 895      32.510  40.720  73.520  1.00  0.00           H
ATOM   3892  C   HSD A 895      35.270  38.360  74.770  1.00  0.00           C
ATOM   3893  O   HSD A 895      34.780  37.590  73.970  1.00  0.00           O
ATOM   3894  N   PRO A 896      34.900  38.210  76.020  1.00  0.00           N
ATOM   3895  CD  PRO A 896      35.210  39.130  77.090  1.00  0.00           C
ATOM   3896  HD1 PRO A 896      34.430  39.910  77.280  1.00  0.00           H
ATOM   3897  HD2 PRO A 896      36.160  39.660  76.870  1.00  0.00           H
ATOM   3898  CA  PRO A 896      34.120  37.100  76.530  1.00  0.00           C
ATOM   3899  HA  PRO A 896      34.480  36.130  76.210  1.00  0.00           H
ATOM   3900  CB  PRO A 896      34.180  37.350  78.060  1.00  0.00           C
ATOM   3901  HB1 PRO A 896      34.170  36.450  78.710  1.00  0.00           H
ATOM   3902  HB2 PRO A 896      33.260  37.860  78.400  1.00  0.00           H
ATOM   3903  CG  PRO A 896      35.390  38.150  78.270  1.00  0.00           C
ATOM   3904  HG1 PRO A 896      35.370  38.620  79.280  1.00  0.00           H
ATOM   3905  HG2 PRO A 896      36.300  37.500  78.280  1.00  0.00           H
ATOM   3906  C   PRO A 896      32.690  37.070  76.040  1.00  0.00           C
ATOM   3907  O   PRO A 896      32.110  35.990  76.050  1.00  0.00           O
ATOM   3908  N   GLU A 897      32.070  38.240  75.760  1.00  0.00           N
ATOM   3909  HN  GLU A 897      32.600  39.070  75.930  1.00  0.00           H
ATOM   3910  CA  GLU A 897      30.690  38.350  75.510  1.00  0.00           C
ATOM   3911  HA  GLU A 897      30.230  37.460  75.930  1.00  0.00           H
ATOM   3912  CB  GLU A 897      30.010  39.660  76.090  1.00  0.00           C
ATOM   3913  HB1 GLU A 897      28.900  39.640  76.020  1.00  0.00           H
ATOM   3914  HB2 GLU A 897      30.290  40.460  75.360  1.00  0.00           H
ATOM   3915  CG  GLU A 897      30.560  39.960  77.510  1.00  0.00           C
ATOM   3916  HG1 GLU A 897      31.610  40.310  77.580  1.00  0.00           H
ATOM   3917  HG2 GLU A 897      30.400  39.060  78.130  1.00  0.00           H
ATOM   3918  CD  GLU A 897      29.790  41.100  78.180  1.00  0.00           C
ATOM   3919  OE1 GLU A 897      30.090  41.310  79.410  1.00  0.00           O
ATOM   3920  OE2 GLU A 897      28.940  41.680  77.610  1.00  0.00           O
ATOM   3921  C   GLU A 897      30.290  38.310  74.040  1.00  0.00           C
ATOM   3922  O   GLU A 897      29.150  38.440  73.670  1.00  0.00           O
ATOM   3923  N   ARG A 898      31.370  38.180  73.160  1.00  0.00           N
ATOM   3924  HN  ARG A 898      32.290  37.980  73.490  1.00  0.00           H
ATOM   3925  CA  ARG A 898      31.230  37.950  71.700  1.00  0.00           C
ATOM   3926  HA  ARG A 898      30.600  38.710  71.270  1.00  0.00           H
ATOM   3927  CB  ARG A 898      32.680  37.950  71.010  1.00  0.00           C
ATOM   3928  HB1 ARG A 898      33.220  37.040  71.360  1.00  0.00           H
ATOM   3929  HB2 ARG A 898      33.220  38.830  71.410  1.00  0.00           H
ATOM   3930  CG  ARG A 898      32.650  38.140  69.550  1.00  0.00           C
ATOM   3931  HG1 ARG A 898      33.650  38.490  69.210  1.00  0.00           H
ATOM   3932  HG2 ARG A 898      32.000  39.030  69.500  1.00  0.00           H
ATOM   3933  CD  ARG A 898      32.010  37.120  68.620  1.00  0.00           C
ATOM   3934  HD1 ARG A 898      30.890  37.170  68.730  1.00  0.00           H
ATOM   3935  HD2 ARG A 898      32.430  36.140  68.920  1.00  0.00           H
ATOM   3936  NE  ARG A 898      32.370  37.470  67.200  1.00  0.00           N
ATOM   3937  HE  ARG A 898      33.020  38.180  66.930  1.00  0.00           H
ATOM   3938  CZ  ARG A 898      31.920  36.890  66.170  1.00  0.00           C
ATOM   3939  NH1 ARG A 898      30.950  35.960  66.200  1.00  0.00           N
ATOM   3940 HH11 ARG A 898      30.640  35.690  67.100  1.00  0.00           H
ATOM   3941 HH12 ARG A 898      30.700  35.560  65.300  1.00  0.00           H
ATOM   3942  NH2 ARG A 898      32.350  37.330  65.020  1.00  0.00           N
ATOM   3943 HH21 ARG A 898      33.220  37.820  65.050  1.00  0.00           H
ATOM   3944 HH22 ARG A 898      32.040  36.820  64.220  1.00  0.00           H
ATOM   3945  C   ARG A 898      30.420  36.680  71.440  1.00  0.00           C
ATOM   3946  O   ARG A 898      30.780  35.560  71.940  1.00  0.00           O
ATOM   3947  N   GLY A 899      29.210  36.790  70.760  1.00  0.00           N
ATOM   3948  HN  GLY A 899      29.090  37.710  70.410  1.00  0.00           H
ATOM   3949  CA  GLY A 899      28.370  35.650  70.320  1.00  0.00           C
ATOM   3950  HA1 GLY A 899      27.640  36.040  69.620  1.00  0.00           H
ATOM   3951  HA2 GLY A 899      27.980  35.130  71.180  1.00  0.00           H
ATOM   3952  C   GLY A 899      29.060  34.600  69.580  1.00  0.00           C
ATOM   3953  O   GLY A 899      29.890  34.810  68.700  1.00  0.00           O
ATOM   3954  N   TRP A 900      28.680  33.290  69.800  1.00  0.00           N
ATOM   3955  HN  TRP A 900      27.990  33.150  70.500  1.00  0.00           H
ATOM   3956  CA  TRP A 900      29.130  32.180  69.010  1.00  0.00           C
ATOM   3957  HA  TRP A 900      30.200  32.320  68.960  1.00  0.00           H
ATOM   3958  CB  TRP A 900      28.900  30.890  69.790  1.00  0.00           C
ATOM   3959  HB1 TRP A 900      27.790  30.820  69.850  1.00  0.00           H
ATOM   3960  HB2 TRP A 900      29.380  30.990  70.790  1.00  0.00           H
ATOM   3961  CG  TRP A 900      29.460  29.620  69.120  1.00  0.00           C
ATOM   3962  CD1 TRP A 900      28.790  28.460  68.810  1.00  0.00           C
ATOM   3963  HD1 TRP A 900      27.720  28.370  68.910  1.00  0.00           H
ATOM   3964  NE1 TRP A 900      29.670  27.460  68.500  1.00  0.00           N
ATOM   3965  HE1 TRP A 900      29.500  26.590  68.070  1.00  0.00           H
ATOM   3966  CE2 TRP A 900      30.910  27.950  68.660  1.00  0.00           C
ATOM   3967  CD2 TRP A 900      30.840  29.330  69.040  1.00  0.00           C
ATOM   3968  CE3 TRP A 900      31.980  30.060  69.340  1.00  0.00           C
ATOM   3969  HE3 TRP A 900      31.890  31.090  69.660  1.00  0.00           H
ATOM   3970  CZ3 TRP A 900      33.220  29.370  69.190  1.00  0.00           C
ATOM   3971  HZ3 TRP A 900      34.150  29.890  69.370  1.00  0.00           H
ATOM   3972  CZ2 TRP A 900      32.080  27.350  68.410  1.00  0.00           C
ATOM   3973  HZ2 TRP A 900      32.170  26.330  68.060  1.00  0.00           H
ATOM   3974  CH2 TRP A 900      33.240  28.140  68.630  1.00  0.00           C
ATOM   3975  HH2 TRP A 900      34.190  27.630  68.600  1.00  0.00           H
ATOM   3976  C   TRP A 900      28.580  32.270  67.570  1.00  0.00           C
ATOM   3977  O   TRP A 900      27.370  32.200  67.330  1.00  0.00           O
ATOM   3978  N   ILE A 901      29.550  32.330  66.690  1.00  0.00           N
ATOM   3979  HN  ILE A 901      30.450  32.510  67.070  1.00  0.00           H
ATOM   3980  CA  ILE A 901      29.610  32.230  65.270  1.00  0.00           C
ATOM   3981  HA  ILE A 901      30.660  32.090  65.120  1.00  0.00           H
ATOM   3982  CB  ILE A 901      28.920  30.910  64.750  1.00  0.00           C
ATOM   3983  HB  ILE A 901      27.820  30.970  64.890  1.00  0.00           H
ATOM   3984  CG2 ILE A 901      29.260  30.740  63.210  1.00  0.00           C
ATOM   3985 HG21 ILE A 901      30.360  30.630  63.050  1.00  0.00           H
ATOM   3986 HG22 ILE A 901      28.840  31.620  62.680  1.00  0.00           H
ATOM   3987 HG23 ILE A 901      28.700  29.850  62.830  1.00  0.00           H
ATOM   3988  CG1 ILE A 901      29.500  29.720  65.440  1.00  0.00           C
ATOM   3989 HG11 ILE A 901      29.120  28.810  64.930  1.00  0.00           H
ATOM   3990 HG12 ILE A 901      29.160  29.740  66.490  1.00  0.00           H
ATOM   3991  CD  ILE A 901      31.060  29.470  65.450  1.00  0.00           C
ATOM   3992  HD1 ILE A 901      31.340  29.270  64.390  1.00  0.00           H
ATOM   3993  HD2 ILE A 901      31.080  28.590  66.130  1.00  0.00           H
ATOM   3994  HD3 ILE A 901      31.660  30.340  65.740  1.00  0.00           H
ATOM   3995  C   ILE A 901      29.100  33.470  64.540  1.00  0.00           C
ATOM   3996  O   ILE A 901      29.820  34.070  63.790  1.00  0.00           O
ATOM   3997  N   ILE A 902      27.820  33.820  64.820  1.00  0.00           N
ATOM   3998  HN  ILE A 902      27.230  33.220  65.360  1.00  0.00           H
ATOM   3999  CA  ILE A 902      27.080  34.870  64.130  1.00  0.00           C
ATOM   4000  HA  ILE A 902      27.620  35.220  63.260  1.00  0.00           H
ATOM   4001  CB  ILE A 902      25.770  34.330  63.460  1.00  0.00           C
ATOM   4002  HB  ILE A 902      25.300  35.210  62.990  1.00  0.00           H
ATOM   4003  CG2 ILE A 902      26.200  33.390  62.290  1.00  0.00           C
ATOM   4004 HG21 ILE A 902      26.550  32.410  62.710  1.00  0.00           H
ATOM   4005 HG22 ILE A 902      26.930  33.890  61.620  1.00  0.00           H
ATOM   4006 HG23 ILE A 902      25.340  33.120  61.640  1.00  0.00           H
ATOM   4007  CG1 ILE A 902      24.800  33.650  64.490  1.00  0.00           C
ATOM   4008 HG11 ILE A 902      24.640  34.370  65.320  1.00  0.00           H
ATOM   4009 HG12 ILE A 902      25.150  32.710  64.970  1.00  0.00           H
ATOM   4010  CD  ILE A 902      23.420  33.350  63.970  1.00  0.00           C
ATOM   4011  HD1 ILE A 902      23.510  32.480  63.290  1.00  0.00           H
ATOM   4012  HD2 ILE A 902      22.890  34.190  63.470  1.00  0.00           H
ATOM   4013  HD3 ILE A 902      22.820  33.060  64.860  1.00  0.00           H
ATOM   4014  C   ILE A 902      26.860  36.150  64.930  1.00  0.00           C
ATOM   4015  O   ILE A 902      26.960  36.190  66.150  1.00  0.00           O
ATOM   4016  N   SER A 903      26.710  37.230  64.190  1.00  0.00           N
ATOM   4017  HN  SER A 903      26.690  37.170  63.190  1.00  0.00           H
ATOM   4018  CA  SER A 903      26.410  38.540  64.730  1.00  0.00           C
ATOM   4019  HA  SER A 903      26.870  38.760  65.680  1.00  0.00           H
ATOM   4020  CB  SER A 903      27.030  39.620  63.840  1.00  0.00           C
ATOM   4021  HB1 SER A 903      26.600  39.510  62.820  1.00  0.00           H
ATOM   4022  HB2 SER A 903      28.070  39.280  63.680  1.00  0.00           H
ATOM   4023  OG  SER A 903      26.850  40.910  64.340  1.00  0.00           O
ATOM   4024  HG1 SER A 903      25.920  41.140  64.220  1.00  0.00           H
ATOM   4025  C   SER A 903      24.930  38.760  64.740  1.00  0.00           C
ATOM   4026  O   SER A 903      24.220  38.440  63.810  1.00  0.00           O
ATOM   4027  N   PRO A 904      24.410  39.290  65.800  1.00  0.00           N
ATOM   4028  CD  PRO A 904      24.990  39.400  67.200  1.00  0.00           C
ATOM   4029  HD1 PRO A 904      25.550  40.350  67.320  1.00  0.00           H
ATOM   4030  HD2 PRO A 904      25.530  38.500  67.580  1.00  0.00           H
ATOM   4031  CA  PRO A 904      22.960  39.510  65.830  1.00  0.00           C
ATOM   4032  HA  PRO A 904      22.570  38.510  65.830  1.00  0.00           H
ATOM   4033  CB  PRO A 904      22.770  40.330  67.220  1.00  0.00           C
ATOM   4034  HB1 PRO A 904      21.730  40.260  67.600  1.00  0.00           H
ATOM   4035  HB2 PRO A 904      23.160  41.360  67.090  1.00  0.00           H
ATOM   4036  CG  PRO A 904      23.760  39.610  68.140  1.00  0.00           C
ATOM   4037  HG1 PRO A 904      24.150  40.330  68.890  1.00  0.00           H
ATOM   4038  HG2 PRO A 904      23.350  38.690  68.590  1.00  0.00           H
ATOM   4039  C   PRO A 904      22.340  40.340  64.660  1.00  0.00           C
ATOM   4040  O   PRO A 904      23.010  41.170  64.070  1.00  0.00           O
ATOM   4041  N   LEU A 905      21.090  40.150  64.250  1.00  0.00           N
ATOM   4042  HN  LEU A 905      20.460  39.550  64.750  1.00  0.00           H
ATOM   4043  CA  LEU A 905      20.420  41.000  63.280  1.00  0.00           C
ATOM   4044  HA  LEU A 905      20.790  42.010  63.130  1.00  0.00           H
ATOM   4045  CB  LEU A 905      20.490  40.260  61.920  1.00  0.00           C
ATOM   4046  HB1 LEU A 905      19.970  39.280  62.050  1.00  0.00           H
ATOM   4047  HB2 LEU A 905      21.570  40.080  61.810  1.00  0.00           H
ATOM   4048  CG  LEU A 905      19.850  40.950  60.710  1.00  0.00           C
ATOM   4049  HG  LEU A 905      18.760  41.040  60.850  1.00  0.00           H
ATOM   4050  CD1 LEU A 905      20.460  42.360  60.360  1.00  0.00           C
ATOM   4051 HD11 LEU A 905      21.540  42.250  60.160  1.00  0.00           H
ATOM   4052 HD12 LEU A 905      20.410  43.090  61.210  1.00  0.00           H
ATOM   4053 HD13 LEU A 905      19.880  42.780  59.510  1.00  0.00           H
ATOM   4054  CD2 LEU A 905      20.070  40.060  59.490  1.00  0.00           C
ATOM   4055 HD21 LEU A 905      19.790  39.000  59.640  1.00  0.00           H
ATOM   4056 HD22 LEU A 905      21.140  39.960  59.170  1.00  0.00           H
ATOM   4057 HD23 LEU A 905      19.450  40.410  58.630  1.00  0.00           H
ATOM   4058  C   LEU A 905      18.970  41.130  63.620  1.00  0.00           C
ATOM   4059  O   LEU A 905      18.230  40.220  64.040  1.00  0.00           O
ATOM   4060  N   GLY A 906      18.440  42.410  63.480  1.00  0.00           N
ATOM   4061  HN  GLY A 906      19.080  43.150  63.330  1.00  0.00           H
ATOM   4062  CA  GLY A 906      16.980  42.690  63.470  1.00  0.00           C
ATOM   4063  HA1 GLY A 906      16.320  41.880  63.220  1.00  0.00           H
ATOM   4064  HA2 GLY A 906      16.920  43.470  62.740  1.00  0.00           H
ATOM   4065  C   GLY A 906      16.530  43.200  64.820  1.00  0.00           C
ATOM   4066  O   GLY A 906      15.360  43.140  65.060  1.00  0.00           O
ATOM   4067  N   ASP A 907      17.380  43.730  65.700  1.00  0.00           N
ATOM   4068  HN  ASP A 907      18.360  43.700  65.550  1.00  0.00           H
ATOM   4069  CA  ASP A 907      17.090  44.320  67.010  1.00  0.00           C
ATOM   4070  HA  ASP A 907      16.220  43.870  67.450  1.00  0.00           H
ATOM   4071  CB  ASP A 907      18.360  44.040  67.880  1.00  0.00           C
ATOM   4072  HB1 ASP A 907      19.000  44.950  67.960  1.00  0.00           H
ATOM   4073  HB2 ASP A 907      18.860  43.070  67.690  1.00  0.00           H
ATOM   4074  CG  ASP A 907      17.880  43.900  69.410  1.00  0.00           C
ATOM   4075  OD1 ASP A 907      18.570  44.460  70.300  1.00  0.00           O
ATOM   4076  OD2 ASP A 907      16.880  43.240  69.650  1.00  0.00           O
ATOM   4077  C   ASP A 907      16.780  45.790  66.850  1.00  0.00           C
ATOM   4078  O   ASP A 907      16.520  46.520  67.790  1.00  0.00           O
ATOM   4079  N   ASN A 908      16.860  46.320  65.600  1.00  0.00           N
ATOM   4080  HN  ASN A 908      17.150  45.760  64.830  1.00  0.00           H
ATOM   4081  CA  ASN A 908      16.360  47.630  65.080  1.00  0.00           C
ATOM   4082  HA  ASN A 908      16.470  48.340  65.890  1.00  0.00           H
ATOM   4083  CB  ASN A 908      17.230  48.030  63.790  1.00  0.00           C
ATOM   4084  HB1 ASN A 908      16.930  49.010  63.340  1.00  0.00           H
ATOM   4085  HB2 ASN A 908      17.020  47.260  63.020  1.00  0.00           H
ATOM   4086  CG  ASN A 908      18.710  47.990  64.030  1.00  0.00           C
ATOM   4087  OD1 ASN A 908      19.430  47.100  63.570  1.00  0.00           O
ATOM   4088  ND2 ASN A 908      19.140  48.890  64.970  1.00  0.00           N
ATOM   4089 HD21 ASN A 908      20.120  48.890  65.140  1.00  0.00           H
ATOM   4090 HD22 ASN A 908      18.520  49.480  65.490  1.00  0.00           H
ATOM   4091  C   ASN A 908      14.930  47.530  64.700  1.00  0.00           C
ATOM   4092  O   ASN A 908      14.540  46.620  63.980  1.00  0.00           O
ATOM   4093  N   PRO A 909      14.050  48.390  65.170  1.00  0.00           N
ATOM   4094  CD  PRO A 909      14.140  49.150  66.370  1.00  0.00           C
ATOM   4095  HD1 PRO A 909      14.590  50.160  66.210  1.00  0.00           H
ATOM   4096  HD2 PRO A 909      14.710  48.650  67.190  1.00  0.00           H
ATOM   4097  CA  PRO A 909      12.760  48.630  64.490  1.00  0.00           C
ATOM   4098  HA  PRO A 909      12.340  47.650  64.380  1.00  0.00           H
ATOM   4099  CB  PRO A 909      11.960  49.500  65.420  1.00  0.00           C
ATOM   4100  HB1 PRO A 909      10.880  49.230  65.330  1.00  0.00           H
ATOM   4101  HB2 PRO A 909      12.010  50.580  65.150  1.00  0.00           H
ATOM   4102  CG  PRO A 909      12.670  49.310  66.780  1.00  0.00           C
ATOM   4103  HG1 PRO A 909      12.290  50.070  67.500  1.00  0.00           H
ATOM   4104  HG2 PRO A 909      12.330  48.350  67.240  1.00  0.00           H
ATOM   4105  C   PRO A 909      12.860  49.110  63.040  1.00  0.00           C
ATOM   4106  O   PRO A 909      13.940  49.590  62.620  1.00  0.00           O
ATOM   4107  N   TRP A 910      11.800  48.870  62.210  1.00  0.00           N
ATOM   4108  HN  TRP A 910      10.990  48.690  62.760  1.00  0.00           H
ATOM   4109  CA  TRP A 910      11.750  48.850  60.820  1.00  0.00           C
ATOM   4110  HA  TRP A 910      12.540  48.190  60.480  1.00  0.00           H
ATOM   4111  CB  TRP A 910      10.280  48.500  60.440  1.00  0.00           C
ATOM   4112  HB1 TRP A 910      10.090  47.570  61.010  1.00  0.00           H
ATOM   4113  HB2 TRP A 910      10.230  48.310  59.340  1.00  0.00           H
ATOM   4114  CG  TRP A 910       9.090  49.420  60.700  1.00  0.00           C
ATOM   4115  CD1 TRP A 910       8.260  49.240  61.840  1.00  0.00           C
ATOM   4116  HD1 TRP A 910       8.390  48.460  62.580  1.00  0.00           H
ATOM   4117  NE1 TRP A 910       7.260  50.180  61.770  1.00  0.00           N
ATOM   4118  HE1 TRP A 910       6.640  50.350  62.510  1.00  0.00           H
ATOM   4119  CE2 TRP A 910       7.430  51.030  60.640  1.00  0.00           C
ATOM   4120  CD2 TRP A 910       8.580  50.530  59.930  1.00  0.00           C
ATOM   4121  CE3 TRP A 910       9.000  51.230  58.800  1.00  0.00           C
ATOM   4122  HE3 TRP A 910       9.870  50.910  58.240  1.00  0.00           H
ATOM   4123  CZ3 TRP A 910       8.350  52.380  58.350  1.00  0.00           C
ATOM   4124  HZ3 TRP A 910       8.580  52.930  57.440  1.00  0.00           H
ATOM   4125  CZ2 TRP A 910       6.760  52.240  60.260  1.00  0.00           C
ATOM   4126  HZ2 TRP A 910       6.030  52.710  60.920  1.00  0.00           H
ATOM   4127  CH2 TRP A 910       7.300  52.870  59.050  1.00  0.00           C
ATOM   4128  HH2 TRP A 910       6.800  53.720  58.600  1.00  0.00           H
ATOM   4129  C   TRP A 910      12.130  50.190  60.160  1.00  0.00           C
ATOM   4130  O   TRP A 910      12.670  50.280  59.040  1.00  0.00           O
ATOM   4131  N   TRP A 911      11.800  51.350  60.840  1.00  0.00           N
ATOM   4132  HN  TRP A 911      11.320  51.180  61.680  1.00  0.00           H
ATOM   4133  CA  TRP A 911      12.150  52.670  60.400  1.00  0.00           C
ATOM   4134  HA  TRP A 911      11.800  52.810  59.390  1.00  0.00           H
ATOM   4135  CB  TRP A 911      11.410  53.870  61.100  1.00  0.00           C
ATOM   4136  HB1 TRP A 911      11.580  53.780  62.200  1.00  0.00           H
ATOM   4137  HB2 TRP A 911      10.360  53.720  60.810  1.00  0.00           H
ATOM   4138  CG  TRP A 911      11.750  55.290  60.580  1.00  0.00           C
ATOM   4139  CD1 TRP A 911      12.050  56.270  61.490  1.00  0.00           C
ATOM   4140  HD1 TRP A 911      12.190  56.300  62.550  1.00  0.00           H
ATOM   4141  NE1 TRP A 911      12.110  57.470  60.820  1.00  0.00           N
ATOM   4142  HE1 TRP A 911      12.060  58.410  61.090  1.00  0.00           H
ATOM   4143  CE2 TRP A 911      11.770  57.330  59.480  1.00  0.00           C
ATOM   4144  CD2 TRP A 911      11.560  55.980  59.290  1.00  0.00           C
ATOM   4145  CE3 TRP A 911      11.090  55.600  58.000  1.00  0.00           C
ATOM   4146  HE3 TRP A 911      10.890  54.540  57.990  1.00  0.00           H
ATOM   4147  CZ3 TRP A 911      11.030  56.490  56.900  1.00  0.00           C
ATOM   4148  HZ3 TRP A 911      10.810  56.180  55.890  1.00  0.00           H
ATOM   4149  CZ2 TRP A 911      11.750  58.270  58.380  1.00  0.00           C
ATOM   4150  HZ2 TRP A 911      12.000  59.310  58.520  1.00  0.00           H
ATOM   4151  CH2 TRP A 911      11.470  57.800  57.070  1.00  0.00           C
ATOM   4152  HH2 TRP A 911      11.350  58.570  56.340  1.00  0.00           H
ATOM   4153  C   TRP A 911      13.620  52.850  60.350  1.00  0.00           C
ATOM   4154  O   TRP A 911      14.150  53.250  59.300  1.00  0.00           O
ATOM   4155  N   THR A 912      14.330  52.440  61.450  1.00  0.00           N
ATOM   4156  HN  THR A 912      13.840  52.170  62.270  1.00  0.00           H
ATOM   4157  CA  THR A 912      15.810  52.320  61.460  1.00  0.00           C
ATOM   4158  HA  THR A 912      16.180  53.330  61.350  1.00  0.00           H
ATOM   4159  CB  THR A 912      16.370  51.800  62.780  1.00  0.00           C
ATOM   4160  HB  THR A 912      16.010  50.760  62.890  1.00  0.00           H
ATOM   4161  OG1 THR A 912      15.860  52.500  63.910  1.00  0.00           O
ATOM   4162  HG1 THR A 912      14.900  52.530  63.830  1.00  0.00           H
ATOM   4163  CG2 THR A 912      17.890  51.920  62.880  1.00  0.00           C
ATOM   4164 HG21 THR A 912      18.180  51.580  63.900  1.00  0.00           H
ATOM   4165 HG22 THR A 912      18.190  52.950  62.650  1.00  0.00           H
ATOM   4166 HG23 THR A 912      18.350  51.230  62.140  1.00  0.00           H
ATOM   4167  C   THR A 912      16.380  51.480  60.330  1.00  0.00           C
ATOM   4168  O   THR A 912      17.280  51.920  59.590  1.00  0.00           O
ATOM   4169  N   LEU A 913      15.780  50.250  60.050  1.00  0.00           N
ATOM   4170  HN  LEU A 913      14.900  49.920  60.390  1.00  0.00           H
ATOM   4171  CA  LEU A 913      16.190  49.510  58.880  1.00  0.00           C
ATOM   4172  HA  LEU A 913      17.240  49.320  58.840  1.00  0.00           H
ATOM   4173  CB  LEU A 913      15.650  48.080  58.800  1.00  0.00           C
ATOM   4174  HB1 LEU A 913      16.080  47.530  57.940  1.00  0.00           H
ATOM   4175  HB2 LEU A 913      14.540  48.100  58.720  1.00  0.00           H
ATOM   4176  CG  LEU A 913      15.920  47.160  60.010  1.00  0.00           C
ATOM   4177  HG  LEU A 913      15.530  47.620  60.950  1.00  0.00           H
ATOM   4178  CD1 LEU A 913      15.130  45.830  59.940  1.00  0.00           C
ATOM   4179 HD11 LEU A 913      15.220  45.420  58.920  1.00  0.00           H
ATOM   4180 HD12 LEU A 913      14.070  45.840  60.290  1.00  0.00           H
ATOM   4181 HD13 LEU A 913      15.670  45.130  60.620  1.00  0.00           H
ATOM   4182  CD2 LEU A 913      17.410  46.820  60.130  1.00  0.00           C
ATOM   4183 HD21 LEU A 913      17.570  46.100  60.970  1.00  0.00           H
ATOM   4184 HD22 LEU A 913      17.930  47.760  60.420  1.00  0.00           H
ATOM   4185 HD23 LEU A 913      17.770  46.500  59.130  1.00  0.00           H
ATOM   4186  C   LEU A 913      15.970  50.250  57.510  1.00  0.00           C
ATOM   4187  O   LEU A 913      16.850  50.020  56.670  1.00  0.00           O
ATOM   4188  N   LEU A 914      14.920  51.020  57.240  1.00  0.00           N
ATOM   4189  HN  LEU A 914      14.160  51.150  57.880  1.00  0.00           H
ATOM   4190  CA  LEU A 914      14.920  51.840  56.020  1.00  0.00           C
ATOM   4191  HA  LEU A 914      15.100  51.080  55.280  1.00  0.00           H
ATOM   4192  CB  LEU A 914      13.540  52.520  55.810  1.00  0.00           C
ATOM   4193  HB1 LEU A 914      13.670  53.210  54.940  1.00  0.00           H
ATOM   4194  HB2 LEU A 914      13.280  53.140  56.690  1.00  0.00           H
ATOM   4195  CG  LEU A 914      12.330  51.570  55.630  1.00  0.00           C
ATOM   4196  HG  LEU A 914      12.300  51.000  56.580  1.00  0.00           H
ATOM   4197  CD1 LEU A 914      10.950  52.270  55.610  1.00  0.00           C
ATOM   4198 HD11 LEU A 914      10.880  52.890  56.520  1.00  0.00           H
ATOM   4199 HD12 LEU A 914      10.090  51.570  55.630  1.00  0.00           H
ATOM   4200 HD13 LEU A 914      10.830  52.830  54.650  1.00  0.00           H
ATOM   4201  CD2 LEU A 914      12.550  50.700  54.440  1.00  0.00           C
ATOM   4202 HD21 LEU A 914      13.510  50.190  54.210  1.00  0.00           H
ATOM   4203 HD22 LEU A 914      12.490  51.390  53.570  1.00  0.00           H
ATOM   4204 HD23 LEU A 914      11.800  49.900  54.240  1.00  0.00           H
ATOM   4205  C   LEU A 914      16.030  52.880  55.980  1.00  0.00           C
ATOM   4206  O   LEU A 914      16.810  52.900  55.070  1.00  0.00           O
ATOM   4207  N   ILE A 915      16.180  53.590  57.120  1.00  0.00           N
ATOM   4208  HN  ILE A 915      15.680  53.390  57.960  1.00  0.00           H
ATOM   4209  CA  ILE A 915      17.170  54.670  57.250  1.00  0.00           C
ATOM   4210  HA  ILE A 915      17.060  55.360  56.430  1.00  0.00           H
ATOM   4211  CB  ILE A 915      17.080  55.430  58.610  1.00  0.00           C
ATOM   4212  HB  ILE A 915      17.190  54.660  59.420  1.00  0.00           H
ATOM   4213  CG2 ILE A 915      18.220  56.440  58.790  1.00  0.00           C
ATOM   4214 HG21 ILE A 915      19.230  55.990  58.990  1.00  0.00           H
ATOM   4215 HG22 ILE A 915      18.050  57.200  59.580  1.00  0.00           H
ATOM   4216 HG23 ILE A 915      18.390  56.980  57.820  1.00  0.00           H
ATOM   4217  CG1 ILE A 915      15.710  56.140  58.860  1.00  0.00           C
ATOM   4218 HG11 ILE A 915      14.880  55.470  58.550  1.00  0.00           H
ATOM   4219 HG12 ILE A 915      15.610  57.050  58.230  1.00  0.00           H
ATOM   4220  CD  ILE A 915      15.500  56.320  60.360  1.00  0.00           C
ATOM   4221  HD1 ILE A 915      16.360  56.830  60.830  1.00  0.00           H
ATOM   4222  HD2 ILE A 915      15.390  55.340  60.880  1.00  0.00           H
ATOM   4223  HD3 ILE A 915      14.610  56.950  60.540  1.00  0.00           H
ATOM   4224  C   ILE A 915      18.640  54.240  57.040  1.00  0.00           C
ATOM   4225  O   ILE A 915      19.420  54.970  56.480  1.00  0.00           O
ATOM   4226  N   ALA A 916      19.000  53.050  57.530  1.00  0.00           N
ATOM   4227  HN  ALA A 916      18.270  52.500  57.920  1.00  0.00           H
ATOM   4228  CA  ALA A 916      20.320  52.520  57.510  1.00  0.00           C
ATOM   4229  HA  ALA A 916      20.910  53.380  57.790  1.00  0.00           H
ATOM   4230  CB  ALA A 916      20.550  51.510  58.600  1.00  0.00           C
ATOM   4231  HB1 ALA A 916      20.310  50.460  58.320  1.00  0.00           H
ATOM   4232  HB2 ALA A 916      19.940  51.750  59.490  1.00  0.00           H
ATOM   4233  HB3 ALA A 916      21.580  51.640  59.000  1.00  0.00           H
ATOM   4234  C   ALA A 916      20.690  52.050  56.110  1.00  0.00           C
ATOM   4235  O   ALA A 916      21.910  51.890  55.970  1.00  0.00           O
ATOM   4236  N   ALA A 917      19.860  52.140  55.050  1.00  0.00           N
ATOM   4237  HN  ALA A 917      18.880  52.200  55.190  1.00  0.00           H
ATOM   4238  CA  ALA A 917      20.290  52.250  53.610  1.00  0.00           C
ATOM   4239  HA  ALA A 917      20.740  51.300  53.330  1.00  0.00           H
ATOM   4240  CB  ALA A 917      19.060  52.400  52.680  1.00  0.00           C
ATOM   4241  HB1 ALA A 917      19.290  52.240  51.600  1.00  0.00           H
ATOM   4242  HB2 ALA A 917      18.740  53.460  52.630  1.00  0.00           H
ATOM   4243  HB3 ALA A 917      18.230  51.690  52.840  1.00  0.00           H
ATOM   4244  C   ALA A 917      21.290  53.410  53.370  1.00  0.00           C
ATOM   4245  O   ALA A 917      22.240  53.330  52.570  1.00  0.00           O
ATOM   4246  N   ILE A 918      21.060  54.630  53.980  1.00  0.00           N
ATOM   4247  HN  ILE A 918      20.410  54.630  54.730  1.00  0.00           H
ATOM   4248  CA  ILE A 918      21.730  55.860  53.700  1.00  0.00           C
ATOM   4249  HA  ILE A 918      21.730  56.010  52.630  1.00  0.00           H
ATOM   4250  CB  ILE A 918      21.050  57.180  54.300  1.00  0.00           C
ATOM   4251  HB  ILE A 918      21.220  57.070  55.380  1.00  0.00           H
ATOM   4252  CG2 ILE A 918      21.920  58.380  53.760  1.00  0.00           C
ATOM   4253 HG21 ILE A 918      22.030  58.370  52.660  1.00  0.00           H
ATOM   4254 HG22 ILE A 918      22.920  58.340  54.230  1.00  0.00           H
ATOM   4255 HG23 ILE A 918      21.540  59.350  54.140  1.00  0.00           H
ATOM   4256  CG1 ILE A 918      19.530  57.300  53.860  1.00  0.00           C
ATOM   4257 HG11 ILE A 918      19.090  56.320  54.150  1.00  0.00           H
ATOM   4258 HG12 ILE A 918      19.510  57.660  52.810  1.00  0.00           H
ATOM   4259  CD  ILE A 918      18.770  58.410  54.670  1.00  0.00           C
ATOM   4260  HD1 ILE A 918      18.630  58.140  55.740  1.00  0.00           H
ATOM   4261  HD2 ILE A 918      17.810  58.650  54.180  1.00  0.00           H
ATOM   4262  HD3 ILE A 918      19.380  59.340  54.620  1.00  0.00           H
ATOM   4263  C   ILE A 918      23.250  55.800  54.090  1.00  0.00           C
ATOM   4264  O   ILE A 918      24.050  56.120  53.170  1.00  0.00           O
ATOM   4265  N   PRO A 919      23.770  55.280  55.270  1.00  0.00           N
ATOM   4266  CD  PRO A 919      22.940  55.030  56.390  1.00  0.00           C
ATOM   4267  HD1 PRO A 919      22.000  54.480  56.190  1.00  0.00           H
ATOM   4268  HD2 PRO A 919      22.760  55.970  56.950  1.00  0.00           H
ATOM   4269  CA  PRO A 919      25.160  55.100  55.600  1.00  0.00           C
ATOM   4270  HA  PRO A 919      25.650  56.060  55.530  1.00  0.00           H
ATOM   4271  CB  PRO A 919      25.230  54.690  57.030  1.00  0.00           C
ATOM   4272  HB1 PRO A 919      25.380  55.580  57.690  1.00  0.00           H
ATOM   4273  HB2 PRO A 919      25.970  53.880  57.230  1.00  0.00           H
ATOM   4274  CG  PRO A 919      23.760  54.230  57.380  1.00  0.00           C
ATOM   4275  HG1 PRO A 919      23.620  53.140  57.140  1.00  0.00           H
ATOM   4276  HG2 PRO A 919      23.440  54.350  58.430  1.00  0.00           H
ATOM   4277  C   PRO A 919      25.790  54.000  54.720  1.00  0.00           C
ATOM   4278  O   PRO A 919      26.940  54.160  54.280  1.00  0.00           O
ATOM   4279  N   ALA A 920      24.990  52.900  54.350  1.00  0.00           N
ATOM   4280  HN  ALA A 920      24.090  52.840  54.760  1.00  0.00           H
ATOM   4281  CA  ALA A 920      25.330  51.790  53.480  1.00  0.00           C
ATOM   4282  HA  ALA A 920      26.250  51.340  53.810  1.00  0.00           H
ATOM   4283  CB  ALA A 920      24.200  50.760  53.350  1.00  0.00           C
ATOM   4284  HB1 ALA A 920      24.460  50.120  52.490  1.00  0.00           H
ATOM   4285  HB2 ALA A 920      23.320  51.340  53.010  1.00  0.00           H
ATOM   4286  HB3 ALA A 920      23.950  50.200  54.280  1.00  0.00           H
ATOM   4287  C   ALA A 920      25.710  52.300  52.090  1.00  0.00           C
ATOM   4288  O   ALA A 920      26.770  51.990  51.490  1.00  0.00           O
ATOM   4289  N   LEU A 921      24.810  53.070  51.470  1.00  0.00           N
ATOM   4290  HN  LEU A 921      23.910  53.340  51.820  1.00  0.00           H
ATOM   4291  CA  LEU A 921      25.000  53.720  50.170  1.00  0.00           C
ATOM   4292  HA  LEU A 921      25.150  52.950  49.420  1.00  0.00           H
ATOM   4293  CB  LEU A 921      23.730  54.480  49.750  1.00  0.00           C
ATOM   4294  HB1 LEU A 921      23.530  55.310  50.470  1.00  0.00           H
ATOM   4295  HB2 LEU A 921      22.820  53.850  49.710  1.00  0.00           H
ATOM   4296  CG  LEU A 921      23.790  55.240  48.360  1.00  0.00           C
ATOM   4297  HG  LEU A 921      24.570  56.000  48.520  1.00  0.00           H
ATOM   4298  CD1 LEU A 921      24.150  54.380  47.180  1.00  0.00           C
ATOM   4299 HD11 LEU A 921      24.280  55.150  46.400  1.00  0.00           H
ATOM   4300 HD12 LEU A 921      23.320  53.820  46.700  1.00  0.00           H
ATOM   4301 HD13 LEU A 921      25.050  53.740  47.260  1.00  0.00           H
ATOM   4302  CD2 LEU A 921      22.530  56.060  48.030  1.00  0.00           C
ATOM   4303 HD21 LEU A 921      22.540  56.910  48.740  1.00  0.00           H
ATOM   4304 HD22 LEU A 921      21.620  55.430  48.030  1.00  0.00           H
ATOM   4305 HD23 LEU A 921      22.620  56.410  46.990  1.00  0.00           H
ATOM   4306  C   LEU A 921      26.260  54.600  50.100  1.00  0.00           C
ATOM   4307  O   LEU A 921      26.980  54.570  49.080  1.00  0.00           O
ATOM   4308  N   LEU A 922      26.530  55.320  51.180  1.00  0.00           N
ATOM   4309  HN  LEU A 922      25.970  55.260  52.000  1.00  0.00           H
ATOM   4310  CA  LEU A 922      27.720  56.180  51.170  1.00  0.00           C
ATOM   4311  HA  LEU A 922      27.890  56.550  50.180  1.00  0.00           H
ATOM   4312  CB  LEU A 922      27.650  57.320  52.120  1.00  0.00           C
ATOM   4313  HB1 LEU A 922      28.580  57.930  51.970  1.00  0.00           H
ATOM   4314  HB2 LEU A 922      27.550  56.980  53.180  1.00  0.00           H
ATOM   4315  CG  LEU A 922      26.540  58.240  51.620  1.00  0.00           C
ATOM   4316  HG  LEU A 922      25.640  57.620  51.460  1.00  0.00           H
ATOM   4317  CD1 LEU A 922      26.200  59.170  52.770  1.00  0.00           C
ATOM   4318 HD11 LEU A 922      25.440  59.920  52.480  1.00  0.00           H
ATOM   4319 HD12 LEU A 922      27.160  59.570  53.170  1.00  0.00           H
ATOM   4320 HD13 LEU A 922      25.780  58.600  53.620  1.00  0.00           H
ATOM   4321  CD2 LEU A 922      26.860  58.930  50.280  1.00  0.00           C
ATOM   4322 HD21 LEU A 922      26.730  58.250  49.420  1.00  0.00           H
ATOM   4323 HD22 LEU A 922      27.940  59.180  50.290  1.00  0.00           H
ATOM   4324 HD23 LEU A 922      26.210  59.810  50.060  1.00  0.00           H
ATOM   4325  C   LEU A 922      28.930  55.390  51.350  1.00  0.00           C
ATOM   4326  O   LEU A 922      29.920  55.600  50.700  1.00  0.00           O
ATOM   4327  N   CYS A 923      28.900  54.380  52.230  1.00  0.00           N
ATOM   4328  HN  CYS A 923      28.100  54.200  52.810  1.00  0.00           H
ATOM   4329  CA  CYS A 923      29.910  53.370  52.390  1.00  0.00           C
ATOM   4330  HA  CYS A 923      30.840  53.870  52.620  1.00  0.00           H
ATOM   4331  CB  CYS A 923      29.540  52.330  53.460  1.00  0.00           C
ATOM   4332  HB1 CYS A 923      30.080  51.370  53.330  1.00  0.00           H
ATOM   4333  HB2 CYS A 923      28.440  52.130  53.410  1.00  0.00           H
ATOM   4334  SG  CYS A 923      29.910  52.910  55.090  1.00  0.00           S
ATOM   4335  HG1 CYS A 923      28.860  53.680  55.270  1.00  0.00           H
ATOM   4336  C   CYS A 923      30.230  52.590  51.160  1.00  0.00           C
ATOM   4337  O   CYS A 923      31.400  52.380  50.840  1.00  0.00           O
ATOM   4338  N   THR A 924      29.210  52.140  50.370  1.00  0.00           N
ATOM   4339  HN  THR A 924      28.280  52.220  50.740  1.00  0.00           H
ATOM   4340  CA  THR A 924      29.250  51.450  49.040  1.00  0.00           C
ATOM   4341  HA  THR A 924      29.630  50.450  49.170  1.00  0.00           H
ATOM   4342  CB  THR A 924      27.950  51.270  48.340  1.00  0.00           C
ATOM   4343  HB  THR A 924      27.530  52.310  48.280  1.00  0.00           H
ATOM   4344  OG1 THR A 924      27.000  50.610  49.150  1.00  0.00           O
ATOM   4345  HG1 THR A 924      26.920  51.070  50.000  1.00  0.00           H
ATOM   4346  CG2 THR A 924      27.930  50.660  46.940  1.00  0.00           C
ATOM   4347 HG21 THR A 924      26.920  50.640  46.490  1.00  0.00           H
ATOM   4348 HG22 THR A 924      28.160  49.580  47.020  1.00  0.00           H
ATOM   4349 HG23 THR A 924      28.640  51.130  46.220  1.00  0.00           H
ATOM   4350  C   THR A 924      30.260  52.100  48.120  1.00  0.00           C
ATOM   4351  O   THR A 924      31.190  51.520  47.470  1.00  0.00           O
ATOM   4352  N   ILE A 925      30.160  53.450  48.020  1.00  0.00           N
ATOM   4353  HN  ILE A 925      29.450  53.860  48.600  1.00  0.00           H
ATOM   4354  CA  ILE A 925      31.060  54.260  47.280  1.00  0.00           C
ATOM   4355  HA  ILE A 925      31.110  53.900  46.270  1.00  0.00           H
ATOM   4356  CB  ILE A 925      30.580  55.700  47.110  1.00  0.00           C
ATOM   4357  HB  ILE A 925      30.470  56.210  48.090  1.00  0.00           H
ATOM   4358  CG2 ILE A 925      31.590  56.480  46.330  1.00  0.00           C
ATOM   4359 HG21 ILE A 925      31.820  55.910  45.420  1.00  0.00           H
ATOM   4360 HG22 ILE A 925      32.560  56.500  46.890  1.00  0.00           H
ATOM   4361 HG23 ILE A 925      31.210  57.470  46.010  1.00  0.00           H
ATOM   4362  CG1 ILE A 925      29.170  55.720  46.520  1.00  0.00           C
ATOM   4363 HG11 ILE A 925      28.420  55.330  47.230  1.00  0.00           H
ATOM   4364 HG12 ILE A 925      29.200  55.120  45.600  1.00  0.00           H
ATOM   4365  CD  ILE A 925      28.730  57.180  46.310  1.00  0.00           C
ATOM   4366  HD1 ILE A 925      29.420  57.750  45.650  1.00  0.00           H
ATOM   4367  HD2 ILE A 925      28.600  57.740  47.260  1.00  0.00           H
ATOM   4368  HD3 ILE A 925      27.770  57.110  45.760  1.00  0.00           H
ATOM   4369  C   ILE A 925      32.540  54.230  47.840  1.00  0.00           C
ATOM   4370  O   ILE A 925      33.430  54.120  47.020  1.00  0.00           O
ATOM   4371  N   LEU A 926      32.810  54.280  49.160  1.00  0.00           N
ATOM   4372  HN  LEU A 926      32.060  54.410  49.810  1.00  0.00           H
ATOM   4373  CA  LEU A 926      34.150  54.020  49.710  1.00  0.00           C
ATOM   4374  HA  LEU A 926      34.880  54.670  49.250  1.00  0.00           H
ATOM   4375  CB  LEU A 926      34.190  54.310  51.220  1.00  0.00           C
ATOM   4376  HB1 LEU A 926      35.180  54.010  51.630  1.00  0.00           H
ATOM   4377  HB2 LEU A 926      33.370  53.680  51.660  1.00  0.00           H
ATOM   4378  CG  LEU A 926      33.820  55.720  51.570  1.00  0.00           C
ATOM   4379  HG  LEU A 926      32.990  56.060  50.920  1.00  0.00           H
ATOM   4380  CD1 LEU A 926      33.350  55.680  53.000  1.00  0.00           C
ATOM   4381 HD11 LEU A 926      33.610  56.540  53.660  1.00  0.00           H
ATOM   4382 HD12 LEU A 926      33.910  54.880  53.530  1.00  0.00           H
ATOM   4383 HD13 LEU A 926      32.280  55.400  53.070  1.00  0.00           H
ATOM   4384  CD2 LEU A 926      34.960  56.650  51.220  1.00  0.00           C
ATOM   4385 HD21 LEU A 926      35.980  56.220  51.360  1.00  0.00           H
ATOM   4386 HD22 LEU A 926      34.890  57.590  51.810  1.00  0.00           H
ATOM   4387 HD23 LEU A 926      34.900  57.060  50.180  1.00  0.00           H
ATOM   4388  C   LEU A 926      34.720  52.650  49.490  1.00  0.00           C
ATOM   4389  O   LEU A 926      35.930  52.510  49.210  1.00  0.00           O
ATOM   4390  N   ILE A 927      33.940  51.590  49.470  1.00  0.00           N
ATOM   4391  HN  ILE A 927      32.970  51.700  49.670  1.00  0.00           H
ATOM   4392  CA  ILE A 927      34.270  50.260  48.920  1.00  0.00           C
ATOM   4393  HA  ILE A 927      35.190  49.870  49.320  1.00  0.00           H
ATOM   4394  CB  ILE A 927      33.060  49.280  49.210  1.00  0.00           C
ATOM   4395  HB  ILE A 927      32.210  49.890  48.810  1.00  0.00           H
ATOM   4396  CG2 ILE A 927      33.150  47.940  48.560  1.00  0.00           C
ATOM   4397 HG21 ILE A 927      34.100  47.470  48.860  1.00  0.00           H
ATOM   4398 HG22 ILE A 927      33.160  47.780  47.460  1.00  0.00           H
ATOM   4399 HG23 ILE A 927      32.420  47.200  48.950  1.00  0.00           H
ATOM   4400  CG1 ILE A 927      32.800  49.130  50.750  1.00  0.00           C
ATOM   4401 HG11 ILE A 927      31.770  48.740  50.940  1.00  0.00           H
ATOM   4402 HG12 ILE A 927      32.830  50.140  51.200  1.00  0.00           H
ATOM   4403  CD  ILE A 927      33.830  48.170  51.420  1.00  0.00           C
ATOM   4404  HD1 ILE A 927      34.810  48.250  50.890  1.00  0.00           H
ATOM   4405  HD2 ILE A 927      33.500  47.120  51.270  1.00  0.00           H
ATOM   4406  HD3 ILE A 927      33.960  48.320  52.510  1.00  0.00           H
ATOM   4407  C   ILE A 927      34.600  50.230  47.390  1.00  0.00           C
ATOM   4408  O   ILE A 927      35.690  49.710  46.970  1.00  0.00           O
ATOM   4409  N   PHE A 928      33.710  50.920  46.570  1.00  0.00           N
ATOM   4410  HN  PHE A 928      32.930  51.360  47.000  1.00  0.00           H
ATOM   4411  CA  PHE A 928      33.950  50.970  45.180  1.00  0.00           C
ATOM   4412  HA  PHE A 928      34.080  49.970  44.800  1.00  0.00           H
ATOM   4413  CB  PHE A 928      32.680  51.630  44.540  1.00  0.00           C
ATOM   4414  HB1 PHE A 928      32.260  52.440  45.150  1.00  0.00           H
ATOM   4415  HB2 PHE A 928      31.920  50.820  44.440  1.00  0.00           H
ATOM   4416  CG  PHE A 928      32.860  52.130  43.110  1.00  0.00           C
ATOM   4417  CD1 PHE A 928      32.710  51.360  42.000  1.00  0.00           C
ATOM   4418  HD1 PHE A 928      32.480  50.330  42.240  1.00  0.00           H
ATOM   4419  CE1 PHE A 928      32.750  51.880  40.680  1.00  0.00           C
ATOM   4420  HE1 PHE A 928      32.500  51.210  39.860  1.00  0.00           H
ATOM   4421  CZ  PHE A 928      32.920  53.250  40.490  1.00  0.00           C
ATOM   4422  HZ  PHE A 928      32.930  53.670  39.500  1.00  0.00           H
ATOM   4423  CD2 PHE A 928      33.070  53.570  42.910  1.00  0.00           C
ATOM   4424  HD2 PHE A 928      33.060  54.290  43.710  1.00  0.00           H
ATOM   4425  CE2 PHE A 928      33.130  54.150  41.600  1.00  0.00           C
ATOM   4426  HE2 PHE A 928      33.170  55.230  41.530  1.00  0.00           H
ATOM   4427  C   PHE A 928      35.220  51.630  44.690  1.00  0.00           C
ATOM   4428  O   PHE A 928      35.930  50.970  43.910  1.00  0.00           O
ATOM   4429  N   MET A 929      35.650  52.770  45.270  1.00  0.00           N
ATOM   4430  HN  MET A 929      35.000  53.290  45.830  1.00  0.00           H
ATOM   4431  CA  MET A 929      36.850  53.540  45.070  1.00  0.00           C
ATOM   4432  HA  MET A 929      36.810  53.780  44.010  1.00  0.00           H
ATOM   4433  CB  MET A 929      37.100  54.750  45.930  1.00  0.00           C
ATOM   4434  HB1 MET A 929      38.110  55.170  45.750  1.00  0.00           H
ATOM   4435  HB2 MET A 929      37.110  54.410  46.990  1.00  0.00           H
ATOM   4436  CG  MET A 929      36.170  56.030  45.780  1.00  0.00           C
ATOM   4437  HG1 MET A 929      36.760  56.780  46.360  1.00  0.00           H
ATOM   4438  HG2 MET A 929      35.170  56.010  46.300  1.00  0.00           H
ATOM   4439  SD  MET A 929      35.710  56.680  44.160  1.00  0.00           S
ATOM   4440  CE  MET A 929      37.280  57.190  43.360  1.00  0.00           C
ATOM   4441  HE1 MET A 929      37.180  57.410  42.280  1.00  0.00           H
ATOM   4442  HE2 MET A 929      37.980  56.330  43.340  1.00  0.00           H
ATOM   4443  HE3 MET A 929      37.790  58.030  43.880  1.00  0.00           H
ATOM   4444  C   MET A 929      38.120  52.660  45.150  1.00  0.00           C
ATOM   4445  O   MET A 929      38.890  52.400  44.220  1.00  0.00           O
ATOM   4446  N   ASP A 930      38.380  52.060  46.350  1.00  0.00           N
ATOM   4447  HN  ASP A 930      37.730  52.290  47.070  1.00  0.00           H
ATOM   4448  CA  ASP A 930      39.620  51.310  46.710  1.00  0.00           C
ATOM   4449  HA  ASP A 930      40.420  52.020  46.550  1.00  0.00           H
ATOM   4450  CB  ASP A 930      39.520  50.780  48.170  1.00  0.00           C
ATOM   4451  HB1 ASP A 930      40.300  50.000  48.260  1.00  0.00           H
ATOM   4452  HB2 ASP A 930      38.540  50.280  48.310  1.00  0.00           H
ATOM   4453  CG  ASP A 930      39.650  51.850  49.230  1.00  0.00           C
ATOM   4454  OD1 ASP A 930      39.560  51.470  50.440  1.00  0.00           O
ATOM   4455  OD2 ASP A 930      39.960  52.990  48.930  1.00  0.00           O
ATOM   4456  C   ASP A 930      39.750  50.070  45.780  1.00  0.00           C
ATOM   4457  O   ASP A 930      40.800  49.840  45.180  1.00  0.00           O
ATOM   4458  N   GLN A 931      38.700  49.260  45.630  1.00  0.00           N
ATOM   4459  HN  GLN A 931      37.900  49.500  46.170  1.00  0.00           H
ATOM   4460  CA  GLN A 931      38.670  48.130  44.760  1.00  0.00           C
ATOM   4461  HA  GLN A 931      39.450  47.470  45.090  1.00  0.00           H
ATOM   4462  CB  GLN A 931      37.250  47.540  44.860  1.00  0.00           C
ATOM   4463  HB1 GLN A 931      36.560  48.300  44.430  1.00  0.00           H
ATOM   4464  HB2 GLN A 931      37.040  47.290  45.920  1.00  0.00           H
ATOM   4465  CG  GLN A 931      37.080  46.220  44.030  1.00  0.00           C
ATOM   4466  HG1 GLN A 931      36.840  46.330  42.950  1.00  0.00           H
ATOM   4467  HG2 GLN A 931      36.120  45.810  44.450  1.00  0.00           H
ATOM   4468  CD  GLN A 931      38.110  45.210  44.380  1.00  0.00           C
ATOM   4469  OE1 GLN A 931      38.190  44.930  45.550  1.00  0.00           O
ATOM   4470  NE2 GLN A 931      38.890  44.550  43.430  1.00  0.00           N
ATOM   4471 HE21 GLN A 931      39.460  43.820  43.790  1.00  0.00           H
ATOM   4472 HE22 GLN A 931      38.760  44.790  42.480  1.00  0.00           H
ATOM   4473  C   GLN A 931      38.930  48.570  43.340  1.00  0.00           C
ATOM   4474  O   GLN A 931      39.860  48.070  42.700  1.00  0.00           O
ATOM   4475  N   GLN A 932      38.160  49.520  42.790  1.00  0.00           N
ATOM   4476  HN  GLN A 932      37.350  49.890  43.210  1.00  0.00           H
ATOM   4477  CA  GLN A 932      38.350  49.920  41.400  1.00  0.00           C
ATOM   4478  HA  GLN A 932      38.470  48.970  40.890  1.00  0.00           H
ATOM   4479  CB  GLN A 932      37.110  50.570  40.830  1.00  0.00           C
ATOM   4480  HB1 GLN A 932      37.240  50.770  39.750  1.00  0.00           H
ATOM   4481  HB2 GLN A 932      36.860  51.480  41.400  1.00  0.00           H
ATOM   4482  CG  GLN A 932      35.850  49.600  40.850  1.00  0.00           C
ATOM   4483  HG1 GLN A 932      35.020  49.980  40.220  1.00  0.00           H
ATOM   4484  HG2 GLN A 932      35.450  49.670  41.880  1.00  0.00           H
ATOM   4485  CD  GLN A 932      36.120  48.170  40.270  1.00  0.00           C
ATOM   4486  OE1 GLN A 932      36.960  47.820  39.430  1.00  0.00           O
ATOM   4487  NE2 GLN A 932      35.330  47.200  40.730  1.00  0.00           N
ATOM   4488 HE21 GLN A 932      35.390  46.300  40.290  1.00  0.00           H
ATOM   4489 HE22 GLN A 932      34.530  47.520  41.240  1.00  0.00           H
ATOM   4490  C   GLN A 932      39.600  50.660  41.060  1.00  0.00           C
ATOM   4491  O   GLN A 932      40.200  50.320  40.080  1.00  0.00           O
ATOM   4492  N   ILE A 933      40.050  51.590  41.940  1.00  0.00           N
ATOM   4493  HN  ILE A 933      39.540  51.790  42.770  1.00  0.00           H
ATOM   4494  CA  ILE A 933      41.370  52.260  41.800  1.00  0.00           C
ATOM   4495  HA  ILE A 933      41.330  52.620  40.780  1.00  0.00           H
ATOM   4496  CB  ILE A 933      41.570  53.470  42.620  1.00  0.00           C
ATOM   4497  HB  ILE A 933      40.590  53.970  42.750  1.00  0.00           H
ATOM   4498  CG2 ILE A 933      41.960  53.080  44.040  1.00  0.00           C
ATOM   4499 HG21 ILE A 933      41.330  52.290  44.470  1.00  0.00           H
ATOM   4500 HG22 ILE A 933      41.750  54.000  44.630  1.00  0.00           H
ATOM   4501 HG23 ILE A 933      43.000  52.680  44.130  1.00  0.00           H
ATOM   4502  CG1 ILE A 933      42.610  54.410  41.950  1.00  0.00           C
ATOM   4503 HG11 ILE A 933      43.570  53.880  41.810  1.00  0.00           H
ATOM   4504 HG12 ILE A 933      42.750  55.240  42.680  1.00  0.00           H
ATOM   4505  CD  ILE A 933      42.210  55.120  40.740  1.00  0.00           C
ATOM   4506  HD1 ILE A 933      43.060  55.800  40.500  1.00  0.00           H
ATOM   4507  HD2 ILE A 933      41.330  55.750  40.980  1.00  0.00           H
ATOM   4508  HD3 ILE A 933      42.080  54.450  39.860  1.00  0.00           H
ATOM   4509  C   ILE A 933      42.530  51.250  41.900  1.00  0.00           C
ATOM   4510  O   ILE A 933      43.500  51.400  41.170  1.00  0.00           O
ATOM   4511  N   THR A 934      42.410  50.190  42.760  1.00  0.00           N
ATOM   4512  HN  THR A 934      41.660  50.040  43.400  1.00  0.00           H
ATOM   4513  CA  THR A 934      43.510  49.190  42.820  1.00  0.00           C
ATOM   4514  HA  THR A 934      44.430  49.750  42.850  1.00  0.00           H
ATOM   4515  CB  THR A 934      43.410  48.310  44.120  1.00  0.00           C
ATOM   4516  HB  THR A 934      42.460  47.750  44.260  1.00  0.00           H
ATOM   4517  OG1 THR A 934      43.620  49.090  45.250  1.00  0.00           O
ATOM   4518  HG1 THR A 934      42.820  49.620  45.350  1.00  0.00           H
ATOM   4519  CG2 THR A 934      44.390  47.140  44.140  1.00  0.00           C
ATOM   4520 HG21 THR A 934      44.620  46.680  45.120  1.00  0.00           H
ATOM   4521 HG22 THR A 934      45.360  47.580  43.800  1.00  0.00           H
ATOM   4522 HG23 THR A 934      43.950  46.370  43.470  1.00  0.00           H
ATOM   4523  C   THR A 934      43.560  48.250  41.630  1.00  0.00           C
ATOM   4524  O   THR A 934      44.560  47.940  41.040  1.00  0.00           O
ATOM   4525  N   ALA A 935      42.340  47.790  41.210  1.00  0.00           N
ATOM   4526  HN  ALA A 935      41.510  48.050  41.690  1.00  0.00           H
ATOM   4527  CA  ALA A 935      42.170  47.050  39.980  1.00  0.00           C
ATOM   4528  HA  ALA A 935      42.760  46.160  40.110  1.00  0.00           H
ATOM   4529  CB  ALA A 935      40.750  46.630  39.790  1.00  0.00           C
ATOM   4530  HB1 ALA A 935      39.990  47.440  39.760  1.00  0.00           H
ATOM   4531  HB2 ALA A 935      40.270  46.010  40.580  1.00  0.00           H
ATOM   4532  HB3 ALA A 935      40.640  46.050  38.860  1.00  0.00           H
ATOM   4533  C   ALA A 935      42.670  47.760  38.720  1.00  0.00           C
ATOM   4534  O   ALA A 935      43.280  47.110  37.840  1.00  0.00           O
ATOM   4535  N   VAL A 936      42.350  49.050  38.550  1.00  0.00           N
ATOM   4536  HN  VAL A 936      41.800  49.540  39.230  1.00  0.00           H
ATOM   4537  CA  VAL A 936      42.790  49.870  37.380  1.00  0.00           C
ATOM   4538  HA  VAL A 936      42.350  49.480  36.480  1.00  0.00           H
ATOM   4539  CB  VAL A 936      42.270  51.230  37.720  1.00  0.00           C
ATOM   4540  HB  VAL A 936      42.180  51.270  38.830  1.00  0.00           H
ATOM   4541  CG1 VAL A 936      43.210  52.330  37.230  1.00  0.00           C
ATOM   4542 HG11 VAL A 936      43.600  52.160  36.210  1.00  0.00           H
ATOM   4543 HG12 VAL A 936      44.070  52.380  37.930  1.00  0.00           H
ATOM   4544 HG13 VAL A 936      42.670  53.300  37.170  1.00  0.00           H
ATOM   4545  CG2 VAL A 936      40.910  51.410  37.110  1.00  0.00           C
ATOM   4546 HG21 VAL A 936      40.410  52.390  37.180  1.00  0.00           H
ATOM   4547 HG22 VAL A 936      40.240  50.610  37.500  1.00  0.00           H
ATOM   4548 HG23 VAL A 936      41.020  51.210  36.030  1.00  0.00           H
ATOM   4549  C   VAL A 936      44.320  49.890  37.190  1.00  0.00           C
ATOM   4550  O   VAL A 936      44.940  49.840  36.110  1.00  0.00           O
ATOM   4551  N   ILE A 937      45.080  50.080  38.300  1.00  0.00           N
ATOM   4552  HN  ILE A 937      44.680  50.310  39.180  1.00  0.00           H
ATOM   4553  CA  ILE A 937      46.570  49.980  38.300  1.00  0.00           C
ATOM   4554  HA  ILE A 937      46.940  50.610  37.500  1.00  0.00           H
ATOM   4555  CB  ILE A 937      47.150  50.710  39.570  1.00  0.00           C
ATOM   4556  HB  ILE A 937      46.930  50.150  40.500  1.00  0.00           H
ATOM   4557  CG2 ILE A 937      48.690  50.600  39.530  1.00  0.00           C
ATOM   4558 HG21 ILE A 937      49.080  51.160  38.650  1.00  0.00           H
ATOM   4559 HG22 ILE A 937      49.130  49.590  39.540  1.00  0.00           H
ATOM   4560 HG23 ILE A 937      49.000  51.150  40.460  1.00  0.00           H
ATOM   4561  CG1 ILE A 937      46.670  52.130  39.780  1.00  0.00           C
ATOM   4562 HG11 ILE A 937      46.810  52.350  40.850  1.00  0.00           H
ATOM   4563 HG12 ILE A 937      45.570  52.200  39.610  1.00  0.00           H
ATOM   4564  CD  ILE A 937      47.270  53.270  38.920  1.00  0.00           C
ATOM   4565  HD1 ILE A 937      46.930  53.100  37.870  1.00  0.00           H
ATOM   4566  HD2 ILE A 937      48.380  53.210  38.930  1.00  0.00           H
ATOM   4567  HD3 ILE A 937      46.880  54.240  39.270  1.00  0.00           H
ATOM   4568  C   ILE A 937      47.180  48.610  37.910  1.00  0.00           C
ATOM   4569  O   ILE A 937      48.190  48.490  37.190  1.00  0.00           O
ATOM   4570  N   ILE A 938      46.600  47.500  38.440  1.00  0.00           N
ATOM   4571  HN  ILE A 938      45.960  47.610  39.200  1.00  0.00           H
ATOM   4572  CA  ILE A 938      46.860  46.080  38.220  1.00  0.00           C
ATOM   4573  HA  ILE A 938      47.930  45.940  38.340  1.00  0.00           H
ATOM   4574  CB  ILE A 938      46.210  45.150  39.320  1.00  0.00           C
ATOM   4575  HB  ILE A 938      45.190  45.560  39.480  1.00  0.00           H
ATOM   4576  CG2 ILE A 938      45.990  43.720  38.780  1.00  0.00           C
ATOM   4577 HG21 ILE A 938      45.590  43.080  39.590  1.00  0.00           H
ATOM   4578 HG22 ILE A 938      46.920  43.320  38.340  1.00  0.00           H
ATOM   4579 HG23 ILE A 938      45.200  43.610  38.000  1.00  0.00           H
ATOM   4580  CG1 ILE A 938      47.110  44.960  40.510  1.00  0.00           C
ATOM   4581 HG11 ILE A 938      48.110  44.530  40.270  1.00  0.00           H
ATOM   4582 HG12 ILE A 938      46.610  44.080  40.990  1.00  0.00           H
ATOM   4583  CD  ILE A 938      47.140  46.150  41.440  1.00  0.00           C
ATOM   4584  HD1 ILE A 938      47.520  47.080  40.970  1.00  0.00           H
ATOM   4585  HD2 ILE A 938      47.950  45.960  42.160  1.00  0.00           H
ATOM   4586  HD3 ILE A 938      46.130  46.260  41.900  1.00  0.00           H
ATOM   4587  C   ILE A 938      46.550  45.670  36.740  1.00  0.00           C
ATOM   4588  O   ILE A 938      47.130  44.740  36.190  1.00  0.00           O
ATOM   4589  N   ASN A 939      45.680  46.370  36.030  1.00  0.00           N
ATOM   4590  HN  ASN A 939      45.460  47.290  36.380  1.00  0.00           H
ATOM   4591  CA  ASN A 939      45.270  45.940  34.720  1.00  0.00           C
ATOM   4592  HA  ASN A 939      45.330  44.860  34.600  1.00  0.00           H
ATOM   4593  CB  ASN A 939      43.740  46.310  34.620  1.00  0.00           C
ATOM   4594  HB1 ASN A 939      43.720  47.350  35.000  1.00  0.00           H
ATOM   4595  HB2 ASN A 939      43.290  45.700  35.420  1.00  0.00           H
ATOM   4596  CG  ASN A 939      43.120  46.140  33.240  1.00  0.00           C
ATOM   4597  OD1 ASN A 939      43.460  45.220  32.500  1.00  0.00           O
ATOM   4598  ND2 ASN A 939      42.260  47.060  32.720  1.00  0.00           N
ATOM   4599 HD21 ASN A 939      41.800  47.710  33.330  1.00  0.00           H
ATOM   4600 HD22 ASN A 939      41.760  46.940  31.860  1.00  0.00           H
ATOM   4601  C   ASN A 939      46.110  46.670  33.660  1.00  0.00           C
ATOM   4602  O   ASN A 939      45.880  46.370  32.470  1.00  0.00           O
ATOM   4603  N   ARG A 940      47.000  47.670  33.980  1.00  0.00           N
ATOM   4604  HN  ARG A 940      46.950  48.030  34.920  1.00  0.00           H
ATOM   4605  CA  ARG A 940      47.780  48.450  33.020  1.00  0.00           C
ATOM   4606  HA  ARG A 940      47.030  48.970  32.420  1.00  0.00           H
ATOM   4607  CB  ARG A 940      48.670  49.510  33.730  1.00  0.00           C
ATOM   4608  HB1 ARG A 940      49.130  50.090  32.910  1.00  0.00           H
ATOM   4609  HB2 ARG A 940      49.510  49.150  34.360  1.00  0.00           H
ATOM   4610  CG  ARG A 940      47.840  50.580  34.410  1.00  0.00           C
ATOM   4611  HG1 ARG A 940      47.440  50.130  35.350  1.00  0.00           H
ATOM   4612  HG2 ARG A 940      47.020  50.940  33.750  1.00  0.00           H
ATOM   4613  CD  ARG A 940      48.600  51.850  34.820  1.00  0.00           C
ATOM   4614  HD1 ARG A 940      47.870  52.670  34.970  1.00  0.00           H
ATOM   4615  HD2 ARG A 940      49.220  52.130  33.930  1.00  0.00           H
ATOM   4616  NE  ARG A 940      49.460  51.680  36.060  1.00  0.00           N
ATOM   4617  HE  ARG A 940      49.700  50.820  36.490  1.00  0.00           H
ATOM   4618  CZ  ARG A 940      50.300  52.640  36.350  1.00  0.00           C
ATOM   4619  NH1 ARG A 940      50.370  53.890  35.860  1.00  0.00           N
ATOM   4620 HH11 ARG A 940      49.860  54.160  35.030  1.00  0.00           H
ATOM   4621 HH12 ARG A 940      51.200  54.440  35.970  1.00  0.00           H
ATOM   4622  NH2 ARG A 940      51.340  52.290  37.200  1.00  0.00           N
ATOM   4623 HH21 ARG A 940      51.420  51.310  37.390  1.00  0.00           H
ATOM   4624 HH22 ARG A 940      52.150  52.840  37.420  1.00  0.00           H
ATOM   4625  C   ARG A 940      48.630  47.670  32.020  1.00  0.00           C
ATOM   4626  O   ARG A 940      48.740  46.450  32.050  1.00  0.00           O
ATOM   4627  N   LYS A 941      49.050  48.380  30.920  1.00  0.00           N
ATOM   4628  HN  LYS A 941      48.900  49.360  30.930  1.00  0.00           H
ATOM   4629  CA  LYS A 941      49.710  47.920  29.750  1.00  0.00           C
ATOM   4630  HA  LYS A 941      48.990  47.430  29.120  1.00  0.00           H
ATOM   4631  CB  LYS A 941      50.420  49.070  28.970  1.00  0.00           C
ATOM   4632  HB1 LYS A 941      50.820  48.620  28.040  1.00  0.00           H
ATOM   4633  HB2 LYS A 941      51.350  49.430  29.430  1.00  0.00           H
ATOM   4634  CG  LYS A 941      49.680  50.330  28.600  1.00  0.00           C
ATOM   4635  HG1 LYS A 941      49.270  50.770  29.540  1.00  0.00           H
ATOM   4636  HG2 LYS A 941      48.790  50.050  27.990  1.00  0.00           H
ATOM   4637  CD  LYS A 941      50.380  51.500  27.840  1.00  0.00           C
ATOM   4638  HD1 LYS A 941      51.230  51.870  28.460  1.00  0.00           H
ATOM   4639  HD2 LYS A 941      49.760  52.410  27.850  1.00  0.00           H
ATOM   4640  CE  LYS A 941      50.900  51.230  26.440  1.00  0.00           C
ATOM   4641  HE1 LYS A 941      50.060  50.820  25.860  1.00  0.00           H
ATOM   4642  HE2 LYS A 941      51.730  50.510  26.410  1.00  0.00           H
ATOM   4643  NZ  LYS A 941      51.270  52.500  25.840  1.00  0.00           N
ATOM   4644  HZ1 LYS A 941      51.970  52.500  25.080  1.00  0.00           H
ATOM   4645  HZ2 LYS A 941      51.690  53.080  26.610  1.00  0.00           H
ATOM   4646  HZ3 LYS A 941      50.470  53.050  25.490  1.00  0.00           H
ATOM   4647  C   LYS A 941      50.760  46.840  29.900  1.00  0.00           C
ATOM   4648  O   LYS A 941      50.740  45.870  29.180  1.00  0.00           O
ATOM   4649  N   GLU A 942      51.650  46.920  30.920  1.00  0.00           N
ATOM   4650  HN  GLU A 942      51.610  47.690  31.550  1.00  0.00           H
ATOM   4651  CA  GLU A 942      52.800  46.170  31.160  1.00  0.00           C
ATOM   4652  HA  GLU A 942      53.390  46.200  30.250  1.00  0.00           H
ATOM   4653  CB  GLU A 942      53.610  46.850  32.330  1.00  0.00           C
ATOM   4654  HB1 GLU A 942      54.470  46.190  32.570  1.00  0.00           H
ATOM   4655  HB2 GLU A 942      53.030  46.960  33.270  1.00  0.00           H
ATOM   4656  CG  GLU A 942      54.140  48.300  31.990  1.00  0.00           C
ATOM   4657  HG1 GLU A 942      53.390  49.090  32.160  1.00  0.00           H
ATOM   4658  HG2 GLU A 942      54.450  48.250  30.930  1.00  0.00           H
ATOM   4659  CD  GLU A 942      55.370  48.670  32.830  1.00  0.00           C
ATOM   4660  OE1 GLU A 942      55.140  48.870  34.020  1.00  0.00           O
ATOM   4661  OE2 GLU A 942      56.490  48.800  32.260  1.00  0.00           O
ATOM   4662  C   GLU A 942      52.510  44.700  31.480  1.00  0.00           C
ATOM   4663  O   GLU A 942      53.320  43.830  31.340  1.00  0.00           O
ATOM   4664  N   HSD A 943      51.270  44.470  32.080  1.00  0.00           N
ATOM   4665  HN  HSD A 943      50.600  45.210  32.150  1.00  0.00           H
ATOM   4666  CA  HSD A 943      51.030  43.200  32.840  1.00  0.00           C
ATOM   4667  HA  HSD A 943      51.980  42.820  33.200  1.00  0.00           H
ATOM   4668  CB  HSD A 943      50.050  43.480  34.010  1.00  0.00           C
ATOM   4669  HB1 HSD A 943      49.740  42.540  34.520  1.00  0.00           H
ATOM   4670  HB2 HSD A 943      49.140  43.870  33.510  1.00  0.00           H
ATOM   4671  ND1 HSD A 943      49.960  45.670  35.370  1.00  0.00           N
ATOM   4672  HD1 HSD A 943      48.990  45.650  35.600  1.00  0.00           H
ATOM   4673  CG  HSD A 943      50.660  44.610  34.850  1.00  0.00           C
ATOM   4674  CE1 HSD A 943      50.870  46.470  35.890  1.00  0.00           C
ATOM   4675  HE1 HSD A 943      50.700  47.450  36.330  1.00  0.00           H
ATOM   4676  NE2 HSD A 943      52.120  46.050  35.690  1.00  0.00           N
ATOM   4677  CD2 HSD A 943      51.950  44.850  35.070  1.00  0.00           C
ATOM   4678  HD2 HSD A 943      52.770  44.330  34.610  1.00  0.00           H
ATOM   4679  C   HSD A 943      50.380  42.200  31.870  1.00  0.00           C
ATOM   4680  O   HSD A 943      50.460  40.990  31.940  1.00  0.00           O
ATOM   4681  N   LYS A 944      49.770  42.740  30.830  1.00  0.00           N
ATOM   4682  HN  LYS A 944      49.620  43.710  30.800  1.00  0.00           H
ATOM   4683  CA  LYS A 944      49.510  42.030  29.640  1.00  0.00           C
ATOM   4684  HA  LYS A 944      49.250  42.790  28.910  1.00  0.00           H
ATOM   4685  CB  LYS A 944      50.860  41.590  28.960  1.00  0.00           C
ATOM   4686  HB1 LYS A 944      50.710  40.680  28.340  1.00  0.00           H
ATOM   4687  HB2 LYS A 944      51.540  41.280  29.770  1.00  0.00           H
ATOM   4688  CG  LYS A 944      51.600  42.670  28.180  1.00  0.00           C
ATOM   4689  HG1 LYS A 944      52.630  42.250  28.100  1.00  0.00           H
ATOM   4690  HG2 LYS A 944      51.650  43.590  28.790  1.00  0.00           H
ATOM   4691  CD  LYS A 944      51.140  42.940  26.700  1.00  0.00           C
ATOM   4692  HD1 LYS A 944      50.050  43.120  26.650  1.00  0.00           H
ATOM   4693  HD2 LYS A 944      51.400  41.990  26.190  1.00  0.00           H
ATOM   4694  CE  LYS A 944      51.940  44.100  25.960  1.00  0.00           C
ATOM   4695  HE1 LYS A 944      51.610  44.150  24.910  1.00  0.00           H
ATOM   4696  HE2 LYS A 944      53.030  43.980  26.080  1.00  0.00           H
ATOM   4697  NZ  LYS A 944      51.490  45.450  26.550  1.00  0.00           N
ATOM   4698  HZ1 LYS A 944      51.530  45.310  27.580  1.00  0.00           H
ATOM   4699  HZ2 LYS A 944      50.510  45.650  26.250  1.00  0.00           H
ATOM   4700  HZ3 LYS A 944      52.110  46.250  26.330  1.00  0.00           H
ATOM   4701  C   LYS A 944      48.380  41.050  29.620  1.00  0.00           C
ATOM   4702  O   LYS A 944      48.400  40.050  28.870  1.00  0.00           O
ATOM   4703  N   LEU A 945      47.440  41.340  30.510  1.00  0.00           N
ATOM   4704  HN  LEU A 945      47.510  42.190  31.020  1.00  0.00           H
ATOM   4705  CA  LEU A 945      46.200  40.580  30.740  1.00  0.00           C
ATOM   4706  HA  LEU A 945      46.380  39.570  31.100  1.00  0.00           H
ATOM   4707  CB  LEU A 945      45.560  41.250  31.920  1.00  0.00           C
ATOM   4708  HB1 LEU A 945      44.570  40.790  32.170  1.00  0.00           H
ATOM   4709  HB2 LEU A 945      45.410  42.340  31.710  1.00  0.00           H
ATOM   4710  CG  LEU A 945      46.400  41.150  33.250  1.00  0.00           C
ATOM   4711  HG  LEU A 945      47.510  41.210  33.160  1.00  0.00           H
ATOM   4712  CD1 LEU A 945      46.100  42.280  34.210  1.00  0.00           C
ATOM   4713 HD11 LEU A 945      45.050  42.310  34.550  1.00  0.00           H
ATOM   4714 HD12 LEU A 945      46.300  43.290  33.800  1.00  0.00           H
ATOM   4715 HD13 LEU A 945      46.830  42.220  35.050  1.00  0.00           H
ATOM   4716  CD2 LEU A 945      46.180  39.850  34.030  1.00  0.00           C
ATOM   4717 HD21 LEU A 945      46.630  39.000  33.470  1.00  0.00           H
ATOM   4718 HD22 LEU A 945      45.130  39.500  34.170  1.00  0.00           H
ATOM   4719 HD23 LEU A 945      46.780  39.950  34.950  1.00  0.00           H
ATOM   4720  C   LEU A 945      45.160  40.450  29.620  1.00  0.00           C
ATOM   4721  O   LEU A 945      44.800  41.380  28.870  1.00  0.00           O
ATOM   4722  N   LYS A 946      44.610  39.250  29.560  1.00  0.00           N
ATOM   4723  HN  LYS A 946      44.830  38.460  30.110  1.00  0.00           H
ATOM   4724  CA  LYS A 946      43.600  38.990  28.510  1.00  0.00           C
ATOM   4725  HA  LYS A 946      43.760  39.730  27.740  1.00  0.00           H
ATOM   4726  CB  LYS A 946      43.800  37.640  27.750  1.00  0.00           C
ATOM   4727  HB1 LYS A 946      44.770  37.760  27.220  1.00  0.00           H
ATOM   4728  HB2 LYS A 946      42.960  37.400  27.050  1.00  0.00           H
ATOM   4729  CG  LYS A 946      44.010  36.340  28.560  1.00  0.00           C
ATOM   4730  HG1 LYS A 946      43.360  36.310  29.460  1.00  0.00           H
ATOM   4731  HG2 LYS A 946      45.100  36.310  28.800  1.00  0.00           H
ATOM   4732  CD  LYS A 946      43.750  35.060  27.770  1.00  0.00           C
ATOM   4733  HD1 LYS A 946      42.710  35.110  27.360  1.00  0.00           H
ATOM   4734  HD2 LYS A 946      43.780  34.190  28.460  1.00  0.00           H
ATOM   4735  CE  LYS A 946      44.730  34.610  26.610  1.00  0.00           C
ATOM   4736  HE1 LYS A 946      44.890  35.560  26.050  1.00  0.00           H
ATOM   4737  HE2 LYS A 946      44.280  33.750  26.060  1.00  0.00           H
ATOM   4738  NZ  LYS A 946      46.020  34.200  27.130  1.00  0.00           N
ATOM   4739  HZ1 LYS A 946      46.640  33.910  26.350  1.00  0.00           H
ATOM   4740  HZ2 LYS A 946      45.910  33.360  27.740  1.00  0.00           H
ATOM   4741  HZ3 LYS A 946      46.520  34.880  27.710  1.00  0.00           H
ATOM   4742  C   LYS A 946      42.170  39.210  28.840  1.00  0.00           C
ATOM   4743  O   LYS A 946      41.730  38.750  29.860  1.00  0.00           O
ATOM   4744  N   LYS A 947      41.480  40.100  28.080  1.00  0.00           N
ATOM   4745  HN  LYS A 947      41.860  40.530  27.270  1.00  0.00           H
ATOM   4746  CA  LYS A 947      40.120  40.490  28.290  1.00  0.00           C
ATOM   4747  HA  LYS A 947      39.900  41.130  27.440  1.00  0.00           H
ATOM   4748  CB  LYS A 947      39.000  39.420  28.290  1.00  0.00           C
ATOM   4749  HB1 LYS A 947      37.970  39.830  28.160  1.00  0.00           H
ATOM   4750  HB2 LYS A 947      39.000  38.950  29.300  1.00  0.00           H
ATOM   4751  CG  LYS A 947      39.110  38.250  27.300  1.00  0.00           C
ATOM   4752  HG1 LYS A 947      38.320  37.490  27.240  1.00  0.00           H
ATOM   4753  HG2 LYS A 947      39.990  37.710  27.720  1.00  0.00           H
ATOM   4754  CD  LYS A 947      39.360  38.790  25.870  1.00  0.00           C
ATOM   4755  HD1 LYS A 947      39.550  37.840  25.340  1.00  0.00           H
ATOM   4756  HD2 LYS A 947      40.330  39.350  25.830  1.00  0.00           H
ATOM   4757  CE  LYS A 947      38.260  39.550  25.130  1.00  0.00           C
ATOM   4758  HE1 LYS A 947      37.760  40.340  25.730  1.00  0.00           H
ATOM   4759  HE2 LYS A 947      37.430  38.840  24.910  1.00  0.00           H
ATOM   4760  NZ  LYS A 947      38.900  40.060  23.920  1.00  0.00           N
ATOM   4761  HZ1 LYS A 947      39.400  39.250  23.530  1.00  0.00           H
ATOM   4762  HZ2 LYS A 947      39.560  40.840  24.100  1.00  0.00           H
ATOM   4763  HZ3 LYS A 947      38.180  40.340  23.220  1.00  0.00           H
ATOM   4764  C   LYS A 947      39.980  41.470  29.480  1.00  0.00           C
ATOM   4765  O   LYS A 947      39.150  41.280  30.330  1.00  0.00           O
ATOM   4766  N   GLY A 948      40.890  42.510  29.590  1.00  0.00           N
ATOM   4767  HN  GLY A 948      41.680  42.600  28.980  1.00  0.00           H
ATOM   4768  CA  GLY A 948      40.900  43.320  30.740  1.00  0.00           C
ATOM   4769  HA1 GLY A 948      39.990  43.890  30.850  1.00  0.00           H
ATOM   4770  HA2 GLY A 948      41.800  43.900  30.620  1.00  0.00           H
ATOM   4771  C   GLY A 948      41.070  42.590  32.090  1.00  0.00           C
ATOM   4772  O   GLY A 948      41.500  41.500  32.210  1.00  0.00           O
ATOM   4773  N   ALA A 949      40.640  43.290  33.140  1.00  0.00           N
ATOM   4774  HN  ALA A 949      40.290  44.220  33.030  1.00  0.00           H
ATOM   4775  CA  ALA A 949      40.600  42.810  34.540  1.00  0.00           C
ATOM   4776  HA  ALA A 949      41.100  41.860  34.570  1.00  0.00           H
ATOM   4777  CB  ALA A 949      41.510  43.700  35.420  1.00  0.00           C
ATOM   4778  HB1 ALA A 949      41.090  44.730  35.530  1.00  0.00           H
ATOM   4779  HB2 ALA A 949      42.550  43.800  35.070  1.00  0.00           H
ATOM   4780  HB3 ALA A 949      41.540  43.490  36.520  1.00  0.00           H
ATOM   4781  C   ALA A 949      39.220  42.720  35.140  1.00  0.00           C
ATOM   4782  O   ALA A 949      39.070  42.460  36.390  1.00  0.00           O
ATOM   4783  N   GLY A 950      38.100  42.710  34.330  1.00  0.00           N
ATOM   4784  HN  GLY A 950      38.150  43.030  33.390  1.00  0.00           H
ATOM   4785  CA  GLY A 950      36.830  42.170  34.800  1.00  0.00           C
ATOM   4786  HA1 GLY A 950      36.970  41.130  35.030  1.00  0.00           H
ATOM   4787  HA2 GLY A 950      36.210  42.400  33.920  1.00  0.00           H
ATOM   4788  C   GLY A 950      36.240  42.900  35.980  1.00  0.00           C
ATOM   4789  O   GLY A 950      35.940  42.280  37.030  1.00  0.00           O
ATOM   4790  N   TYR A 951      36.110  44.260  35.920  1.00  0.00           N
ATOM   4791  HN  TYR A 951      36.230  44.760  35.060  1.00  0.00           H
ATOM   4792  CA  TYR A 951      35.740  45.150  37.050  1.00  0.00           C
ATOM   4793  HA  TYR A 951      36.410  45.030  37.900  1.00  0.00           H
ATOM   4794  CB  TYR A 951      35.790  46.670  36.660  1.00  0.00           C
ATOM   4795  HB1 TYR A 951      35.530  47.250  37.570  1.00  0.00           H
ATOM   4796  HB2 TYR A 951      35.040  46.800  35.840  1.00  0.00           H
ATOM   4797  CG  TYR A 951      37.060  47.280  36.140  1.00  0.00           C
ATOM   4798  CD1 TYR A 951      38.270  46.920  36.640  1.00  0.00           C
ATOM   4799  HD1 TYR A 951      38.420  46.360  37.550  1.00  0.00           H
ATOM   4800  CE1 TYR A 951      39.470  47.430  36.080  1.00  0.00           C
ATOM   4801  HE1 TYR A 951      40.450  47.100  36.390  1.00  0.00           H
ATOM   4802  CZ  TYR A 951      39.360  48.310  34.950  1.00  0.00           C
ATOM   4803  OH  TYR A 951      40.510  48.860  34.410  1.00  0.00           O
ATOM   4804  HH  TYR A 951      40.160  49.590  33.890  1.00  0.00           H
ATOM   4805  CD2 TYR A 951      36.940  48.200  35.120  1.00  0.00           C
ATOM   4806  HD2 TYR A 951      35.950  48.360  34.710  1.00  0.00           H
ATOM   4807  CE2 TYR A 951      38.100  48.760  34.460  1.00  0.00           C
ATOM   4808  HE2 TYR A 951      38.170  49.380  33.570  1.00  0.00           H
ATOM   4809  C   TYR A 951      34.460  44.830  37.700  1.00  0.00           C
ATOM   4810  O   TYR A 951      34.460  44.640  38.970  1.00  0.00           O
ATOM   4811  N   HSD A 952      33.360  44.650  36.930  1.00  0.00           N
ATOM   4812  HN  HSD A 952      33.320  44.640  35.940  1.00  0.00           H
ATOM   4813  CA  HSD A 952      32.100  44.320  37.530  1.00  0.00           C
ATOM   4814  HA  HSD A 952      31.900  45.020  38.340  1.00  0.00           H
ATOM   4815  CB  HSD A 952      30.910  44.300  36.550  1.00  0.00           C
ATOM   4816  HB1 HSD A 952      30.100  43.630  36.910  1.00  0.00           H
ATOM   4817  HB2 HSD A 952      31.220  43.910  35.560  1.00  0.00           H
ATOM   4818  ND1 HSD A 952      29.470  45.920  35.330  1.00  0.00           N
ATOM   4819  HD1 HSD A 952      29.100  45.350  34.600  1.00  0.00           H
ATOM   4820  CG  HSD A 952      30.340  45.640  36.340  1.00  0.00           C
ATOM   4821  CE1 HSD A 952      29.090  47.200  35.450  1.00  0.00           C
ATOM   4822  HE1 HSD A 952      28.300  47.550  34.780  1.00  0.00           H
ATOM   4823  NE2 HSD A 952      29.670  47.810  36.490  1.00  0.00           N
ATOM   4824  CD2 HSD A 952      30.490  46.780  37.030  1.00  0.00           C
ATOM   4825  HD2 HSD A 952      30.900  46.940  38.020  1.00  0.00           H
ATOM   4826  C   HSD A 952      32.130  43.010  38.220  1.00  0.00           C
ATOM   4827  O   HSD A 952      31.530  42.820  39.290  1.00  0.00           O
ATOM   4828  N   LEU A 953      32.800  42.010  37.730  1.00  0.00           N
ATOM   4829  HN  LEU A 953      33.330  42.110  36.900  1.00  0.00           H
ATOM   4830  CA  LEU A 953      32.930  40.720  38.420  1.00  0.00           C
ATOM   4831  HA  LEU A 953      31.940  40.480  38.790  1.00  0.00           H
ATOM   4832  CB  LEU A 953      33.540  39.690  37.390  1.00  0.00           C
ATOM   4833  HB1 LEU A 953      34.480  40.190  37.080  1.00  0.00           H
ATOM   4834  HB2 LEU A 953      32.890  39.790  36.500  1.00  0.00           H
ATOM   4835  CG  LEU A 953      33.660  38.240  37.800  1.00  0.00           C
ATOM   4836  HG  LEU A 953      34.440  38.280  38.600  1.00  0.00           H
ATOM   4837  CD1 LEU A 953      32.430  37.640  38.370  1.00  0.00           C
ATOM   4838 HD11 LEU A 953      31.790  37.430  37.490  1.00  0.00           H
ATOM   4839 HD12 LEU A 953      31.850  38.270  39.080  1.00  0.00           H
ATOM   4840 HD13 LEU A 953      32.820  36.700  38.840  1.00  0.00           H
ATOM   4841  CD2 LEU A 953      34.230  37.390  36.680  1.00  0.00           C
ATOM   4842 HD21 LEU A 953      34.680  36.530  37.210  1.00  0.00           H
ATOM   4843 HD22 LEU A 953      35.040  38.020  36.260  1.00  0.00           H
ATOM   4844 HD23 LEU A 953      33.430  37.070  35.980  1.00  0.00           H
ATOM   4845  C   LEU A 953      33.800  40.810  39.700  1.00  0.00           C
ATOM   4846  O   LEU A 953      33.480  40.070  40.660  1.00  0.00           O
ATOM   4847  N   ASP A 954      34.740  41.750  39.830  1.00  0.00           N
ATOM   4848  HN  ASP A 954      35.030  42.280  39.030  1.00  0.00           H
ATOM   4849  CA  ASP A 954      35.480  41.970  41.050  1.00  0.00           C
ATOM   4850  HA  ASP A 954      35.820  40.990  41.360  1.00  0.00           H
ATOM   4851  CB  ASP A 954      36.700  42.860  40.770  1.00  0.00           C
ATOM   4852  HB1 ASP A 954      37.310  43.140  41.660  1.00  0.00           H
ATOM   4853  HB2 ASP A 954      36.360  43.860  40.390  1.00  0.00           H
ATOM   4854  CG  ASP A 954      37.520  42.210  39.670  1.00  0.00           C
ATOM   4855  OD1 ASP A 954      37.660  40.990  39.560  1.00  0.00           O
ATOM   4856  OD2 ASP A 954      38.190  43.090  38.890  1.00  0.00           O
ATOM   4857  HD2 ASP A 954      38.630  42.700  38.130  1.00  0.00           H
ATOM   4858  C   ASP A 954      34.700  42.630  42.190  1.00  0.00           C
ATOM   4859  O   ASP A 954      34.800  42.250  43.350  1.00  0.00           O
ATOM   4860  N   LEU A 955      33.890  43.590  41.780  1.00  0.00           N
ATOM   4861  HN  LEU A 955      33.870  43.920  40.830  1.00  0.00           H
ATOM   4862  CA  LEU A 955      32.930  44.290  42.610  1.00  0.00           C
ATOM   4863  HA  LEU A 955      33.510  44.630  43.460  1.00  0.00           H
ATOM   4864  CB  LEU A 955      32.430  45.590  41.910  1.00  0.00           C
ATOM   4865  HB1 LEU A 955      32.120  45.300  40.870  1.00  0.00           H
ATOM   4866  HB2 LEU A 955      33.310  46.240  41.740  1.00  0.00           H
ATOM   4867  CG  LEU A 955      31.380  46.380  42.720  1.00  0.00           C
ATOM   4868  HG  LEU A 955      30.600  45.610  42.890  1.00  0.00           H
ATOM   4869  CD1 LEU A 955      31.810  46.720  44.160  1.00  0.00           C
ATOM   4870 HD11 LEU A 955      32.410  45.910  44.620  1.00  0.00           H
ATOM   4871 HD12 LEU A 955      30.970  47.010  44.840  1.00  0.00           H
ATOM   4872 HD13 LEU A 955      32.440  47.630  44.140  1.00  0.00           H
ATOM   4873  CD2 LEU A 955      30.870  47.610  42.080  1.00  0.00           C
ATOM   4874 HD21 LEU A 955      30.090  48.000  42.780  1.00  0.00           H
ATOM   4875 HD22 LEU A 955      30.360  47.510  41.100  1.00  0.00           H
ATOM   4876 HD23 LEU A 955      31.740  48.260  41.860  1.00  0.00           H
ATOM   4877  C   LEU A 955      31.850  43.320  43.190  1.00  0.00           C
ATOM   4878  O   LEU A 955      31.500  43.420  44.370  1.00  0.00           O
ATOM   4879  N   LEU A 956      31.270  42.480  42.360  1.00  0.00           N
ATOM   4880  HN  LEU A 956      31.510  42.480  41.390  1.00  0.00           H
ATOM   4881  CA  LEU A 956      30.230  41.480  42.640  1.00  0.00           C
ATOM   4882  HA  LEU A 956      29.340  41.960  43.000  1.00  0.00           H
ATOM   4883  CB  LEU A 956      29.920  40.640  41.370  1.00  0.00           C
ATOM   4884  HB1 LEU A 956      30.840  40.090  41.110  1.00  0.00           H
ATOM   4885  HB2 LEU A 956      29.860  41.400  40.560  1.00  0.00           H
ATOM   4886  CG  LEU A 956      28.670  39.810  41.470  1.00  0.00           C
ATOM   4887  HG  LEU A 956      28.830  38.940  42.140  1.00  0.00           H
ATOM   4888  CD1 LEU A 956      27.460  40.680  41.950  1.00  0.00           C
ATOM   4889 HD11 LEU A 956      27.400  41.610  41.330  1.00  0.00           H
ATOM   4890 HD12 LEU A 956      27.530  40.860  43.040  1.00  0.00           H
ATOM   4891 HD13 LEU A 956      26.480  40.220  41.680  1.00  0.00           H
ATOM   4892  CD2 LEU A 956      28.290  39.200  40.180  1.00  0.00           C
ATOM   4893 HD21 LEU A 956      29.110  38.680  39.640  1.00  0.00           H
ATOM   4894 HD22 LEU A 956      27.900  40.000  39.530  1.00  0.00           H
ATOM   4895 HD23 LEU A 956      27.490  38.430  40.320  1.00  0.00           H
ATOM   4896  C   LEU A 956      30.700  40.470  43.700  1.00  0.00           C
ATOM   4897  O   LEU A 956      30.010  40.280  44.750  1.00  0.00           O
ATOM   4898  N   MET A 957      31.890  39.920  43.520  1.00  0.00           N
ATOM   4899  HN  MET A 957      32.390  40.060  42.670  1.00  0.00           H
ATOM   4900  CA  MET A 957      32.540  39.060  44.480  1.00  0.00           C
ATOM   4901  HA  MET A 957      31.860  38.260  44.750  1.00  0.00           H
ATOM   4902  CB  MET A 957      33.890  38.460  43.960  1.00  0.00           C
ATOM   4903  HB1 MET A 957      34.410  37.960  44.800  1.00  0.00           H
ATOM   4904  HB2 MET A 957      34.540  39.230  43.490  1.00  0.00           H
ATOM   4905  CG  MET A 957      33.670  37.400  42.820  1.00  0.00           C
ATOM   4906  HG1 MET A 957      34.670  36.990  42.590  1.00  0.00           H
ATOM   4907  HG2 MET A 957      33.270  37.970  41.950  1.00  0.00           H
ATOM   4908  SD  MET A 957      32.480  36.170  43.370  1.00  0.00           S
ATOM   4909  CE  MET A 957      32.860  35.840  45.050  1.00  0.00           C
ATOM   4910  HE1 MET A 957      32.490  34.840  45.340  1.00  0.00           H
ATOM   4911  HE2 MET A 957      32.560  36.630  45.790  1.00  0.00           H
ATOM   4912  HE3 MET A 957      33.950  35.860  45.230  1.00  0.00           H
ATOM   4913  C   MET A 957      32.780  39.720  45.870  1.00  0.00           C
ATOM   4914  O   MET A 957      32.570  39.070  46.890  1.00  0.00           O
ATOM   4915  N   VAL A 958      33.340  40.910  45.890  1.00  0.00           N
ATOM   4916  HN  VAL A 958      33.720  41.310  45.050  1.00  0.00           H
ATOM   4917  CA  VAL A 958      33.550  41.660  47.150  1.00  0.00           C
ATOM   4918  HA  VAL A 958      34.160  40.980  47.730  1.00  0.00           H
ATOM   4919  CB  VAL A 958      34.220  43.000  46.870  1.00  0.00           C
ATOM   4920  HB  VAL A 958      33.670  43.440  46.010  1.00  0.00           H
ATOM   4921  CG1 VAL A 958      34.230  44.000  48.100  1.00  0.00           C
ATOM   4922 HG11 VAL A 958      34.490  43.390  49.010  1.00  0.00           H
ATOM   4923 HG12 VAL A 958      33.230  44.480  48.210  1.00  0.00           H
ATOM   4924 HG13 VAL A 958      34.950  44.830  48.020  1.00  0.00           H
ATOM   4925  CG2 VAL A 958      35.720  42.770  46.420  1.00  0.00           C
ATOM   4926 HG21 VAL A 958      36.210  43.690  46.040  1.00  0.00           H
ATOM   4927 HG22 VAL A 958      35.690  42.040  45.580  1.00  0.00           H
ATOM   4928 HG23 VAL A 958      36.350  42.330  47.220  1.00  0.00           H
ATOM   4929  C   VAL A 958      32.230  41.950  47.880  1.00  0.00           C
ATOM   4930  O   VAL A 958      32.090  41.790  49.090  1.00  0.00           O
ATOM   4931  N   GLY A 959      31.200  42.390  47.110  1.00  0.00           N
ATOM   4932  HN  GLY A 959      31.330  42.480  46.120  1.00  0.00           H
ATOM   4933  CA  GLY A 959      29.900  42.690  47.740  1.00  0.00           C
ATOM   4934  HA1 GLY A 959      29.240  43.170  47.030  1.00  0.00           H
ATOM   4935  HA2 GLY A 959      30.120  43.340  48.580  1.00  0.00           H
ATOM   4936  C   GLY A 959      29.150  41.510  48.370  1.00  0.00           C
ATOM   4937  O   GLY A 959      28.800  41.550  49.540  1.00  0.00           O
ATOM   4938  N   VAL A 960      29.000  40.380  47.620  1.00  0.00           N
ATOM   4939  HN  VAL A 960      29.240  40.320  46.660  1.00  0.00           H
ATOM   4940  CA  VAL A 960      28.280  39.240  48.150  1.00  0.00           C
ATOM   4941  HA  VAL A 960      27.310  39.570  48.520  1.00  0.00           H
ATOM   4942  CB  VAL A 960      27.780  38.190  47.100  1.00  0.00           C
ATOM   4943  HB  VAL A 960      27.280  37.360  47.650  1.00  0.00           H
ATOM   4944  CG1 VAL A 960      26.700  38.680  46.050  1.00  0.00           C
ATOM   4945 HG11 VAL A 960      26.510  37.910  45.280  1.00  0.00           H
ATOM   4946 HG12 VAL A 960      27.080  39.590  45.540  1.00  0.00           H
ATOM   4947 HG13 VAL A 960      25.800  39.130  46.520  1.00  0.00           H
ATOM   4948  CG2 VAL A 960      29.040  37.500  46.410  1.00  0.00           C
ATOM   4949 HG21 VAL A 960      28.760  37.120  45.410  1.00  0.00           H
ATOM   4950 HG22 VAL A 960      29.360  36.600  46.980  1.00  0.00           H
ATOM   4951 HG23 VAL A 960      29.960  38.120  46.410  1.00  0.00           H
ATOM   4952  C   VAL A 960      29.090  38.570  49.260  1.00  0.00           C
ATOM   4953  O   VAL A 960      28.470  37.990  50.200  1.00  0.00           O
ATOM   4954  N   MET A 961      30.470  38.650  49.260  1.00  0.00           N
ATOM   4955  HN  MET A 961      31.120  38.950  48.570  1.00  0.00           H
ATOM   4956  CA  MET A 961      31.200  38.240  50.470  1.00  0.00           C
ATOM   4957  HA  MET A 961      30.860  37.270  50.820  1.00  0.00           H
ATOM   4958  CB  MET A 961      32.690  38.050  50.110  1.00  0.00           C
ATOM   4959  HB1 MET A 961      33.340  38.110  51.000  1.00  0.00           H
ATOM   4960  HB2 MET A 961      32.960  38.900  49.440  1.00  0.00           H
ATOM   4961  CG  MET A 961      32.880  36.760  49.250  1.00  0.00           C
ATOM   4962  HG1 MET A 961      33.980  36.600  49.230  1.00  0.00           H
ATOM   4963  HG2 MET A 961      32.520  36.840  48.200  1.00  0.00           H
ATOM   4964  SD  MET A 961      32.120  35.210  49.940  1.00  0.00           S
ATOM   4965  CE  MET A 961      33.050  35.460  51.500  1.00  0.00           C
ATOM   4966  HE1 MET A 961      34.110  35.660  51.320  1.00  0.00           H
ATOM   4967  HE2 MET A 961      32.920  34.520  52.080  1.00  0.00           H
ATOM   4968  HE3 MET A 961      32.690  36.190  52.250  1.00  0.00           H
ATOM   4969  C   MET A 961      31.060  39.210  51.610  1.00  0.00           C
ATOM   4970  O   MET A 961      30.820  38.880  52.770  1.00  0.00           O
ATOM   4971  N   LEU A 962      31.060  40.530  51.400  1.00  0.00           N
ATOM   4972  HN  LEU A 962      31.270  40.860  50.480  1.00  0.00           H
ATOM   4973  CA  LEU A 962      30.640  41.550  52.400  1.00  0.00           C
ATOM   4974  HA  LEU A 962      31.400  41.520  53.170  1.00  0.00           H
ATOM   4975  CB  LEU A 962      30.660  42.880  51.700  1.00  0.00           C
ATOM   4976  HB1 LEU A 962      30.010  42.950  50.800  1.00  0.00           H
ATOM   4977  HB2 LEU A 962      31.710  42.930  51.330  1.00  0.00           H
ATOM   4978  CG  LEU A 962      30.450  44.210  52.550  1.00  0.00           C
ATOM   4979  HG  LEU A 962      31.030  44.090  53.500  1.00  0.00           H
ATOM   4980  CD1 LEU A 962      31.070  45.560  51.880  1.00  0.00           C
ATOM   4981 HD11 LEU A 962      32.040  45.290  51.430  1.00  0.00           H
ATOM   4982 HD12 LEU A 962      31.070  46.360  52.650  1.00  0.00           H
ATOM   4983 HD13 LEU A 962      30.430  45.810  51.020  1.00  0.00           H
ATOM   4984  CD2 LEU A 962      29.000  44.680  52.750  1.00  0.00           C
ATOM   4985 HD21 LEU A 962      28.950  45.540  53.440  1.00  0.00           H
ATOM   4986 HD22 LEU A 962      28.400  43.780  53.030  1.00  0.00           H
ATOM   4987 HD23 LEU A 962      28.540  45.000  51.790  1.00  0.00           H
ATOM   4988  C   LEU A 962      29.300  41.380  53.110  1.00  0.00           C
ATOM   4989  O   LEU A 962      29.180  41.480  54.320  1.00  0.00           O
ATOM   4990  N   GLY A 963      28.270  40.910  52.350  1.00  0.00           N
ATOM   4991  HN  GLY A 963      28.300  40.870  51.360  1.00  0.00           H
ATOM   4992  CA  GLY A 963      27.020  40.470  53.010  1.00  0.00           C
ATOM   4993  HA1 GLY A 963      26.350  40.340  52.170  1.00  0.00           H
ATOM   4994  HA2 GLY A 963      26.720  41.300  53.650  1.00  0.00           H
ATOM   4995  C   GLY A 963      27.210  39.310  53.850  1.00  0.00           C
ATOM   4996  O   GLY A 963      26.820  39.300  55.000  1.00  0.00           O
ATOM   4997  N   VAL A 964      27.770  38.190  53.350  1.00  0.00           N
ATOM   4998  HN  VAL A 964      28.040  38.140  52.400  1.00  0.00           H
ATOM   4999  CA  VAL A 964      28.240  37.000  54.150  1.00  0.00           C
ATOM   5000  HA  VAL A 964      27.360  36.450  54.460  1.00  0.00           H
ATOM   5001  CB  VAL A 964      29.000  36.010  53.230  1.00  0.00           C
ATOM   5002  HB  VAL A 964      29.710  36.520  52.550  1.00  0.00           H
ATOM   5003  CG1 VAL A 964      29.810  35.010  54.130  1.00  0.00           C
ATOM   5004 HG11 VAL A 964      29.300  34.560  55.000  1.00  0.00           H
ATOM   5005 HG12 VAL A 964      30.660  35.570  54.580  1.00  0.00           H
ATOM   5006 HG13 VAL A 964      30.310  34.210  53.540  1.00  0.00           H
ATOM   5007  CG2 VAL A 964      27.990  35.220  52.360  1.00  0.00           C
ATOM   5008 HG21 VAL A 964      27.230  34.710  52.980  1.00  0.00           H
ATOM   5009 HG22 VAL A 964      28.590  34.430  51.870  1.00  0.00           H
ATOM   5010 HG23 VAL A 964      27.570  35.910  51.610  1.00  0.00           H
ATOM   5011  C   VAL A 964      28.980  37.330  55.400  1.00  0.00           C
ATOM   5012  O   VAL A 964      28.530  37.160  56.560  1.00  0.00           O
ATOM   5013  N   CYS A 965      30.170  37.980  55.280  1.00  0.00           N
ATOM   5014  HN  CYS A 965      30.460  38.240  54.360  1.00  0.00           H
ATOM   5015  CA  CYS A 965      31.030  38.500  56.350  1.00  0.00           C
ATOM   5016  HA  CYS A 965      31.440  37.640  56.860  1.00  0.00           H
ATOM   5017  CB  CYS A 965      32.190  39.350  55.740  1.00  0.00           C
ATOM   5018  HB1 CYS A 965      32.790  39.850  56.520  1.00  0.00           H
ATOM   5019  HB2 CYS A 965      31.700  40.170  55.150  1.00  0.00           H
ATOM   5020  SG  CYS A 965      33.260  38.270  54.740  1.00  0.00           S
ATOM   5021  HG1 CYS A 965      32.350  37.990  53.810  1.00  0.00           H
ATOM   5022  C   CYS A 965      30.280  39.290  57.420  1.00  0.00           C
ATOM   5023  O   CYS A 965      30.490  39.110  58.620  1.00  0.00           O
ATOM   5024  N   SER A 966      29.280  40.170  57.070  1.00  0.00           N
ATOM   5025  HN  SER A 966      29.090  40.470  56.130  1.00  0.00           H
ATOM   5026  CA  SER A 966      28.480  40.820  58.100  1.00  0.00           C
ATOM   5027  HA  SER A 966      29.170  41.390  58.700  1.00  0.00           H
ATOM   5028  CB  SER A 966      27.530  41.800  57.390  1.00  0.00           C
ATOM   5029  HB1 SER A 966      26.850  42.280  58.130  1.00  0.00           H
ATOM   5030  HB2 SER A 966      26.950  41.200  56.650  1.00  0.00           H
ATOM   5031  OG  SER A 966      28.140  42.720  56.560  1.00  0.00           O
ATOM   5032  HG1 SER A 966      28.370  42.270  55.750  1.00  0.00           H
ATOM   5033  C   SER A 966      27.740  39.930  59.060  1.00  0.00           C
ATOM   5034  O   SER A 966      27.650  40.190  60.240  1.00  0.00           O
ATOM   5035  N   VAL A 967      27.110  38.830  58.540  1.00  0.00           N
ATOM   5036  HN  VAL A 967      27.290  38.650  57.570  1.00  0.00           H
ATOM   5037  CA  VAL A 967      26.490  37.820  59.340  1.00  0.00           C
ATOM   5038  HA  VAL A 967      25.810  38.320  60.020  1.00  0.00           H
ATOM   5039  CB  VAL A 967      25.630  36.900  58.430  1.00  0.00           C
ATOM   5040  HB  VAL A 967      26.280  36.430  57.650  1.00  0.00           H
ATOM   5041  CG1 VAL A 967      24.940  35.820  59.220  1.00  0.00           C
ATOM   5042 HG11 VAL A 967      24.240  35.210  58.590  1.00  0.00           H
ATOM   5043 HG12 VAL A 967      24.220  36.320  59.900  1.00  0.00           H
ATOM   5044 HG13 VAL A 967      25.580  35.160  59.850  1.00  0.00           H
ATOM   5045  CG2 VAL A 967      24.680  37.810  57.640  1.00  0.00           C
ATOM   5046 HG21 VAL A 967      23.750  37.230  57.470  1.00  0.00           H
ATOM   5047 HG22 VAL A 967      25.130  38.290  56.730  1.00  0.00           H
ATOM   5048 HG23 VAL A 967      24.370  38.640  58.300  1.00  0.00           H
ATOM   5049  C   VAL A 967      27.430  37.040  60.250  1.00  0.00           C
ATOM   5050  O   VAL A 967      27.100  36.860  61.430  1.00  0.00           O
ATOM   5051  N   MET A 968      28.620  36.630  59.830  1.00  0.00           N
ATOM   5052  HN  MET A 968      28.740  36.790  58.850  1.00  0.00           H
ATOM   5053  CA  MET A 968      29.610  35.910  60.600  1.00  0.00           C
ATOM   5054  HA  MET A 968      29.050  35.290  61.290  1.00  0.00           H
ATOM   5055  CB  MET A 968      30.570  35.000  59.850  1.00  0.00           C
ATOM   5056  HB1 MET A 968      31.460  34.630  60.420  1.00  0.00           H
ATOM   5057  HB2 MET A 968      30.990  35.640  59.050  1.00  0.00           H
ATOM   5058  CG  MET A 968      30.000  33.770  59.200  1.00  0.00           C
ATOM   5059  HG1 MET A 968      29.080  34.020  58.630  1.00  0.00           H
ATOM   5060  HG2 MET A 968      29.760  32.990  59.950  1.00  0.00           H
[truncated: 6,873,249 more chars]
