# Supplementary material for: CryoEM and computational modeling structural insights into the pH regulator NBCn1
Source: Nat Commun. 2025 Nov 11;16:9932. doi: 10.1038/s41467-025-64868-z (PMC12606367; doi:10.1038/s41467-025-64868-z)
Supplement: Supplementary file 7 — Supplementary Data 5 [file 41467_2025_64868_MOESM7_ESM.zip › 100ns_z_restr_MD_NBCn1_2NaCO3/hNBCn1_OF/z-restr_hNBCn1_OF_2NaCO3_last_step_62.pdb]

REMARK    GENERATED BY TRJCONV
TITLE     Title t= 101000.00000 step= 50500000
REMARK    THIS IS A SIMULATION BOX
CRYST1   92.294   92.294  104.933  90.00  90.00  90.00 P 1           1
MODEL        1
ATOM      1  N   LEU A 585      26.420  41.810  32.580  1.00  0.00           N
ATOM      2  HT1 LEU A 585      25.540  41.230  32.570  1.00  0.00           H
ATOM      3  HT2 LEU A 585      26.810  41.890  31.620  1.00  0.00           H
ATOM      4  HT3 LEU A 585      26.100  42.770  32.800  1.00  0.00           H
ATOM      5  CA  LEU A 585      27.420  41.060  33.420  1.00  0.00           C
ATOM      6  HA  LEU A 585      28.330  41.630  33.310  1.00  0.00           H
ATOM      7  CB  LEU A 585      27.050  41.200  34.920  1.00  0.00           C
ATOM      8  HB1 LEU A 585      25.990  40.850  35.040  1.00  0.00           H
ATOM      9  HB2 LEU A 585      26.970  42.270  35.180  1.00  0.00           H
ATOM     10  CG  LEU A 585      27.930  40.620  36.060  1.00  0.00           C
ATOM     11  HG  LEU A 585      27.940  39.510  36.060  1.00  0.00           H
ATOM     12  CD1 LEU A 585      29.400  41.060  35.810  1.00  0.00           C
ATOM     13 HD11 LEU A 585      29.770  40.710  34.820  1.00  0.00           H
ATOM     14 HD12 LEU A 585      30.050  40.580  36.570  1.00  0.00           H
ATOM     15 HD13 LEU A 585      29.610  42.150  35.890  1.00  0.00           H
ATOM     16  CD2 LEU A 585      27.490  41.050  37.490  1.00  0.00           C
ATOM     17 HD21 LEU A 585      27.390  42.160  37.430  1.00  0.00           H
ATOM     18 HD22 LEU A 585      28.250  40.850  38.280  1.00  0.00           H
ATOM     19 HD23 LEU A 585      26.490  40.690  37.800  1.00  0.00           H
ATOM     20  C   LEU A 585      27.830  39.720  33.110  1.00  0.00           C
ATOM     21  O   LEU A 585      29.050  39.450  32.970  1.00  0.00           O
ATOM     22  N   ILE A 586      26.900  38.800  32.880  1.00  0.00           N
ATOM     23  HN  ILE A 586      25.930  39.030  32.970  1.00  0.00           H
ATOM     24  CA  ILE A 586      27.110  37.400  32.570  1.00  0.00           C
ATOM     25  HA  ILE A 586      27.740  37.050  33.380  1.00  0.00           H
ATOM     26  CB  ILE A 586      25.700  36.710  32.340  1.00  0.00           C
ATOM     27  HB  ILE A 586      25.130  37.390  31.660  1.00  0.00           H
ATOM     28  CG2 ILE A 586      25.850  35.240  31.850  1.00  0.00           C
ATOM     29 HG21 ILE A 586      26.600  34.770  32.520  1.00  0.00           H
ATOM     30 HG22 ILE A 586      26.110  35.120  30.770  1.00  0.00           H
ATOM     31 HG23 ILE A 586      24.900  34.680  31.900  1.00  0.00           H
ATOM     32  CG1 ILE A 586      24.930  36.590  33.680  1.00  0.00           C
ATOM     33 HG11 ILE A 586      23.920  36.170  33.490  1.00  0.00           H
ATOM     34 HG12 ILE A 586      24.720  37.590  34.110  1.00  0.00           H
ATOM     35  CD  ILE A 586      25.580  35.640  34.660  1.00  0.00           C
ATOM     36  HD1 ILE A 586      26.540  35.990  35.100  1.00  0.00           H
ATOM     37  HD2 ILE A 586      25.690  34.650  34.170  1.00  0.00           H
ATOM     38  HD3 ILE A 586      24.930  35.380  35.530  1.00  0.00           H
ATOM     39  C   ILE A 586      27.990  37.200  31.320  1.00  0.00           C
ATOM     40  O   ILE A 586      28.870  36.320  31.280  1.00  0.00           O
ATOM     41  N   LEU A 587      27.830  38.020  30.300  1.00  0.00           N
ATOM     42  HN  LEU A 587      27.070  38.670  30.310  1.00  0.00           H
ATOM     43  CA  LEU A 587      28.560  37.820  29.040  1.00  0.00           C
ATOM     44  HA  LEU A 587      28.460  36.780  28.810  1.00  0.00           H
ATOM     45  CB  LEU A 587      27.800  38.470  27.900  1.00  0.00           C
ATOM     46  HB1 LEU A 587      28.370  38.320  26.960  1.00  0.00           H
ATOM     47  HB2 LEU A 587      27.730  39.540  28.170  1.00  0.00           H
ATOM     48  CG  LEU A 587      26.400  38.000  27.680  1.00  0.00           C
ATOM     49  HG  LEU A 587      25.730  38.260  28.520  1.00  0.00           H
ATOM     50  CD1 LEU A 587      25.840  38.690  26.380  1.00  0.00           C
ATOM     51 HD11 LEU A 587      25.660  39.750  26.690  1.00  0.00           H
ATOM     52 HD12 LEU A 587      24.920  38.180  26.020  1.00  0.00           H
ATOM     53 HD13 LEU A 587      26.520  38.540  25.530  1.00  0.00           H
ATOM     54  CD2 LEU A 587      26.290  36.500  27.550  1.00  0.00           C
ATOM     55 HD21 LEU A 587      26.890  36.100  26.700  1.00  0.00           H
ATOM     56 HD22 LEU A 587      25.290  36.090  27.290  1.00  0.00           H
ATOM     57 HD23 LEU A 587      26.600  35.960  28.470  1.00  0.00           H
ATOM     58  C   LEU A 587      30.010  38.150  29.060  1.00  0.00           C
ATOM     59  O   LEU A 587      30.810  37.580  28.340  1.00  0.00           O
ATOM     60  N   ASP A 588      30.520  39.080  29.940  1.00  0.00           N
ATOM     61  HN  ASP A 588      29.860  39.550  30.520  1.00  0.00           H
ATOM     62  CA  ASP A 588      31.910  39.340  30.170  1.00  0.00           C
ATOM     63  HA  ASP A 588      32.420  39.470  29.220  1.00  0.00           H
ATOM     64  CB  ASP A 588      32.230  40.690  30.890  1.00  0.00           C
ATOM     65  HB1 ASP A 588      33.310  40.930  30.800  1.00  0.00           H
ATOM     66  HB2 ASP A 588      32.140  40.570  31.990  1.00  0.00           H
ATOM     67  CG  ASP A 588      31.370  41.900  30.500  1.00  0.00           C
ATOM     68  OD1 ASP A 588      31.730  42.590  29.490  1.00  0.00           O
ATOM     69  OD2 ASP A 588      30.280  42.090  31.070  1.00  0.00           O
ATOM     70  C   ASP A 588      32.500  38.090  30.890  1.00  0.00           C
ATOM     71  O   ASP A 588      33.650  37.810  30.760  1.00  0.00           O
ATOM     72  N   ILE A 589      31.720  37.460  31.800  1.00  0.00           N
ATOM     73  HN  ILE A 589      30.870  37.950  31.960  1.00  0.00           H
ATOM     74  CA  ILE A 589      32.080  36.220  32.450  1.00  0.00           C
ATOM     75  HA  ILE A 589      33.010  36.450  32.940  1.00  0.00           H
ATOM     76  CB  ILE A 589      31.090  35.810  33.640  1.00  0.00           C
ATOM     77  HB  ILE A 589      30.150  35.580  33.100  1.00  0.00           H
ATOM     78  CG2 ILE A 589      31.610  34.600  34.330  1.00  0.00           C
ATOM     79 HG21 ILE A 589      31.600  33.810  33.550  1.00  0.00           H
ATOM     80 HG22 ILE A 589      31.040  34.330  35.230  1.00  0.00           H
ATOM     81 HG23 ILE A 589      32.670  34.740  34.640  1.00  0.00           H
ATOM     82  CG1 ILE A 589      30.830  37.120  34.510  1.00  0.00           C
ATOM     83 HG11 ILE A 589      30.230  37.720  33.790  1.00  0.00           H
ATOM     84 HG12 ILE A 589      31.800  37.660  34.680  1.00  0.00           H
ATOM     85  CD  ILE A 589      30.120  36.880  35.860  1.00  0.00           C
ATOM     86  HD1 ILE A 589      30.800  36.310  36.540  1.00  0.00           H
ATOM     87  HD2 ILE A 589      29.180  36.280  35.760  1.00  0.00           H
ATOM     88  HD3 ILE A 589      29.870  37.800  36.410  1.00  0.00           H
ATOM     89  C   ILE A 589      32.320  35.120  31.460  1.00  0.00           C
ATOM     90  O   ILE A 589      33.420  34.590  31.330  1.00  0.00           O
ATOM     91  N   LYS A 590      31.320  34.990  30.560  1.00  0.00           N
ATOM     92  HN  LYS A 590      30.400  35.330  30.750  1.00  0.00           H
ATOM     93  CA  LYS A 590      31.490  34.020  29.440  1.00  0.00           C
ATOM     94  HA  LYS A 590      31.760  33.050  29.840  1.00  0.00           H
ATOM     95  CB  LYS A 590      30.070  33.910  28.810  1.00  0.00           C
ATOM     96  HB1 LYS A 590      29.790  34.980  28.680  1.00  0.00           H
ATOM     97  HB2 LYS A 590      29.410  33.520  29.620  1.00  0.00           H
ATOM     98  CG  LYS A 590      29.940  33.110  27.460  1.00  0.00           C
ATOM     99  HG1 LYS A 590      30.760  33.400  26.770  1.00  0.00           H
ATOM    100  HG2 LYS A 590      28.960  33.380  27.010  1.00  0.00           H
ATOM    101  CD  LYS A 590      30.100  31.590  27.760  1.00  0.00           C
ATOM    102  HD1 LYS A 590      29.240  31.260  28.390  1.00  0.00           H
ATOM    103  HD2 LYS A 590      31.040  31.350  28.300  1.00  0.00           H
ATOM    104  CE  LYS A 590      29.950  30.750  26.490  1.00  0.00           C
ATOM    105  HE1 LYS A 590      30.170  29.650  26.560  1.00  0.00           H
ATOM    106  HE2 LYS A 590      30.690  31.120  25.740  1.00  0.00           H
ATOM    107  NZ  LYS A 590      28.600  30.870  25.950  1.00  0.00           N
ATOM    108  HZ1 LYS A 590      27.940  30.140  26.260  1.00  0.00           H
ATOM    109  HZ2 LYS A 590      28.750  30.740  24.930  1.00  0.00           H
ATOM    110  HZ3 LYS A 590      28.090  31.780  26.010  1.00  0.00           H
ATOM    111  C   LYS A 590      32.660  34.280  28.420  1.00  0.00           C
ATOM    112  O   LYS A 590      33.400  33.340  27.980  1.00  0.00           O
ATOM    113  N   ARG A 591      32.850  35.530  28.040  1.00  0.00           N
ATOM    114  HN  ARG A 591      32.160  36.220  28.250  1.00  0.00           H
ATOM    115  CA  ARG A 591      34.120  36.010  27.490  1.00  0.00           C
ATOM    116  HA  ARG A 591      34.200  35.520  26.530  1.00  0.00           H
ATOM    117  CB  ARG A 591      34.090  37.530  27.150  1.00  0.00           C
ATOM    118  HB1 ARG A 591      35.100  37.880  26.860  1.00  0.00           H
ATOM    119  HB2 ARG A 591      33.860  38.170  28.010  1.00  0.00           H
ATOM    120  CG  ARG A 591      33.100  37.790  25.960  1.00  0.00           C
ATOM    121  HG1 ARG A 591      32.130  37.910  26.490  1.00  0.00           H
ATOM    122  HG2 ARG A 591      33.060  36.970  25.200  1.00  0.00           H
ATOM    123  CD  ARG A 591      33.340  39.110  25.240  1.00  0.00           C
ATOM    124  HD1 ARG A 591      33.740  39.060  24.200  1.00  0.00           H
ATOM    125  HD2 ARG A 591      34.180  39.540  25.840  1.00  0.00           H
ATOM    126  NE  ARG A 591      32.120  39.950  25.170  1.00  0.00           N
ATOM    127  HE  ARG A 591      31.400  39.800  24.490  1.00  0.00           H
ATOM    128  CZ  ARG A 591      31.770  40.840  26.130  1.00  0.00           C
ATOM    129  NH1 ARG A 591      32.550  41.090  27.170  1.00  0.00           N
ATOM    130 HH11 ARG A 591      32.220  41.750  27.840  1.00  0.00           H
ATOM    131 HH12 ARG A 591      33.360  40.500  27.200  1.00  0.00           H
ATOM    132  NH2 ARG A 591      30.670  41.440  25.920  1.00  0.00           N
ATOM    133 HH21 ARG A 591      29.950  41.040  25.330  1.00  0.00           H
ATOM    134 HH22 ARG A 591      30.460  42.190  26.540  1.00  0.00           H
ATOM    135  C   ARG A 591      35.440  35.710  28.130  1.00  0.00           C
ATOM    136  O   ARG A 591      36.470  35.300  27.420  1.00  0.00           O
ATOM    137  N   LYS A 592      35.550  35.790  29.450  1.00  0.00           N
ATOM    138  HN  LYS A 592      34.770  36.080  30.010  1.00  0.00           H
ATOM    139  CA  LYS A 592      36.690  35.290  30.210  1.00  0.00           C
ATOM    140  HA  LYS A 592      37.560  35.750  29.760  1.00  0.00           H
ATOM    141  CB  LYS A 592      36.530  35.780  31.710  1.00  0.00           C
ATOM    142  HB1 LYS A 592      37.170  35.120  32.340  1.00  0.00           H
ATOM    143  HB2 LYS A 592      35.500  35.570  32.060  1.00  0.00           H
ATOM    144  CG  LYS A 592      36.880  37.280  32.020  1.00  0.00           C
ATOM    145  HG1 LYS A 592      36.780  37.410  33.110  1.00  0.00           H
ATOM    146  HG2 LYS A 592      36.080  37.840  31.490  1.00  0.00           H
ATOM    147  CD  LYS A 592      38.240  37.890  31.620  1.00  0.00           C
ATOM    148  HD1 LYS A 592      38.150  39.000  31.630  1.00  0.00           H
ATOM    149  HD2 LYS A 592      38.460  37.590  30.590  1.00  0.00           H
ATOM    150  CE  LYS A 592      39.430  37.340  32.570  1.00  0.00           C
ATOM    151  HE1 LYS A 592      39.660  36.250  32.500  1.00  0.00           H
ATOM    152  HE2 LYS A 592      39.130  37.670  33.600  1.00  0.00           H
ATOM    153  NZ  LYS A 592      40.670  37.990  32.180  1.00  0.00           N
ATOM    154  HZ1 LYS A 592      40.700  38.970  32.520  1.00  0.00           H
ATOM    155  HZ2 LYS A 592      40.660  38.100  31.150  1.00  0.00           H
ATOM    156  HZ3 LYS A 592      41.510  37.450  32.470  1.00  0.00           H
ATOM    157  C   LYS A 592      36.920  33.810  30.250  1.00  0.00           C
ATOM    158  O   LYS A 592      38.050  33.380  30.320  1.00  0.00           O
ATOM    159  N   ALA A 593      35.890  32.950  30.130  1.00  0.00           N
ATOM    160  HN  ALA A 593      34.970  33.330  30.040  1.00  0.00           H
ATOM    161  CA  ALA A 593      35.950  31.540  30.400  1.00  0.00           C
ATOM    162  HA  ALA A 593      36.120  31.570  31.470  1.00  0.00           H
ATOM    163  CB  ALA A 593      34.580  30.900  30.170  1.00  0.00           C
ATOM    164  HB1 ALA A 593      34.390  29.990  30.770  1.00  0.00           H
ATOM    165  HB2 ALA A 593      34.350  30.750  29.100  1.00  0.00           H
ATOM    166  HB3 ALA A 593      33.730  31.590  30.360  1.00  0.00           H
ATOM    167  C   ALA A 593      37.020  30.650  29.830  1.00  0.00           C
ATOM    168  O   ALA A 593      37.660  29.920  30.590  1.00  0.00           O
ATOM    169  N   PRO A 594      37.410  30.660  28.570  1.00  0.00           N
ATOM    170  CD  PRO A 594      36.650  31.240  27.430  1.00  0.00           C
ATOM    171  HD1 PRO A 594      36.460  32.310  27.650  1.00  0.00           H
ATOM    172  HD2 PRO A 594      35.750  30.610  27.260  1.00  0.00           H
ATOM    173  CA  PRO A 594      38.470  29.800  28.120  1.00  0.00           C
ATOM    174  HA  PRO A 594      38.360  28.820  28.560  1.00  0.00           H
ATOM    175  CB  PRO A 594      38.230  29.760  26.580  1.00  0.00           C
ATOM    176  HB1 PRO A 594      37.420  29.050  26.310  1.00  0.00           H
ATOM    177  HB2 PRO A 594      39.120  29.560  25.970  1.00  0.00           H
ATOM    178  CG  PRO A 594      37.610  31.100  26.240  1.00  0.00           C
ATOM    179  HG1 PRO A 594      38.410  31.870  26.220  1.00  0.00           H
ATOM    180  HG2 PRO A 594      37.150  31.120  25.220  1.00  0.00           H
ATOM    181  C   PRO A 594      39.790  30.340  28.560  1.00  0.00           C
ATOM    182  O   PRO A 594      40.700  29.480  28.780  1.00  0.00           O
ATOM    183  N   PHE A 595      40.020  31.690  28.610  1.00  0.00           N
ATOM    184  HN  PHE A 595      39.340  32.320  28.230  1.00  0.00           H
ATOM    185  CA  PHE A 595      41.170  32.310  29.190  1.00  0.00           C
ATOM    186  HA  PHE A 595      42.070  31.990  28.670  1.00  0.00           H
ATOM    187  CB  PHE A 595      41.020  33.910  28.880  1.00  0.00           C
ATOM    188  HB1 PHE A 595      41.830  34.510  29.340  1.00  0.00           H
ATOM    189  HB2 PHE A 595      40.120  34.280  29.430  1.00  0.00           H
ATOM    190  CG  PHE A 595      40.960  34.190  27.400  1.00  0.00           C
ATOM    191  CD1 PHE A 595      39.680  34.370  26.840  1.00  0.00           C
ATOM    192  HD1 PHE A 595      38.870  34.400  27.550  1.00  0.00           H
ATOM    193  CE1 PHE A 595      39.580  34.740  25.520  1.00  0.00           C
ATOM    194  HE1 PHE A 595      38.620  34.880  25.060  1.00  0.00           H
ATOM    195  CZ  PHE A 595      40.720  34.900  24.690  1.00  0.00           C
ATOM    196  HZ  PHE A 595      40.560  35.100  23.640  1.00  0.00           H
ATOM    197  CD2 PHE A 595      42.070  34.230  26.580  1.00  0.00           C
ATOM    198  HD2 PHE A 595      43.050  33.970  26.950  1.00  0.00           H
ATOM    199  CE2 PHE A 595      41.980  34.610  25.220  1.00  0.00           C
ATOM    200  HE2 PHE A 595      42.890  34.600  24.640  1.00  0.00           H
ATOM    201  C   PHE A 595      41.330  32.020  30.650  1.00  0.00           C
ATOM    202  O   PHE A 595      42.410  31.750  31.200  1.00  0.00           O
ATOM    203  N   PHE A 596      40.190  31.940  31.380  1.00  0.00           N
ATOM    204  HN  PHE A 596      39.350  32.210  30.910  1.00  0.00           H
ATOM    205  CA  PHE A 596      40.040  31.330  32.680  1.00  0.00           C
ATOM    206  HA  PHE A 596      40.720  31.930  33.280  1.00  0.00           H
ATOM    207  CB  PHE A 596      38.580  31.550  33.310  1.00  0.00           C
ATOM    208  HB1 PHE A 596      37.880  31.500  32.450  1.00  0.00           H
ATOM    209  HB2 PHE A 596      38.590  32.570  33.730  1.00  0.00           H
ATOM    210  CG  PHE A 596      38.120  30.610  34.350  1.00  0.00           C
ATOM    211  CD1 PHE A 596      37.130  29.660  34.010  1.00  0.00           C
ATOM    212  HD1 PHE A 596      36.650  29.600  33.050  1.00  0.00           H
ATOM    213  CE1 PHE A 596      36.750  28.640  34.940  1.00  0.00           C
ATOM    214  HE1 PHE A 596      36.100  27.810  34.760  1.00  0.00           H
ATOM    215  CZ  PHE A 596      37.390  28.600  36.210  1.00  0.00           C
ATOM    216  HZ  PHE A 596      37.230  27.820  36.940  1.00  0.00           H
ATOM    217  CD2 PHE A 596      38.780  30.520  35.610  1.00  0.00           C
ATOM    218  HD2 PHE A 596      39.500  31.290  35.880  1.00  0.00           H
ATOM    219  CE2 PHE A 596      38.420  29.490  36.510  1.00  0.00           C
ATOM    220  HE2 PHE A 596      38.890  29.480  37.480  1.00  0.00           H
ATOM    221  C   PHE A 596      40.570  29.900  32.780  1.00  0.00           C
ATOM    222  O   PHE A 596      41.530  29.670  33.560  1.00  0.00           O
ATOM    223  N   LEU A 597      39.940  28.950  32.020  1.00  0.00           N
ATOM    224  HN  LEU A 597      39.020  29.220  31.730  1.00  0.00           H
ATOM    225  CA  LEU A 597      40.430  27.560  31.900  1.00  0.00           C
ATOM    226  HA  LEU A 597      40.310  27.120  32.890  1.00  0.00           H
ATOM    227  CB  LEU A 597      39.340  26.830  31.070  1.00  0.00           C
ATOM    228  HB1 LEU A 597      39.340  25.790  30.670  1.00  0.00           H
ATOM    229  HB2 LEU A 597      39.240  27.500  30.200  1.00  0.00           H
ATOM    230  CG  LEU A 597      37.950  26.820  31.700  1.00  0.00           C
ATOM    231  HG  LEU A 597      37.580  27.820  32.010  1.00  0.00           H
ATOM    232  CD1 LEU A 597      36.920  26.430  30.700  1.00  0.00           C
ATOM    233 HD11 LEU A 597      36.940  25.350  30.430  1.00  0.00           H
ATOM    234 HD12 LEU A 597      37.080  26.820  29.670  1.00  0.00           H
ATOM    235 HD13 LEU A 597      35.930  26.760  31.080  1.00  0.00           H
ATOM    236  CD2 LEU A 597      37.810  25.770  32.780  1.00  0.00           C
ATOM    237 HD21 LEU A 597      37.970  24.750  32.380  1.00  0.00           H
ATOM    238 HD22 LEU A 597      36.780  25.840  33.180  1.00  0.00           H
ATOM    239 HD23 LEU A 597      38.580  25.900  33.580  1.00  0.00           H
ATOM    240  C   LEU A 597      41.870  27.330  31.460  1.00  0.00           C
ATOM    241  O   LEU A 597      42.570  26.460  32.010  1.00  0.00           O
ATOM    242  N   SER A 598      42.300  28.020  30.480  1.00  0.00           N
ATOM    243  HN  SER A 598      41.660  28.680  30.090  1.00  0.00           H
ATOM    244  CA  SER A 598      43.700  27.870  30.030  1.00  0.00           C
ATOM    245  HA  SER A 598      43.940  26.810  29.910  1.00  0.00           H
ATOM    246  CB  SER A 598      43.780  28.500  28.630  1.00  0.00           C
ATOM    247  HB1 SER A 598      43.110  27.800  28.110  1.00  0.00           H
ATOM    248  HB2 SER A 598      44.770  28.310  28.160  1.00  0.00           H
ATOM    249  OG  SER A 598      43.390  29.840  28.480  1.00  0.00           O
ATOM    250  HG1 SER A 598      42.440  29.720  28.420  1.00  0.00           H
ATOM    251  C   SER A 598      44.750  28.400  30.950  1.00  0.00           C
ATOM    252  O   SER A 598      45.760  27.700  31.130  1.00  0.00           O
ATOM    253  N   ASP A 599      44.590  29.570  31.570  1.00  0.00           N
ATOM    254  HN  ASP A 599      43.760  30.070  31.360  1.00  0.00           H
ATOM    255  CA  ASP A 599      45.470  29.990  32.650  1.00  0.00           C
ATOM    256  HA  ASP A 599      46.440  29.810  32.210  1.00  0.00           H
ATOM    257  CB  ASP A 599      45.420  31.520  32.740  1.00  0.00           C
ATOM    258  HB1 ASP A 599      46.100  31.810  33.560  1.00  0.00           H
ATOM    259  HB2 ASP A 599      44.370  31.810  33.000  1.00  0.00           H
ATOM    260  CG  ASP A 599      45.900  32.450  31.640  1.00  0.00           C
ATOM    261  OD1 ASP A 599      45.640  33.680  31.630  1.00  0.00           O
ATOM    262  OD2 ASP A 599      46.550  31.960  30.700  1.00  0.00           O
ATOM    263  C   ASP A 599      45.400  29.210  33.930  1.00  0.00           C
ATOM    264  O   ASP A 599      46.450  28.940  34.560  1.00  0.00           O
ATOM    265  N   PHE A 600      44.230  28.730  34.390  1.00  0.00           N
ATOM    266  HN  PHE A 600      43.340  28.900  33.970  1.00  0.00           H
ATOM    267  CA  PHE A 600      44.190  27.890  35.500  1.00  0.00           C
ATOM    268  HA  PHE A 600      44.780  28.380  36.250  1.00  0.00           H
ATOM    269  CB  PHE A 600      42.780  28.030  36.060  1.00  0.00           C
ATOM    270  HB1 PHE A 600      41.970  27.800  35.330  1.00  0.00           H
ATOM    271  HB2 PHE A 600      42.610  29.110  36.260  1.00  0.00           H
ATOM    272  CG  PHE A 600      42.460  27.130  37.210  1.00  0.00           C
ATOM    273  CD1 PHE A 600      43.020  27.540  38.490  1.00  0.00           C
ATOM    274  HD1 PHE A 600      43.630  28.410  38.660  1.00  0.00           H
ATOM    275  CE1 PHE A 600      42.720  26.730  39.640  1.00  0.00           C
ATOM    276  HE1 PHE A 600      42.950  27.020  40.650  1.00  0.00           H
ATOM    277  CZ  PHE A 600      41.860  25.640  39.440  1.00  0.00           C
ATOM    278  HZ  PHE A 600      41.550  25.040  40.280  1.00  0.00           H
ATOM    279  CD2 PHE A 600      41.620  26.040  37.120  1.00  0.00           C
ATOM    280  HD2 PHE A 600      41.290  25.730  36.130  1.00  0.00           H
ATOM    281  CE2 PHE A 600      41.260  25.320  38.210  1.00  0.00           C
ATOM    282  HE2 PHE A 600      40.600  24.470  38.290  1.00  0.00           H
ATOM    283  C   PHE A 600      44.750  26.460  35.430  1.00  0.00           C
ATOM    284  O   PHE A 600      45.380  25.900  36.300  1.00  0.00           O
ATOM    285  N   LYS A 601      44.530  25.710  34.260  1.00  0.00           N
ATOM    286  HN  LYS A 601      43.980  26.080  33.520  1.00  0.00           H
ATOM    287  CA  LYS A 601      45.000  24.350  33.920  1.00  0.00           C
ATOM    288  HA  LYS A 601      44.710  23.700  34.730  1.00  0.00           H
ATOM    289  CB  LYS A 601      44.300  23.770  32.680  1.00  0.00           C
ATOM    290  HB1 LYS A 601      43.210  23.940  32.550  1.00  0.00           H
ATOM    291  HB2 LYS A 601      44.330  22.670  32.830  1.00  0.00           H
ATOM    292  CG  LYS A 601      45.000  24.210  31.350  1.00  0.00           C
ATOM    293  HG1 LYS A 601      46.040  23.830  31.290  1.00  0.00           H
ATOM    294  HG2 LYS A 601      45.080  25.310  31.380  1.00  0.00           H
ATOM    295  CD  LYS A 601      44.260  23.610  30.090  1.00  0.00           C
ATOM    296  HD1 LYS A 601      43.170  23.840  30.150  1.00  0.00           H
ATOM    297  HD2 LYS A 601      44.450  22.530  30.190  1.00  0.00           H
ATOM    298  CE  LYS A 601      44.750  24.170  28.720  1.00  0.00           C
ATOM    299  HE1 LYS A 601      44.310  25.170  28.550  1.00  0.00           H
ATOM    300  HE2 LYS A 601      44.370  23.570  27.850  1.00  0.00           H
ATOM    301  NZ  LYS A 601      46.240  24.270  28.690  1.00  0.00           N
ATOM    302  HZ1 LYS A 601      46.830  24.490  29.520  1.00  0.00           H
ATOM    303  HZ2 LYS A 601      46.580  24.910  27.940  1.00  0.00           H
ATOM    304  HZ3 LYS A 601      46.590  23.330  28.420  1.00  0.00           H
ATOM    305  C   LYS A 601      46.540  24.280  33.790  1.00  0.00           C
ATOM    306  O   LYS A 601      47.200  23.230  33.900  1.00  0.00           O
ATOM    307  N   ASP A 602      47.110  25.390  33.470  1.00  0.00           N
ATOM    308  HN  ASP A 602      46.480  26.090  33.110  1.00  0.00           H
ATOM    309  CA  ASP A 602      48.550  25.580  33.320  1.00  0.00           C
ATOM    310  HA  ASP A 602      49.000  24.630  33.050  1.00  0.00           H
ATOM    311  CB  ASP A 602      48.840  26.540  32.080  1.00  0.00           C
ATOM    312  HB1 ASP A 602      49.920  26.780  32.130  1.00  0.00           H
ATOM    313  HB2 ASP A 602      48.370  27.530  32.310  1.00  0.00           H
ATOM    314  CG  ASP A 602      48.580  25.950  30.720  1.00  0.00           C
ATOM    315  OD1 ASP A 602      48.800  26.650  29.710  1.00  0.00           O
ATOM    316  OD2 ASP A 602      48.190  24.850  30.370  1.00  0.00           O
ATOM    317  C   ASP A 602      49.180  26.270  34.590  1.00  0.00           C
ATOM    318  O   ASP A 602      50.380  26.530  34.580  1.00  0.00           O
ATOM    319  N   ALA A 603      48.450  26.610  35.660  1.00  0.00           N
ATOM    320  HN  ALA A 603      47.490  26.340  35.750  1.00  0.00           H
ATOM    321  CA  ALA A 603      48.880  27.400  36.760  1.00  0.00           C
ATOM    322  HA  ALA A 603      48.920  28.430  36.440  1.00  0.00           H
ATOM    323  CB  ALA A 603      47.790  27.330  37.880  1.00  0.00           C
ATOM    324  HB1 ALA A 603      48.070  27.860  38.820  1.00  0.00           H
ATOM    325  HB2 ALA A 603      47.390  26.340  38.160  1.00  0.00           H
ATOM    326  HB3 ALA A 603      46.880  27.820  37.480  1.00  0.00           H
ATOM    327  C   ALA A 603      50.120  27.000  37.540  1.00  0.00           C
ATOM    328  O   ALA A 603      50.880  27.870  37.890  1.00  0.00           O
ATOM    329  N   LEU A 604      50.200  25.700  37.890  1.00  0.00           N
ATOM    330  HN  LEU A 604      49.490  25.100  37.530  1.00  0.00           H
ATOM    331  CA  LEU A 604      51.240  25.150  38.770  1.00  0.00           C
ATOM    332  HA  LEU A 604      51.600  25.920  39.450  1.00  0.00           H
ATOM    333  CB  LEU A 604      50.950  23.820  39.470  1.00  0.00           C
ATOM    334  HB1 LEU A 604      51.850  23.460  40.000  1.00  0.00           H
ATOM    335  HB2 LEU A 604      50.780  22.990  38.750  1.00  0.00           H
ATOM    336  CG  LEU A 604      49.890  23.730  40.650  1.00  0.00           C
ATOM    337  HG  LEU A 604      50.100  24.500  41.420  1.00  0.00           H
ATOM    338  CD1 LEU A 604      48.410  23.950  40.190  1.00  0.00           C
ATOM    339 HD11 LEU A 604      48.300  23.240  39.350  1.00  0.00           H
ATOM    340 HD12 LEU A 604      48.220  25.020  39.920  1.00  0.00           H
ATOM    341 HD13 LEU A 604      47.680  23.600  40.950  1.00  0.00           H
ATOM    342  CD2 LEU A 604      50.090  22.450  41.420  1.00  0.00           C
ATOM    343 HD21 LEU A 604      49.730  21.680  40.710  1.00  0.00           H
ATOM    344 HD22 LEU A 604      49.440  22.440  42.340  1.00  0.00           H
ATOM    345 HD23 LEU A 604      51.170  22.330  41.660  1.00  0.00           H
ATOM    346  C   LEU A 604      52.460  24.990  37.870  1.00  0.00           C
ATOM    347  O   LEU A 604      53.540  24.740  38.380  1.00  0.00           O
ATOM    348  N   SER A 605      52.320  25.160  36.530  1.00  0.00           N
ATOM    349  HN  SER A 605      51.430  25.310  36.100  1.00  0.00           H
ATOM    350  CA  SER A 605      53.440  25.200  35.660  1.00  0.00           C
ATOM    351  HA  SER A 605      54.240  24.670  36.140  1.00  0.00           H
ATOM    352  CB  SER A 605      53.210  24.610  34.280  1.00  0.00           C
ATOM    353  HB1 SER A 605      54.130  24.800  33.690  1.00  0.00           H
ATOM    354  HB2 SER A 605      52.290  25.000  33.800  1.00  0.00           H
ATOM    355  OG  SER A 605      53.040  23.210  34.210  1.00  0.00           O
ATOM    356  HG1 SER A 605      53.910  22.870  34.450  1.00  0.00           H
ATOM    357  C   SER A 605      53.970  26.660  35.500  1.00  0.00           C
ATOM    358  O   SER A 605      54.800  26.960  34.580  1.00  0.00           O
ATOM    359  N   LEU A 606      53.610  27.580  36.430  1.00  0.00           N
ATOM    360  HN  LEU A 606      52.980  27.310  37.160  1.00  0.00           H
ATOM    361  CA  LEU A 606      54.040  28.970  36.360  1.00  0.00           C
ATOM    362  HA  LEU A 606      54.980  29.040  35.860  1.00  0.00           H
ATOM    363  CB  LEU A 606      52.990  29.900  35.730  1.00  0.00           C
ATOM    364  HB1 LEU A 606      53.360  30.940  35.650  1.00  0.00           H
ATOM    365  HB2 LEU A 606      52.090  29.980  36.370  1.00  0.00           H
ATOM    366  CG  LEU A 606      52.420  29.560  34.300  1.00  0.00           C
ATOM    367  HG  LEU A 606      52.420  28.460  34.150  1.00  0.00           H
ATOM    368  CD1 LEU A 606      50.950  29.960  34.160  1.00  0.00           C
ATOM    369 HD11 LEU A 606      50.880  31.070  34.120  1.00  0.00           H
ATOM    370 HD12 LEU A 606      50.300  29.530  34.950  1.00  0.00           H
ATOM    371 HD13 LEU A 606      50.530  29.550  33.230  1.00  0.00           H
ATOM    372  CD2 LEU A 606      53.150  30.210  33.190  1.00  0.00           C
ATOM    373 HD21 LEU A 606      53.960  29.460  33.070  1.00  0.00           H
ATOM    374 HD22 LEU A 606      53.530  31.210  33.530  1.00  0.00           H
ATOM    375 HD23 LEU A 606      52.570  30.440  32.280  1.00  0.00           H
ATOM    376  C   LEU A 606      54.360  29.500  37.770  1.00  0.00           C
ATOM    377  O   LEU A 606      54.430  28.740  38.710  1.00  0.00           O
ATOM    378  N   GLN A 607      54.810  30.750  37.930  1.00  0.00           N
ATOM    379  HN  GLN A 607      54.830  31.430  37.200  1.00  0.00           H
ATOM    380  CA  GLN A 607      55.250  31.270  39.210  1.00  0.00           C
ATOM    381  HA  GLN A 607      56.070  30.650  39.550  1.00  0.00           H
ATOM    382  CB  GLN A 607      55.780  32.760  39.090  1.00  0.00           C
ATOM    383  HB1 GLN A 607      55.810  33.260  40.080  1.00  0.00           H
ATOM    384  HB2 GLN A 607      55.010  33.310  38.510  1.00  0.00           H
ATOM    385  CG  GLN A 607      57.130  33.040  38.250  1.00  0.00           C
ATOM    386  HG1 GLN A 607      57.420  34.120  38.220  1.00  0.00           H
ATOM    387  HG2 GLN A 607      56.780  32.910  37.200  1.00  0.00           H
ATOM    388  CD  GLN A 607      58.280  32.120  38.610  1.00  0.00           C
ATOM    389  OE1 GLN A 607      58.730  32.120  39.740  1.00  0.00           O
ATOM    390  NE2 GLN A 607      58.750  31.390  37.600  1.00  0.00           N
ATOM    391 HE21 GLN A 607      59.670  31.020  37.780  1.00  0.00           H
ATOM    392 HE22 GLN A 607      58.220  31.280  36.770  1.00  0.00           H
ATOM    393  C   GLN A 607      54.380  31.110  40.450  1.00  0.00           C
ATOM    394  O   GLN A 607      53.320  31.720  40.620  1.00  0.00           O
ATOM    395  N   CYS A 608      54.750  30.120  41.340  1.00  0.00           N
ATOM    396  HN  CYS A 608      55.550  29.560  41.150  1.00  0.00           H
ATOM    397  CA  CYS A 608      54.000  29.760  42.550  1.00  0.00           C
ATOM    398  HA  CYS A 608      53.280  30.540  42.830  1.00  0.00           H
ATOM    399  CB  CYS A 608      53.340  28.350  42.470  1.00  0.00           C
ATOM    400  HB1 CYS A 608      52.730  28.150  43.380  1.00  0.00           H
ATOM    401  HB2 CYS A 608      54.180  27.630  42.500  1.00  0.00           H
ATOM    402  SG  CYS A 608      52.180  28.280  41.070  1.00  0.00           S
ATOM    403  HG1 CYS A 608      53.180  28.240  40.190  1.00  0.00           H
ATOM    404  C   CYS A 608      54.780  29.810  43.840  1.00  0.00           C
ATOM    405  O   CYS A 608      54.610  30.800  44.480  1.00  0.00           O
ATOM    406  N   LEU A 609      55.630  28.820  44.220  1.00  0.00           N
ATOM    407  HN  LEU A 609      55.950  28.140  43.560  1.00  0.00           H
ATOM    408  CA  LEU A 609      56.170  28.580  45.560  1.00  0.00           C
ATOM    409  HA  LEU A 609      55.310  28.250  46.120  1.00  0.00           H
ATOM    410  CB  LEU A 609      56.990  27.300  45.510  1.00  0.00           C
ATOM    411  HB1 LEU A 609      57.670  27.400  44.630  1.00  0.00           H
ATOM    412  HB2 LEU A 609      56.320  26.450  45.260  1.00  0.00           H
ATOM    413  CG  LEU A 609      57.810  26.940  46.820  1.00  0.00           C
ATOM    414  HG  LEU A 609      58.300  27.880  47.160  1.00  0.00           H
ATOM    415  CD1 LEU A 609      56.920  26.680  48.030  1.00  0.00           C
ATOM    416 HD11 LEU A 609      56.220  27.500  48.280  1.00  0.00           H
ATOM    417 HD12 LEU A 609      57.590  26.540  48.910  1.00  0.00           H
ATOM    418 HD13 LEU A 609      56.340  25.750  47.870  1.00  0.00           H
ATOM    419  CD2 LEU A 609      58.840  25.900  46.600  1.00  0.00           C
ATOM    420 HD21 LEU A 609      58.390  25.040  46.060  1.00  0.00           H
ATOM    421 HD22 LEU A 609      59.240  25.540  47.570  1.00  0.00           H
ATOM    422 HD23 LEU A 609      59.750  26.270  46.080  1.00  0.00           H
ATOM    423  C   LEU A 609      56.770  29.730  46.220  1.00  0.00           C
ATOM    424  O   LEU A 609      56.410  30.100  47.310  1.00  0.00           O
ATOM    425  N   ALA A 610      57.880  30.330  45.590  1.00  0.00           N
ATOM    426  HN  ALA A 610      58.140  30.000  44.690  1.00  0.00           H
ATOM    427  CA  ALA A 610      58.620  31.450  46.190  1.00  0.00           C
ATOM    428  HA  ALA A 610      59.080  31.050  47.080  1.00  0.00           H
ATOM    429  CB  ALA A 610      59.830  31.840  45.240  1.00  0.00           C
ATOM    430  HB1 ALA A 610      60.630  31.070  45.170  1.00  0.00           H
ATOM    431  HB2 ALA A 610      60.340  32.700  45.730  1.00  0.00           H
ATOM    432  HB3 ALA A 610      59.530  32.070  44.200  1.00  0.00           H
ATOM    433  C   ALA A 610      57.760  32.690  46.500  1.00  0.00           C
ATOM    434  O   ALA A 610      57.850  33.330  47.570  1.00  0.00           O
ATOM    435  N   SER A 611      56.870  33.020  45.500  1.00  0.00           N
ATOM    436  HN  SER A 611      56.870  32.470  44.670  1.00  0.00           H
ATOM    437  CA  SER A 611      55.860  34.090  45.570  1.00  0.00           C
ATOM    438  HA  SER A 611      56.380  35.010  45.830  1.00  0.00           H
ATOM    439  CB  SER A 611      55.000  34.270  44.300  1.00  0.00           C
ATOM    440  HB1 SER A 611      54.450  35.230  44.250  1.00  0.00           H
ATOM    441  HB2 SER A 611      54.320  33.390  44.290  1.00  0.00           H
ATOM    442  OG  SER A 611      55.870  34.400  43.180  1.00  0.00           O
ATOM    443  HG1 SER A 611      56.250  33.540  43.020  1.00  0.00           H
ATOM    444  C   SER A 611      54.900  33.820  46.690  1.00  0.00           C
ATOM    445  O   SER A 611      54.660  34.680  47.530  1.00  0.00           O
ATOM    446  N   ILE A 612      54.350  32.580  46.740  1.00  0.00           N
ATOM    447  HN  ILE A 612      54.650  31.850  46.140  1.00  0.00           H
ATOM    448  CA  ILE A 612      53.540  32.080  47.900  1.00  0.00           C
ATOM    449  HA  ILE A 612      52.650  32.680  47.820  1.00  0.00           H
ATOM    450  CB  ILE A 612      53.090  30.650  47.660  1.00  0.00           C
ATOM    451  HB  ILE A 612      53.940  30.070  47.250  1.00  0.00           H
ATOM    452  CG2 ILE A 612      52.600  29.920  48.940  1.00  0.00           C
ATOM    453 HG21 ILE A 612      53.280  30.140  49.800  1.00  0.00           H
ATOM    454 HG22 ILE A 612      52.450  28.840  48.720  1.00  0.00           H
ATOM    455 HG23 ILE A 612      51.580  30.300  49.200  1.00  0.00           H
ATOM    456  CG1 ILE A 612      51.940  30.730  46.600  1.00  0.00           C
ATOM    457 HG11 ILE A 612      52.310  31.380  45.770  1.00  0.00           H
ATOM    458 HG12 ILE A 612      51.030  31.250  46.960  1.00  0.00           H
ATOM    459  CD  ILE A 612      51.540  29.410  45.860  1.00  0.00           C
ATOM    460  HD1 ILE A 612      50.840  28.760  46.430  1.00  0.00           H
ATOM    461  HD2 ILE A 612      52.380  28.780  45.480  1.00  0.00           H
ATOM    462  HD3 ILE A 612      50.960  29.660  44.950  1.00  0.00           H
ATOM    463  C   ILE A 612      54.100  32.390  49.260  1.00  0.00           C
ATOM    464  O   ILE A 612      53.530  33.090  50.060  1.00  0.00           O
ATOM    465  N   LEU A 613      55.410  31.920  49.480  1.00  0.00           N
ATOM    466  HN  LEU A 613      55.900  31.430  48.760  1.00  0.00           H
ATOM    467  CA  LEU A 613      56.250  32.310  50.620  1.00  0.00           C
ATOM    468  HA  LEU A 613      55.620  32.060  51.460  1.00  0.00           H
ATOM    469  CB  LEU A 613      57.660  31.570  50.730  1.00  0.00           C
ATOM    470  HB1 LEU A 613      58.300  32.090  51.490  1.00  0.00           H
ATOM    471  HB2 LEU A 613      58.140  31.600  49.730  1.00  0.00           H
ATOM    472  CG  LEU A 613      57.520  30.180  51.110  1.00  0.00           C
ATOM    473  HG  LEU A 613      56.530  29.910  50.670  1.00  0.00           H
ATOM    474  CD1 LEU A 613      58.720  29.300  50.700  1.00  0.00           C
ATOM    475 HD11 LEU A 613      58.800  29.120  49.600  1.00  0.00           H
ATOM    476 HD12 LEU A 613      58.610  28.250  51.020  1.00  0.00           H
ATOM    477 HD13 LEU A 613      59.700  29.690  51.050  1.00  0.00           H
ATOM    478  CD2 LEU A 613      57.390  30.100  52.620  1.00  0.00           C
ATOM    479 HD21 LEU A 613      58.310  30.420  53.170  1.00  0.00           H
ATOM    480 HD22 LEU A 613      57.180  29.050  52.900  1.00  0.00           H
ATOM    481 HD23 LEU A 613      56.570  30.710  53.030  1.00  0.00           H
ATOM    482  C   LEU A 613      56.440  33.800  50.990  1.00  0.00           C
ATOM    483  O   LEU A 613      56.150  34.210  52.100  1.00  0.00           O
ATOM    484  N   PHE A 614      56.840  34.570  50.020  1.00  0.00           N
ATOM    485  HN  PHE A 614      57.130  34.110  49.180  1.00  0.00           H
ATOM    486  CA  PHE A 614      56.970  35.990  50.020  1.00  0.00           C
ATOM    487  HA  PHE A 614      57.700  36.330  50.740  1.00  0.00           H
ATOM    488  CB  PHE A 614      57.650  36.510  48.760  1.00  0.00           C
ATOM    489  HB1 PHE A 614      57.160  36.020  47.890  1.00  0.00           H
ATOM    490  HB2 PHE A 614      58.730  36.270  48.820  1.00  0.00           H
ATOM    491  CG  PHE A 614      57.650  38.050  48.490  1.00  0.00           C
ATOM    492  CD1 PHE A 614      58.010  38.980  49.490  1.00  0.00           C
ATOM    493  HD1 PHE A 614      58.400  38.620  50.420  1.00  0.00           H
ATOM    494  CE1 PHE A 614      57.840  40.380  49.380  1.00  0.00           C
ATOM    495  HE1 PHE A 614      58.190  40.960  50.220  1.00  0.00           H
ATOM    496  CZ  PHE A 614      57.160  40.880  48.330  1.00  0.00           C
ATOM    497  HZ  PHE A 614      56.950  41.930  48.300  1.00  0.00           H
ATOM    498  CD2 PHE A 614      57.160  38.600  47.290  1.00  0.00           C
ATOM    499  HD2 PHE A 614      56.770  38.010  46.460  1.00  0.00           H
ATOM    500  CE2 PHE A 614      56.840  39.950  47.300  1.00  0.00           C
ATOM    501  HE2 PHE A 614      56.360  40.390  46.430  1.00  0.00           H
ATOM    502  C   PHE A 614      55.750  36.770  50.360  1.00  0.00           C
ATOM    503  O   PHE A 614      55.730  37.680  51.180  1.00  0.00           O
ATOM    504  N   LEU A 615      54.540  36.400  49.790  1.00  0.00           N
ATOM    505  HN  LEU A 615      54.500  35.710  49.070  1.00  0.00           H
ATOM    506  CA  LEU A 615      53.300  37.150  50.020  1.00  0.00           C
ATOM    507  HA  LEU A 615      53.470  38.210  49.840  1.00  0.00           H
ATOM    508  CB  LEU A 615      52.340  36.930  48.920  1.00  0.00           C
ATOM    509  HB1 LEU A 615      51.260  37.120  49.110  1.00  0.00           H
ATOM    510  HB2 LEU A 615      52.320  35.830  48.680  1.00  0.00           H
ATOM    511  CG  LEU A 615      52.630  37.440  47.470  1.00  0.00           C
ATOM    512  HG  LEU A 615      53.700  37.190  47.260  1.00  0.00           H
ATOM    513  CD1 LEU A 615      51.760  36.760  46.380  1.00  0.00           C
ATOM    514 HD11 LEU A 615      52.140  37.020  45.360  1.00  0.00           H
ATOM    515 HD12 LEU A 615      50.720  37.080  46.590  1.00  0.00           H
ATOM    516 HD13 LEU A 615      51.760  35.680  46.610  1.00  0.00           H
ATOM    517  CD2 LEU A 615      52.430  38.940  47.280  1.00  0.00           C
ATOM    518 HD21 LEU A 615      52.570  39.200  46.210  1.00  0.00           H
ATOM    519 HD22 LEU A 615      53.220  39.420  47.900  1.00  0.00           H
ATOM    520 HD23 LEU A 615      51.410  39.250  47.590  1.00  0.00           H
ATOM    521  C   LEU A 615      52.640  36.910  51.360  1.00  0.00           C
ATOM    522  O   LEU A 615      52.070  37.820  51.930  1.00  0.00           O
ATOM    523  N   TYR A 616      52.720  35.600  51.860  1.00  0.00           N
ATOM    524  HN  TYR A 616      53.210  34.900  51.350  1.00  0.00           H
ATOM    525  CA  TYR A 616      52.180  35.140  53.120  1.00  0.00           C
ATOM    526  HA  TYR A 616      51.130  35.400  53.090  1.00  0.00           H
ATOM    527  CB  TYR A 616      52.430  33.630  53.240  1.00  0.00           C
ATOM    528  HB1 TYR A 616      53.520  33.490  53.120  1.00  0.00           H
ATOM    529  HB2 TYR A 616      51.980  33.080  52.390  1.00  0.00           H
ATOM    530  CG  TYR A 616      52.010  32.990  54.580  1.00  0.00           C
ATOM    531  CD1 TYR A 616      50.940  33.440  55.410  1.00  0.00           C
ATOM    532  HD1 TYR A 616      50.360  34.310  55.140  1.00  0.00           H
ATOM    533  CE1 TYR A 616      50.630  32.930  56.650  1.00  0.00           C
ATOM    534  HE1 TYR A 616      49.850  33.380  57.250  1.00  0.00           H
ATOM    535  CZ  TYR A 616      51.430  31.900  57.170  1.00  0.00           C
ATOM    536  OH  TYR A 616      51.000  31.360  58.390  1.00  0.00           O
ATOM    537  HH  TYR A 616      50.220  31.770  58.770  1.00  0.00           H
ATOM    538  CD2 TYR A 616      52.720  31.880  55.110  1.00  0.00           C
ATOM    539  HD2 TYR A 616      53.450  31.380  54.500  1.00  0.00           H
ATOM    540  CE2 TYR A 616      52.460  31.390  56.440  1.00  0.00           C
ATOM    541  HE2 TYR A 616      53.130  30.610  56.770  1.00  0.00           H
ATOM    542  C   TYR A 616      52.740  35.900  54.310  1.00  0.00           C
ATOM    543  O   TYR A 616      52.060  36.520  55.100  1.00  0.00           O
ATOM    544  N   CYS A 617      54.060  36.040  54.350  1.00  0.00           N
ATOM    545  HN  CYS A 617      54.590  35.550  53.650  1.00  0.00           H
ATOM    546  CA  CYS A 617      54.670  36.880  55.330  1.00  0.00           C
ATOM    547  HA  CYS A 617      54.250  36.640  56.290  1.00  0.00           H
ATOM    548  CB  CYS A 617      56.180  36.540  55.630  1.00  0.00           C
ATOM    549  HB1 CYS A 617      56.270  35.590  56.200  1.00  0.00           H
ATOM    550  HB2 CYS A 617      56.540  37.370  56.280  1.00  0.00           H
ATOM    551  SG  CYS A 617      57.290  36.300  54.240  1.00  0.00           S
ATOM    552  HG1 CYS A 617      56.730  35.190  53.790  1.00  0.00           H
ATOM    553  C   CYS A 617      54.550  38.430  55.270  1.00  0.00           C
ATOM    554  O   CYS A 617      54.320  39.090  56.280  1.00  0.00           O
ATOM    555  N   ALA A 618      54.680  38.990  54.070  1.00  0.00           N
ATOM    556  HN  ALA A 618      55.000  38.500  53.270  1.00  0.00           H
ATOM    557  CA  ALA A 618      54.220  40.360  53.820  1.00  0.00           C
ATOM    558  HA  ALA A 618      54.910  40.960  54.400  1.00  0.00           H
ATOM    559  CB  ALA A 618      54.560  40.730  52.320  1.00  0.00           C
ATOM    560  HB1 ALA A 618      54.040  41.690  52.180  1.00  0.00           H
ATOM    561  HB2 ALA A 618      54.130  40.010  51.590  1.00  0.00           H
ATOM    562  HB3 ALA A 618      55.660  40.670  52.150  1.00  0.00           H
ATOM    563  C   ALA A 618      52.740  40.730  54.160  1.00  0.00           C
ATOM    564  O   ALA A 618      52.470  41.770  54.830  1.00  0.00           O
ATOM    565  N   CYS A 619      51.760  40.060  53.580  1.00  0.00           N
ATOM    566  HN  CYS A 619      52.010  39.260  53.020  1.00  0.00           H
ATOM    567  CA  CYS A 619      50.360  40.390  53.730  1.00  0.00           C
ATOM    568  HA  CYS A 619      50.190  41.460  53.730  1.00  0.00           H
ATOM    569  CB  CYS A 619      49.570  39.740  52.560  1.00  0.00           C
ATOM    570  HB1 CYS A 619      48.490  40.020  52.630  1.00  0.00           H
ATOM    571  HB2 CYS A 619      49.710  38.660  52.760  1.00  0.00           H
ATOM    572  SG  CYS A 619      50.160  40.040  50.840  1.00  0.00           S
ATOM    573  HG1 CYS A 619      51.220  39.230  50.930  1.00  0.00           H
ATOM    574  C   CYS A 619      49.760  39.970  55.090  1.00  0.00           C
ATOM    575  O   CYS A 619      48.750  40.490  55.540  1.00  0.00           O
ATOM    576  N   MET A 620      50.310  38.920  55.800  1.00  0.00           N
ATOM    577  HN  MET A 620      51.080  38.430  55.410  1.00  0.00           H
ATOM    578  CA  MET A 620      49.910  38.530  57.160  1.00  0.00           C
ATOM    579  HA  MET A 620      48.870  38.240  57.100  1.00  0.00           H
ATOM    580  CB  MET A 620      50.760  37.350  57.610  1.00  0.00           C
ATOM    581  HB1 MET A 620      51.840  37.600  57.500  1.00  0.00           H
ATOM    582  HB2 MET A 620      50.620  36.490  56.940  1.00  0.00           H
ATOM    583  CG  MET A 620      50.470  36.810  59.070  1.00  0.00           C
ATOM    584  HG1 MET A 620      49.370  36.730  59.210  1.00  0.00           H
ATOM    585  HG2 MET A 620      50.920  37.510  59.800  1.00  0.00           H
ATOM    586  SD  MET A 620      51.150  35.170  59.380  1.00  0.00           S
ATOM    587  CE  MET A 620      52.920  35.460  58.860  1.00  0.00           C
ATOM    588  HE1 MET A 620      53.560  34.800  59.500  1.00  0.00           H
ATOM    589  HE2 MET A 620      53.200  36.540  58.860  1.00  0.00           H
ATOM    590  HE3 MET A 620      53.140  35.160  57.820  1.00  0.00           H
ATOM    591  C   MET A 620      50.040  39.560  58.200  1.00  0.00           C
ATOM    592  O   MET A 620      49.220  39.590  59.110  1.00  0.00           O
ATOM    593  N   SER A 621      51.110  40.370  58.250  1.00  0.00           N
ATOM    594  HN  SER A 621      51.800  40.420  57.530  1.00  0.00           H
ATOM    595  CA  SER A 621      51.190  41.310  59.320  1.00  0.00           C
ATOM    596  HA  SER A 621      51.110  40.730  60.230  1.00  0.00           H
ATOM    597  CB  SER A 621      52.650  41.850  59.270  1.00  0.00           C
ATOM    598  HB1 SER A 621      53.040  42.000  58.240  1.00  0.00           H
ATOM    599  HB2 SER A 621      53.250  41.030  59.750  1.00  0.00           H
ATOM    600  OG  SER A 621      52.890  43.040  60.050  1.00  0.00           O
ATOM    601  HG1 SER A 621      52.600  42.770  60.930  1.00  0.00           H
ATOM    602  C   SER A 621      50.190  42.420  59.250  1.00  0.00           C
ATOM    603  O   SER A 621      49.650  42.720  60.320  1.00  0.00           O
ATOM    604  N   PRO A 622      49.810  43.140  58.220  1.00  0.00           N
ATOM    605  CD  PRO A 622      50.400  43.190  56.870  1.00  0.00           C
ATOM    606  HD1 PRO A 622      50.000  42.280  56.350  1.00  0.00           H
ATOM    607  HD2 PRO A 622      51.510  43.120  56.890  1.00  0.00           H
ATOM    608  CA  PRO A 622      48.630  44.000  58.250  1.00  0.00           C
ATOM    609  HA  PRO A 622      48.910  44.880  58.800  1.00  0.00           H
ATOM    610  CB  PRO A 622      48.370  44.380  56.830  1.00  0.00           C
ATOM    611  HB1 PRO A 622      47.980  45.420  56.760  1.00  0.00           H
ATOM    612  HB2 PRO A 622      47.630  43.680  56.400  1.00  0.00           H
ATOM    613  CG  PRO A 622      49.760  44.390  56.230  1.00  0.00           C
ATOM    614  HG1 PRO A 622      49.710  44.380  55.130  1.00  0.00           H
ATOM    615  HG2 PRO A 622      50.350  45.300  56.500  1.00  0.00           H
ATOM    616  C   PRO A 622      47.340  43.260  58.730  1.00  0.00           C
ATOM    617  O   PRO A 622      46.670  43.890  59.520  1.00  0.00           O
ATOM    618  N   VAL A 623      47.030  41.980  58.230  1.00  0.00           N
ATOM    619  HN  VAL A 623      47.630  41.500  57.600  1.00  0.00           H
ATOM    620  CA  VAL A 623      45.940  41.140  58.660  1.00  0.00           C
ATOM    621  HA  VAL A 623      45.070  41.750  58.450  1.00  0.00           H
ATOM    622  CB  VAL A 623      45.890  39.980  57.750  1.00  0.00           C
ATOM    623  HB  VAL A 623      46.910  39.550  57.590  1.00  0.00           H
ATOM    624  CG1 VAL A 623      44.890  39.000  58.450  1.00  0.00           C
ATOM    625 HG11 VAL A 623      44.730  38.090  57.820  1.00  0.00           H
ATOM    626 HG12 VAL A 623      43.890  39.440  58.530  1.00  0.00           H
ATOM    627 HG13 VAL A 623      45.240  38.640  59.440  1.00  0.00           H
ATOM    628  CG2 VAL A 623      45.450  40.320  56.310  1.00  0.00           C
ATOM    629 HG21 VAL A 623      45.060  41.360  56.230  1.00  0.00           H
ATOM    630 HG22 VAL A 623      44.550  39.810  55.890  1.00  0.00           H
ATOM    631 HG23 VAL A 623      46.270  40.250  55.560  1.00  0.00           H
ATOM    632  C   VAL A 623      45.950  40.880  60.210  1.00  0.00           C
ATOM    633  O   VAL A 623      44.880  41.130  60.850  1.00  0.00           O
ATOM    634  N   ILE A 624      47.080  40.520  60.890  1.00  0.00           N
ATOM    635  HN  ILE A 624      47.920  40.390  60.360  1.00  0.00           H
ATOM    636  CA  ILE A 624      47.190  40.630  62.290  1.00  0.00           C
ATOM    637  HA  ILE A 624      46.360  40.160  62.790  1.00  0.00           H
ATOM    638  CB  ILE A 624      48.550  40.030  62.670  1.00  0.00           C
ATOM    639  HB  ILE A 624      49.410  40.360  62.050  1.00  0.00           H
ATOM    640  CG2 ILE A 624      48.820  40.260  64.200  1.00  0.00           C
ATOM    641 HG21 ILE A 624      49.760  39.760  64.510  1.00  0.00           H
ATOM    642 HG22 ILE A 624      47.950  39.870  64.780  1.00  0.00           H
ATOM    643 HG23 ILE A 624      48.970  41.350  64.360  1.00  0.00           H
ATOM    644  CG1 ILE A 624      48.570  38.430  62.410  1.00  0.00           C
ATOM    645 HG11 ILE A 624      48.400  38.330  61.320  1.00  0.00           H
ATOM    646 HG12 ILE A 624      47.680  38.160  63.020  1.00  0.00           H
ATOM    647  CD  ILE A 624      49.850  37.670  62.800  1.00  0.00           C
ATOM    648  HD1 ILE A 624      50.140  37.690  63.880  1.00  0.00           H
ATOM    649  HD2 ILE A 624      50.680  38.160  62.270  1.00  0.00           H
ATOM    650  HD3 ILE A 624      49.700  36.610  62.510  1.00  0.00           H
ATOM    651  C   ILE A 624      47.080  42.080  62.910  1.00  0.00           C
ATOM    652  O   ILE A 624      46.410  42.240  63.950  1.00  0.00           O
ATOM    653  N   THR A 625      47.790  43.070  62.310  1.00  0.00           N
ATOM    654  HN  THR A 625      48.240  42.890  61.440  1.00  0.00           H
ATOM    655  CA  THR A 625      47.780  44.370  62.850  1.00  0.00           C
ATOM    656  HA  THR A 625      48.100  44.370  63.890  1.00  0.00           H
ATOM    657  CB  THR A 625      48.660  45.260  62.070  1.00  0.00           C
ATOM    658  HB  THR A 625      48.350  45.520  61.040  1.00  0.00           H
ATOM    659  OG1 THR A 625      50.030  44.860  61.940  1.00  0.00           O
ATOM    660  HG1 THR A 625      49.920  44.200  61.260  1.00  0.00           H
ATOM    661  CG2 THR A 625      48.810  46.600  62.820  1.00  0.00           C
ATOM    662 HG21 THR A 625      49.460  47.360  62.330  1.00  0.00           H
ATOM    663 HG22 THR A 625      49.330  46.460  63.790  1.00  0.00           H
ATOM    664 HG23 THR A 625      47.860  47.170  62.880  1.00  0.00           H
ATOM    665  C   THR A 625      46.370  45.030  62.930  1.00  0.00           C
ATOM    666  O   THR A 625      45.960  45.770  63.860  1.00  0.00           O
ATOM    667  N   PHE A 626      45.630  44.800  61.880  1.00  0.00           N
ATOM    668  HN  PHE A 626      46.020  44.330  61.090  1.00  0.00           H
ATOM    669  CA  PHE A 626      44.190  45.090  61.780  1.00  0.00           C
ATOM    670  HA  PHE A 626      44.070  46.140  61.980  1.00  0.00           H
ATOM    671  CB  PHE A 626      43.730  44.450  60.390  1.00  0.00           C
ATOM    672  HB1 PHE A 626      43.870  43.360  60.260  1.00  0.00           H
ATOM    673  HB2 PHE A 626      44.370  44.930  59.630  1.00  0.00           H
ATOM    674  CG  PHE A 626      42.280  44.820  59.970  1.00  0.00           C
ATOM    675  CD1 PHE A 626      41.750  43.860  59.120  1.00  0.00           C
ATOM    676  HD1 PHE A 626      42.340  43.010  58.850  1.00  0.00           H
ATOM    677  CE1 PHE A 626      40.490  44.140  58.530  1.00  0.00           C
ATOM    678  HE1 PHE A 626      40.080  43.390  57.860  1.00  0.00           H
ATOM    679  CZ  PHE A 626      39.820  45.250  58.890  1.00  0.00           C
ATOM    680  HZ  PHE A 626      38.850  45.440  58.470  1.00  0.00           H
ATOM    681  CD2 PHE A 626      41.620  45.980  60.270  1.00  0.00           C
ATOM    682  HD2 PHE A 626      42.040  46.660  61.000  1.00  0.00           H
ATOM    683  CE2 PHE A 626      40.330  46.190  59.870  1.00  0.00           C
ATOM    684  HE2 PHE A 626      39.630  46.890  60.310  1.00  0.00           H
ATOM    685  C   PHE A 626      43.360  44.390  62.870  1.00  0.00           C
ATOM    686  O   PHE A 626      42.450  45.000  63.470  1.00  0.00           O
ATOM    687  N   GLY A 627      43.690  43.080  63.200  1.00  0.00           N
ATOM    688  HN  GLY A 627      44.310  42.520  62.650  1.00  0.00           H
ATOM    689  CA  GLY A 627      43.020  42.640  64.370  1.00  0.00           C
ATOM    690  HA1 GLY A 627      43.290  41.600  64.430  1.00  0.00           H
ATOM    691  HA2 GLY A 627      41.950  42.740  64.170  1.00  0.00           H
ATOM    692  C   GLY A 627      43.340  43.230  65.720  1.00  0.00           C
ATOM    693  O   GLY A 627      42.450  43.460  66.560  1.00  0.00           O
ATOM    694  N   GLY A 628      44.580  43.630  65.910  1.00  0.00           N
ATOM    695  HN  GLY A 628      45.170  43.350  65.160  1.00  0.00           H
ATOM    696  CA  GLY A 628      44.970  44.520  66.930  1.00  0.00           C
ATOM    697  HA1 GLY A 628      46.000  44.760  66.670  1.00  0.00           H
ATOM    698  HA2 GLY A 628      44.890  44.020  67.880  1.00  0.00           H
ATOM    699  C   GLY A 628      44.250  45.890  66.950  1.00  0.00           C
ATOM    700  O   GLY A 628      43.770  46.370  67.960  1.00  0.00           O
ATOM    701  N   LEU A 629      44.280  46.500  65.740  1.00  0.00           N
ATOM    702  HN  LEU A 629      44.740  46.020  65.000  1.00  0.00           H
ATOM    703  CA  LEU A 629      43.660  47.780  65.510  1.00  0.00           C
ATOM    704  HA  LEU A 629      44.060  48.430  66.270  1.00  0.00           H
ATOM    705  CB  LEU A 629      44.040  48.520  64.190  1.00  0.00           C
ATOM    706  HB1 LEU A 629      43.450  49.460  64.180  1.00  0.00           H
ATOM    707  HB2 LEU A 629      43.940  47.780  63.380  1.00  0.00           H
ATOM    708  CG  LEU A 629      45.450  49.110  64.170  1.00  0.00           C
ATOM    709  HG  LEU A 629      46.060  48.250  64.500  1.00  0.00           H
ATOM    710  CD1 LEU A 629      46.020  49.430  62.820  1.00  0.00           C
ATOM    711 HD11 LEU A 629      45.630  50.410  62.450  1.00  0.00           H
ATOM    712 HD12 LEU A 629      45.720  48.590  62.170  1.00  0.00           H
ATOM    713 HD13 LEU A 629      47.120  49.560  62.720  1.00  0.00           H
ATOM    714  CD2 LEU A 629      45.570  50.310  65.150  1.00  0.00           C
ATOM    715 HD21 LEU A 629      46.620  50.640  65.270  1.00  0.00           H
ATOM    716 HD22 LEU A 629      45.190  50.160  66.190  1.00  0.00           H
ATOM    717 HD23 LEU A 629      45.010  51.210  64.820  1.00  0.00           H
ATOM    718  C   LEU A 629      42.160  47.830  65.710  1.00  0.00           C
ATOM    719  O   LEU A 629      41.630  48.660  66.400  1.00  0.00           O
ATOM    720  N   LEU A 630      41.440  46.900  65.060  1.00  0.00           N
ATOM    721  HN  LEU A 630      41.820  46.250  64.420  1.00  0.00           H
ATOM    722  CA  LEU A 630      40.060  46.770  65.180  1.00  0.00           C
ATOM    723  HA  LEU A 630      39.620  47.760  65.240  1.00  0.00           H
ATOM    724  CB  LEU A 630      39.450  45.980  64.040  1.00  0.00           C
ATOM    725  HB1 LEU A 630      39.660  44.900  64.160  1.00  0.00           H
ATOM    726  HB2 LEU A 630      39.870  46.290  63.060  1.00  0.00           H
ATOM    727  CG  LEU A 630      37.880  46.210  63.860  1.00  0.00           C
ATOM    728  HG  LEU A 630      37.290  45.910  64.750  1.00  0.00           H
ATOM    729  CD1 LEU A 630      37.690  47.690  63.430  1.00  0.00           C
ATOM    730 HD11 LEU A 630      37.890  47.800  62.340  1.00  0.00           H
ATOM    731 HD12 LEU A 630      38.240  48.450  64.030  1.00  0.00           H
ATOM    732 HD13 LEU A 630      36.610  47.900  63.600  1.00  0.00           H
ATOM    733  CD2 LEU A 630      37.380  45.260  62.780  1.00  0.00           C
ATOM    734 HD21 LEU A 630      36.290  45.450  62.840  1.00  0.00           H
ATOM    735 HD22 LEU A 630      37.480  44.180  63.040  1.00  0.00           H
ATOM    736 HD23 LEU A 630      37.820  45.580  61.810  1.00  0.00           H
ATOM    737  C   LEU A 630      39.660  46.200  66.510  1.00  0.00           C
ATOM    738  O   LEU A 630      38.590  46.480  67.020  1.00  0.00           O
ATOM    739  N   GLY A 631      40.490  45.390  67.100  1.00  0.00           N
ATOM    740  HN  GLY A 631      41.270  44.920  66.710  1.00  0.00           H
ATOM    741  CA  GLY A 631      40.440  45.180  68.550  1.00  0.00           C
ATOM    742  HA1 GLY A 631      41.370  44.670  68.710  1.00  0.00           H
ATOM    743  HA2 GLY A 631      39.570  44.560  68.710  1.00  0.00           H
ATOM    744  C   GLY A 631      40.420  46.470  69.390  1.00  0.00           C
ATOM    745  O   GLY A 631      39.410  46.800  69.920  1.00  0.00           O
ATOM    746  N   GLU A 632      41.540  47.300  69.280  1.00  0.00           N
ATOM    747  HN  GLU A 632      42.310  47.120  68.670  1.00  0.00           H
ATOM    748  CA  GLU A 632      41.590  48.640  69.920  1.00  0.00           C
ATOM    749  HA  GLU A 632      41.550  48.500  70.990  1.00  0.00           H
ATOM    750  CB  GLU A 632      42.870  49.470  69.530  1.00  0.00           C
ATOM    751  HB1 GLU A 632      42.560  50.540  69.580  1.00  0.00           H
ATOM    752  HB2 GLU A 632      43.240  49.260  68.500  1.00  0.00           H
ATOM    753  CG  GLU A 632      44.030  49.120  70.570  1.00  0.00           C
ATOM    754  HG1 GLU A 632      44.220  48.040  70.370  1.00  0.00           H
ATOM    755  HG2 GLU A 632      43.620  49.210  71.600  1.00  0.00           H
ATOM    756  CD  GLU A 632      45.320  49.860  70.430  1.00  0.00           C
ATOM    757  OE1 GLU A 632      46.280  49.560  71.190  1.00  0.00           O
ATOM    758  OE2 GLU A 632      45.410  50.870  69.650  1.00  0.00           O
ATOM    759  C   GLU A 632      40.360  49.540  69.560  1.00  0.00           C
ATOM    760  O   GLU A 632      39.660  50.130  70.430  1.00  0.00           O
ATOM    761  N   ALA A 633      39.940  49.610  68.320  1.00  0.00           N
ATOM    762  HN  ALA A 633      40.610  49.320  67.640  1.00  0.00           H
ATOM    763  CA  ALA A 633      38.740  50.290  67.920  1.00  0.00           C
ATOM    764  HA  ALA A 633      38.980  51.310  68.200  1.00  0.00           H
ATOM    765  CB  ALA A 633      38.660  50.240  66.330  1.00  0.00           C
ATOM    766  HB1 ALA A 633      38.570  49.180  66.000  1.00  0.00           H
ATOM    767  HB2 ALA A 633      39.580  50.690  65.930  1.00  0.00           H
ATOM    768  HB3 ALA A 633      37.790  50.910  66.090  1.00  0.00           H
ATOM    769  C   ALA A 633      37.410  49.890  68.560  1.00  0.00           C
ATOM    770  O   ALA A 633      36.550  50.650  68.860  1.00  0.00           O
ATOM    771  N   THR A 634      37.240  48.590  68.830  1.00  0.00           N
ATOM    772  HN  THR A 634      37.970  47.980  68.540  1.00  0.00           H
ATOM    773  CA  THR A 634      36.070  47.950  69.360  1.00  0.00           C
ATOM    774  HA  THR A 634      35.220  48.620  69.290  1.00  0.00           H
ATOM    775  CB  THR A 634      35.730  46.680  68.590  1.00  0.00           C
ATOM    776  HB  THR A 634      34.780  46.220  68.950  1.00  0.00           H
ATOM    777  OG1 THR A 634      36.730  45.690  68.600  1.00  0.00           O
ATOM    778  HG1 THR A 634      37.400  46.110  68.080  1.00  0.00           H
ATOM    779  CG2 THR A 634      35.440  47.120  67.120  1.00  0.00           C
ATOM    780 HG21 THR A 634      36.260  47.550  66.520  1.00  0.00           H
ATOM    781 HG22 THR A 634      34.550  47.780  66.970  1.00  0.00           H
ATOM    782 HG23 THR A 634      35.100  46.170  66.650  1.00  0.00           H
ATOM    783  C   THR A 634      36.150  47.710  70.890  1.00  0.00           C
ATOM    784  O   THR A 634      35.390  47.000  71.480  1.00  0.00           O
ATOM    785  N   GLU A 635      37.330  48.180  71.520  1.00  0.00           N
ATOM    786  HN  GLU A 635      37.980  48.650  70.930  1.00  0.00           H
ATOM    787  CA  GLU A 635      37.560  48.020  72.970  1.00  0.00           C
ATOM    788  HA  GLU A 635      38.510  48.490  73.150  1.00  0.00           H
ATOM    789  CB  GLU A 635      36.450  48.610  73.880  1.00  0.00           C
ATOM    790  HB1 GLU A 635      36.920  48.360  74.850  1.00  0.00           H
ATOM    791  HB2 GLU A 635      35.440  48.170  73.740  1.00  0.00           H
ATOM    792  CG  GLU A 635      36.460  50.120  73.910  1.00  0.00           C
ATOM    793  HG1 GLU A 635      36.110  50.360  72.890  1.00  0.00           H
ATOM    794  HG2 GLU A 635      37.520  50.440  73.930  1.00  0.00           H
ATOM    795  CD  GLU A 635      35.630  50.720  75.000  1.00  0.00           C
ATOM    796  OE1 GLU A 635      36.220  50.730  76.160  1.00  0.00           O
ATOM    797  OE2 GLU A 635      34.460  51.090  74.840  1.00  0.00           O
ATOM    798  C   GLU A 635      37.970  46.560  73.340  1.00  0.00           C
ATOM    799  O   GLU A 635      37.600  46.000  74.330  1.00  0.00           O
ATOM    800  N   GLY A 636      38.530  45.840  72.390  1.00  0.00           N
ATOM    801  HN  GLY A 636      38.790  46.330  71.570  1.00  0.00           H
ATOM    802  CA  GLY A 636      38.830  44.400  72.560  1.00  0.00           C
ATOM    803  HA1 GLY A 636      39.080  44.230  73.600  1.00  0.00           H
ATOM    804  HA2 GLY A 636      39.750  44.110  72.080  1.00  0.00           H
ATOM    805  C   GLY A 636      37.880  43.400  71.980  1.00  0.00           C
ATOM    806  O   GLY A 636      38.180  42.190  72.110  1.00  0.00           O
ATOM    807  N   ARG A 637      36.740  43.740  71.470  1.00  0.00           N
ATOM    808  HN  ARG A 637      36.500  44.700  71.340  1.00  0.00           H
ATOM    809  CA  ARG A 637      35.690  42.850  70.970  1.00  0.00           C
ATOM    810  HA  ARG A 637      35.410  42.290  71.840  1.00  0.00           H
ATOM    811  CB  ARG A 637      34.440  43.630  70.600  1.00  0.00           C
ATOM    812  HB1 ARG A 637      34.770  44.450  69.930  1.00  0.00           H
ATOM    813  HB2 ARG A 637      34.090  44.120  71.540  1.00  0.00           H
ATOM    814  CG  ARG A 637      33.280  42.870  69.970  1.00  0.00           C
ATOM    815  HG1 ARG A 637      33.550  42.570  68.940  1.00  0.00           H
ATOM    816  HG2 ARG A 637      32.430  43.580  69.950  1.00  0.00           H
ATOM    817  CD  ARG A 637      32.720  41.730  70.850  1.00  0.00           C
ATOM    818  HD1 ARG A 637      32.200  42.150  71.740  1.00  0.00           H
ATOM    819  HD2 ARG A 637      33.530  41.030  71.060  1.00  0.00           H
ATOM    820  NE  ARG A 637      31.720  40.900  69.990  1.00  0.00           N
ATOM    821  HE  ARG A 637      31.560  41.040  69.010  1.00  0.00           H
ATOM    822  CZ  ARG A 637      30.820  40.130  70.620  1.00  0.00           C
ATOM    823  NH1 ARG A 637      30.660  40.020  71.920  1.00  0.00           N
ATOM    824 HH11 ARG A 637      31.390  40.340  72.520  1.00  0.00           H
ATOM    825 HH12 ARG A 637      29.850  39.590  72.330  1.00  0.00           H
ATOM    826  NH2 ARG A 637      30.140  39.400  69.860  1.00  0.00           N
ATOM    827 HH21 ARG A 637      30.350  39.330  68.880  1.00  0.00           H
ATOM    828 HH22 ARG A 637      29.350  38.880  70.200  1.00  0.00           H
ATOM    829  C   ARG A 637      36.150  41.990  69.830  1.00  0.00           C
ATOM    830  O   ARG A 637      35.910  40.740  69.830  1.00  0.00           O
ATOM    831  N   ILE A 638      36.810  42.480  68.830  1.00  0.00           N
ATOM    832  HN  ILE A 638      36.860  43.470  68.730  1.00  0.00           H
ATOM    833  CA  ILE A 638      37.440  41.680  67.790  1.00  0.00           C
ATOM    834  HA  ILE A 638      36.880  40.780  67.590  1.00  0.00           H
ATOM    835  CB  ILE A 638      37.490  42.440  66.440  1.00  0.00           C
ATOM    836  HB  ILE A 638      37.790  43.460  66.730  1.00  0.00           H
ATOM    837  CG2 ILE A 638      38.450  41.940  65.340  1.00  0.00           C
ATOM    838 HG21 ILE A 638      39.530  42.120  65.540  1.00  0.00           H
ATOM    839 HG22 ILE A 638      38.160  42.680  64.550  1.00  0.00           H
ATOM    840 HG23 ILE A 638      38.200  40.940  64.920  1.00  0.00           H
ATOM    841  CG1 ILE A 638      36.000  42.630  65.920  1.00  0.00           C
ATOM    842 HG11 ILE A 638      36.170  43.570  65.350  1.00  0.00           H
ATOM    843 HG12 ILE A 638      35.360  42.930  66.780  1.00  0.00           H
ATOM    844  CD  ILE A 638      35.330  41.540  65.090  1.00  0.00           C
ATOM    845  HD1 ILE A 638      36.060  41.200  64.320  1.00  0.00           H
ATOM    846  HD2 ILE A 638      34.420  41.860  64.550  1.00  0.00           H
ATOM    847  HD3 ILE A 638      35.050  40.650  65.690  1.00  0.00           H
ATOM    848  C   ILE A 638      38.850  41.220  68.110  1.00  0.00           C
ATOM    849  O   ILE A 638      39.580  41.960  68.810  1.00  0.00           O
ATOM    850  N   SER A 639      39.110  40.000  67.700  1.00  0.00           N
ATOM    851  HN  SER A 639      38.410  39.600  67.110  1.00  0.00           H
ATOM    852  CA  SER A 639      40.290  39.200  68.030  1.00  0.00           C
ATOM    853  HA  SER A 639      40.850  39.600  68.870  1.00  0.00           H
ATOM    854  CB  SER A 639      40.010  37.790  68.600  1.00  0.00           C
ATOM    855  HB1 SER A 639      39.430  37.950  69.530  1.00  0.00           H
ATOM    856  HB2 SER A 639      40.990  37.300  68.830  1.00  0.00           H
ATOM    857  OG  SER A 639      39.490  36.850  67.700  1.00  0.00           O
ATOM    858  HG1 SER A 639      38.560  37.050  67.570  1.00  0.00           H
ATOM    859  C   SER A 639      41.160  39.110  66.820  1.00  0.00           C
ATOM    860  O   SER A 639      40.680  39.230  65.680  1.00  0.00           O
ATOM    861  N   ALA A 640      42.530  38.890  66.950  1.00  0.00           N
ATOM    862  HN  ALA A 640      42.970  38.840  67.840  1.00  0.00           H
ATOM    863  CA  ALA A 640      43.270  38.930  65.770  1.00  0.00           C
ATOM    864  HA  ALA A 640      42.940  39.720  65.120  1.00  0.00           H
ATOM    865  CB  ALA A 640      44.730  39.260  66.120  1.00  0.00           C
ATOM    866  HB1 ALA A 640      45.320  39.180  65.190  1.00  0.00           H
ATOM    867  HB2 ALA A 640      45.180  38.610  66.900  1.00  0.00           H
ATOM    868  HB3 ALA A 640      44.870  40.260  66.600  1.00  0.00           H
ATOM    869  C   ALA A 640      43.170  37.690  64.860  1.00  0.00           C
ATOM    870  O   ALA A 640      43.340  37.770  63.670  1.00  0.00           O
ATOM    871  N   ILE A 641      42.860  36.540  65.520  1.00  0.00           N
ATOM    872  HN  ILE A 641      42.750  36.540  66.500  1.00  0.00           H
ATOM    873  CA  ILE A 641      42.570  35.230  64.920  1.00  0.00           C
ATOM    874  HA  ILE A 641      43.400  35.090  64.240  1.00  0.00           H
ATOM    875  CB  ILE A 641      42.530  34.080  65.940  1.00  0.00           C
ATOM    876  HB  ILE A 641      43.380  34.280  66.630  1.00  0.00           H
ATOM    877  CG2 ILE A 641      41.310  34.010  66.920  1.00  0.00           C
ATOM    878 HG21 ILE A 641      41.520  34.680  67.770  1.00  0.00           H
ATOM    879 HG22 ILE A 641      41.330  33.030  67.450  1.00  0.00           H
ATOM    880 HG23 ILE A 641      40.330  34.260  66.440  1.00  0.00           H
ATOM    881  CG1 ILE A 641      42.670  32.700  65.210  1.00  0.00           C
ATOM    882 HG11 ILE A 641      41.710  32.540  64.680  1.00  0.00           H
ATOM    883 HG12 ILE A 641      42.690  31.870  65.970  1.00  0.00           H
ATOM    884  CD  ILE A 641      43.760  32.520  64.220  1.00  0.00           C
ATOM    885  HD1 ILE A 641      43.550  32.900  63.200  1.00  0.00           H
ATOM    886  HD2 ILE A 641      44.160  31.490  64.280  1.00  0.00           H
ATOM    887  HD3 ILE A 641      44.620  33.140  64.570  1.00  0.00           H
ATOM    888  C   ILE A 641      41.330  35.320  64.050  1.00  0.00           C
ATOM    889  O   ILE A 641      41.220  34.730  62.960  1.00  0.00           O
ATOM    890  N   GLU A 642      40.260  36.070  64.470  1.00  0.00           N
ATOM    891  HN  GLU A 642      40.130  36.370  65.420  1.00  0.00           H
ATOM    892  CA  GLU A 642      39.110  36.490  63.610  1.00  0.00           C
ATOM    893  HA  GLU A 642      38.760  35.530  63.260  1.00  0.00           H
ATOM    894  CB  GLU A 642      38.020  37.290  64.390  1.00  0.00           C
ATOM    895  HB1 GLU A 642      37.320  37.670  63.630  1.00  0.00           H
ATOM    896  HB2 GLU A 642      38.570  38.090  64.930  1.00  0.00           H
ATOM    897  CG  GLU A 642      37.190  36.450  65.460  1.00  0.00           C
ATOM    898  HG1 GLU A 642      37.870  35.790  66.040  1.00  0.00           H
ATOM    899  HG2 GLU A 642      36.440  35.770  65.010  1.00  0.00           H
ATOM    900  CD  GLU A 642      36.520  37.370  66.460  1.00  0.00           C
ATOM    901  OE1 GLU A 642      35.280  37.400  66.410  1.00  0.00           O
ATOM    902  OE2 GLU A 642      37.160  37.930  67.340  1.00  0.00           O
ATOM    903  C   GLU A 642      39.480  37.320  62.410  1.00  0.00           C
ATOM    904  O   GLU A 642      38.960  37.170  61.370  1.00  0.00           O
ATOM    905  N   SER A 643      40.490  38.210  62.500  1.00  0.00           N
ATOM    906  HN  SER A 643      40.820  38.390  63.430  1.00  0.00           H
ATOM    907  CA  SER A 643      40.910  39.110  61.400  1.00  0.00           C
ATOM    908  HA  SER A 643      40.050  39.500  60.880  1.00  0.00           H
ATOM    909  CB  SER A 643      41.780  40.220  61.920  1.00  0.00           C
ATOM    910  HB1 SER A 643      42.720  39.860  62.410  1.00  0.00           H
ATOM    911  HB2 SER A 643      41.220  40.640  62.790  1.00  0.00           H
ATOM    912  OG  SER A 643      42.080  41.240  60.940  1.00  0.00           O
ATOM    913  HG1 SER A 643      43.000  41.130  60.680  1.00  0.00           H
ATOM    914  C   SER A 643      41.600  38.320  60.350  1.00  0.00           C
ATOM    915  O   SER A 643      41.320  38.430  59.110  1.00  0.00           O
ATOM    916  N   LEU A 644      42.350  37.280  60.750  1.00  0.00           N
ATOM    917  HN  LEU A 644      42.550  37.190  61.720  1.00  0.00           H
ATOM    918  CA  LEU A 644      42.900  36.180  59.900  1.00  0.00           C
ATOM    919  HA  LEU A 644      43.370  36.580  59.020  1.00  0.00           H
ATOM    920  CB  LEU A 644      43.780  35.120  60.710  1.00  0.00           C
ATOM    921  HB1 LEU A 644      44.080  34.260  60.080  1.00  0.00           H
ATOM    922  HB2 LEU A 644      43.190  34.680  61.530  1.00  0.00           H
ATOM    923  CG  LEU A 644      45.150  35.620  61.280  1.00  0.00           C
ATOM    924  HG  LEU A 644      44.990  36.510  61.930  1.00  0.00           H
ATOM    925  CD1 LEU A 644      45.740  34.540  62.270  1.00  0.00           C
ATOM    926 HD11 LEU A 644      45.060  34.320  63.130  1.00  0.00           H
ATOM    927 HD12 LEU A 644      46.680  35.030  62.590  1.00  0.00           H
ATOM    928 HD13 LEU A 644      45.920  33.610  61.680  1.00  0.00           H
ATOM    929  CD2 LEU A 644      46.250  35.940  60.170  1.00  0.00           C
ATOM    930 HD21 LEU A 644      47.090  36.470  60.690  1.00  0.00           H
ATOM    931 HD22 LEU A 644      45.870  36.690  59.440  1.00  0.00           H
ATOM    932 HD23 LEU A 644      46.560  34.960  59.740  1.00  0.00           H
ATOM    933  C   LEU A 644      41.810  35.330  59.200  1.00  0.00           C
ATOM    934  O   LEU A 644      41.950  34.860  58.080  1.00  0.00           O
ATOM    935  N   PHE A 645      40.780  34.960  59.890  1.00  0.00           N
ATOM    936  HN  PHE A 645      40.740  35.460  60.760  1.00  0.00           H
ATOM    937  CA  PHE A 645      39.650  34.150  59.400  1.00  0.00           C
ATOM    938  HA  PHE A 645      40.010  33.280  58.860  1.00  0.00           H
ATOM    939  CB  PHE A 645      38.890  33.480  60.500  1.00  0.00           C
ATOM    940  HB1 PHE A 645      37.890  33.080  60.210  1.00  0.00           H
ATOM    941  HB2 PHE A 645      38.690  34.250  61.270  1.00  0.00           H
ATOM    942  CG  PHE A 645      39.590  32.290  61.240  1.00  0.00           C
ATOM    943  CD1 PHE A 645      39.250  31.920  62.560  1.00  0.00           C
ATOM    944  HD1 PHE A 645      38.530  32.550  63.060  1.00  0.00           H
ATOM    945  CE1 PHE A 645      39.600  30.740  63.140  1.00  0.00           C
ATOM    946  HE1 PHE A 645      39.250  30.500  64.140  1.00  0.00           H
ATOM    947  CZ  PHE A 645      40.400  29.860  62.390  1.00  0.00           C
ATOM    948  HZ  PHE A 645      40.670  28.870  62.750  1.00  0.00           H
ATOM    949  CD2 PHE A 645      40.430  31.440  60.490  1.00  0.00           C
ATOM    950  HD2 PHE A 645      40.690  31.670  59.470  1.00  0.00           H
ATOM    951  CE2 PHE A 645      40.910  30.270  61.150  1.00  0.00           C
ATOM    952  HE2 PHE A 645      41.540  29.540  60.640  1.00  0.00           H
ATOM    953  C   PHE A 645      38.790  34.930  58.370  1.00  0.00           C
ATOM    954  O   PHE A 645      38.330  34.350  57.390  1.00  0.00           O
ATOM    955  N   GLY A 646      38.700  36.300  58.570  1.00  0.00           N
ATOM    956  HN  GLY A 646      38.870  36.690  59.470  1.00  0.00           H
ATOM    957  CA  GLY A 646      38.180  37.280  57.580  1.00  0.00           C
ATOM    958  HA1 GLY A 646      38.050  38.290  57.980  1.00  0.00           H
ATOM    959  HA2 GLY A 646      37.230  37.040  57.150  1.00  0.00           H
ATOM    960  C   GLY A 646      38.960  37.450  56.340  1.00  0.00           C
ATOM    961  O   GLY A 646      38.430  37.510  55.260  1.00  0.00           O
ATOM    962  N   ALA A 647      40.290  37.530  56.510  1.00  0.00           N
ATOM    963  HN  ALA A 647      40.680  37.790  57.390  1.00  0.00           H
ATOM    964  CA  ALA A 647      41.210  37.760  55.400  1.00  0.00           C
ATOM    965  HA  ALA A 647      40.980  38.670  54.860  1.00  0.00           H
ATOM    966  CB  ALA A 647      42.650  37.860  56.080  1.00  0.00           C
ATOM    967  HB1 ALA A 647      42.700  36.930  56.670  1.00  0.00           H
ATOM    968  HB2 ALA A 647      42.740  38.780  56.700  1.00  0.00           H
ATOM    969  HB3 ALA A 647      43.500  37.890  55.370  1.00  0.00           H
ATOM    970  C   ALA A 647      41.140  36.520  54.480  1.00  0.00           C
ATOM    971  O   ALA A 647      41.100  36.660  53.250  1.00  0.00           O
ATOM    972  N   SER A 648      41.160  35.330  55.130  1.00  0.00           N
ATOM    973  HN  SER A 648      41.200  35.280  56.130  1.00  0.00           H
ATOM    974  CA  SER A 648      41.230  34.040  54.540  1.00  0.00           C
ATOM    975  HA  SER A 648      42.060  34.070  53.850  1.00  0.00           H
ATOM    976  CB  SER A 648      41.500  32.930  55.660  1.00  0.00           C
ATOM    977  HB1 SER A 648      40.580  32.710  56.250  1.00  0.00           H
ATOM    978  HB2 SER A 648      42.380  33.290  56.240  1.00  0.00           H
ATOM    979  OG  SER A 648      41.850  31.640  55.250  1.00  0.00           O
ATOM    980  HG1 SER A 648      42.600  31.810  54.670  1.00  0.00           H
ATOM    981  C   SER A 648      39.940  33.750  53.790  1.00  0.00           C
ATOM    982  O   SER A 648      39.910  33.410  52.620  1.00  0.00           O
ATOM    983  N   LEU A 649      38.770  33.860  54.490  1.00  0.00           N
ATOM    984  HN  LEU A 649      38.790  34.200  55.440  1.00  0.00           H
ATOM    985  CA  LEU A 649      37.460  33.490  53.980  1.00  0.00           C
ATOM    986  HA  LEU A 649      37.620  32.470  53.650  1.00  0.00           H
ATOM    987  CB  LEU A 649      36.410  33.450  55.160  1.00  0.00           C
ATOM    988  HB1 LEU A 649      36.380  34.440  55.660  1.00  0.00           H
ATOM    989  HB2 LEU A 649      36.610  32.650  55.880  1.00  0.00           H
ATOM    990  CG  LEU A 649      35.010  32.980  54.640  1.00  0.00           C
ATOM    991  HG  LEU A 649      34.690  33.630  53.790  1.00  0.00           H
ATOM    992  CD1 LEU A 649      35.090  31.560  54.120  1.00  0.00           C
ATOM    993 HD11 LEU A 649      35.410  30.890  54.950  1.00  0.00           H
ATOM    994 HD12 LEU A 649      35.660  31.500  53.160  1.00  0.00           H
ATOM    995 HD13 LEU A 649      34.040  31.240  53.950  1.00  0.00           H
ATOM    996  CD2 LEU A 649      33.930  33.000  55.740  1.00  0.00           C
ATOM    997 HD21 LEU A 649      34.170  32.320  56.580  1.00  0.00           H
ATOM    998 HD22 LEU A 649      32.970  32.820  55.230  1.00  0.00           H
ATOM    999 HD23 LEU A 649      33.990  33.940  56.330  1.00  0.00           H
ATOM   1000  C   LEU A 649      37.030  34.400  52.790  1.00  0.00           C
ATOM   1001  O   LEU A 649      36.430  33.930  51.840  1.00  0.00           O
ATOM   1002  N   THR A 650      37.320  35.710  52.910  1.00  0.00           N
ATOM   1003  HN  THR A 650      37.770  36.100  53.700  1.00  0.00           H
ATOM   1004  CA  THR A 650      37.160  36.650  51.760  1.00  0.00           C
ATOM   1005  HA  THR A 650      36.130  36.600  51.440  1.00  0.00           H
ATOM   1006  CB  THR A 650      37.460  38.090  52.220  1.00  0.00           C
ATOM   1007  HB  THR A 650      38.490  38.290  52.590  1.00  0.00           H
ATOM   1008  OG1 THR A 650      36.790  38.370  53.440  1.00  0.00           O
ATOM   1009  HG1 THR A 650      37.300  38.030  54.180  1.00  0.00           H
ATOM   1010  CG2 THR A 650      36.980  39.070  51.170  1.00  0.00           C
ATOM   1011 HG21 THR A 650      37.460  38.830  50.200  1.00  0.00           H
ATOM   1012 HG22 THR A 650      37.160  40.100  51.550  1.00  0.00           H
ATOM   1013 HG23 THR A 650      35.870  38.950  51.110  1.00  0.00           H
ATOM   1014  C   THR A 650      38.060  36.330  50.600  1.00  0.00           C
ATOM   1015  O   THR A 650      37.610  36.420  49.480  1.00  0.00           O
ATOM   1016  N   GLY A 651      39.400  36.070  50.890  1.00  0.00           N
ATOM   1017  HN  GLY A 651      39.690  36.220  51.840  1.00  0.00           H
ATOM   1018  CA  GLY A 651      40.470  35.820  49.930  1.00  0.00           C
ATOM   1019  HA1 GLY A 651      41.360  35.670  50.530  1.00  0.00           H
ATOM   1020  HA2 GLY A 651      40.580  36.690  49.290  1.00  0.00           H
ATOM   1021  C   GLY A 651      40.390  34.580  49.150  1.00  0.00           C
ATOM   1022  O   GLY A 651      40.650  34.560  47.970  1.00  0.00           O
ATOM   1023  N   ILE A 652      40.020  33.540  49.820  1.00  0.00           N
ATOM   1024  HN  ILE A 652      40.020  33.530  50.820  1.00  0.00           H
ATOM   1025  CA  ILE A 652      39.800  32.200  49.260  1.00  0.00           C
ATOM   1026  HA  ILE A 652      40.700  31.920  48.730  1.00  0.00           H
ATOM   1027  CB  ILE A 652      39.570  31.140  50.340  1.00  0.00           C
ATOM   1028  HB  ILE A 652      38.890  31.490  51.130  1.00  0.00           H
ATOM   1029  CG2 ILE A 652      38.990  29.820  49.690  1.00  0.00           C
ATOM   1030 HG21 ILE A 652      37.990  30.030  49.290  1.00  0.00           H
ATOM   1031 HG22 ILE A 652      38.810  28.970  50.370  1.00  0.00           H
ATOM   1032 HG23 ILE A 652      39.730  29.470  48.930  1.00  0.00           H
ATOM   1033  CG1 ILE A 652      40.910  30.780  51.080  1.00  0.00           C
ATOM   1034 HG11 ILE A 652      41.360  31.670  51.570  1.00  0.00           H
ATOM   1035 HG12 ILE A 652      41.700  30.380  50.400  1.00  0.00           H
ATOM   1036  CD  ILE A 652      40.640  29.830  52.270  1.00  0.00           C
ATOM   1037  HD1 ILE A 652      40.550  28.770  51.960  1.00  0.00           H
ATOM   1038  HD2 ILE A 652      39.680  30.130  52.740  1.00  0.00           H
ATOM   1039  HD3 ILE A 652      41.470  29.740  53.000  1.00  0.00           H
ATOM   1040  C   ILE A 652      38.710  32.250  48.160  1.00  0.00           C
ATOM   1041  O   ILE A 652      38.900  31.780  47.050  1.00  0.00           O
ATOM   1042  N   ALA A 653      37.600  32.890  48.520  1.00  0.00           N
ATOM   1043  HN  ALA A 653      37.480  33.180  49.470  1.00  0.00           H
ATOM   1044  CA  ALA A 653      36.500  33.180  47.640  1.00  0.00           C
ATOM   1045  HA  ALA A 653      36.190  32.290  47.110  1.00  0.00           H
ATOM   1046  CB  ALA A 653      35.350  33.770  48.420  1.00  0.00           C
ATOM   1047  HB1 ALA A 653      35.770  34.630  49.000  1.00  0.00           H
ATOM   1048  HB2 ALA A 653      34.860  33.130  49.180  1.00  0.00           H
ATOM   1049  HB3 ALA A 653      34.550  34.070  47.720  1.00  0.00           H
ATOM   1050  C   ALA A 653      36.870  34.120  46.440  1.00  0.00           C
ATOM   1051  O   ALA A 653      36.710  33.810  45.270  1.00  0.00           O
ATOM   1052  N   TYR A 654      37.510  35.260  46.790  1.00  0.00           N
ATOM   1053  HN  TYR A 654      37.610  35.490  47.760  1.00  0.00           H
ATOM   1054  CA  TYR A 654      37.960  36.300  45.850  1.00  0.00           C
ATOM   1055  HA  TYR A 654      37.060  36.470  45.290  1.00  0.00           H
ATOM   1056  CB  TYR A 654      38.440  37.570  46.610  1.00  0.00           C
ATOM   1057  HB1 TYR A 654      39.420  37.330  47.070  1.00  0.00           H
ATOM   1058  HB2 TYR A 654      37.630  37.960  47.260  1.00  0.00           H
ATOM   1059  CG  TYR A 654      38.780  38.660  45.650  1.00  0.00           C
ATOM   1060  CD1 TYR A 654      40.070  38.970  45.260  1.00  0.00           C
ATOM   1061  HD1 TYR A 654      40.840  38.310  45.650  1.00  0.00           H
ATOM   1062  CE1 TYR A 654      40.370  39.920  44.270  1.00  0.00           C
ATOM   1063  HE1 TYR A 654      41.400  39.990  43.930  1.00  0.00           H
ATOM   1064  CZ  TYR A 654      39.350  40.750  43.760  1.00  0.00           C
ATOM   1065  OH  TYR A 654      39.610  41.640  42.720  1.00  0.00           O
ATOM   1066  HH  TYR A 654      40.390  41.320  42.260  1.00  0.00           H
ATOM   1067  CD2 TYR A 654      37.790  39.640  45.290  1.00  0.00           C
ATOM   1068  HD2 TYR A 654      36.810  39.560  45.760  1.00  0.00           H
ATOM   1069  CE2 TYR A 654      38.060  40.590  44.340  1.00  0.00           C
ATOM   1070  HE2 TYR A 654      37.230  41.190  43.990  1.00  0.00           H
ATOM   1071  C   TYR A 654      38.990  35.810  44.780  1.00  0.00           C
ATOM   1072  O   TYR A 654      38.720  36.020  43.610  1.00  0.00           O
ATOM   1073  N   SER A 655      40.080  35.060  45.180  1.00  0.00           N
ATOM   1074  HN  SER A 655      40.170  34.910  46.160  1.00  0.00           H
ATOM   1075  CA  SER A 655      41.210  34.650  44.320  1.00  0.00           C
ATOM   1076  HA  SER A 655      41.450  35.470  43.650  1.00  0.00           H
ATOM   1077  CB  SER A 655      42.420  34.110  45.130  1.00  0.00           C
ATOM   1078  HB1 SER A 655      43.200  33.750  44.410  1.00  0.00           H
ATOM   1079  HB2 SER A 655      42.080  33.280  45.770  1.00  0.00           H
ATOM   1080  OG  SER A 655      43.050  35.040  46.040  1.00  0.00           O
ATOM   1081  HG1 SER A 655      42.450  35.190  46.780  1.00  0.00           H
ATOM   1082  C   SER A 655      40.740  33.620  43.320  1.00  0.00           C
ATOM   1083  O   SER A 655      41.300  33.490  42.280  1.00  0.00           O
ATOM   1084  N   LEU A 656      39.550  32.960  43.510  1.00  0.00           N
ATOM   1085  HN  LEU A 656      38.920  33.160  44.260  1.00  0.00           H
ATOM   1086  CA  LEU A 656      39.100  32.040  42.560  1.00  0.00           C
ATOM   1087  HA  LEU A 656      39.900  31.790  41.870  1.00  0.00           H
ATOM   1088  CB  LEU A 656      38.490  30.810  43.260  1.00  0.00           C
ATOM   1089  HB1 LEU A 656      37.600  31.040  43.890  1.00  0.00           H
ATOM   1090  HB2 LEU A 656      39.270  30.480  43.970  1.00  0.00           H
ATOM   1091  CG  LEU A 656      38.090  29.540  42.460  1.00  0.00           C
ATOM   1092  HG  LEU A 656      37.170  29.770  41.890  1.00  0.00           H
ATOM   1093  CD1 LEU A 656      39.180  29.260  41.430  1.00  0.00           C
ATOM   1094 HD11 LEU A 656      40.130  28.890  41.870  1.00  0.00           H
ATOM   1095 HD12 LEU A 656      39.300  30.020  40.630  1.00  0.00           H
ATOM   1096 HD13 LEU A 656      38.760  28.330  40.990  1.00  0.00           H
ATOM   1097  CD2 LEU A 656      37.940  28.290  43.380  1.00  0.00           C
ATOM   1098 HD21 LEU A 656      37.410  27.470  42.860  1.00  0.00           H
ATOM   1099 HD22 LEU A 656      37.460  28.590  44.340  1.00  0.00           H
ATOM   1100 HD23 LEU A 656      38.930  27.870  43.680  1.00  0.00           H
ATOM   1101  C   LEU A 656      38.090  32.610  41.700  1.00  0.00           C
ATOM   1102  O   LEU A 656      38.050  32.540  40.450  1.00  0.00           O
ATOM   1103  N   PHE A 657      37.160  33.270  42.350  1.00  0.00           N
ATOM   1104  HN  PHE A 657      37.200  33.490  43.320  1.00  0.00           H
ATOM   1105  CA  PHE A 657      35.960  33.700  41.720  1.00  0.00           C
ATOM   1106  HA  PHE A 657      35.720  32.990  40.940  1.00  0.00           H
ATOM   1107  CB  PHE A 657      34.710  33.670  42.650  1.00  0.00           C
ATOM   1108  HB1 PHE A 657      34.000  34.400  42.200  1.00  0.00           H
ATOM   1109  HB2 PHE A 657      34.810  34.270  43.580  1.00  0.00           H
ATOM   1110  CG  PHE A 657      34.180  32.240  42.840  1.00  0.00           C
ATOM   1111  CD1 PHE A 657      33.070  31.710  42.110  1.00  0.00           C
ATOM   1112  HD1 PHE A 657      32.660  32.280  41.290  1.00  0.00           H
ATOM   1113  CE1 PHE A 657      32.380  30.580  42.520  1.00  0.00           C
ATOM   1114  HE1 PHE A 657      31.550  30.300  41.870  1.00  0.00           H
ATOM   1115  CZ  PHE A 657      32.930  29.740  43.520  1.00  0.00           C
ATOM   1116  HZ  PHE A 657      32.420  28.810  43.720  1.00  0.00           H
ATOM   1117  CD2 PHE A 657      34.680  31.400  43.780  1.00  0.00           C
ATOM   1118  HD2 PHE A 657      35.520  31.620  44.440  1.00  0.00           H
ATOM   1119  CE2 PHE A 657      34.110  30.160  44.110  1.00  0.00           C
ATOM   1120  HE2 PHE A 657      34.580  29.620  44.910  1.00  0.00           H
ATOM   1121  C   PHE A 657      36.030  35.080  41.020  1.00  0.00           C
ATOM   1122  O   PHE A 657      35.120  35.550  40.280  1.00  0.00           O
ATOM   1123  N   ALA A 658      37.120  35.880  41.160  1.00  0.00           N
ATOM   1124  HN  ALA A 658      37.910  35.810  41.760  1.00  0.00           H
ATOM   1125  CA  ALA A 658      37.040  37.180  40.650  1.00  0.00           C
ATOM   1126  HA  ALA A 658      36.060  37.570  40.920  1.00  0.00           H
ATOM   1127  CB  ALA A 658      38.010  38.110  41.520  1.00  0.00           C
ATOM   1128  HB1 ALA A 658      37.790  38.020  42.610  1.00  0.00           H
ATOM   1129  HB2 ALA A 658      37.820  39.170  41.230  1.00  0.00           H
ATOM   1130  HB3 ALA A 658      39.080  37.800  41.490  1.00  0.00           H
ATOM   1131  C   ALA A 658      37.560  37.440  39.260  1.00  0.00           C
ATOM   1132  O   ALA A 658      38.120  36.570  38.550  1.00  0.00           O
ATOM   1133  N   GLY A 659      37.270  38.690  38.770  1.00  0.00           N
ATOM   1134  HN  GLY A 659      36.790  39.330  39.360  1.00  0.00           H
ATOM   1135  CA  GLY A 659      37.730  39.230  37.460  1.00  0.00           C
ATOM   1136  HA1 GLY A 659      37.170  40.100  37.210  1.00  0.00           H
ATOM   1137  HA2 GLY A 659      37.670  38.470  36.690  1.00  0.00           H
ATOM   1138  C   GLY A 659      39.160  39.590  37.390  1.00  0.00           C
ATOM   1139  O   GLY A 659      39.880  39.300  36.410  1.00  0.00           O
ATOM   1140  N   GLN A 660      39.650  40.320  38.350  1.00  0.00           N
ATOM   1141  HN  GLN A 660      39.140  40.620  39.150  1.00  0.00           H
ATOM   1142  CA  GLN A 660      41.100  40.590  38.570  1.00  0.00           C
ATOM   1143  HA  GLN A 660      41.660  40.320  37.690  1.00  0.00           H
ATOM   1144  CB  GLN A 660      41.180  42.130  38.710  1.00  0.00           C
ATOM   1145  HB1 GLN A 660      40.600  42.530  39.570  1.00  0.00           H
ATOM   1146  HB2 GLN A 660      40.800  42.740  37.860  1.00  0.00           H
ATOM   1147  CG  GLN A 660      42.540  42.710  39.200  1.00  0.00           C
ATOM   1148  HG1 GLN A 660      42.820  42.300  40.180  1.00  0.00           H
ATOM   1149  HG2 GLN A 660      42.490  43.810  39.320  1.00  0.00           H
ATOM   1150  CD  GLN A 660      43.660  42.270  38.290  1.00  0.00           C
ATOM   1151  OE1 GLN A 660      44.180  41.170  38.500  1.00  0.00           O
ATOM   1152  NE2 GLN A 660      44.160  43.210  37.430  1.00  0.00           N
ATOM   1153 HE21 GLN A 660      44.930  42.940  36.880  1.00  0.00           H
ATOM   1154 HE22 GLN A 660      43.750  44.100  37.220  1.00  0.00           H
ATOM   1155  C   GLN A 660      41.530  39.770  39.810  1.00  0.00           C
ATOM   1156  O   GLN A 660      41.130  40.040  40.910  1.00  0.00           O
ATOM   1157  N   PRO A 661      42.390  38.810  39.620  1.00  0.00           N
ATOM   1158  CD  PRO A 661      42.570  38.180  38.270  1.00  0.00           C
ATOM   1159  HD1 PRO A 661      43.280  38.840  37.740  1.00  0.00           H
ATOM   1160  HD2 PRO A 661      41.600  38.030  37.740  1.00  0.00           H
ATOM   1161  CA  PRO A 661      42.640  37.900  40.720  1.00  0.00           C
ATOM   1162  HA  PRO A 661      41.830  37.870  41.440  1.00  0.00           H
ATOM   1163  CB  PRO A 661      42.660  36.550  40.020  1.00  0.00           C
ATOM   1164  HB1 PRO A 661      41.630  36.130  40.010  1.00  0.00           H
ATOM   1165  HB2 PRO A 661      43.270  35.790  40.540  1.00  0.00           H
ATOM   1166  CG  PRO A 661      43.160  36.840  38.590  1.00  0.00           C
ATOM   1167  HG1 PRO A 661      44.280  36.870  38.590  1.00  0.00           H
ATOM   1168  HG2 PRO A 661      42.970  36.040  37.860  1.00  0.00           H
ATOM   1169  C   PRO A 661      43.980  38.200  41.310  1.00  0.00           C
ATOM   1170  O   PRO A 661      44.360  37.680  42.350  1.00  0.00           O
ATOM   1171  N   LEU A 662      44.720  39.140  40.630  1.00  0.00           N
ATOM   1172  HN  LEU A 662      44.420  39.450  39.730  1.00  0.00           H
ATOM   1173  CA  LEU A 662      46.010  39.590  41.160  1.00  0.00           C
ATOM   1174  HA  LEU A 662      46.450  38.690  41.540  1.00  0.00           H
ATOM   1175  CB  LEU A 662      46.980  40.080  40.080  1.00  0.00           C
ATOM   1176  HB1 LEU A 662      47.900  40.380  40.630  1.00  0.00           H
ATOM   1177  HB2 LEU A 662      46.560  40.930  39.500  1.00  0.00           H
ATOM   1178  CG  LEU A 662      47.220  38.970  39.040  1.00  0.00           C
ATOM   1179  HG  LEU A 662      46.300  38.840  38.440  1.00  0.00           H
ATOM   1180  CD1 LEU A 662      48.190  39.380  37.940  1.00  0.00           C
ATOM   1181 HD11 LEU A 662      47.940  40.310  37.400  1.00  0.00           H
ATOM   1182 HD12 LEU A 662      48.310  38.570  37.190  1.00  0.00           H
ATOM   1183 HD13 LEU A 662      49.130  39.650  38.460  1.00  0.00           H
ATOM   1184  CD2 LEU A 662      47.560  37.530  39.540  1.00  0.00           C
ATOM   1185 HD21 LEU A 662      47.860  36.920  38.660  1.00  0.00           H
ATOM   1186 HD22 LEU A 662      46.730  36.940  40.000  1.00  0.00           H
ATOM   1187 HD23 LEU A 662      48.410  37.610  40.240  1.00  0.00           H
ATOM   1188  C   LEU A 662      46.010  40.620  42.290  1.00  0.00           C
ATOM   1189  O   LEU A 662      46.900  40.780  43.140  1.00  0.00           O
ATOM   1190  N   THR A 663      44.840  41.320  42.480  1.00  0.00           N
ATOM   1191  HN  THR A 663      44.090  41.180  41.830  1.00  0.00           H
ATOM   1192  CA  THR A 663      44.670  42.340  43.540  1.00  0.00           C
ATOM   1193  HA  THR A 663      45.470  43.040  43.480  1.00  0.00           H
ATOM   1194  CB  THR A 663      43.320  43.090  43.380  1.00  0.00           C
ATOM   1195  HB  THR A 663      42.990  43.650  44.290  1.00  0.00           H
ATOM   1196  OG1 THR A 663      42.260  42.200  42.900  1.00  0.00           O
ATOM   1197  HG1 THR A 663      42.120  41.680  43.690  1.00  0.00           H
ATOM   1198  CG2 THR A 663      43.430  44.170  42.260  1.00  0.00           C
ATOM   1199 HG21 THR A 663      42.460  44.710  42.160  1.00  0.00           H
ATOM   1200 HG22 THR A 663      43.560  43.580  41.320  1.00  0.00           H
ATOM   1201 HG23 THR A 663      44.310  44.820  42.400  1.00  0.00           H
ATOM   1202  C   THR A 663      44.570  41.770  44.940  1.00  0.00           C
ATOM   1203  O   THR A 663      43.590  41.150  45.340  1.00  0.00           O
ATOM   1204  N   ILE A 664      45.590  42.080  45.710  1.00  0.00           N
ATOM   1205  HN  ILE A 664      46.310  42.670  45.340  1.00  0.00           H
ATOM   1206  CA  ILE A 664      45.740  41.580  47.090  1.00  0.00           C
ATOM   1207  HA  ILE A 664      45.250  40.630  47.180  1.00  0.00           H
ATOM   1208  CB  ILE A 664      47.240  41.400  47.540  1.00  0.00           C
ATOM   1209  HB  ILE A 664      47.880  42.270  47.250  1.00  0.00           H
ATOM   1210  CG2 ILE A 664      47.330  41.350  49.060  1.00  0.00           C
ATOM   1211 HG21 ILE A 664      48.300  40.890  49.350  1.00  0.00           H
ATOM   1212 HG22 ILE A 664      46.550  40.730  49.540  1.00  0.00           H
ATOM   1213 HG23 ILE A 664      47.300  42.350  49.550  1.00  0.00           H
ATOM   1214  CG1 ILE A 664      47.900  40.270  46.690  1.00  0.00           C
ATOM   1215 HG11 ILE A 664      48.990  40.300  46.890  1.00  0.00           H
ATOM   1216 HG12 ILE A 664      47.820  40.510  45.610  1.00  0.00           H
ATOM   1217  CD  ILE A 664      47.620  38.820  46.980  1.00  0.00           C
ATOM   1218  HD1 ILE A 664      48.050  38.600  47.980  1.00  0.00           H
ATOM   1219  HD2 ILE A 664      48.010  38.140  46.210  1.00  0.00           H
ATOM   1220  HD3 ILE A 664      46.520  38.600  47.070  1.00  0.00           H
ATOM   1221  C   ILE A 664      44.930  42.460  48.040  1.00  0.00           C
ATOM   1222  O   ILE A 664      45.180  43.660  48.100  1.00  0.00           O
ATOM   1223  N   LEU A 665      43.910  41.850  48.720  1.00  0.00           N
ATOM   1224  HN  LEU A 665      43.770  40.880  48.560  1.00  0.00           H
ATOM   1225  CA  LEU A 665      43.260  42.360  49.950  1.00  0.00           C
ATOM   1226  HA  LEU A 665      42.650  43.190  49.620  1.00  0.00           H
ATOM   1227  CB  LEU A 665      42.250  41.320  50.430  1.00  0.00           C
ATOM   1228  HB1 LEU A 665      41.630  41.850  51.190  1.00  0.00           H
ATOM   1229  HB2 LEU A 665      42.720  40.390  50.790  1.00  0.00           H
ATOM   1230  CG  LEU A 665      41.290  40.850  49.300  1.00  0.00           C
ATOM   1231  HG  LEU A 665      41.780  40.490  48.370  1.00  0.00           H
ATOM   1232  CD1 LEU A 665      40.400  39.740  49.860  1.00  0.00           C
ATOM   1233 HD11 LEU A 665      40.980  38.790  49.800  1.00  0.00           H
ATOM   1234 HD12 LEU A 665      39.470  39.590  49.270  1.00  0.00           H
ATOM   1235 HD13 LEU A 665      40.180  39.860  50.940  1.00  0.00           H
ATOM   1236  CD2 LEU A 665      40.310  41.960  48.890  1.00  0.00           C
ATOM   1237 HD21 LEU A 665      39.720  42.090  49.820  1.00  0.00           H
ATOM   1238 HD22 LEU A 665      39.660  41.640  48.040  1.00  0.00           H
ATOM   1239 HD23 LEU A 665      40.720  42.960  48.630  1.00  0.00           H
ATOM   1240  C   LEU A 665      44.210  42.770  51.060  1.00  0.00           C
ATOM   1241  O   LEU A 665      45.050  41.940  51.400  1.00  0.00           O
ATOM   1242  N   GLY A 666      44.160  43.960  51.640  1.00  0.00           N
ATOM   1243  HN  GLY A 666      43.490  44.570  51.220  1.00  0.00           H
ATOM   1244  CA  GLY A 666      45.070  44.440  52.670  1.00  0.00           C
ATOM   1245  HA1 GLY A 666      45.640  45.230  52.200  1.00  0.00           H
ATOM   1246  HA2 GLY A 666      45.770  43.710  53.050  1.00  0.00           H
ATOM   1247  C   GLY A 666      44.340  44.980  53.830  1.00  0.00           C
ATOM   1248  O   GLY A 666      43.310  44.470  54.220  1.00  0.00           O
ATOM   1249  N   SER A 667      44.760  46.170  54.370  1.00  0.00           N
ATOM   1250  HN  SER A 667      45.610  46.570  54.020  1.00  0.00           H
ATOM   1251  CA  SER A 667      44.130  46.820  55.470  1.00  0.00           C
ATOM   1252  HA  SER A 667      43.070  46.620  55.530  1.00  0.00           H
ATOM   1253  CB  SER A 667      44.690  46.620  56.870  1.00  0.00           C
ATOM   1254  HB1 SER A 667      45.760  46.850  56.700  1.00  0.00           H
ATOM   1255  HB2 SER A 667      44.590  45.600  57.290  1.00  0.00           H
ATOM   1256  OG  SER A 667      44.020  47.400  57.870  1.00  0.00           O
ATOM   1257  HG1 SER A 667      43.070  47.270  57.860  1.00  0.00           H
ATOM   1258  C   SER A 667      44.120  48.300  55.210  1.00  0.00           C
ATOM   1259  O   SER A 667      45.130  48.860  54.730  1.00  0.00           O
ATOM   1260  N   THR A 668      43.010  48.960  55.460  1.00  0.00           N
ATOM   1261  HN  THR A 668      42.300  48.410  55.900  1.00  0.00           H
ATOM   1262  CA  THR A 668      42.840  50.350  55.060  1.00  0.00           C
ATOM   1263  HA  THR A 668      43.790  50.840  54.880  1.00  0.00           H
ATOM   1264  CB  THR A 668      41.870  50.380  53.760  1.00  0.00           C
ATOM   1265  HB  THR A 668      42.290  49.610  53.090  1.00  0.00           H
ATOM   1266  OG1 THR A 668      42.020  51.620  52.990  1.00  0.00           O
ATOM   1267  HG1 THR A 668      41.570  51.390  52.170  1.00  0.00           H
ATOM   1268  CG2 THR A 668      40.330  50.170  54.030  1.00  0.00           C
ATOM   1269 HG21 THR A 668      39.820  49.860  53.100  1.00  0.00           H
ATOM   1270 HG22 THR A 668      39.820  51.040  54.510  1.00  0.00           H
ATOM   1271 HG23 THR A 668      40.210  49.350  54.790  1.00  0.00           H
ATOM   1272  C   THR A 668      42.280  51.220  56.200  1.00  0.00           C
ATOM   1273  O   THR A 668      41.400  50.740  56.960  1.00  0.00           O
ATOM   1274  N   GLY A 669      42.800  52.430  56.470  1.00  0.00           N
ATOM   1275  HN  GLY A 669      43.570  52.790  55.950  1.00  0.00           H
ATOM   1276  CA  GLY A 669      42.180  53.360  57.430  1.00  0.00           C
ATOM   1277  HA1 GLY A 669      42.670  54.300  57.250  1.00  0.00           H
ATOM   1278  HA2 GLY A 669      42.260  52.920  58.420  1.00  0.00           H
ATOM   1279  C   GLY A 669      40.720  53.580  57.300  1.00  0.00           C
ATOM   1280  O   GLY A 669      40.120  53.480  58.340  1.00  0.00           O
ATOM   1281  N   PRO A 670      40.100  54.140  56.270  1.00  0.00           N
ATOM   1282  CD  PRO A 670      40.710  54.270  54.900  1.00  0.00           C
ATOM   1283  HD1 PRO A 670      40.250  53.490  54.260  1.00  0.00           H
ATOM   1284  HD2 PRO A 670      41.810  54.420  54.850  1.00  0.00           H
ATOM   1285  CA  PRO A 670      38.760  54.690  56.350  1.00  0.00           C
ATOM   1286  HA  PRO A 670      38.670  55.440  57.120  1.00  0.00           H
ATOM   1287  CB  PRO A 670      38.410  55.180  54.910  1.00  0.00           C
ATOM   1288  HB1 PRO A 670      37.700  56.020  54.790  1.00  0.00           H
ATOM   1289  HB2 PRO A 670      38.010  54.310  54.340  1.00  0.00           H
ATOM   1290  CG  PRO A 670      39.780  55.350  54.240  1.00  0.00           C
ATOM   1291  HG1 PRO A 670      39.740  55.210  53.140  1.00  0.00           H
ATOM   1292  HG2 PRO A 670      40.200  56.340  54.550  1.00  0.00           H
ATOM   1293  C   PRO A 670      37.700  53.730  56.720  1.00  0.00           C
ATOM   1294  O   PRO A 670      36.660  54.150  57.150  1.00  0.00           O
ATOM   1295  N   VAL A 671      37.910  52.400  56.610  1.00  0.00           N
ATOM   1296  HN  VAL A 671      38.780  52.080  56.250  1.00  0.00           H
ATOM   1297  CA  VAL A 671      37.100  51.290  57.140  1.00  0.00           C
ATOM   1298  HA  VAL A 671      36.070  51.570  57.040  1.00  0.00           H
ATOM   1299  CB  VAL A 671      37.280  50.110  56.240  1.00  0.00           C
ATOM   1300  HB  VAL A 671      38.310  49.710  56.380  1.00  0.00           H
ATOM   1301  CG1 VAL A 671      36.410  48.960  56.720  1.00  0.00           C
ATOM   1302 HG11 VAL A 671      36.520  48.180  55.930  1.00  0.00           H
ATOM   1303 HG12 VAL A 671      35.390  49.370  56.840  1.00  0.00           H
ATOM   1304 HG13 VAL A 671      36.720  48.510  57.690  1.00  0.00           H
ATOM   1305  CG2 VAL A 671      36.880  50.480  54.790  1.00  0.00           C
ATOM   1306 HG21 VAL A 671      37.470  51.340  54.420  1.00  0.00           H
ATOM   1307 HG22 VAL A 671      35.790  50.610  54.640  1.00  0.00           H
ATOM   1308 HG23 VAL A 671      37.220  49.600  54.190  1.00  0.00           H
ATOM   1309  C   VAL A 671      37.420  51.050  58.570  1.00  0.00           C
ATOM   1310  O   VAL A 671      36.470  50.760  59.340  1.00  0.00           O
ATOM   1311  N   LEU A 672      38.680  51.230  58.990  1.00  0.00           N
ATOM   1312  HN  LEU A 672      39.400  51.430  58.320  1.00  0.00           H
ATOM   1313  CA  LEU A 672      39.090  51.140  60.420  1.00  0.00           C
ATOM   1314  HA  LEU A 672      38.570  50.240  60.720  1.00  0.00           H
ATOM   1315  CB  LEU A 672      40.550  51.300  60.610  1.00  0.00           C
ATOM   1316  HB1 LEU A 672      40.790  52.310  60.210  1.00  0.00           H
ATOM   1317  HB2 LEU A 672      41.050  50.530  59.980  1.00  0.00           H
ATOM   1318  CG  LEU A 672      41.080  51.180  62.030  1.00  0.00           C
ATOM   1319  HG  LEU A 672      40.520  51.870  62.690  1.00  0.00           H
ATOM   1320  CD1 LEU A 672      40.730  49.870  62.750  1.00  0.00           C
ATOM   1321 HD11 LEU A 672      41.250  48.950  62.390  1.00  0.00           H
ATOM   1322 HD12 LEU A 672      39.630  49.750  62.900  1.00  0.00           H
ATOM   1323 HD13 LEU A 672      41.170  49.940  63.770  1.00  0.00           H
ATOM   1324  CD2 LEU A 672      42.600  51.470  62.010  1.00  0.00           C
ATOM   1325 HD21 LEU A 672      42.670  52.550  61.790  1.00  0.00           H
ATOM   1326 HD22 LEU A 672      43.180  50.900  61.260  1.00  0.00           H
ATOM   1327 HD23 LEU A 672      43.120  51.260  62.980  1.00  0.00           H
ATOM   1328  C   LEU A 672      38.340  52.190  61.260  1.00  0.00           C
ATOM   1329  O   LEU A 672      37.770  51.850  62.350  1.00  0.00           O
ATOM   1330  N   VAL A 673      38.300  53.450  60.760  1.00  0.00           N
ATOM   1331  HN  VAL A 673      38.690  53.670  59.860  1.00  0.00           H
ATOM   1332  CA  VAL A 673      37.590  54.570  61.380  1.00  0.00           C
ATOM   1333  HA  VAL A 673      37.980  54.720  62.360  1.00  0.00           H
ATOM   1334  CB  VAL A 673      38.110  55.840  60.600  1.00  0.00           C
ATOM   1335  HB  VAL A 673      37.910  55.950  59.510  1.00  0.00           H
ATOM   1336  CG1 VAL A 673      37.460  57.140  61.120  1.00  0.00           C
ATOM   1337 HG11 VAL A 673      37.760  57.890  60.370  1.00  0.00           H
ATOM   1338 HG12 VAL A 673      37.770  57.370  62.160  1.00  0.00           H
ATOM   1339 HG13 VAL A 673      36.370  57.050  61.310  1.00  0.00           H
ATOM   1340  CG2 VAL A 673      39.570  55.960  60.880  1.00  0.00           C
ATOM   1341 HG21 VAL A 673      39.770  56.110  61.950  1.00  0.00           H
ATOM   1342 HG22 VAL A 673      40.000  56.840  60.360  1.00  0.00           H
ATOM   1343 HG23 VAL A 673      40.120  55.130  60.370  1.00  0.00           H
ATOM   1344  C   VAL A 673      36.100  54.480  61.290  1.00  0.00           C
ATOM   1345  O   VAL A 673      35.390  54.710  62.280  1.00  0.00           O
ATOM   1346  N   PHE A 674      35.450  54.130  60.130  1.00  0.00           N
ATOM   1347  HN  PHE A 674      35.980  53.920  59.320  1.00  0.00           H
ATOM   1348  CA  PHE A 674      34.070  53.890  59.930  1.00  0.00           C
ATOM   1349  HA  PHE A 674      33.560  54.820  60.140  1.00  0.00           H
ATOM   1350  CB  PHE A 674      33.870  53.500  58.420  1.00  0.00           C
ATOM   1351  HB1 PHE A 674      34.560  52.630  58.300  1.00  0.00           H
ATOM   1352  HB2 PHE A 674      34.130  54.310  57.710  1.00  0.00           H
ATOM   1353  CG  PHE A 674      32.400  53.030  58.110  1.00  0.00           C
ATOM   1354  CD1 PHE A 674      31.870  51.720  58.360  1.00  0.00           C
ATOM   1355  HD1 PHE A 674      32.530  50.900  58.640  1.00  0.00           H
ATOM   1356  CE1 PHE A 674      30.480  51.540  58.260  1.00  0.00           C
ATOM   1357  HE1 PHE A 674      30.160  50.590  58.650  1.00  0.00           H
ATOM   1358  CZ  PHE A 674      29.600  52.540  57.800  1.00  0.00           C
ATOM   1359  HZ  PHE A 674      28.640  52.340  57.330  1.00  0.00           H
ATOM   1360  CD2 PHE A 674      31.540  54.020  57.620  1.00  0.00           C
ATOM   1361  HD2 PHE A 674      31.970  55.010  57.510  1.00  0.00           H
ATOM   1362  CE2 PHE A 674      30.180  53.790  57.390  1.00  0.00           C
ATOM   1363  HE2 PHE A 674      29.430  54.460  56.990  1.00  0.00           H
ATOM   1364  C   PHE A 674      33.450  52.830  60.860  1.00  0.00           C
ATOM   1365  O   PHE A 674      32.370  52.990  61.390  1.00  0.00           O
ATOM   1366  N   GLU A 675      34.170  51.690  61.070  1.00  0.00           N
ATOM   1367  HN  GLU A 675      34.920  51.420  60.460  1.00  0.00           H
ATOM   1368  CA  GLU A 675      33.830  50.710  62.130  1.00  0.00           C
ATOM   1369  HA  GLU A 675      32.800  50.410  62.060  1.00  0.00           H
ATOM   1370  CB  GLU A 675      34.570  49.360  61.930  1.00  0.00           C
ATOM   1371  HB1 GLU A 675      34.600  48.730  62.850  1.00  0.00           H
ATOM   1372  HB2 GLU A 675      35.640  49.660  61.880  1.00  0.00           H
ATOM   1373  CG  GLU A 675      34.150  48.440  60.750  1.00  0.00           C
ATOM   1374  HG1 GLU A 675      34.960  48.180  60.040  1.00  0.00           H
ATOM   1375  HG2 GLU A 675      33.320  48.780  60.100  1.00  0.00           H
ATOM   1376  CD  GLU A 675      33.610  47.070  61.230  1.00  0.00           C
ATOM   1377  OE1 GLU A 675      32.660  46.960  62.030  1.00  0.00           O
ATOM   1378  OE2 GLU A 675      34.270  46.060  60.820  1.00  0.00           O
ATOM   1379  C   GLU A 675      34.130  51.200  63.580  1.00  0.00           C
ATOM   1380  O   GLU A 675      33.440  50.940  64.530  1.00  0.00           O
ATOM   1381  N   LYS A 676      35.150  52.030  63.800  1.00  0.00           N
ATOM   1382  HN  LYS A 676      35.850  52.090  63.080  1.00  0.00           H
ATOM   1383  CA  LYS A 676      35.440  52.730  65.080  1.00  0.00           C
ATOM   1384  HA  LYS A 676      35.520  51.990  65.860  1.00  0.00           H
ATOM   1385  CB  LYS A 676      36.800  53.420  64.990  1.00  0.00           C
ATOM   1386  HB1 LYS A 676      36.730  54.160  64.160  1.00  0.00           H
ATOM   1387  HB2 LYS A 676      37.510  52.600  64.750  1.00  0.00           H
ATOM   1388  CG  LYS A 676      37.190  54.220  66.250  1.00  0.00           C
ATOM   1389  HG1 LYS A 676      37.570  53.470  66.980  1.00  0.00           H
ATOM   1390  HG2 LYS A 676      36.210  54.560  66.680  1.00  0.00           H
ATOM   1391  CD  LYS A 676      38.200  55.380  66.110  1.00  0.00           C
ATOM   1392  HD1 LYS A 676      38.640  55.680  67.090  1.00  0.00           H
ATOM   1393  HD2 LYS A 676      37.720  56.240  65.580  1.00  0.00           H
ATOM   1394  CE  LYS A 676      39.390  54.870  65.360  1.00  0.00           C
ATOM   1395  HE1 LYS A 676      39.190  54.730  64.280  1.00  0.00           H
ATOM   1396  HE2 LYS A 676      39.800  53.940  65.800  1.00  0.00           H
ATOM   1397  NZ  LYS A 676      40.550  55.850  65.500  1.00  0.00           N
ATOM   1398  HZ1 LYS A 676      40.370  56.770  65.060  1.00  0.00           H
ATOM   1399  HZ2 LYS A 676      41.440  55.420  65.170  1.00  0.00           H
ATOM   1400  HZ3 LYS A 676      40.760  56.150  66.480  1.00  0.00           H
ATOM   1401  C   LYS A 676      34.360  53.700  65.450  1.00  0.00           C
ATOM   1402  O   LYS A 676      33.830  53.630  66.560  1.00  0.00           O
ATOM   1403  N   ILE A 677      33.850  54.640  64.620  1.00  0.00           N
ATOM   1404  HN  ILE A 677      34.390  54.840  63.810  1.00  0.00           H
ATOM   1405  CA  ILE A 677      32.770  55.550  64.860  1.00  0.00           C
ATOM   1406  HA  ILE A 677      32.890  56.100  65.780  1.00  0.00           H
ATOM   1407  CB  ILE A 677      32.550  56.650  63.800  1.00  0.00           C
ATOM   1408  HB  ILE A 677      32.520  56.090  62.830  1.00  0.00           H
ATOM   1409  CG2 ILE A 677      31.160  57.410  63.970  1.00  0.00           C
ATOM   1410 HG21 ILE A 677      31.090  57.830  65.000  1.00  0.00           H
ATOM   1411 HG22 ILE A 677      30.320  56.690  63.880  1.00  0.00           H
ATOM   1412 HG23 ILE A 677      31.030  58.280  63.290  1.00  0.00           H
ATOM   1413  CG1 ILE A 677      33.770  57.570  63.830  1.00  0.00           C
ATOM   1414 HG11 ILE A 677      34.730  57.020  63.880  1.00  0.00           H
ATOM   1415 HG12 ILE A 677      33.840  58.200  64.750  1.00  0.00           H
ATOM   1416  CD  ILE A 677      33.680  58.630  62.710  1.00  0.00           C
ATOM   1417  HD1 ILE A 677      33.480  58.030  61.800  1.00  0.00           H
ATOM   1418  HD2 ILE A 677      34.550  59.310  62.790  1.00  0.00           H
ATOM   1419  HD3 ILE A 677      32.750  59.220  62.870  1.00  0.00           H
ATOM   1420  C   ILE A 677      31.550  54.790  65.120  1.00  0.00           C
ATOM   1421  O   ILE A 677      30.710  55.150  65.960  1.00  0.00           O
ATOM   1422  N   LEU A 678      31.220  53.720  64.260  1.00  0.00           N
ATOM   1423  HN  LEU A 678      31.840  53.470  63.530  1.00  0.00           H
ATOM   1424  CA  LEU A 678      30.080  52.820  64.550  1.00  0.00           C
ATOM   1425  HA  LEU A 678      29.160  53.370  64.540  1.00  0.00           H
ATOM   1426  CB  LEU A 678      30.000  51.730  63.470  1.00  0.00           C
ATOM   1427  HB1 LEU A 678      30.990  51.230  63.460  1.00  0.00           H
ATOM   1428  HB2 LEU A 678      29.980  52.310  62.530  1.00  0.00           H
ATOM   1429  CG  LEU A 678      28.800  50.800  63.550  1.00  0.00           C
ATOM   1430  HG  LEU A 678      28.940  50.200  64.480  1.00  0.00           H
ATOM   1431  CD1 LEU A 678      27.410  51.450  63.610  1.00  0.00           C
ATOM   1432 HD11 LEU A 678      26.620  50.660  63.600  1.00  0.00           H
ATOM   1433 HD12 LEU A 678      27.250  52.170  62.780  1.00  0.00           H
ATOM   1434 HD13 LEU A 678      27.270  51.970  64.590  1.00  0.00           H
ATOM   1435  CD2 LEU A 678      28.900  49.960  62.270  1.00  0.00           C
ATOM   1436 HD21 LEU A 678      28.600  50.510  61.360  1.00  0.00           H
ATOM   1437 HD22 LEU A 678      28.190  49.100  62.330  1.00  0.00           H
ATOM   1438 HD23 LEU A 678      29.910  49.530  62.110  1.00  0.00           H
ATOM   1439  C   LEU A 678      30.150  52.200  65.960  1.00  0.00           C
ATOM   1440  O   LEU A 678      29.150  52.210  66.710  1.00  0.00           O
ATOM   1441  N   TYR A 679      31.330  51.720  66.440  1.00  0.00           N
ATOM   1442  HN  TYR A 679      32.190  51.830  65.930  1.00  0.00           H
ATOM   1443  CA  TYR A 679      31.410  51.270  67.810  1.00  0.00           C
ATOM   1444  HA  TYR A 679      30.670  50.520  68.030  1.00  0.00           H
ATOM   1445  CB  TYR A 679      32.730  50.390  67.900  1.00  0.00           C
ATOM   1446  HB1 TYR A 679      33.680  50.860  67.550  1.00  0.00           H
ATOM   1447  HB2 TYR A 679      32.580  49.490  67.280  1.00  0.00           H
ATOM   1448  CG  TYR A 679      32.920  49.960  69.310  1.00  0.00           C
ATOM   1449  CD1 TYR A 679      33.500  50.870  70.200  1.00  0.00           C
ATOM   1450  HD1 TYR A 679      33.900  51.820  69.890  1.00  0.00           H
ATOM   1451  CE1 TYR A 679      33.650  50.530  71.610  1.00  0.00           C
ATOM   1452  HE1 TYR A 679      33.950  51.230  72.360  1.00  0.00           H
ATOM   1453  CZ  TYR A 679      33.130  49.400  72.110  1.00  0.00           C
ATOM   1454  OH  TYR A 679      32.980  49.320  73.500  1.00  0.00           O
ATOM   1455  HH  TYR A 679      33.510  50.000  73.930  1.00  0.00           H
ATOM   1456  CD2 TYR A 679      32.610  48.700  69.850  1.00  0.00           C
ATOM   1457  HD2 TYR A 679      32.150  47.990  69.170  1.00  0.00           H
ATOM   1458  CE2 TYR A 679      32.640  48.460  71.270  1.00  0.00           C
ATOM   1459  HE2 TYR A 679      32.200  47.580  71.740  1.00  0.00           H
ATOM   1460  C   TYR A 679      31.300  52.340  68.890  1.00  0.00           C
ATOM   1461  O   TYR A 679      30.550  52.200  69.850  1.00  0.00           O
ATOM   1462  N   LYS A 680      31.930  53.510  68.740  1.00  0.00           N
ATOM   1463  HN  LYS A 680      32.540  53.620  67.960  1.00  0.00           H
ATOM   1464  CA  LYS A 680      31.810  54.660  69.630  1.00  0.00           C
ATOM   1465  HA  LYS A 680      32.030  54.300  70.630  1.00  0.00           H
ATOM   1466  CB  LYS A 680      32.790  55.760  69.270  1.00  0.00           C
ATOM   1467  HB1 LYS A 680      32.750  56.710  69.840  1.00  0.00           H
ATOM   1468  HB2 LYS A 680      32.700  56.040  68.190  1.00  0.00           H
ATOM   1469  CG  LYS A 680      34.200  55.310  69.640  1.00  0.00           C
ATOM   1470  HG1 LYS A 680      34.470  54.400  69.060  1.00  0.00           H
ATOM   1471  HG2 LYS A 680      34.250  55.060  70.720  1.00  0.00           H
ATOM   1472  CD  LYS A 680      35.260  56.350  69.380  1.00  0.00           C
ATOM   1473  HD1 LYS A 680      34.980  57.170  70.090  1.00  0.00           H
ATOM   1474  HD2 LYS A 680      34.970  56.720  68.380  1.00  0.00           H
ATOM   1475  CE  LYS A 680      36.700  55.960  69.520  1.00  0.00           C
ATOM   1476  HE1 LYS A 680      37.090  55.370  68.650  1.00  0.00           H
ATOM   1477  HE2 LYS A 680      36.920  55.360  70.420  1.00  0.00           H
ATOM   1478  NZ  LYS A 680      37.450  57.220  69.490  1.00  0.00           N
ATOM   1479  HZ1 LYS A 680      38.430  56.900  69.680  1.00  0.00           H
ATOM   1480  HZ2 LYS A 680      37.300  57.910  70.250  1.00  0.00           H
ATOM   1481  HZ3 LYS A 680      37.430  57.710  68.570  1.00  0.00           H
ATOM   1482  C   LYS A 680      30.350  55.230  69.650  1.00  0.00           C
ATOM   1483  O   LYS A 680      29.840  55.590  70.700  1.00  0.00           O
ATOM   1484  N   PHE A 681      29.590  55.340  68.490  1.00  0.00           N
ATOM   1485  HN  PHE A 681      30.110  55.280  67.640  1.00  0.00           H
ATOM   1486  CA  PHE A 681      28.160  55.740  68.370  1.00  0.00           C
ATOM   1487  HA  PHE A 681      28.010  56.670  68.870  1.00  0.00           H
ATOM   1488  CB  PHE A 681      27.690  55.800  66.840  1.00  0.00           C
ATOM   1489  HB1 PHE A 681      27.750  54.800  66.380  1.00  0.00           H
ATOM   1490  HB2 PHE A 681      28.440  56.450  66.360  1.00  0.00           H
ATOM   1491  CG  PHE A 681      26.290  56.330  66.770  1.00  0.00           C
ATOM   1492  CD1 PHE A 681      25.130  55.550  66.800  1.00  0.00           C
ATOM   1493  HD1 PHE A 681      25.250  54.470  66.950  1.00  0.00           H
ATOM   1494  CE1 PHE A 681      23.890  56.100  66.510  1.00  0.00           C
ATOM   1495  HE1 PHE A 681      23.090  55.380  66.440  1.00  0.00           H
ATOM   1496  CZ  PHE A 681      23.730  57.540  66.290  1.00  0.00           C
ATOM   1497  HZ  PHE A 681      22.730  57.880  66.100  1.00  0.00           H
ATOM   1498  CD2 PHE A 681      26.150  57.730  66.560  1.00  0.00           C
ATOM   1499  HD2 PHE A 681      27.070  58.310  66.530  1.00  0.00           H
ATOM   1500  CE2 PHE A 681      24.910  58.320  66.410  1.00  0.00           C
ATOM   1501  HE2 PHE A 681      24.690  59.380  66.330  1.00  0.00           H
ATOM   1502  C   PHE A 681      27.300  54.690  69.170  1.00  0.00           C
ATOM   1503  O   PHE A 681      26.420  55.070  69.910  1.00  0.00           O
ATOM   1504  N   CYS A 682      27.560  53.430  68.940  1.00  0.00           N
ATOM   1505  HN  CYS A 682      28.160  53.210  68.180  1.00  0.00           H
ATOM   1506  CA  CYS A 682      26.860  52.380  69.690  1.00  0.00           C
ATOM   1507  HA  CYS A 682      25.800  52.500  69.540  1.00  0.00           H
ATOM   1508  CB  CYS A 682      27.160  50.930  69.140  1.00  0.00           C
ATOM   1509  HB1 CYS A 682      26.640  50.260  69.850  1.00  0.00           H
ATOM   1510  HB2 CYS A 682      28.260  50.720  69.150  1.00  0.00           H
ATOM   1511  SG  CYS A 682      26.430  50.600  67.550  1.00  0.00           S
ATOM   1512  HG1 CYS A 682      27.300  51.210  66.760  1.00  0.00           H
ATOM   1513  C   CYS A 682      27.090  52.440  71.190  1.00  0.00           C
ATOM   1514  O   CYS A 682      26.280  52.020  72.010  1.00  0.00           O
ATOM   1515  N   ARG A 683      28.340  52.870  71.590  1.00  0.00           N
ATOM   1516  HN  ARG A 683      28.970  53.140  70.860  1.00  0.00           H
ATOM   1517  CA  ARG A 683      28.700  53.230  73.010  1.00  0.00           C
ATOM   1518  HA  ARG A 683      28.450  52.290  73.490  1.00  0.00           H
ATOM   1519  CB  ARG A 683      30.290  53.340  73.180  1.00  0.00           C
ATOM   1520  HB1 ARG A 683      30.630  54.200  72.560  1.00  0.00           H
ATOM   1521  HB2 ARG A 683      30.680  52.380  72.780  1.00  0.00           H
ATOM   1522  CG  ARG A 683      30.770  53.480  74.660  1.00  0.00           C
ATOM   1523  HG1 ARG A 683      30.270  52.730  75.320  1.00  0.00           H
ATOM   1524  HG2 ARG A 683      30.430  54.440  75.090  1.00  0.00           H
ATOM   1525  CD  ARG A 683      32.290  53.320  74.840  1.00  0.00           C
ATOM   1526  HD1 ARG A 683      32.560  52.430  74.230  1.00  0.00           H
ATOM   1527  HD2 ARG A 683      32.480  53.280  75.940  1.00  0.00           H
ATOM   1528  NE  ARG A 683      32.800  54.530  74.270  1.00  0.00           N
ATOM   1529  HE  ARG A 683      32.450  55.390  74.640  1.00  0.00           H
ATOM   1530  CZ  ARG A 683      34.090  54.620  73.830  1.00  0.00           C
ATOM   1531  NH1 ARG A 683      34.900  53.620  73.760  1.00  0.00           N
ATOM   1532 HH11 ARG A 683      34.670  52.680  74.020  1.00  0.00           H
ATOM   1533 HH12 ARG A 683      35.880  53.740  73.640  1.00  0.00           H
ATOM   1534  NH2 ARG A 683      34.590  55.840  73.670  1.00  0.00           N
ATOM   1535 HH21 ARG A 683      35.530  55.820  73.310  1.00  0.00           H
ATOM   1536 HH22 ARG A 683      33.950  56.520  73.320  1.00  0.00           H
ATOM   1537  C   ARG A 683      27.970  54.470  73.600  1.00  0.00           C
ATOM   1538  O   ARG A 683      27.230  54.240  74.570  1.00  0.00           O
ATOM   1539  N   ASP A 684      27.970  55.690  73.020  1.00  0.00           N
ATOM   1540  HN  ASP A 684      28.590  55.730  72.230  1.00  0.00           H
ATOM   1541  CA  ASP A 684      27.240  56.810  73.430  1.00  0.00           C
ATOM   1542  HA  ASP A 684      27.430  57.080  74.460  1.00  0.00           H
ATOM   1543  CB  ASP A 684      27.630  58.070  72.640  1.00  0.00           C
ATOM   1544  HB1 ASP A 684      27.000  58.940  72.910  1.00  0.00           H
ATOM   1545  HB2 ASP A 684      27.510  57.820  71.560  1.00  0.00           H
ATOM   1546  CG  ASP A 684      29.060  58.440  72.840  1.00  0.00           C
ATOM   1547  OD1 ASP A 684      29.710  57.980  73.850  1.00  0.00           O
ATOM   1548  OD2 ASP A 684      29.510  59.220  71.940  1.00  0.00           O
ATOM   1549  C   ASP A 684      25.700  56.670  73.390  1.00  0.00           C
ATOM   1550  O   ASP A 684      25.010  56.960  74.380  1.00  0.00           O
ATOM   1551  N   TYR A 685      25.130  56.110  72.310  1.00  0.00           N
ATOM   1552  HN  TYR A 685      25.640  55.770  71.520  1.00  0.00           H
ATOM   1553  CA  TYR A 685      23.640  56.040  72.220  1.00  0.00           C
ATOM   1554  HA  TYR A 685      23.140  56.790  72.830  1.00  0.00           H
ATOM   1555  CB  TYR A 685      23.150  56.100  70.760  1.00  0.00           C
ATOM   1556  HB1 TYR A 685      22.170  55.590  70.680  1.00  0.00           H
ATOM   1557  HB2 TYR A 685      23.750  55.520  70.020  1.00  0.00           H
ATOM   1558  CG  TYR A 685      23.230  57.570  70.410  1.00  0.00           C
ATOM   1559  CD1 TYR A 685      24.370  58.180  69.860  1.00  0.00           C
ATOM   1560  HD1 TYR A 685      25.230  57.590  69.560  1.00  0.00           H
ATOM   1561  CE1 TYR A 685      24.430  59.570  69.660  1.00  0.00           C
ATOM   1562  HE1 TYR A 685      25.280  60.100  69.270  1.00  0.00           H
ATOM   1563  CZ  TYR A 685      23.350  60.360  70.110  1.00  0.00           C
ATOM   1564  OH  TYR A 685      23.280  61.780  70.000  1.00  0.00           O
ATOM   1565  HH  TYR A 685      24.170  62.070  69.820  1.00  0.00           H
ATOM   1566  CD2 TYR A 685      22.100  58.260  70.780  1.00  0.00           C
ATOM   1567  HD2 TYR A 685      21.210  57.780  71.150  1.00  0.00           H
ATOM   1568  CE2 TYR A 685      22.220  59.710  70.660  1.00  0.00           C
ATOM   1569  HE2 TYR A 685      21.350  60.310  70.880  1.00  0.00           H
ATOM   1570  C   TYR A 685      23.090  54.790  72.880  1.00  0.00           C
ATOM   1571  O   TYR A 685      21.850  54.670  73.060  1.00  0.00           O
ATOM   1572  N   GLN A 686      23.950  53.810  73.240  1.00  0.00           N
ATOM   1573  HN  GLN A 686      24.900  53.850  72.950  1.00  0.00           H
ATOM   1574  CA  GLN A 686      23.510  52.640  73.990  1.00  0.00           C
ATOM   1575  HA  GLN A 686      24.460  52.150  74.100  1.00  0.00           H
ATOM   1576  CB  GLN A 686      22.860  52.950  75.390  1.00  0.00           C
ATOM   1577  HB1 GLN A 686      22.840  52.080  76.080  1.00  0.00           H
ATOM   1578  HB2 GLN A 686      21.810  53.300  75.230  1.00  0.00           H
ATOM   1579  CG  GLN A 686      23.750  53.930  76.260  1.00  0.00           C
ATOM   1580  HG1 GLN A 686      23.860  54.940  75.820  1.00  0.00           H
ATOM   1581  HG2 GLN A 686      24.700  53.350  76.280  1.00  0.00           H
ATOM   1582  CD  GLN A 686      23.400  53.990  77.690  1.00  0.00           C
ATOM   1583  OE1 GLN A 686      24.180  53.680  78.600  1.00  0.00           O
ATOM   1584  NE2 GLN A 686      22.090  54.390  78.000  1.00  0.00           N
ATOM   1585 HE21 GLN A 686      21.670  54.030  78.830  1.00  0.00           H
ATOM   1586 HE22 GLN A 686      21.470  54.670  77.270  1.00  0.00           H
ATOM   1587  C   GLN A 686      22.670  51.650  73.220  1.00  0.00           C
ATOM   1588  O   GLN A 686      21.660  51.140  73.740  1.00  0.00           O
ATOM   1589  N   LEU A 687      22.950  51.470  71.950  1.00  0.00           N
ATOM   1590  HN  LEU A 687      23.780  51.790  71.490  1.00  0.00           H
ATOM   1591  CA  LEU A 687      22.190  50.500  71.140  1.00  0.00           C
ATOM   1592  HA  LEU A 687      21.230  50.310  71.610  1.00  0.00           H
ATOM   1593  CB  LEU A 687      22.030  50.940  69.610  1.00  0.00           C
ATOM   1594  HB1 LEU A 687      21.490  50.230  68.930  1.00  0.00           H
ATOM   1595  HB2 LEU A 687      23.070  51.080  69.230  1.00  0.00           H
ATOM   1596  CG  LEU A 687      21.310  52.230  69.440  1.00  0.00           C
ATOM   1597  HG  LEU A 687      21.560  52.980  70.220  1.00  0.00           H
ATOM   1598  CD1 LEU A 687      21.660  53.050  68.180  1.00  0.00           C
ATOM   1599 HD11 LEU A 687      21.060  53.990  68.210  1.00  0.00           H
ATOM   1600 HD12 LEU A 687      21.440  52.520  67.230  1.00  0.00           H
ATOM   1601 HD13 LEU A 687      22.760  53.260  68.190  1.00  0.00           H
ATOM   1602  CD2 LEU A 687      19.780  52.100  69.580  1.00  0.00           C
ATOM   1603 HD21 LEU A 687      19.470  51.610  68.630  1.00  0.00           H
ATOM   1604 HD22 LEU A 687      19.370  53.130  69.520  1.00  0.00           H
ATOM   1605 HD23 LEU A 687      19.440  51.560  70.480  1.00  0.00           H
ATOM   1606  C   LEU A 687      22.880  49.140  71.090  1.00  0.00           C
ATOM   1607  O   LEU A 687      24.010  49.050  71.450  1.00  0.00           O
ATOM   1608  N   SER A 688      22.110  48.140  70.550  1.00  0.00           N
ATOM   1609  HN  SER A 688      21.140  48.370  70.440  1.00  0.00           H
ATOM   1610  CA  SER A 688      22.570  46.800  70.320  1.00  0.00           C
ATOM   1611  HA  SER A 688      23.150  46.350  71.120  1.00  0.00           H
ATOM   1612  CB  SER A 688      21.360  45.940  70.060  1.00  0.00           C
ATOM   1613  HB1 SER A 688      21.480  44.840  69.890  1.00  0.00           H
ATOM   1614  HB2 SER A 688      20.770  46.300  69.190  1.00  0.00           H
ATOM   1615  OG  SER A 688      20.510  46.080  71.120  1.00  0.00           O
ATOM   1616  HG1 SER A 688      20.930  46.220  71.970  1.00  0.00           H
ATOM   1617  C   SER A 688      23.440  46.620  69.110  1.00  0.00           C
ATOM   1618  O   SER A 688      22.990  46.590  67.940  1.00  0.00           O
ATOM   1619  N   TYR A 689      24.780  46.500  69.360  1.00  0.00           N
ATOM   1620  HN  TYR A 689      25.130  46.450  70.300  1.00  0.00           H
ATOM   1621  CA  TYR A 689      25.870  46.730  68.410  1.00  0.00           C
ATOM   1622  HA  TYR A 689      25.730  47.730  68.010  1.00  0.00           H
ATOM   1623  CB  TYR A 689      27.130  46.790  69.270  1.00  0.00           C
ATOM   1624  HB1 TYR A 689      27.230  46.090  70.130  1.00  0.00           H
ATOM   1625  HB2 TYR A 689      27.130  47.830  69.670  1.00  0.00           H
ATOM   1626  CG  TYR A 689      28.510  46.780  68.540  1.00  0.00           C
ATOM   1627  CD1 TYR A 689      28.780  47.720  67.540  1.00  0.00           C
ATOM   1628  HD1 TYR A 689      28.070  48.480  67.270  1.00  0.00           H
ATOM   1629  CE1 TYR A 689      29.890  47.560  66.680  1.00  0.00           C
ATOM   1630  HE1 TYR A 689      29.790  48.280  65.870  1.00  0.00           H
ATOM   1631  CZ  TYR A 689      30.850  46.570  66.920  1.00  0.00           C
ATOM   1632  OH  TYR A 689      32.020  46.380  66.200  1.00  0.00           O
ATOM   1633  HH  TYR A 689      31.890  46.970  65.450  1.00  0.00           H
ATOM   1634  CD2 TYR A 689      29.470  45.780  68.740  1.00  0.00           C
ATOM   1635  HD2 TYR A 689      29.310  45.170  69.610  1.00  0.00           H
ATOM   1636  CE2 TYR A 689      30.620  45.710  67.980  1.00  0.00           C
ATOM   1637  HE2 TYR A 689      31.330  44.930  68.200  1.00  0.00           H
ATOM   1638  C   TYR A 689      25.990  45.750  67.280  1.00  0.00           C
ATOM   1639  O   TYR A 689      26.140  46.150  66.150  1.00  0.00           O
ATOM   1640  N   LEU A 690      25.840  44.420  67.650  1.00  0.00           N
ATOM   1641  HN  LEU A 690      25.650  44.270  68.610  1.00  0.00           H
ATOM   1642  CA  LEU A 690      26.040  43.410  66.630  1.00  0.00           C
ATOM   1643  HA  LEU A 690      27.010  43.620  66.210  1.00  0.00           H
ATOM   1644  CB  LEU A 690      26.120  41.920  67.130  1.00  0.00           C
ATOM   1645  HB1 LEU A 690      26.510  41.300  66.290  1.00  0.00           H
ATOM   1646  HB2 LEU A 690      25.140  41.630  67.580  1.00  0.00           H
ATOM   1647  CG  LEU A 690      27.070  41.750  68.270  1.00  0.00           C
ATOM   1648  HG  LEU A 690      26.660  42.230  69.180  1.00  0.00           H
ATOM   1649  CD1 LEU A 690      27.110  40.190  68.560  1.00  0.00           C
ATOM   1650 HD11 LEU A 690      27.530  39.580  67.730  1.00  0.00           H
ATOM   1651 HD12 LEU A 690      26.030  39.950  68.700  1.00  0.00           H
ATOM   1652 HD13 LEU A 690      27.650  40.090  69.530  1.00  0.00           H
ATOM   1653  CD2 LEU A 690      28.450  42.360  67.980  1.00  0.00           C
ATOM   1654 HD21 LEU A 690      28.900  42.020  67.010  1.00  0.00           H
ATOM   1655 HD22 LEU A 690      29.110  41.940  68.770  1.00  0.00           H
ATOM   1656 HD23 LEU A 690      28.520  43.470  67.930  1.00  0.00           H
ATOM   1657  C   LEU A 690      25.040  43.450  65.530  1.00  0.00           C
ATOM   1658  O   LEU A 690      25.260  43.290  64.310  1.00  0.00           O
ATOM   1659  N   SER A 691      23.750  43.620  65.920  1.00  0.00           N
ATOM   1660  HN  SER A 691      23.570  43.540  66.900  1.00  0.00           H
ATOM   1661  CA  SER A 691      22.640  43.800  65.030  1.00  0.00           C
ATOM   1662  HA  SER A 691      22.600  42.950  64.380  1.00  0.00           H
ATOM   1663  CB  SER A 691      21.360  43.980  65.850  1.00  0.00           C
ATOM   1664  HB1 SER A 691      21.530  44.710  66.670  1.00  0.00           H
ATOM   1665  HB2 SER A 691      21.130  42.980  66.300  1.00  0.00           H
ATOM   1666  OG  SER A 691      20.190  44.380  65.080  1.00  0.00           O
ATOM   1667  HG1 SER A 691      20.160  45.330  65.240  1.00  0.00           H
ATOM   1668  C   SER A 691      22.820  44.990  64.020  1.00  0.00           C
ATOM   1669  O   SER A 691      22.650  44.840  62.800  1.00  0.00           O
ATOM   1670  N   LEU A 692      23.330  46.110  64.620  1.00  0.00           N
ATOM   1671  HN  LEU A 692      23.590  46.090  65.580  1.00  0.00           H
ATOM   1672  CA  LEU A 692      23.450  47.360  63.870  1.00  0.00           C
ATOM   1673  HA  LEU A 692      22.580  47.410  63.230  1.00  0.00           H
ATOM   1674  CB  LEU A 692      23.500  48.580  64.860  1.00  0.00           C
ATOM   1675  HB1 LEU A 692      24.400  48.480  65.500  1.00  0.00           H
ATOM   1676  HB2 LEU A 692      22.650  48.470  65.570  1.00  0.00           H
ATOM   1677  CG  LEU A 692      23.390  49.910  64.130  1.00  0.00           C
ATOM   1678  HG  LEU A 692      24.340  50.120  63.590  1.00  0.00           H
ATOM   1679  CD1 LEU A 692      22.210  50.020  63.240  1.00  0.00           C
ATOM   1680 HD11 LEU A 692      22.420  49.320  62.390  1.00  0.00           H
ATOM   1681 HD12 LEU A 692      22.160  51.070  62.880  1.00  0.00           H
ATOM   1682 HD13 LEU A 692      21.340  49.690  63.840  1.00  0.00           H
ATOM   1683  CD2 LEU A 692      23.310  51.060  65.150  1.00  0.00           C
ATOM   1684 HD21 LEU A 692      23.420  51.950  64.500  1.00  0.00           H
ATOM   1685 HD22 LEU A 692      24.200  50.900  65.800  1.00  0.00           H
ATOM   1686 HD23 LEU A 692      22.370  51.040  65.740  1.00  0.00           H
ATOM   1687  C   LEU A 692      24.640  47.320  63.010  1.00  0.00           C
ATOM   1688  O   LEU A 692      24.530  47.780  61.880  1.00  0.00           O
ATOM   1689  N   ARG A 693      25.710  46.710  63.470  1.00  0.00           N
ATOM   1690  HN  ARG A 693      25.790  46.400  64.420  1.00  0.00           H
ATOM   1691  CA  ARG A 693      26.810  46.450  62.530  1.00  0.00           C
ATOM   1692  HA  ARG A 693      27.040  47.400  62.090  1.00  0.00           H
ATOM   1693  CB  ARG A 693      28.030  46.100  63.380  1.00  0.00           C
ATOM   1694  HB1 ARG A 693      27.870  45.110  63.840  1.00  0.00           H
ATOM   1695  HB2 ARG A 693      28.190  46.820  64.230  1.00  0.00           H
ATOM   1696  CG  ARG A 693      29.360  46.030  62.560  1.00  0.00           C
ATOM   1697  HG1 ARG A 693      30.220  46.460  63.100  1.00  0.00           H
ATOM   1698  HG2 ARG A 693      29.310  46.730  61.690  1.00  0.00           H
ATOM   1699  CD  ARG A 693      29.770  44.590  62.130  1.00  0.00           C
ATOM   1700  HD1 ARG A 693      29.170  44.230  61.270  1.00  0.00           H
ATOM   1701  HD2 ARG A 693      29.730  43.890  62.990  1.00  0.00           H
ATOM   1702  NE  ARG A 693      31.180  44.650  61.510  1.00  0.00           N
ATOM   1703  HE  ARG A 693      31.830  45.400  61.550  1.00  0.00           H
ATOM   1704  CZ  ARG A 693      31.780  43.570  61.050  1.00  0.00           C
ATOM   1705  NH1 ARG A 693      31.240  42.360  61.050  1.00  0.00           N
ATOM   1706 HH11 ARG A 693      31.580  41.620  60.460  1.00  0.00           H
ATOM   1707 HH12 ARG A 693      30.320  42.250  61.430  1.00  0.00           H
ATOM   1708  NH2 ARG A 693      33.030  43.680  60.490  1.00  0.00           N
ATOM   1709 HH21 ARG A 693      33.460  44.570  60.540  1.00  0.00           H
ATOM   1710 HH22 ARG A 693      33.360  42.820  60.120  1.00  0.00           H
ATOM   1711  C   ARG A 693      26.560  45.470  61.440  1.00  0.00           C
ATOM   1712  O   ARG A 693      26.910  45.590  60.290  1.00  0.00           O
ATOM   1713  N   THR A 694      25.870  44.370  61.860  1.00  0.00           N
ATOM   1714  HN  THR A 694      25.590  44.260  62.820  1.00  0.00           H
ATOM   1715  CA  THR A 694      25.450  43.290  60.930  1.00  0.00           C
ATOM   1716  HA  THR A 694      26.260  42.860  60.370  1.00  0.00           H
ATOM   1717  CB  THR A 694      24.750  42.020  61.560  1.00  0.00           C
ATOM   1718  HB  THR A 694      23.880  42.260  62.210  1.00  0.00           H
ATOM   1719  OG1 THR A 694      25.650  41.330  62.430  1.00  0.00           O
ATOM   1720  HG1 THR A 694      25.490  41.770  63.270  1.00  0.00           H
ATOM   1721  CG2 THR A 694      24.270  40.970  60.580  1.00  0.00           C
ATOM   1722 HG21 THR A 694      23.380  41.290  59.990  1.00  0.00           H
ATOM   1723 HG22 THR A 694      23.890  40.070  61.100  1.00  0.00           H
ATOM   1724 HG23 THR A 694      25.070  40.600  59.900  1.00  0.00           H
ATOM   1725  C   THR A 694      24.600  43.880  59.830  1.00  0.00           C
ATOM   1726  O   THR A 694      24.840  43.650  58.640  1.00  0.00           O
ATOM   1727  N   SER A 695      23.570  44.710  60.240  1.00  0.00           N
ATOM   1728  HN  SER A 695      23.320  44.960  61.160  1.00  0.00           H
ATOM   1729  CA  SER A 695      22.630  45.390  59.250  1.00  0.00           C
ATOM   1730  HA  SER A 695      22.160  44.620  58.660  1.00  0.00           H
ATOM   1731  CB  SER A 695      21.520  46.280  60.000  1.00  0.00           C
ATOM   1732  HB1 SER A 695      22.040  46.950  60.720  1.00  0.00           H
ATOM   1733  HB2 SER A 695      20.840  45.720  60.660  1.00  0.00           H
ATOM   1734  OG  SER A 695      20.690  46.990  59.140  1.00  0.00           O
ATOM   1735  HG1 SER A 695      20.000  46.360  58.940  1.00  0.00           H
ATOM   1736  C   SER A 695      23.320  46.320  58.250  1.00  0.00           C
ATOM   1737  O   SER A 695      23.100  46.250  57.080  1.00  0.00           O
ATOM   1738  N   ILE A 696      24.270  47.120  58.770  1.00  0.00           N
ATOM   1739  HN  ILE A 696      24.470  47.070  59.750  1.00  0.00           H
ATOM   1740  CA  ILE A 696      25.150  48.060  58.010  1.00  0.00           C
ATOM   1741  HA  ILE A 696      24.450  48.610  57.390  1.00  0.00           H
ATOM   1742  CB  ILE A 696      25.830  49.050  58.830  1.00  0.00           C
ATOM   1743  HB  ILE A 696      26.460  48.540  59.590  1.00  0.00           H
ATOM   1744  CG2 ILE A 696      26.710  49.990  57.960  1.00  0.00           C
ATOM   1745 HG21 ILE A 696      27.160  50.880  58.460  1.00  0.00           H
ATOM   1746 HG22 ILE A 696      25.980  50.330  57.190  1.00  0.00           H
ATOM   1747 HG23 ILE A 696      27.510  49.380  57.490  1.00  0.00           H
ATOM   1748  CG1 ILE A 696      24.720  49.800  59.630  1.00  0.00           C
ATOM   1749 HG11 ILE A 696      23.970  49.210  60.200  1.00  0.00           H
ATOM   1750 HG12 ILE A 696      24.060  50.320  58.900  1.00  0.00           H
ATOM   1751  CD  ILE A 696      25.510  50.630  60.700  1.00  0.00           C
ATOM   1752  HD1 ILE A 696      24.660  51.150  61.210  1.00  0.00           H
ATOM   1753  HD2 ILE A 696      26.280  51.340  60.340  1.00  0.00           H
ATOM   1754  HD3 ILE A 696      26.060  50.050  61.460  1.00  0.00           H
ATOM   1755  C   ILE A 696      25.970  47.350  56.970  1.00  0.00           C
ATOM   1756  O   ILE A 696      26.000  47.800  55.830  1.00  0.00           O
ATOM   1757  N   GLY A 697      26.570  46.160  57.340  1.00  0.00           N
ATOM   1758  HN  GLY A 697      26.400  45.720  58.210  1.00  0.00           H
ATOM   1759  CA  GLY A 697      27.340  45.360  56.380  1.00  0.00           C
ATOM   1760  HA1 GLY A 697      27.840  44.600  56.970  1.00  0.00           H
ATOM   1761  HA2 GLY A 697      28.050  45.990  55.880  1.00  0.00           H
ATOM   1762  C   GLY A 697      26.590  44.690  55.320  1.00  0.00           C
ATOM   1763  O   GLY A 697      27.000  44.560  54.110  1.00  0.00           O
ATOM   1764  N   LEU A 698      25.450  44.070  55.630  1.00  0.00           N
ATOM   1765  HN  LEU A 698      25.210  44.050  56.600  1.00  0.00           H
ATOM   1766  CA  LEU A 698      24.390  43.560  54.650  1.00  0.00           C
ATOM   1767  HA  LEU A 698      24.890  42.900  53.960  1.00  0.00           H
ATOM   1768  CB  LEU A 698      23.320  42.730  55.460  1.00  0.00           C
ATOM   1769  HB1 LEU A 698      22.660  42.380  54.630  1.00  0.00           H
ATOM   1770  HB2 LEU A 698      22.820  43.270  56.300  1.00  0.00           H
ATOM   1771  CG  LEU A 698      23.780  41.380  56.180  1.00  0.00           C
ATOM   1772  HG  LEU A 698      24.630  41.680  56.820  1.00  0.00           H
ATOM   1773  CD1 LEU A 698      22.760  40.690  57.060  1.00  0.00           C
ATOM   1774 HD11 LEU A 698      21.960  40.270  56.410  1.00  0.00           H
ATOM   1775 HD12 LEU A 698      22.450  41.350  57.910  1.00  0.00           H
ATOM   1776 HD13 LEU A 698      23.210  39.860  57.640  1.00  0.00           H
ATOM   1777  CD2 LEU A 698      24.440  40.330  55.220  1.00  0.00           C
ATOM   1778 HD21 LEU A 698      25.000  40.800  54.370  1.00  0.00           H
ATOM   1779 HD22 LEU A 698      23.750  39.570  54.780  1.00  0.00           H
ATOM   1780 HD23 LEU A 698      25.210  39.880  55.880  1.00  0.00           H
ATOM   1781  C   LEU A 698      23.760  44.690  53.780  1.00  0.00           C
ATOM   1782  O   LEU A 698      23.610  44.470  52.600  1.00  0.00           O
ATOM   1783  N   TRP A 699      23.490  45.880  54.380  1.00  0.00           N
ATOM   1784  HN  TRP A 699      23.560  46.120  55.340  1.00  0.00           H
ATOM   1785  CA  TRP A 699      23.150  47.040  53.560  1.00  0.00           C
ATOM   1786  HA  TRP A 699      22.250  46.900  52.960  1.00  0.00           H
ATOM   1787  CB  TRP A 699      22.760  48.250  54.430  1.00  0.00           C
ATOM   1788  HB1 TRP A 699      23.000  49.190  53.890  1.00  0.00           H
ATOM   1789  HB2 TRP A 699      23.380  48.200  55.360  1.00  0.00           H
ATOM   1790  CG  TRP A 699      21.340  48.350  54.850  1.00  0.00           C
ATOM   1791  CD1 TRP A 699      20.790  48.210  56.070  1.00  0.00           C
ATOM   1792  HD1 TRP A 699      21.300  47.860  56.960  1.00  0.00           H
ATOM   1793  NE1 TRP A 699      19.430  48.640  56.010  1.00  0.00           N
ATOM   1794  HE1 TRP A 699      18.870  48.890  56.760  1.00  0.00           H
ATOM   1795  CE2 TRP A 699      19.110  48.870  54.730  1.00  0.00           C
ATOM   1796  CD2 TRP A 699      20.310  48.730  53.980  1.00  0.00           C
ATOM   1797  CE3 TRP A 699      20.220  48.850  52.620  1.00  0.00           C
ATOM   1798  HE3 TRP A 699      21.050  48.590  51.980  1.00  0.00           H
ATOM   1799  CZ3 TRP A 699      19.040  49.250  51.970  1.00  0.00           C
ATOM   1800  HZ3 TRP A 699      18.920  49.480  50.920  1.00  0.00           H
ATOM   1801  CZ2 TRP A 699      17.910  49.250  54.100  1.00  0.00           C
ATOM   1802  HZ2 TRP A 699      17.000  49.440  54.650  1.00  0.00           H
ATOM   1803  CH2 TRP A 699      17.890  49.390  52.790  1.00  0.00           C
ATOM   1804  HH2 TRP A 699      16.940  49.660  52.340  1.00  0.00           H
ATOM   1805  C   TRP A 699      24.270  47.410  52.630  1.00  0.00           C
ATOM   1806  O   TRP A 699      24.010  47.600  51.460  1.00  0.00           O
ATOM   1807  N   THR A 700      25.580  47.430  53.020  1.00  0.00           N
ATOM   1808  HN  THR A 700      25.770  47.200  53.980  1.00  0.00           H
ATOM   1809  CA  THR A 700      26.750  47.680  52.270  1.00  0.00           C
ATOM   1810  HA  THR A 700      26.670  48.680  51.860  1.00  0.00           H
ATOM   1811  CB  THR A 700      28.030  47.810  53.160  1.00  0.00           C
ATOM   1812  HB  THR A 700      28.260  46.850  53.670  1.00  0.00           H
ATOM   1813  OG1 THR A 700      27.870  48.910  54.010  1.00  0.00           O
ATOM   1814  HG1 THR A 700      27.390  48.710  54.810  1.00  0.00           H
ATOM   1815  CG2 THR A 700      29.350  48.070  52.360  1.00  0.00           C
ATOM   1816 HG21 THR A 700      30.140  48.420  53.070  1.00  0.00           H
ATOM   1817 HG22 THR A 700      29.330  48.960  51.710  1.00  0.00           H
ATOM   1818 HG23 THR A 700      29.600  47.190  51.720  1.00  0.00           H
ATOM   1819  C   THR A 700      27.030  46.700  51.110  1.00  0.00           C
ATOM   1820  O   THR A 700      27.270  47.020  49.980  1.00  0.00           O
ATOM   1821  N   SER A 701      26.840  45.360  51.490  1.00  0.00           N
ATOM   1822  HN  SER A 701      26.610  45.120  52.430  1.00  0.00           H
ATOM   1823  CA  SER A 701      26.810  44.210  50.530  1.00  0.00           C
ATOM   1824  HA  SER A 701      27.730  44.220  49.960  1.00  0.00           H
ATOM   1825  CB  SER A 701      26.620  42.910  51.360  1.00  0.00           C
ATOM   1826  HB1 SER A 701      25.600  42.880  51.810  1.00  0.00           H
ATOM   1827  HB2 SER A 701      27.360  42.880  52.190  1.00  0.00           H
ATOM   1828  OG  SER A 701      26.820  41.790  50.570  1.00  0.00           O
ATOM   1829  HG1 SER A 701      27.680  41.930  50.170  1.00  0.00           H
ATOM   1830  C   SER A 701      25.710  44.400  49.530  1.00  0.00           C
ATOM   1831  O   SER A 701      25.900  44.290  48.390  1.00  0.00           O
ATOM   1832  N   PHE A 702      24.520  44.760  49.950  1.00  0.00           N
ATOM   1833  HN  PHE A 702      24.300  44.780  50.930  1.00  0.00           H
ATOM   1834  CA  PHE A 702      23.430  45.130  49.070  1.00  0.00           C
ATOM   1835  HA  PHE A 702      23.360  44.250  48.460  1.00  0.00           H
ATOM   1836  CB  PHE A 702      22.110  45.230  49.880  1.00  0.00           C
ATOM   1837  HB1 PHE A 702      22.250  46.020  50.650  1.00  0.00           H
ATOM   1838  HB2 PHE A 702      21.760  44.300  50.390  1.00  0.00           H
ATOM   1839  CG  PHE A 702      20.810  45.610  49.160  1.00  0.00           C
ATOM   1840  CD1 PHE A 702      19.760  46.340  49.700  1.00  0.00           C
ATOM   1841  HD1 PHE A 702      19.860  46.660  50.730  1.00  0.00           H
ATOM   1842  CE1 PHE A 702      18.530  46.560  49.040  1.00  0.00           C
ATOM   1843  HE1 PHE A 702      17.800  47.250  49.430  1.00  0.00           H
ATOM   1844  CZ  PHE A 702      18.430  46.090  47.750  1.00  0.00           C
ATOM   1845  HZ  PHE A 702      17.500  46.040  47.210  1.00  0.00           H
ATOM   1846  CD2 PHE A 702      20.570  45.060  47.870  1.00  0.00           C
ATOM   1847  HD2 PHE A 702      21.340  44.380  47.530  1.00  0.00           H
ATOM   1848  CE2 PHE A 702      19.390  45.310  47.200  1.00  0.00           C
ATOM   1849  HE2 PHE A 702      19.250  44.780  46.260  1.00  0.00           H
ATOM   1850  C   PHE A 702      23.580  46.370  48.190  1.00  0.00           C
ATOM   1851  O   PHE A 702      23.350  46.280  46.980  1.00  0.00           O
ATOM   1852  N   LEU A 703      24.100  47.570  48.730  1.00  0.00           N
ATOM   1853  HN  LEU A 703      24.290  47.610  49.710  1.00  0.00           H
ATOM   1854  CA  LEU A 703      24.370  48.790  47.930  1.00  0.00           C
ATOM   1855  HA  LEU A 703      23.520  48.980  47.300  1.00  0.00           H
ATOM   1856  CB  LEU A 703      24.720  49.960  48.780  1.00  0.00           C
ATOM   1857  HB1 LEU A 703      25.320  50.700  48.210  1.00  0.00           H
ATOM   1858  HB2 LEU A 703      25.290  49.550  49.650  1.00  0.00           H
ATOM   1859  CG  LEU A 703      23.440  50.740  49.250  1.00  0.00           C
ATOM   1860  HG  LEU A 703      22.950  51.280  48.410  1.00  0.00           H
ATOM   1861  CD1 LEU A 703      22.160  49.910  49.760  1.00  0.00           C
ATOM   1862 HD11 LEU A 703      21.790  49.150  49.030  1.00  0.00           H
ATOM   1863 HD12 LEU A 703      21.240  50.530  49.750  1.00  0.00           H
ATOM   1864 HD13 LEU A 703      22.490  49.470  50.730  1.00  0.00           H
ATOM   1865  CD2 LEU A 703      23.750  51.680  50.370  1.00  0.00           C
ATOM   1866 HD21 LEU A 703      24.630  52.330  50.170  1.00  0.00           H
ATOM   1867 HD22 LEU A 703      23.970  51.030  51.250  1.00  0.00           H
ATOM   1868 HD23 LEU A 703      22.840  52.280  50.580  1.00  0.00           H
ATOM   1869  C   LEU A 703      25.390  48.540  46.820  1.00  0.00           C
ATOM   1870  O   LEU A 703      25.360  49.030  45.680  1.00  0.00           O
ATOM   1871  N   CYS A 704      26.440  47.740  47.110  1.00  0.00           N
ATOM   1872  HN  CYS A 704      26.540  47.470  48.050  1.00  0.00           H
ATOM   1873  CA  CYS A 704      27.480  47.310  46.160  1.00  0.00           C
ATOM   1874  HA  CYS A 704      27.930  48.150  45.670  1.00  0.00           H
ATOM   1875  CB  CYS A 704      28.690  46.460  46.750  1.00  0.00           C
ATOM   1876  HB1 CYS A 704      29.340  46.000  45.980  1.00  0.00           H
ATOM   1877  HB2 CYS A 704      28.190  45.600  47.240  1.00  0.00           H
ATOM   1878  SG  CYS A 704      29.640  47.480  48.070  1.00  0.00           S
ATOM   1879  HG1 CYS A 704      28.560  47.780  48.780  1.00  0.00           H
ATOM   1880  C   CYS A 704      26.820  46.550  44.930  1.00  0.00           C
ATOM   1881  O   CYS A 704      27.110  46.800  43.790  1.00  0.00           O
ATOM   1882  N   ILE A 705      25.890  45.660  45.210  1.00  0.00           N
ATOM   1883  HN  ILE A 705      25.550  45.590  46.150  1.00  0.00           H
ATOM   1884  CA  ILE A 705      25.060  45.030  44.140  1.00  0.00           C
ATOM   1885  HA  ILE A 705      25.700  44.750  43.320  1.00  0.00           H
ATOM   1886  CB  ILE A 705      24.220  43.830  44.530  1.00  0.00           C
ATOM   1887  HB  ILE A 705      23.430  44.130  45.250  1.00  0.00           H
ATOM   1888  CG2 ILE A 705      23.620  43.160  43.260  1.00  0.00           C
ATOM   1889 HG21 ILE A 705      24.240  43.150  42.330  1.00  0.00           H
ATOM   1890 HG22 ILE A 705      22.580  43.490  43.040  1.00  0.00           H
ATOM   1891 HG23 ILE A 705      23.420  42.080  43.420  1.00  0.00           H
ATOM   1892  CG1 ILE A 705      25.240  42.870  45.240  1.00  0.00           C
ATOM   1893 HG11 ILE A 705      24.650  41.940  45.400  1.00  0.00           H
ATOM   1894 HG12 ILE A 705      25.580  43.320  46.210  1.00  0.00           H
ATOM   1895  CD  ILE A 705      26.490  42.550  44.360  1.00  0.00           C
ATOM   1896  HD1 ILE A 705      27.180  43.410  44.380  1.00  0.00           H
ATOM   1897  HD2 ILE A 705      26.300  42.320  43.280  1.00  0.00           H
ATOM   1898  HD3 ILE A 705      27.000  41.680  44.810  1.00  0.00           H
ATOM   1899  C   ILE A 705      24.250  46.060  43.350  1.00  0.00           C
ATOM   1900  O   ILE A 705      24.260  46.060  42.120  1.00  0.00           O
ATOM   1901  N   VAL A 706      23.580  47.060  44.010  1.00  0.00           N
ATOM   1902  HN  VAL A 706      23.600  47.040  45.020  1.00  0.00           H
ATOM   1903  CA  VAL A 706      22.810  48.120  43.480  1.00  0.00           C
ATOM   1904  HA  VAL A 706      22.060  47.760  42.800  1.00  0.00           H
ATOM   1905  CB  VAL A 706      22.170  49.050  44.590  1.00  0.00           C
ATOM   1906  HB  VAL A 706      22.970  49.490  45.220  1.00  0.00           H
ATOM   1907  CG1 VAL A 706      21.520  50.270  43.920  1.00  0.00           C
ATOM   1908 HG11 VAL A 706      21.240  50.950  44.760  1.00  0.00           H
ATOM   1909 HG12 VAL A 706      20.530  50.110  43.430  1.00  0.00           H
ATOM   1910 HG13 VAL A 706      22.170  50.910  43.290  1.00  0.00           H
ATOM   1911  CG2 VAL A 706      21.020  48.310  45.300  1.00  0.00           C
ATOM   1912 HG21 VAL A 706      20.700  48.920  46.170  1.00  0.00           H
ATOM   1913 HG22 VAL A 706      21.370  47.320  45.680  1.00  0.00           H
ATOM   1914 HG23 VAL A 706      20.210  48.170  44.550  1.00  0.00           H
ATOM   1915  C   VAL A 706      23.720  48.880  42.490  1.00  0.00           C
ATOM   1916  O   VAL A 706      23.330  49.120  41.290  1.00  0.00           O
ATOM   1917  N   LEU A 707      24.960  49.220  42.950  1.00  0.00           N
ATOM   1918  HN  LEU A 707      25.170  48.970  43.880  1.00  0.00           H
ATOM   1919  CA  LEU A 707      25.960  49.860  42.210  1.00  0.00           C
ATOM   1920  HA  LEU A 707      25.670  50.870  41.970  1.00  0.00           H
ATOM   1921  CB  LEU A 707      27.160  50.160  43.160  1.00  0.00           C
ATOM   1922  HB1 LEU A 707      27.630  49.230  43.570  1.00  0.00           H
ATOM   1923  HB2 LEU A 707      26.740  50.760  43.990  1.00  0.00           H
ATOM   1924  CG  LEU A 707      28.280  51.040  42.560  1.00  0.00           C
ATOM   1925  HG  LEU A 707      29.060  50.520  41.970  1.00  0.00           H
ATOM   1926  CD1 LEU A 707      27.800  52.100  41.640  1.00  0.00           C
ATOM   1927 HD11 LEU A 707      28.640  52.670  41.170  1.00  0.00           H
ATOM   1928 HD12 LEU A 707      27.050  52.730  42.160  1.00  0.00           H
ATOM   1929 HD13 LEU A 707      27.290  51.670  40.750  1.00  0.00           H
ATOM   1930  CD2 LEU A 707      29.270  51.730  43.600  1.00  0.00           C
ATOM   1931 HD21 LEU A 707      30.000  52.420  43.140  1.00  0.00           H
ATOM   1932 HD22 LEU A 707      29.870  50.950  44.120  1.00  0.00           H
ATOM   1933 HD23 LEU A 707      28.710  52.270  44.400  1.00  0.00           H
ATOM   1934  C   LEU A 707      26.490  49.140  40.990  1.00  0.00           C
ATOM   1935  O   LEU A 707      26.490  49.650  39.850  1.00  0.00           O
ATOM   1936  N   VAL A 708      26.800  47.820  41.120  1.00  0.00           N
ATOM   1937  HN  VAL A 708      26.920  47.400  42.010  1.00  0.00           H
ATOM   1938  CA  VAL A 708      26.970  46.950  40.030  1.00  0.00           C
ATOM   1939  HA  VAL A 708      27.810  47.160  39.390  1.00  0.00           H
ATOM   1940  CB  VAL A 708      27.220  45.540  40.540  1.00  0.00           C
ATOM   1941  HB  VAL A 708      26.410  45.240  41.250  1.00  0.00           H
ATOM   1942  CG1 VAL A 708      27.310  44.500  39.460  1.00  0.00           C
ATOM   1943 HG11 VAL A 708      27.530  43.530  39.930  1.00  0.00           H
ATOM   1944 HG12 VAL A 708      28.130  44.770  38.760  1.00  0.00           H
ATOM   1945 HG13 VAL A 708      26.350  44.330  38.920  1.00  0.00           H
ATOM   1946  CG2 VAL A 708      28.560  45.670  41.230  1.00  0.00           C
ATOM   1947 HG21 VAL A 708      28.570  46.430  42.040  1.00  0.00           H
ATOM   1948 HG22 VAL A 708      29.320  46.000  40.490  1.00  0.00           H
ATOM   1949 HG23 VAL A 708      28.870  44.710  41.690  1.00  0.00           H
ATOM   1950  C   VAL A 708      25.870  46.930  38.990  1.00  0.00           C
ATOM   1951  O   VAL A 708      26.050  46.880  37.780  1.00  0.00           O
ATOM   1952  N   ALA A 709      24.580  46.920  39.510  1.00  0.00           N
ATOM   1953  HN  ALA A 709      24.430  46.960  40.490  1.00  0.00           H
ATOM   1954  CA  ALA A 709      23.410  46.990  38.670  1.00  0.00           C
ATOM   1955  HA  ALA A 709      23.360  46.130  38.030  1.00  0.00           H
ATOM   1956  CB  ALA A 709      22.090  46.820  39.540  1.00  0.00           C
ATOM   1957  HB1 ALA A 709      21.280  46.330  38.940  1.00  0.00           H
ATOM   1958  HB2 ALA A 709      21.670  47.720  40.050  1.00  0.00           H
ATOM   1959  HB3 ALA A 709      22.300  46.110  40.360  1.00  0.00           H
ATOM   1960  C   ALA A 709      23.340  48.380  37.930  1.00  0.00           C
ATOM   1961  O   ALA A 709      23.150  48.400  36.720  1.00  0.00           O
ATOM   1962  N   THR A 710      23.600  49.500  38.680  1.00  0.00           N
ATOM   1963  HN  THR A 710      23.710  49.290  39.660  1.00  0.00           H
ATOM   1964  CA  THR A 710      23.570  50.870  38.140  1.00  0.00           C
ATOM   1965  HA  THR A 710      22.600  51.170  37.790  1.00  0.00           H
ATOM   1966  CB  THR A 710      23.960  51.940  39.250  1.00  0.00           C
ATOM   1967  HB  THR A 710      24.970  51.700  39.640  1.00  0.00           H
ATOM   1968  OG1 THR A 710      22.960  51.850  40.260  1.00  0.00           O
ATOM   1969  HG1 THR A 710      22.940  50.940  40.580  1.00  0.00           H
ATOM   1970  CG2 THR A 710      24.000  53.340  38.720  1.00  0.00           C
ATOM   1971 HG21 THR A 710      23.120  53.620  38.100  1.00  0.00           H
ATOM   1972 HG22 THR A 710      24.900  53.740  38.200  1.00  0.00           H
ATOM   1973 HG23 THR A 710      24.070  54.030  39.590  1.00  0.00           H
ATOM   1974  C   THR A 710      24.520  51.060  37.000  1.00  0.00           C
ATOM   1975  O   THR A 710      24.260  51.860  36.060  1.00  0.00           O
ATOM   1976  N   ASP A 711      25.700  50.360  37.120  1.00  0.00           N
ATOM   1977  HN  ASP A 711      25.900  49.840  37.960  1.00  0.00           H
ATOM   1978  CA  ASP A 711      26.790  50.460  36.170  1.00  0.00           C
ATOM   1979  HA  ASP A 711      27.270  49.510  36.370  1.00  0.00           H
ATOM   1980  CB  ASP A 711      26.310  50.280  34.680  1.00  0.00           C
ATOM   1981  HB1 ASP A 711      25.670  51.160  34.410  1.00  0.00           H
ATOM   1982  HB2 ASP A 711      25.650  49.380  34.690  1.00  0.00           H
ATOM   1983  CG  ASP A 711      27.420  50.110  33.690  1.00  0.00           C
ATOM   1984  OD1 ASP A 711      26.990  49.580  32.630  1.00  0.00           O
ATOM   1985  OD2 ASP A 711      28.640  50.270  33.880  1.00  0.00           O
ATOM   1986  C   ASP A 711      27.830  51.560  36.470  1.00  0.00           C
ATOM   1987  O   ASP A 711      27.580  52.770  36.340  1.00  0.00           O
ATOM   1988  N   ALA A 712      29.080  51.150  36.900  1.00  0.00           N
ATOM   1989  HN  ALA A 712      29.280  50.170  36.850  1.00  0.00           H
ATOM   1990  CA  ALA A 712      30.130  51.970  37.360  1.00  0.00           C
ATOM   1991  HA  ALA A 712      29.770  52.980  37.460  1.00  0.00           H
ATOM   1992  CB  ALA A 712      30.400  51.440  38.780  1.00  0.00           C
ATOM   1993  HB1 ALA A 712      29.590  51.730  39.460  1.00  0.00           H
ATOM   1994  HB2 ALA A 712      31.310  51.900  39.230  1.00  0.00           H
ATOM   1995  HB3 ALA A 712      30.600  50.340  38.790  1.00  0.00           H
ATOM   1996  C   ALA A 712      31.330  51.940  36.370  1.00  0.00           C
ATOM   1997  O   ALA A 712      32.440  52.370  36.670  1.00  0.00           O
ATOM   1998  N   SER A 713      31.220  51.380  35.140  1.00  0.00           N
ATOM   1999  HN  SER A 713      30.460  50.740  35.070  1.00  0.00           H
ATOM   2000  CA  SER A 713      32.230  51.270  34.080  1.00  0.00           C
ATOM   2001  HA  SER A 713      33.110  50.800  34.490  1.00  0.00           H
ATOM   2002  CB  SER A 713      31.760  50.450  32.780  1.00  0.00           C
ATOM   2003  HB1 SER A 713      31.620  49.360  32.940  1.00  0.00           H
ATOM   2004  HB2 SER A 713      32.650  50.400  32.100  1.00  0.00           H
ATOM   2005  OG  SER A 713      30.550  50.870  32.080  1.00  0.00           O
ATOM   2006  HG1 SER A 713      29.940  50.770  32.820  1.00  0.00           H
ATOM   2007  C   SER A 713      32.700  52.630  33.630  1.00  0.00           C
ATOM   2008  O   SER A 713      33.900  52.870  33.670  1.00  0.00           O
ATOM   2009  N   SER A 714      31.760  53.590  33.400  1.00  0.00           N
ATOM   2010  HN  SER A 714      30.820  53.320  33.180  1.00  0.00           H
ATOM   2011  CA  SER A 714      32.030  54.970  33.060  1.00  0.00           C
ATOM   2012  HA  SER A 714      32.520  54.930  32.100  1.00  0.00           H
ATOM   2013  CB  SER A 714      30.760  55.790  32.870  1.00  0.00           C
ATOM   2014  HB1 SER A 714      30.220  55.390  31.990  1.00  0.00           H
ATOM   2015  HB2 SER A 714      31.090  56.820  32.580  1.00  0.00           H
ATOM   2016  OG  SER A 714      29.880  55.890  34.000  1.00  0.00           O
ATOM   2017  HG1 SER A 714      29.430  55.050  34.120  1.00  0.00           H
ATOM   2018  C   SER A 714      32.960  55.780  34.000  1.00  0.00           C
ATOM   2019  O   SER A 714      33.960  56.460  33.700  1.00  0.00           O
ATOM   2020  N   LEU A 715      32.710  55.710  35.310  1.00  0.00           N
ATOM   2021  HN  LEU A 715      31.960  55.140  35.610  1.00  0.00           H
ATOM   2022  CA  LEU A 715      33.510  56.210  36.390  1.00  0.00           C
ATOM   2023  HA  LEU A 715      33.440  57.280  36.300  1.00  0.00           H
ATOM   2024  CB  LEU A 715      32.850  55.880  37.700  1.00  0.00           C
ATOM   2025  HB1 LEU A 715      33.380  56.470  38.490  1.00  0.00           H
ATOM   2026  HB2 LEU A 715      33.020  54.830  38.020  1.00  0.00           H
ATOM   2027  CG  LEU A 715      31.310  56.310  37.690  1.00  0.00           C
ATOM   2028  HG  LEU A 715      30.820  55.850  36.800  1.00  0.00           H
ATOM   2029  CD1 LEU A 715      30.770  55.680  38.920  1.00  0.00           C
ATOM   2030 HD11 LEU A 715      31.090  54.620  39.040  1.00  0.00           H
ATOM   2031 HD12 LEU A 715      29.660  55.790  38.910  1.00  0.00           H
ATOM   2032 HD13 LEU A 715      31.130  56.310  39.760  1.00  0.00           H
ATOM   2033  CD2 LEU A 715      31.120  57.850  37.680  1.00  0.00           C
ATOM   2034 HD21 LEU A 715      30.090  58.180  37.920  1.00  0.00           H
ATOM   2035 HD22 LEU A 715      31.480  58.440  36.810  1.00  0.00           H
ATOM   2036 HD23 LEU A 715      31.850  58.170  38.450  1.00  0.00           H
ATOM   2037  C   LEU A 715      35.030  55.740  36.370  1.00  0.00           C
ATOM   2038  O   LEU A 715      35.850  56.610  36.650  1.00  0.00           O
ATOM   2039  N   VAL A 716      35.400  54.470  36.080  1.00  0.00           N
ATOM   2040  HN  VAL A 716      34.710  53.830  35.750  1.00  0.00           H
ATOM   2041  CA  VAL A 716      36.770  54.070  35.990  1.00  0.00           C
ATOM   2042  HA  VAL A 716      37.390  54.900  36.310  1.00  0.00           H
ATOM   2043  CB  VAL A 716      37.150  52.920  36.860  1.00  0.00           C
ATOM   2044  HB  VAL A 716      38.200  52.650  36.600  1.00  0.00           H
ATOM   2045  CG1 VAL A 716      37.140  53.310  38.370  1.00  0.00           C
ATOM   2046 HG11 VAL A 716      37.630  54.280  38.550  1.00  0.00           H
ATOM   2047 HG12 VAL A 716      37.560  52.550  39.080  1.00  0.00           H
ATOM   2048 HG13 VAL A 716      36.070  53.530  38.620  1.00  0.00           H
ATOM   2049  CG2 VAL A 716      36.290  51.650  36.560  1.00  0.00           C
ATOM   2050 HG21 VAL A 716      35.220  51.930  36.600  1.00  0.00           H
ATOM   2051 HG22 VAL A 716      36.540  50.960  37.400  1.00  0.00           H
ATOM   2052 HG23 VAL A 716      36.470  51.150  35.590  1.00  0.00           H
ATOM   2053  C   VAL A 716      37.270  53.780  34.550  1.00  0.00           C
ATOM   2054  O   VAL A 716      38.490  53.610  34.440  1.00  0.00           O
ATOM   2055  N   CYS A 717      36.410  53.880  33.490  1.00  0.00           N
ATOM   2056  HN  CYS A 717      35.430  53.700  33.510  1.00  0.00           H
ATOM   2057  CA  CYS A 717      36.840  53.960  32.150  1.00  0.00           C
ATOM   2058  HA  CYS A 717      37.710  53.380  31.890  1.00  0.00           H
ATOM   2059  CB  CYS A 717      35.770  53.380  31.200  1.00  0.00           C
ATOM   2060  HB1 CYS A 717      34.780  53.830  31.430  1.00  0.00           H
ATOM   2061  HB2 CYS A 717      35.650  52.300  31.410  1.00  0.00           H
ATOM   2062  SG  CYS A 717      36.180  53.500  29.420  1.00  0.00           S
ATOM   2063  HG1 CYS A 717      36.690  54.720  29.440  1.00  0.00           H
ATOM   2064  C   CYS A 717      37.200  55.390  31.690  1.00  0.00           C
ATOM   2065  O   CYS A 717      38.010  55.610  30.790  1.00  0.00           O
ATOM   2066  N   TYR A 718      36.520  56.400  32.360  1.00  0.00           N
ATOM   2067  HN  TYR A 718      35.780  56.190  33.000  1.00  0.00           H
ATOM   2068  CA  TYR A 718      36.650  57.850  32.100  1.00  0.00           C
ATOM   2069  HA  TYR A 718      37.310  58.020  31.250  1.00  0.00           H
ATOM   2070  CB  TYR A 718      35.330  58.560  31.830  1.00  0.00           C
ATOM   2071  HB1 TYR A 718      35.440  59.610  31.460  1.00  0.00           H
ATOM   2072  HB2 TYR A 718      34.630  58.680  32.690  1.00  0.00           H
ATOM   2073  CG  TYR A 718      34.650  57.800  30.720  1.00  0.00           C
ATOM   2074  CD1 TYR A 718      35.360  57.340  29.550  1.00  0.00           C
ATOM   2075  HD1 TYR A 718      36.420  57.470  29.390  1.00  0.00           H
ATOM   2076  CE1 TYR A 718      34.530  56.810  28.490  1.00  0.00           C
ATOM   2077  HE1 TYR A 718      35.020  56.490  27.580  1.00  0.00           H
ATOM   2078  CZ  TYR A 718      33.170  56.560  28.600  1.00  0.00           C
ATOM   2079  OH  TYR A 718      32.450  55.930  27.560  1.00  0.00           O
ATOM   2080  HH  TYR A 718      31.690  56.500  27.440  1.00  0.00           H
ATOM   2081  CD2 TYR A 718      33.290  57.790  30.740  1.00  0.00           C
ATOM   2082  HD2 TYR A 718      32.870  58.110  31.680  1.00  0.00           H
ATOM   2083  CE2 TYR A 718      32.500  57.130  29.720  1.00  0.00           C
ATOM   2084  HE2 TYR A 718      31.470  56.840  29.750  1.00  0.00           H
ATOM   2085  C   TYR A 718      37.390  58.600  33.180  1.00  0.00           C
ATOM   2086  O   TYR A 718      37.110  59.750  33.510  1.00  0.00           O
ATOM   2087  N   ILE A 719      38.310  57.870  33.870  1.00  0.00           N
ATOM   2088  HN  ILE A 719      38.580  56.980  33.500  1.00  0.00           H
ATOM   2089  CA  ILE A 719      38.960  58.380  35.060  1.00  0.00           C
ATOM   2090  HA  ILE A 719      38.140  58.710  35.680  1.00  0.00           H
ATOM   2091  CB  ILE A 719      39.550  57.190  35.880  1.00  0.00           C
ATOM   2092  HB  ILE A 719      38.650  56.570  36.010  1.00  0.00           H
ATOM   2093  CG2 ILE A 719      40.640  56.450  35.030  1.00  0.00           C
ATOM   2094 HG21 ILE A 719      40.920  55.570  35.630  1.00  0.00           H
ATOM   2095 HG22 ILE A 719      41.550  57.060  34.800  1.00  0.00           H
ATOM   2096 HG23 ILE A 719      40.190  55.950  34.140  1.00  0.00           H
ATOM   2097  CG1 ILE A 719      40.030  57.610  37.300  1.00  0.00           C
ATOM   2098 HG11 ILE A 719      39.220  58.240  37.740  1.00  0.00           H
ATOM   2099 HG12 ILE A 719      40.950  58.220  37.200  1.00  0.00           H
ATOM   2100  CD  ILE A 719      40.240  56.390  38.250  1.00  0.00           C
ATOM   2101  HD1 ILE A 719      40.620  56.720  39.240  1.00  0.00           H
ATOM   2102  HD2 ILE A 719      41.060  55.690  37.980  1.00  0.00           H
ATOM   2103  HD3 ILE A 719      39.260  55.870  38.300  1.00  0.00           H
ATOM   2104  C   ILE A 719      39.990  59.440  34.850  1.00  0.00           C
ATOM   2105  O   ILE A 719      40.100  60.320  35.670  1.00  0.00           O
ATOM   2106  N   THR A 720      40.590  59.430  33.600  1.00  0.00           N
ATOM   2107  HN  THR A 720      40.220  58.760  32.950  1.00  0.00           H
ATOM   2108  CA  THR A 720      41.810  60.100  33.120  1.00  0.00           C
ATOM   2109  HA  THR A 720      41.860  59.630  32.150  1.00  0.00           H
ATOM   2110  CB  THR A 720      41.770  61.570  33.030  1.00  0.00           C
ATOM   2111  HB  THR A 720      42.610  62.000  32.450  1.00  0.00           H
ATOM   2112  OG1 THR A 720      41.820  62.170  34.320  1.00  0.00           O
ATOM   2113  HG1 THR A 720      41.160  61.640  34.780  1.00  0.00           H
ATOM   2114  CG2 THR A 720      40.550  62.030  32.230  1.00  0.00           C
ATOM   2115 HG21 THR A 720      39.590  61.710  32.690  1.00  0.00           H
ATOM   2116 HG22 THR A 720      40.670  61.520  31.240  1.00  0.00           H
ATOM   2117 HG23 THR A 720      40.520  63.120  32.070  1.00  0.00           H
ATOM   2118  C   THR A 720      43.100  59.670  33.650  1.00  0.00           C
ATOM   2119  O   THR A 720      43.230  59.340  34.850  1.00  0.00           O
ATOM   2120  N   ARG A 721      44.120  59.660  32.780  1.00  0.00           N
ATOM   2121  HN  ARG A 721      43.940  60.010  31.860  1.00  0.00           H
ATOM   2122  CA  ARG A 721      45.510  59.280  33.080  1.00  0.00           C
ATOM   2123  HA  ARG A 721      45.300  58.260  33.400  1.00  0.00           H
ATOM   2124  CB  ARG A 721      46.350  59.360  31.760  1.00  0.00           C
ATOM   2125  HB1 ARG A 721      47.420  59.260  32.030  1.00  0.00           H
ATOM   2126  HB2 ARG A 721      46.220  60.410  31.450  1.00  0.00           H
ATOM   2127  CG  ARG A 721      45.930  58.460  30.590  1.00  0.00           C
ATOM   2128  HG1 ARG A 721      46.610  58.580  29.730  1.00  0.00           H
ATOM   2129  HG2 ARG A 721      44.940  58.850  30.240  1.00  0.00           H
ATOM   2130  CD  ARG A 721      45.870  56.950  30.700  1.00  0.00           C
ATOM   2131  HD1 ARG A 721      46.740  56.730  31.350  1.00  0.00           H
ATOM   2132  HD2 ARG A 721      46.020  56.390  29.760  1.00  0.00           H
ATOM   2133  NE  ARG A 721      44.640  56.570  31.440  1.00  0.00           N
ATOM   2134  HE  ARG A 721      44.630  55.940  32.220  1.00  0.00           H
ATOM   2135  CZ  ARG A 721      43.440  56.540  30.910  1.00  0.00           C
ATOM   2136  NH1 ARG A 721      43.110  56.960  29.720  1.00  0.00           N
ATOM   2137 HH11 ARG A 721      42.140  56.910  29.470  1.00  0.00           H
ATOM   2138 HH12 ARG A 721      43.780  57.430  29.150  1.00  0.00           H
ATOM   2139  NH2 ARG A 721      42.490  55.980  31.640  1.00  0.00           N
ATOM   2140 HH21 ARG A 721      42.720  55.580  32.520  1.00  0.00           H
ATOM   2141 HH22 ARG A 721      41.650  55.600  31.240  1.00  0.00           H
ATOM   2142  C   ARG A 721      46.260  60.000  34.220  1.00  0.00           C
ATOM   2143  O   ARG A 721      47.100  59.420  34.970  1.00  0.00           O
ATOM   2144  N   PHE A 722      45.980  61.320  34.350  1.00  0.00           N
ATOM   2145  HN  PHE A 722      45.320  61.630  33.670  1.00  0.00           H
ATOM   2146  CA  PHE A 722      46.330  62.220  35.390  1.00  0.00           C
ATOM   2147  HA  PHE A 722      47.400  62.220  35.520  1.00  0.00           H
ATOM   2148  CB  PHE A 722      45.780  63.650  35.010  1.00  0.00           C
ATOM   2149  HB1 PHE A 722      44.670  63.670  35.100  1.00  0.00           H
ATOM   2150  HB2 PHE A 722      45.980  63.860  33.940  1.00  0.00           H
ATOM   2151  CG  PHE A 722      46.390  64.770  35.830  1.00  0.00           C
ATOM   2152  CD1 PHE A 722      47.730  65.250  35.580  1.00  0.00           C
ATOM   2153  HD1 PHE A 722      48.270  64.840  34.740  1.00  0.00           H
ATOM   2154  CE1 PHE A 722      48.340  66.330  36.270  1.00  0.00           C
ATOM   2155  HE1 PHE A 722      49.320  66.640  35.920  1.00  0.00           H
ATOM   2156  CZ  PHE A 722      47.600  66.960  37.260  1.00  0.00           C
ATOM   2157  HZ  PHE A 722      48.010  67.810  37.800  1.00  0.00           H
ATOM   2158  CD2 PHE A 722      45.700  65.440  36.910  1.00  0.00           C
ATOM   2159  HD2 PHE A 722      44.730  65.150  37.270  1.00  0.00           H
ATOM   2160  CE2 PHE A 722      46.310  66.500  37.580  1.00  0.00           C
ATOM   2161  HE2 PHE A 722      45.780  66.980  38.400  1.00  0.00           H
ATOM   2162  C   PHE A 722      45.830  61.780  36.780  1.00  0.00           C
ATOM   2163  O   PHE A 722      46.480  61.830  37.760  1.00  0.00           O
ATOM   2164  N   THR A 723      44.580  61.300  36.780  1.00  0.00           N
ATOM   2165  HN  THR A 723      44.130  61.340  35.900  1.00  0.00           H
ATOM   2166  CA  THR A 723      43.920  60.750  37.930  1.00  0.00           C
ATOM   2167  HA  THR A 723      44.260  61.340  38.760  1.00  0.00           H
ATOM   2168  CB  THR A 723      42.460  60.740  37.990  1.00  0.00           C
ATOM   2169  HB  THR A 723      42.120  59.880  37.370  1.00  0.00           H
ATOM   2170  OG1 THR A 723      41.870  61.880  37.480  1.00  0.00           O
ATOM   2171  HG1 THR A 723      41.170  61.550  36.910  1.00  0.00           H
ATOM   2172  CG2 THR A 723      41.850  60.300  39.350  1.00  0.00           C
ATOM   2173 HG21 THR A 723      42.200  59.280  39.610  1.00  0.00           H
ATOM   2174 HG22 THR A 723      40.750  60.460  39.340  1.00  0.00           H
ATOM   2175 HG23 THR A 723      42.120  61.090  40.090  1.00  0.00           H
ATOM   2176  C   THR A 723      44.530  59.380  38.200  1.00  0.00           C
ATOM   2177  O   THR A 723      44.840  58.990  39.320  1.00  0.00           O
ATOM   2178  N   GLU A 724      44.830  58.490  37.160  1.00  0.00           N
ATOM   2179  HN  GLU A 724      44.580  58.630  36.220  1.00  0.00           H
ATOM   2180  CA  GLU A 724      45.480  57.190  37.390  1.00  0.00           C
ATOM   2181  HA  GLU A 724      44.880  56.620  38.090  1.00  0.00           H
ATOM   2182  CB  GLU A 724      45.570  56.380  36.070  1.00  0.00           C
ATOM   2183  HB1 GLU A 724      46.390  55.630  36.060  1.00  0.00           H
ATOM   2184  HB2 GLU A 724      45.790  57.250  35.420  1.00  0.00           H
ATOM   2185  CG  GLU A 724      44.220  55.810  35.700  1.00  0.00           C
ATOM   2186  HG1 GLU A 724      43.540  56.670  35.530  1.00  0.00           H
ATOM   2187  HG2 GLU A 724      43.820  55.160  36.500  1.00  0.00           H
ATOM   2188  CD  GLU A 724      44.340  54.980  34.390  1.00  0.00           C
ATOM   2189  OE1 GLU A 724      45.400  55.040  33.800  1.00  0.00           O
ATOM   2190  OE2 GLU A 724      43.360  54.370  33.960  1.00  0.00           O
ATOM   2191  C   GLU A 724      46.890  57.330  38.010  1.00  0.00           C
ATOM   2192  O   GLU A 724      47.210  56.560  38.990  1.00  0.00           O
ATOM   2193  N   GLU A 725      47.730  58.180  37.460  1.00  0.00           N
ATOM   2194  HN  GLU A 725      47.470  58.690  36.640  1.00  0.00           H
ATOM   2195  CA  GLU A 725      49.050  58.250  37.970  1.00  0.00           C
ATOM   2196  HA  GLU A 725      49.440  57.250  38.090  1.00  0.00           H
ATOM   2197  CB  GLU A 725      50.020  59.020  37.090  1.00  0.00           C
ATOM   2198  HB1 GLU A 725      49.720  60.060  36.860  1.00  0.00           H
ATOM   2199  HB2 GLU A 725      49.930  58.500  36.120  1.00  0.00           H
ATOM   2200  CG  GLU A 725      51.550  58.980  37.400  1.00  0.00           C
ATOM   2201  HG1 GLU A 725      51.790  57.990  37.860  1.00  0.00           H
ATOM   2202  HG2 GLU A 725      51.760  59.780  38.140  1.00  0.00           H
ATOM   2203  CD  GLU A 725      52.350  59.330  36.200  1.00  0.00           C
ATOM   2204  OE1 GLU A 725      53.300  58.620  35.840  1.00  0.00           O
ATOM   2205  OE2 GLU A 725      52.060  60.460  35.680  1.00  0.00           O
ATOM   2206  C   GLU A 725      49.170  58.870  39.340  1.00  0.00           C
ATOM   2207  O   GLU A 725      50.040  58.440  40.080  1.00  0.00           O
ATOM   2208  N   ALA A 726      48.310  59.920  39.690  1.00  0.00           N
ATOM   2209  HN  ALA A 726      47.580  60.180  39.070  1.00  0.00           H
ATOM   2210  CA  ALA A 726      48.260  60.490  40.990  1.00  0.00           C
ATOM   2211  HA  ALA A 726      49.230  60.940  41.140  1.00  0.00           H
ATOM   2212  CB  ALA A 726      47.270  61.630  41.170  1.00  0.00           C
ATOM   2213  HB1 ALA A 726      47.590  62.300  40.350  1.00  0.00           H
ATOM   2214  HB2 ALA A 726      47.230  61.970  42.240  1.00  0.00           H
ATOM   2215  HB3 ALA A 726      46.280  61.230  40.880  1.00  0.00           H
ATOM   2216  C   ALA A 726      48.050  59.470  42.070  1.00  0.00           C
ATOM   2217  O   ALA A 726      48.760  59.400  43.020  1.00  0.00           O
ATOM   2218  N   PHE A 727      47.060  58.560  41.860  1.00  0.00           N
ATOM   2219  HN  PHE A 727      46.440  58.700  41.100  1.00  0.00           H
ATOM   2220  CA  PHE A 727      46.850  57.520  42.830  1.00  0.00           C
ATOM   2221  HA  PHE A 727      46.630  57.970  43.790  1.00  0.00           H
ATOM   2222  CB  PHE A 727      45.560  56.700  42.380  1.00  0.00           C
ATOM   2223  HB1 PHE A 727      45.740  56.190  41.410  1.00  0.00           H
ATOM   2224  HB2 PHE A 727      44.710  57.360  42.090  1.00  0.00           H
ATOM   2225  CG  PHE A 727      45.000  55.650  43.270  1.00  0.00           C
ATOM   2226  CD1 PHE A 727      43.770  55.800  44.000  1.00  0.00           C
ATOM   2227  HD1 PHE A 727      43.180  56.710  43.960  1.00  0.00           H
ATOM   2228  CE1 PHE A 727      43.300  54.700  44.720  1.00  0.00           C
ATOM   2229  HE1 PHE A 727      42.350  54.790  45.230  1.00  0.00           H
ATOM   2230  CZ  PHE A 727      44.020  53.560  44.790  1.00  0.00           C
ATOM   2231  HZ  PHE A 727      43.580  52.650  45.170  1.00  0.00           H
ATOM   2232  CD2 PHE A 727      45.710  54.480  43.330  1.00  0.00           C
ATOM   2233  HD2 PHE A 727      46.540  54.170  42.720  1.00  0.00           H
ATOM   2234  CE2 PHE A 727      45.220  53.380  44.080  1.00  0.00           C
ATOM   2235  HE2 PHE A 727      45.670  52.410  44.220  1.00  0.00           H
ATOM   2236  C   PHE A 727      48.130  56.530  42.850  1.00  0.00           C
ATOM   2237  O   PHE A 727      48.580  56.150  43.900  1.00  0.00           O
ATOM   2238  N   ALA A 728      48.680  56.220  41.640  1.00  0.00           N
ATOM   2239  HN  ALA A 728      48.350  56.510  40.750  1.00  0.00           H
ATOM   2240  CA  ALA A 728      49.750  55.270  41.490  1.00  0.00           C
ATOM   2241  HA  ALA A 728      49.400  54.410  42.040  1.00  0.00           H
ATOM   2242  CB  ALA A 728      49.950  55.050  39.970  1.00  0.00           C
ATOM   2243  HB1 ALA A 728      50.320  55.980  39.470  1.00  0.00           H
ATOM   2244  HB2 ALA A 728      48.960  54.790  39.520  1.00  0.00           H
ATOM   2245  HB3 ALA A 728      50.670  54.210  39.930  1.00  0.00           H
ATOM   2246  C   ALA A 728      50.970  55.800  42.160  1.00  0.00           C
ATOM   2247  O   ALA A 728      51.740  54.990  42.700  1.00  0.00           O
ATOM   2248  N   ALA A 729      51.320  57.150  42.190  1.00  0.00           N
ATOM   2249  HN  ALA A 729      50.810  57.860  41.710  1.00  0.00           H
ATOM   2250  CA  ALA A 729      52.280  57.670  43.170  1.00  0.00           C
ATOM   2251  HA  ALA A 729      53.190  57.130  42.980  1.00  0.00           H
ATOM   2252  CB  ALA A 729      52.650  59.100  42.830  1.00  0.00           C
ATOM   2253  HB1 ALA A 729      51.760  59.740  43.040  1.00  0.00           H
ATOM   2254  HB2 ALA A 729      52.850  59.170  41.730  1.00  0.00           H
ATOM   2255  HB3 ALA A 729      53.480  59.550  43.420  1.00  0.00           H
ATOM   2256  C   ALA A 729      51.830  57.580  44.600  1.00  0.00           C
ATOM   2257  O   ALA A 729      52.590  57.160  45.450  1.00  0.00           O
ATOM   2258  N   LEU A 730      50.630  58.130  45.000  1.00  0.00           N
ATOM   2259  HN  LEU A 730      50.040  58.420  44.260  1.00  0.00           H
ATOM   2260  CA  LEU A 730      50.070  58.270  46.350  1.00  0.00           C
ATOM   2261  HA  LEU A 730      50.540  59.090  46.870  1.00  0.00           H
ATOM   2262  CB  LEU A 730      48.580  58.660  46.200  1.00  0.00           C
ATOM   2263  HB1 LEU A 730      48.140  57.790  45.660  1.00  0.00           H
ATOM   2264  HB2 LEU A 730      48.410  59.600  45.620  1.00  0.00           H
ATOM   2265  CG  LEU A 730      47.740  58.770  47.440  1.00  0.00           C
ATOM   2266  HG  LEU A 730      47.910  57.940  48.160  1.00  0.00           H
ATOM   2267  CD1 LEU A 730      48.130  60.030  48.170  1.00  0.00           C
ATOM   2268 HD11 LEU A 730      47.720  60.090  49.200  1.00  0.00           H
ATOM   2269 HD12 LEU A 730      47.790  60.930  47.630  1.00  0.00           H
ATOM   2270 HD13 LEU A 730      49.230  60.190  48.230  1.00  0.00           H
ATOM   2271  CD2 LEU A 730      46.280  58.700  47.240  1.00  0.00           C
ATOM   2272 HD21 LEU A 730      45.810  59.050  48.180  1.00  0.00           H
ATOM   2273 HD22 LEU A 730      45.970  57.670  46.990  1.00  0.00           H
ATOM   2274 HD23 LEU A 730      45.930  59.400  46.470  1.00  0.00           H
ATOM   2275  C   LEU A 730      50.330  57.010  47.190  1.00  0.00           C
ATOM   2276  O   LEU A 730      51.190  56.990  48.130  1.00  0.00           O
ATOM   2277  N   ILE A 731      49.660  55.880  46.890  1.00  0.00           N
ATOM   2278  HN  ILE A 731      49.140  55.740  46.050  1.00  0.00           H
ATOM   2279  CA  ILE A 731      49.530  54.740  47.770  1.00  0.00           C
ATOM   2280  HA  ILE A 731      49.070  55.030  48.700  1.00  0.00           H
ATOM   2281  CB  ILE A 731      48.580  53.700  47.260  1.00  0.00           C
ATOM   2282  HB  ILE A 731      49.050  53.220  46.370  1.00  0.00           H
ATOM   2283  CG2 ILE A 731      48.280  52.710  48.380  1.00  0.00           C
ATOM   2284 HG21 ILE A 731      47.380  52.130  48.110  1.00  0.00           H
ATOM   2285 HG22 ILE A 731      48.120  53.240  49.340  1.00  0.00           H
ATOM   2286 HG23 ILE A 731      48.990  51.870  48.500  1.00  0.00           H
ATOM   2287  CG1 ILE A 731      47.160  54.270  46.820  1.00  0.00           C
ATOM   2288 HG11 ILE A 731      46.620  53.430  46.350  1.00  0.00           H
ATOM   2289 HG12 ILE A 731      47.230  54.960  45.960  1.00  0.00           H
ATOM   2290  CD  ILE A 731      46.230  54.860  47.930  1.00  0.00           C
ATOM   2291  HD1 ILE A 731      46.500  55.880  48.260  1.00  0.00           H
ATOM   2292  HD2 ILE A 731      46.140  54.160  48.780  1.00  0.00           H
ATOM   2293  HD3 ILE A 731      45.210  54.740  47.510  1.00  0.00           H
ATOM   2294  C   ILE A 731      50.820  54.010  48.150  1.00  0.00           C
ATOM   2295  O   ILE A 731      51.020  53.520  49.280  1.00  0.00           O
ATOM   2296  N   CYS A 732      51.790  54.010  47.200  1.00  0.00           N
ATOM   2297  HN  CYS A 732      51.580  54.430  46.320  1.00  0.00           H
ATOM   2298  CA  CYS A 732      53.190  53.640  47.380  1.00  0.00           C
ATOM   2299  HA  CYS A 732      53.380  52.610  47.620  1.00  0.00           H
ATOM   2300  CB  CYS A 732      53.960  53.780  45.990  1.00  0.00           C
ATOM   2301  HB1 CYS A 732      55.030  53.470  46.070  1.00  0.00           H
ATOM   2302  HB2 CYS A 732      54.060  54.840  45.680  1.00  0.00           H
ATOM   2303  SG  CYS A 732      53.020  52.840  44.710  1.00  0.00           S
ATOM   2304  HG1 CYS A 732      52.190  53.800  44.320  1.00  0.00           H
ATOM   2305  C   CYS A 732      53.930  54.500  48.440  1.00  0.00           C
ATOM   2306  O   CYS A 732      54.650  53.840  49.250  1.00  0.00           O
ATOM   2307  N   ILE A 733      53.780  55.930  48.480  1.00  0.00           N
ATOM   2308  HN  ILE A 733      53.120  56.390  47.900  1.00  0.00           H
ATOM   2309  CA  ILE A 733      54.530  56.770  49.490  1.00  0.00           C
ATOM   2310  HA  ILE A 733      55.550  56.530  49.780  1.00  0.00           H
ATOM   2311  CB  ILE A 733      54.700  58.240  48.940  1.00  0.00           C
ATOM   2312  HB  ILE A 733      53.690  58.660  48.750  1.00  0.00           H
ATOM   2313  CG2 ILE A 733      55.480  59.000  50.110  1.00  0.00           C
ATOM   2314 HG21 ILE A 733      56.390  58.460  50.420  1.00  0.00           H
ATOM   2315 HG22 ILE A 733      54.810  59.240  50.960  1.00  0.00           H
ATOM   2316 HG23 ILE A 733      55.760  60.000  49.710  1.00  0.00           H
ATOM   2317  CG1 ILE A 733      55.430  58.470  47.700  1.00  0.00           C
ATOM   2318 HG11 ILE A 733      55.170  57.720  46.920  1.00  0.00           H
ATOM   2319 HG12 ILE A 733      56.530  58.460  47.830  1.00  0.00           H
ATOM   2320  CD  ILE A 733      55.060  59.920  47.120  1.00  0.00           C
ATOM   2321  HD1 ILE A 733      55.180  60.760  47.840  1.00  0.00           H
ATOM   2322  HD2 ILE A 733      54.030  59.820  46.700  1.00  0.00           H
ATOM   2323  HD3 ILE A 733      55.830  60.030  46.330  1.00  0.00           H
ATOM   2324  C   ILE A 733      53.740  56.750  50.830  1.00  0.00           C
ATOM   2325  O   ILE A 733      54.350  56.890  51.880  1.00  0.00           O
ATOM   2326  N   ILE A 734      52.410  56.600  50.810  1.00  0.00           N
ATOM   2327  HN  ILE A 734      51.830  56.570  50.010  1.00  0.00           H
ATOM   2328  CA  ILE A 734      51.690  56.350  51.960  1.00  0.00           C
ATOM   2329  HA  ILE A 734      51.860  57.110  52.720  1.00  0.00           H
ATOM   2330  CB  ILE A 734      50.210  56.420  51.590  1.00  0.00           C
ATOM   2331  HB  ILE A 734      50.040  55.960  50.580  1.00  0.00           H
ATOM   2332  CG2 ILE A 734      49.320  55.650  52.600  1.00  0.00           C
ATOM   2333 HG21 ILE A 734      49.410  56.010  53.650  1.00  0.00           H
ATOM   2334 HG22 ILE A 734      49.350  54.550  52.540  1.00  0.00           H
ATOM   2335 HG23 ILE A 734      48.260  55.800  52.290  1.00  0.00           H
ATOM   2336  CG1 ILE A 734      49.770  57.880  51.300  1.00  0.00           C
ATOM   2337 HG11 ILE A 734      48.910  57.860  50.600  1.00  0.00           H
ATOM   2338 HG12 ILE A 734      50.550  58.420  50.730  1.00  0.00           H
ATOM   2339  CD  ILE A 734      49.350  58.700  52.530  1.00  0.00           C
ATOM   2340  HD1 ILE A 734      48.420  58.280  52.980  1.00  0.00           H
ATOM   2341  HD2 ILE A 734      49.180  59.720  52.150  1.00  0.00           H
ATOM   2342  HD3 ILE A 734      50.230  58.690  53.210  1.00  0.00           H
ATOM   2343  C   ILE A 734      52.020  54.980  52.630  1.00  0.00           C
ATOM   2344  O   ILE A 734      52.120  54.970  53.870  1.00  0.00           O
ATOM   2345  N   PHE A 735      52.220  53.850  51.800  1.00  0.00           N
ATOM   2346  HN  PHE A 735      52.030  53.840  50.830  1.00  0.00           H
ATOM   2347  CA  PHE A 735      52.640  52.600  52.370  1.00  0.00           C
ATOM   2348  HA  PHE A 735      51.920  52.230  53.100  1.00  0.00           H
ATOM   2349  CB  PHE A 735      52.560  51.570  51.280  1.00  0.00           C
ATOM   2350  HB1 PHE A 735      53.190  51.750  50.380  1.00  0.00           H
ATOM   2351  HB2 PHE A 735      51.470  51.600  51.070  1.00  0.00           H
ATOM   2352  CG  PHE A 735      52.830  50.150  51.680  1.00  0.00           C
ATOM   2353  CD1 PHE A 735      51.810  49.410  52.230  1.00  0.00           C
ATOM   2354  HD1 PHE A 735      50.820  49.790  52.450  1.00  0.00           H
ATOM   2355  CE1 PHE A 735      52.040  48.000  52.410  1.00  0.00           C
ATOM   2356  HE1 PHE A 735      51.330  47.360  52.930  1.00  0.00           H
ATOM   2357  CZ  PHE A 735      53.260  47.430  52.220  1.00  0.00           C
ATOM   2358  HZ  PHE A 735      53.520  46.420  52.490  1.00  0.00           H
ATOM   2359  CD2 PHE A 735      54.150  49.610  51.510  1.00  0.00           C
ATOM   2360  HD2 PHE A 735      54.920  50.170  50.990  1.00  0.00           H
ATOM   2361  CE2 PHE A 735      54.350  48.220  51.800  1.00  0.00           C
ATOM   2362  HE2 PHE A 735      55.300  47.760  51.530  1.00  0.00           H
ATOM   2363  C   PHE A 735      54.090  52.680  53.080  1.00  0.00           C
ATOM   2364  O   PHE A 735      54.250  51.940  54.090  1.00  0.00           O
ATOM   2365  N   ILE A 736      55.060  53.550  52.600  1.00  0.00           N
ATOM   2366  HN  ILE A 736      54.900  53.960  51.700  1.00  0.00           H
ATOM   2367  CA  ILE A 736      56.380  53.880  53.190  1.00  0.00           C
ATOM   2368  HA  ILE A 736      56.930  52.960  53.310  1.00  0.00           H
ATOM   2369  CB  ILE A 736      57.100  54.740  52.200  1.00  0.00           C
ATOM   2370  HB  ILE A 736      56.460  55.620  51.950  1.00  0.00           H
ATOM   2371  CG2 ILE A 736      58.350  55.370  52.840  1.00  0.00           C
ATOM   2372 HG21 ILE A 736      58.160  56.050  53.690  1.00  0.00           H
ATOM   2373 HG22 ILE A 736      58.920  55.950  52.080  1.00  0.00           H
ATOM   2374 HG23 ILE A 736      59.100  54.640  53.230  1.00  0.00           H
ATOM   2375  CG1 ILE A 736      57.450  53.910  50.920  1.00  0.00           C
ATOM   2376 HG11 ILE A 736      56.430  53.680  50.550  1.00  0.00           H
ATOM   2377 HG12 ILE A 736      58.040  52.970  51.070  1.00  0.00           H
ATOM   2378  CD  ILE A 736      58.260  54.680  49.840  1.00  0.00           C
ATOM   2379  HD1 ILE A 736      57.590  55.470  49.430  1.00  0.00           H
ATOM   2380  HD2 ILE A 736      58.520  53.940  49.040  1.00  0.00           H
ATOM   2381  HD3 ILE A 736      59.220  55.060  50.250  1.00  0.00           H
ATOM   2382  C   ILE A 736      56.210  54.630  54.510  1.00  0.00           C
ATOM   2383  O   ILE A 736      56.880  54.260  55.450  1.00  0.00           O
ATOM   2384  N   TYR A 737      55.330  55.710  54.600  1.00  0.00           N
ATOM   2385  HN  TYR A 737      54.830  56.040  53.800  1.00  0.00           H
ATOM   2386  CA  TYR A 737      55.000  56.560  55.770  1.00  0.00           C
ATOM   2387  HA  TYR A 737      55.910  56.960  56.200  1.00  0.00           H
ATOM   2388  CB  TYR A 737      54.400  57.860  55.300  1.00  0.00           C
ATOM   2389  HB1 TYR A 737      53.760  57.640  54.420  1.00  0.00           H
ATOM   2390  HB2 TYR A 737      55.270  58.460  54.920  1.00  0.00           H
ATOM   2391  CG  TYR A 737      53.650  58.680  56.310  1.00  0.00           C
ATOM   2392  CD1 TYR A 737      54.380  59.340  57.370  1.00  0.00           C
ATOM   2393  HD1 TYR A 737      55.460  59.300  57.300  1.00  0.00           H
ATOM   2394  CE1 TYR A 737      53.710  60.060  58.390  1.00  0.00           C
ATOM   2395  HE1 TYR A 737      54.220  60.510  59.230  1.00  0.00           H
ATOM   2396  CZ  TYR A 737      52.350  60.190  58.290  1.00  0.00           C
ATOM   2397  OH  TYR A 737      51.640  60.850  59.290  1.00  0.00           O
ATOM   2398  HH  TYR A 737      52.320  61.260  59.830  1.00  0.00           H
ATOM   2399  CD2 TYR A 737      52.260  58.900  56.290  1.00  0.00           C
ATOM   2400  HD2 TYR A 737      51.750  58.420  55.470  1.00  0.00           H
ATOM   2401  CE2 TYR A 737      51.590  59.670  57.260  1.00  0.00           C
ATOM   2402  HE2 TYR A 737      50.500  59.650  57.330  1.00  0.00           H
ATOM   2403  C   TYR A 737      54.330  55.770  56.900  1.00  0.00           C
ATOM   2404  O   TYR A 737      54.590  55.960  58.070  1.00  0.00           O
ATOM   2405  N   GLU A 738      53.480  54.800  56.530  1.00  0.00           N
ATOM   2406  HN  GLU A 738      53.190  54.750  55.580  1.00  0.00           H
ATOM   2407  CA  GLU A 738      52.850  53.840  57.380  1.00  0.00           C
ATOM   2408  HA  GLU A 738      52.360  54.470  58.110  1.00  0.00           H
ATOM   2409  CB  GLU A 738      51.700  53.080  56.560  1.00  0.00           C
ATOM   2410  HB1 GLU A 738      52.230  52.600  55.720  1.00  0.00           H
ATOM   2411  HB2 GLU A 738      51.070  53.940  56.240  1.00  0.00           H
ATOM   2412  CG  GLU A 738      50.890  52.110  57.460  1.00  0.00           C
ATOM   2413  HG1 GLU A 738      50.370  52.790  58.170  1.00  0.00           H
ATOM   2414  HG2 GLU A 738      51.600  51.390  57.930  1.00  0.00           H
ATOM   2415  CD  GLU A 738      49.820  51.350  56.620  1.00  0.00           C
ATOM   2416  OE1 GLU A 738      48.570  51.380  56.790  1.00  0.00           O
ATOM   2417  OE2 GLU A 738      50.370  50.490  55.880  1.00  0.00           O
ATOM   2418  C   GLU A 738      53.800  52.930  58.090  1.00  0.00           C
ATOM   2419  O   GLU A 738      53.780  52.710  59.320  1.00  0.00           O
ATOM   2420  N   ALA A 739      54.820  52.430  57.310  1.00  0.00           N
ATOM   2421  HN  ALA A 739      54.820  52.770  56.370  1.00  0.00           H
ATOM   2422  CA  ALA A 739      56.020  51.710  57.860  1.00  0.00           C
ATOM   2423  HA  ALA A 739      55.650  50.820  58.340  1.00  0.00           H
ATOM   2424  CB  ALA A 739      56.920  51.150  56.730  1.00  0.00           C
ATOM   2425  HB1 ALA A 739      56.230  50.370  56.310  1.00  0.00           H
ATOM   2426  HB2 ALA A 739      57.900  50.710  56.990  1.00  0.00           H
ATOM   2427  HB3 ALA A 739      57.010  51.940  55.950  1.00  0.00           H
ATOM   2428  C   ALA A 739      56.780  52.530  58.860  1.00  0.00           C
ATOM   2429  O   ALA A 739      56.990  52.160  60.030  1.00  0.00           O
ATOM   2430  N   LEU A 740      57.160  53.780  58.460  1.00  0.00           N
ATOM   2431  HN  LEU A 740      57.050  54.090  57.510  1.00  0.00           H
ATOM   2432  CA  LEU A 740      57.800  54.710  59.330  1.00  0.00           C
ATOM   2433  HA  LEU A 740      58.760  54.270  59.570  1.00  0.00           H
ATOM   2434  CB  LEU A 740      58.170  55.990  58.490  1.00  0.00           C
ATOM   2435  HB1 LEU A 740      57.230  56.480  58.180  1.00  0.00           H
ATOM   2436  HB2 LEU A 740      58.680  55.560  57.600  1.00  0.00           H
ATOM   2437  CG  LEU A 740      58.970  57.060  59.220  1.00  0.00           C
ATOM   2438  HG  LEU A 740      58.380  57.430  60.080  1.00  0.00           H
ATOM   2439  CD1 LEU A 740      60.340  56.640  59.770  1.00  0.00           C
ATOM   2440 HD11 LEU A 740      60.770  57.540  60.240  1.00  0.00           H
ATOM   2441 HD12 LEU A 740      60.900  56.260  58.880  1.00  0.00           H
ATOM   2442 HD13 LEU A 740      60.260  55.750  60.430  1.00  0.00           H
ATOM   2443  CD2 LEU A 740      59.280  58.240  58.200  1.00  0.00           C
ATOM   2444 HD21 LEU A 740      59.900  57.880  57.360  1.00  0.00           H
ATOM   2445 HD22 LEU A 740      59.900  59.000  58.700  1.00  0.00           H
ATOM   2446 HD23 LEU A 740      58.290  58.620  57.850  1.00  0.00           H
ATOM   2447  C   LEU A 740      57.070  55.070  60.640  1.00  0.00           C
ATOM   2448  O   LEU A 740      57.590  55.140  61.720  1.00  0.00           O
ATOM   2449  N   GLU A 741      55.750  55.310  60.470  1.00  0.00           N
ATOM   2450  HN  GLU A 741      55.570  55.500  59.520  1.00  0.00           H
ATOM   2451  CA  GLU A 741      54.910  55.580  61.590  1.00  0.00           C
ATOM   2452  HA  GLU A 741      55.320  56.430  62.110  1.00  0.00           H
ATOM   2453  CB  GLU A 741      53.490  55.980  61.060  1.00  0.00           C
ATOM   2454  HB1 GLU A 741      52.990  55.200  60.470  1.00  0.00           H
ATOM   2455  HB2 GLU A 741      53.690  56.850  60.410  1.00  0.00           H
ATOM   2456  CG  GLU A 741      52.540  56.420  62.270  1.00  0.00           C
ATOM   2457  HG1 GLU A 741      52.800  57.480  62.460  1.00  0.00           H
ATOM   2458  HG2 GLU A 741      52.730  55.870  63.210  1.00  0.00           H
ATOM   2459  CD  GLU A 741      51.080  56.360  61.820  1.00  0.00           C
ATOM   2460  OE1 GLU A 741      50.540  55.390  61.190  1.00  0.00           O
ATOM   2461  OE2 GLU A 741      50.330  57.390  61.910  1.00  0.00           O
ATOM   2462  C   GLU A 741      54.760  54.490  62.620  1.00  0.00           C
ATOM   2463  O   GLU A 741      54.800  54.720  63.760  1.00  0.00           O
ATOM   2464  N   LYS A 742      54.700  53.230  62.190  1.00  0.00           N
ATOM   2465  HN  LYS A 742      54.860  52.960  61.250  1.00  0.00           H
ATOM   2466  CA  LYS A 742      54.610  52.060  63.040  1.00  0.00           C
ATOM   2467  HA  LYS A 742      53.820  52.150  63.780  1.00  0.00           H
ATOM   2468  CB  LYS A 742      54.380  50.690  62.250  1.00  0.00           C
ATOM   2469  HB1 LYS A 742      54.680  49.810  62.860  1.00  0.00           H
ATOM   2470  HB2 LYS A 742      55.070  50.760  61.390  1.00  0.00           H
ATOM   2471  CG  LYS A 742      52.980  50.410  61.780  1.00  0.00           C
ATOM   2472  HG1 LYS A 742      52.820  51.290  61.130  1.00  0.00           H
ATOM   2473  HG2 LYS A 742      52.230  50.410  62.600  1.00  0.00           H
ATOM   2474  CD  LYS A 742      52.780  49.210  60.770  1.00  0.00           C
ATOM   2475  HD1 LYS A 742      52.970  48.350  61.450  1.00  0.00           H
ATOM   2476  HD2 LYS A 742      53.580  49.280  60.010  1.00  0.00           H
ATOM   2477  CE  LYS A 742      51.360  49.250  60.230  1.00  0.00           C
ATOM   2478  HE1 LYS A 742      51.060  50.240  59.850  1.00  0.00           H
ATOM   2479  HE2 LYS A 742      50.640  49.040  61.070  1.00  0.00           H
ATOM   2480  NZ  LYS A 742      51.180  48.230  59.200  1.00  0.00           N
ATOM   2481  HZ1 LYS A 742      51.640  48.590  58.340  1.00  0.00           H
ATOM   2482  HZ2 LYS A 742      50.240  47.930  58.870  1.00  0.00           H
ATOM   2483  HZ3 LYS A 742      51.630  47.330  59.480  1.00  0.00           H
ATOM   2484  C   LYS A 742      55.750  51.820  63.920  1.00  0.00           C
ATOM   2485  O   LYS A 742      55.580  51.480  65.070  1.00  0.00           O
ATOM   2486  N   LEU A 743      56.900  52.190  63.390  1.00  0.00           N
ATOM   2487  HN  LEU A 743      56.860  52.440  62.430  1.00  0.00           H
ATOM   2488  CA  LEU A 743      58.240  52.110  63.990  1.00  0.00           C
ATOM   2489  HA  LEU A 743      58.340  51.120  64.410  1.00  0.00           H
ATOM   2490  CB  LEU A 743      59.140  52.470  62.860  1.00  0.00           C
ATOM   2491  HB1 LEU A 743      58.840  53.480  62.500  1.00  0.00           H
ATOM   2492  HB2 LEU A 743      59.070  51.710  62.050  1.00  0.00           H
ATOM   2493  CG  LEU A 743      60.680  52.630  63.240  1.00  0.00           C
ATOM   2494  HG  LEU A 743      60.880  51.990  64.120  1.00  0.00           H
ATOM   2495  CD1 LEU A 743      61.580  52.210  62.080  1.00  0.00           C
ATOM   2496 HD11 LEU A 743      61.420  51.140  61.800  1.00  0.00           H
ATOM   2497 HD12 LEU A 743      62.640  52.460  62.270  1.00  0.00           H
ATOM   2498 HD13 LEU A 743      61.320  52.800  61.170  1.00  0.00           H
ATOM   2499  CD2 LEU A 743      60.980  54.140  63.580  1.00  0.00           C
ATOM   2500 HD21 LEU A 743      60.500  54.470  64.520  1.00  0.00           H
ATOM   2501 HD22 LEU A 743      60.720  54.870  62.790  1.00  0.00           H
ATOM   2502 HD23 LEU A 743      62.090  54.270  63.660  1.00  0.00           H
ATOM   2503  C   LEU A 743      58.390  53.070  65.180  1.00  0.00           C
ATOM   2504  O   LEU A 743      58.970  52.740  66.270  1.00  0.00           O
ATOM   2505  N   PHE A 744      57.940  54.300  65.020  1.00  0.00           N
ATOM   2506  HN  PHE A 744      57.600  54.630  64.140  1.00  0.00           H
ATOM   2507  CA  PHE A 744      57.860  55.240  66.080  1.00  0.00           C
ATOM   2508  HA  PHE A 744      58.840  55.330  66.520  1.00  0.00           H
ATOM   2509  CB  PHE A 744      57.390  56.610  65.460  1.00  0.00           C
ATOM   2510  HB1 PHE A 744      57.230  57.360  66.250  1.00  0.00           H
ATOM   2511  HB2 PHE A 744      56.550  56.550  64.730  1.00  0.00           H
ATOM   2512  CG  PHE A 744      58.470  57.280  64.680  1.00  0.00           C
ATOM   2513  CD1 PHE A 744      59.760  57.440  65.290  1.00  0.00           C
ATOM   2514  HD1 PHE A 744      59.820  57.170  66.340  1.00  0.00           H
ATOM   2515  CE1 PHE A 744      60.820  58.010  64.640  1.00  0.00           C
ATOM   2516  HE1 PHE A 744      61.770  57.980  65.170  1.00  0.00           H
ATOM   2517  CZ  PHE A 744      60.700  58.470  63.330  1.00  0.00           C
ATOM   2518  HZ  PHE A 744      61.500  58.840  62.700  1.00  0.00           H
ATOM   2519  CD2 PHE A 744      58.340  57.710  63.330  1.00  0.00           C
ATOM   2520  HD2 PHE A 744      57.400  57.700  62.820  1.00  0.00           H
ATOM   2521  CE2 PHE A 744      59.420  58.360  62.670  1.00  0.00           C
ATOM   2522  HE2 PHE A 744      59.380  58.720  61.650  1.00  0.00           H
ATOM   2523  C   PHE A 744      56.830  54.840  67.180  1.00  0.00           C
ATOM   2524  O   PHE A 744      57.150  54.890  68.400  1.00  0.00           O
ATOM   2525  N   ASP A 745      55.660  54.330  66.810  1.00  0.00           N
ATOM   2526  HN  ASP A 745      55.320  54.360  65.870  1.00  0.00           H
ATOM   2527  CA  ASP A 745      54.720  53.850  67.790  1.00  0.00           C
ATOM   2528  HA  ASP A 745      54.670  54.570  68.600  1.00  0.00           H
ATOM   2529  CB  ASP A 745      53.380  53.460  67.170  1.00  0.00           C
ATOM   2530  HB1 ASP A 745      52.650  53.140  67.950  1.00  0.00           H
ATOM   2531  HB2 ASP A 745      53.540  52.630  66.460  1.00  0.00           H
ATOM   2532  CG  ASP A 745      52.690  54.720  66.630  1.00  0.00           C
ATOM   2533  OD1 ASP A 745      52.880  55.910  67.070  1.00  0.00           O
ATOM   2534  OD2 ASP A 745      51.810  54.500  65.750  1.00  0.00           O
ATOM   2535  C   ASP A 745      55.360  52.600  68.520  1.00  0.00           C
ATOM   2536  O   ASP A 745      55.190  52.490  69.730  1.00  0.00           O
ATOM   2537  N   LEU A 746      56.090  51.720  67.780  1.00  0.00           N
ATOM   2538  HN  LEU A 746      56.100  51.790  66.790  1.00  0.00           H
ATOM   2539  CA  LEU A 746      56.760  50.550  68.330  1.00  0.00           C
ATOM   2540  HA  LEU A 746      56.010  50.030  68.900  1.00  0.00           H
ATOM   2541  CB  LEU A 746      57.370  49.690  67.240  1.00  0.00           C
ATOM   2542  HB1 LEU A 746      58.110  50.300  66.670  1.00  0.00           H
ATOM   2543  HB2 LEU A 746      56.650  49.490  66.410  1.00  0.00           H
ATOM   2544  CG  LEU A 746      57.830  48.360  67.750  1.00  0.00           C
ATOM   2545  HG  LEU A 746      58.340  48.440  68.740  1.00  0.00           H
ATOM   2546  CD1 LEU A 746      56.600  47.430  68.100  1.00  0.00           C
ATOM   2547 HD11 LEU A 746      55.850  47.360  67.290  1.00  0.00           H
ATOM   2548 HD12 LEU A 746      56.120  47.800  69.050  1.00  0.00           H
ATOM   2549 HD13 LEU A 746      56.970  46.380  68.170  1.00  0.00           H
ATOM   2550  CD2 LEU A 746      58.740  47.670  66.770  1.00  0.00           C
ATOM   2551 HD21 LEU A 746      59.070  46.710  67.210  1.00  0.00           H
ATOM   2552 HD22 LEU A 746      59.630  48.260  66.470  1.00  0.00           H
ATOM   2553 HD23 LEU A 746      58.180  47.500  65.820  1.00  0.00           H
ATOM   2554  C   LEU A 746      57.810  50.890  69.370  1.00  0.00           C
ATOM   2555  O   LEU A 746      57.850  50.330  70.470  1.00  0.00           O
ATOM   2556  N   GLY A 747      58.610  52.010  69.150  1.00  0.00           N
ATOM   2557  HN  GLY A 747      58.750  52.370  68.240  1.00  0.00           H
ATOM   2558  CA  GLY A 747      59.400  52.630  70.240  1.00  0.00           C
ATOM   2559  HA1 GLY A 747      59.860  53.530  69.840  1.00  0.00           H
ATOM   2560  HA2 GLY A 747      60.140  51.910  70.510  1.00  0.00           H
ATOM   2561  C   GLY A 747      58.570  53.110  71.410  1.00  0.00           C
ATOM   2562  O   GLY A 747      58.920  52.910  72.540  1.00  0.00           O
ATOM   2563  N   GLU A 748      57.470  53.780  71.140  1.00  0.00           N
ATOM   2564  HN  GLU A 748      57.150  53.940  70.210  1.00  0.00           H
ATOM   2565  CA  GLU A 748      56.510  54.200  72.230  1.00  0.00           C
ATOM   2566  HA  GLU A 748      57.130  54.770  72.910  1.00  0.00           H
ATOM   2567  CB  GLU A 748      55.440  55.090  71.600  1.00  0.00           C
ATOM   2568  HB1 GLU A 748      54.790  54.550  70.870  1.00  0.00           H
ATOM   2569  HB2 GLU A 748      55.930  55.850  70.970  1.00  0.00           H
ATOM   2570  CG  GLU A 748      54.440  55.720  72.700  1.00  0.00           C
ATOM   2571  HG1 GLU A 748      55.100  56.120  73.500  1.00  0.00           H
ATOM   2572  HG2 GLU A 748      53.710  54.990  73.110  1.00  0.00           H
ATOM   2573  CD  GLU A 748      53.750  56.950  72.160  1.00  0.00           C
ATOM   2574  OE1 GLU A 748      53.830  57.260  70.930  1.00  0.00           O
ATOM   2575  OE2 GLU A 748      53.070  57.610  72.980  1.00  0.00           O
ATOM   2576  C   GLU A 748      55.820  53.100  73.000  1.00  0.00           C
ATOM   2577  O   GLU A 748      55.840  53.080  74.240  1.00  0.00           O
ATOM   2578  N   THR A 749      55.260  52.050  72.340  1.00  0.00           N
ATOM   2579  HN  THR A 749      55.340  52.140  71.340  1.00  0.00           H
ATOM   2580  CA  THR A 749      54.740  50.760  72.870  1.00  0.00           C
ATOM   2581  HA  THR A 749      53.850  51.020  73.410  1.00  0.00           H
ATOM   2582  CB  THR A 749      54.440  49.810  71.750  1.00  0.00           C
ATOM   2583  HB  THR A 749      55.350  49.690  71.110  1.00  0.00           H
ATOM   2584  OG1 THR A 749      53.430  50.400  71.000  1.00  0.00           O
ATOM   2585  HG1 THR A 749      53.320  49.840  70.230  1.00  0.00           H
ATOM   2586  CG2 THR A 749      53.960  48.410  72.230  1.00  0.00           C
ATOM   2587 HG21 THR A 749      54.740  48.060  72.940  1.00  0.00           H
ATOM   2588 HG22 THR A 749      54.080  47.740  71.350  1.00  0.00           H
ATOM   2589 HG23 THR A 749      52.950  48.360  72.700  1.00  0.00           H
ATOM   2590  C   THR A 749      55.690  50.070  73.890  1.00  0.00           C
ATOM   2591  O   THR A 749      55.280  49.720  74.990  1.00  0.00           O
ATOM   2592  N   TYR A 750      57.010  49.830  73.500  1.00  0.00           N
ATOM   2593  HN  TYR A 750      57.320  50.130  72.610  1.00  0.00           H
ATOM   2594  CA  TYR A 750      57.970  49.250  74.400  1.00  0.00           C
ATOM   2595  HA  TYR A 750      57.440  48.490  74.950  1.00  0.00           H
ATOM   2596  CB  TYR A 750      59.150  48.420  73.770  1.00  0.00           C
ATOM   2597  HB1 TYR A 750      59.810  48.020  74.550  1.00  0.00           H
ATOM   2598  HB2 TYR A 750      59.730  49.080  73.080  1.00  0.00           H
ATOM   2599  CG  TYR A 750      58.590  47.190  73.010  1.00  0.00           C
ATOM   2600  CD1 TYR A 750      58.320  47.210  71.640  1.00  0.00           C
ATOM   2601  HD1 TYR A 750      58.330  48.120  71.070  1.00  0.00           H
ATOM   2602  CE1 TYR A 750      57.620  46.050  71.100  1.00  0.00           C
ATOM   2603  HE1 TYR A 750      57.260  46.100  70.090  1.00  0.00           H
ATOM   2604  CZ  TYR A 750      57.410  44.880  71.890  1.00  0.00           C
ATOM   2605  OH  TYR A 750      56.760  43.740  71.480  1.00  0.00           O
ATOM   2606  HH  TYR A 750      56.750  43.570  70.520  1.00  0.00           H
ATOM   2607  CD2 TYR A 750      58.360  46.040  73.800  1.00  0.00           C
ATOM   2608  HD2 TYR A 750      58.540  46.140  74.850  1.00  0.00           H
ATOM   2609  CE2 TYR A 750      57.740  44.930  73.290  1.00  0.00           C
ATOM   2610  HE2 TYR A 750      57.600  44.030  73.860  1.00  0.00           H
ATOM   2611  C   TYR A 750      58.600  50.260  75.440  1.00  0.00           C
ATOM   2612  O   TYR A 750      59.370  49.910  76.340  1.00  0.00           O
ATOM   2613  N   ALA A 751      58.230  51.510  75.340  1.00  0.00           N
ATOM   2614  HN  ALA A 751      57.570  51.730  74.630  1.00  0.00           H
ATOM   2615  CA  ALA A 751      58.400  52.590  76.280  1.00  0.00           C
ATOM   2616  HA  ALA A 751      58.020  53.470  75.760  1.00  0.00           H
ATOM   2617  CB  ALA A 751      57.570  52.380  77.450  1.00  0.00           C
ATOM   2618  HB1 ALA A 751      57.400  53.250  78.130  1.00  0.00           H
ATOM   2619  HB2 ALA A 751      58.040  51.600  78.070  1.00  0.00           H
ATOM   2620  HB3 ALA A 751      56.540  52.000  77.230  1.00  0.00           H
ATOM   2621  C   ALA A 751      59.850  52.830  76.680  1.00  0.00           C
ATOM   2622  O   ALA A 751      60.390  52.640  77.810  1.00  0.00           O
ATOM   2623  N   PHE A 752      60.510  53.310  75.610  1.00  0.00           N
ATOM   2624  HN  PHE A 752      60.020  53.260  74.750  1.00  0.00           H
ATOM   2625  CA  PHE A 752      61.690  54.150  75.650  1.00  0.00           C
ATOM   2626  HA  PHE A 752      61.740  54.450  76.690  1.00  0.00           H
ATOM   2627  CB  PHE A 752      61.510  55.410  74.680  1.00  0.00           C
ATOM   2628  HB1 PHE A 752      61.730  55.200  73.610  1.00  0.00           H
ATOM   2629  HB2 PHE A 752      62.320  56.110  74.960  1.00  0.00           H
ATOM   2630  CG  PHE A 752      60.170  56.120  74.760  1.00  0.00           C
ATOM   2631  CD1 PHE A 752      59.860  56.800  75.960  1.00  0.00           C
ATOM   2632  HD1 PHE A 752      60.600  56.670  76.730  1.00  0.00           H
ATOM   2633  CE1 PHE A 752      58.680  57.530  76.070  1.00  0.00           C
ATOM   2634  HE1 PHE A 752      58.240  57.940  76.980  1.00  0.00           H
ATOM   2635  CZ  PHE A 752      57.890  57.710  74.970  1.00  0.00           C
ATOM   2636  HZ  PHE A 752      56.930  58.200  75.070  1.00  0.00           H
ATOM   2637  CD2 PHE A 752      59.340  56.290  73.610  1.00  0.00           C
ATOM   2638  HD2 PHE A 752      59.690  55.770  72.730  1.00  0.00           H
ATOM   2639  CE2 PHE A 752      58.230  57.120  73.720  1.00  0.00           C
ATOM   2640  HE2 PHE A 752      57.590  57.190  72.840  1.00  0.00           H
ATOM   2641  C   PHE A 752      62.850  53.210  75.220  1.00  0.00           C
ATOM   2642  O   PHE A 752      63.940  53.450  75.800  1.00  0.00           O
ATOM   2643  N   PRO A 822      62.910  52.190  74.350  1.00  0.00           N
ATOM   2644  CD  PRO A 822      61.900  52.040  73.280  1.00  0.00           C
ATOM   2645  HD1 PRO A 822      61.500  53.040  72.960  1.00  0.00           H
ATOM   2646  HD2 PRO A 822      61.070  51.450  73.710  1.00  0.00           H
ATOM   2647  CA  PRO A 822      64.000  51.220  74.180  1.00  0.00           C
ATOM   2648  HA  PRO A 822      64.130  50.640  75.090  1.00  0.00           H
ATOM   2649  CB  PRO A 822      63.380  50.340  73.010  1.00  0.00           C
ATOM   2650  HB1 PRO A 822      62.600  49.660  73.420  1.00  0.00           H
ATOM   2651  HB2 PRO A 822      64.130  49.760  72.430  1.00  0.00           H
ATOM   2652  CG  PRO A 822      62.580  51.300  72.160  1.00  0.00           C
ATOM   2653  HG1 PRO A 822      63.250  52.000  71.620  1.00  0.00           H
ATOM   2654  HG2 PRO A 822      61.870  50.880  71.420  1.00  0.00           H
ATOM   2655  C   PRO A 822      65.370  51.880  73.780  1.00  0.00           C
ATOM   2656  O   PRO A 822      65.380  52.720  72.910  1.00  0.00           O
ATOM   2657  N   ASP A 823      66.480  51.380  74.340  1.00  0.00           N
ATOM   2658  HN  ASP A 823      66.470  50.590  74.960  1.00  0.00           H
ATOM   2659  CA  ASP A 823      67.890  51.620  74.070  1.00  0.00           C
ATOM   2660  HA  ASP A 823      68.070  52.690  74.060  1.00  0.00           H
ATOM   2661  CB  ASP A 823      68.960  50.950  75.080  1.00  0.00           C
ATOM   2662  HB1 ASP A 823      69.950  51.200  74.680  1.00  0.00           H
ATOM   2663  HB2 ASP A 823      68.840  49.840  75.080  1.00  0.00           H
ATOM   2664  CG  ASP A 823      68.970  51.570  76.450  1.00  0.00           C
ATOM   2665  OD1 ASP A 823      67.970  52.210  76.830  1.00  0.00           O
ATOM   2666  OD2 ASP A 823      69.910  51.250  77.170  1.00  0.00           O
ATOM   2667  C   ASP A 823      68.170  51.270  72.600  1.00  0.00           C
ATOM   2668  O   ASP A 823      68.920  51.880  71.860  1.00  0.00           O
ATOM   2669  N   VAL A 824      67.450  50.250  71.980  1.00  0.00           N
ATOM   2670  HN  VAL A 824      66.930  49.620  72.550  1.00  0.00           H
ATOM   2671  CA  VAL A 824      67.770  49.790  70.620  1.00  0.00           C
ATOM   2672  HA  VAL A 824      68.840  49.910  70.480  1.00  0.00           H
ATOM   2673  CB  VAL A 824      67.510  48.260  70.310  1.00  0.00           C
ATOM   2674  HB  VAL A 824      67.740  48.160  69.230  1.00  0.00           H
ATOM   2675  CG1 VAL A 824      68.490  47.280  71.080  1.00  0.00           C
ATOM   2676 HG11 VAL A 824      68.190  47.280  72.150  1.00  0.00           H
ATOM   2677 HG12 VAL A 824      69.580  47.450  71.080  1.00  0.00           H
ATOM   2678 HG13 VAL A 824      68.330  46.280  70.620  1.00  0.00           H
ATOM   2679  CG2 VAL A 824      66.020  47.910  70.580  1.00  0.00           C
ATOM   2680 HG21 VAL A 824      65.320  48.690  70.210  1.00  0.00           H
ATOM   2681 HG22 VAL A 824      65.850  47.790  71.670  1.00  0.00           H
ATOM   2682 HG23 VAL A 824      65.680  47.030  69.990  1.00  0.00           H
ATOM   2683  C   VAL A 824      67.060  50.690  69.470  1.00  0.00           C
ATOM   2684  O   VAL A 824      67.140  50.360  68.300  1.00  0.00           O
ATOM   2685  N   LEU A 825      66.430  51.830  69.730  1.00  0.00           N
ATOM   2686  HN  LEU A 825      66.360  52.170  70.670  1.00  0.00           H
ATOM   2687  CA  LEU A 825      65.630  52.560  68.740  1.00  0.00           C
ATOM   2688  HA  LEU A 825      64.910  51.870  68.320  1.00  0.00           H
ATOM   2689  CB  LEU A 825      64.960  53.820  69.380  1.00  0.00           C
ATOM   2690  HB1 LEU A 825      65.730  54.420  69.900  1.00  0.00           H
ATOM   2691  HB2 LEU A 825      64.210  53.490  70.150  1.00  0.00           H
ATOM   2692  CG  LEU A 825      64.230  54.750  68.370  1.00  0.00           C
ATOM   2693  HG  LEU A 825      64.970  55.150  67.650  1.00  0.00           H
ATOM   2694  CD1 LEU A 825      63.220  54.160  67.400  1.00  0.00           C
ATOM   2695 HD11 LEU A 825      63.650  53.310  66.820  1.00  0.00           H
ATOM   2696 HD12 LEU A 825      62.980  54.890  66.600  1.00  0.00           H
ATOM   2697 HD13 LEU A 825      62.290  53.930  67.970  1.00  0.00           H
ATOM   2698  CD2 LEU A 825      63.590  55.900  69.130  1.00  0.00           C
ATOM   2699 HD21 LEU A 825      63.120  56.550  68.360  1.00  0.00           H
ATOM   2700 HD22 LEU A 825      64.400  56.480  69.620  1.00  0.00           H
ATOM   2701 HD23 LEU A 825      62.970  55.410  69.900  1.00  0.00           H
ATOM   2702  C   LEU A 825      66.450  53.010  67.580  1.00  0.00           C
ATOM   2703  O   LEU A 825      66.120  52.740  66.420  1.00  0.00           O
ATOM   2704  N   PHE A 826      67.700  53.670  67.820  1.00  0.00           N
ATOM   2705  HN  PHE A 826      67.970  53.860  68.750  1.00  0.00           H
ATOM   2706  CA  PHE A 826      68.550  54.060  66.740  1.00  0.00           C
ATOM   2707  HA  PHE A 826      67.920  54.590  66.040  1.00  0.00           H
ATOM   2708  CB  PHE A 826      69.790  55.040  67.190  1.00  0.00           C
ATOM   2709  HB1 PHE A 826      70.210  54.560  68.090  1.00  0.00           H
ATOM   2710  HB2 PHE A 826      69.360  56.030  67.510  1.00  0.00           H
ATOM   2711  CG  PHE A 826      70.800  55.290  66.100  1.00  0.00           C
ATOM   2712  CD1 PHE A 826      70.490  56.020  64.940  1.00  0.00           C
ATOM   2713  HD1 PHE A 826      69.470  56.350  64.820  1.00  0.00           H
ATOM   2714  CE1 PHE A 826      71.460  56.360  64.000  1.00  0.00           C
ATOM   2715  HE1 PHE A 826      71.200  57.160  63.320  1.00  0.00           H
ATOM   2716  CZ  PHE A 826      72.770  56.010  64.200  1.00  0.00           C
ATOM   2717  HZ  PHE A 826      73.590  56.220  63.530  1.00  0.00           H
ATOM   2718  CD2 PHE A 826      72.100  54.910  66.300  1.00  0.00           C
ATOM   2719  HD2 PHE A 826      72.380  54.320  67.160  1.00  0.00           H
ATOM   2720  CE2 PHE A 826      73.050  55.190  65.330  1.00  0.00           C
ATOM   2721  HE2 PHE A 826      74.100  54.970  65.450  1.00  0.00           H
ATOM   2722  C   PHE A 826      69.020  52.820  65.930  1.00  0.00           C
ATOM   2723  O   PHE A 826      68.920  52.840  64.700  1.00  0.00           O
ATOM   2724  N   TRP A 827      69.430  51.700  66.570  1.00  0.00           N
ATOM   2725  HN  TRP A 827      69.310  51.660  67.560  1.00  0.00           H
ATOM   2726  CA  TRP A 827      69.610  50.360  65.890  1.00  0.00           C
ATOM   2727  HA  TRP A 827      70.450  50.420  65.220  1.00  0.00           H
ATOM   2728  CB  TRP A 827      70.040  49.360  66.930  1.00  0.00           C
ATOM   2729  HB1 TRP A 827      69.280  49.290  67.740  1.00  0.00           H
ATOM   2730  HB2 TRP A 827      70.950  49.790  67.390  1.00  0.00           H
ATOM   2731  CG  TRP A 827      70.400  47.920  66.480  1.00  0.00           C
ATOM   2732  CD1 TRP A 827      70.020  46.810  67.210  1.00  0.00           C
ATOM   2733  HD1 TRP A 827      69.400  46.860  68.090  1.00  0.00           H
ATOM   2734  NE1 TRP A 827      70.560  45.700  66.630  1.00  0.00           N
ATOM   2735  HE1 TRP A 827      70.360  44.750  66.660  1.00  0.00           H
ATOM   2736  CE2 TRP A 827      71.300  46.020  65.560  1.00  0.00           C
ATOM   2737  CD2 TRP A 827      71.200  47.440  65.340  1.00  0.00           C
ATOM   2738  CE3 TRP A 827      71.940  48.050  64.320  1.00  0.00           C
ATOM   2739  HE3 TRP A 827      71.720  49.100  64.160  1.00  0.00           H
ATOM   2740  CZ3 TRP A 827      72.630  47.210  63.450  1.00  0.00           C
ATOM   2741  HZ3 TRP A 827      73.170  47.610  62.600  1.00  0.00           H
ATOM   2742  CZ2 TRP A 827      71.950  45.220  64.750  1.00  0.00           C
ATOM   2743  HZ2 TRP A 827      72.040  44.160  64.870  1.00  0.00           H
ATOM   2744  CH2 TRP A 827      72.610  45.830  63.570  1.00  0.00           C
ATOM   2745  HH2 TRP A 827      73.040  45.200  62.800  1.00  0.00           H
ATOM   2746  C   TRP A 827      68.460  49.940  64.990  1.00  0.00           C
ATOM   2747  O   TRP A 827      68.660  49.610  63.800  1.00  0.00           O
ATOM   2748  N   CYS A 828      67.270  50.020  65.480  1.00  0.00           N
ATOM   2749  HN  CYS A 828      67.220  50.250  66.450  1.00  0.00           H
ATOM   2750  CA  CYS A 828      66.080  49.790  64.740  1.00  0.00           C
ATOM   2751  HA  CYS A 828      66.180  48.860  64.180  1.00  0.00           H
ATOM   2752  CB  CYS A 828      64.800  49.640  65.630  1.00  0.00           C
ATOM   2753  HB1 CYS A 828      63.900  49.500  64.980  1.00  0.00           H
ATOM   2754  HB2 CYS A 828      64.860  50.610  66.150  1.00  0.00           H
ATOM   2755  SG  CYS A 828      64.770  48.310  66.950  1.00  0.00           S
ATOM   2756  HG1 CYS A 828      65.500  49.100  67.730  1.00  0.00           H
ATOM   2757  C   CYS A 828      65.820  50.750  63.620  1.00  0.00           C
ATOM   2758  O   CYS A 828      65.210  50.380  62.610  1.00  0.00           O
ATOM   2759  N   VAL A 829      66.350  52.000  63.620  1.00  0.00           N
ATOM   2760  HN  VAL A 829      66.700  52.360  64.480  1.00  0.00           H
ATOM   2761  CA  VAL A 829      66.400  52.900  62.500  1.00  0.00           C
ATOM   2762  HA  VAL A 829      65.480  52.790  61.920  1.00  0.00           H
ATOM   2763  CB  VAL A 829      66.600  54.390  62.860  1.00  0.00           C
ATOM   2764  HB  VAL A 829      67.590  54.550  63.360  1.00  0.00           H
ATOM   2765  CG1 VAL A 829      66.570  55.260  61.600  1.00  0.00           C
ATOM   2766 HG11 VAL A 829      65.750  54.860  60.960  1.00  0.00           H
ATOM   2767 HG12 VAL A 829      67.490  55.340  60.990  1.00  0.00           H
ATOM   2768 HG13 VAL A 829      66.370  56.290  61.970  1.00  0.00           H
ATOM   2769  CG2 VAL A 829      65.410  54.710  63.800  1.00  0.00           C
ATOM   2770 HG21 VAL A 829      65.520  55.760  64.140  1.00  0.00           H
ATOM   2771 HG22 VAL A 829      65.270  54.020  64.660  1.00  0.00           H
ATOM   2772 HG23 VAL A 829      64.480  54.600  63.230  1.00  0.00           H
ATOM   2773  C   VAL A 829      67.490  52.520  61.440  1.00  0.00           C
ATOM   2774  O   VAL A 829      67.230  52.530  60.220  1.00  0.00           O
ATOM   2775  N   ILE A 830      68.720  52.160  61.870  1.00  0.00           N
ATOM   2776  HN  ILE A 830      68.950  52.220  62.850  1.00  0.00           H
ATOM   2777  CA  ILE A 830      69.680  51.400  60.970  1.00  0.00           C
ATOM   2778  HA  ILE A 830      69.780  51.990  60.060  1.00  0.00           H
ATOM   2779  CB  ILE A 830      71.060  51.000  61.610  1.00  0.00           C
ATOM   2780  HB  ILE A 830      70.980  50.330  62.490  1.00  0.00           H
ATOM   2781  CG2 ILE A 830      72.010  50.340  60.600  1.00  0.00           C
ATOM   2782 HG21 ILE A 830      72.180  51.050  59.790  1.00  0.00           H
ATOM   2783 HG22 ILE A 830      71.500  49.420  60.250  1.00  0.00           H
ATOM   2784 HG23 ILE A 830      72.990  50.090  61.070  1.00  0.00           H
ATOM   2785  CG1 ILE A 830      71.770  52.320  62.110  1.00  0.00           C
ATOM   2786 HG11 ILE A 830      72.800  52.100  62.450  1.00  0.00           H
ATOM   2787 HG12 ILE A 830      71.230  52.590  63.040  1.00  0.00           H
ATOM   2788  CD  ILE A 830      71.690  53.570  61.190  1.00  0.00           C
ATOM   2789  HD1 ILE A 830      72.300  53.630  60.260  1.00  0.00           H
ATOM   2790  HD2 ILE A 830      71.800  54.470  61.810  1.00  0.00           H
ATOM   2791  HD3 ILE A 830      70.670  53.700  60.770  1.00  0.00           H
ATOM   2792  C   ILE A 830      69.160  50.140  60.330  1.00  0.00           C
ATOM   2793  O   ILE A 830      69.400  49.940  59.130  1.00  0.00           O
ATOM   2794  N   LEU A 831      68.510  49.220  61.100  1.00  0.00           N
ATOM   2795  HN  LEU A 831      68.460  49.380  62.080  1.00  0.00           H
ATOM   2796  CA  LEU A 831      67.840  47.950  60.580  1.00  0.00           C
ATOM   2797  HA  LEU A 831      68.570  47.300  60.140  1.00  0.00           H
ATOM   2798  CB  LEU A 831      67.150  47.050  61.660  1.00  0.00           C
ATOM   2799  HB1 LEU A 831      66.660  46.150  61.240  1.00  0.00           H
ATOM   2800  HB2 LEU A 831      66.430  47.730  62.170  1.00  0.00           H
ATOM   2801  CG  LEU A 831      68.030  46.560  62.760  1.00  0.00           C
ATOM   2802  HG  LEU A 831      68.620  47.430  63.110  1.00  0.00           H
ATOM   2803  CD1 LEU A 831      67.320  45.940  63.960  1.00  0.00           C
ATOM   2804 HD11 LEU A 831      66.720  45.050  63.690  1.00  0.00           H
ATOM   2805 HD12 LEU A 831      66.640  46.700  64.400  1.00  0.00           H
ATOM   2806 HD13 LEU A 831      68.000  45.670  64.800  1.00  0.00           H
ATOM   2807  CD2 LEU A 831      69.040  45.540  62.160  1.00  0.00           C
ATOM   2808 HD21 LEU A 831      69.570  46.110  61.370  1.00  0.00           H
ATOM   2809 HD22 LEU A 831      68.510  44.670  61.720  1.00  0.00           H
ATOM   2810 HD23 LEU A 831      69.830  45.210  62.880  1.00  0.00           H
ATOM   2811  C   LEU A 831      66.780  48.310  59.490  1.00  0.00           C
ATOM   2812  O   LEU A 831      66.830  47.820  58.400  1.00  0.00           O
ATOM   2813  N   PHE A 832      65.850  49.270  59.760  1.00  0.00           N
ATOM   2814  HN  PHE A 832      65.810  49.670  60.680  1.00  0.00           H
ATOM   2815  CA  PHE A 832      64.920  49.820  58.890  1.00  0.00           C
ATOM   2816  HA  PHE A 832      64.200  49.070  58.620  1.00  0.00           H
ATOM   2817  CB  PHE A 832      64.150  50.960  59.620  1.00  0.00           C
ATOM   2818  HB1 PHE A 832      64.930  51.550  60.130  1.00  0.00           H
ATOM   2819  HB2 PHE A 832      63.490  50.500  60.380  1.00  0.00           H
ATOM   2820  CG  PHE A 832      63.280  51.900  58.840  1.00  0.00           C
ATOM   2821  CD1 PHE A 832      62.240  51.390  57.990  1.00  0.00           C
ATOM   2822  HD1 PHE A 832      61.980  50.330  58.020  1.00  0.00           H
ATOM   2823  CE1 PHE A 832      61.370  52.240  57.330  1.00  0.00           C
ATOM   2824  HE1 PHE A 832      60.530  51.780  56.830  1.00  0.00           H
ATOM   2825  CZ  PHE A 832      61.660  53.590  57.280  1.00  0.00           C
ATOM   2826  HZ  PHE A 832      61.110  54.310  56.700  1.00  0.00           H
ATOM   2827  CD2 PHE A 832      63.530  53.250  58.810  1.00  0.00           C
ATOM   2828  HD2 PHE A 832      64.210  53.730  59.500  1.00  0.00           H
ATOM   2829  CE2 PHE A 832      62.770  54.070  58.020  1.00  0.00           C
ATOM   2830  HE2 PHE A 832      62.960  55.130  58.000  1.00  0.00           H
ATOM   2831  C   PHE A 832      65.430  50.330  57.570  1.00  0.00           C
ATOM   2832  O   PHE A 832      64.860  49.980  56.520  1.00  0.00           O
ATOM   2833  N   PHE A 833      66.530  51.080  57.560  1.00  0.00           N
ATOM   2834  HN  PHE A 833      66.920  51.330  58.440  1.00  0.00           H
ATOM   2835  CA  PHE A 833      67.230  51.430  56.310  1.00  0.00           C
ATOM   2836  HA  PHE A 833      66.480  51.690  55.580  1.00  0.00           H
ATOM   2837  CB  PHE A 833      68.140  52.710  56.600  1.00  0.00           C
ATOM   2838  HB1 PHE A 833      68.780  53.080  55.770  1.00  0.00           H
ATOM   2839  HB2 PHE A 833      68.640  52.430  57.550  1.00  0.00           H
ATOM   2840  CG  PHE A 833      67.220  53.890  56.930  1.00  0.00           C
ATOM   2841  CD1 PHE A 833      66.320  54.380  55.970  1.00  0.00           C
ATOM   2842  HD1 PHE A 833      66.070  53.750  55.130  1.00  0.00           H
ATOM   2843  CE1 PHE A 833      65.570  55.520  56.240  1.00  0.00           C
ATOM   2844  HE1 PHE A 833      64.810  55.940  55.600  1.00  0.00           H
ATOM   2845  CZ  PHE A 833      65.860  56.300  57.320  1.00  0.00           C
ATOM   2846  HZ  PHE A 833      65.230  57.180  57.430  1.00  0.00           H
ATOM   2847  CD2 PHE A 833      67.660  54.750  57.990  1.00  0.00           C
ATOM   2848  HD2 PHE A 833      68.460  54.420  58.630  1.00  0.00           H
ATOM   2849  CE2 PHE A 833      66.850  55.940  58.220  1.00  0.00           C
ATOM   2850  HE2 PHE A 833      67.070  56.590  59.050  1.00  0.00           H
ATOM   2851  C   PHE A 833      68.070  50.380  55.570  1.00  0.00           C
ATOM   2852  O   PHE A 833      67.980  50.250  54.340  1.00  0.00           O
ATOM   2853  N   THR A 834      68.920  49.570  56.280  1.00  0.00           N
ATOM   2854  HN  THR A 834      68.860  49.510  57.270  1.00  0.00           H
ATOM   2855  CA  THR A 834      69.770  48.670  55.630  1.00  0.00           C
ATOM   2856  HA  THR A 834      70.250  49.240  54.840  1.00  0.00           H
ATOM   2857  CB  THR A 834      70.900  48.150  56.570  1.00  0.00           C
ATOM   2858  HB  THR A 834      71.380  47.260  56.100  1.00  0.00           H
ATOM   2859  OG1 THR A 834      70.380  47.930  57.850  1.00  0.00           O
ATOM   2860  HG1 THR A 834      70.200  48.820  58.170  1.00  0.00           H
ATOM   2861  CG2 THR A 834      71.980  49.310  56.630  1.00  0.00           C
ATOM   2862 HG21 THR A 834      71.710  50.250  57.160  1.00  0.00           H
ATOM   2863 HG22 THR A 834      72.360  49.660  55.650  1.00  0.00           H
ATOM   2864 HG23 THR A 834      72.740  48.890  57.310  1.00  0.00           H
ATOM   2865  C   THR A 834      69.100  47.490  54.880  1.00  0.00           C
ATOM   2866  O   THR A 834      69.500  47.070  53.830  1.00  0.00           O
ATOM   2867  N   THR A 835      67.970  47.050  55.460  1.00  0.00           N
ATOM   2868  HN  THR A 835      67.590  47.400  56.310  1.00  0.00           H
ATOM   2869  CA  THR A 835      67.040  46.130  54.820  1.00  0.00           C
ATOM   2870  HA  THR A 835      67.540  45.190  54.660  1.00  0.00           H
ATOM   2871  CB  THR A 835      65.740  46.080  55.580  1.00  0.00           C
ATOM   2872  HB  THR A 835      65.300  47.100  55.560  1.00  0.00           H
ATOM   2873  OG1 THR A 835      65.790  45.730  56.880  1.00  0.00           O
ATOM   2874  HG1 THR A 835      66.120  46.460  57.410  1.00  0.00           H
ATOM   2875  CG2 THR A 835      64.740  45.030  55.000  1.00  0.00           C
ATOM   2876 HG21 THR A 835      65.330  44.090  55.070  1.00  0.00           H
ATOM   2877 HG22 THR A 835      64.430  45.210  53.950  1.00  0.00           H
ATOM   2878 HG23 THR A 835      63.830  45.090  55.640  1.00  0.00           H
ATOM   2879  C   THR A 835      66.690  46.480  53.400  1.00  0.00           C
ATOM   2880  O   THR A 835      66.660  45.590  52.530  1.00  0.00           O
ATOM   2881  N   PHE A 836      66.440  47.760  53.030  1.00  0.00           N
ATOM   2882  HN  PHE A 836      66.250  48.480  53.690  1.00  0.00           H
ATOM   2883  CA  PHE A 836      66.200  48.160  51.630  1.00  0.00           C
ATOM   2884  HA  PHE A 836      65.340  47.620  51.290  1.00  0.00           H
ATOM   2885  CB  PHE A 836      65.920  49.670  51.560  1.00  0.00           C
ATOM   2886  HB1 PHE A 836      66.630  50.300  52.140  1.00  0.00           H
ATOM   2887  HB2 PHE A 836      64.880  49.900  51.850  1.00  0.00           H
ATOM   2888  CG  PHE A 836      65.970  50.290  50.180  1.00  0.00           C
ATOM   2889  CD1 PHE A 836      65.190  49.970  49.140  1.00  0.00           C
ATOM   2890  HD1 PHE A 836      64.450  49.220  49.350  1.00  0.00           H
ATOM   2891  CE1 PHE A 836      65.290  50.500  47.850  1.00  0.00           C
ATOM   2892  HE1 PHE A 836      64.650  50.060  47.100  1.00  0.00           H
ATOM   2893  CZ  PHE A 836      66.220  51.520  47.700  1.00  0.00           C
ATOM   2894  HZ  PHE A 836      66.290  52.000  46.730  1.00  0.00           H
ATOM   2895  CD2 PHE A 836      66.740  51.460  49.990  1.00  0.00           C
ATOM   2896  HD2 PHE A 836      67.170  51.820  50.910  1.00  0.00           H
ATOM   2897  CE2 PHE A 836      66.980  52.070  48.750  1.00  0.00           C
ATOM   2898  HE2 PHE A 836      67.560  52.960  48.560  1.00  0.00           H
ATOM   2899  C   PHE A 836      67.410  47.780  50.720  1.00  0.00           C
ATOM   2900  O   PHE A 836      67.230  47.300  49.610  1.00  0.00           O
ATOM   2901  N   PHE A 837      68.600  48.080  51.100  1.00  0.00           N
ATOM   2902  HN  PHE A 837      68.550  48.530  51.990  1.00  0.00           H
ATOM   2903  CA  PHE A 837      69.790  47.810  50.250  1.00  0.00           C
ATOM   2904  HA  PHE A 837      69.580  48.070  49.230  1.00  0.00           H
ATOM   2905  CB  PHE A 837      70.970  48.630  50.730  1.00  0.00           C
ATOM   2906  HB1 PHE A 837      71.830  48.600  50.020  1.00  0.00           H
ATOM   2907  HB2 PHE A 837      71.300  48.360  51.770  1.00  0.00           H
ATOM   2908  CG  PHE A 837      70.570  50.070  50.790  1.00  0.00           C
ATOM   2909  CD1 PHE A 837      70.400  50.770  52.010  1.00  0.00           C
ATOM   2910  HD1 PHE A 837      70.350  50.150  52.910  1.00  0.00           H
ATOM   2911  CE1 PHE A 837      70.310  52.160  51.980  1.00  0.00           C
ATOM   2912  HE1 PHE A 837      70.110  52.600  52.940  1.00  0.00           H
ATOM   2913  CZ  PHE A 837      70.470  52.910  50.840  1.00  0.00           C
ATOM   2914  HZ  PHE A 837      70.470  53.970  50.930  1.00  0.00           H
ATOM   2915  CD2 PHE A 837      70.740  50.780  49.590  1.00  0.00           C
ATOM   2916  HD2 PHE A 837      71.080  50.330  48.670  1.00  0.00           H
ATOM   2917  CE2 PHE A 837      70.790  52.220  49.650  1.00  0.00           C
ATOM   2918  HE2 PHE A 837      71.030  52.720  48.730  1.00  0.00           H
ATOM   2919  C   PHE A 837      70.050  46.420  50.130  1.00  0.00           C
ATOM   2920  O   PHE A 837      70.290  45.910  49.060  1.00  0.00           O
ATOM   2921  N   LEU A 838      69.980  45.720  51.240  1.00  0.00           N
ATOM   2922  HN  LEU A 838      69.730  46.110  52.120  1.00  0.00           H
ATOM   2923  CA  LEU A 838      70.160  44.250  51.220  1.00  0.00           C
ATOM   2924  HA  LEU A 838      71.140  43.980  50.870  1.00  0.00           H
ATOM   2925  CB  LEU A 838      69.970  43.670  52.630  1.00  0.00           C
ATOM   2926  HB1 LEU A 838      69.930  42.560  52.570  1.00  0.00           H
ATOM   2927  HB2 LEU A 838      69.030  43.920  53.150  1.00  0.00           H
ATOM   2928  CG  LEU A 838      71.070  44.030  53.640  1.00  0.00           C
ATOM   2929  HG  LEU A 838      71.230  45.130  53.730  1.00  0.00           H
ATOM   2930  CD1 LEU A 838      70.760  43.560  55.080  1.00  0.00           C
ATOM   2931 HD11 LEU A 838      71.550  43.980  55.740  1.00  0.00           H
ATOM   2932 HD12 LEU A 838      70.900  42.460  55.130  1.00  0.00           H
ATOM   2933 HD13 LEU A 838      69.750  43.900  55.380  1.00  0.00           H
ATOM   2934  CD2 LEU A 838      72.500  43.610  53.050  1.00  0.00           C
ATOM   2935 HD21 LEU A 838      73.220  43.670  53.900  1.00  0.00           H
ATOM   2936 HD22 LEU A 838      72.720  44.410  52.320  1.00  0.00           H
ATOM   2937 HD23 LEU A 838      72.310  42.600  52.620  1.00  0.00           H
ATOM   2938  C   LEU A 838      69.140  43.580  50.290  1.00  0.00           C
ATOM   2939  O   LEU A 838      69.490  42.780  49.470  1.00  0.00           O
ATOM   2940  N   SER A 839      67.840  43.920  50.550  1.00  0.00           N
ATOM   2941  HN  SER A 839      67.610  44.530  51.310  1.00  0.00           H
ATOM   2942  CA  SER A 839      66.840  43.270  49.710  1.00  0.00           C
ATOM   2943  HA  SER A 839      66.970  42.200  49.710  1.00  0.00           H
ATOM   2944  CB  SER A 839      65.380  43.480  50.230  1.00  0.00           C
ATOM   2945  HB1 SER A 839      65.220  42.730  51.030  1.00  0.00           H
ATOM   2946  HB2 SER A 839      64.710  43.080  49.440  1.00  0.00           H
ATOM   2947  OG  SER A 839      65.030  44.830  50.500  1.00  0.00           O
ATOM   2948  HG1 SER A 839      65.560  45.090  51.270  1.00  0.00           H
ATOM   2949  C   SER A 839      66.890  43.620  48.260  1.00  0.00           C
ATOM   2950  O   SER A 839      66.560  42.820  47.370  1.00  0.00           O
ATOM   2951  N   SER A 840      67.290  44.860  47.930  1.00  0.00           N
ATOM   2952  HN  SER A 840      67.500  45.430  48.720  1.00  0.00           H
ATOM   2953  CA  SER A 840      67.530  45.340  46.590  1.00  0.00           C
ATOM   2954  HA  SER A 840      66.660  45.160  45.970  1.00  0.00           H
ATOM   2955  CB  SER A 840      68.000  46.820  46.460  1.00  0.00           C
ATOM   2956  HB1 SER A 840      68.290  47.050  45.410  1.00  0.00           H
ATOM   2957  HB2 SER A 840      68.910  46.880  47.100  1.00  0.00           H
ATOM   2958  OG  SER A 840      67.060  47.790  47.020  1.00  0.00           O
ATOM   2959  HG1 SER A 840      67.270  47.890  47.940  1.00  0.00           H
ATOM   2960  C   SER A 840      68.710  44.490  45.920  1.00  0.00           C
ATOM   2961  O   SER A 840      68.620  44.100  44.770  1.00  0.00           O
ATOM   2962  N   PHE A 841      69.680  44.210  46.780  1.00  0.00           N
ATOM   2963  HN  PHE A 841      69.700  44.460  47.740  1.00  0.00           H
ATOM   2964  CA  PHE A 841      70.890  43.580  46.360  1.00  0.00           C
ATOM   2965  HA  PHE A 841      71.140  44.040  45.420  1.00  0.00           H
ATOM   2966  CB  PHE A 841      72.090  43.870  47.310  1.00  0.00           C
ATOM   2967  HB1 PHE A 841      71.780  43.750  48.370  1.00  0.00           H
ATOM   2968  HB2 PHE A 841      72.380  44.940  47.230  1.00  0.00           H
ATOM   2969  CG  PHE A 841      73.340  43.090  46.970  1.00  0.00           C
ATOM   2970  CD1 PHE A 841      73.570  41.830  47.570  1.00  0.00           C
ATOM   2971  HD1 PHE A 841      72.910  41.430  48.330  1.00  0.00           H
ATOM   2972  CE1 PHE A 841      74.830  41.180  47.340  1.00  0.00           C
ATOM   2973  HE1 PHE A 841      74.990  40.230  47.820  1.00  0.00           H
ATOM   2974  CZ  PHE A 841      75.780  41.730  46.450  1.00  0.00           C
ATOM   2975  HZ  PHE A 841      76.610  41.110  46.170  1.00  0.00           H
ATOM   2976  CD2 PHE A 841      74.250  43.620  46.050  1.00  0.00           C
ATOM   2977  HD2 PHE A 841      74.050  44.430  45.370  1.00  0.00           H
ATOM   2978  CE2 PHE A 841      75.460  42.920  45.750  1.00  0.00           C
ATOM   2979  HE2 PHE A 841      76.040  43.180  44.870  1.00  0.00           H
ATOM   2980  C   PHE A 841      70.710  42.120  46.000  1.00  0.00           C
ATOM   2981  O   PHE A 841      71.180  41.640  44.960  1.00  0.00           O
ATOM   2982  N   LEU A 842      70.030  41.410  46.810  1.00  0.00           N
ATOM   2983  HN  LEU A 842      69.720  41.820  47.670  1.00  0.00           H
ATOM   2984  CA  LEU A 842      69.710  40.010  46.700  1.00  0.00           C
ATOM   2985  HA  LEU A 842      70.630  39.500  46.440  1.00  0.00           H
ATOM   2986  CB  LEU A 842      69.050  39.370  47.950  1.00  0.00           C
ATOM   2987  HB1 LEU A 842      68.680  38.330  47.770  1.00  0.00           H
ATOM   2988  HB2 LEU A 842      68.200  40.020  48.260  1.00  0.00           H
ATOM   2989  CG  LEU A 842      70.120  39.370  48.980  1.00  0.00           C
ATOM   2990  HG  LEU A 842      70.520  40.410  49.080  1.00  0.00           H
ATOM   2991  CD1 LEU A 842      69.580  38.960  50.420  1.00  0.00           C
ATOM   2992 HD11 LEU A 842      69.310  37.890  50.460  1.00  0.00           H
ATOM   2993 HD12 LEU A 842      68.590  39.470  50.570  1.00  0.00           H
ATOM   2994 HD13 LEU A 842      70.340  39.230  51.180  1.00  0.00           H
ATOM   2995  CD2 LEU A 842      71.280  38.470  48.650  1.00  0.00           C
ATOM   2996 HD21 LEU A 842      71.870  38.970  47.860  1.00  0.00           H
ATOM   2997 HD22 LEU A 842      70.960  37.500  48.220  1.00  0.00           H
ATOM   2998 HD23 LEU A 842      71.870  38.310  49.590  1.00  0.00           H
ATOM   2999  C   LEU A 842      68.840  39.630  45.480  1.00  0.00           C
ATOM   3000  O   LEU A 842      69.110  38.660  44.710  1.00  0.00           O
ATOM   3001  N   LYS A 843      67.800  40.470  45.210  1.00  0.00           N
ATOM   3002  HN  LYS A 843      67.670  41.340  45.680  1.00  0.00           H
ATOM   3003  CA  LYS A 843      66.970  40.400  43.980  1.00  0.00           C
ATOM   3004  HA  LYS A 843      66.500  39.440  43.880  1.00  0.00           H
ATOM   3005  CB  LYS A 843      65.990  41.670  44.000  1.00  0.00           C
ATOM   3006  HB1 LYS A 843      66.600  42.520  44.360  1.00  0.00           H
ATOM   3007  HB2 LYS A 843      65.140  41.490  44.720  1.00  0.00           H
ATOM   3008  CG  LYS A 843      65.290  42.140  42.730  1.00  0.00           C
ATOM   3009  HG1 LYS A 843      66.020  42.200  41.900  1.00  0.00           H
ATOM   3010  HG2 LYS A 843      64.830  43.100  43.040  1.00  0.00           H
ATOM   3011  CD  LYS A 843      64.150  41.230  42.340  1.00  0.00           C
ATOM   3012  HD1 LYS A 843      63.410  41.270  43.160  1.00  0.00           H
ATOM   3013  HD2 LYS A 843      64.560  40.230  42.100  1.00  0.00           H
ATOM   3014  CE  LYS A 843      63.300  41.750  41.040  1.00  0.00           C
ATOM   3015  HE1 LYS A 843      64.120  41.960  40.320  1.00  0.00           H
ATOM   3016  HE2 LYS A 843      62.690  42.650  41.260  1.00  0.00           H
ATOM   3017  NZ  LYS A 843      62.540  40.680  40.500  1.00  0.00           N
ATOM   3018  HZ1 LYS A 843      63.030  39.770  40.460  1.00  0.00           H
ATOM   3019  HZ2 LYS A 843      62.320  40.960  39.520  1.00  0.00           H
ATOM   3020  HZ3 LYS A 843      61.650  40.540  41.040  1.00  0.00           H
ATOM   3021  C   LYS A 843      67.910  40.600  42.710  1.00  0.00           C
ATOM   3022  O   LYS A 843      67.820  39.920  41.710  1.00  0.00           O
ATOM   3023  N   GLN A 844      68.920  41.460  42.690  1.00  0.00           N
ATOM   3024  HN  GLN A 844      69.080  42.080  43.470  1.00  0.00           H
ATOM   3025  CA  GLN A 844      69.690  41.780  41.490  1.00  0.00           C
ATOM   3026  HA  GLN A 844      69.130  41.570  40.590  1.00  0.00           H
ATOM   3027  CB  GLN A 844      70.060  43.270  41.570  1.00  0.00           C
ATOM   3028  HB1 GLN A 844      70.710  43.530  40.700  1.00  0.00           H
ATOM   3029  HB2 GLN A 844      70.660  43.510  42.470  1.00  0.00           H
ATOM   3030  CG  GLN A 844      68.940  44.280  41.370  1.00  0.00           C
ATOM   3031  HG1 GLN A 844      69.440  45.260  41.270  1.00  0.00           H
ATOM   3032  HG2 GLN A 844      68.200  44.250  42.200  1.00  0.00           H
ATOM   3033  CD  GLN A 844      68.130  44.050  40.060  1.00  0.00           C
ATOM   3034  OE1 GLN A 844      67.400  43.090  39.890  1.00  0.00           O
ATOM   3035  NE2 GLN A 844      68.300  44.920  39.020  1.00  0.00           N
ATOM   3036 HE21 GLN A 844      67.830  44.610  38.200  1.00  0.00           H
ATOM   3037 HE22 GLN A 844      68.950  45.690  39.030  1.00  0.00           H
ATOM   3038  C   GLN A 844      70.960  41.000  41.380  1.00  0.00           C
ATOM   3039  O   GLN A 844      72.010  41.320  40.720  1.00  0.00           O
ATOM   3040  N   PHE A 845      70.980  39.880  42.070  1.00  0.00           N
ATOM   3041  HN  PHE A 845      70.270  39.590  42.700  1.00  0.00           H
ATOM   3042  CA  PHE A 845      72.140  38.960  42.170  1.00  0.00           C
ATOM   3043  HA  PHE A 845      73.080  39.480  42.170  1.00  0.00           H
ATOM   3044  CB  PHE A 845      71.890  38.180  43.480  1.00  0.00           C
ATOM   3045  HB1 PHE A 845      71.140  37.350  43.420  1.00  0.00           H
ATOM   3046  HB2 PHE A 845      71.300  38.810  44.170  1.00  0.00           H
ATOM   3047  CG  PHE A 845      73.170  37.780  44.050  1.00  0.00           C
ATOM   3048  CD1 PHE A 845      73.450  36.360  44.000  1.00  0.00           C
ATOM   3049  HD1 PHE A 845      72.800  35.700  43.450  1.00  0.00           H
ATOM   3050  CE1 PHE A 845      74.710  35.910  44.540  1.00  0.00           C
ATOM   3051  HE1 PHE A 845      74.900  34.840  44.520  1.00  0.00           H
ATOM   3052  CZ  PHE A 845      75.510  36.780  45.250  1.00  0.00           C
ATOM   3053  HZ  PHE A 845      76.440  36.420  45.650  1.00  0.00           H
ATOM   3054  CD2 PHE A 845      74.030  38.630  44.710  1.00  0.00           C
ATOM   3055  HD2 PHE A 845      73.840  39.700  44.750  1.00  0.00           H
ATOM   3056  CE2 PHE A 845      75.250  38.150  45.260  1.00  0.00           C
ATOM   3057  HE2 PHE A 845      75.880  38.860  45.790  1.00  0.00           H
ATOM   3058  C   PHE A 845      72.230  37.900  41.010  1.00  0.00           C
ATOM   3059  O   PHE A 845      73.250  37.140  40.840  1.00  0.00           O
ATOM   3060  N   LYS A 846      71.230  37.840  40.100  1.00  0.00           N
ATOM   3061  HN  LYS A 846      70.490  38.510  40.090  1.00  0.00           H
ATOM   3062  CA  LYS A 846      71.040  36.610  39.280  1.00  0.00           C
ATOM   3063  HA  LYS A 846      71.450  35.810  39.890  1.00  0.00           H
ATOM   3064  CB  LYS A 846      69.600  36.180  38.960  1.00  0.00           C
ATOM   3065  HB1 LYS A 846      69.270  35.920  39.980  1.00  0.00           H
ATOM   3066  HB2 LYS A 846      69.560  35.260  38.340  1.00  0.00           H
ATOM   3067  CG  LYS A 846      68.800  37.230  38.280  1.00  0.00           C
ATOM   3068  HG1 LYS A 846      69.270  37.440  37.300  1.00  0.00           H
ATOM   3069  HG2 LYS A 846      69.010  38.140  38.890  1.00  0.00           H
ATOM   3070  CD  LYS A 846      67.260  36.960  38.100  1.00  0.00           C
ATOM   3071  HD1 LYS A 846      66.830  37.890  37.700  1.00  0.00           H
ATOM   3072  HD2 LYS A 846      66.940  36.820  39.160  1.00  0.00           H
ATOM   3073  CE  LYS A 846      66.820  35.710  37.310  1.00  0.00           C
ATOM   3074  HE1 LYS A 846      67.370  34.830  37.680  1.00  0.00           H
ATOM   3075  HE2 LYS A 846      67.120  35.760  36.230  1.00  0.00           H
ATOM   3076  NZ  LYS A 846      65.380  35.410  37.420  1.00  0.00           N
ATOM   3077  HZ1 LYS A 846      65.290  34.550  36.830  1.00  0.00           H
ATOM   3078  HZ2 LYS A 846      64.760  36.150  37.050  1.00  0.00           H
ATOM   3079  HZ3 LYS A 846      65.050  35.110  38.370  1.00  0.00           H
ATOM   3080  C   LYS A 846      71.730  36.740  37.950  1.00  0.00           C
ATOM   3081  O   LYS A 846      71.860  35.740  37.190  1.00  0.00           O
ATOM   3082  N   THR A 847      72.270  37.930  37.720  1.00  0.00           N
ATOM   3083  HN  THR A 847      72.210  38.610  38.440  1.00  0.00           H
ATOM   3084  CA  THR A 847      73.130  38.210  36.540  1.00  0.00           C
ATOM   3085  HA  THR A 847      73.030  37.430  35.800  1.00  0.00           H
ATOM   3086  CB  THR A 847      72.740  39.560  35.920  1.00  0.00           C
ATOM   3087  HB  THR A 847      73.450  39.800  35.110  1.00  0.00           H
ATOM   3088  OG1 THR A 847      72.590  40.570  36.920  1.00  0.00           O
ATOM   3089  HG1 THR A 847      71.730  40.990  36.860  1.00  0.00           H
ATOM   3090  CG2 THR A 847      71.330  39.400  35.290  1.00  0.00           C
ATOM   3091 HG21 THR A 847      71.330  38.450  34.720  1.00  0.00           H
ATOM   3092 HG22 THR A 847      71.260  40.230  34.560  1.00  0.00           H
ATOM   3093 HG23 THR A 847      70.540  39.400  36.070  1.00  0.00           H
ATOM   3094  C   THR A 847      74.580  38.470  36.830  1.00  0.00           C
ATOM   3095  O   THR A 847      75.450  38.960  36.130  1.00  0.00           O
ATOM   3096  N   LYS A 848      75.020  38.160  38.030  1.00  0.00           N
ATOM   3097  HN  LYS A 848      74.410  37.680  38.640  1.00  0.00           H
ATOM   3098  CA  LYS A 848      76.400  38.330  38.480  1.00  0.00           C
ATOM   3099  HA  LYS A 848      76.710  39.310  38.140  1.00  0.00           H
ATOM   3100  CB  LYS A 848      76.480  38.410  40.080  1.00  0.00           C
ATOM   3101  HB1 LYS A 848      77.570  38.480  40.250  1.00  0.00           H
ATOM   3102  HB2 LYS A 848      76.030  37.470  40.490  1.00  0.00           H
ATOM   3103  CG  LYS A 848      75.800  39.590  40.740  1.00  0.00           C
ATOM   3104  HG1 LYS A 848      75.740  39.290  41.810  1.00  0.00           H
ATOM   3105  HG2 LYS A 848      74.780  39.620  40.270  1.00  0.00           H
ATOM   3106  CD  LYS A 848      76.610  41.010  40.800  1.00  0.00           C
ATOM   3107  HD1 LYS A 848      76.790  41.310  39.750  1.00  0.00           H
ATOM   3108  HD2 LYS A 848      77.550  40.750  41.340  1.00  0.00           H
ATOM   3109  CE  LYS A 848      76.040  42.270  41.510  1.00  0.00           C
ATOM   3110  HE1 LYS A 848      76.740  43.080  41.230  1.00  0.00           H
ATOM   3111  HE2 LYS A 848      76.050  42.080  42.600  1.00  0.00           H
ATOM   3112  NZ  LYS A 848      74.680  42.620  41.020  1.00  0.00           N
ATOM   3113  HZ1 LYS A 848      74.560  43.590  41.370  1.00  0.00           H
ATOM   3114  HZ2 LYS A 848      73.990  42.030  41.520  1.00  0.00           H
ATOM   3115  HZ3 LYS A 848      74.560  42.690  39.990  1.00  0.00           H
ATOM   3116  C   LYS A 848      77.360  37.330  37.900  1.00  0.00           C
ATOM   3117  O   LYS A 848      76.900  36.230  37.600  1.00  0.00           O
ATOM   3118  N   ARG A 849      78.630  37.740  37.700  1.00  0.00           N
ATOM   3119  HN  ARG A 849      78.930  38.640  37.990  1.00  0.00           H
ATOM   3120  CA  ARG A 849      79.700  36.870  37.120  1.00  0.00           C
ATOM   3121  HA  ARG A 849      79.260  36.230  36.370  1.00  0.00           H
ATOM   3122  CB  ARG A 849      80.880  37.640  36.400  1.00  0.00           C
ATOM   3123  HB1 ARG A 849      81.490  36.870  35.890  1.00  0.00           H
ATOM   3124  HB2 ARG A 849      81.470  38.080  37.230  1.00  0.00           H
ATOM   3125  CG  ARG A 849      80.530  38.760  35.380  1.00  0.00           C
ATOM   3126  HG1 ARG A 849      81.410  39.120  34.820  1.00  0.00           H
ATOM   3127  HG2 ARG A 849      80.110  39.630  35.920  1.00  0.00           H
ATOM   3128  CD  ARG A 849      79.420  38.270  34.490  1.00  0.00           C
ATOM   3129  HD1 ARG A 849      78.530  38.060  35.130  1.00  0.00           H
ATOM   3130  HD2 ARG A 849      79.580  37.260  34.030  1.00  0.00           H
ATOM   3131  NE  ARG A 849      79.220  39.260  33.360  1.00  0.00           N
ATOM   3132  HE  ARG A 849      79.840  39.080  32.600  1.00  0.00           H
ATOM   3133  CZ  ARG A 849      78.060  39.750  33.050  1.00  0.00           C
ATOM   3134  NH1 ARG A 849      76.890  39.420  33.630  1.00  0.00           N
ATOM   3135 HH11 ARG A 849      76.770  38.840  34.430  1.00  0.00           H
ATOM   3136 HH12 ARG A 849      76.180  40.140  33.580  1.00  0.00           H
ATOM   3137  NH2 ARG A 849      77.920  40.440  31.890  1.00  0.00           N
ATOM   3138 HH21 ARG A 849      78.740  40.650  31.380  1.00  0.00           H
ATOM   3139 HH22 ARG A 849      76.940  40.430  31.640  1.00  0.00           H
ATOM   3140  C   ARG A 849      80.120  35.950  38.280  1.00  0.00           C
ATOM   3141  O   ARG A 849      79.700  36.120  39.450  1.00  0.00           O
ATOM   3142  N   TYR A 850      80.970  34.930  37.970  1.00  0.00           N
ATOM   3143  HN  TYR A 850      81.190  34.750  37.010  1.00  0.00           H
ATOM   3144  CA  TYR A 850      81.550  34.010  38.960  1.00  0.00           C
ATOM   3145  HA  TYR A 850      82.330  33.490  38.430  1.00  0.00           H
ATOM   3146  CB  TYR A 850      82.340  34.850  40.020  1.00  0.00           C
ATOM   3147  HB1 TYR A 850      81.640  35.510  40.570  1.00  0.00           H
ATOM   3148  HB2 TYR A 850      83.050  35.520  39.520  1.00  0.00           H
ATOM   3149  CG  TYR A 850      83.100  34.110  41.100  1.00  0.00           C
ATOM   3150  CD1 TYR A 850      82.630  33.870  42.440  1.00  0.00           C
ATOM   3151  HD1 TYR A 850      81.670  34.150  42.840  1.00  0.00           H
ATOM   3152  CE1 TYR A 850      83.490  33.200  43.400  1.00  0.00           C
ATOM   3153  HE1 TYR A 850      83.200  33.170  44.430  1.00  0.00           H
ATOM   3154  CZ  TYR A 850      84.650  32.640  42.910  1.00  0.00           C
ATOM   3155  OH  TYR A 850      85.470  31.960  43.830  1.00  0.00           O
ATOM   3156  HH  TYR A 850      86.370  31.910  43.510  1.00  0.00           H
ATOM   3157  CD2 TYR A 850      84.320  33.620  40.740  1.00  0.00           C
ATOM   3158  HD2 TYR A 850      84.680  33.820  39.740  1.00  0.00           H
ATOM   3159  CE2 TYR A 850      85.010  32.780  41.570  1.00  0.00           C
ATOM   3160  HE2 TYR A 850      85.920  32.450  41.080  1.00  0.00           H
ATOM   3161  C   TYR A 850      80.590  32.970  39.620  1.00  0.00           C
ATOM   3162  O   TYR A 850      80.930  31.820  39.640  1.00  0.00           O
ATOM   3163  N   PHE A 851      79.430  33.420  40.180  1.00  0.00           N
ATOM   3164  HN  PHE A 851      79.120  34.350  39.990  1.00  0.00           H
ATOM   3165  CA  PHE A 851      78.460  32.520  40.690  1.00  0.00           C
ATOM   3166  HA  PHE A 851      78.950  31.890  41.410  1.00  0.00           H
ATOM   3167  CB  PHE A 851      77.330  33.370  41.380  1.00  0.00           C
ATOM   3168  HB1 PHE A 851      76.350  32.870  41.500  1.00  0.00           H
ATOM   3169  HB2 PHE A 851      77.160  34.240  40.720  1.00  0.00           H
ATOM   3170  CG  PHE A 851      77.870  33.750  42.770  1.00  0.00           C
ATOM   3171  CD1 PHE A 851      77.200  33.180  43.870  1.00  0.00           C
ATOM   3172  HD1 PHE A 851      76.330  32.570  43.740  1.00  0.00           H
ATOM   3173  CE1 PHE A 851      77.750  33.320  45.140  1.00  0.00           C
ATOM   3174  HE1 PHE A 851      77.390  32.720  45.960  1.00  0.00           H
ATOM   3175  CZ  PHE A 851      78.900  34.080  45.380  1.00  0.00           C
ATOM   3176  HZ  PHE A 851      79.210  34.100  46.410  1.00  0.00           H
ATOM   3177  CD2 PHE A 851      78.930  34.670  43.100  1.00  0.00           C
ATOM   3178  HD2 PHE A 851      79.480  35.220  42.350  1.00  0.00           H
ATOM   3179  CE2 PHE A 851      79.420  34.890  44.390  1.00  0.00           C
ATOM   3180  HE2 PHE A 851      80.250  35.580  44.510  1.00  0.00           H
ATOM   3181  C   PHE A 851      77.820  31.580  39.570  1.00  0.00           C
ATOM   3182  O   PHE A 851      77.500  32.070  38.460  1.00  0.00           O
ATOM   3183  N   PRO A 852      77.800  30.270  39.800  1.00  0.00           N
ATOM   3184  CD  PRO A 852      78.630  29.510  40.720  1.00  0.00           C
ATOM   3185  HD1 PRO A 852      78.400  29.770  41.780  1.00  0.00           H
ATOM   3186  HD2 PRO A 852      79.690  29.810  40.640  1.00  0.00           H
ATOM   3187  CA  PRO A 852      77.050  29.350  38.950  1.00  0.00           C
ATOM   3188  HA  PRO A 852      77.660  29.280  38.070  1.00  0.00           H
ATOM   3189  CB  PRO A 852      77.080  28.000  39.690  1.00  0.00           C
ATOM   3190  HB1 PRO A 852      76.880  27.140  39.020  1.00  0.00           H
ATOM   3191  HB2 PRO A 852      76.300  27.990  40.470  1.00  0.00           H
ATOM   3192  CG  PRO A 852      78.460  28.080  40.370  1.00  0.00           C
ATOM   3193  HG1 PRO A 852      78.540  27.230  41.090  1.00  0.00           H
ATOM   3194  HG2 PRO A 852      79.180  27.960  39.530  1.00  0.00           H
ATOM   3195  C   PRO A 852      75.640  29.800  38.530  1.00  0.00           C
ATOM   3196  O   PRO A 852      75.020  30.410  39.400  1.00  0.00           O
ATOM   3197  N   THR A 853      75.140  29.580  37.280  1.00  0.00           N
ATOM   3198  HN  THR A 853      75.700  29.040  36.660  1.00  0.00           H
ATOM   3199  CA  THR A 853      73.920  30.160  36.750  1.00  0.00           C
ATOM   3200  HA  THR A 853      74.040  31.230  36.740  1.00  0.00           H
ATOM   3201  CB  THR A 853      73.790  29.900  35.260  1.00  0.00           C
ATOM   3202  HB  THR A 853      73.690  28.810  35.090  1.00  0.00           H
ATOM   3203  OG1 THR A 853      74.890  30.400  34.470  1.00  0.00           O
ATOM   3204  HG1 THR A 853      75.690  29.890  34.590  1.00  0.00           H
ATOM   3205  CG2 THR A 853      72.430  30.500  34.680  1.00  0.00           C
ATOM   3206 HG21 THR A 853      72.540  30.480  33.570  1.00  0.00           H
ATOM   3207 HG22 THR A 853      72.320  31.570  34.950  1.00  0.00           H
ATOM   3208 HG23 THR A 853      71.550  29.850  34.860  1.00  0.00           H
ATOM   3209  C   THR A 853      72.680  29.800  37.540  1.00  0.00           C
ATOM   3210  O   THR A 853      71.910  30.740  37.930  1.00  0.00           O
ATOM   3211  N   LYS A 854      72.450  28.550  37.920  1.00  0.00           N
ATOM   3212  HN  LYS A 854      72.910  27.750  37.560  1.00  0.00           H
ATOM   3213  CA  LYS A 854      71.280  28.090  38.700  1.00  0.00           C
ATOM   3214  HA  LYS A 854      70.430  28.540  38.220  1.00  0.00           H
ATOM   3215  CB  LYS A 854      71.180  26.600  38.660  1.00  0.00           C
ATOM   3216  HB1 LYS A 854      70.250  26.320  39.210  1.00  0.00           H
ATOM   3217  HB2 LYS A 854      72.100  26.210  39.140  1.00  0.00           H
ATOM   3218  CG  LYS A 854      70.990  26.170  37.180  1.00  0.00           C
ATOM   3219  HG1 LYS A 854      71.960  26.270  36.640  1.00  0.00           H
ATOM   3220  HG2 LYS A 854      70.210  26.780  36.670  1.00  0.00           H
ATOM   3221  CD  LYS A 854      70.710  24.650  37.120  1.00  0.00           C
ATOM   3222  HD1 LYS A 854      70.090  24.270  37.960  1.00  0.00           H
ATOM   3223  HD2 LYS A 854      71.660  24.110  37.280  1.00  0.00           H
ATOM   3224  CE  LYS A 854      69.960  24.250  35.880  1.00  0.00           C
ATOM   3225  HE1 LYS A 854      70.280  24.660  34.910  1.00  0.00           H
ATOM   3226  HE2 LYS A 854      68.910  24.610  36.000  1.00  0.00           H
ATOM   3227  NZ  LYS A 854      70.100  22.790  35.630  1.00  0.00           N
ATOM   3228  HZ1 LYS A 854      70.910  22.360  36.120  1.00  0.00           H
ATOM   3229  HZ2 LYS A 854      70.050  22.610  34.610  1.00  0.00           H
ATOM   3230  HZ3 LYS A 854      69.280  22.380  36.120  1.00  0.00           H
ATOM   3231  C   LYS A 854      71.230  28.620  40.100  1.00  0.00           C
ATOM   3232  O   LYS A 854      70.110  29.010  40.560  1.00  0.00           O
ATOM   3233  N   VAL A 855      72.320  28.550  40.840  1.00  0.00           N
ATOM   3234  HN  VAL A 855      73.240  28.190  40.670  1.00  0.00           H
ATOM   3235  CA  VAL A 855      72.310  29.080  42.210  1.00  0.00           C
ATOM   3236  HA  VAL A 855      71.430  28.590  42.630  1.00  0.00           H
ATOM   3237  CB  VAL A 855      73.520  28.550  43.010  1.00  0.00           C
ATOM   3238  HB  VAL A 855      73.340  27.460  42.900  1.00  0.00           H
ATOM   3239  CG1 VAL A 855      74.860  29.020  42.350  1.00  0.00           C
ATOM   3240 HG11 VAL A 855      75.130  30.090  42.440  1.00  0.00           H
ATOM   3241 HG12 VAL A 855      74.780  28.850  41.260  1.00  0.00           H
ATOM   3242 HG13 VAL A 855      75.630  28.400  42.870  1.00  0.00           H
ATOM   3243  CG2 VAL A 855      73.430  28.890  44.530  1.00  0.00           C
ATOM   3244 HG21 VAL A 855      72.490  28.510  44.990  1.00  0.00           H
ATOM   3245 HG22 VAL A 855      73.510  30.000  44.620  1.00  0.00           H
ATOM   3246 HG23 VAL A 855      74.220  28.410  45.140  1.00  0.00           H
ATOM   3247  C   VAL A 855      72.140  30.630  42.400  1.00  0.00           C
ATOM   3248  O   VAL A 855      71.420  31.110  43.260  1.00  0.00           O
ATOM   3249  N   ARG A 856      72.650  31.430  41.440  1.00  0.00           N
ATOM   3250  HN  ARG A 856      73.390  31.210  40.810  1.00  0.00           H
ATOM   3251  CA  ARG A 856      72.290  32.820  41.480  1.00  0.00           C
ATOM   3252  HA  ARG A 856      72.350  33.160  42.510  1.00  0.00           H
ATOM   3253  CB  ARG A 856      73.230  33.760  40.580  1.00  0.00           C
ATOM   3254  HB1 ARG A 856      74.240  33.710  41.040  1.00  0.00           H
ATOM   3255  HB2 ARG A 856      72.990  34.790  40.930  1.00  0.00           H
ATOM   3256  CG  ARG A 856      73.280  33.550  39.030  1.00  0.00           C
ATOM   3257  HG1 ARG A 856      72.350  33.980  38.620  1.00  0.00           H
ATOM   3258  HG2 ARG A 856      73.350  32.490  38.690  1.00  0.00           H
ATOM   3259  CD  ARG A 856      74.560  34.240  38.360  1.00  0.00           C
ATOM   3260  HD1 ARG A 856      75.410  33.630  38.720  1.00  0.00           H
ATOM   3261  HD2 ARG A 856      74.860  35.250  38.720  1.00  0.00           H
ATOM   3262  NE  ARG A 856      74.320  34.340  36.910  1.00  0.00           N
ATOM   3263  HE  ARG A 856      73.350  34.500  36.720  1.00  0.00           H
ATOM   3264  CZ  ARG A 856      75.180  33.930  35.960  1.00  0.00           C
ATOM   3265  NH1 ARG A 856      76.380  33.430  36.180  1.00  0.00           N
ATOM   3266 HH11 ARG A 856      76.520  33.030  37.090  1.00  0.00           H
ATOM   3267 HH12 ARG A 856      76.820  33.060  35.360  1.00  0.00           H
ATOM   3268  NH2 ARG A 856      74.770  33.970  34.660  1.00  0.00           N
ATOM   3269 HH21 ARG A 856      75.530  33.820  34.020  1.00  0.00           H
ATOM   3270 HH22 ARG A 856      73.810  34.150  34.450  1.00  0.00           H
ATOM   3271  C   ARG A 856      70.870  33.090  41.010  1.00  0.00           C
ATOM   3272  O   ARG A 856      70.160  33.980  41.530  1.00  0.00           O
ATOM   3273  N   SER A 857      70.400  32.220  40.140  1.00  0.00           N
ATOM   3274  HN  SER A 857      71.140  31.620  39.880  1.00  0.00           H
ATOM   3275  CA  SER A 857      69.050  32.280  39.620  1.00  0.00           C
ATOM   3276  HA  SER A 857      68.950  33.310  39.350  1.00  0.00           H
ATOM   3277  CB  SER A 857      68.740  31.290  38.430  1.00  0.00           C
ATOM   3278  HB1 SER A 857      68.770  30.240  38.790  1.00  0.00           H
ATOM   3279  HB2 SER A 857      69.570  31.420  37.690  1.00  0.00           H
ATOM   3280  OG  SER A 857      67.520  31.670  37.970  1.00  0.00           O
ATOM   3281  HG1 SER A 857      67.530  31.460  37.030  1.00  0.00           H
ATOM   3282  C   SER A 857      68.060  31.990  40.790  1.00  0.00           C
ATOM   3283  O   SER A 857      67.030  32.640  41.020  1.00  0.00           O
ATOM   3284  N   THR A 858      68.370  31.000  41.640  1.00  0.00           N
ATOM   3285  HN  THR A 858      69.150  30.410  41.480  1.00  0.00           H
ATOM   3286  CA  THR A 858      67.620  30.690  42.860  1.00  0.00           C
ATOM   3287  HA  THR A 858      66.580  30.400  42.770  1.00  0.00           H
ATOM   3288  CB  THR A 858      68.260  29.430  43.530  1.00  0.00           C
ATOM   3289  HB  THR A 858      69.360  29.460  43.410  1.00  0.00           H
ATOM   3290  OG1 THR A 858      67.800  28.260  42.850  1.00  0.00           O
ATOM   3291  HG1 THR A 858      68.590  27.730  42.680  1.00  0.00           H
ATOM   3292  CG2 THR A 858      67.790  29.260  44.940  1.00  0.00           C
ATOM   3293 HG21 THR A 858      66.690  29.230  44.820  1.00  0.00           H
ATOM   3294 HG22 THR A 858      68.170  30.010  45.670  1.00  0.00           H
ATOM   3295 HG23 THR A 858      68.150  28.250  45.240  1.00  0.00           H
ATOM   3296  C   THR A 858      67.590  31.850  43.920  1.00  0.00           C
ATOM   3297  O   THR A 858      66.530  32.210  44.500  1.00  0.00           O
ATOM   3298  N   ILE A 859      68.690  32.520  44.170  1.00  0.00           N
ATOM   3299  HN  ILE A 859      69.520  32.410  43.610  1.00  0.00           H
ATOM   3300  CA  ILE A 859      68.840  33.530  45.280  1.00  0.00           C
ATOM   3301  HA  ILE A 859      68.570  33.050  46.200  1.00  0.00           H
ATOM   3302  CB  ILE A 859      70.230  33.950  45.660  1.00  0.00           C
ATOM   3303  HB  ILE A 859      70.830  33.910  44.720  1.00  0.00           H
ATOM   3304  CG2 ILE A 859      70.330  35.290  46.320  1.00  0.00           C
ATOM   3305 HG21 ILE A 859      69.610  35.340  47.170  1.00  0.00           H
ATOM   3306 HG22 ILE A 859      69.950  36.100  45.660  1.00  0.00           H
ATOM   3307 HG23 ILE A 859      71.350  35.480  46.710  1.00  0.00           H
ATOM   3308  CG1 ILE A 859      70.900  32.890  46.540  1.00  0.00           C
ATOM   3309 HG11 ILE A 859      70.470  31.910  46.240  1.00  0.00           H
ATOM   3310 HG12 ILE A 859      70.670  33.060  47.620  1.00  0.00           H
ATOM   3311  CD  ILE A 859      72.410  32.860  46.230  1.00  0.00           C
ATOM   3312  HD1 ILE A 859      72.930  33.760  46.640  1.00  0.00           H
ATOM   3313  HD2 ILE A 859      72.590  32.770  45.140  1.00  0.00           H
ATOM   3314  HD3 ILE A 859      72.880  31.950  46.660  1.00  0.00           H
ATOM   3315  C   ILE A 859      67.880  34.670  45.140  1.00  0.00           C
ATOM   3316  O   ILE A 859      67.230  35.190  46.080  1.00  0.00           O
ATOM   3317  N   SER A 860      67.690  35.090  43.920  1.00  0.00           N
ATOM   3318  HN  SER A 860      68.160  34.650  43.150  1.00  0.00           H
ATOM   3319  CA  SER A 860      66.770  36.090  43.420  1.00  0.00           C
ATOM   3320  HA  SER A 860      67.060  37.000  43.940  1.00  0.00           H
ATOM   3321  CB  SER A 860      66.960  36.250  41.970  1.00  0.00           C
ATOM   3322  HB1 SER A 860      66.540  35.310  41.520  1.00  0.00           H
ATOM   3323  HB2 SER A 860      68.030  36.380  41.720  1.00  0.00           H
ATOM   3324  OG  SER A 860      66.360  37.460  41.510  1.00  0.00           O
ATOM   3325  HG1 SER A 860      66.860  38.240  41.760  1.00  0.00           H
ATOM   3326  C   SER A 860      65.290  35.810  43.740  1.00  0.00           C
ATOM   3327  O   SER A 860      64.590  36.760  44.110  1.00  0.00           O
ATOM   3328  N   ASP A 861      64.790  34.590  43.600  1.00  0.00           N
ATOM   3329  HN  ASP A 861      65.400  33.840  43.370  1.00  0.00           H
ATOM   3330  CA  ASP A 861      63.510  34.090  43.910  1.00  0.00           C
ATOM   3331  HA  ASP A 861      62.780  34.800  43.550  1.00  0.00           H
ATOM   3332  CB  ASP A 861      63.310  32.570  43.360  1.00  0.00           C
ATOM   3333  HB1 ASP A 861      62.330  32.150  43.730  1.00  0.00           H
ATOM   3334  HB2 ASP A 861      64.220  32.030  43.690  1.00  0.00           H
ATOM   3335  CG  ASP A 861      63.250  32.520  41.850  1.00  0.00           C
ATOM   3336  OD1 ASP A 861      63.730  31.580  41.250  1.00  0.00           O
ATOM   3337  OD2 ASP A 861      62.410  33.280  41.270  1.00  0.00           O
ATOM   3338  C   ASP A 861      63.240  34.170  45.460  1.00  0.00           C
ATOM   3339  O   ASP A 861      62.090  34.360  45.880  1.00  0.00           O
ATOM   3340  N   PHE A 862      64.260  34.170  46.350  1.00  0.00           N
ATOM   3341  HN  PHE A 862      65.200  34.130  46.020  1.00  0.00           H
ATOM   3342  CA  PHE A 862      64.020  34.110  47.770  1.00  0.00           C
ATOM   3343  HA  PHE A 862      62.950  34.220  47.900  1.00  0.00           H
ATOM   3344  CB  PHE A 862      64.540  32.830  48.520  1.00  0.00           C
ATOM   3345  HB1 PHE A 862      64.440  32.900  49.630  1.00  0.00           H
ATOM   3346  HB2 PHE A 862      65.600  32.600  48.300  1.00  0.00           H
ATOM   3347  CG  PHE A 862      63.690  31.610  48.070  1.00  0.00           C
ATOM   3348  CD1 PHE A 862      62.660  31.190  48.860  1.00  0.00           C
ATOM   3349  HD1 PHE A 862      62.380  31.770  49.720  1.00  0.00           H
ATOM   3350  CE1 PHE A 862      61.820  30.130  48.400  1.00  0.00           C
ATOM   3351  HE1 PHE A 862      60.860  29.970  48.860  1.00  0.00           H
ATOM   3352  CZ  PHE A 862      62.250  29.360  47.340  1.00  0.00           C
ATOM   3353  HZ  PHE A 862      61.590  28.580  46.980  1.00  0.00           H
ATOM   3354  CD2 PHE A 862      64.150  30.830  46.960  1.00  0.00           C
ATOM   3355  HD2 PHE A 862      65.010  31.160  46.400  1.00  0.00           H
ATOM   3356  CE2 PHE A 862      63.470  29.670  46.630  1.00  0.00           C
ATOM   3357  HE2 PHE A 862      63.690  29.070  45.760  1.00  0.00           H
ATOM   3358  C   PHE A 862      64.670  35.320  48.340  1.00  0.00           C
ATOM   3359  O   PHE A 862      64.940  35.270  49.530  1.00  0.00           O
ATOM   3360  N   ALA A 863      64.920  36.470  47.630  1.00  0.00           N
ATOM   3361  HN  ALA A 863      64.720  36.450  46.650  1.00  0.00           H
ATOM   3362  CA  ALA A 863      65.610  37.630  48.130  1.00  0.00           C
ATOM   3363  HA  ALA A 863      66.640  37.370  48.310  1.00  0.00           H
ATOM   3364  CB  ALA A 863      65.500  38.690  47.040  1.00  0.00           C
ATOM   3365  HB1 ALA A 863      64.430  38.830  46.720  1.00  0.00           H
ATOM   3366  HB2 ALA A 863      66.070  38.530  46.090  1.00  0.00           H
ATOM   3367  HB3 ALA A 863      65.720  39.710  47.420  1.00  0.00           H
ATOM   3368  C   ALA A 863      65.090  38.160  49.480  1.00  0.00           C
ATOM   3369  O   ALA A 863      65.900  38.360  50.420  1.00  0.00           O
ATOM   3370  N   VAL A 864      63.790  38.380  49.620  1.00  0.00           N
ATOM   3371  HN  VAL A 864      63.210  37.990  48.920  1.00  0.00           H
ATOM   3372  CA  VAL A 864      63.180  39.090  50.780  1.00  0.00           C
ATOM   3373  HA  VAL A 864      63.820  39.900  51.110  1.00  0.00           H
ATOM   3374  CB  VAL A 864      61.910  39.620  50.410  1.00  0.00           C
ATOM   3375  HB  VAL A 864      61.240  38.790  50.130  1.00  0.00           H
ATOM   3376  CG1 VAL A 864      61.340  40.460  51.580  1.00  0.00           C
ATOM   3377 HG11 VAL A 864      61.130  40.000  52.570  1.00  0.00           H
ATOM   3378 HG12 VAL A 864      60.390  40.960  51.270  1.00  0.00           H
ATOM   3379 HG13 VAL A 864      62.100  41.220  51.830  1.00  0.00           H
ATOM   3380  CG2 VAL A 864      62.000  40.500  49.180  1.00  0.00           C
ATOM   3381 HG21 VAL A 864      62.330  41.530  49.460  1.00  0.00           H
ATOM   3382 HG22 VAL A 864      60.990  40.560  48.730  1.00  0.00           H
ATOM   3383 HG23 VAL A 864      62.730  40.140  48.430  1.00  0.00           H
ATOM   3384  C   VAL A 864      63.040  38.130  51.930  1.00  0.00           C
ATOM   3385  O   VAL A 864      63.200  38.450  53.130  1.00  0.00           O
ATOM   3386  N   PHE A 865      62.920  36.850  51.560  1.00  0.00           N
ATOM   3387  HN  PHE A 865      62.810  36.540  50.620  1.00  0.00           H
ATOM   3388  CA  PHE A 865      62.980  35.730  52.450  1.00  0.00           C
ATOM   3389  HA  PHE A 865      62.380  35.970  53.310  1.00  0.00           H
ATOM   3390  CB  PHE A 865      62.380  34.480  51.710  1.00  0.00           C
ATOM   3391  HB1 PHE A 865      62.830  34.430  50.700  1.00  0.00           H
ATOM   3392  HB2 PHE A 865      61.290  34.560  51.540  1.00  0.00           H
ATOM   3393  CG  PHE A 865      62.460  33.070  52.330  1.00  0.00           C
ATOM   3394  CD1 PHE A 865      63.660  32.380  52.260  1.00  0.00           C
ATOM   3395  HD1 PHE A 865      64.620  32.720  51.910  1.00  0.00           H
ATOM   3396  CE1 PHE A 865      63.790  31.130  52.930  1.00  0.00           C
ATOM   3397  HE1 PHE A 865      64.710  30.580  52.980  1.00  0.00           H
ATOM   3398  CZ  PHE A 865      62.760  30.570  53.610  1.00  0.00           C
ATOM   3399  HZ  PHE A 865      62.790  29.630  54.130  1.00  0.00           H
ATOM   3400  CD2 PHE A 865      61.440  32.560  53.080  1.00  0.00           C
ATOM   3401  HD2 PHE A 865      60.470  33.030  53.170  1.00  0.00           H
ATOM   3402  CE2 PHE A 865      61.560  31.290  53.670  1.00  0.00           C
ATOM   3403  HE2 PHE A 865      60.640  30.920  54.100  1.00  0.00           H
ATOM   3404  C   PHE A 865      64.410  35.460  53.100  1.00  0.00           C
ATOM   3405  O   PHE A 865      64.550  35.200  54.290  1.00  0.00           O
ATOM   3406  N   LEU A 866      65.430  35.610  52.200  1.00  0.00           N
ATOM   3407  HN  LEU A 866      65.130  35.700  51.250  1.00  0.00           H
ATOM   3408  CA  LEU A 866      66.830  35.430  52.600  1.00  0.00           C
ATOM   3409  HA  LEU A 866      67.030  34.640  53.310  1.00  0.00           H
ATOM   3410  CB  LEU A 866      67.700  35.130  51.360  1.00  0.00           C
ATOM   3411  HB1 LEU A 866      68.760  35.290  51.640  1.00  0.00           H
ATOM   3412  HB2 LEU A 866      67.440  35.850  50.560  1.00  0.00           H
ATOM   3413  CG  LEU A 866      67.460  33.690  50.760  1.00  0.00           C
ATOM   3414  HG  LEU A 866      66.400  33.750  50.410  1.00  0.00           H
ATOM   3415  CD1 LEU A 866      68.280  33.410  49.480  1.00  0.00           C
ATOM   3416 HD11 LEU A 866      68.150  32.430  48.980  1.00  0.00           H
ATOM   3417 HD12 LEU A 866      69.360  33.520  49.640  1.00  0.00           H
ATOM   3418 HD13 LEU A 866      67.970  34.110  48.660  1.00  0.00           H
ATOM   3419  CD2 LEU A 866      67.730  32.630  51.790  1.00  0.00           C
ATOM   3420 HD21 LEU A 866      68.040  33.020  52.780  1.00  0.00           H
ATOM   3421 HD22 LEU A 866      68.610  32.050  51.490  1.00  0.00           H
ATOM   3422 HD23 LEU A 866      66.830  31.970  51.910  1.00  0.00           H
ATOM   3423  C   LEU A 866      67.230  36.710  53.350  1.00  0.00           C
ATOM   3424  O   LEU A 866      67.950  36.620  54.320  1.00  0.00           O
ATOM   3425  N   THR A 867      66.740  37.930  52.970  1.00  0.00           N
ATOM   3426  HN  THR A 867      66.200  38.090  52.150  1.00  0.00           H
ATOM   3427  CA  THR A 867      66.840  39.170  53.710  1.00  0.00           C
ATOM   3428  HA  THR A 867      67.910  39.320  53.840  1.00  0.00           H
ATOM   3429  CB  THR A 867      66.260  40.400  53.010  1.00  0.00           C
ATOM   3430  HB  THR A 867      65.250  40.050  52.710  1.00  0.00           H
ATOM   3431  OG1 THR A 867      67.030  40.850  51.910  1.00  0.00           O
ATOM   3432  HG1 THR A 867      66.950  40.180  51.230  1.00  0.00           H
ATOM   3433  CG2 THR A 867      66.240  41.710  53.790  1.00  0.00           C
ATOM   3434 HG21 THR A 867      65.730  41.700  54.780  1.00  0.00           H
ATOM   3435 HG22 THR A 867      65.760  42.500  53.160  1.00  0.00           H
ATOM   3436 HG23 THR A 867      67.280  42.050  53.920  1.00  0.00           H
ATOM   3437  C   THR A 867      66.350  39.150  55.130  1.00  0.00           C
ATOM   3438  O   THR A 867      67.130  39.560  56.020  1.00  0.00           O
ATOM   3439  N   ILE A 868      65.220  38.510  55.440  1.00  0.00           N
ATOM   3440  HN  ILE A 868      64.580  38.070  54.810  1.00  0.00           H
ATOM   3441  CA  ILE A 868      64.890  38.220  56.820  1.00  0.00           C
ATOM   3442  HA  ILE A 868      65.030  39.150  57.330  1.00  0.00           H
ATOM   3443  CB  ILE A 868      63.470  37.650  56.950  1.00  0.00           C
ATOM   3444  HB  ILE A 868      63.300  36.930  56.120  1.00  0.00           H
ATOM   3445  CG2 ILE A 868      63.100  37.040  58.330  1.00  0.00           C
ATOM   3446 HG21 ILE A 868      62.050  36.700  58.410  1.00  0.00           H
ATOM   3447 HG22 ILE A 868      63.290  37.750  59.180  1.00  0.00           H
ATOM   3448 HG23 ILE A 868      63.680  36.100  58.450  1.00  0.00           H
ATOM   3449  CG1 ILE A 868      62.460  38.850  56.680  1.00  0.00           C
ATOM   3450 HG11 ILE A 868      62.850  39.630  55.990  1.00  0.00           H
ATOM   3451 HG12 ILE A 868      62.180  39.320  57.650  1.00  0.00           H
ATOM   3452  CD  ILE A 868      61.200  38.470  55.950  1.00  0.00           C
ATOM   3453  HD1 ILE A 868      60.510  39.340  55.840  1.00  0.00           H
ATOM   3454  HD2 ILE A 868      60.730  37.650  56.510  1.00  0.00           H
ATOM   3455  HD3 ILE A 868      61.440  38.120  54.920  1.00  0.00           H
ATOM   3456  C   ILE A 868      65.860  37.200  57.520  1.00  0.00           C
ATOM   3457  O   ILE A 868      66.300  37.510  58.600  1.00  0.00           O
ATOM   3458  N   VAL A 869      66.220  36.130  56.840  1.00  0.00           N
ATOM   3459  HN  VAL A 869      65.780  35.920  55.970  1.00  0.00           H
ATOM   3460  CA  VAL A 869      67.020  35.160  57.510  1.00  0.00           C
ATOM   3461  HA  VAL A 869      66.510  35.020  58.460  1.00  0.00           H
ATOM   3462  CB  VAL A 869      67.140  33.870  56.720  1.00  0.00           C
ATOM   3463  HB  VAL A 869      67.420  34.060  55.660  1.00  0.00           H
ATOM   3464  CG1 VAL A 869      68.380  33.080  57.290  1.00  0.00           C
ATOM   3465 HG11 VAL A 869      69.410  33.380  57.020  1.00  0.00           H
ATOM   3466 HG12 VAL A 869      68.350  32.020  56.950  1.00  0.00           H
ATOM   3467 HG13 VAL A 869      68.220  32.960  58.380  1.00  0.00           H
ATOM   3468  CG2 VAL A 869      65.790  33.140  56.700  1.00  0.00           C
ATOM   3469 HG21 VAL A 869      65.980  32.160  56.230  1.00  0.00           H
ATOM   3470 HG22 VAL A 869      65.080  33.650  56.010  1.00  0.00           H
ATOM   3471 HG23 VAL A 869      65.390  33.060  57.730  1.00  0.00           H
ATOM   3472  C   VAL A 869      68.390  35.710  57.810  1.00  0.00           C
ATOM   3473  O   VAL A 869      68.960  35.620  58.920  1.00  0.00           O
ATOM   3474  N   ILE A 870      68.950  36.480  56.870  1.00  0.00           N
ATOM   3475  HN  ILE A 870      68.490  36.480  55.980  1.00  0.00           H
ATOM   3476  CA  ILE A 870      70.080  37.420  57.140  1.00  0.00           C
ATOM   3477  HA  ILE A 870      70.840  36.750  57.520  1.00  0.00           H
ATOM   3478  CB  ILE A 870      70.550  38.070  55.810  1.00  0.00           C
ATOM   3479  HB  ILE A 870      69.700  38.630  55.360  1.00  0.00           H
ATOM   3480  CG2 ILE A 870      71.790  38.920  56.140  1.00  0.00           C
ATOM   3481 HG21 ILE A 870      71.550  39.830  56.730  1.00  0.00           H
ATOM   3482 HG22 ILE A 870      72.260  39.270  55.200  1.00  0.00           H
ATOM   3483 HG23 ILE A 870      72.570  38.370  56.700  1.00  0.00           H
ATOM   3484  CG1 ILE A 870      70.920  36.950  54.730  1.00  0.00           C
ATOM   3485 HG11 ILE A 870      70.310  36.020  54.740  1.00  0.00           H
ATOM   3486 HG12 ILE A 870      71.930  36.590  55.000  1.00  0.00           H
ATOM   3487  CD  ILE A 870      70.890  37.530  53.250  1.00  0.00           C
ATOM   3488  HD1 ILE A 870      69.880  37.960  53.090  1.00  0.00           H
ATOM   3489  HD2 ILE A 870      71.090  36.680  52.550  1.00  0.00           H
ATOM   3490  HD3 ILE A 870      71.670  38.320  53.140  1.00  0.00           H
ATOM   3491  C   ILE A 870      69.930  38.460  58.230  1.00  0.00           C
ATOM   3492  O   ILE A 870      70.750  38.530  59.120  1.00  0.00           O
ATOM   3493  N   MET A 871      68.830  39.250  58.230  1.00  0.00           N
ATOM   3494  HN  MET A 871      68.200  39.230  57.460  1.00  0.00           H
ATOM   3495  CA  MET A 871      68.720  40.220  59.350  1.00  0.00           C
ATOM   3496  HA  MET A 871      69.680  40.700  59.500  1.00  0.00           H
ATOM   3497  CB  MET A 871      67.780  41.340  58.990  1.00  0.00           C
ATOM   3498  HB1 MET A 871      67.670  42.030  59.850  1.00  0.00           H
ATOM   3499  HB2 MET A 871      66.810  40.870  58.730  1.00  0.00           H
ATOM   3500  CG  MET A 871      68.170  42.260  57.790  1.00  0.00           C
ATOM   3501  HG1 MET A 871      67.410  42.980  57.420  1.00  0.00           H
ATOM   3502  HG2 MET A 871      68.380  41.600  56.920  1.00  0.00           H
ATOM   3503  SD  MET A 871      69.850  43.170  58.140  1.00  0.00           S
ATOM   3504  CE  MET A 871      68.850  44.540  58.940  1.00  0.00           C
ATOM   3505  HE1 MET A 871      68.210  45.130  58.240  1.00  0.00           H
ATOM   3506  HE2 MET A 871      69.540  45.290  59.380  1.00  0.00           H
ATOM   3507  HE3 MET A 871      68.100  44.130  59.670  1.00  0.00           H
ATOM   3508  C   MET A 871      68.420  39.660  60.780  1.00  0.00           C
ATOM   3509  O   MET A 871      68.620  40.320  61.760  1.00  0.00           O
ATOM   3510  N   VAL A 872      67.850  38.410  60.880  1.00  0.00           N
ATOM   3511  HN  VAL A 872      67.310  37.980  60.150  1.00  0.00           H
ATOM   3512  CA  VAL A 872      67.770  37.680  62.170  1.00  0.00           C
ATOM   3513  HA  VAL A 872      67.800  38.500  62.880  1.00  0.00           H
ATOM   3514  CB  VAL A 872      66.580  36.830  62.410  1.00  0.00           C
ATOM   3515  HB  VAL A 872      65.750  37.510  62.100  1.00  0.00           H
ATOM   3516  CG1 VAL A 872      66.420  35.610  61.490  1.00  0.00           C
ATOM   3517 HG11 VAL A 872      65.420  35.160  61.640  1.00  0.00           H
ATOM   3518 HG12 VAL A 872      67.110  34.760  61.720  1.00  0.00           H
ATOM   3519 HG13 VAL A 872      66.570  35.790  60.410  1.00  0.00           H
ATOM   3520  CG2 VAL A 872      66.340  36.580  63.930  1.00  0.00           C
ATOM   3521 HG21 VAL A 872      66.610  37.520  64.470  1.00  0.00           H
ATOM   3522 HG22 VAL A 872      67.070  35.800  64.200  1.00  0.00           H
ATOM   3523 HG23 VAL A 872      65.310  36.330  64.270  1.00  0.00           H
ATOM   3524  C   VAL A 872      69.170  37.080  62.450  1.00  0.00           C
ATOM   3525  O   VAL A 872      69.490  36.860  63.630  1.00  0.00           O
ATOM   3526  N   THR A 873      69.940  36.670  61.370  1.00  0.00           N
ATOM   3527  HN  THR A 873      69.520  36.730  60.460  1.00  0.00           H
ATOM   3528  CA  THR A 873      71.250  36.190  61.480  1.00  0.00           C
ATOM   3529  HA  THR A 873      71.270  35.380  62.200  1.00  0.00           H
ATOM   3530  CB  THR A 873      71.870  35.400  60.310  1.00  0.00           C
ATOM   3531  HB  THR A 873      71.990  36.060  59.420  1.00  0.00           H
ATOM   3532  OG1 THR A 873      71.140  34.290  59.990  1.00  0.00           O
ATOM   3533  HG1 THR A 873      70.320  34.680  59.690  1.00  0.00           H
ATOM   3534  CG2 THR A 873      73.280  34.870  60.700  1.00  0.00           C
ATOM   3535 HG21 THR A 873      73.360  34.500  61.740  1.00  0.00           H
ATOM   3536 HG22 THR A 873      73.990  35.690  60.490  1.00  0.00           H
ATOM   3537 HG23 THR A 873      73.490  33.980  60.050  1.00  0.00           H
ATOM   3538  C   THR A 873      72.090  37.240  62.090  1.00  0.00           C
ATOM   3539  O   THR A 873      72.760  37.010  63.130  1.00  0.00           O
ATOM   3540  N   ILE A 874      72.040  38.470  61.560  1.00  0.00           N
ATOM   3541  HN  ILE A 874      71.530  38.480  60.700  1.00  0.00           H
ATOM   3542  CA  ILE A 874      72.610  39.630  62.140  1.00  0.00           C
ATOM   3543  HA  ILE A 874      73.620  39.310  62.350  1.00  0.00           H
ATOM   3544  CB  ILE A 874      72.540  40.830  61.180  1.00  0.00           C
ATOM   3545  HB  ILE A 874      71.590  40.980  60.620  1.00  0.00           H
ATOM   3546  CG2 ILE A 874      72.920  42.180  61.870  1.00  0.00           C
ATOM   3547 HG21 ILE A 874      73.970  42.140  62.210  1.00  0.00           H
ATOM   3548 HG22 ILE A 874      72.230  42.410  62.710  1.00  0.00           H
ATOM   3549 HG23 ILE A 874      72.840  43.000  61.120  1.00  0.00           H
ATOM   3550  CG1 ILE A 874      73.570  40.510  60.090  1.00  0.00           C
ATOM   3551 HG11 ILE A 874      73.190  39.640  59.510  1.00  0.00           H
ATOM   3552 HG12 ILE A 874      74.480  40.250  60.690  1.00  0.00           H
ATOM   3553  CD  ILE A 874      73.870  41.660  59.150  1.00  0.00           C
ATOM   3554  HD1 ILE A 874      74.350  41.300  58.220  1.00  0.00           H
ATOM   3555  HD2 ILE A 874      74.500  42.450  59.610  1.00  0.00           H
ATOM   3556  HD3 ILE A 874      72.880  42.120  58.920  1.00  0.00           H
ATOM   3557  C   ILE A 874      72.110  40.000  63.500  1.00  0.00           C
ATOM   3558  O   ILE A 874      72.900  40.290  64.330  1.00  0.00           O
ATOM   3559  N   ASP A 875      70.810  39.980  63.790  1.00  0.00           N
ATOM   3560  HN  ASP A 875      70.100  39.840  63.100  1.00  0.00           H
ATOM   3561  CA  ASP A 875      70.370  40.160  65.130  1.00  0.00           C
ATOM   3562  HA  ASP A 875      70.700  41.080  65.570  1.00  0.00           H
ATOM   3563  CB  ASP A 875      68.770  40.010  65.030  1.00  0.00           C
ATOM   3564  HB1 ASP A 875      68.570  38.970  64.700  1.00  0.00           H
ATOM   3565  HB2 ASP A 875      68.270  40.650  64.280  1.00  0.00           H
ATOM   3566  CG  ASP A 875      68.090  40.170  66.400  1.00  0.00           C
ATOM   3567  OD1 ASP A 875      67.720  41.280  66.800  1.00  0.00           O
ATOM   3568  OD2 ASP A 875      67.890  39.200  67.120  1.00  0.00           O
ATOM   3569  C   ASP A 875      70.930  39.180  66.230  1.00  0.00           C
ATOM   3570  O   ASP A 875      71.320  39.470  67.330  1.00  0.00           O
ATOM   3571  N   TYR A 876      70.940  37.880  65.890  1.00  0.00           N
ATOM   3572  HN  TYR A 876      70.430  37.590  65.080  1.00  0.00           H
ATOM   3573  CA  TYR A 876      71.550  36.840  66.710  1.00  0.00           C
ATOM   3574  HA  TYR A 876      71.120  36.900  67.700  1.00  0.00           H
ATOM   3575  CB  TYR A 876      71.230  35.480  66.010  1.00  0.00           C
ATOM   3576  HB1 TYR A 876      71.430  35.550  64.910  1.00  0.00           H
ATOM   3577  HB2 TYR A 876      70.130  35.300  66.100  1.00  0.00           H
ATOM   3578  CG  TYR A 876      71.880  34.230  66.550  1.00  0.00           C
ATOM   3579  CD1 TYR A 876      72.040  34.040  67.920  1.00  0.00           C
ATOM   3580  HD1 TYR A 876      71.870  34.870  68.590  1.00  0.00           H
ATOM   3581  CE1 TYR A 876      72.670  32.890  68.320  1.00  0.00           C
ATOM   3582  HE1 TYR A 876      72.860  32.710  69.370  1.00  0.00           H
ATOM   3583  CZ  TYR A 876      73.190  31.940  67.460  1.00  0.00           C
ATOM   3584  OH  TYR A 876      73.890  30.750  67.910  1.00  0.00           O
ATOM   3585  HH  TYR A 876      74.240  30.970  68.760  1.00  0.00           H
ATOM   3586  CD2 TYR A 876      72.270  33.240  65.620  1.00  0.00           C
ATOM   3587  HD2 TYR A 876      72.170  33.480  64.570  1.00  0.00           H
ATOM   3588  CE2 TYR A 876      72.920  32.130  66.080  1.00  0.00           C
ATOM   3589  HE2 TYR A 876      73.220  31.370  65.380  1.00  0.00           H
ATOM   3590  C   TYR A 876      73.080  36.950  66.850  1.00  0.00           C
ATOM   3591  O   TYR A 876      73.670  36.740  67.870  1.00  0.00           O
ATOM   3592  N   LEU A 877      73.740  37.320  65.770  1.00  0.00           N
ATOM   3593  HN  LEU A 877      73.200  37.180  64.930  1.00  0.00           H
ATOM   3594  CA  LEU A 877      75.150  37.730  65.760  1.00  0.00           C
ATOM   3595  HA  LEU A 877      75.850  36.930  65.850  1.00  0.00           H
ATOM   3596  CB  LEU A 877      75.560  38.170  64.350  1.00  0.00           C
ATOM   3597  HB1 LEU A 877      74.800  38.890  63.970  1.00  0.00           H
ATOM   3598  HB2 LEU A 877      75.480  37.220  63.800  1.00  0.00           H
ATOM   3599  CG  LEU A 877      76.960  38.670  63.970  1.00  0.00           C
ATOM   3600  HG  LEU A 877      77.250  39.620  64.480  1.00  0.00           H
ATOM   3601  CD1 LEU A 877      78.070  37.650  64.320  1.00  0.00           C
ATOM   3602 HD11 LEU A 877      79.030  38.020  63.900  1.00  0.00           H
ATOM   3603 HD12 LEU A 877      77.810  36.690  63.840  1.00  0.00           H
ATOM   3604 HD13 LEU A 877      78.190  37.260  65.360  1.00  0.00           H
ATOM   3605  CD2 LEU A 877      77.040  38.920  62.480  1.00  0.00           C
ATOM   3606 HD21 LEU A 877      77.970  39.440  62.140  1.00  0.00           H
ATOM   3607 HD22 LEU A 877      76.160  39.550  62.240  1.00  0.00           H
ATOM   3608 HD23 LEU A 877      76.940  38.010  61.860  1.00  0.00           H
ATOM   3609  C   LEU A 877      75.560  38.790  66.810  1.00  0.00           C
ATOM   3610  O   LEU A 877      76.400  38.530  67.690  1.00  0.00           O
ATOM   3611  N   VAL A 878      74.860  39.990  66.770  1.00  0.00           N
ATOM   3612  HN  VAL A 878      74.150  40.230  66.130  1.00  0.00           H
ATOM   3613  CA  VAL A 878      75.190  41.050  67.670  1.00  0.00           C
ATOM   3614  HA  VAL A 878      76.260  41.160  67.710  1.00  0.00           H
ATOM   3615  CB  VAL A 878      74.510  42.370  67.290  1.00  0.00           C
ATOM   3616  HB  VAL A 878      73.420  42.260  67.180  1.00  0.00           H
ATOM   3617  CG1 VAL A 878      74.940  43.480  68.230  1.00  0.00           C
ATOM   3618 HG11 VAL A 878      74.180  43.430  69.040  1.00  0.00           H
ATOM   3619 HG12 VAL A 878      74.790  44.500  67.840  1.00  0.00           H
ATOM   3620 HG13 VAL A 878      75.970  43.380  68.640  1.00  0.00           H
ATOM   3621  CG2 VAL A 878      75.000  42.630  65.740  1.00  0.00           C
ATOM   3622 HG21 VAL A 878      74.570  43.530  65.260  1.00  0.00           H
ATOM   3623 HG22 VAL A 878      74.710  41.750  65.120  1.00  0.00           H
ATOM   3624 HG23 VAL A 878      76.110  42.680  65.820  1.00  0.00           H
ATOM   3625  C   VAL A 878      74.690  40.680  69.070  1.00  0.00           C
ATOM   3626  O   VAL A 878      75.310  40.940  70.050  1.00  0.00           O
ATOM   3627  N   GLY A 879      73.560  39.910  69.060  1.00  0.00           N
ATOM   3628  HN  GLY A 879      73.130  39.660  68.190  1.00  0.00           H
ATOM   3629  CA  GLY A 879      72.970  39.240  70.200  1.00  0.00           C
ATOM   3630  HA1 GLY A 879      73.700  38.700  70.780  1.00  0.00           H
ATOM   3631  HA2 GLY A 879      72.210  38.590  69.820  1.00  0.00           H
ATOM   3632  C   GLY A 879      72.190  40.170  71.110  1.00  0.00           C
ATOM   3633  O   GLY A 879      71.910  39.830  72.220  1.00  0.00           O
ATOM   3634  N   VAL A 880      71.840  41.360  70.660  1.00  0.00           N
ATOM   3635  HN  VAL A 880      72.060  41.660  69.740  1.00  0.00           H
ATOM   3636  CA  VAL A 880      71.020  42.230  71.410  1.00  0.00           C
ATOM   3637  HA  VAL A 880      70.890  41.900  72.430  1.00  0.00           H
ATOM   3638  CB  VAL A 880      71.660  43.620  71.350  1.00  0.00           C
ATOM   3639  HB  VAL A 880      71.750  43.850  70.270  1.00  0.00           H
ATOM   3640  CG1 VAL A 880      70.760  44.570  72.200  1.00  0.00           C
ATOM   3641 HG11 VAL A 880      69.720  44.730  71.840  1.00  0.00           H
ATOM   3642 HG12 VAL A 880      71.190  45.580  72.290  1.00  0.00           H
ATOM   3643 HG13 VAL A 880      70.670  44.180  73.240  1.00  0.00           H
ATOM   3644  CG2 VAL A 880      73.120  43.600  71.810  1.00  0.00           C
ATOM   3645 HG21 VAL A 880      73.520  44.620  72.020  1.00  0.00           H
ATOM   3646 HG22 VAL A 880      73.850  43.110  71.130  1.00  0.00           H
ATOM   3647 HG23 VAL A 880      73.240  43.090  72.790  1.00  0.00           H
ATOM   3648  C   VAL A 880      69.630  42.270  70.700  1.00  0.00           C
ATOM   3649  O   VAL A 880      69.710  42.620  69.470  1.00  0.00           O
ATOM   3650  N   PRO A 881      68.410  41.950  71.200  1.00  0.00           N
ATOM   3651  CD  PRO A 881      68.250  41.620  72.670  1.00  0.00           C
ATOM   3652  HD1 PRO A 881      68.280  42.560  73.260  1.00  0.00           H
ATOM   3653  HD2 PRO A 881      69.030  40.910  73.040  1.00  0.00           H
ATOM   3654  CA  PRO A 881      67.360  41.410  70.320  1.00  0.00           C
ATOM   3655  HA  PRO A 881      67.830  40.960  69.460  1.00  0.00           H
ATOM   3656  CB  PRO A 881      66.530  40.410  71.240  1.00  0.00           C
ATOM   3657  HB1 PRO A 881      66.900  39.370  71.230  1.00  0.00           H
ATOM   3658  HB2 PRO A 881      65.470  40.440  70.920  1.00  0.00           H
ATOM   3659  CG  PRO A 881      66.850  40.940  72.720  1.00  0.00           C
ATOM   3660  HG1 PRO A 881      66.110  41.740  72.950  1.00  0.00           H
ATOM   3661  HG2 PRO A 881      66.770  40.140  73.480  1.00  0.00           H
ATOM   3662  C   PRO A 881      66.520  42.560  69.790  1.00  0.00           C
ATOM   3663  O   PRO A 881      66.060  43.360  70.610  1.00  0.00           O
ATOM   3664  N   SER A 882      66.330  42.720  68.520  1.00  0.00           N
ATOM   3665  HN  SER A 882      66.850  42.180  67.870  1.00  0.00           H
ATOM   3666  CA  SER A 882      65.340  43.660  67.970  1.00  0.00           C
ATOM   3667  HA  SER A 882      65.400  44.590  68.510  1.00  0.00           H
ATOM   3668  CB  SER A 882      65.570  43.970  66.480  1.00  0.00           C
ATOM   3669  HB1 SER A 882      66.540  44.520  66.430  1.00  0.00           H
ATOM   3670  HB2 SER A 882      64.740  44.630  66.120  1.00  0.00           H
ATOM   3671  OG  SER A 882      65.680  42.690  65.800  1.00  0.00           O
ATOM   3672  HG1 SER A 882      66.510  42.290  66.070  1.00  0.00           H
ATOM   3673  C   SER A 882      63.930  43.120  68.140  1.00  0.00           C
ATOM   3674  O   SER A 882      63.880  41.890  68.190  1.00  0.00           O
ATOM   3675  N   PRO A 883      62.760  43.870  68.330  1.00  0.00           N
ATOM   3676  CD  PRO A 883      62.860  45.350  68.660  1.00  0.00           C
ATOM   3677  HD1 PRO A 883      63.230  45.890  67.770  1.00  0.00           H
ATOM   3678  HD2 PRO A 883      63.470  45.530  69.560  1.00  0.00           H
ATOM   3679  CA  PRO A 883      61.470  43.320  68.430  1.00  0.00           C
ATOM   3680  HA  PRO A 883      61.530  42.660  69.280  1.00  0.00           H
ATOM   3681  CB  PRO A 883      60.450  44.460  68.620  1.00  0.00           C
ATOM   3682  HB1 PRO A 883      59.790  44.220  69.480  1.00  0.00           H
ATOM   3683  HB2 PRO A 883      59.720  44.630  67.800  1.00  0.00           H
ATOM   3684  CG  PRO A 883      61.380  45.690  69.030  1.00  0.00           C
ATOM   3685  HG1 PRO A 883      61.070  46.580  68.450  1.00  0.00           H
ATOM   3686  HG2 PRO A 883      61.110  45.800  70.100  1.00  0.00           H
ATOM   3687  C   PRO A 883      61.100  42.490  67.260  1.00  0.00           C
ATOM   3688  O   PRO A 883      61.400  42.780  66.110  1.00  0.00           O
ATOM   3689  N   LYS A 884      60.450  41.380  67.600  1.00  0.00           N
ATOM   3690  HN  LYS A 884      60.360  41.200  68.580  1.00  0.00           H
ATOM   3691  CA  LYS A 884      60.090  40.390  66.610  1.00  0.00           C
ATOM   3692  HA  LYS A 884      60.470  40.640  65.620  1.00  0.00           H
ATOM   3693  CB  LYS A 884      60.560  38.930  67.030  1.00  0.00           C
ATOM   3694  HB1 LYS A 884      60.320  38.190  66.240  1.00  0.00           H
ATOM   3695  HB2 LYS A 884      60.030  38.650  67.960  1.00  0.00           H
ATOM   3696  CG  LYS A 884      62.080  38.770  67.270  1.00  0.00           C
ATOM   3697  HG1 LYS A 884      62.320  37.720  67.490  1.00  0.00           H
ATOM   3698  HG2 LYS A 884      62.470  39.410  68.080  1.00  0.00           H
ATOM   3699  CD  LYS A 884      62.990  39.140  66.070  1.00  0.00           C
ATOM   3700  HD1 LYS A 884      62.690  40.200  65.900  1.00  0.00           H
ATOM   3701  HD2 LYS A 884      62.650  38.560  65.190  1.00  0.00           H
ATOM   3702  CE  LYS A 884      64.490  38.940  66.060  1.00  0.00           C
ATOM   3703  HE1 LYS A 884      64.940  39.500  65.200  1.00  0.00           H
ATOM   3704  HE2 LYS A 884      64.770  37.870  66.050  1.00  0.00           H
ATOM   3705  NZ  LYS A 884      65.090  39.470  67.360  1.00  0.00           N
ATOM   3706  HZ1 LYS A 884      64.770  40.450  67.550  1.00  0.00           H
ATOM   3707  HZ2 LYS A 884      66.130  39.420  67.270  1.00  0.00           H
ATOM   3708  HZ3 LYS A 884      64.800  38.760  68.060  1.00  0.00           H
ATOM   3709  C   LYS A 884      58.550  40.310  66.450  1.00  0.00           C
ATOM   3710  O   LYS A 884      57.680  40.760  67.250  1.00  0.00           O
ATOM   3711  N   LEU A 885      58.130  39.630  65.370  1.00  0.00           N
ATOM   3712  HN  LEU A 885      58.800  39.390  64.670  1.00  0.00           H
ATOM   3713  CA  LEU A 885      56.740  39.310  65.060  1.00  0.00           C
ATOM   3714  HA  LEU A 885      56.220  40.240  65.170  1.00  0.00           H
ATOM   3715  CB  LEU A 885      56.720  38.810  63.660  1.00  0.00           C
ATOM   3716  HB1 LEU A 885      57.280  37.850  63.630  1.00  0.00           H
ATOM   3717  HB2 LEU A 885      57.380  39.480  63.080  1.00  0.00           H
ATOM   3718  CG  LEU A 885      55.350  38.680  62.880  1.00  0.00           C
ATOM   3719  HG  LEU A 885      54.680  38.130  63.570  1.00  0.00           H
ATOM   3720  CD1 LEU A 885      54.760  40.070  62.590  1.00  0.00           C
ATOM   3721 HD11 LEU A 885      54.520  40.560  63.560  1.00  0.00           H
ATOM   3722 HD12 LEU A 885      53.890  40.040  61.900  1.00  0.00           H
ATOM   3723 HD13 LEU A 885      55.480  40.700  62.040  1.00  0.00           H
ATOM   3724  CD2 LEU A 885      55.480  37.950  61.540  1.00  0.00           C
ATOM   3725 HD21 LEU A 885      55.720  36.860  61.590  1.00  0.00           H
ATOM   3726 HD22 LEU A 885      56.180  38.550  60.910  1.00  0.00           H
ATOM   3727 HD23 LEU A 885      54.480  37.890  61.070  1.00  0.00           H
ATOM   3728  C   LEU A 885      55.960  38.380  65.980  1.00  0.00           C
ATOM   3729  O   LEU A 885      56.540  37.460  66.480  1.00  0.00           O
ATOM   3730  N   HSD A 886      54.670  38.600  66.200  1.00  0.00           N
ATOM   3731  HN  HSD A 886      54.190  39.360  65.780  1.00  0.00           H
ATOM   3732  CA  HSD A 886      53.920  37.850  67.150  1.00  0.00           C
ATOM   3733  HA  HSD A 886      54.530  37.160  67.690  1.00  0.00           H
ATOM   3734  CB  HSD A 886      53.380  38.710  68.360  1.00  0.00           C
ATOM   3735  HB1 HSD A 886      52.690  38.110  68.990  1.00  0.00           H
ATOM   3736  HB2 HSD A 886      52.760  39.550  67.990  1.00  0.00           H
ATOM   3737  ND1 HSD A 886      55.370  40.250  68.950  1.00  0.00           N
ATOM   3738  HD1 HSD A 886      55.440  40.810  68.130  1.00  0.00           H
ATOM   3739  CG  HSD A 886      54.480  39.220  69.270  1.00  0.00           C
ATOM   3740  CE1 HSD A 886      55.970  40.550  70.110  1.00  0.00           C
ATOM   3741  HE1 HSD A 886      56.500  41.510  70.180  1.00  0.00           H
ATOM   3742  NE2 HSD A 886      55.760  39.670  71.040  1.00  0.00           N
ATOM   3743  CD2 HSD A 886      54.770  38.850  70.560  1.00  0.00           C
ATOM   3744  HD2 HSD A 886      54.440  38.030  71.180  1.00  0.00           H
ATOM   3745  C   HSD A 886      52.700  37.270  66.520  1.00  0.00           C
ATOM   3746  O   HSD A 886      51.800  37.970  66.160  1.00  0.00           O
ATOM   3747  N   VAL A 887      52.720  35.950  66.450  1.00  0.00           N
ATOM   3748  HN  VAL A 887      53.380  35.310  66.830  1.00  0.00           H
ATOM   3749  CA  VAL A 887      51.730  35.280  65.610  1.00  0.00           C
ATOM   3750  HA  VAL A 887      51.110  35.970  65.050  1.00  0.00           H
ATOM   3751  CB  VAL A 887      52.430  34.410  64.630  1.00  0.00           C
ATOM   3752  HB  VAL A 887      53.030  33.610  65.110  1.00  0.00           H
ATOM   3753  CG1 VAL A 887      51.370  33.610  63.810  1.00  0.00           C
ATOM   3754 HG11 VAL A 887      50.510  34.260  63.540  1.00  0.00           H
ATOM   3755 HG12 VAL A 887      51.120  32.620  64.260  1.00  0.00           H
ATOM   3756 HG13 VAL A 887      51.750  33.370  62.790  1.00  0.00           H
ATOM   3757  CG2 VAL A 887      53.320  35.230  63.690  1.00  0.00           C
ATOM   3758 HG21 VAL A 887      54.170  35.720  64.220  1.00  0.00           H
ATOM   3759 HG22 VAL A 887      52.600  35.910  63.190  1.00  0.00           H
ATOM   3760 HG23 VAL A 887      53.730  34.510  62.950  1.00  0.00           H
ATOM   3761  C   VAL A 887      50.810  34.430  66.480  1.00  0.00           C
ATOM   3762  O   VAL A 887      51.240  33.820  67.430  1.00  0.00           O
ATOM   3763  N   PRO A 888      49.440  34.380  66.400  1.00  0.00           N
ATOM   3764  CD  PRO A 888      48.670  35.120  65.460  1.00  0.00           C
ATOM   3765  HD1 PRO A 888      48.900  34.840  64.410  1.00  0.00           H
ATOM   3766  HD2 PRO A 888      49.040  36.170  65.460  1.00  0.00           H
ATOM   3767  CA  PRO A 888      48.590  33.470  67.200  1.00  0.00           C
ATOM   3768  HA  PRO A 888      48.580  34.050  68.110  1.00  0.00           H
ATOM   3769  CB  PRO A 888      47.170  33.610  66.510  1.00  0.00           C
ATOM   3770  HB1 PRO A 888      46.400  33.430  67.290  1.00  0.00           H
ATOM   3771  HB2 PRO A 888      46.980  32.850  65.730  1.00  0.00           H
ATOM   3772  CG  PRO A 888      47.210  34.970  65.930  1.00  0.00           C
ATOM   3773  HG1 PRO A 888      46.400  35.270  65.230  1.00  0.00           H
ATOM   3774  HG2 PRO A 888      47.090  35.640  66.810  1.00  0.00           H
ATOM   3775  C   PRO A 888      49.050  32.040  67.440  1.00  0.00           C
ATOM   3776  O   PRO A 888      49.580  31.410  66.510  1.00  0.00           O
ATOM   3777  N   GLU A 889      48.980  31.420  68.580  1.00  0.00           N
ATOM   3778  HN  GLU A 889      48.730  31.960  69.390  1.00  0.00           H
ATOM   3779  CA  GLU A 889      49.350  30.060  68.890  1.00  0.00           C
ATOM   3780  HA  GLU A 889      49.840  29.670  68.020  1.00  0.00           H
ATOM   3781  CB  GLU A 889      50.370  30.040  70.150  1.00  0.00           C
ATOM   3782  HB1 GLU A 889      50.350  29.090  70.710  1.00  0.00           H
ATOM   3783  HB2 GLU A 889      49.900  30.830  70.770  1.00  0.00           H
ATOM   3784  CG  GLU A 889      51.750  30.580  69.770  1.00  0.00           C
ATOM   3785  HG1 GLU A 889      51.950  31.610  70.150  1.00  0.00           H
ATOM   3786  HG2 GLU A 889      51.930  30.650  68.680  1.00  0.00           H
ATOM   3787  CD  GLU A 889      52.800  29.650  70.320  1.00  0.00           C
ATOM   3788  OE1 GLU A 889      53.620  30.040  71.130  1.00  0.00           O
ATOM   3789  OE2 GLU A 889      52.800  28.530  69.800  1.00  0.00           O
ATOM   3790  C   GLU A 889      48.170  29.110  69.230  1.00  0.00           C
ATOM   3791  O   GLU A 889      48.370  27.980  69.630  1.00  0.00           O
ATOM   3792  N   LYS A 890      46.910  29.680  69.130  1.00  0.00           N
ATOM   3793  HN  LYS A 890      46.710  30.620  68.850  1.00  0.00           H
ATOM   3794  CA  LYS A 890      45.780  28.870  69.370  1.00  0.00           C
ATOM   3795  HA  LYS A 890      45.950  27.880  68.950  1.00  0.00           H
ATOM   3796  CB  LYS A 890      45.510  28.610  70.870  1.00  0.00           C
ATOM   3797  HB1 LYS A 890      46.280  27.960  71.340  1.00  0.00           H
ATOM   3798  HB2 LYS A 890      44.590  28.000  70.970  1.00  0.00           H
ATOM   3799  CG  LYS A 890      45.290  29.840  71.770  1.00  0.00           C
ATOM   3800  HG1 LYS A 890      44.700  30.630  71.280  1.00  0.00           H
ATOM   3801  HG2 LYS A 890      46.270  30.360  71.910  1.00  0.00           H
ATOM   3802  CD  LYS A 890      44.700  29.370  73.150  1.00  0.00           C
ATOM   3803  HD1 LYS A 890      45.400  28.660  73.610  1.00  0.00           H
ATOM   3804  HD2 LYS A 890      43.670  28.960  73.020  1.00  0.00           H
ATOM   3805  CE  LYS A 890      44.370  30.550  74.090  1.00  0.00           C
ATOM   3806  HE1 LYS A 890      43.290  30.790  74.030  1.00  0.00           H
ATOM   3807  HE2 LYS A 890      44.920  31.480  73.860  1.00  0.00           H
ATOM   3808  NZ  LYS A 890      44.620  30.130  75.460  1.00  0.00           N
ATOM   3809  HZ1 LYS A 890      44.000  30.660  76.110  1.00  0.00           H
ATOM   3810  HZ2 LYS A 890      45.600  30.330  75.770  1.00  0.00           H
ATOM   3811  HZ3 LYS A 890      44.280  29.160  75.590  1.00  0.00           H
ATOM   3812  C   LYS A 890      44.570  29.610  68.780  1.00  0.00           C
ATOM   3813  O   LYS A 890      44.590  30.820  68.620  1.00  0.00           O
ATOM   3814  N   PHE A 891      43.540  28.840  68.440  1.00  0.00           N
ATOM   3815  HN  PHE A 891      43.600  27.860  68.600  1.00  0.00           H
ATOM   3816  CA  PHE A 891      42.380  29.240  67.690  1.00  0.00           C
ATOM   3817  HA  PHE A 891      42.680  30.020  67.010  1.00  0.00           H
ATOM   3818  CB  PHE A 891      41.870  28.100  66.800  1.00  0.00           C
ATOM   3819  HB1 PHE A 891      40.900  28.240  66.290  1.00  0.00           H
ATOM   3820  HB2 PHE A 891      41.870  27.210  67.480  1.00  0.00           H
ATOM   3821  CG  PHE A 891      42.780  27.860  65.600  1.00  0.00           C
ATOM   3822  CD1 PHE A 891      43.340  26.540  65.470  1.00  0.00           C
ATOM   3823  HD1 PHE A 891      43.140  25.890  66.310  1.00  0.00           H
ATOM   3824  CE1 PHE A 891      43.900  26.140  64.250  1.00  0.00           C
ATOM   3825  HE1 PHE A 891      44.210  25.100  64.180  1.00  0.00           H
ATOM   3826  CZ  PHE A 891      44.040  27.150  63.260  1.00  0.00           C
ATOM   3827  HZ  PHE A 891      44.510  26.800  62.350  1.00  0.00           H
ATOM   3828  CD2 PHE A 891      42.920  28.770  64.560  1.00  0.00           C
ATOM   3829  HD2 PHE A 891      42.480  29.730  64.720  1.00  0.00           H
ATOM   3830  CE2 PHE A 891      43.640  28.480  63.440  1.00  0.00           C
ATOM   3831  HE2 PHE A 891      43.860  29.220  62.690  1.00  0.00           H
ATOM   3832  C   PHE A 891      41.200  30.000  68.380  1.00  0.00           C
ATOM   3833  O   PHE A 891      40.210  30.560  67.860  1.00  0.00           O
ATOM   3834  N   GLU A 892      41.320  30.040  69.680  1.00  0.00           N
ATOM   3835  HN  GLU A 892      41.990  29.430  70.090  1.00  0.00           H
ATOM   3836  CA  GLU A 892      40.320  30.760  70.560  1.00  0.00           C
ATOM   3837  HA  GLU A 892      39.320  30.350  70.460  1.00  0.00           H
ATOM   3838  CB  GLU A 892      40.600  30.340  72.020  1.00  0.00           C
ATOM   3839  HB1 GLU A 892      41.560  30.780  72.350  1.00  0.00           H
ATOM   3840  HB2 GLU A 892      40.750  29.250  72.130  1.00  0.00           H
ATOM   3841  CG  GLU A 892      39.410  30.710  72.940  1.00  0.00           C
ATOM   3842  HG1 GLU A 892      38.410  30.350  72.630  1.00  0.00           H
ATOM   3843  HG2 GLU A 892      39.290  31.810  72.960  1.00  0.00           H
ATOM   3844  CD  GLU A 892      39.590  30.100  74.330  1.00  0.00           C
ATOM   3845  OE1 GLU A 892      38.920  29.190  74.770  1.00  0.00           O
ATOM   3846  OE2 GLU A 892      40.470  30.740  75.090  1.00  0.00           O
ATOM   3847  C   GLU A 892      40.380  32.300  70.480  1.00  0.00           C
ATOM   3848  O   GLU A 892      41.440  32.800  70.840  1.00  0.00           O
ATOM   3849  N   PRO A 893      39.320  33.040  70.270  1.00  0.00           N
ATOM   3850  CD  PRO A 893      38.090  32.450  69.760  1.00  0.00           C
ATOM   3851  HD1 PRO A 893      37.550  32.180  70.680  1.00  0.00           H
ATOM   3852  HD2 PRO A 893      38.300  31.590  69.090  1.00  0.00           H
ATOM   3853  CA  PRO A 893      39.220  34.380  70.440  1.00  0.00           C
ATOM   3854  HA  PRO A 893      39.990  34.860  69.850  1.00  0.00           H
ATOM   3855  CB  PRO A 893      37.730  34.720  70.090  1.00  0.00           C
ATOM   3856  HB1 PRO A 893      37.690  35.720  69.620  1.00  0.00           H
ATOM   3857  HB2 PRO A 893      37.220  34.730  71.090  1.00  0.00           H
ATOM   3858  CG  PRO A 893      37.260  33.590  69.190  1.00  0.00           C
ATOM   3859  HG1 PRO A 893      36.160  33.490  69.160  1.00  0.00           H
ATOM   3860  HG2 PRO A 893      37.620  33.810  68.170  1.00  0.00           H
ATOM   3861  C   PRO A 893      39.560  34.900  71.820  1.00  0.00           C
ATOM   3862  O   PRO A 893      39.270  34.290  72.860  1.00  0.00           O
ATOM   3863  N   THR A 894      40.300  36.000  71.800  1.00  0.00           N
ATOM   3864  HN  THR A 894      40.530  36.560  71.010  1.00  0.00           H
ATOM   3865  CA  THR A 894      40.690  36.700  73.000  1.00  0.00           C
ATOM   3866  HA  THR A 894      40.940  35.930  73.720  1.00  0.00           H
ATOM   3867  CB  THR A 894      41.920  37.670  72.690  1.00  0.00           C
ATOM   3868  HB  THR A 894      42.130  38.430  73.470  1.00  0.00           H
ATOM   3869  OG1 THR A 894      41.590  38.270  71.470  1.00  0.00           O
ATOM   3870  HG1 THR A 894      41.020  39.030  71.620  1.00  0.00           H
ATOM   3871  CG2 THR A 894      43.160  36.870  72.340  1.00  0.00           C
ATOM   3872 HG21 THR A 894      43.050  36.330  71.380  1.00  0.00           H
ATOM   3873 HG22 THR A 894      43.320  36.060  73.080  1.00  0.00           H
ATOM   3874 HG23 THR A 894      44.100  37.460  72.250  1.00  0.00           H
ATOM   3875  C   THR A 894      39.560  37.450  73.740  1.00  0.00           C
ATOM   3876  O   THR A 894      39.610  37.660  74.950  1.00  0.00           O
ATOM   3877  N   HSD A 895      38.370  37.750  73.110  1.00  0.00           N
ATOM   3878  HN  HSD A 895      38.390  37.680  72.120  1.00  0.00           H
ATOM   3879  CA  HSD A 895      37.310  38.220  73.830  1.00  0.00           C
ATOM   3880  HA  HSD A 895      37.670  39.080  74.390  1.00  0.00           H
ATOM   3881  CB  HSD A 895      36.380  38.990  72.890  1.00  0.00           C
ATOM   3882  HB1 HSD A 895      36.080  38.290  72.060  1.00  0.00           H
ATOM   3883  HB2 HSD A 895      36.930  39.830  72.430  1.00  0.00           H
ATOM   3884  ND1 HSD A 895      34.960  40.500  74.330  1.00  0.00           N
ATOM   3885  HD1 HSD A 895      35.640  41.150  74.680  1.00  0.00           H
ATOM   3886  CG  HSD A 895      35.120  39.490  73.410  1.00  0.00           C
ATOM   3887  CE1 HSD A 895      33.650  40.750  74.420  1.00  0.00           C
ATOM   3888  HE1 HSD A 895      33.300  41.550  75.070  1.00  0.00           H
ATOM   3889  NE2 HSD A 895      32.970  39.920  73.670  1.00  0.00           N
ATOM   3890  CD2 HSD A 895      33.860  39.150  73.000  1.00  0.00           C
ATOM   3891  HD2 HSD A 895      33.600  38.410  72.250  1.00  0.00           H
ATOM   3892  C   HSD A 895      36.580  37.140  74.670  1.00  0.00           C
ATOM   3893  O   HSD A 895      36.230  36.170  74.100  1.00  0.00           O
ATOM   3894  N   PRO A 896      36.320  37.280  75.920  1.00  0.00           N
ATOM   3895  CD  PRO A 896      36.760  38.370  76.770  1.00  0.00           C
ATOM   3896  HD1 PRO A 896      36.450  39.390  76.420  1.00  0.00           H
ATOM   3897  HD2 PRO A 896      37.850  38.260  76.910  1.00  0.00           H
ATOM   3898  CA  PRO A 896      35.640  36.220  76.640  1.00  0.00           C
ATOM   3899  HA  PRO A 896      36.170  35.290  76.540  1.00  0.00           H
ATOM   3900  CB  PRO A 896      35.760  36.680  78.150  1.00  0.00           C
ATOM   3901  HB1 PRO A 896      36.640  36.140  78.570  1.00  0.00           H
ATOM   3902  HB2 PRO A 896      34.870  36.300  78.700  1.00  0.00           H
ATOM   3903  CG  PRO A 896      36.040  38.220  78.090  1.00  0.00           C
ATOM   3904  HG1 PRO A 896      35.040  38.690  78.040  1.00  0.00           H
ATOM   3905  HG2 PRO A 896      36.600  38.520  79.010  1.00  0.00           H
ATOM   3906  C   PRO A 896      34.200  35.960  76.170  1.00  0.00           C
ATOM   3907  O   PRO A 896      33.830  34.780  76.000  1.00  0.00           O
ATOM   3908  N   GLU A 897      33.400  37.060  75.800  1.00  0.00           N
ATOM   3909  HN  GLU A 897      33.750  37.980  75.970  1.00  0.00           H
ATOM   3910  CA  GLU A 897      32.010  36.990  75.480  1.00  0.00           C
ATOM   3911  HA  GLU A 897      31.640  36.080  75.960  1.00  0.00           H
ATOM   3912  CB  GLU A 897      31.200  38.210  76.100  1.00  0.00           C
ATOM   3913  HB1 GLU A 897      30.150  38.000  75.790  1.00  0.00           H
ATOM   3914  HB2 GLU A 897      31.500  39.150  75.600  1.00  0.00           H
ATOM   3915  CG  GLU A 897      31.260  38.280  77.630  1.00  0.00           C
ATOM   3916  HG1 GLU A 897      32.280  38.400  78.030  1.00  0.00           H
ATOM   3917  HG2 GLU A 897      30.900  37.310  78.030  1.00  0.00           H
ATOM   3918  CD  GLU A 897      30.410  39.410  78.140  1.00  0.00           C
ATOM   3919  OE1 GLU A 897      30.910  40.570  78.080  1.00  0.00           O
ATOM   3920  OE2 GLU A 897      29.240  39.210  78.600  1.00  0.00           O
ATOM   3921  C   GLU A 897      31.760  36.850  73.980  1.00  0.00           C
ATOM   3922  O   GLU A 897      30.710  37.260  73.440  1.00  0.00           O
ATOM   3923  N   ARG A 898      32.740  36.230  73.260  1.00  0.00           N
ATOM   3924  HN  ARG A 898      33.600  36.070  73.710  1.00  0.00           H
ATOM   3925  CA  ARG A 898      32.560  36.070  71.790  1.00  0.00           C
ATOM   3926  HA  ARG A 898      32.340  37.060  71.400  1.00  0.00           H
ATOM   3927  CB  ARG A 898      33.970  35.650  71.170  1.00  0.00           C
ATOM   3928  HB1 ARG A 898      34.220  34.590  71.380  1.00  0.00           H
ATOM   3929  HB2 ARG A 898      34.690  36.310  71.680  1.00  0.00           H
ATOM   3930  CG  ARG A 898      34.090  35.960  69.680  1.00  0.00           C
ATOM   3931  HG1 ARG A 898      35.040  35.530  69.320  1.00  0.00           H
ATOM   3932  HG2 ARG A 898      34.340  37.040  69.660  1.00  0.00           H
ATOM   3933  CD  ARG A 898      33.010  35.440  68.730  1.00  0.00           C
ATOM   3934  HD1 ARG A 898      32.050  35.940  68.970  1.00  0.00           H
ATOM   3935  HD2 ARG A 898      32.880  34.340  68.770  1.00  0.00           H
ATOM   3936  NE  ARG A 898      33.320  35.830  67.340  1.00  0.00           N
ATOM   3937  HE  ARG A 898      34.090  36.460  67.220  1.00  0.00           H
ATOM   3938  CZ  ARG A 898      32.550  35.450  66.400  1.00  0.00           C
ATOM   3939  NH1 ARG A 898      31.500  34.680  66.320  1.00  0.00           N
ATOM   3940 HH11 ARG A 898      31.010  34.320  67.120  1.00  0.00           H
ATOM   3941 HH12 ARG A 898      30.890  34.900  65.560  1.00  0.00           H
ATOM   3942  NH2 ARG A 898      32.980  35.900  65.240  1.00  0.00           N
ATOM   3943 HH21 ARG A 898      33.770  36.480  65.380  1.00  0.00           H
ATOM   3944 HH22 ARG A 898      32.320  35.980  64.490  1.00  0.00           H
ATOM   3945  C   ARG A 898      31.520  35.050  71.370  1.00  0.00           C
ATOM   3946  O   ARG A 898      31.900  33.880  71.440  1.00  0.00           O
ATOM   3947  N   GLY A 899      30.240  35.360  70.960  1.00  0.00           N
ATOM   3948  HN  GLY A 899      30.000  36.330  70.930  1.00  0.00           H
ATOM   3949  CA  GLY A 899      29.140  34.400  70.810  1.00  0.00           C
ATOM   3950  HA1 GLY A 899      28.260  35.030  70.790  1.00  0.00           H
ATOM   3951  HA2 GLY A 899      29.000  33.750  71.660  1.00  0.00           H
ATOM   3952  C   GLY A 899      29.290  33.630  69.480  1.00  0.00           C
ATOM   3953  O   GLY A 899      30.280  33.620  68.770  1.00  0.00           O
ATOM   3954  N   TRP A 900      28.280  32.780  69.230  1.00  0.00           N
ATOM   3955  HN  TRP A 900      27.430  32.850  69.760  1.00  0.00           H
ATOM   3956  CA  TRP A 900      28.080  31.940  68.100  1.00  0.00           C
ATOM   3957  HA  TRP A 900      28.700  31.070  68.280  1.00  0.00           H
ATOM   3958  CB  TRP A 900      26.640  31.410  67.990  1.00  0.00           C
ATOM   3959  HB1 TRP A 900      26.040  32.340  67.980  1.00  0.00           H
ATOM   3960  HB2 TRP A 900      26.420  30.900  68.950  1.00  0.00           H
ATOM   3961  CG  TRP A 900      26.290  30.570  66.840  1.00  0.00           C
ATOM   3962  CD1 TRP A 900      25.220  30.770  66.060  1.00  0.00           C
ATOM   3963  HD1 TRP A 900      24.460  31.510  66.260  1.00  0.00           H
ATOM   3964  NE1 TRP A 900      25.210  29.840  65.070  1.00  0.00           N
ATOM   3965  HE1 TRP A 900      24.480  29.680  64.450  1.00  0.00           H
ATOM   3966  CE2 TRP A 900      26.220  28.960  65.250  1.00  0.00           C
ATOM   3967  CD2 TRP A 900      26.960  29.400  66.390  1.00  0.00           C
ATOM   3968  CE3 TRP A 900      28.060  28.690  66.740  1.00  0.00           C
ATOM   3969  HE3 TRP A 900      28.650  28.910  67.620  1.00  0.00           H
ATOM   3970  CZ3 TRP A 900      28.370  27.530  65.980  1.00  0.00           C
ATOM   3971  HZ3 TRP A 900      29.100  26.790  66.310  1.00  0.00           H
ATOM   3972  CZ2 TRP A 900      26.530  27.920  64.370  1.00  0.00           C
ATOM   3973  HZ2 TRP A 900      25.950  27.750  63.480  1.00  0.00           H
ATOM   3974  CH2 TRP A 900      27.630  27.150  64.860  1.00  0.00           C
ATOM   3975  HH2 TRP A 900      28.000  26.330  64.260  1.00  0.00           H
ATOM   3976  C   TRP A 900      28.610  32.420  66.810  1.00  0.00           C
ATOM   3977  O   TRP A 900      28.520  33.620  66.490  1.00  0.00           O
ATOM   3978  N   ILE A 901      29.170  31.600  65.950  1.00  0.00           N
ATOM   3979  HN  ILE A 901      29.450  30.700  66.270  1.00  0.00           H
ATOM   3980  CA  ILE A 901      29.360  31.890  64.570  1.00  0.00           C
ATOM   3981  HA  ILE A 901      30.240  32.510  64.490  1.00  0.00           H
ATOM   3982  CB  ILE A 901      29.760  30.630  63.750  1.00  0.00           C
ATOM   3983  HB  ILE A 901      28.820  30.040  63.700  1.00  0.00           H
ATOM   3984  CG2 ILE A 901      30.200  31.000  62.390  1.00  0.00           C
ATOM   3985 HG21 ILE A 901      31.090  31.660  62.440  1.00  0.00           H
ATOM   3986 HG22 ILE A 901      29.390  31.390  61.730  1.00  0.00           H
ATOM   3987 HG23 ILE A 901      30.580  30.060  61.950  1.00  0.00           H
ATOM   3988  CG1 ILE A 901      30.790  29.760  64.490  1.00  0.00           C
ATOM   3989 HG11 ILE A 901      31.050  28.940  63.790  1.00  0.00           H
ATOM   3990 HG12 ILE A 901      30.330  29.250  65.370  1.00  0.00           H
ATOM   3991  CD  ILE A 901      32.150  30.460  64.940  1.00  0.00           C
ATOM   3992  HD1 ILE A 901      32.860  29.620  65.150  1.00  0.00           H
ATOM   3993  HD2 ILE A 901      32.140  30.980  65.910  1.00  0.00           H
ATOM   3994  HD3 ILE A 901      32.500  31.160  64.150  1.00  0.00           H
ATOM   3995  C   ILE A 901      28.350  32.730  63.750  1.00  0.00           C
ATOM   3996  O   ILE A 901      28.750  33.670  63.100  1.00  0.00           O
ATOM   3997  N   ILE A 902      27.030  32.410  63.620  1.00  0.00           N
ATOM   3998  HN  ILE A 902      26.760  31.570  64.080  1.00  0.00           H
ATOM   3999  CA  ILE A 902      26.080  33.220  62.960  1.00  0.00           C
ATOM   4000  HA  ILE A 902      26.590  33.600  62.090  1.00  0.00           H
ATOM   4001  CB  ILE A 902      24.820  32.390  62.600  1.00  0.00           C
ATOM   4002  HB  ILE A 902      24.370  32.060  63.560  1.00  0.00           H
ATOM   4003  CG2 ILE A 902      23.880  33.330  61.880  1.00  0.00           C
ATOM   4004 HG21 ILE A 902      23.850  34.380  62.240  1.00  0.00           H
ATOM   4005 HG22 ILE A 902      22.870  32.880  61.730  1.00  0.00           H
ATOM   4006 HG23 ILE A 902      24.260  33.540  60.860  1.00  0.00           H
ATOM   4007  CG1 ILE A 902      25.260  31.110  61.780  1.00  0.00           C
ATOM   4008 HG11 ILE A 902      24.360  30.520  61.500  1.00  0.00           H
ATOM   4009 HG12 ILE A 902      25.800  30.490  62.530  1.00  0.00           H
ATOM   4010  CD  ILE A 902      26.130  31.380  60.470  1.00  0.00           C
ATOM   4011  HD1 ILE A 902      27.150  31.790  60.660  1.00  0.00           H
ATOM   4012  HD2 ILE A 902      25.630  31.990  59.700  1.00  0.00           H
ATOM   4013  HD3 ILE A 902      26.310  30.360  60.030  1.00  0.00           H
ATOM   4014  C   ILE A 902      25.700  34.400  63.860  1.00  0.00           C
ATOM   4015  O   ILE A 902      25.250  34.230  65.000  1.00  0.00           O
ATOM   4016  N   SER A 903      26.010  35.680  63.470  1.00  0.00           N
ATOM   4017  HN  SER A 903      26.370  35.900  62.560  1.00  0.00           H
ATOM   4018  CA  SER A 903      25.840  36.850  64.310  1.00  0.00           C
ATOM   4019  HA  SER A 903      26.300  36.600  65.260  1.00  0.00           H
ATOM   4020  CB  SER A 903      26.630  38.100  63.670  1.00  0.00           C
ATOM   4021  HB1 SER A 903      26.250  38.370  62.660  1.00  0.00           H
ATOM   4022  HB2 SER A 903      27.690  37.820  63.470  1.00  0.00           H
ATOM   4023  OG  SER A 903      26.560  39.220  64.580  1.00  0.00           O
ATOM   4024  HG1 SER A 903      25.680  39.590  64.540  1.00  0.00           H
ATOM   4025  C   SER A 903      24.470  37.150  64.690  1.00  0.00           C
ATOM   4026  O   SER A 903      23.580  37.170  63.870  1.00  0.00           O
ATOM   4027  N   PRO A 904      24.180  37.590  65.960  1.00  0.00           N
ATOM   4028  CD  PRO A 904      24.930  37.320  67.180  1.00  0.00           C
ATOM   4029  HD1 PRO A 904      25.670  38.140  67.310  1.00  0.00           H
ATOM   4030  HD2 PRO A 904      25.460  36.350  67.180  1.00  0.00           H
ATOM   4031  CA  PRO A 904      22.950  38.330  66.360  1.00  0.00           C
ATOM   4032  HA  PRO A 904      22.200  37.550  66.280  1.00  0.00           H
ATOM   4033  CB  PRO A 904      23.220  38.830  67.850  1.00  0.00           C
ATOM   4034  HB1 PRO A 904      22.320  38.970  68.480  1.00  0.00           H
ATOM   4035  HB2 PRO A 904      23.800  39.770  67.850  1.00  0.00           H
ATOM   4036  CG  PRO A 904      24.000  37.570  68.380  1.00  0.00           C
ATOM   4037  HG1 PRO A 904      24.600  37.720  69.310  1.00  0.00           H
ATOM   4038  HG2 PRO A 904      23.400  36.660  68.550  1.00  0.00           H
ATOM   4039  C   PRO A 904      22.600  39.500  65.450  1.00  0.00           C
ATOM   4040  O   PRO A 904      23.380  40.330  65.070  1.00  0.00           O
ATOM   4041  N   LEU A 905      21.290  39.580  65.170  1.00  0.00           N
ATOM   4042  HN  LEU A 905      20.610  38.950  65.530  1.00  0.00           H
ATOM   4043  CA  LEU A 905      20.700  40.520  64.310  1.00  0.00           C
ATOM   4044  HA  LEU A 905      21.110  41.520  64.370  1.00  0.00           H
ATOM   4045  CB  LEU A 905      20.660  40.140  62.760  1.00  0.00           C
ATOM   4046  HB1 LEU A 905      20.060  39.200  62.700  1.00  0.00           H
ATOM   4047  HB2 LEU A 905      21.730  40.040  62.510  1.00  0.00           H
ATOM   4048  CG  LEU A 905      19.960  41.050  61.800  1.00  0.00           C
ATOM   4049  HG  LEU A 905      18.880  40.970  62.040  1.00  0.00           H
ATOM   4050  CD1 LEU A 905      20.530  42.460  62.000  1.00  0.00           C
ATOM   4051 HD11 LEU A 905      20.100  43.100  61.190  1.00  0.00           H
ATOM   4052 HD12 LEU A 905      21.610  42.240  61.860  1.00  0.00           H
ATOM   4053 HD13 LEU A 905      20.210  42.820  63.000  1.00  0.00           H
ATOM   4054  CD2 LEU A 905      20.080  40.460  60.400  1.00  0.00           C
ATOM   4055 HD21 LEU A 905      19.550  41.130  59.710  1.00  0.00           H
ATOM   4056 HD22 LEU A 905      19.620  39.470  60.180  1.00  0.00           H
ATOM   4057 HD23 LEU A 905      21.180  40.480  60.200  1.00  0.00           H
ATOM   4058  C   LEU A 905      19.240  40.620  64.820  1.00  0.00           C
ATOM   4059  O   LEU A 905      18.650  39.670  65.340  1.00  0.00           O
ATOM   4060  N   GLY A 906      18.580  41.750  64.580  1.00  0.00           N
ATOM   4061  HN  GLY A 906      19.110  42.500  64.190  1.00  0.00           H
ATOM   4062  CA  GLY A 906      17.120  41.940  64.760  1.00  0.00           C
ATOM   4063  HA1 GLY A 906      16.640  41.010  65.020  1.00  0.00           H
ATOM   4064  HA2 GLY A 906      16.700  42.320  63.840  1.00  0.00           H
ATOM   4065  C   GLY A 906      16.790  42.840  65.930  1.00  0.00           C
ATOM   4066  O   GLY A 906      15.680  43.360  66.070  1.00  0.00           O
ATOM   4067  N   ASP A 907      17.780  43.030  66.800  1.00  0.00           N
ATOM   4068  HN  ASP A 907      18.710  42.710  66.660  1.00  0.00           H
ATOM   4069  CA  ASP A 907      17.590  43.710  68.070  1.00  0.00           C
ATOM   4070  HA  ASP A 907      16.850  43.170  68.640  1.00  0.00           H
ATOM   4071  CB  ASP A 907      18.900  43.820  68.850  1.00  0.00           C
ATOM   4072  HB1 ASP A 907      18.700  44.340  69.810  1.00  0.00           H
ATOM   4073  HB2 ASP A 907      19.660  44.350  68.240  1.00  0.00           H
ATOM   4074  CG  ASP A 907      19.500  42.490  69.270  1.00  0.00           C
ATOM   4075  OD1 ASP A 907      20.670  42.600  69.760  1.00  0.00           O
ATOM   4076  OD2 ASP A 907      18.810  41.430  69.280  1.00  0.00           O
ATOM   4077  C   ASP A 907      17.000  45.090  68.070  1.00  0.00           C
ATOM   4078  O   ASP A 907      16.140  45.400  68.880  1.00  0.00           O
ATOM   4079  N   ASN A 908      17.530  45.920  67.170  1.00  0.00           N
ATOM   4080  HN  ASN A 908      18.280  45.570  66.610  1.00  0.00           H
ATOM   4081  CA  ASN A 908      17.220  47.370  67.080  1.00  0.00           C
ATOM   4082  HA  ASN A 908      17.390  47.810  68.040  1.00  0.00           H
ATOM   4083  CB  ASN A 908      18.130  48.280  66.160  1.00  0.00           C
ATOM   4084  HB1 ASN A 908      18.060  49.360  66.410  1.00  0.00           H
ATOM   4085  HB2 ASN A 908      17.920  48.170  65.070  1.00  0.00           H
ATOM   4086  CG  ASN A 908      19.630  47.900  66.410  1.00  0.00           C
ATOM   4087  OD1 ASN A 908      20.170  46.990  65.790  1.00  0.00           O
ATOM   4088  ND2 ASN A 908      20.180  48.520  67.420  1.00  0.00           N
ATOM   4089 HD21 ASN A 908      21.110  48.150  67.480  1.00  0.00           H
ATOM   4090 HD22 ASN A 908      19.610  48.810  68.200  1.00  0.00           H
ATOM   4091  C   ASN A 908      15.740  47.640  66.740  1.00  0.00           C
ATOM   4092  O   ASN A 908      15.150  46.870  65.910  1.00  0.00           O
ATOM   4093  N   PRO A 909      15.080  48.710  67.210  1.00  0.00           N
ATOM   4094  CD  PRO A 909      15.660  49.680  68.140  1.00  0.00           C
ATOM   4095  HD1 PRO A 909      16.410  50.310  67.620  1.00  0.00           H
ATOM   4096  HD2 PRO A 909      15.930  49.270  69.130  1.00  0.00           H
ATOM   4097  CA  PRO A 909      13.980  49.290  66.420  1.00  0.00           C
ATOM   4098  HA  PRO A 909      13.170  48.600  66.600  1.00  0.00           H
ATOM   4099  CB  PRO A 909      13.920  50.710  67.030  1.00  0.00           C
ATOM   4100  HB1 PRO A 909      13.010  51.340  66.960  1.00  0.00           H
ATOM   4101  HB2 PRO A 909      14.650  51.340  66.500  1.00  0.00           H
ATOM   4102  CG  PRO A 909      14.470  50.520  68.460  1.00  0.00           C
ATOM   4103  HG1 PRO A 909      14.600  51.430  69.080  1.00  0.00           H
ATOM   4104  HG2 PRO A 909      13.690  49.940  69.010  1.00  0.00           H
ATOM   4105  C   PRO A 909      13.980  49.340  64.830  1.00  0.00           C
ATOM   4106  O   PRO A 909      15.030  49.510  64.270  1.00  0.00           O
ATOM   4107  N   TRP A 910      12.850  48.970  64.100  1.00  0.00           N
ATOM   4108  HN  TRP A 910      12.010  48.800  64.620  1.00  0.00           H
ATOM   4109  CA  TRP A 910      12.790  48.870  62.680  1.00  0.00           C
ATOM   4110  HA  TRP A 910      13.420  48.050  62.380  1.00  0.00           H
ATOM   4111  CB  TRP A 910      11.350  48.450  62.240  1.00  0.00           C
ATOM   4112  HB1 TRP A 910      10.980  47.580  62.810  1.00  0.00           H
ATOM   4113  HB2 TRP A 910      11.400  48.010  61.220  1.00  0.00           H
ATOM   4114  CG  TRP A 910      10.260  49.450  62.060  1.00  0.00           C
ATOM   4115  CD1 TRP A 910       9.190  49.660  62.890  1.00  0.00           C
ATOM   4116  HD1 TRP A 910       9.130  49.300  63.900  1.00  0.00           H
ATOM   4117  NE1 TRP A 910       8.250  50.420  62.270  1.00  0.00           N
ATOM   4118  HE1 TRP A 910       7.420  50.840  62.580  1.00  0.00           H
ATOM   4119  CE2 TRP A 910       8.660  50.700  61.010  1.00  0.00           C
ATOM   4120  CD2 TRP A 910       9.910  50.090  60.820  1.00  0.00           C
ATOM   4121  CE3 TRP A 910      10.540  50.240  59.590  1.00  0.00           C
ATOM   4122  HE3 TRP A 910      11.590  50.080  59.480  1.00  0.00           H
ATOM   4123  CZ3 TRP A 910       9.890  50.800  58.500  1.00  0.00           C
ATOM   4124  HZ3 TRP A 910      10.350  50.970  57.540  1.00  0.00           H
ATOM   4125  CZ2 TRP A 910       7.970  51.300  59.930  1.00  0.00           C
ATOM   4126  HZ2 TRP A 910       7.020  51.760  60.150  1.00  0.00           H
ATOM   4127  CH2 TRP A 910       8.610  51.280  58.640  1.00  0.00           C
ATOM   4128  HH2 TRP A 910       8.110  51.740  57.800  1.00  0.00           H
ATOM   4129  C   TRP A 910      13.240  50.000  61.820  1.00  0.00           C
ATOM   4130  O   TRP A 910      14.060  49.760  60.980  1.00  0.00           O
ATOM   4131  N   TRP A 911      12.720  51.240  61.980  1.00  0.00           N
ATOM   4132  HN  TRP A 911      12.130  51.290  62.770  1.00  0.00           H
ATOM   4133  CA  TRP A 911      13.070  52.500  61.370  1.00  0.00           C
ATOM   4134  HA  TRP A 911      12.870  52.390  60.310  1.00  0.00           H
ATOM   4135  CB  TRP A 911      12.330  53.760  61.890  1.00  0.00           C
ATOM   4136  HB1 TRP A 911      12.590  54.050  62.940  1.00  0.00           H
ATOM   4137  HB2 TRP A 911      11.290  53.380  61.950  1.00  0.00           H
ATOM   4138  CG  TRP A 911      12.270  54.990  61.020  1.00  0.00           C
ATOM   4139  CD1 TRP A 911      12.840  56.200  61.140  1.00  0.00           C
ATOM   4140  HD1 TRP A 911      13.410  56.610  61.950  1.00  0.00           H
ATOM   4141  NE1 TRP A 911      12.500  57.040  60.080  1.00  0.00           N
ATOM   4142  HE1 TRP A 911      12.540  58.010  60.110  1.00  0.00           H
ATOM   4143  CE2 TRP A 911      11.630  56.290  59.260  1.00  0.00           C
ATOM   4144  CD2 TRP A 911      11.460  55.050  59.820  1.00  0.00           C
ATOM   4145  CE3 TRP A 911      10.580  54.130  59.210  1.00  0.00           C
ATOM   4146  HE3 TRP A 911      10.400  53.160  59.650  1.00  0.00           H
ATOM   4147  CZ3 TRP A 911       9.980  54.450  58.000  1.00  0.00           C
ATOM   4148  HZ3 TRP A 911       9.340  53.720  57.550  1.00  0.00           H
ATOM   4149  CZ2 TRP A 911      11.020  56.570  58.030  1.00  0.00           C
ATOM   4150  HZ2 TRP A 911      11.240  57.530  57.610  1.00  0.00           H
ATOM   4151  CH2 TRP A 911      10.140  55.680  57.440  1.00  0.00           C
ATOM   4152  HH2 TRP A 911       9.620  56.030  56.550  1.00  0.00           H
ATOM   4153  C   TRP A 911      14.630  52.810  61.440  1.00  0.00           C
ATOM   4154  O   TRP A 911      15.290  53.240  60.500  1.00  0.00           O
ATOM   4155  N   THR A 912      15.270  52.600  62.610  1.00  0.00           N
ATOM   4156  HN  THR A 912      14.730  52.420  63.430  1.00  0.00           H
ATOM   4157  CA  THR A 912      16.650  52.650  62.800  1.00  0.00           C
ATOM   4158  HA  THR A 912      16.940  53.650  62.530  1.00  0.00           H
ATOM   4159  CB  THR A 912      17.210  52.320  64.220  1.00  0.00           C
ATOM   4160  HB  THR A 912      16.860  51.340  64.580  1.00  0.00           H
ATOM   4161  OG1 THR A 912      17.000  53.280  65.180  1.00  0.00           O
ATOM   4162  HG1 THR A 912      16.070  53.500  65.090  1.00  0.00           H
ATOM   4163  CG2 THR A 912      18.680  52.100  64.310  1.00  0.00           C
ATOM   4164 HG21 THR A 912      18.890  51.720  65.330  1.00  0.00           H
ATOM   4165 HG22 THR A 912      19.280  53.000  64.080  1.00  0.00           H
ATOM   4166 HG23 THR A 912      19.110  51.230  63.740  1.00  0.00           H
ATOM   4167  C   THR A 912      17.400  51.800  61.790  1.00  0.00           C
ATOM   4168  O   THR A 912      18.350  52.240  61.130  1.00  0.00           O
ATOM   4169  N   LEU A 913      16.920  50.570  61.440  1.00  0.00           N
ATOM   4170  HN  LEU A 913      16.050  50.240  61.800  1.00  0.00           H
ATOM   4171  CA  LEU A 913      17.520  49.660  60.490  1.00  0.00           C
ATOM   4172  HA  LEU A 913      18.570  49.800  60.640  1.00  0.00           H
ATOM   4173  CB  LEU A 913      17.240  48.180  60.800  1.00  0.00           C
ATOM   4174  HB1 LEU A 913      17.860  47.580  60.100  1.00  0.00           H
ATOM   4175  HB2 LEU A 913      16.140  48.070  60.890  1.00  0.00           H
ATOM   4176  CG  LEU A 913      17.710  47.790  62.270  1.00  0.00           C
ATOM   4177  HG  LEU A 913      17.170  48.440  62.990  1.00  0.00           H
ATOM   4178  CD1 LEU A 913      17.230  46.390  62.620  1.00  0.00           C
ATOM   4179 HD11 LEU A 913      16.120  46.400  62.560  1.00  0.00           H
ATOM   4180 HD12 LEU A 913      17.350  46.140  63.700  1.00  0.00           H
ATOM   4181 HD13 LEU A 913      17.700  45.640  61.950  1.00  0.00           H
ATOM   4182  CD2 LEU A 913      19.210  47.900  62.330  1.00  0.00           C
ATOM   4183 HD21 LEU A 913      19.680  47.500  61.410  1.00  0.00           H
ATOM   4184 HD22 LEU A 913      19.600  47.410  63.250  1.00  0.00           H
ATOM   4185 HD23 LEU A 913      19.610  48.930  62.200  1.00  0.00           H
ATOM   4186  C   LEU A 913      17.210  49.990  59.070  1.00  0.00           C
ATOM   4187  O   LEU A 913      17.840  49.370  58.200  1.00  0.00           O
ATOM   4188  N   LEU A 914      16.320  50.960  58.870  1.00  0.00           N
ATOM   4189  HN  LEU A 914      15.890  51.380  59.670  1.00  0.00           H
ATOM   4190  CA  LEU A 914      15.990  51.530  57.530  1.00  0.00           C
ATOM   4191  HA  LEU A 914      16.200  50.770  56.800  1.00  0.00           H
ATOM   4192  CB  LEU A 914      14.540  51.970  57.240  1.00  0.00           C
ATOM   4193  HB1 LEU A 914      14.340  52.570  58.150  1.00  0.00           H
ATOM   4194  HB2 LEU A 914      13.910  51.050  57.280  1.00  0.00           H
ATOM   4195  CG  LEU A 914      14.240  52.780  55.950  1.00  0.00           C
ATOM   4196  HG  LEU A 914      14.810  53.720  56.090  1.00  0.00           H
ATOM   4197  CD1 LEU A 914      14.710  51.940  54.650  1.00  0.00           C
ATOM   4198 HD11 LEU A 914      14.270  50.920  54.660  1.00  0.00           H
ATOM   4199 HD12 LEU A 914      15.820  51.840  54.610  1.00  0.00           H
ATOM   4200 HD13 LEU A 914      14.350  52.520  53.780  1.00  0.00           H
ATOM   4201  CD2 LEU A 914      12.780  53.190  55.960  1.00  0.00           C
ATOM   4202 HD21 LEU A 914      12.110  52.310  55.920  1.00  0.00           H
ATOM   4203 HD22 LEU A 914      12.670  53.760  55.010  1.00  0.00           H
ATOM   4204 HD23 LEU A 914      12.460  53.870  56.780  1.00  0.00           H
ATOM   4205  C   LEU A 914      16.960  52.700  57.250  1.00  0.00           C
ATOM   4206  O   LEU A 914      17.650  52.730  56.300  1.00  0.00           O
ATOM   4207  N   ILE A 915      17.060  53.560  58.250  1.00  0.00           N
ATOM   4208  HN  ILE A 915      16.510  53.530  59.080  1.00  0.00           H
ATOM   4209  CA  ILE A 915      17.900  54.740  58.060  1.00  0.00           C
ATOM   4210  HA  ILE A 915      17.650  55.260  57.150  1.00  0.00           H
ATOM   4211  CB  ILE A 915      17.670  55.780  59.200  1.00  0.00           C
ATOM   4212  HB  ILE A 915      17.990  55.260  60.140  1.00  0.00           H
ATOM   4213  CG2 ILE A 915      18.660  57.000  58.990  1.00  0.00           C
ATOM   4214 HG21 ILE A 915      19.710  56.640  58.960  1.00  0.00           H
ATOM   4215 HG22 ILE A 915      18.620  57.880  59.680  1.00  0.00           H
ATOM   4216 HG23 ILE A 915      18.400  57.510  58.040  1.00  0.00           H
ATOM   4217  CG1 ILE A 915      16.220  56.250  59.330  1.00  0.00           C
ATOM   4218 HG11 ILE A 915      16.170  57.010  60.140  1.00  0.00           H
ATOM   4219 HG12 ILE A 915      15.590  55.380  59.630  1.00  0.00           H
ATOM   4220  CD  ILE A 915      15.590  56.930  58.070  1.00  0.00           C
ATOM   4221  HD1 ILE A 915      14.510  56.930  58.330  1.00  0.00           H
ATOM   4222  HD2 ILE A 915      15.730  56.430  57.090  1.00  0.00           H
ATOM   4223  HD3 ILE A 915      16.000  57.960  57.970  1.00  0.00           H
ATOM   4224  C   ILE A 915      19.340  54.470  57.960  1.00  0.00           C
ATOM   4225  O   ILE A 915      20.060  55.100  57.160  1.00  0.00           O
ATOM   4226  N   ALA A 916      19.800  53.380  58.700  1.00  0.00           N
ATOM   4227  HN  ALA A 916      19.240  52.810  59.290  1.00  0.00           H
ATOM   4228  CA  ALA A 916      21.110  52.700  58.590  1.00  0.00           C
ATOM   4229  HA  ALA A 916      21.880  53.350  58.980  1.00  0.00           H
ATOM   4230  CB  ALA A 916      21.130  51.420  59.500  1.00  0.00           C
ATOM   4231  HB1 ALA A 916      22.020  50.760  59.480  1.00  0.00           H
ATOM   4232  HB2 ALA A 916      20.300  50.760  59.160  1.00  0.00           H
ATOM   4233  HB3 ALA A 916      20.920  51.700  60.550  1.00  0.00           H
ATOM   4234  C   ALA A 916      21.690  52.340  57.140  1.00  0.00           C
ATOM   4235  O   ALA A 916      22.840  52.030  56.920  1.00  0.00           O
ATOM   4236  N   ALA A 917      20.830  52.440  56.130  1.00  0.00           N
ATOM   4237  HN  ALA A 917      19.890  52.620  56.390  1.00  0.00           H
ATOM   4238  CA  ALA A 917      21.070  52.460  54.700  1.00  0.00           C
ATOM   4239  HA  ALA A 917      21.570  51.550  54.380  1.00  0.00           H
ATOM   4240  CB  ALA A 917      19.710  52.750  54.130  1.00  0.00           C
ATOM   4241  HB1 ALA A 917      19.300  53.720  54.470  1.00  0.00           H
ATOM   4242  HB2 ALA A 917      19.040  51.930  54.460  1.00  0.00           H
ATOM   4243  HB3 ALA A 917      19.820  52.770  53.020  1.00  0.00           H
ATOM   4244  C   ALA A 917      22.010  53.660  54.390  1.00  0.00           C
ATOM   4245  O   ALA A 917      23.010  53.490  53.670  1.00  0.00           O
ATOM   4246  N   ILE A 918      21.840  54.890  54.970  1.00  0.00           N
ATOM   4247  HN  ILE A 918      21.130  54.990  55.670  1.00  0.00           H
ATOM   4248  CA  ILE A 918      22.680  56.020  54.700  1.00  0.00           C
ATOM   4249  HA  ILE A 918      22.550  56.140  53.630  1.00  0.00           H
ATOM   4250  CB  ILE A 918      21.920  57.170  55.270  1.00  0.00           C
ATOM   4251  HB  ILE A 918      21.930  57.030  56.380  1.00  0.00           H
ATOM   4252  CG2 ILE A 918      22.730  58.460  54.980  1.00  0.00           C
ATOM   4253 HG21 ILE A 918      22.150  59.380  55.190  1.00  0.00           H
ATOM   4254 HG22 ILE A 918      22.870  58.410  53.880  1.00  0.00           H
ATOM   4255 HG23 ILE A 918      23.750  58.540  55.420  1.00  0.00           H
ATOM   4256  CG1 ILE A 918      20.450  57.320  54.780  1.00  0.00           C
ATOM   4257 HG11 ILE A 918      20.080  58.300  55.180  1.00  0.00           H
ATOM   4258 HG12 ILE A 918      19.810  56.560  55.270  1.00  0.00           H
ATOM   4259  CD  ILE A 918      20.250  57.440  53.220  1.00  0.00           C
ATOM   4260  HD1 ILE A 918      20.420  56.480  52.700  1.00  0.00           H
ATOM   4261  HD2 ILE A 918      20.830  58.280  52.780  1.00  0.00           H
ATOM   4262  HD3 ILE A 918      19.180  57.640  52.990  1.00  0.00           H
ATOM   4263  C   ILE A 918      24.210  55.880  55.040  1.00  0.00           C
ATOM   4264  O   ILE A 918      25.070  56.240  54.230  1.00  0.00           O
ATOM   4265  N   PRO A 919      24.640  55.310  56.210  1.00  0.00           N
ATOM   4266  CD  PRO A 919      23.950  55.390  57.470  1.00  0.00           C
ATOM   4267  HD1 PRO A 919      22.910  55.010  57.370  1.00  0.00           H
ATOM   4268  HD2 PRO A 919      23.970  56.450  57.790  1.00  0.00           H
ATOM   4269  CA  PRO A 919      26.080  55.060  56.370  1.00  0.00           C
ATOM   4270  HA  PRO A 919      26.660  55.940  56.180  1.00  0.00           H
ATOM   4271  CB  PRO A 919      26.250  54.760  57.910  1.00  0.00           C
ATOM   4272  HB1 PRO A 919      26.700  55.670  58.340  1.00  0.00           H
ATOM   4273  HB2 PRO A 919      26.870  53.870  58.130  1.00  0.00           H
ATOM   4274  CG  PRO A 919      24.840  54.500  58.390  1.00  0.00           C
ATOM   4275  HG1 PRO A 919      24.590  53.420  58.330  1.00  0.00           H
ATOM   4276  HG2 PRO A 919      24.830  54.840  59.450  1.00  0.00           H
ATOM   4277  C   PRO A 919      26.560  53.910  55.520  1.00  0.00           C
ATOM   4278  O   PRO A 919      27.740  53.970  55.100  1.00  0.00           O
ATOM   4279  N   ALA A 920      25.730  52.910  55.200  1.00  0.00           N
ATOM   4280  HN  ALA A 920      24.820  52.980  55.600  1.00  0.00           H
ATOM   4281  CA  ALA A 920      26.010  51.830  54.200  1.00  0.00           C
ATOM   4282  HA  ALA A 920      26.890  51.290  54.530  1.00  0.00           H
ATOM   4283  CB  ALA A 920      24.920  50.850  54.160  1.00  0.00           C
ATOM   4284  HB1 ALA A 920      24.690  50.600  55.230  1.00  0.00           H
ATOM   4285  HB2 ALA A 920      25.100  49.860  53.710  1.00  0.00           H
ATOM   4286  HB3 ALA A 920      24.030  51.310  53.680  1.00  0.00           H
ATOM   4287  C   ALA A 920      26.360  52.480  52.780  1.00  0.00           C
ATOM   4288  O   ALA A 920      27.220  51.920  52.070  1.00  0.00           O
ATOM   4289  N   LEU A 921      25.670  53.560  52.350  1.00  0.00           N
ATOM   4290  HN  LEU A 921      24.800  53.720  52.810  1.00  0.00           H
ATOM   4291  CA  LEU A 921      25.910  54.400  51.180  1.00  0.00           C
ATOM   4292  HA  LEU A 921      25.950  53.790  50.290  1.00  0.00           H
ATOM   4293  CB  LEU A 921      24.730  55.490  51.020  1.00  0.00           C
ATOM   4294  HB1 LEU A 921      24.390  55.820  52.020  1.00  0.00           H
ATOM   4295  HB2 LEU A 921      23.890  54.990  50.490  1.00  0.00           H
ATOM   4296  CG  LEU A 921      25.230  56.740  50.240  1.00  0.00           C
ATOM   4297  HG  LEU A 921      26.070  57.160  50.810  1.00  0.00           H
ATOM   4298  CD1 LEU A 921      25.690  56.410  48.780  1.00  0.00           C
ATOM   4299 HD11 LEU A 921      26.120  57.300  48.260  1.00  0.00           H
ATOM   4300 HD12 LEU A 921      24.770  56.020  48.280  1.00  0.00           H
ATOM   4301 HD13 LEU A 921      26.460  55.610  48.740  1.00  0.00           H
ATOM   4302  CD2 LEU A 921      24.130  57.750  50.140  1.00  0.00           C
ATOM   4303 HD21 LEU A 921      23.310  57.290  49.520  1.00  0.00           H
ATOM   4304 HD22 LEU A 921      24.510  58.640  49.610  1.00  0.00           H
ATOM   4305 HD23 LEU A 921      23.740  58.070  51.140  1.00  0.00           H
ATOM   4306  C   LEU A 921      27.360  55.020  51.320  1.00  0.00           C
ATOM   4307  O   LEU A 921      28.180  54.700  50.450  1.00  0.00           O
ATOM   4308  N   LEU A 922      27.730  55.640  52.470  1.00  0.00           N
ATOM   4309  HN  LEU A 922      27.180  55.580  53.300  1.00  0.00           H
ATOM   4310  CA  LEU A 922      29.070  56.120  52.650  1.00  0.00           C
ATOM   4311  HA  LEU A 922      29.350  56.700  51.780  1.00  0.00           H
ATOM   4312  CB  LEU A 922      29.170  57.060  53.860  1.00  0.00           C
ATOM   4313  HB1 LEU A 922      28.940  56.530  54.810  1.00  0.00           H
ATOM   4314  HB2 LEU A 922      28.570  57.980  53.710  1.00  0.00           H
ATOM   4315  CG  LEU A 922      30.650  57.600  54.120  1.00  0.00           C
ATOM   4316  HG  LEU A 922      31.360  56.760  54.290  1.00  0.00           H
ATOM   4317  CD1 LEU A 922      31.260  58.400  52.970  1.00  0.00           C
ATOM   4318 HD11 LEU A 922      31.300  57.720  52.090  1.00  0.00           H
ATOM   4319 HD12 LEU A 922      32.250  58.910  53.070  1.00  0.00           H
ATOM   4320 HD13 LEU A 922      30.670  59.280  52.650  1.00  0.00           H
ATOM   4321  CD2 LEU A 922      30.650  58.370  55.530  1.00  0.00           C
ATOM   4322 HD21 LEU A 922      31.700  58.640  55.810  1.00  0.00           H
ATOM   4323 HD22 LEU A 922      30.140  57.820  56.340  1.00  0.00           H
ATOM   4324 HD23 LEU A 922      30.060  59.300  55.360  1.00  0.00           H
ATOM   4325  C   LEU A 922      30.110  54.980  52.750  1.00  0.00           C
ATOM   4326  O   LEU A 922      31.120  55.020  52.060  1.00  0.00           O
ATOM   4327  N   CYS A 923      29.860  53.850  53.470  1.00  0.00           N
ATOM   4328  HN  CYS A 923      29.000  53.700  53.950  1.00  0.00           H
ATOM   4329  CA  CYS A 923      30.810  52.740  53.410  1.00  0.00           C
ATOM   4330  HA  CYS A 923      31.750  53.160  53.710  1.00  0.00           H
ATOM   4331  CB  CYS A 923      30.440  51.570  54.360  1.00  0.00           C
ATOM   4332  HB1 CYS A 923      29.700  50.910  53.870  1.00  0.00           H
ATOM   4333  HB2 CYS A 923      30.140  52.020  55.330  1.00  0.00           H
ATOM   4334  SG  CYS A 923      31.920  50.550  54.880  1.00  0.00           S
ATOM   4335  HG1 CYS A 923      32.240  51.290  55.930  1.00  0.00           H
ATOM   4336  C   CYS A 923      31.110  52.170  52.070  1.00  0.00           C
ATOM   4337  O   CYS A 923      32.270  51.860  51.690  1.00  0.00           O
ATOM   4338  N   THR A 924      30.040  52.020  51.210  1.00  0.00           N
ATOM   4339  HN  THR A 924      29.160  52.310  51.570  1.00  0.00           H
ATOM   4340  CA  THR A 924      30.040  51.480  49.820  1.00  0.00           C
ATOM   4341  HA  THR A 924      30.430  50.490  49.910  1.00  0.00           H
ATOM   4342  CB  THR A 924      28.670  51.500  49.130  1.00  0.00           C
ATOM   4343  HB  THR A 924      28.330  52.560  49.130  1.00  0.00           H
ATOM   4344  OG1 THR A 924      27.830  50.610  49.750  1.00  0.00           O
ATOM   4345  HG1 THR A 924      27.520  51.160  50.480  1.00  0.00           H
ATOM   4346  CG2 THR A 924      28.710  51.020  47.730  1.00  0.00           C
ATOM   4347 HG21 THR A 924      29.400  51.640  47.120  1.00  0.00           H
ATOM   4348 HG22 THR A 924      27.680  51.130  47.330  1.00  0.00           H
ATOM   4349 HG23 THR A 924      28.920  49.940  47.590  1.00  0.00           H
ATOM   4350  C   THR A 924      31.010  52.400  48.990  1.00  0.00           C
ATOM   4351  O   THR A 924      31.900  51.800  48.420  1.00  0.00           O
ATOM   4352  N   ILE A 925      30.940  53.730  49.160  1.00  0.00           N
ATOM   4353  HN  ILE A 925      30.350  54.050  49.900  1.00  0.00           H
ATOM   4354  CA  ILE A 925      31.810  54.690  48.550  1.00  0.00           C
ATOM   4355  HA  ILE A 925      31.780  54.590  47.470  1.00  0.00           H
ATOM   4356  CB  ILE A 925      31.380  56.140  48.760  1.00  0.00           C
ATOM   4357  HB  ILE A 925      31.200  56.390  49.840  1.00  0.00           H
ATOM   4358  CG2 ILE A 925      32.400  57.230  48.330  1.00  0.00           C
ATOM   4359 HG21 ILE A 925      32.120  58.280  48.510  1.00  0.00           H
ATOM   4360 HG22 ILE A 925      32.840  57.140  47.310  1.00  0.00           H
ATOM   4361 HG23 ILE A 925      33.230  57.060  49.050  1.00  0.00           H
ATOM   4362  CG1 ILE A 925      29.930  56.290  48.110  1.00  0.00           C
ATOM   4363 HG11 ILE A 925      29.320  57.030  48.680  1.00  0.00           H
ATOM   4364 HG12 ILE A 925      29.320  55.370  48.280  1.00  0.00           H
ATOM   4365  CD  ILE A 925      30.000  56.600  46.570  1.00  0.00           C
ATOM   4366  HD1 ILE A 925      30.410  55.680  46.110  1.00  0.00           H
ATOM   4367  HD2 ILE A 925      30.630  57.480  46.310  1.00  0.00           H
ATOM   4368  HD3 ILE A 925      29.000  56.890  46.180  1.00  0.00           H
ATOM   4369  C   ILE A 925      33.250  54.490  48.820  1.00  0.00           C
ATOM   4370  O   ILE A 925      34.110  54.540  48.000  1.00  0.00           O
ATOM   4371  N   LEU A 926      33.540  54.160  50.080  1.00  0.00           N
ATOM   4372  HN  LEU A 926      32.790  54.040  50.720  1.00  0.00           H
ATOM   4373  CA  LEU A 926      34.880  53.840  50.540  1.00  0.00           C
ATOM   4374  HA  LEU A 926      35.430  54.720  50.240  1.00  0.00           H
ATOM   4375  CB  LEU A 926      35.150  53.850  52.120  1.00  0.00           C
ATOM   4376  HB1 LEU A 926      36.250  53.980  52.240  1.00  0.00           H
ATOM   4377  HB2 LEU A 926      34.910  52.820  52.470  1.00  0.00           H
ATOM   4378  CG  LEU A 926      34.430  54.910  52.920  1.00  0.00           C
ATOM   4379  HG  LEU A 926      33.330  55.060  52.830  1.00  0.00           H
ATOM   4380  CD1 LEU A 926      34.540  54.470  54.420  1.00  0.00           C
ATOM   4381 HD11 LEU A 926      33.610  54.740  54.990  1.00  0.00           H
ATOM   4382 HD12 LEU A 926      35.350  55.060  54.860  1.00  0.00           H
ATOM   4383 HD13 LEU A 926      34.840  53.400  54.490  1.00  0.00           H
ATOM   4384  CD2 LEU A 926      35.200  56.270  52.650  1.00  0.00           C
ATOM   4385 HD21 LEU A 926      34.770  57.000  53.360  1.00  0.00           H
ATOM   4386 HD22 LEU A 926      35.060  56.610  51.600  1.00  0.00           H
ATOM   4387 HD23 LEU A 926      36.260  56.220  52.930  1.00  0.00           H
ATOM   4388  C   LEU A 926      35.540  52.600  49.880  1.00  0.00           C
ATOM   4389  O   LEU A 926      36.690  52.560  49.410  1.00  0.00           O
ATOM   4390  N   ILE A 927      34.740  51.570  49.850  1.00  0.00           N
ATOM   4391  HN  ILE A 927      33.900  51.440  50.360  1.00  0.00           H
ATOM   4392  CA  ILE A 927      35.040  50.310  49.210  1.00  0.00           C
ATOM   4393  HA  ILE A 927      35.940  49.920  49.640  1.00  0.00           H
ATOM   4394  CB  ILE A 927      33.960  49.290  49.500  1.00  0.00           C
ATOM   4395  HB  ILE A 927      32.950  49.710  49.270  1.00  0.00           H
ATOM   4396  CG2 ILE A 927      34.100  48.060  48.600  1.00  0.00           C
ATOM   4397 HG21 ILE A 927      33.470  47.180  48.870  1.00  0.00           H
ATOM   4398 HG22 ILE A 927      35.120  47.640  48.710  1.00  0.00           H
ATOM   4399 HG23 ILE A 927      33.850  48.320  47.550  1.00  0.00           H
ATOM   4400  CG1 ILE A 927      33.860  48.790  51.010  1.00  0.00           C
ATOM   4401 HG11 ILE A 927      32.930  48.190  51.040  1.00  0.00           H
ATOM   4402 HG12 ILE A 927      33.630  49.650  51.670  1.00  0.00           H
ATOM   4403  CD  ILE A 927      35.090  48.110  51.480  1.00  0.00           C
ATOM   4404  HD1 ILE A 927      35.110  47.800  52.550  1.00  0.00           H
ATOM   4405  HD2 ILE A 927      36.030  48.670  51.270  1.00  0.00           H
ATOM   4406  HD3 ILE A 927      35.110  47.160  50.910  1.00  0.00           H
ATOM   4407  C   ILE A 927      35.310  50.450  47.730  1.00  0.00           C
ATOM   4408  O   ILE A 927      36.130  49.750  47.090  1.00  0.00           O
ATOM   4409  N   PHE A 928      34.550  51.310  47.070  1.00  0.00           N
ATOM   4410  HN  PHE A 928      33.760  51.750  47.500  1.00  0.00           H
ATOM   4411  CA  PHE A 928      34.760  51.590  45.680  1.00  0.00           C
ATOM   4412  HA  PHE A 928      34.570  50.680  45.140  1.00  0.00           H
ATOM   4413  CB  PHE A 928      33.490  52.450  45.330  1.00  0.00           C
ATOM   4414  HB1 PHE A 928      33.400  53.390  45.940  1.00  0.00           H
ATOM   4415  HB2 PHE A 928      32.550  51.980  45.670  1.00  0.00           H
ATOM   4416  CG  PHE A 928      33.490  52.800  43.870  1.00  0.00           C
ATOM   4417  CD1 PHE A 928      32.690  51.960  43.090  1.00  0.00           C
ATOM   4418  HD1 PHE A 928      32.300  51.140  43.660  1.00  0.00           H
ATOM   4419  CE1 PHE A 928      32.480  52.150  41.710  1.00  0.00           C
ATOM   4420  HE1 PHE A 928      31.900  51.410  41.180  1.00  0.00           H
ATOM   4421  CZ  PHE A 928      33.140  53.170  41.080  1.00  0.00           C
ATOM   4422  HZ  PHE A 928      33.000  53.260  40.010  1.00  0.00           H
ATOM   4423  CD2 PHE A 928      34.090  53.880  43.180  1.00  0.00           C
ATOM   4424  HD2 PHE A 928      34.640  54.570  43.790  1.00  0.00           H
ATOM   4425  CE2 PHE A 928      33.910  54.070  41.830  1.00  0.00           C
ATOM   4426  HE2 PHE A 928      34.340  54.970  41.410  1.00  0.00           H
ATOM   4427  C   PHE A 928      36.180  52.150  45.320  1.00  0.00           C
ATOM   4428  O   PHE A 928      36.780  51.710  44.380  1.00  0.00           O
ATOM   4429  N   MET A 929      36.610  53.160  46.130  1.00  0.00           N
ATOM   4430  HN  MET A 929      36.020  53.480  46.870  1.00  0.00           H
ATOM   4431  CA  MET A 929      37.890  53.790  46.020  1.00  0.00           C
ATOM   4432  HA  MET A 929      37.900  54.290  45.060  1.00  0.00           H
ATOM   4433  CB  MET A 929      38.300  54.710  47.110  1.00  0.00           C
ATOM   4434  HB1 MET A 929      39.240  55.270  46.920  1.00  0.00           H
ATOM   4435  HB2 MET A 929      38.450  54.180  48.080  1.00  0.00           H
ATOM   4436  CG  MET A 929      37.260  55.750  47.440  1.00  0.00           C
ATOM   4437  HG1 MET A 929      37.690  56.500  48.140  1.00  0.00           H
ATOM   4438  HG2 MET A 929      36.530  55.160  48.050  1.00  0.00           H
ATOM   4439  SD  MET A 929      36.480  56.520  45.940  1.00  0.00           S
ATOM   4440  CE  MET A 929      37.720  57.650  45.220  1.00  0.00           C
ATOM   4441  HE1 MET A 929      38.220  58.240  46.030  1.00  0.00           H
ATOM   4442  HE2 MET A 929      37.270  58.370  44.510  1.00  0.00           H
ATOM   4443  HE3 MET A 929      38.470  57.080  44.650  1.00  0.00           H
ATOM   4444  C   MET A 929      39.060  52.790  46.070  1.00  0.00           C
ATOM   4445  O   MET A 929      39.940  52.820  45.220  1.00  0.00           O
ATOM   4446  N   ASP A 930      39.150  51.940  47.070  1.00  0.00           N
ATOM   4447  HN  ASP A 930      38.540  52.040  47.860  1.00  0.00           H
ATOM   4448  CA  ASP A 930      40.160  51.010  47.230  1.00  0.00           C
ATOM   4449  HA  ASP A 930      41.090  51.510  47.010  1.00  0.00           H
ATOM   4450  CB  ASP A 930      40.140  50.400  48.650  1.00  0.00           C
ATOM   4451  HB1 ASP A 930      40.760  49.490  48.750  1.00  0.00           H
ATOM   4452  HB2 ASP A 930      39.100  50.180  48.980  1.00  0.00           H
ATOM   4453  CG  ASP A 930      40.660  51.500  49.620  1.00  0.00           C
ATOM   4454  OD1 ASP A 930      40.460  51.230  50.840  1.00  0.00           O
ATOM   4455  OD2 ASP A 930      41.220  52.520  49.270  1.00  0.00           O
ATOM   4456  C   ASP A 930      40.120  49.920  46.140  1.00  0.00           C
ATOM   4457  O   ASP A 930      41.110  49.510  45.580  1.00  0.00           O
ATOM   4458  N   GLN A 931      38.880  49.500  45.800  1.00  0.00           N
ATOM   4459  HN  GLN A 931      38.110  49.970  46.200  1.00  0.00           H
ATOM   4460  CA  GLN A 931      38.740  48.290  44.950  1.00  0.00           C
ATOM   4461  HA  GLN A 931      39.590  47.670  45.180  1.00  0.00           H
ATOM   4462  CB  GLN A 931      37.400  47.480  45.240  1.00  0.00           C
ATOM   4463  HB1 GLN A 931      36.520  48.130  45.030  1.00  0.00           H
ATOM   4464  HB2 GLN A 931      37.260  47.440  46.330  1.00  0.00           H
ATOM   4465  CG  GLN A 931      37.210  46.050  44.650  1.00  0.00           C
ATOM   4466  HG1 GLN A 931      36.960  46.050  43.580  1.00  0.00           H
ATOM   4467  HG2 GLN A 931      36.420  45.640  45.340  1.00  0.00           H
ATOM   4468  CD  GLN A 931      38.490  45.190  44.830  1.00  0.00           C
ATOM   4469  OE1 GLN A 931      39.070  45.110  45.910  1.00  0.00           O
ATOM   4470  NE2 GLN A 931      38.880  44.500  43.740  1.00  0.00           N
ATOM   4471 HE21 GLN A 931      39.450  43.710  43.890  1.00  0.00           H
ATOM   4472 HE22 GLN A 931      38.460  44.640  42.840  1.00  0.00           H
ATOM   4473  C   GLN A 931      38.840  48.560  43.500  1.00  0.00           C
ATOM   4474  O   GLN A 931      39.720  48.040  42.840  1.00  0.00           O
ATOM   4475  N   GLN A 932      37.960  49.470  42.920  1.00  0.00           N
ATOM   4476  HN  GLN A 932      37.230  49.980  43.360  1.00  0.00           H
ATOM   4477  CA  GLN A 932      38.000  49.610  41.510  1.00  0.00           C
ATOM   4478  HA  GLN A 932      37.930  48.630  41.050  1.00  0.00           H
ATOM   4479  CB  GLN A 932      36.730  50.480  41.190  1.00  0.00           C
ATOM   4480  HB1 GLN A 932      36.750  50.750  40.100  1.00  0.00           H
ATOM   4481  HB2 GLN A 932      36.860  51.460  41.680  1.00  0.00           H
ATOM   4482  CG  GLN A 932      35.340  50.000  41.570  1.00  0.00           C
ATOM   4483  HG1 GLN A 932      34.550  50.580  41.060  1.00  0.00           H
ATOM   4484  HG2 GLN A 932      35.100  50.090  42.650  1.00  0.00           H
ATOM   4485  CD  GLN A 932      35.030  48.560  41.250  1.00  0.00           C
ATOM   4486  OE1 GLN A 932      35.360  47.670  42.020  1.00  0.00           O
ATOM   4487  NE2 GLN A 932      34.390  48.230  40.140  1.00  0.00           N
ATOM   4488 HE21 GLN A 932      34.140  47.260  40.030  1.00  0.00           H
ATOM   4489 HE22 GLN A 932      34.080  48.980  39.560  1.00  0.00           H
ATOM   4490  C   GLN A 932      39.280  50.220  40.920  1.00  0.00           C
ATOM   4491  O   GLN A 932      39.870  49.690  39.910  1.00  0.00           O
ATOM   4492  N   ILE A 933      39.860  51.300  41.490  1.00  0.00           N
ATOM   4493  HN  ILE A 933      39.380  51.690  42.280  1.00  0.00           H
ATOM   4494  CA  ILE A 933      41.150  51.890  41.120  1.00  0.00           C
ATOM   4495  HA  ILE A 933      41.140  51.990  40.040  1.00  0.00           H
ATOM   4496  CB  ILE A 933      41.430  53.310  41.680  1.00  0.00           C
ATOM   4497  HB  ILE A 933      41.590  53.150  42.770  1.00  0.00           H
ATOM   4498  CG2 ILE A 933      42.740  53.990  41.190  1.00  0.00           C
ATOM   4499 HG21 ILE A 933      43.670  53.400  41.310  1.00  0.00           H
ATOM   4500 HG22 ILE A 933      42.790  55.040  41.540  1.00  0.00           H
ATOM   4501 HG23 ILE A 933      42.540  54.050  40.100  1.00  0.00           H
ATOM   4502  CG1 ILE A 933      40.110  54.260  41.510  1.00  0.00           C
ATOM   4503 HG11 ILE A 933      39.160  53.720  41.700  1.00  0.00           H
ATOM   4504 HG12 ILE A 933      40.160  54.540  40.430  1.00  0.00           H
ATOM   4505  CD  ILE A 933      40.000  55.620  42.230  1.00  0.00           C
ATOM   4506  HD1 ILE A 933      39.220  56.260  41.760  1.00  0.00           H
ATOM   4507  HD2 ILE A 933      40.980  56.130  42.110  1.00  0.00           H
ATOM   4508  HD3 ILE A 933      39.810  55.460  43.310  1.00  0.00           H
ATOM   4509  C   ILE A 933      42.340  50.950  41.200  1.00  0.00           C
ATOM   4510  O   ILE A 933      43.050  50.750  40.250  1.00  0.00           O
ATOM   4511  N   THR A 934      42.530  50.240  42.310  1.00  0.00           N
ATOM   4512  HN  THR A 934      41.940  50.270  43.110  1.00  0.00           H
ATOM   4513  CA  THR A 934      43.600  49.260  42.440  1.00  0.00           C
ATOM   4514  HA  THR A 934      44.560  49.730  42.310  1.00  0.00           H
ATOM   4515  CB  THR A 934      43.680  48.560  43.800  1.00  0.00           C
ATOM   4516  HB  THR A 934      42.710  48.050  44.050  1.00  0.00           H
ATOM   4517  OG1 THR A 934      43.680  49.530  44.800  1.00  0.00           O
ATOM   4518  HG1 THR A 934      42.860  49.430  45.270  1.00  0.00           H
ATOM   4519  CG2 THR A 934      44.860  47.640  44.080  1.00  0.00           C
ATOM   4520 HG21 THR A 934      44.990  46.720  43.470  1.00  0.00           H
ATOM   4521 HG22 THR A 934      44.760  47.220  45.100  1.00  0.00           H
ATOM   4522 HG23 THR A 934      45.840  48.140  43.960  1.00  0.00           H
ATOM   4523  C   THR A 934      43.640  48.170  41.440  1.00  0.00           C
ATOM   4524  O   THR A 934      44.620  47.860  40.760  1.00  0.00           O
ATOM   4525  N   ALA A 935      42.460  47.520  41.210  1.00  0.00           N
ATOM   4526  HN  ALA A 935      41.720  47.720  41.840  1.00  0.00           H
ATOM   4527  CA  ALA A 935      42.220  46.670  40.020  1.00  0.00           C
ATOM   4528  HA  ALA A 935      42.700  45.700  40.140  1.00  0.00           H
ATOM   4529  CB  ALA A 935      40.730  46.250  39.960  1.00  0.00           C
ATOM   4530  HB1 ALA A 935      39.970  47.050  39.790  1.00  0.00           H
ATOM   4531  HB2 ALA A 935      40.440  45.890  40.960  1.00  0.00           H
ATOM   4532  HB3 ALA A 935      40.520  45.450  39.210  1.00  0.00           H
ATOM   4533  C   ALA A 935      42.600  47.310  38.700  1.00  0.00           C
ATOM   4534  O   ALA A 935      43.330  46.840  37.860  1.00  0.00           O
ATOM   4535  N   VAL A 936      42.140  48.560  38.480  1.00  0.00           N
ATOM   4536  HN  VAL A 936      41.680  49.060  39.220  1.00  0.00           H
ATOM   4537  CA  VAL A 936      42.420  49.280  37.240  1.00  0.00           C
ATOM   4538  HA  VAL A 936      42.160  48.660  36.390  1.00  0.00           H
ATOM   4539  CB  VAL A 936      41.600  50.620  36.960  1.00  0.00           C
ATOM   4540  HB  VAL A 936      41.660  51.190  37.910  1.00  0.00           H
ATOM   4541  CG1 VAL A 936      42.150  51.410  35.800  1.00  0.00           C
ATOM   4542 HG11 VAL A 936      42.030  50.860  34.850  1.00  0.00           H
ATOM   4543 HG12 VAL A 936      43.210  51.740  35.950  1.00  0.00           H
ATOM   4544 HG13 VAL A 936      41.550  52.340  35.670  1.00  0.00           H
ATOM   4545  CG2 VAL A 936      40.060  50.350  36.830  1.00  0.00           C
ATOM   4546 HG21 VAL A 936      39.690  50.380  35.790  1.00  0.00           H
ATOM   4547 HG22 VAL A 936      39.410  50.940  37.520  1.00  0.00           H
ATOM   4548 HG23 VAL A 936      39.930  49.300  37.170  1.00  0.00           H
ATOM   4549  C   VAL A 936      43.870  49.670  37.020  1.00  0.00           C
ATOM   4550  O   VAL A 936      44.310  49.540  35.870  1.00  0.00           O
ATOM   4551  N   ILE A 937      44.660  50.080  38.060  1.00  0.00           N
ATOM   4552  HN  ILE A 937      44.150  50.130  38.920  1.00  0.00           H
ATOM   4553  CA  ILE A 937      46.010  50.450  37.950  1.00  0.00           C
ATOM   4554  HA  ILE A 937      46.100  51.150  37.130  1.00  0.00           H
ATOM   4555  CB  ILE A 937      46.490  51.020  39.300  1.00  0.00           C
ATOM   4556  HB  ILE A 937      46.100  50.360  40.100  1.00  0.00           H
ATOM   4557  CG2 ILE A 937      48.020  50.930  39.450  1.00  0.00           C
ATOM   4558 HG21 ILE A 937      48.330  49.890  39.660  1.00  0.00           H
ATOM   4559 HG22 ILE A 937      48.190  51.380  40.450  1.00  0.00           H
ATOM   4560 HG23 ILE A 937      48.450  51.460  38.570  1.00  0.00           H
ATOM   4561  CG1 ILE A 937      45.940  52.480  39.590  1.00  0.00           C
ATOM   4562 HG11 ILE A 937      46.350  52.890  40.540  1.00  0.00           H
ATOM   4563 HG12 ILE A 937      44.840  52.400  39.740  1.00  0.00           H
ATOM   4564  CD  ILE A 937      46.200  53.490  38.430  1.00  0.00           C
ATOM   4565  HD1 ILE A 937      47.230  53.690  38.060  1.00  0.00           H
ATOM   4566  HD2 ILE A 937      45.840  54.510  38.670  1.00  0.00           H
ATOM   4567  HD3 ILE A 937      45.510  53.250  37.590  1.00  0.00           H
ATOM   4568  C   ILE A 937      46.960  49.330  37.540  1.00  0.00           C
ATOM   4569  O   ILE A 937      47.790  49.390  36.590  1.00  0.00           O
ATOM   4570  N   ILE A 938      46.820  48.170  38.090  1.00  0.00           N
ATOM   4571  HN  ILE A 938      46.060  48.190  38.750  1.00  0.00           H
ATOM   4572  CA  ILE A 938      47.660  47.040  37.810  1.00  0.00           C
ATOM   4573  HA  ILE A 938      48.670  47.430  37.740  1.00  0.00           H
ATOM   4574  CB  ILE A 938      47.830  46.070  38.950  1.00  0.00           C
ATOM   4575  HB  ILE A 938      48.480  45.220  38.640  1.00  0.00           H
ATOM   4576  CG2 ILE A 938      48.580  46.930  40.070  1.00  0.00           C
ATOM   4577 HG21 ILE A 938      49.430  47.510  39.640  1.00  0.00           H
ATOM   4578 HG22 ILE A 938      48.940  46.340  40.940  1.00  0.00           H
ATOM   4579 HG23 ILE A 938      47.900  47.700  40.480  1.00  0.00           H
ATOM   4580  CG1 ILE A 938      46.560  45.270  39.410  1.00  0.00           C
ATOM   4581 HG11 ILE A 938      45.990  44.990  38.500  1.00  0.00           H
ATOM   4582 HG12 ILE A 938      46.010  46.040  40.010  1.00  0.00           H
ATOM   4583  CD  ILE A 938      46.840  44.050  40.220  1.00  0.00           C
ATOM   4584  HD1 ILE A 938      47.510  43.460  39.550  1.00  0.00           H
ATOM   4585  HD2 ILE A 938      45.960  43.410  40.430  1.00  0.00           H
ATOM   4586  HD3 ILE A 938      47.310  44.100  41.240  1.00  0.00           H
ATOM   4587  C   ILE A 938      47.200  46.260  36.550  1.00  0.00           C
ATOM   4588  O   ILE A 938      47.900  45.370  36.030  1.00  0.00           O
ATOM   4589  N   ASN A 939      46.140  46.670  35.920  1.00  0.00           N
ATOM   4590  HN  ASN A 939      45.610  47.380  36.390  1.00  0.00           H
ATOM   4591  CA  ASN A 939      45.700  46.330  34.610  1.00  0.00           C
ATOM   4592  HA  ASN A 939      46.170  45.380  34.430  1.00  0.00           H
ATOM   4593  CB  ASN A 939      44.150  46.190  34.590  1.00  0.00           C
ATOM   4594  HB1 ASN A 939      43.730  47.220  34.600  1.00  0.00           H
ATOM   4595  HB2 ASN A 939      43.780  45.760  35.550  1.00  0.00           H
ATOM   4596  CG  ASN A 939      43.510  45.380  33.470  1.00  0.00           C
ATOM   4597  OD1 ASN A 939      43.800  44.230  33.190  1.00  0.00           O
ATOM   4598  ND2 ASN A 939      42.530  46.070  32.770  1.00  0.00           N
ATOM   4599 HD21 ASN A 939      42.190  46.970  33.060  1.00  0.00           H
ATOM   4600 HD22 ASN A 939      42.380  45.710  31.840  1.00  0.00           H
ATOM   4601  C   ASN A 939      46.240  47.260  33.470  1.00  0.00           C
ATOM   4602  O   ASN A 939      45.860  47.120  32.340  1.00  0.00           O
ATOM   4603  N   ARG A 940      47.200  48.130  33.790  1.00  0.00           N
ATOM   4604  HN  ARG A 940      47.560  48.070  34.710  1.00  0.00           H
ATOM   4605  CA  ARG A 940      47.750  49.010  32.790  1.00  0.00           C
ATOM   4606  HA  ARG A 940      46.860  49.310  32.260  1.00  0.00           H
ATOM   4607  CB  ARG A 940      48.380  50.230  33.530  1.00  0.00           C
ATOM   4608  HB1 ARG A 940      48.990  50.800  32.800  1.00  0.00           H
ATOM   4609  HB2 ARG A 940      49.120  49.870  34.270  1.00  0.00           H
ATOM   4610  CG  ARG A 940      47.320  51.130  34.180  1.00  0.00           C
ATOM   4611  HG1 ARG A 940      46.690  50.630  34.950  1.00  0.00           H
ATOM   4612  HG2 ARG A 940      46.580  51.390  33.390  1.00  0.00           H
ATOM   4613  CD  ARG A 940      47.910  52.380  34.790  1.00  0.00           C
ATOM   4614  HD1 ARG A 940      47.190  52.990  35.380  1.00  0.00           H
ATOM   4615  HD2 ARG A 940      48.450  53.040  34.060  1.00  0.00           H
ATOM   4616  NE  ARG A 940      49.000  51.920  35.730  1.00  0.00           N
ATOM   4617  HE  ARG A 940      49.140  50.940  35.930  1.00  0.00           H
ATOM   4618  CZ  ARG A 940      49.790  52.670  36.470  1.00  0.00           C
ATOM   4619  NH1 ARG A 940      49.860  54.000  36.420  1.00  0.00           N
ATOM   4620 HH11 ARG A 940      49.420  54.380  35.610  1.00  0.00           H
ATOM   4621 HH12 ARG A 940      50.550  54.550  36.900  1.00  0.00           H
ATOM   4622  NH2 ARG A 940      50.530  52.000  37.320  1.00  0.00           N
ATOM   4623 HH21 ARG A 940      50.450  51.010  37.460  1.00  0.00           H
ATOM   4624 HH22 ARG A 940      51.330  52.460  37.720  1.00  0.00           H
ATOM   4625  C   ARG A 940      48.720  48.360  31.780  1.00  0.00           C
ATOM   4626  O   ARG A 940      49.430  47.390  32.160  1.00  0.00           O
ATOM   4627  N   LYS A 941      48.740  48.870  30.560  1.00  0.00           N
ATOM   4628  HN  LYS A 941      48.160  49.640  30.300  1.00  0.00           H
ATOM   4629  CA  LYS A 941      49.600  48.440  29.480  1.00  0.00           C
ATOM   4630  HA  LYS A 941      49.250  48.760  28.520  1.00  0.00           H
ATOM   4631  CB  LYS A 941      50.910  49.280  29.650  1.00  0.00           C
ATOM   4632  HB1 LYS A 941      51.660  48.750  29.030  1.00  0.00           H
ATOM   4633  HB2 LYS A 941      51.260  49.120  30.690  1.00  0.00           H
ATOM   4634  CG  LYS A 941      50.690  50.830  29.480  1.00  0.00           C
ATOM   4635  HG1 LYS A 941      50.250  51.280  30.400  1.00  0.00           H
ATOM   4636  HG2 LYS A 941      49.970  51.050  28.660  1.00  0.00           H
ATOM   4637  CD  LYS A 941      52.070  51.550  29.160  1.00  0.00           C
ATOM   4638  HD1 LYS A 941      52.680  51.510  30.090  1.00  0.00           H
ATOM   4639  HD2 LYS A 941      51.800  52.620  29.090  1.00  0.00           H
ATOM   4640  CE  LYS A 941      52.700  51.170  27.790  1.00  0.00           C
ATOM   4641  HE1 LYS A 941      51.960  51.310  26.960  1.00  0.00           H
ATOM   4642  HE2 LYS A 941      52.890  50.080  27.700  1.00  0.00           H
ATOM   4643  NZ  LYS A 941      53.890  52.000  27.400  1.00  0.00           N
ATOM   4644  HZ1 LYS A 941      53.560  52.970  27.260  1.00  0.00           H
ATOM   4645  HZ2 LYS A 941      54.340  51.530  26.580  1.00  0.00           H
ATOM   4646  HZ3 LYS A 941      54.520  52.060  28.230  1.00  0.00           H
ATOM   4647  C   LYS A 941      49.890  46.930  29.310  1.00  0.00           C
ATOM   4648  O   LYS A 941      49.080  46.170  28.830  1.00  0.00           O
ATOM   4649  N   GLU A 942      51.070  46.450  29.860  1.00  0.00           N
ATOM   4650  HN  GLU A 942      51.580  47.120  30.400  1.00  0.00           H
ATOM   4651  CA  GLU A 942      51.640  45.160  29.560  1.00  0.00           C
ATOM   4652  HA  GLU A 942      51.180  44.730  28.690  1.00  0.00           H
ATOM   4653  CB  GLU A 942      53.120  45.290  29.260  1.00  0.00           C
ATOM   4654  HB1 GLU A 942      53.490  44.360  28.780  1.00  0.00           H
ATOM   4655  HB2 GLU A 942      53.830  45.460  30.090  1.00  0.00           H
ATOM   4656  CG  GLU A 942      53.370  46.400  28.200  1.00  0.00           C
ATOM   4657  HG1 GLU A 942      53.510  47.280  28.870  1.00  0.00           H
ATOM   4658  HG2 GLU A 942      52.580  46.660  27.460  1.00  0.00           H
ATOM   4659  CD  GLU A 942      54.620  46.260  27.340  1.00  0.00           C
ATOM   4660  OE1 GLU A 942      55.560  46.960  27.710  1.00  0.00           O
ATOM   4661  OE2 GLU A 942      54.610  45.600  26.300  1.00  0.00           O
ATOM   4662  C   GLU A 942      51.320  44.250  30.710  1.00  0.00           C
ATOM   4663  O   GLU A 942      51.890  43.150  30.790  1.00  0.00           O
ATOM   4664  N   HSD A 943      50.530  44.710  31.710  1.00  0.00           N
ATOM   4665  HN  HSD A 943      50.100  45.600  31.640  1.00  0.00           H
ATOM   4666  CA  HSD A 943      50.080  43.900  32.830  1.00  0.00           C
ATOM   4667  HA  HSD A 943      50.430  42.910  32.620  1.00  0.00           H
ATOM   4668  CB  HSD A 943      50.490  44.380  34.200  1.00  0.00           C
ATOM   4669  HB1 HSD A 943      49.920  43.820  34.970  1.00  0.00           H
ATOM   4670  HB2 HSD A 943      50.080  45.380  34.440  1.00  0.00           H
ATOM   4671  ND1 HSD A 943      52.670  45.240  35.100  1.00  0.00           N
ATOM   4672  HD1 HSD A 943      52.300  45.900  35.750  1.00  0.00           H
ATOM   4673  CG  HSD A 943      51.910  44.190  34.590  1.00  0.00           C
ATOM   4674  CE1 HSD A 943      53.940  44.800  35.170  1.00  0.00           C
ATOM   4675  HE1 HSD A 943      54.670  45.460  35.620  1.00  0.00           H
ATOM   4676  NE2 HSD A 943      54.110  43.650  34.580  1.00  0.00           N
ATOM   4677  CD2 HSD A 943      52.790  43.240  34.230  1.00  0.00           C
ATOM   4678  HD2 HSD A 943      52.720  42.230  33.830  1.00  0.00           H
ATOM   4679  C   HSD A 943      48.540  43.600  32.830  1.00  0.00           C
ATOM   4680  O   HSD A 943      47.980  43.060  33.780  1.00  0.00           O
ATOM   4681  N   LYS A 944      47.940  43.990  31.710  1.00  0.00           N
ATOM   4682  HN  LYS A 944      48.540  44.490  31.090  1.00  0.00           H
ATOM   4683  CA  LYS A 944      46.560  43.870  31.290  1.00  0.00           C
ATOM   4684  HA  LYS A 944      46.060  44.190  32.190  1.00  0.00           H
ATOM   4685  CB  LYS A 944      46.250  44.810  30.070  1.00  0.00           C
ATOM   4686  HB1 LYS A 944      46.820  44.590  29.150  1.00  0.00           H
ATOM   4687  HB2 LYS A 944      46.730  45.710  30.500  1.00  0.00           H
ATOM   4688  CG  LYS A 944      44.780  45.060  29.740  1.00  0.00           C
ATOM   4689  HG1 LYS A 944      44.260  45.310  30.700  1.00  0.00           H
ATOM   4690  HG2 LYS A 944      44.440  44.110  29.300  1.00  0.00           H
ATOM   4691  CD  LYS A 944      44.720  46.190  28.690  1.00  0.00           C
ATOM   4692  HD1 LYS A 944      43.760  46.050  28.160  1.00  0.00           H
ATOM   4693  HD2 LYS A 944      45.480  46.060  27.890  1.00  0.00           H
ATOM   4694  CE  LYS A 944      44.950  47.670  29.150  1.00  0.00           C
ATOM   4695  HE1 LYS A 944      44.670  48.410  28.370  1.00  0.00           H
ATOM   4696  HE2 LYS A 944      45.940  47.900  29.620  1.00  0.00           H
ATOM   4697  NZ  LYS A 944      44.080  47.860  30.370  1.00  0.00           N
ATOM   4698  HZ1 LYS A 944      44.180  48.830  30.740  1.00  0.00           H
ATOM   4699  HZ2 LYS A 944      44.520  47.350  31.160  1.00  0.00           H
ATOM   4700  HZ3 LYS A 944      43.090  47.600  30.210  1.00  0.00           H
ATOM   4701  C   LYS A 944      46.130  42.420  31.100  1.00  0.00           C
ATOM   4702  O   LYS A 944      46.780  41.450  30.610  1.00  0.00           O
ATOM   4703  N   LEU A 945      44.830  42.140  31.440  1.00  0.00           N
ATOM   4704  HN  LEU A 945      44.220  42.770  31.890  1.00  0.00           H
ATOM   4705  CA  LEU A 945      44.360  40.810  31.380  1.00  0.00           C
ATOM   4706  HA  LEU A 945      45.110  40.040  31.370  1.00  0.00           H
ATOM   4707  CB  LEU A 945      43.550  40.750  32.680  1.00  0.00           C
ATOM   4708  HB1 LEU A 945      43.110  39.720  32.750  1.00  0.00           H
ATOM   4709  HB2 LEU A 945      42.760  41.540  32.680  1.00  0.00           H
ATOM   4710  CG  LEU A 945      44.370  40.830  34.030  1.00  0.00           C
ATOM   4711  HG  LEU A 945      44.730  41.870  34.180  1.00  0.00           H
ATOM   4712  CD1 LEU A 945      43.490  40.510  35.250  1.00  0.00           C
ATOM   4713 HD11 LEU A 945      43.000  39.510  35.320  1.00  0.00           H
ATOM   4714 HD12 LEU A 945      42.600  41.180  35.330  1.00  0.00           H
ATOM   4715 HD13 LEU A 945      44.020  40.550  36.220  1.00  0.00           H
ATOM   4716  CD2 LEU A 945      45.580  39.850  34.020  1.00  0.00           C
ATOM   4717 HD21 LEU A 945      46.080  39.840  35.020  1.00  0.00           H
ATOM   4718 HD22 LEU A 945      46.280  40.170  33.210  1.00  0.00           H
ATOM   4719 HD23 LEU A 945      45.180  38.820  34.010  1.00  0.00           H
ATOM   4720  C   LEU A 945      43.590  40.510  30.100  1.00  0.00           C
ATOM   4721  O   LEU A 945      42.900  41.370  29.600  1.00  0.00           O
ATOM   4722  N   LYS A 946      43.620  39.200  29.730  1.00  0.00           N
ATOM   4723  HN  LYS A 946      44.300  38.580  30.130  1.00  0.00           H
ATOM   4724  CA  LYS A 946      42.940  38.660  28.610  1.00  0.00           C
ATOM   4725  HA  LYS A 946      43.030  39.300  27.730  1.00  0.00           H
ATOM   4726  CB  LYS A 946      43.480  37.280  28.190  1.00  0.00           C
ATOM   4727  HB1 LYS A 946      42.940  36.730  27.390  1.00  0.00           H
ATOM   4728  HB2 LYS A 946      43.510  36.680  29.140  1.00  0.00           H
ATOM   4729  CG  LYS A 946      45.040  37.240  27.810  1.00  0.00           C
ATOM   4730  HG1 LYS A 946      45.550  37.770  28.640  1.00  0.00           H
ATOM   4731  HG2 LYS A 946      45.170  38.020  27.030  1.00  0.00           H
ATOM   4732  CD  LYS A 946      45.540  35.910  27.310  1.00  0.00           C
ATOM   4733  HD1 LYS A 946      46.570  36.060  26.910  1.00  0.00           H
ATOM   4734  HD2 LYS A 946      44.910  35.520  26.490  1.00  0.00           H
ATOM   4735  CE  LYS A 946      45.690  34.890  28.430  1.00  0.00           C
ATOM   4736  HE1 LYS A 946      46.210  34.050  27.920  1.00  0.00           H
ATOM   4737  HE2 LYS A 946      44.660  34.730  28.810  1.00  0.00           H
ATOM   4738  NZ  LYS A 946      46.480  35.310  29.590  1.00  0.00           N
ATOM   4739  HZ1 LYS A 946      46.290  34.760  30.450  1.00  0.00           H
ATOM   4740  HZ2 LYS A 946      46.110  36.270  29.740  1.00  0.00           H
ATOM   4741  HZ3 LYS A 946      47.500  35.300  29.430  1.00  0.00           H
ATOM   4742  C   LYS A 946      41.450  38.700  28.680  1.00  0.00           C
ATOM   4743  O   LYS A 946      40.840  38.200  29.600  1.00  0.00           O
ATOM   4744  N   LYS A 947      40.770  39.440  27.750  1.00  0.00           N
ATOM   4745  HN  LYS A 947      41.280  39.840  27.010  1.00  0.00           H
ATOM   4746  CA  LYS A 947      39.340  39.740  27.840  1.00  0.00           C
ATOM   4747  HA  LYS A 947      39.220  40.470  27.060  1.00  0.00           H
ATOM   4748  CB  LYS A 947      38.310  38.600  27.490  1.00  0.00           C
ATOM   4749  HB1 LYS A 947      37.250  38.880  27.730  1.00  0.00           H
ATOM   4750  HB2 LYS A 947      38.530  37.790  28.210  1.00  0.00           H
ATOM   4751  CG  LYS A 947      38.330  38.000  26.080  1.00  0.00           C
ATOM   4752  HG1 LYS A 947      37.650  37.130  26.130  1.00  0.00           H
ATOM   4753  HG2 LYS A 947      39.390  37.660  26.030  1.00  0.00           H
ATOM   4754  CD  LYS A 947      37.940  38.910  24.900  1.00  0.00           C
ATOM   4755  HD1 LYS A 947      38.430  39.910  24.930  1.00  0.00           H
ATOM   4756  HD2 LYS A 947      36.840  39.010  24.830  1.00  0.00           H
ATOM   4757  CE  LYS A 947      38.490  38.240  23.600  1.00  0.00           C
ATOM   4758  HE1 LYS A 947      38.010  37.230  23.480  1.00  0.00           H
ATOM   4759  HE2 LYS A 947      39.570  38.050  23.760  1.00  0.00           H
ATOM   4760  NZ  LYS A 947      38.210  39.020  22.430  1.00  0.00           N
ATOM   4761  HZ1 LYS A 947      38.490  38.460  21.600  1.00  0.00           H
ATOM   4762  HZ2 LYS A 947      38.790  39.880  22.450  1.00  0.00           H
ATOM   4763  HZ3 LYS A 947      37.210  39.290  22.400  1.00  0.00           H
ATOM   4764  C   LYS A 947      38.910  40.490  29.090  1.00  0.00           C
ATOM   4765  O   LYS A 947      37.730  40.570  29.450  1.00  0.00           O
ATOM   4766  N   GLY A 948      39.830  41.260  29.720  1.00  0.00           N
ATOM   4767  HN  GLY A 948      40.800  41.160  29.470  1.00  0.00           H
ATOM   4768  CA  GLY A 948      39.660  42.240  30.720  1.00  0.00           C
ATOM   4769  HA1 GLY A 948      38.650  42.620  30.700  1.00  0.00           H
ATOM   4770  HA2 GLY A 948      40.370  43.040  30.530  1.00  0.00           H
ATOM   4771  C   GLY A 948      39.950  41.730  32.050  1.00  0.00           C
ATOM   4772  O   GLY A 948      40.340  40.590  32.310  1.00  0.00           O
ATOM   4773  N   ALA A 949      39.810  42.640  33.000  1.00  0.00           N
ATOM   4774  HN  ALA A 949      39.460  43.520  32.670  1.00  0.00           H
ATOM   4775  CA  ALA A 949      39.960  42.520  34.390  1.00  0.00           C
ATOM   4776  HA  ALA A 949      40.610  41.720  34.700  1.00  0.00           H
ATOM   4777  CB  ALA A 949      40.840  43.700  34.840  1.00  0.00           C
ATOM   4778  HB1 ALA A 949      40.880  43.930  35.930  1.00  0.00           H
ATOM   4779  HB2 ALA A 949      40.430  44.530  34.220  1.00  0.00           H
ATOM   4780  HB3 ALA A 949      41.900  43.600  34.540  1.00  0.00           H
ATOM   4781  C   ALA A 949      38.610  42.480  35.140  1.00  0.00           C
ATOM   4782  O   ALA A 949      38.580  42.460  36.390  1.00  0.00           O
ATOM   4783  N   GLY A 950      37.440  42.620  34.440  1.00  0.00           N
ATOM   4784  HN  GLY A 950      37.480  42.680  33.450  1.00  0.00           H
ATOM   4785  CA  GLY A 950      36.110  42.510  35.080  1.00  0.00           C
ATOM   4786  HA1 GLY A 950      36.020  41.510  35.490  1.00  0.00           H
ATOM   4787  HA2 GLY A 950      35.380  42.660  34.300  1.00  0.00           H
ATOM   4788  C   GLY A 950      35.890  43.370  36.260  1.00  0.00           C
ATOM   4789  O   GLY A 950      35.590  42.920  37.350  1.00  0.00           O
ATOM   4790  N   TYR A 951      36.000  44.680  36.130  1.00  0.00           N
ATOM   4791  HN  TYR A 951      36.340  45.080  35.280  1.00  0.00           H
ATOM   4792  CA  TYR A 951      35.720  45.630  37.210  1.00  0.00           C
ATOM   4793  HA  TYR A 951      36.300  45.230  38.030  1.00  0.00           H
ATOM   4794  CB  TYR A 951      36.090  47.130  36.870  1.00  0.00           C
ATOM   4795  HB1 TYR A 951      36.010  47.750  37.780  1.00  0.00           H
ATOM   4796  HB2 TYR A 951      35.210  47.560  36.350  1.00  0.00           H
ATOM   4797  CG  TYR A 951      37.320  47.410  36.060  1.00  0.00           C
ATOM   4798  CD1 TYR A 951      37.380  48.390  35.060  1.00  0.00           C
ATOM   4799  HD1 TYR A 951      36.530  48.970  34.730  1.00  0.00           H
ATOM   4800  CE1 TYR A 951      38.580  48.560  34.330  1.00  0.00           C
ATOM   4801  HE1 TYR A 951      38.670  49.360  33.600  1.00  0.00           H
ATOM   4802  CZ  TYR A 951      39.680  47.720  34.620  1.00  0.00           C
ATOM   4803  OH  TYR A 951      40.910  48.020  33.960  1.00  0.00           O
ATOM   4804  HH  TYR A 951      40.940  48.920  33.640  1.00  0.00           H
ATOM   4805  CD2 TYR A 951      38.440  46.640  36.380  1.00  0.00           C
ATOM   4806  HD2 TYR A 951      38.350  45.830  37.080  1.00  0.00           H
ATOM   4807  CE2 TYR A 951      39.650  46.810  35.690  1.00  0.00           C
ATOM   4808  HE2 TYR A 951      40.540  46.210  35.900  1.00  0.00           H
ATOM   4809  C   TYR A 951      34.350  45.500  37.940  1.00  0.00           C
ATOM   4810  O   TYR A 951      34.310  45.470  39.140  1.00  0.00           O
ATOM   4811  N   HSD A 952      33.210  45.270  37.180  1.00  0.00           N
ATOM   4812  HN  HSD A 952      33.290  45.530  36.220  1.00  0.00           H
ATOM   4813  CA  HSD A 952      31.930  45.030  37.880  1.00  0.00           C
ATOM   4814  HA  HSD A 952      31.780  45.820  38.610  1.00  0.00           H
ATOM   4815  CB  HSD A 952      30.720  45.050  37.010  1.00  0.00           C
ATOM   4816  HB1 HSD A 952      29.740  44.680  37.370  1.00  0.00           H
ATOM   4817  HB2 HSD A 952      31.000  44.530  36.070  1.00  0.00           H
ATOM   4818  ND1 HSD A 952      29.920  46.600  35.210  1.00  0.00           N
ATOM   4819  HD1 HSD A 952      29.680  45.800  34.670  1.00  0.00           H
ATOM   4820  CG  HSD A 952      30.410  46.420  36.480  1.00  0.00           C
ATOM   4821  CE1 HSD A 952      29.660  47.900  35.050  1.00  0.00           C
ATOM   4822  HE1 HSD A 952      29.240  48.400  34.170  1.00  0.00           H
ATOM   4823  NE2 HSD A 952      29.960  48.640  36.140  1.00  0.00           N
ATOM   4824  CD2 HSD A 952      30.480  47.640  37.040  1.00  0.00           C
ATOM   4825  HD2 HSD A 952      30.770  47.860  38.070  1.00  0.00           H
ATOM   4826  C   HSD A 952      31.830  43.810  38.750  1.00  0.00           C
ATOM   4827  O   HSD A 952      31.280  43.850  39.890  1.00  0.00           O
ATOM   4828  N   LEU A 953      32.340  42.670  38.230  1.00  0.00           N
ATOM   4829  HN  LEU A 953      32.600  42.680  37.280  1.00  0.00           H
ATOM   4830  CA  LEU A 953      32.520  41.450  38.970  1.00  0.00           C
ATOM   4831  HA  LEU A 953      31.590  41.060  39.350  1.00  0.00           H
ATOM   4832  CB  LEU A 953      33.170  40.310  38.130  1.00  0.00           C
ATOM   4833  HB1 LEU A 953      34.210  40.550  37.810  1.00  0.00           H
ATOM   4834  HB2 LEU A 953      32.570  40.160  37.200  1.00  0.00           H
ATOM   4835  CG  LEU A 953      33.290  38.860  38.740  1.00  0.00           C
ATOM   4836  HG  LEU A 953      33.910  39.010  39.660  1.00  0.00           H
ATOM   4837  CD1 LEU A 953      31.940  38.330  39.230  1.00  0.00           C
ATOM   4838 HD11 LEU A 953      31.400  38.980  39.950  1.00  0.00           H
ATOM   4839 HD12 LEU A 953      32.200  37.320  39.610  1.00  0.00           H
ATOM   4840 HD13 LEU A 953      31.320  38.130  38.330  1.00  0.00           H
ATOM   4841  CD2 LEU A 953      33.920  37.850  37.770  1.00  0.00           C
ATOM   4842 HD21 LEU A 953      34.650  37.170  38.270  1.00  0.00           H
ATOM   4843 HD22 LEU A 953      34.450  38.430  36.990  1.00  0.00           H
ATOM   4844 HD23 LEU A 953      33.150  37.200  37.310  1.00  0.00           H
ATOM   4845  C   LEU A 953      33.520  41.580  40.150  1.00  0.00           C
ATOM   4846  O   LEU A 953      33.410  40.900  41.130  1.00  0.00           O
ATOM   4847  N   ASP A 954      34.470  42.460  40.090  1.00  0.00           N
ATOM   4848  HN  ASP A 954      34.560  43.040  39.280  1.00  0.00           H
ATOM   4849  CA  ASP A 954      35.390  42.650  41.180  1.00  0.00           C
ATOM   4850  HA  ASP A 954      35.690  41.640  41.360  1.00  0.00           H
ATOM   4851  CB  ASP A 954      36.620  43.520  40.830  1.00  0.00           C
ATOM   4852  HB1 ASP A 954      37.330  43.640  41.680  1.00  0.00           H
ATOM   4853  HB2 ASP A 954      36.300  44.520  40.480  1.00  0.00           H
ATOM   4854  CG  ASP A 954      37.320  42.730  39.690  1.00  0.00           C
ATOM   4855  OD1 ASP A 954      37.350  41.520  39.550  1.00  0.00           O
ATOM   4856  OD2 ASP A 954      38.120  43.520  38.810  1.00  0.00           O
ATOM   4857  HD2 ASP A 954      38.330  42.980  38.040  1.00  0.00           H
ATOM   4858  C   ASP A 954      34.740  43.340  42.370  1.00  0.00           C
ATOM   4859  O   ASP A 954      34.880  42.940  43.530  1.00  0.00           O
ATOM   4860  N   LEU A 955      33.880  44.320  42.000  1.00  0.00           N
ATOM   4861  HN  LEU A 955      33.750  44.500  41.030  1.00  0.00           H
ATOM   4862  CA  LEU A 955      32.960  44.990  42.930  1.00  0.00           C
ATOM   4863  HA  LEU A 955      33.430  45.310  43.840  1.00  0.00           H
ATOM   4864  CB  LEU A 955      32.320  46.210  42.250  1.00  0.00           C
ATOM   4865  HB1 LEU A 955      31.890  45.890  41.280  1.00  0.00           H
ATOM   4866  HB2 LEU A 955      33.150  46.910  42.010  1.00  0.00           H
ATOM   4867  CG  LEU A 955      31.390  47.080  43.060  1.00  0.00           C
ATOM   4868  HG  LEU A 955      30.430  46.570  43.270  1.00  0.00           H
ATOM   4869  CD1 LEU A 955      31.990  47.460  44.480  1.00  0.00           C
ATOM   4870 HD11 LEU A 955      31.340  48.100  45.130  1.00  0.00           H
ATOM   4871 HD12 LEU A 955      32.960  47.980  44.380  1.00  0.00           H
ATOM   4872 HD13 LEU A 955      32.200  46.580  45.140  1.00  0.00           H
ATOM   4873  CD2 LEU A 955      31.100  48.440  42.400  1.00  0.00           C
ATOM   4874 HD21 LEU A 955      30.670  48.350  41.380  1.00  0.00           H
ATOM   4875 HD22 LEU A 955      31.980  49.130  42.420  1.00  0.00           H
ATOM   4876 HD23 LEU A 955      30.380  49.030  43.020  1.00  0.00           H
ATOM   4877  C   LEU A 955      31.830  44.060  43.350  1.00  0.00           C
ATOM   4878  O   LEU A 955      31.370  44.200  44.460  1.00  0.00           O
ATOM   4879  N   LEU A 956      31.280  43.110  42.570  1.00  0.00           N
ATOM   4880  HN  LEU A 956      31.510  43.070  41.600  1.00  0.00           H
ATOM   4881  CA  LEU A 956      30.470  42.000  43.120  1.00  0.00           C
ATOM   4882  HA  LEU A 956      29.680  42.360  43.760  1.00  0.00           H
ATOM   4883  CB  LEU A 956      30.000  41.120  41.850  1.00  0.00           C
ATOM   4884  HB1 LEU A 956      30.960  40.860  41.350  1.00  0.00           H
ATOM   4885  HB2 LEU A 956      29.630  41.880  41.130  1.00  0.00           H
ATOM   4886  CG  LEU A 956      29.050  39.940  42.070  1.00  0.00           C
ATOM   4887  HG  LEU A 956      28.430  40.220  42.940  1.00  0.00           H
ATOM   4888  CD1 LEU A 956      28.060  39.710  40.890  1.00  0.00           C
ATOM   4889 HD11 LEU A 956      27.570  40.650  40.560  1.00  0.00           H
ATOM   4890 HD12 LEU A 956      27.430  38.830  41.130  1.00  0.00           H
ATOM   4891 HD13 LEU A 956      28.760  39.550  40.040  1.00  0.00           H
ATOM   4892  CD2 LEU A 956      29.750  38.690  42.380  1.00  0.00           C
ATOM   4893 HD21 LEU A 956      29.040  37.880  42.580  1.00  0.00           H
ATOM   4894 HD22 LEU A 956      30.360  38.870  43.300  1.00  0.00           H
ATOM   4895 HD23 LEU A 956      30.520  38.340  41.640  1.00  0.00           H
ATOM   4896  C   LEU A 956      31.190  41.100  44.150  1.00  0.00           C
ATOM   4897  O   LEU A 956      30.630  40.830  45.200  1.00  0.00           O
ATOM   4898  N   MET A 957      32.400  40.590  43.920  1.00  0.00           N
ATOM   4899  HN  MET A 957      32.920  40.860  43.110  1.00  0.00           H
ATOM   4900  CA  MET A 957      33.140  39.760  44.910  1.00  0.00           C
ATOM   4901  HA  MET A 957      32.420  39.070  45.310  1.00  0.00           H
ATOM   4902  CB  MET A 957      34.260  38.900  44.220  1.00  0.00           C
ATOM   4903  HB1 MET A 957      34.840  38.370  45.010  1.00  0.00           H
ATOM   4904  HB2 MET A 957      34.920  39.620  43.670  1.00  0.00           H
ATOM   4905  CG  MET A 957      33.840  37.860  43.180  1.00  0.00           C
ATOM   4906  HG1 MET A 957      34.780  37.330  42.940  1.00  0.00           H
ATOM   4907  HG2 MET A 957      33.470  38.430  42.310  1.00  0.00           H
ATOM   4908  SD  MET A 957      32.580  36.620  43.580  1.00  0.00           S
ATOM   4909  CE  MET A 957      33.390  36.140  45.140  1.00  0.00           C
ATOM   4910  HE1 MET A 957      33.100  35.090  45.320  1.00  0.00           H
ATOM   4911  HE2 MET A 957      32.910  36.670  46.000  1.00  0.00           H
ATOM   4912  HE3 MET A 957      34.490  36.240  45.200  1.00  0.00           H
ATOM   4913  C   MET A 957      33.580  40.450  46.220  1.00  0.00           C
ATOM   4914  O   MET A 957      33.300  39.920  47.360  1.00  0.00           O
ATOM   4915  N   VAL A 958      33.970  41.660  46.070  1.00  0.00           N
ATOM   4916  HN  VAL A 958      34.260  42.090  45.210  1.00  0.00           H
ATOM   4917  CA  VAL A 958      34.090  42.500  47.270  1.00  0.00           C
ATOM   4918  HA  VAL A 958      34.610  41.870  47.970  1.00  0.00           H
ATOM   4919  CB  VAL A 958      35.120  43.580  47.140  1.00  0.00           C
ATOM   4920  HB  VAL A 958      34.840  44.070  46.190  1.00  0.00           H
ATOM   4921  CG1 VAL A 958      35.170  44.630  48.240  1.00  0.00           C
ATOM   4922 HG11 VAL A 958      34.130  44.930  48.440  1.00  0.00           H
ATOM   4923 HG12 VAL A 958      35.840  45.470  47.930  1.00  0.00           H
ATOM   4924 HG13 VAL A 958      35.560  44.160  49.170  1.00  0.00           H
ATOM   4925  CG2 VAL A 958      36.480  42.890  46.900  1.00  0.00           C
ATOM   4926 HG21 VAL A 958      36.530  42.580  45.840  1.00  0.00           H
ATOM   4927 HG22 VAL A 958      36.760  42.020  47.530  1.00  0.00           H
ATOM   4928 HG23 VAL A 958      37.300  43.590  47.110  1.00  0.00           H
ATOM   4929  C   VAL A 958      32.840  42.770  48.040  1.00  0.00           C
ATOM   4930  O   VAL A 958      32.840  42.540  49.260  1.00  0.00           O
ATOM   4931  N   GLY A 959      31.730  43.120  47.380  1.00  0.00           N
ATOM   4932  HN  GLY A 959      31.630  43.140  46.380  1.00  0.00           H
ATOM   4933  CA  GLY A 959      30.490  43.350  48.090  1.00  0.00           C
ATOM   4934  HA1 GLY A 959      29.780  43.930  47.530  1.00  0.00           H
ATOM   4935  HA2 GLY A 959      30.690  44.010  48.930  1.00  0.00           H
ATOM   4936  C   GLY A 959      29.820  42.100  48.660  1.00  0.00           C
ATOM   4937  O   GLY A 959      29.360  42.060  49.800  1.00  0.00           O
ATOM   4938  N   VAL A 960      29.710  40.980  47.900  1.00  0.00           N
ATOM   4939  HN  VAL A 960      29.980  40.890  46.950  1.00  0.00           H
ATOM   4940  CA  VAL A 960      29.060  39.760  48.430  1.00  0.00           C
ATOM   4941  HA  VAL A 960      28.120  40.120  48.810  1.00  0.00           H
ATOM   4942  CB  VAL A 960      28.740  38.620  47.410  1.00  0.00           C
ATOM   4943  HB  VAL A 960      28.110  37.900  47.970  1.00  0.00           H
ATOM   4944  CG1 VAL A 960      27.970  39.260  46.210  1.00  0.00           C
ATOM   4945 HG11 VAL A 960      27.420  38.580  45.530  1.00  0.00           H
ATOM   4946 HG12 VAL A 960      28.460  40.070  45.620  1.00  0.00           H
ATOM   4947 HG13 VAL A 960      27.090  39.750  46.680  1.00  0.00           H
ATOM   4948  CG2 VAL A 960      30.030  37.960  46.980  1.00  0.00           C
ATOM   4949 HG21 VAL A 960      30.800  38.700  46.690  1.00  0.00           H
ATOM   4950 HG22 VAL A 960      29.770  37.280  46.130  1.00  0.00           H
ATOM   4951 HG23 VAL A 960      30.430  37.310  47.790  1.00  0.00           H
ATOM   4952  C   VAL A 960      29.890  39.220  49.670  1.00  0.00           C
ATOM   4953  O   VAL A 960      29.200  38.890  50.700  1.00  0.00           O
ATOM   4954  N   MET A 961      31.260  39.280  49.660  1.00  0.00           N
ATOM   4955  HN  MET A 961      31.810  39.620  48.910  1.00  0.00           H
ATOM   4956  CA  MET A 961      32.000  38.660  50.750  1.00  0.00           C
ATOM   4957  HA  MET A 961      31.440  37.790  51.040  1.00  0.00           H
ATOM   4958  CB  MET A 961      33.360  38.180  50.260  1.00  0.00           C
ATOM   4959  HB1 MET A 961      34.050  37.880  51.080  1.00  0.00           H
ATOM   4960  HB2 MET A 961      33.880  39.030  49.780  1.00  0.00           H
ATOM   4961  CG  MET A 961      33.240  36.960  49.260  1.00  0.00           C
ATOM   4962  HG1 MET A 961      34.250  36.740  48.850  1.00  0.00           H
ATOM   4963  HG2 MET A 961      32.740  37.380  48.370  1.00  0.00           H
ATOM   4964  SD  MET A 961      32.440  35.450  49.980  1.00  0.00           S
ATOM   4965  CE  MET A 961      33.500  35.330  51.490  1.00  0.00           C
ATOM   4966  HE1 MET A 961      34.540  35.060  51.200  1.00  0.00           H
ATOM   4967  HE2 MET A 961      33.010  34.460  51.940  1.00  0.00           H
ATOM   4968  HE3 MET A 961      33.480  36.150  52.250  1.00  0.00           H
ATOM   4969  C   MET A 961      32.080  39.470  52.030  1.00  0.00           C
ATOM   4970  O   MET A 961      32.260  39.040  53.150  1.00  0.00           O
ATOM   4971  N   LEU A 962      31.890  40.780  51.840  1.00  0.00           N
ATOM   4972  HN  LEU A 962      31.800  41.130  50.910  1.00  0.00           H
ATOM   4973  CA  LEU A 962      31.610  41.850  52.800  1.00  0.00           C
ATOM   4974  HA  LEU A 962      32.270  41.870  53.650  1.00  0.00           H
ATOM   4975  CB  LEU A 962      31.590  43.230  52.090  1.00  0.00           C
ATOM   4976  HB1 LEU A 962      30.670  43.230  51.450  1.00  0.00           H
ATOM   4977  HB2 LEU A 962      32.510  43.380  51.500  1.00  0.00           H
ATOM   4978  CG  LEU A 962      31.460  44.470  53.030  1.00  0.00           C
ATOM   4979  HG  LEU A 962      31.970  44.140  53.970  1.00  0.00           H
ATOM   4980  CD1 LEU A 962      32.160  45.640  52.380  1.00  0.00           C
ATOM   4981 HD11 LEU A 962      31.610  45.910  51.450  1.00  0.00           H
ATOM   4982 HD12 LEU A 962      33.190  45.380  52.070  1.00  0.00           H
ATOM   4983 HD13 LEU A 962      32.210  46.520  53.050  1.00  0.00           H
ATOM   4984  CD2 LEU A 962      30.060  44.850  53.440  1.00  0.00           C
ATOM   4985 HD21 LEU A 962      29.990  45.800  54.010  1.00  0.00           H
ATOM   4986 HD22 LEU A 962      29.580  44.060  54.040  1.00  0.00           H
ATOM   4987 HD23 LEU A 962      29.310  44.950  52.620  1.00  0.00           H
ATOM   4988  C   LEU A 962      30.320  41.500  53.500  1.00  0.00           C
ATOM   4989  O   LEU A 962      30.180  41.790  54.660  1.00  0.00           O
ATOM   4990  N   GLY A 963      29.210  41.050  52.810  1.00  0.00           N
ATOM   4991  HN  GLY A 963      29.440  40.830  51.870  1.00  0.00           H
ATOM   4992  CA  GLY A 963      27.980  40.550  53.320  1.00  0.00           C
ATOM   4993  HA1 GLY A 963      27.370  40.210  52.500  1.00  0.00           H
ATOM   4994  HA2 GLY A 963      27.410  41.240  53.940  1.00  0.00           H
ATOM   4995  C   GLY A 963      28.220  39.340  54.290  1.00  0.00           C
ATOM   4996  O   GLY A 963      27.790  39.260  55.450  1.00  0.00           O
ATOM   4997  N   VAL A 964      28.980  38.350  53.840  1.00  0.00           N
ATOM   4998  HN  VAL A 964      29.380  38.450  52.930  1.00  0.00           H
ATOM   4999  CA  VAL A 964      29.260  37.090  54.430  1.00  0.00           C
ATOM   5000  HA  VAL A 964      28.350  36.530  54.640  1.00  0.00           H
ATOM   5001  CB  VAL A 964      29.990  36.270  53.390  1.00  0.00           C
ATOM   5002  HB  VAL A 964      30.920  36.740  53.000  1.00  0.00           H
ATOM   5003  CG1 VAL A 964      30.630  34.980  54.050  1.00  0.00           C
ATOM   5004 HG11 VAL A 964      31.410  35.110  54.830  1.00  0.00           H
ATOM   5005 HG12 VAL A 964      31.040  34.430  53.180  1.00  0.00           H
ATOM   5006 HG13 VAL A 964      29.730  34.410  54.340  1.00  0.00           H
ATOM   5007  CG2 VAL A 964      29.020  35.840  52.200  1.00  0.00           C
ATOM   5008 HG21 VAL A 964      29.560  35.100  51.580  1.00  0.00           H
ATOM   5009 HG22 VAL A 964      28.750  36.780  51.680  1.00  0.00           H
ATOM   5010 HG23 VAL A 964      28.090  35.350  52.570  1.00  0.00           H
ATOM   5011  C   VAL A 964      30.010  37.280  55.730  1.00  0.00           C
ATOM   5012  O   VAL A 964      29.600  36.700  56.760  1.00  0.00           O
ATOM   5013  N   CYS A 965      31.050  38.060  55.780  1.00  0.00           N
ATOM   5014  HN  CYS A 965      31.420  38.300  54.900  1.00  0.00           H
ATOM   5015  CA  CYS A 965      31.720  38.430  56.970  1.00  0.00           C
ATOM   5016  HA  CYS A 965      32.040  37.520  57.450  1.00  0.00           H
ATOM   5017  CB  CYS A 965      32.920  39.320  56.670  1.00  0.00           C
ATOM   5018  HB1 CYS A 965      33.300  39.730  57.620  1.00  0.00           H
ATOM   5019  HB2 CYS A 965      32.580  40.110  55.960  1.00  0.00           H
ATOM   5020  SG  CYS A 965      34.120  38.350  55.820  1.00  0.00           S
ATOM   5021  HG1 CYS A 965      34.440  39.310  54.970  1.00  0.00           H
ATOM   5022  C   CYS A 965      30.800  39.140  57.970  1.00  0.00           C
ATOM   5023  O   CYS A 965      31.070  39.090  59.200  1.00  0.00           O
ATOM   5024  N   SER A 966      29.770  39.860  57.540  1.00  0.00           N
ATOM   5025  HN  SER A 966      29.720  39.930  56.540  1.00  0.00           H
ATOM   5026  CA  SER A 966      28.790  40.490  58.340  1.00  0.00           C
ATOM   5027  HA  SER A 966      29.390  40.960  59.100  1.00  0.00           H
ATOM   5028  CB  SER A 966      27.940  41.540  57.530  1.00  0.00           C
ATOM   5029  HB1 SER A 966      27.280  42.100  58.240  1.00  0.00           H
ATOM   5030  HB2 SER A 966      27.290  41.060  56.770  1.00  0.00           H
ATOM   5031  OG  SER A 966      28.740  42.530  56.970  1.00  0.00           O
ATOM   5032  HG1 SER A 966      29.090  42.240  56.120  1.00  0.00           H
ATOM   5033  C   SER A 966      27.940  39.450  59.100  1.00  0.00           C
ATOM   5034  O   SER A 966      27.560  39.580  60.240  1.00  0.00           O
ATOM   5035  N   VAL A 967      27.640  38.320  58.450  1.00  0.00           N
ATOM   5036  HN  VAL A 967      27.850  38.180  57.500  1.00  0.00           H
ATOM   5037  CA  VAL A 967      26.970  37.220  59.160  1.00  0.00           C
ATOM   5038  HA  VAL A 967      26.100  37.610  59.650  1.00  0.00           H
ATOM   5039  CB  VAL A 967      26.590  36.050  58.280  1.00  0.00           C
ATOM   5040  HB  VAL A 967      27.520  35.770  57.740  1.00  0.00           H
ATOM   5041  CG1 VAL A 967      25.850  34.830  58.850  1.00  0.00           C
ATOM   5042 HG11 VAL A 967      25.520  34.110  58.080  1.00  0.00           H
ATOM   5043 HG12 VAL A 967      24.930  35.110  59.410  1.00  0.00           H
ATOM   5044 HG13 VAL A 967      26.480  34.270  59.580  1.00  0.00           H
ATOM   5045  CG2 VAL A 967      25.750  36.450  57.000  1.00  0.00           C
ATOM   5046 HG21 VAL A 967      24.800  36.860  57.420  1.00  0.00           H
ATOM   5047 HG22 VAL A 967      25.360  35.580  56.430  1.00  0.00           H
ATOM   5048 HG23 VAL A 967      26.240  37.120  56.270  1.00  0.00           H
ATOM   5049  C   VAL A 967      27.850  36.570  60.260  1.00  0.00           C
ATOM   5050  O   VAL A 967      27.380  36.300  61.350  1.00  0.00           O
ATOM   5051  N   MET A 968      29.180  36.480  60.040  1.00  0.00           N
ATOM   5052  HN  MET A 968      29.510  36.930  59.210  1.00  0.00           H
ATOM   5053  CA  MET A 968      30.070  35.850  60.920  1.00  0.00           C
ATOM   5054  HA  MET A 968      29.500  35.060  61.400  1.00  0.00           H
ATOM   5055  CB  MET A 968      31.200  35.160  60.090  1.00  0.00           C
ATOM   5056  HB1 MET A 968      31.740  34.580  60.870  1.00  0.00           H
ATOM   5057  HB2 MET A 968      31.820  35.930  59.570  1.00  0.00           H
ATOM   5058  CG  MET A 968      30.640  34.270  58.910  1.00  0.00           C
ATOM   5059  HG1 MET A 968      31.510  33.870  58.340  1.00  0.00           H
ATOM   5060  HG2 MET A 968      30.090  34.820  58.130  1.00  0.00           H
[truncated: 6,873,249 more chars]
