# Supplementary material for: CryoEM and computational modeling structural insights into the pH regulator NBCn1
Source: Nat Commun. 2025 Nov 11;16:9932. doi: 10.1038/s41467-025-64868-z (PMC12606367; doi:10.1038/s41467-025-64868-z)
Supplement: Supplementary file 7 — Supplementary Data 5 [file 41467_2025_64868_MOESM7_ESM.zip › 100ns_z_restr_MD_NBCn1_2NaCO3/hNBCn1_OF/z-restr_hNBCn1_OF_2NaCO3_last_step_60.pdb]

REMARK    GENERATED BY TRJCONV
TITLE     Title t= 101000.00000 step= 50500000
REMARK    THIS IS A SIMULATION BOX
CRYST1   93.089   93.089  103.256  90.00  90.00  90.00 P 1           1
MODEL        1
ATOM      1  N   LEU A 585      26.440  42.570  32.690  1.00  0.00           N
ATOM      2  HT1 LEU A 585      25.540  42.190  32.340  1.00  0.00           H
ATOM      3  HT2 LEU A 585      27.140  42.680  31.940  1.00  0.00           H
ATOM      4  HT3 LEU A 585      26.500  43.520  33.110  1.00  0.00           H
ATOM      5  CA  LEU A 585      26.810  41.690  33.830  1.00  0.00           C
ATOM      6  HA  LEU A 585      27.540  42.250  34.410  1.00  0.00           H
ATOM      7  CB  LEU A 585      25.530  41.430  34.630  1.00  0.00           C
ATOM      8  HB1 LEU A 585      25.010  40.610  34.110  1.00  0.00           H
ATOM      9  HB2 LEU A 585      24.890  42.340  34.700  1.00  0.00           H
ATOM     10  CG  LEU A 585      25.860  40.980  36.120  1.00  0.00           C
ATOM     11  HG  LEU A 585      26.260  41.920  36.580  1.00  0.00           H
ATOM     12  CD1 LEU A 585      24.570  40.670  36.880  1.00  0.00           C
ATOM     13 HD11 LEU A 585      23.830  41.490  36.800  1.00  0.00           H
ATOM     14 HD12 LEU A 585      24.920  40.570  37.930  1.00  0.00           H
ATOM     15 HD13 LEU A 585      24.130  39.720  36.500  1.00  0.00           H
ATOM     16  CD2 LEU A 585      26.940  39.900  36.460  1.00  0.00           C
ATOM     17 HD21 LEU A 585      26.790  39.590  37.510  1.00  0.00           H
ATOM     18 HD22 LEU A 585      27.930  40.380  36.290  1.00  0.00           H
ATOM     19 HD23 LEU A 585      26.880  38.920  35.940  1.00  0.00           H
ATOM     20  C   LEU A 585      27.420  40.370  33.320  1.00  0.00           C
ATOM     21  O   LEU A 585      28.630  40.210  33.470  1.00  0.00           O
ATOM     22  N   ILE A 586      26.600  39.410  32.720  1.00  0.00           N
ATOM     23  HN  ILE A 586      25.690  39.700  32.440  1.00  0.00           H
ATOM     24  CA  ILE A 586      26.990  38.090  32.300  1.00  0.00           C
ATOM     25  HA  ILE A 586      27.370  37.500  33.120  1.00  0.00           H
ATOM     26  CB  ILE A 586      25.840  37.280  31.650  1.00  0.00           C
ATOM     27  HB  ILE A 586      25.410  37.860  30.810  1.00  0.00           H
ATOM     28  CG2 ILE A 586      26.280  35.940  31.030  1.00  0.00           C
ATOM     29 HG21 ILE A 586      26.770  36.170  30.060  1.00  0.00           H
ATOM     30 HG22 ILE A 586      25.310  35.440  30.810  1.00  0.00           H
ATOM     31 HG23 ILE A 586      26.910  35.400  31.770  1.00  0.00           H
ATOM     32  CG1 ILE A 586      24.800  37.070  32.710  1.00  0.00           C
ATOM     33 HG11 ILE A 586      23.900  36.610  32.240  1.00  0.00           H
ATOM     34 HG12 ILE A 586      24.340  38.040  32.980  1.00  0.00           H
ATOM     35  CD  ILE A 586      25.210  36.360  33.940  1.00  0.00           C
ATOM     36  HD1 ILE A 586      25.530  37.080  34.720  1.00  0.00           H
ATOM     37  HD2 ILE A 586      26.050  35.650  33.820  1.00  0.00           H
ATOM     38  HD3 ILE A 586      24.370  35.800  34.400  1.00  0.00           H
ATOM     39  C   ILE A 586      28.210  38.090  31.250  1.00  0.00           C
ATOM     40  O   ILE A 586      29.080  37.240  31.300  1.00  0.00           O
ATOM     41  N   LEU A 587      28.380  39.130  30.330  1.00  0.00           N
ATOM     42  HN  LEU A 587      27.560  39.630  30.070  1.00  0.00           H
ATOM     43  CA  LEU A 587      29.630  39.220  29.520  1.00  0.00           C
ATOM     44  HA  LEU A 587      29.700  38.390  28.830  1.00  0.00           H
ATOM     45  CB  LEU A 587      29.570  40.430  28.590  1.00  0.00           C
ATOM     46  HB1 LEU A 587      29.380  41.280  29.280  1.00  0.00           H
ATOM     47  HB2 LEU A 587      28.640  40.260  28.010  1.00  0.00           H
ATOM     48  CG  LEU A 587      30.850  40.590  27.700  1.00  0.00           C
ATOM     49  HG  LEU A 587      31.680  40.710  28.420  1.00  0.00           H
ATOM     50  CD1 LEU A 587      30.950  39.400  26.800  1.00  0.00           C
ATOM     51 HD11 LEU A 587      31.670  39.620  25.970  1.00  0.00           H
ATOM     52 HD12 LEU A 587      29.990  39.330  26.240  1.00  0.00           H
ATOM     53 HD13 LEU A 587      31.310  38.470  27.300  1.00  0.00           H
ATOM     54  CD2 LEU A 587      30.820  41.880  26.930  1.00  0.00           C
ATOM     55 HD21 LEU A 587      30.610  42.710  27.640  1.00  0.00           H
ATOM     56 HD22 LEU A 587      30.000  41.850  26.180  1.00  0.00           H
ATOM     57 HD23 LEU A 587      31.790  42.070  26.450  1.00  0.00           H
ATOM     58  C   LEU A 587      30.910  39.300  30.340  1.00  0.00           C
ATOM     59  O   LEU A 587      31.900  38.630  30.150  1.00  0.00           O
ATOM     60  N   ASP A 588      30.870  40.190  31.390  1.00  0.00           N
ATOM     61  HN  ASP A 588      30.010  40.660  31.600  1.00  0.00           H
ATOM     62  CA  ASP A 588      32.020  40.450  32.170  1.00  0.00           C
ATOM     63  HA  ASP A 588      32.810  40.630  31.460  1.00  0.00           H
ATOM     64  CB  ASP A 588      31.810  41.550  33.160  1.00  0.00           C
ATOM     65  HB1 ASP A 588      32.660  41.670  33.870  1.00  0.00           H
ATOM     66  HB2 ASP A 588      30.940  41.430  33.840  1.00  0.00           H
ATOM     67  CG  ASP A 588      31.690  42.920  32.390  1.00  0.00           C
ATOM     68  OD1 ASP A 588      32.650  43.180  31.620  1.00  0.00           O
ATOM     69  OD2 ASP A 588      30.790  43.740  32.710  1.00  0.00           O
ATOM     70  C   ASP A 588      32.430  39.160  32.910  1.00  0.00           C
ATOM     71  O   ASP A 588      33.580  39.010  33.310  1.00  0.00           O
ATOM     72  N   ILE A 589      31.530  38.220  33.170  1.00  0.00           N
ATOM     73  HN  ILE A 589      30.590  38.400  32.850  1.00  0.00           H
ATOM     74  CA  ILE A 589      31.720  36.920  33.830  1.00  0.00           C
ATOM     75  HA  ILE A 589      32.480  37.040  34.580  1.00  0.00           H
ATOM     76  CB  ILE A 589      30.430  36.380  34.460  1.00  0.00           C
ATOM     77  HB  ILE A 589      29.700  36.180  33.650  1.00  0.00           H
ATOM     78  CG2 ILE A 589      30.660  35.010  35.110  1.00  0.00           C
ATOM     79 HG21 ILE A 589      29.630  34.650  35.300  1.00  0.00           H
ATOM     80 HG22 ILE A 589      31.310  35.100  36.010  1.00  0.00           H
ATOM     81 HG23 ILE A 589      31.170  34.330  34.390  1.00  0.00           H
ATOM     82  CG1 ILE A 589      29.880  37.520  35.440  1.00  0.00           C
ATOM     83 HG11 ILE A 589      29.360  38.310  34.860  1.00  0.00           H
ATOM     84 HG12 ILE A 589      30.710  37.950  36.030  1.00  0.00           H
ATOM     85  CD  ILE A 589      28.970  36.840  36.540  1.00  0.00           C
ATOM     86  HD1 ILE A 589      28.070  36.380  36.070  1.00  0.00           H
ATOM     87  HD2 ILE A 589      28.580  37.660  37.180  1.00  0.00           H
ATOM     88  HD3 ILE A 589      29.580  36.200  37.200  1.00  0.00           H
ATOM     89  C   ILE A 589      32.320  36.010  32.790  1.00  0.00           C
ATOM     90  O   ILE A 589      33.460  35.500  32.940  1.00  0.00           O
ATOM     91  N   LYS A 590      31.620  35.880  31.630  1.00  0.00           N
ATOM     92  HN  LYS A 590      30.760  36.360  31.440  1.00  0.00           H
ATOM     93  CA  LYS A 590      32.120  35.070  30.500  1.00  0.00           C
ATOM     94  HA  LYS A 590      32.280  34.070  30.890  1.00  0.00           H
ATOM     95  CB  LYS A 590      30.980  35.090  29.450  1.00  0.00           C
ATOM     96  HB1 LYS A 590      31.450  34.650  28.540  1.00  0.00           H
ATOM     97  HB2 LYS A 590      30.910  36.160  29.150  1.00  0.00           H
ATOM     98  CG  LYS A 590      29.760  34.200  29.790  1.00  0.00           C
ATOM     99  HG1 LYS A 590      29.420  34.480  30.800  1.00  0.00           H
ATOM    100  HG2 LYS A 590      30.130  33.140  29.840  1.00  0.00           H
ATOM    101  CD  LYS A 590      28.710  34.410  28.780  1.00  0.00           C
ATOM    102  HD1 LYS A 590      28.370  35.470  28.760  1.00  0.00           H
ATOM    103  HD2 LYS A 590      27.940  33.700  29.120  1.00  0.00           H
ATOM    104  CE  LYS A 590      29.070  34.090  27.310  1.00  0.00           C
ATOM    105  HE1 LYS A 590      29.460  33.060  27.180  1.00  0.00           H
ATOM    106  HE2 LYS A 590      29.880  34.720  26.890  1.00  0.00           H
ATOM    107  NZ  LYS A 590      27.880  34.280  26.380  1.00  0.00           N
ATOM    108  HZ1 LYS A 590      28.020  33.830  25.460  1.00  0.00           H
ATOM    109  HZ2 LYS A 590      27.740  35.310  26.350  1.00  0.00           H
ATOM    110  HZ3 LYS A 590      27.130  33.690  26.800  1.00  0.00           H
ATOM    111  C   LYS A 590      33.450  35.440  29.930  1.00  0.00           C
ATOM    112  O   LYS A 590      34.240  34.510  29.720  1.00  0.00           O
ATOM    113  N   ARG A 591      33.740  36.720  29.800  1.00  0.00           N
ATOM    114  HN  ARG A 591      33.050  37.400  30.060  1.00  0.00           H
ATOM    115  CA  ARG A 591      35.080  37.220  29.360  1.00  0.00           C
ATOM    116  HA  ARG A 591      35.340  36.660  28.480  1.00  0.00           H
ATOM    117  CB  ARG A 591      35.100  38.800  29.050  1.00  0.00           C
ATOM    118  HB1 ARG A 591      36.120  39.230  29.140  1.00  0.00           H
ATOM    119  HB2 ARG A 591      34.540  39.300  29.860  1.00  0.00           H
ATOM    120  CG  ARG A 591      34.540  39.140  27.670  1.00  0.00           C
ATOM    121  HG1 ARG A 591      34.070  40.130  27.850  1.00  0.00           H
ATOM    122  HG2 ARG A 591      33.720  38.450  27.370  1.00  0.00           H
ATOM    123  CD  ARG A 591      35.600  39.220  26.580  1.00  0.00           C
ATOM    124  HD1 ARG A 591      35.060  39.420  25.630  1.00  0.00           H
ATOM    125  HD2 ARG A 591      36.110  38.250  26.440  1.00  0.00           H
ATOM    126  NE  ARG A 591      36.470  40.420  26.840  1.00  0.00           N
ATOM    127  HE  ARG A 591      36.470  40.770  27.770  1.00  0.00           H
ATOM    128  CZ  ARG A 591      36.810  41.330  25.930  1.00  0.00           C
ATOM    129  NH1 ARG A 591      37.060  40.920  24.690  1.00  0.00           N
ATOM    130 HH11 ARG A 591      37.570  41.580  24.140  1.00  0.00           H
ATOM    131 HH12 ARG A 591      36.920  40.020  24.280  1.00  0.00           H
ATOM    132  NH2 ARG A 591      37.070  42.500  26.390  1.00  0.00           N
ATOM    133 HH21 ARG A 591      37.060  42.590  27.380  1.00  0.00           H
ATOM    134 HH22 ARG A 591      37.360  43.260  25.810  1.00  0.00           H
ATOM    135  C   ARG A 591      36.230  36.740  30.250  1.00  0.00           C
ATOM    136  O   ARG A 591      37.380  36.500  29.790  1.00  0.00           O
ATOM    137  N   LYS A 592      36.020  36.630  31.600  1.00  0.00           N
ATOM    138  HN  LYS A 592      35.190  36.900  32.090  1.00  0.00           H
ATOM    139  CA  LYS A 592      37.100  36.090  32.450  1.00  0.00           C
ATOM    140  HA  LYS A 592      38.000  36.380  31.930  1.00  0.00           H
ATOM    141  CB  LYS A 592      37.350  36.940  33.710  1.00  0.00           C
ATOM    142  HB1 LYS A 592      38.020  36.530  34.500  1.00  0.00           H
ATOM    143  HB2 LYS A 592      36.380  37.200  34.170  1.00  0.00           H
ATOM    144  CG  LYS A 592      37.970  38.310  33.290  1.00  0.00           C
ATOM    145  HG1 LYS A 592      37.970  38.840  34.260  1.00  0.00           H
ATOM    146  HG2 LYS A 592      37.180  38.840  32.730  1.00  0.00           H
ATOM    147  CD  LYS A 592      39.370  38.340  32.660  1.00  0.00           C
ATOM    148  HD1 LYS A 592      39.480  39.380  32.300  1.00  0.00           H
ATOM    149  HD2 LYS A 592      39.390  37.770  31.700  1.00  0.00           H
ATOM    150  CE  LYS A 592      40.560  38.010  33.630  1.00  0.00           C
ATOM    151  HE1 LYS A 592      40.420  37.010  34.090  1.00  0.00           H
ATOM    152  HE2 LYS A 592      40.550  38.810  34.420  1.00  0.00           H
ATOM    153  NZ  LYS A 592      41.850  37.970  32.990  1.00  0.00           N
ATOM    154  HZ1 LYS A 592      42.000  37.360  32.150  1.00  0.00           H
ATOM    155  HZ2 LYS A 592      42.560  37.700  33.700  1.00  0.00           H
ATOM    156  HZ3 LYS A 592      42.040  38.930  32.630  1.00  0.00           H
ATOM    157  C   LYS A 592      37.100  34.580  32.710  1.00  0.00           C
ATOM    158  O   LYS A 592      38.170  34.020  32.980  1.00  0.00           O
ATOM    159  N   ALA A 593      35.910  33.910  32.620  1.00  0.00           N
ATOM    160  HN  ALA A 593      35.120  34.470  32.420  1.00  0.00           H
ATOM    161  CA  ALA A 593      35.690  32.470  32.930  1.00  0.00           C
ATOM    162  HA  ALA A 593      36.060  32.420  33.940  1.00  0.00           H
ATOM    163  CB  ALA A 593      34.170  32.100  32.840  1.00  0.00           C
ATOM    164  HB1 ALA A 593      33.890  31.030  32.880  1.00  0.00           H
ATOM    165  HB2 ALA A 593      33.680  32.310  31.870  1.00  0.00           H
ATOM    166  HB3 ALA A 593      33.580  32.680  33.590  1.00  0.00           H
ATOM    167  C   ALA A 593      36.500  31.450  32.210  1.00  0.00           C
ATOM    168  O   ALA A 593      37.030  30.630  32.970  1.00  0.00           O
ATOM    169  N   PRO A 594      36.770  31.290  30.880  1.00  0.00           N
ATOM    170  CD  PRO A 594      36.360  32.220  29.800  1.00  0.00           C
ATOM    171  HD1 PRO A 594      36.730  33.200  30.150  1.00  0.00           H
ATOM    172  HD2 PRO A 594      35.270  32.260  29.590  1.00  0.00           H
ATOM    173  CA  PRO A 594      37.510  30.180  30.370  1.00  0.00           C
ATOM    174  HA  PRO A 594      37.320  29.260  30.920  1.00  0.00           H
ATOM    175  CB  PRO A 594      37.060  30.110  28.900  1.00  0.00           C
ATOM    176  HB1 PRO A 594      35.980  29.830  28.880  1.00  0.00           H
ATOM    177  HB2 PRO A 594      37.720  29.500  28.260  1.00  0.00           H
ATOM    178  CG  PRO A 594      36.970  31.600  28.540  1.00  0.00           C
ATOM    179  HG1 PRO A 594      38.010  31.990  28.460  1.00  0.00           H
ATOM    180  HG2 PRO A 594      36.280  31.810  27.690  1.00  0.00           H
ATOM    181  C   PRO A 594      39.070  30.490  30.480  1.00  0.00           C
ATOM    182  O   PRO A 594      39.890  29.790  29.820  1.00  0.00           O
ATOM    183  N   PHE A 595      39.380  31.540  31.170  1.00  0.00           N
ATOM    184  HN  PHE A 595      38.710  32.120  31.630  1.00  0.00           H
ATOM    185  CA  PHE A 595      40.790  31.860  31.440  1.00  0.00           C
ATOM    186  HA  PHE A 595      41.460  31.230  30.870  1.00  0.00           H
ATOM    187  CB  PHE A 595      41.140  33.280  31.060  1.00  0.00           C
ATOM    188  HB1 PHE A 595      42.170  33.540  31.380  1.00  0.00           H
ATOM    189  HB2 PHE A 595      40.490  34.020  31.590  1.00  0.00           H
ATOM    190  CG  PHE A 595      41.020  33.480  29.550  1.00  0.00           C
ATOM    191  CD1 PHE A 595      40.060  34.370  29.000  1.00  0.00           C
ATOM    192  HD1 PHE A 595      39.350  34.910  29.590  1.00  0.00           H
ATOM    193  CE1 PHE A 595      39.900  34.390  27.580  1.00  0.00           C
ATOM    194  HE1 PHE A 595      39.030  34.920  27.190  1.00  0.00           H
ATOM    195  CZ  PHE A 595      40.740  33.560  26.750  1.00  0.00           C
ATOM    196  HZ  PHE A 595      40.470  33.430  25.710  1.00  0.00           H
ATOM    197  CD2 PHE A 595      41.840  32.730  28.730  1.00  0.00           C
ATOM    198  HD2 PHE A 595      42.580  32.050  29.150  1.00  0.00           H
ATOM    199  CE2 PHE A 595      41.640  32.740  27.350  1.00  0.00           C
ATOM    200  HE2 PHE A 595      42.210  32.080  26.710  1.00  0.00           H
ATOM    201  C   PHE A 595      41.010  31.570  32.910  1.00  0.00           C
ATOM    202  O   PHE A 595      42.070  31.810  33.520  1.00  0.00           O
ATOM    203  N   PHE A 596      40.090  30.890  33.590  1.00  0.00           N
ATOM    204  HN  PHE A 596      39.250  30.530  33.170  1.00  0.00           H
ATOM    205  CA  PHE A 596      40.230  30.530  34.960  1.00  0.00           C
ATOM    206  HA  PHE A 596      40.660  31.410  35.430  1.00  0.00           H
ATOM    207  CB  PHE A 596      38.850  30.010  35.580  1.00  0.00           C
ATOM    208  HB1 PHE A 596      39.140  29.430  36.480  1.00  0.00           H
ATOM    209  HB2 PHE A 596      38.360  29.260  34.920  1.00  0.00           H
ATOM    210  CG  PHE A 596      37.910  31.060  36.030  1.00  0.00           C
ATOM    211  CD1 PHE A 596      38.020  32.440  35.740  1.00  0.00           C
ATOM    212  HD1 PHE A 596      38.900  32.790  35.220  1.00  0.00           H
ATOM    213  CE1 PHE A 596      37.260  33.410  36.290  1.00  0.00           C
ATOM    214  HE1 PHE A 596      37.420  34.470  36.100  1.00  0.00           H
ATOM    215  CZ  PHE A 596      36.160  33.020  37.150  1.00  0.00           C
ATOM    216  HZ  PHE A 596      35.400  33.680  37.530  1.00  0.00           H
ATOM    217  CD2 PHE A 596      36.870  30.730  36.850  1.00  0.00           C
ATOM    218  HD2 PHE A 596      36.870  29.670  37.080  1.00  0.00           H
ATOM    219  CE2 PHE A 596      35.960  31.670  37.410  1.00  0.00           C
ATOM    220  HE2 PHE A 596      35.090  31.350  37.970  1.00  0.00           H
ATOM    221  C   PHE A 596      41.320  29.480  35.180  1.00  0.00           C
ATOM    222  O   PHE A 596      42.020  29.530  36.200  1.00  0.00           O
ATOM    223  N   LEU A 597      41.480  28.450  34.280  1.00  0.00           N
ATOM    224  HN  LEU A 597      40.820  28.370  33.540  1.00  0.00           H
ATOM    225  CA  LEU A 597      42.360  27.370  34.570  1.00  0.00           C
ATOM    226  HA  LEU A 597      42.790  27.430  35.550  1.00  0.00           H
ATOM    227  CB  LEU A 597      41.580  25.980  34.400  1.00  0.00           C
ATOM    228  HB1 LEU A 597      42.330  25.240  34.760  1.00  0.00           H
ATOM    229  HB2 LEU A 597      41.360  25.770  33.330  1.00  0.00           H
ATOM    230  CG  LEU A 597      40.300  25.830  35.280  1.00  0.00           C
ATOM    231  HG  LEU A 597      39.500  26.500  34.900  1.00  0.00           H
ATOM    232  CD1 LEU A 597      39.680  24.440  35.120  1.00  0.00           C
ATOM    233 HD11 LEU A 597      40.430  23.680  35.450  1.00  0.00           H
ATOM    234 HD12 LEU A 597      39.370  24.150  34.100  1.00  0.00           H
ATOM    235 HD13 LEU A 597      38.900  24.210  35.870  1.00  0.00           H
ATOM    236  CD2 LEU A 597      40.510  26.060  36.820  1.00  0.00           C
ATOM    237 HD21 LEU A 597      41.330  25.380  37.140  1.00  0.00           H
ATOM    238 HD22 LEU A 597      39.650  25.690  37.410  1.00  0.00           H
ATOM    239 HD23 LEU A 597      40.830  27.100  37.030  1.00  0.00           H
ATOM    240  C   LEU A 597      43.500  27.410  33.550  1.00  0.00           C
ATOM    241  O   LEU A 597      44.390  26.540  33.510  1.00  0.00           O
ATOM    242  N   SER A 598      43.330  28.350  32.580  1.00  0.00           N
ATOM    243  HN  SER A 598      42.490  28.870  32.580  1.00  0.00           H
ATOM    244  CA  SER A 598      44.250  28.530  31.450  1.00  0.00           C
ATOM    245  HA  SER A 598      44.250  27.670  30.800  1.00  0.00           H
ATOM    246  CB  SER A 598      43.870  29.820  30.610  1.00  0.00           C
ATOM    247  HB1 SER A 598      43.940  30.740  31.240  1.00  0.00           H
ATOM    248  HB2 SER A 598      42.810  29.720  30.270  1.00  0.00           H
ATOM    249  OG  SER A 598      44.680  29.970  29.410  1.00  0.00           O
ATOM    250  HG1 SER A 598      44.530  29.190  28.870  1.00  0.00           H
ATOM    251  C   SER A 598      45.660  28.700  31.970  1.00  0.00           C
ATOM    252  O   SER A 598      46.610  28.060  31.480  1.00  0.00           O
ATOM    253  N   ASP A 599      45.880  29.470  33.030  1.00  0.00           N
ATOM    254  HN  ASP A 599      45.130  29.980  33.450  1.00  0.00           H
ATOM    255  CA  ASP A 599      47.200  29.850  33.460  1.00  0.00           C
ATOM    256  HA  ASP A 599      47.870  29.460  32.700  1.00  0.00           H
ATOM    257  CB  ASP A 599      47.490  31.350  33.730  1.00  0.00           C
ATOM    258  HB1 ASP A 599      48.590  31.380  33.970  1.00  0.00           H
ATOM    259  HB2 ASP A 599      47.020  31.870  34.590  1.00  0.00           H
ATOM    260  CG  ASP A 599      47.500  32.160  32.490  1.00  0.00           C
ATOM    261  OD1 ASP A 599      47.350  33.380  32.520  1.00  0.00           O
ATOM    262  OD2 ASP A 599      47.570  31.550  31.380  1.00  0.00           O
ATOM    263  C   ASP A 599      47.610  28.950  34.580  1.00  0.00           C
ATOM    264  O   ASP A 599      48.780  28.670  34.840  1.00  0.00           O
ATOM    265  N   PHE A 600      46.680  28.330  35.360  1.00  0.00           N
ATOM    266  HN  PHE A 600      45.720  28.590  35.220  1.00  0.00           H
ATOM    267  CA  PHE A 600      46.870  27.300  36.350  1.00  0.00           C
ATOM    268  HA  PHE A 600      47.430  27.740  37.160  1.00  0.00           H
ATOM    269  CB  PHE A 600      45.460  26.900  36.880  1.00  0.00           C
ATOM    270  HB1 PHE A 600      44.780  26.810  36.000  1.00  0.00           H
ATOM    271  HB2 PHE A 600      44.930  27.750  37.360  1.00  0.00           H
ATOM    272  CG  PHE A 600      45.350  25.690  37.860  1.00  0.00           C
ATOM    273  CD1 PHE A 600      46.210  25.600  39.080  1.00  0.00           C
ATOM    274  HD1 PHE A 600      46.990  26.320  39.280  1.00  0.00           H
ATOM    275  CE1 PHE A 600      46.060  24.520  39.980  1.00  0.00           C
ATOM    276  HE1 PHE A 600      46.720  24.510  40.820  1.00  0.00           H
ATOM    277  CZ  PHE A 600      45.120  23.550  39.720  1.00  0.00           C
ATOM    278  HZ  PHE A 600      44.880  22.750  40.420  1.00  0.00           H
ATOM    279  CD2 PHE A 600      44.480  24.580  37.660  1.00  0.00           C
ATOM    280  HD2 PHE A 600      43.860  24.470  36.780  1.00  0.00           H
ATOM    281  CE2 PHE A 600      44.330  23.580  38.590  1.00  0.00           C
ATOM    282  HE2 PHE A 600      43.530  22.860  38.500  1.00  0.00           H
ATOM    283  C   PHE A 600      47.610  26.070  35.910  1.00  0.00           C
ATOM    284  O   PHE A 600      48.390  25.460  36.670  1.00  0.00           O
ATOM    285  N   LYS A 601      47.430  25.600  34.620  1.00  0.00           N
ATOM    286  HN  LYS A 601      46.840  26.130  34.010  1.00  0.00           H
ATOM    287  CA  LYS A 601      48.140  24.410  34.100  1.00  0.00           C
ATOM    288  HA  LYS A 601      47.990  23.570  34.740  1.00  0.00           H
ATOM    289  CB  LYS A 601      47.630  24.250  32.680  1.00  0.00           C
ATOM    290  HB1 LYS A 601      46.530  24.230  32.670  1.00  0.00           H
ATOM    291  HB2 LYS A 601      47.990  23.250  32.340  1.00  0.00           H
ATOM    292  CG  LYS A 601      48.220  25.180  31.590  1.00  0.00           C
ATOM    293  HG1 LYS A 601      49.280  24.850  31.560  1.00  0.00           H
ATOM    294  HG2 LYS A 601      48.070  26.250  31.820  1.00  0.00           H
ATOM    295  CD  LYS A 601      47.650  24.820  30.210  1.00  0.00           C
ATOM    296  HD1 LYS A 601      46.570  25.120  30.230  1.00  0.00           H
ATOM    297  HD2 LYS A 601      47.710  23.720  30.020  1.00  0.00           H
ATOM    298  CE  LYS A 601      48.270  25.690  29.060  1.00  0.00           C
ATOM    299  HE1 LYS A 601      47.580  25.690  28.190  1.00  0.00           H
ATOM    300  HE2 LYS A 601      49.330  25.380  28.870  1.00  0.00           H
ATOM    301  NZ  LYS A 601      48.330  27.070  29.470  1.00  0.00           N
ATOM    302  HZ1 LYS A 601      47.540  27.240  30.120  1.00  0.00           H
ATOM    303  HZ2 LYS A 601      48.390  27.660  28.610  1.00  0.00           H
ATOM    304  HZ3 LYS A 601      49.220  27.350  29.930  1.00  0.00           H
ATOM    305  C   LYS A 601      49.630  24.660  34.050  1.00  0.00           C
ATOM    306  O   LYS A 601      50.410  23.750  34.170  1.00  0.00           O
ATOM    307  N   ASP A 602      50.090  25.950  33.980  1.00  0.00           N
ATOM    308  HN  ASP A 602      49.420  26.690  33.980  1.00  0.00           H
ATOM    309  CA  ASP A 602      51.460  26.340  33.980  1.00  0.00           C
ATOM    310  HA  ASP A 602      52.160  25.570  33.690  1.00  0.00           H
ATOM    311  CB  ASP A 602      51.780  27.470  33.000  1.00  0.00           C
ATOM    312  HB1 ASP A 602      52.860  27.720  33.030  1.00  0.00           H
ATOM    313  HB2 ASP A 602      51.200  28.390  33.230  1.00  0.00           H
ATOM    314  CG  ASP A 602      51.570  27.060  31.580  1.00  0.00           C
ATOM    315  OD1 ASP A 602      52.370  26.160  31.110  1.00  0.00           O
ATOM    316  OD2 ASP A 602      50.590  27.570  30.960  1.00  0.00           O
ATOM    317  C   ASP A 602      52.040  26.640  35.330  1.00  0.00           C
ATOM    318  O   ASP A 602      53.210  27.040  35.490  1.00  0.00           O
ATOM    319  N   ALA A 603      51.190  26.550  36.390  1.00  0.00           N
ATOM    320  HN  ALA A 603      50.250  26.310  36.210  1.00  0.00           H
ATOM    321  CA  ALA A 603      51.530  26.780  37.760  1.00  0.00           C
ATOM    322  HA  ALA A 603      51.790  27.820  37.800  1.00  0.00           H
ATOM    323  CB  ALA A 603      50.270  26.610  38.610  1.00  0.00           C
ATOM    324  HB1 ALA A 603      50.510  26.940  39.640  1.00  0.00           H
ATOM    325  HB2 ALA A 603      50.000  25.540  38.680  1.00  0.00           H
ATOM    326  HB3 ALA A 603      49.440  27.180  38.160  1.00  0.00           H
ATOM    327  C   ALA A 603      52.680  25.950  38.420  1.00  0.00           C
ATOM    328  O   ALA A 603      53.480  26.480  39.180  1.00  0.00           O
ATOM    329  N   LEU A 604      52.860  24.660  38.090  1.00  0.00           N
ATOM    330  HN  LEU A 604      52.220  24.200  37.470  1.00  0.00           H
ATOM    331  CA  LEU A 604      53.870  23.840  38.740  1.00  0.00           C
ATOM    332  HA  LEU A 604      53.900  24.030  39.800  1.00  0.00           H
ATOM    333  CB  LEU A 604      53.470  22.370  38.400  1.00  0.00           C
ATOM    334  HB1 LEU A 604      53.650  22.220  37.310  1.00  0.00           H
ATOM    335  HB2 LEU A 604      52.360  22.330  38.420  1.00  0.00           H
ATOM    336  CG  LEU A 604      54.080  21.250  39.330  1.00  0.00           C
ATOM    337  HG  LEU A 604      55.170  21.450  39.450  1.00  0.00           H
ATOM    338  CD1 LEU A 604      53.490  21.190  40.730  1.00  0.00           C
ATOM    339 HD11 LEU A 604      52.380  21.200  40.580  1.00  0.00           H
ATOM    340 HD12 LEU A 604      53.850  22.050  41.340  1.00  0.00           H
ATOM    341 HD13 LEU A 604      53.770  20.280  41.280  1.00  0.00           H
ATOM    342  CD2 LEU A 604      53.790  19.860  38.670  1.00  0.00           C
ATOM    343 HD21 LEU A 604      54.120  18.990  39.280  1.00  0.00           H
ATOM    344 HD22 LEU A 604      54.160  19.840  37.620  1.00  0.00           H
ATOM    345 HD23 LEU A 604      52.680  19.780  38.580  1.00  0.00           H
ATOM    346  C   LEU A 604      55.220  24.220  38.170  1.00  0.00           C
ATOM    347  O   LEU A 604      56.210  24.260  38.910  1.00  0.00           O
ATOM    348  N   SER A 605      55.360  24.670  36.900  1.00  0.00           N
ATOM    349  HN  SER A 605      54.580  24.650  36.290  1.00  0.00           H
ATOM    350  CA  SER A 605      56.570  25.300  36.340  1.00  0.00           C
ATOM    351  HA  SER A 605      57.300  24.580  36.680  1.00  0.00           H
ATOM    352  CB  SER A 605      56.460  25.350  34.810  1.00  0.00           C
ATOM    353  HB1 SER A 605      56.120  24.370  34.440  1.00  0.00           H
ATOM    354  HB2 SER A 605      57.510  25.500  34.460  1.00  0.00           H
ATOM    355  OG  SER A 605      55.640  26.380  34.290  1.00  0.00           O
ATOM    356  HG1 SER A 605      54.730  26.250  34.520  1.00  0.00           H
ATOM    357  C   SER A 605      56.890  26.650  36.890  1.00  0.00           C
ATOM    358  O   SER A 605      58.060  27.020  36.970  1.00  0.00           O
ATOM    359  N   LEU A 606      55.800  27.410  37.320  1.00  0.00           N
ATOM    360  HN  LEU A 606      54.890  27.010  37.280  1.00  0.00           H
ATOM    361  CA  LEU A 606      55.980  28.790  37.830  1.00  0.00           C
ATOM    362  HA  LEU A 606      56.650  29.280  37.140  1.00  0.00           H
ATOM    363  CB  LEU A 606      54.650  29.590  37.820  1.00  0.00           C
ATOM    364  HB1 LEU A 606      54.660  30.280  38.680  1.00  0.00           H
ATOM    365  HB2 LEU A 606      53.910  28.810  38.110  1.00  0.00           H
ATOM    366  CG  LEU A 606      54.320  30.340  36.520  1.00  0.00           C
ATOM    367  HG  LEU A 606      54.700  29.670  35.720  1.00  0.00           H
ATOM    368  CD1 LEU A 606      52.790  30.290  36.330  1.00  0.00           C
ATOM    369 HD11 LEU A 606      52.440  30.880  35.460  1.00  0.00           H
ATOM    370 HD12 LEU A 606      52.230  30.590  37.250  1.00  0.00           H
ATOM    371 HD13 LEU A 606      52.430  29.240  36.180  1.00  0.00           H
ATOM    372  CD2 LEU A 606      54.960  31.760  36.490  1.00  0.00           C
ATOM    373 HD21 LEU A 606      54.590  32.430  37.300  1.00  0.00           H
ATOM    374 HD22 LEU A 606      54.590  32.160  35.530  1.00  0.00           H
ATOM    375 HD23 LEU A 606      56.080  31.680  36.570  1.00  0.00           H
ATOM    376  C   LEU A 606      56.600  28.900  39.190  1.00  0.00           C
ATOM    377  O   LEU A 606      56.570  27.920  39.900  1.00  0.00           O
ATOM    378  N   GLN A 607      57.140  30.060  39.550  1.00  0.00           N
ATOM    379  HN  GLN A 607      57.360  30.760  38.870  1.00  0.00           H
ATOM    380  CA  GLN A 607      57.880  30.080  40.920  1.00  0.00           C
ATOM    381  HA  GLN A 607      58.370  29.150  41.120  1.00  0.00           H
ATOM    382  CB  GLN A 607      58.980  31.290  40.970  1.00  0.00           C
ATOM    383  HB1 GLN A 607      59.850  30.930  40.360  1.00  0.00           H
ATOM    384  HB2 GLN A 607      59.340  31.270  42.010  1.00  0.00           H
ATOM    385  CG  GLN A 607      58.670  32.760  40.460  1.00  0.00           C
ATOM    386  HG1 GLN A 607      59.530  33.400  40.760  1.00  0.00           H
ATOM    387  HG2 GLN A 607      57.710  33.120  40.890  1.00  0.00           H
ATOM    388  CD  GLN A 607      58.480  32.970  38.940  1.00  0.00           C
ATOM    389  OE1 GLN A 607      58.860  32.140  38.120  1.00  0.00           O
ATOM    390  NE2 GLN A 607      57.910  34.160  38.550  1.00  0.00           N
ATOM    391 HE21 GLN A 607      57.540  34.130  37.620  1.00  0.00           H
ATOM    392 HE22 GLN A 607      57.460  34.750  39.220  1.00  0.00           H
ATOM    393  C   GLN A 607      56.910  30.420  42.080  1.00  0.00           C
ATOM    394  O   GLN A 607      57.000  31.400  42.850  1.00  0.00           O
ATOM    395  N   CYS A 608      55.880  29.560  42.200  1.00  0.00           N
ATOM    396  HN  CYS A 608      55.820  28.840  41.520  1.00  0.00           H
ATOM    397  CA  CYS A 608      54.830  29.650  43.180  1.00  0.00           C
ATOM    398  HA  CYS A 608      54.440  30.660  43.180  1.00  0.00           H
ATOM    399  CB  CYS A 608      53.710  28.590  42.820  1.00  0.00           C
ATOM    400  HB1 CYS A 608      52.990  28.590  43.660  1.00  0.00           H
ATOM    401  HB2 CYS A 608      54.240  27.610  42.760  1.00  0.00           H
ATOM    402  SG  CYS A 608      52.860  28.980  41.260  1.00  0.00           S
ATOM    403  HG1 CYS A 608      53.710  28.310  40.490  1.00  0.00           H
ATOM    404  C   CYS A 608      55.270  29.470  44.600  1.00  0.00           C
ATOM    405  O   CYS A 608      54.820  30.140  45.500  1.00  0.00           O
ATOM    406  N   LEU A 609      56.140  28.490  44.890  1.00  0.00           N
ATOM    407  HN  LEU A 609      56.470  27.860  44.200  1.00  0.00           H
ATOM    408  CA  LEU A 609      56.620  28.360  46.310  1.00  0.00           C
ATOM    409  HA  LEU A 609      55.760  28.220  46.950  1.00  0.00           H
ATOM    410  CB  LEU A 609      57.430  26.960  46.460  1.00  0.00           C
ATOM    411  HB1 LEU A 609      58.260  26.800  45.730  1.00  0.00           H
ATOM    412  HB2 LEU A 609      56.700  26.180  46.170  1.00  0.00           H
ATOM    413  CG  LEU A 609      57.910  26.630  47.820  1.00  0.00           C
ATOM    414  HG  LEU A 609      58.500  27.440  48.290  1.00  0.00           H
ATOM    415  CD1 LEU A 609      56.740  26.320  48.740  1.00  0.00           C
ATOM    416 HD11 LEU A 609      56.150  25.470  48.320  1.00  0.00           H
ATOM    417 HD12 LEU A 609      56.040  27.160  48.970  1.00  0.00           H
ATOM    418 HD13 LEU A 609      57.220  26.100  49.720  1.00  0.00           H
ATOM    419  CD2 LEU A 609      58.850  25.350  47.760  1.00  0.00           C
ATOM    420 HD21 LEU A 609      59.800  25.460  47.190  1.00  0.00           H
ATOM    421 HD22 LEU A 609      58.310  24.580  47.160  1.00  0.00           H
ATOM    422 HD23 LEU A 609      59.110  24.990  48.780  1.00  0.00           H
ATOM    423  C   LEU A 609      57.370  29.570  46.930  1.00  0.00           C
ATOM    424  O   LEU A 609      57.030  30.080  48.030  1.00  0.00           O
ATOM    425  N   ALA A 610      58.340  30.110  46.210  1.00  0.00           N
ATOM    426  HN  ALA A 610      58.610  29.580  45.410  1.00  0.00           H
ATOM    427  CA  ALA A 610      58.980  31.380  46.420  1.00  0.00           C
ATOM    428  HA  ALA A 610      59.440  31.440  47.390  1.00  0.00           H
ATOM    429  CB  ALA A 610      59.840  31.570  45.130  1.00  0.00           C
ATOM    430  HB1 ALA A 610      59.190  31.210  44.290  1.00  0.00           H
ATOM    431  HB2 ALA A 610      60.820  31.070  45.300  1.00  0.00           H
ATOM    432  HB3 ALA A 610      60.070  32.620  44.870  1.00  0.00           H
ATOM    433  C   ALA A 610      58.090  32.580  46.570  1.00  0.00           C
ATOM    434  O   ALA A 610      58.270  33.380  47.490  1.00  0.00           O
ATOM    435  N   SER A 611      56.970  32.610  45.760  1.00  0.00           N
ATOM    436  HN  SER A 611      56.780  31.970  45.010  1.00  0.00           H
ATOM    437  CA  SER A 611      55.880  33.510  45.990  1.00  0.00           C
ATOM    438  HA  SER A 611      56.250  34.530  46.010  1.00  0.00           H
ATOM    439  CB  SER A 611      54.880  33.580  44.820  1.00  0.00           C
ATOM    440  HB1 SER A 611      54.390  32.580  44.800  1.00  0.00           H
ATOM    441  HB2 SER A 611      55.460  33.610  43.870  1.00  0.00           H
ATOM    442  OG  SER A 611      53.860  34.600  44.830  1.00  0.00           O
ATOM    443  HG1 SER A 611      54.290  35.350  44.430  1.00  0.00           H
ATOM    444  C   SER A 611      55.220  33.540  47.340  1.00  0.00           C
ATOM    445  O   SER A 611      55.170  34.520  48.070  1.00  0.00           O
ATOM    446  N   ILE A 612      54.730  32.370  47.680  1.00  0.00           N
ATOM    447  HN  ILE A 612      55.010  31.660  47.030  1.00  0.00           H
ATOM    448  CA  ILE A 612      53.930  32.030  48.860  1.00  0.00           C
ATOM    449  HA  ILE A 612      53.030  32.630  48.850  1.00  0.00           H
ATOM    450  CB  ILE A 612      53.420  30.610  48.830  1.00  0.00           C
ATOM    451  HB  ILE A 612      54.260  29.920  48.620  1.00  0.00           H
ATOM    452  CG2 ILE A 612      52.830  30.090  50.150  1.00  0.00           C
ATOM    453 HG21 ILE A 612      52.150  30.910  50.470  1.00  0.00           H
ATOM    454 HG22 ILE A 612      53.720  30.070  50.830  1.00  0.00           H
ATOM    455 HG23 ILE A 612      52.440  29.060  50.160  1.00  0.00           H
ATOM    456  CG1 ILE A 612      52.330  30.490  47.770  1.00  0.00           C
ATOM    457 HG11 ILE A 612      52.430  31.090  46.850  1.00  0.00           H
ATOM    458 HG12 ILE A 612      51.430  30.950  48.230  1.00  0.00           H
ATOM    459  CD  ILE A 612      52.080  29.000  47.380  1.00  0.00           C
ATOM    460  HD1 ILE A 612      51.980  28.430  48.330  1.00  0.00           H
ATOM    461  HD2 ILE A 612      52.960  28.660  46.800  1.00  0.00           H
ATOM    462  HD3 ILE A 612      51.200  28.920  46.710  1.00  0.00           H
ATOM    463  C   ILE A 612      54.700  32.290  50.120  1.00  0.00           C
ATOM    464  O   ILE A 612      54.220  33.020  51.060  1.00  0.00           O
ATOM    465  N   LEU A 613      56.030  31.920  50.220  1.00  0.00           N
ATOM    466  HN  LEU A 613      56.390  31.490  49.400  1.00  0.00           H
ATOM    467  CA  LEU A 613      56.830  32.180  51.380  1.00  0.00           C
ATOM    468  HA  LEU A 613      56.130  31.950  52.180  1.00  0.00           H
ATOM    469  CB  LEU A 613      57.980  31.190  51.340  1.00  0.00           C
ATOM    470  HB1 LEU A 613      58.670  31.310  52.200  1.00  0.00           H
ATOM    471  HB2 LEU A 613      58.550  31.460  50.410  1.00  0.00           H
ATOM    472  CG  LEU A 613      57.630  29.670  51.320  1.00  0.00           C
ATOM    473  HG  LEU A 613      56.850  29.390  50.580  1.00  0.00           H
ATOM    474  CD1 LEU A 613      58.950  28.900  51.020  1.00  0.00           C
ATOM    475 HD11 LEU A 613      59.450  29.510  50.230  1.00  0.00           H
ATOM    476 HD12 LEU A 613      58.720  27.850  50.760  1.00  0.00           H
ATOM    477 HD13 LEU A 613      59.570  28.920  51.950  1.00  0.00           H
ATOM    478  CD2 LEU A 613      57.050  29.320  52.640  1.00  0.00           C
ATOM    479 HD21 LEU A 613      57.160  28.210  52.580  1.00  0.00           H
ATOM    480 HD22 LEU A 613      55.960  29.480  52.800  1.00  0.00           H
ATOM    481 HD23 LEU A 613      57.680  29.550  53.530  1.00  0.00           H
ATOM    482  C   LEU A 613      57.200  33.650  51.500  1.00  0.00           C
ATOM    483  O   LEU A 613      57.350  34.180  52.570  1.00  0.00           O
ATOM    484  N   PHE A 614      57.310  34.400  50.410  1.00  0.00           N
ATOM    485  HN  PHE A 614      57.100  33.870  49.580  1.00  0.00           H
ATOM    486  CA  PHE A 614      57.510  35.810  50.260  1.00  0.00           C
ATOM    487  HA  PHE A 614      58.270  35.960  51.020  1.00  0.00           H
ATOM    488  CB  PHE A 614      57.870  36.190  48.700  1.00  0.00           C
ATOM    489  HB1 PHE A 614      57.160  35.620  48.070  1.00  0.00           H
ATOM    490  HB2 PHE A 614      58.950  35.930  48.650  1.00  0.00           H
ATOM    491  CG  PHE A 614      57.850  37.610  48.230  1.00  0.00           C
ATOM    492  CD1 PHE A 614      58.290  38.600  49.130  1.00  0.00           C
ATOM    493  HD1 PHE A 614      58.650  38.260  50.080  1.00  0.00           H
ATOM    494  CE1 PHE A 614      58.360  39.960  48.770  1.00  0.00           C
ATOM    495  HE1 PHE A 614      58.620  40.660  49.550  1.00  0.00           H
ATOM    496  CZ  PHE A 614      57.990  40.250  47.450  1.00  0.00           C
ATOM    497  HZ  PHE A 614      57.900  41.280  47.120  1.00  0.00           H
ATOM    498  CD2 PHE A 614      57.560  37.890  46.970  1.00  0.00           C
ATOM    499  HD2 PHE A 614      57.100  37.180  46.290  1.00  0.00           H
ATOM    500  CE2 PHE A 614      57.600  39.260  46.600  1.00  0.00           C
ATOM    501  HE2 PHE A 614      57.340  39.620  45.600  1.00  0.00           H
ATOM    502  C   PHE A 614      56.300  36.580  50.730  1.00  0.00           C
ATOM    503  O   PHE A 614      56.400  37.320  51.740  1.00  0.00           O
ATOM    504  N   LEU A 615      55.080  36.400  50.160  1.00  0.00           N
ATOM    505  HN  LEU A 615      55.100  35.720  49.430  1.00  0.00           H
ATOM    506  CA  LEU A 615      53.940  37.200  50.530  1.00  0.00           C
ATOM    507  HA  LEU A 615      54.220  38.230  50.480  1.00  0.00           H
ATOM    508  CB  LEU A 615      52.900  37.120  49.400  1.00  0.00           C
ATOM    509  HB1 LEU A 615      51.880  37.110  49.830  1.00  0.00           H
ATOM    510  HB2 LEU A 615      52.960  36.170  48.820  1.00  0.00           H
ATOM    511  CG  LEU A 615      52.990  38.280  48.290  1.00  0.00           C
ATOM    512  HG  LEU A 615      53.130  39.220  48.870  1.00  0.00           H
ATOM    513  CD1 LEU A 615      54.110  37.960  47.330  1.00  0.00           C
ATOM    514 HD11 LEU A 615      55.100  37.910  47.820  1.00  0.00           H
ATOM    515 HD12 LEU A 615      54.120  38.770  46.560  1.00  0.00           H
ATOM    516 HD13 LEU A 615      53.870  37.010  46.810  1.00  0.00           H
ATOM    517  CD2 LEU A 615      51.650  38.430  47.520  1.00  0.00           C
ATOM    518 HD21 LEU A 615      50.900  38.600  48.320  1.00  0.00           H
ATOM    519 HD22 LEU A 615      51.420  37.560  46.880  1.00  0.00           H
ATOM    520 HD23 LEU A 615      51.720  39.330  46.880  1.00  0.00           H
ATOM    521  C   LEU A 615      53.500  37.130  51.940  1.00  0.00           C
ATOM    522  O   LEU A 615      53.130  38.120  52.470  1.00  0.00           O
ATOM    523  N   TYR A 616      53.440  35.910  52.500  1.00  0.00           N
ATOM    524  HN  TYR A 616      53.800  35.130  51.990  1.00  0.00           H
ATOM    525  CA  TYR A 616      52.710  35.570  53.740  1.00  0.00           C
ATOM    526  HA  TYR A 616      51.660  35.660  53.500  1.00  0.00           H
ATOM    527  CB  TYR A 616      52.860  34.120  54.040  1.00  0.00           C
ATOM    528  HB1 TYR A 616      53.930  33.840  53.940  1.00  0.00           H
ATOM    529  HB2 TYR A 616      52.420  33.550  53.200  1.00  0.00           H
ATOM    530  CG  TYR A 616      52.290  33.520  55.340  1.00  0.00           C
ATOM    531  CD1 TYR A 616      50.870  33.620  55.630  1.00  0.00           C
ATOM    532  HD1 TYR A 616      50.240  34.220  55.000  1.00  0.00           H
ATOM    533  CE1 TYR A 616      50.430  33.150  56.870  1.00  0.00           C
ATOM    534  HE1 TYR A 616      49.370  33.320  57.050  1.00  0.00           H
ATOM    535  CZ  TYR A 616      51.250  32.430  57.750  1.00  0.00           C
ATOM    536  OH  TYR A 616      50.720  32.000  59.020  1.00  0.00           O
ATOM    537  HH  TYR A 616      49.960  32.580  59.120  1.00  0.00           H
ATOM    538  CD2 TYR A 616      53.100  32.840  56.240  1.00  0.00           C
ATOM    539  HD2 TYR A 616      54.170  32.860  56.080  1.00  0.00           H
ATOM    540  CE2 TYR A 616      52.610  32.200  57.380  1.00  0.00           C
ATOM    541  HE2 TYR A 616      53.340  31.750  58.030  1.00  0.00           H
ATOM    542  C   TYR A 616      52.830  36.450  55.000  1.00  0.00           C
ATOM    543  O   TYR A 616      51.930  37.190  55.460  1.00  0.00           O
ATOM    544  N   CYS A 617      53.980  36.590  55.550  1.00  0.00           N
ATOM    545  HN  CYS A 617      54.780  36.250  55.060  1.00  0.00           H
ATOM    546  CA  CYS A 617      54.110  37.430  56.730  1.00  0.00           C
ATOM    547  HA  CYS A 617      53.440  37.050  57.490  1.00  0.00           H
ATOM    548  CB  CYS A 617      55.470  37.340  57.320  1.00  0.00           C
ATOM    549  HB1 CYS A 617      55.630  38.080  58.140  1.00  0.00           H
ATOM    550  HB2 CYS A 617      56.210  37.680  56.570  1.00  0.00           H
ATOM    551  SG  CYS A 617      55.960  35.680  57.920  1.00  0.00           S
ATOM    552  HG1 CYS A 617      55.990  35.160  56.700  1.00  0.00           H
ATOM    553  C   CYS A 617      53.760  38.910  56.610  1.00  0.00           C
ATOM    554  O   CYS A 617      53.040  39.510  57.430  1.00  0.00           O
ATOM    555  N   ALA A 618      54.160  39.490  55.510  1.00  0.00           N
ATOM    556  HN  ALA A 618      54.530  38.990  54.730  1.00  0.00           H
ATOM    557  CA  ALA A 618      53.670  40.770  55.100  1.00  0.00           C
ATOM    558  HA  ALA A 618      53.890  41.460  55.890  1.00  0.00           H
ATOM    559  CB  ALA A 618      54.420  41.170  53.790  1.00  0.00           C
ATOM    560  HB1 ALA A 618      54.180  42.140  53.300  1.00  0.00           H
ATOM    561  HB2 ALA A 618      54.260  40.410  53.010  1.00  0.00           H
ATOM    562  HB3 ALA A 618      55.520  41.240  53.930  1.00  0.00           H
ATOM    563  C   ALA A 618      52.220  40.930  54.810  1.00  0.00           C
ATOM    564  O   ALA A 618      51.620  41.940  55.180  1.00  0.00           O
ATOM    565  N   CYS A 619      51.530  39.930  54.180  1.00  0.00           N
ATOM    566  HN  CYS A 619      52.070  39.130  53.930  1.00  0.00           H
ATOM    567  CA  CYS A 619      50.110  40.080  54.010  1.00  0.00           C
ATOM    568  HA  CYS A 619      49.930  41.110  53.730  1.00  0.00           H
ATOM    569  CB  CYS A 619      49.580  39.060  52.980  1.00  0.00           C
ATOM    570  HB1 CYS A 619      48.470  39.110  52.980  1.00  0.00           H
ATOM    571  HB2 CYS A 619      49.890  38.070  53.370  1.00  0.00           H
ATOM    572  SG  CYS A 619      50.260  39.500  51.370  1.00  0.00           S
ATOM    573  HG1 CYS A 619      51.450  39.040  51.720  1.00  0.00           H
ATOM    574  C   CYS A 619      49.300  39.860  55.350  1.00  0.00           C
ATOM    575  O   CYS A 619      48.250  40.450  55.590  1.00  0.00           O
ATOM    576  N   MET A 620      49.780  38.940  56.200  1.00  0.00           N
ATOM    577  HN  MET A 620      50.550  38.310  56.070  1.00  0.00           H
ATOM    578  CA  MET A 620      49.190  38.530  57.460  1.00  0.00           C
ATOM    579  HA  MET A 620      48.140  38.360  57.250  1.00  0.00           H
ATOM    580  CB  MET A 620      49.750  37.150  57.940  1.00  0.00           C
ATOM    581  HB1 MET A 620      50.850  37.190  57.780  1.00  0.00           H
ATOM    582  HB2 MET A 620      49.290  36.460  57.210  1.00  0.00           H
ATOM    583  CG  MET A 620      49.320  36.710  59.390  1.00  0.00           C
ATOM    584  HG1 MET A 620      48.220  36.550  59.460  1.00  0.00           H
ATOM    585  HG2 MET A 620      49.590  37.540  60.080  1.00  0.00           H
ATOM    586  SD  MET A 620      50.270  35.230  59.910  1.00  0.00           S
ATOM    587  CE  MET A 620      51.950  35.960  59.950  1.00  0.00           C
ATOM    588  HE1 MET A 620      51.930  37.070  59.980  1.00  0.00           H
ATOM    589  HE2 MET A 620      52.420  35.750  58.970  1.00  0.00           H
ATOM    590  HE3 MET A 620      52.600  35.570  60.760  1.00  0.00           H
ATOM    591  C   MET A 620      49.280  39.580  58.570  1.00  0.00           C
ATOM    592  O   MET A 620      48.280  39.740  59.320  1.00  0.00           O
ATOM    593  N   SER A 621      50.440  40.270  58.640  1.00  0.00           N
ATOM    594  HN  SER A 621      51.070  40.110  57.880  1.00  0.00           H
ATOM    595  CA  SER A 621      50.650  41.230  59.760  1.00  0.00           C
ATOM    596  HA  SER A 621      50.450  40.590  60.600  1.00  0.00           H
ATOM    597  CB  SER A 621      52.100  41.730  59.690  1.00  0.00           C
ATOM    598  HB1 SER A 621      52.450  41.860  58.630  1.00  0.00           H
ATOM    599  HB2 SER A 621      52.800  40.930  60.040  1.00  0.00           H
ATOM    600  OG  SER A 621      52.370  42.920  60.380  1.00  0.00           O
ATOM    601  HG1 SER A 621      52.500  42.660  61.290  1.00  0.00           H
ATOM    602  C   SER A 621      49.650  42.430  59.920  1.00  0.00           C
ATOM    603  O   SER A 621      49.170  42.640  61.060  1.00  0.00           O
ATOM    604  N   PRO A 622      49.220  43.240  58.910  1.00  0.00           N
ATOM    605  CD  PRO A 622      49.900  43.370  57.610  1.00  0.00           C
ATOM    606  HD1 PRO A 622      49.690  42.360  57.220  1.00  0.00           H
ATOM    607  HD2 PRO A 622      50.990  43.530  57.770  1.00  0.00           H
ATOM    608  CA  PRO A 622      48.430  44.390  59.190  1.00  0.00           C
ATOM    609  HA  PRO A 622      48.740  44.930  60.070  1.00  0.00           H
ATOM    610  CB  PRO A 622      48.760  45.330  58.070  1.00  0.00           C
ATOM    611  HB1 PRO A 622      49.590  45.930  58.500  1.00  0.00           H
ATOM    612  HB2 PRO A 622      47.930  46.000  57.740  1.00  0.00           H
ATOM    613  CG  PRO A 622      49.210  44.470  56.850  1.00  0.00           C
ATOM    614  HG1 PRO A 622      48.310  44.000  56.390  1.00  0.00           H
ATOM    615  HG2 PRO A 622      49.830  45.020  56.120  1.00  0.00           H
ATOM    616  C   PRO A 622      46.920  43.920  59.330  1.00  0.00           C
ATOM    617  O   PRO A 622      46.030  44.630  59.880  1.00  0.00           O
ATOM    618  N   VAL A 623      46.550  42.740  58.840  1.00  0.00           N
ATOM    619  HN  VAL A 623      47.210  42.120  58.390  1.00  0.00           H
ATOM    620  CA  VAL A 623      45.270  42.100  59.230  1.00  0.00           C
ATOM    621  HA  VAL A 623      44.470  42.770  58.960  1.00  0.00           H
ATOM    622  CB  VAL A 623      45.030  40.890  58.410  1.00  0.00           C
ATOM    623  HB  VAL A 623      45.990  40.340  58.490  1.00  0.00           H
ATOM    624  CG1 VAL A 623      43.790  39.950  58.840  1.00  0.00           C
ATOM    625 HG11 VAL A 623      42.850  40.520  58.650  1.00  0.00           H
ATOM    626 HG12 VAL A 623      43.620  39.710  59.910  1.00  0.00           H
ATOM    627 HG13 VAL A 623      43.810  39.000  58.260  1.00  0.00           H
ATOM    628  CG2 VAL A 623      44.930  41.230  57.000  1.00  0.00           C
ATOM    629 HG21 VAL A 623      45.120  40.410  56.280  1.00  0.00           H
ATOM    630 HG22 VAL A 623      45.690  41.960  56.650  1.00  0.00           H
ATOM    631 HG23 VAL A 623      43.920  41.700  56.940  1.00  0.00           H
ATOM    632  C   VAL A 623      45.130  41.820  60.750  1.00  0.00           C
ATOM    633  O   VAL A 623      44.120  42.080  61.360  1.00  0.00           O
ATOM    634  N   ILE A 624      46.140  41.330  61.450  1.00  0.00           N
ATOM    635  HN  ILE A 624      46.920  40.980  60.940  1.00  0.00           H
ATOM    636  CA  ILE A 624      46.220  41.200  62.910  1.00  0.00           C
ATOM    637  HA  ILE A 624      45.330  40.650  63.190  1.00  0.00           H
ATOM    638  CB  ILE A 624      47.520  40.430  63.330  1.00  0.00           C
ATOM    639  HB  ILE A 624      48.340  41.060  62.920  1.00  0.00           H
ATOM    640  CG2 ILE A 624      47.600  40.480  64.880  1.00  0.00           C
ATOM    641 HG21 ILE A 624      46.810  39.950  65.450  1.00  0.00           H
ATOM    642 HG22 ILE A 624      47.810  41.520  65.200  1.00  0.00           H
ATOM    643 HG23 ILE A 624      48.580  39.990  65.100  1.00  0.00           H
ATOM    644  CG1 ILE A 624      47.660  39.000  62.790  1.00  0.00           C
ATOM    645 HG11 ILE A 624      47.370  39.080  61.720  1.00  0.00           H
ATOM    646 HG12 ILE A 624      46.900  38.410  63.360  1.00  0.00           H
ATOM    647  CD  ILE A 624      49.060  38.270  62.940  1.00  0.00           C
ATOM    648  HD1 ILE A 624      48.980  37.270  62.480  1.00  0.00           H
ATOM    649  HD2 ILE A 624      49.540  38.340  63.940  1.00  0.00           H
ATOM    650  HD3 ILE A 624      49.780  38.870  62.330  1.00  0.00           H
ATOM    651  C   ILE A 624      46.160  42.480  63.640  1.00  0.00           C
ATOM    652  O   ILE A 624      45.410  42.680  64.570  1.00  0.00           O
ATOM    653  N   THR A 625      46.990  43.450  63.190  1.00  0.00           N
ATOM    654  HN  THR A 625      47.710  43.170  62.560  1.00  0.00           H
ATOM    655  CA  THR A 625      47.070  44.760  63.840  1.00  0.00           C
ATOM    656  HA  THR A 625      47.340  44.620  64.870  1.00  0.00           H
ATOM    657  CB  THR A 625      48.220  45.640  63.140  1.00  0.00           C
ATOM    658  HB  THR A 625      47.990  45.810  62.070  1.00  0.00           H
ATOM    659  OG1 THR A 625      49.490  44.910  63.270  1.00  0.00           O
ATOM    660  HG1 THR A 625      49.520  44.460  64.110  1.00  0.00           H
ATOM    661  CG2 THR A 625      48.350  47.000  63.860  1.00  0.00           C
ATOM    662 HG21 THR A 625      47.670  47.740  63.380  1.00  0.00           H
ATOM    663 HG22 THR A 625      49.390  47.340  63.640  1.00  0.00           H
ATOM    664 HG23 THR A 625      48.230  46.950  64.970  1.00  0.00           H
ATOM    665  C   THR A 625      45.750  45.560  63.590  1.00  0.00           C
ATOM    666  O   THR A 625      45.260  46.340  64.410  1.00  0.00           O
ATOM    667  N   PHE A 626      45.070  45.360  62.440  1.00  0.00           N
ATOM    668  HN  PHE A 626      45.490  44.900  61.650  1.00  0.00           H
ATOM    669  CA  PHE A 626      43.690  45.860  62.290  1.00  0.00           C
ATOM    670  HA  PHE A 626      43.650  46.930  62.300  1.00  0.00           H
ATOM    671  CB  PHE A 626      43.240  45.590  60.880  1.00  0.00           C
ATOM    672  HB1 PHE A 626      43.460  44.520  60.660  1.00  0.00           H
ATOM    673  HB2 PHE A 626      43.860  46.190  60.180  1.00  0.00           H
ATOM    674  CG  PHE A 626      41.810  45.790  60.530  1.00  0.00           C
ATOM    675  CD1 PHE A 626      41.210  44.840  59.610  1.00  0.00           C
ATOM    676  HD1 PHE A 626      41.730  43.920  59.420  1.00  0.00           H
ATOM    677  CE1 PHE A 626      39.960  45.150  58.980  1.00  0.00           C
ATOM    678  HE1 PHE A 626      39.550  44.350  58.370  1.00  0.00           H
ATOM    679  CZ  PHE A 626      39.230  46.340  59.350  1.00  0.00           C
ATOM    680  HZ  PHE A 626      38.190  46.420  59.060  1.00  0.00           H
ATOM    681  CD2 PHE A 626      41.080  46.960  60.840  1.00  0.00           C
ATOM    682  HD2 PHE A 626      41.530  47.680  61.500  1.00  0.00           H
ATOM    683  CE2 PHE A 626      39.840  47.140  60.260  1.00  0.00           C
ATOM    684  HE2 PHE A 626      39.250  47.970  60.650  1.00  0.00           H
ATOM    685  C   PHE A 626      42.800  45.240  63.300  1.00  0.00           C
ATOM    686  O   PHE A 626      42.100  46.010  64.010  1.00  0.00           O
ATOM    687  N   GLY A 627      42.840  43.910  63.490  1.00  0.00           N
ATOM    688  HN  GLY A 627      43.520  43.330  63.060  1.00  0.00           H
ATOM    689  CA  GLY A 627      41.990  43.270  64.520  1.00  0.00           C
ATOM    690  HA1 GLY A 627      42.150  42.210  64.440  1.00  0.00           H
ATOM    691  HA2 GLY A 627      40.950  43.540  64.370  1.00  0.00           H
ATOM    692  C   GLY A 627      42.240  43.610  65.960  1.00  0.00           C
ATOM    693  O   GLY A 627      41.260  43.610  66.740  1.00  0.00           O
ATOM    694  N   GLY A 628      43.480  43.880  66.340  1.00  0.00           N
ATOM    695  HN  GLY A 628      44.210  43.780  65.660  1.00  0.00           H
ATOM    696  CA  GLY A 628      43.870  44.520  67.600  1.00  0.00           C
ATOM    697  HA1 GLY A 628      44.950  44.560  67.670  1.00  0.00           H
ATOM    698  HA2 GLY A 628      43.530  43.940  68.450  1.00  0.00           H
ATOM    699  C   GLY A 628      43.330  45.920  67.740  1.00  0.00           C
ATOM    700  O   GLY A 628      42.760  46.300  68.750  1.00  0.00           O
ATOM    701  N   LEU A 629      43.440  46.800  66.700  1.00  0.00           N
ATOM    702  HN  LEU A 629      43.790  46.410  65.840  1.00  0.00           H
ATOM    703  CA  LEU A 629      43.080  48.290  66.700  1.00  0.00           C
ATOM    704  HA  LEU A 629      43.520  48.630  67.620  1.00  0.00           H
ATOM    705  CB  LEU A 629      43.460  48.990  65.300  1.00  0.00           C
ATOM    706  HB1 LEU A 629      42.930  49.960  65.240  1.00  0.00           H
ATOM    707  HB2 LEU A 629      43.230  48.320  64.450  1.00  0.00           H
ATOM    708  CG  LEU A 629      44.940  49.320  65.140  1.00  0.00           C
ATOM    709  HG  LEU A 629      45.660  48.680  65.700  1.00  0.00           H
ATOM    710  CD1 LEU A 629      45.240  49.410  63.700  1.00  0.00           C
ATOM    711 HD11 LEU A 629      44.620  50.200  63.220  1.00  0.00           H
ATOM    712 HD12 LEU A 629      45.080  48.460  63.150  1.00  0.00           H
ATOM    713 HD13 LEU A 629      46.300  49.670  63.550  1.00  0.00           H
ATOM    714  CD2 LEU A 629      45.250  50.640  65.840  1.00  0.00           C
ATOM    715 HD21 LEU A 629      44.960  50.650  66.910  1.00  0.00           H
ATOM    716 HD22 LEU A 629      44.640  51.450  65.380  1.00  0.00           H
ATOM    717 HD23 LEU A 629      46.330  50.890  65.670  1.00  0.00           H
ATOM    718  C   LEU A 629      41.590  48.450  66.890  1.00  0.00           C
ATOM    719  O   LEU A 629      41.060  49.190  67.700  1.00  0.00           O
ATOM    720  N   LEU A 630      40.790  47.710  66.100  1.00  0.00           N
ATOM    721  HN  LEU A 630      41.270  47.160  65.420  1.00  0.00           H
ATOM    722  CA  LEU A 630      39.310  47.730  66.140  1.00  0.00           C
ATOM    723  HA  LEU A 630      38.950  48.740  66.250  1.00  0.00           H
ATOM    724  CB  LEU A 630      38.890  47.080  64.760  1.00  0.00           C
ATOM    725  HB1 LEU A 630      39.240  46.020  64.690  1.00  0.00           H
ATOM    726  HB2 LEU A 630      39.440  47.630  63.970  1.00  0.00           H
ATOM    727  CG  LEU A 630      37.340  47.140  64.440  1.00  0.00           C
ATOM    728  HG  LEU A 630      36.850  46.570  65.260  1.00  0.00           H
ATOM    729  CD1 LEU A 630      36.820  48.620  64.240  1.00  0.00           C
ATOM    730 HD11 LEU A 630      37.230  49.040  63.290  1.00  0.00           H
ATOM    731 HD12 LEU A 630      37.060  49.220  65.150  1.00  0.00           H
ATOM    732 HD13 LEU A 630      35.710  48.610  64.120  1.00  0.00           H
ATOM    733  CD2 LEU A 630      37.120  46.330  63.180  1.00  0.00           C
ATOM    734 HD21 LEU A 630      37.530  46.750  62.240  1.00  0.00           H
ATOM    735 HD22 LEU A 630      36.030  46.220  63.010  1.00  0.00           H
ATOM    736 HD23 LEU A 630      37.560  45.310  63.270  1.00  0.00           H
ATOM    737  C   LEU A 630      38.780  47.070  67.430  1.00  0.00           C
ATOM    738  O   LEU A 630      37.900  47.510  68.140  1.00  0.00           O
ATOM    739  N   GLY A 631      39.490  46.070  67.920  1.00  0.00           N
ATOM    740  HN  GLY A 631      40.350  45.890  67.450  1.00  0.00           H
ATOM    741  CA  GLY A 631      39.230  45.460  69.220  1.00  0.00           C
ATOM    742  HA1 GLY A 631      39.990  44.720  69.410  1.00  0.00           H
ATOM    743  HA2 GLY A 631      38.230  45.040  69.210  1.00  0.00           H
ATOM    744  C   GLY A 631      39.380  46.440  70.430  1.00  0.00           C
ATOM    745  O   GLY A 631      38.390  46.710  71.120  1.00  0.00           O
ATOM    746  N   GLU A 632      40.540  47.230  70.480  1.00  0.00           N
ATOM    747  HN  GLU A 632      41.300  46.790  70.030  1.00  0.00           H
ATOM    748  CA  GLU A 632      40.690  48.250  71.510  1.00  0.00           C
ATOM    749  HA  GLU A 632      40.460  47.690  72.400  1.00  0.00           H
ATOM    750  CB  GLU A 632      42.160  48.740  71.670  1.00  0.00           C
ATOM    751  HB1 GLU A 632      42.400  49.100  70.640  1.00  0.00           H
ATOM    752  HB2 GLU A 632      42.790  47.870  71.900  1.00  0.00           H
ATOM    753  CG  GLU A 632      42.400  50.030  72.570  1.00  0.00           C
ATOM    754  HG1 GLU A 632      41.810  49.920  73.500  1.00  0.00           H
ATOM    755  HG2 GLU A 632      42.000  50.900  72.010  1.00  0.00           H
ATOM    756  CD  GLU A 632      43.870  50.350  72.750  1.00  0.00           C
ATOM    757  OE1 GLU A 632      44.700  49.480  72.510  1.00  0.00           O
ATOM    758  OE2 GLU A 632      44.220  51.500  73.090  1.00  0.00           O
ATOM    759  C   GLU A 632      39.740  49.410  71.420  1.00  0.00           C
ATOM    760  O   GLU A 632      39.140  49.900  72.370  1.00  0.00           O
ATOM    761  N   ALA A 633      39.440  49.830  70.220  1.00  0.00           N
ATOM    762  HN  ALA A 633      39.870  49.450  69.400  1.00  0.00           H
ATOM    763  CA  ALA A 633      38.490  50.860  69.840  1.00  0.00           C
ATOM    764  HA  ALA A 633      38.890  51.720  70.350  1.00  0.00           H
ATOM    765  CB  ALA A 633      38.550  51.120  68.300  1.00  0.00           C
ATOM    766  HB1 ALA A 633      38.130  52.120  68.000  1.00  0.00           H
ATOM    767  HB2 ALA A 633      38.040  50.370  67.660  1.00  0.00           H
ATOM    768  HB3 ALA A 633      39.590  51.250  67.950  1.00  0.00           H
ATOM    769  C   ALA A 633      37.110  50.580  70.300  1.00  0.00           C
ATOM    770  O   ALA A 633      36.400  51.480  70.740  1.00  0.00           O
ATOM    771  N   THR A 634      36.570  49.330  70.160  1.00  0.00           N
ATOM    772  HN  THR A 634      37.140  48.610  69.760  1.00  0.00           H
ATOM    773  CA  THR A 634      35.200  49.040  70.230  1.00  0.00           C
ATOM    774  HA  THR A 634      34.580  49.900  70.040  1.00  0.00           H
ATOM    775  CB  THR A 634      34.740  47.910  69.210  1.00  0.00           C
ATOM    776  HB  THR A 634      33.710  47.550  69.420  1.00  0.00           H
ATOM    777  OG1 THR A 634      35.520  46.740  69.200  1.00  0.00           O
ATOM    778  HG1 THR A 634      36.340  46.890  68.730  1.00  0.00           H
ATOM    779  CG2 THR A 634      34.640  48.550  67.830  1.00  0.00           C
ATOM    780 HG21 THR A 634      35.610  48.920  67.420  1.00  0.00           H
ATOM    781 HG22 THR A 634      34.120  49.510  68.000  1.00  0.00           H
ATOM    782 HG23 THR A 634      34.220  47.920  67.030  1.00  0.00           H
ATOM    783  C   THR A 634      34.840  48.450  71.640  1.00  0.00           C
ATOM    784  O   THR A 634      33.730  47.980  71.840  1.00  0.00           O
ATOM    785  N   GLU A 635      35.860  48.340  72.510  1.00  0.00           N
ATOM    786  HN  GLU A 635      36.750  48.620  72.180  1.00  0.00           H
ATOM    787  CA  GLU A 635      35.780  47.820  73.870  1.00  0.00           C
ATOM    788  HA  GLU A 635      36.650  48.090  74.450  1.00  0.00           H
ATOM    789  CB  GLU A 635      34.590  48.500  74.650  1.00  0.00           C
ATOM    790  HB1 GLU A 635      34.630  48.170  75.720  1.00  0.00           H
ATOM    791  HB2 GLU A 635      33.620  48.250  74.180  1.00  0.00           H
ATOM    792  CG  GLU A 635      34.640  50.030  74.740  1.00  0.00           C
ATOM    793  HG1 GLU A 635      34.610  50.540  73.750  1.00  0.00           H
ATOM    794  HG2 GLU A 635      35.590  50.320  75.240  1.00  0.00           H
ATOM    795  CD  GLU A 635      33.560  50.660  75.600  1.00  0.00           C
ATOM    796  OE1 GLU A 635      32.570  51.210  75.120  1.00  0.00           O
ATOM    797  OE2 GLU A 635      33.760  50.780  76.860  1.00  0.00           O
ATOM    798  C   GLU A 635      35.650  46.280  73.910  1.00  0.00           C
ATOM    799  O   GLU A 635      34.980  45.670  74.750  1.00  0.00           O
ATOM    800  N   GLY A 636      36.240  45.580  72.900  1.00  0.00           N
ATOM    801  HN  GLY A 636      36.640  46.220  72.240  1.00  0.00           H
ATOM    802  CA  GLY A 636      36.730  44.190  72.930  1.00  0.00           C
ATOM    803  HA1 GLY A 636      36.710  43.750  73.910  1.00  0.00           H
ATOM    804  HA2 GLY A 636      37.720  44.360  72.550  1.00  0.00           H
ATOM    805  C   GLY A 636      35.860  43.300  72.070  1.00  0.00           C
ATOM    806  O   GLY A 636      35.920  42.080  72.300  1.00  0.00           O
ATOM    807  N   ARG A 637      35.100  43.830  71.040  1.00  0.00           N
ATOM    808  HN  ARG A 637      35.100  44.800  70.760  1.00  0.00           H
ATOM    809  CA  ARG A 637      34.110  43.050  70.320  1.00  0.00           C
ATOM    810  HA  ARG A 637      33.650  42.290  70.960  1.00  0.00           H
ATOM    811  CB  ARG A 637      33.000  43.980  69.750  1.00  0.00           C
ATOM    812  HB1 ARG A 637      32.160  43.280  69.530  1.00  0.00           H
ATOM    813  HB2 ARG A 637      33.360  44.450  68.810  1.00  0.00           H
ATOM    814  CG  ARG A 637      32.650  45.140  70.630  1.00  0.00           C
ATOM    815  HG1 ARG A 637      31.800  45.740  70.240  1.00  0.00           H
ATOM    816  HG2 ARG A 637      33.560  45.780  70.630  1.00  0.00           H
ATOM    817  CD  ARG A 637      32.310  44.720  72.040  1.00  0.00           C
ATOM    818  HD1 ARG A 637      33.180  44.200  72.500  1.00  0.00           H
ATOM    819  HD2 ARG A 637      31.390  44.110  72.130  1.00  0.00           H
ATOM    820  NE  ARG A 637      32.010  45.980  72.820  1.00  0.00           N
ATOM    821  HE  ARG A 637      32.380  46.870  72.530  1.00  0.00           H
ATOM    822  CZ  ARG A 637      31.370  45.970  73.970  1.00  0.00           C
ATOM    823  NH1 ARG A 637      30.890  44.890  74.560  1.00  0.00           N
ATOM    824 HH11 ARG A 637      31.320  44.000  74.480  1.00  0.00           H
ATOM    825 HH12 ARG A 637      30.350  45.130  75.380  1.00  0.00           H
ATOM    826  NH2 ARG A 637      31.180  47.150  74.450  1.00  0.00           N
ATOM    827 HH21 ARG A 637      31.280  47.910  73.800  1.00  0.00           H
ATOM    828 HH22 ARG A 637      30.590  47.260  75.240  1.00  0.00           H
ATOM    829  C   ARG A 637      34.870  42.340  69.210  1.00  0.00           C
ATOM    830  O   ARG A 637      34.700  41.150  69.070  1.00  0.00           O
ATOM    831  N   ILE A 638      35.670  42.980  68.430  1.00  0.00           N
ATOM    832  HN  ILE A 638      35.780  43.970  68.540  1.00  0.00           H
ATOM    833  CA  ILE A 638      36.540  42.340  67.440  1.00  0.00           C
ATOM    834  HA  ILE A 638      35.970  41.590  66.910  1.00  0.00           H
ATOM    835  CB  ILE A 638      37.000  43.450  66.550  1.00  0.00           C
ATOM    836  HB  ILE A 638      37.420  44.310  67.110  1.00  0.00           H
ATOM    837  CG2 ILE A 638      38.110  42.870  65.590  1.00  0.00           C
ATOM    838 HG21 ILE A 638      37.760  41.920  65.160  1.00  0.00           H
ATOM    839 HG22 ILE A 638      39.020  42.650  66.180  1.00  0.00           H
ATOM    840 HG23 ILE A 638      38.360  43.670  64.850  1.00  0.00           H
ATOM    841  CG1 ILE A 638      35.800  44.000  65.760  1.00  0.00           C
ATOM    842 HG11 ILE A 638      36.210  44.650  64.960  1.00  0.00           H
ATOM    843 HG12 ILE A 638      35.080  44.640  66.320  1.00  0.00           H
ATOM    844  CD  ILE A 638      34.730  43.080  65.060  1.00  0.00           C
ATOM    845  HD1 ILE A 638      35.380  42.530  64.340  1.00  0.00           H
ATOM    846  HD2 ILE A 638      34.020  43.670  64.450  1.00  0.00           H
ATOM    847  HD3 ILE A 638      34.200  42.380  65.730  1.00  0.00           H
ATOM    848  C   ILE A 638      37.730  41.580  68.080  1.00  0.00           C
ATOM    849  O   ILE A 638      38.560  42.230  68.780  1.00  0.00           O
ATOM    850  N   SER A 639      37.840  40.250  67.840  1.00  0.00           N
ATOM    851  HN  SER A 639      37.060  39.730  67.490  1.00  0.00           H
ATOM    852  CA  SER A 639      39.040  39.510  68.240  1.00  0.00           C
ATOM    853  HA  SER A 639      39.440  40.010  69.120  1.00  0.00           H
ATOM    854  CB  SER A 639      38.660  38.100  68.710  1.00  0.00           C
ATOM    855  HB1 SER A 639      37.940  38.430  69.480  1.00  0.00           H
ATOM    856  HB2 SER A 639      39.470  37.490  69.160  1.00  0.00           H
ATOM    857  OG  SER A 639      38.130  37.230  67.720  1.00  0.00           O
ATOM    858  HG1 SER A 639      37.260  37.630  67.580  1.00  0.00           H
ATOM    859  C   SER A 639      40.040  39.570  67.040  1.00  0.00           C
ATOM    860  O   SER A 639      39.670  39.850  65.890  1.00  0.00           O
ATOM    861  N   ALA A 640      41.370  39.320  67.240  1.00  0.00           N
ATOM    862  HN  ALA A 640      41.790  38.980  68.080  1.00  0.00           H
ATOM    863  CA  ALA A 640      42.310  39.460  66.160  1.00  0.00           C
ATOM    864  HA  ALA A 640      42.000  40.170  65.410  1.00  0.00           H
ATOM    865  CB  ALA A 640      43.770  39.880  66.650  1.00  0.00           C
ATOM    866  HB1 ALA A 640      44.210  39.190  67.380  1.00  0.00           H
ATOM    867  HB2 ALA A 640      43.700  40.880  67.130  1.00  0.00           H
ATOM    868  HB3 ALA A 640      44.440  39.980  65.770  1.00  0.00           H
ATOM    869  C   ALA A 640      42.310  38.120  65.360  1.00  0.00           C
ATOM    870  O   ALA A 640      42.750  37.990  64.230  1.00  0.00           O
ATOM    871  N   ILE A 641      41.780  37.040  65.960  1.00  0.00           N
ATOM    872  HN  ILE A 641      41.460  37.110  66.890  1.00  0.00           H
ATOM    873  CA  ILE A 641      41.370  35.860  65.160  1.00  0.00           C
ATOM    874  HA  ILE A 641      42.240  35.660  64.540  1.00  0.00           H
ATOM    875  CB  ILE A 641      41.300  34.650  66.030  1.00  0.00           C
ATOM    876  HB  ILE A 641      42.320  34.580  66.460  1.00  0.00           H
ATOM    877  CG2 ILE A 641      40.200  34.880  67.040  1.00  0.00           C
ATOM    878 HG21 ILE A 641      40.180  34.040  67.760  1.00  0.00           H
ATOM    879 HG22 ILE A 641      39.200  34.840  66.570  1.00  0.00           H
ATOM    880 HG23 ILE A 641      40.180  35.900  67.470  1.00  0.00           H
ATOM    881  CG1 ILE A 641      41.020  33.400  65.160  1.00  0.00           C
ATOM    882 HG11 ILE A 641      40.140  33.500  64.480  1.00  0.00           H
ATOM    883 HG12 ILE A 641      40.810  32.630  65.920  1.00  0.00           H
ATOM    884  CD  ILE A 641      42.260  32.900  64.360  1.00  0.00           C
ATOM    885  HD1 ILE A 641      43.110  33.110  65.050  1.00  0.00           H
ATOM    886  HD2 ILE A 641      42.340  33.470  63.410  1.00  0.00           H
ATOM    887  HD3 ILE A 641      42.190  31.810  64.170  1.00  0.00           H
ATOM    888  C   ILE A 641      40.250  36.090  64.230  1.00  0.00           C
ATOM    889  O   ILE A 641      40.330  35.630  63.080  1.00  0.00           O
ATOM    890  N   GLU A 642      39.240  36.910  64.540  1.00  0.00           N
ATOM    891  HN  GLU A 642      39.210  37.310  65.450  1.00  0.00           H
ATOM    892  CA  GLU A 642      38.140  37.170  63.640  1.00  0.00           C
ATOM    893  HA  GLU A 642      37.780  36.200  63.330  1.00  0.00           H
ATOM    894  CB  GLU A 642      36.880  37.770  64.380  1.00  0.00           C
ATOM    895  HB1 GLU A 642      36.210  38.250  63.640  1.00  0.00           H
ATOM    896  HB2 GLU A 642      37.200  38.610  65.030  1.00  0.00           H
ATOM    897  CG  GLU A 642      35.980  36.880  65.250  1.00  0.00           C
ATOM    898  HG1 GLU A 642      36.560  36.110  65.800  1.00  0.00           H
ATOM    899  HG2 GLU A 642      35.230  36.390  64.590  1.00  0.00           H
ATOM    900  CD  GLU A 642      35.170  37.750  66.190  1.00  0.00           C
ATOM    901  OE1 GLU A 642      33.920  37.800  65.930  1.00  0.00           O
ATOM    902  OE2 GLU A 642      35.650  38.370  67.170  1.00  0.00           O
ATOM    903  C   GLU A 642      38.490  37.970  62.390  1.00  0.00           C
ATOM    904  O   GLU A 642      37.970  37.810  61.260  1.00  0.00           O
ATOM    905  N   SER A 643      39.470  38.910  62.500  1.00  0.00           N
ATOM    906  HN  SER A 643      39.850  39.040  63.410  1.00  0.00           H
ATOM    907  CA  SER A 643      40.130  39.610  61.400  1.00  0.00           C
ATOM    908  HA  SER A 643      39.390  40.060  60.760  1.00  0.00           H
ATOM    909  CB  SER A 643      41.090  40.540  62.060  1.00  0.00           C
ATOM    910  HB1 SER A 643      42.030  40.090  62.470  1.00  0.00           H
ATOM    911  HB2 SER A 643      40.570  41.050  62.900  1.00  0.00           H
ATOM    912  OG  SER A 643      41.490  41.540  61.130  1.00  0.00           O
ATOM    913  HG1 SER A 643      42.360  41.840  61.420  1.00  0.00           H
ATOM    914  C   SER A 643      40.830  38.680  60.330  1.00  0.00           C
ATOM    915  O   SER A 643      40.560  38.660  59.120  1.00  0.00           O
ATOM    916  N   LEU A 644      41.710  37.770  60.910  1.00  0.00           N
ATOM    917  HN  LEU A 644      41.930  37.760  61.870  1.00  0.00           H
ATOM    918  CA  LEU A 644      42.200  36.610  60.140  1.00  0.00           C
ATOM    919  HA  LEU A 644      42.770  36.960  59.290  1.00  0.00           H
ATOM    920  CB  LEU A 644      43.170  35.750  60.980  1.00  0.00           C
ATOM    921  HB1 LEU A 644      43.520  34.890  60.370  1.00  0.00           H
ATOM    922  HB2 LEU A 644      42.470  35.360  61.760  1.00  0.00           H
ATOM    923  CG  LEU A 644      44.370  36.410  61.630  1.00  0.00           C
ATOM    924  HG  LEU A 644      44.080  37.390  62.080  1.00  0.00           H
ATOM    925  CD1 LEU A 644      44.990  35.480  62.790  1.00  0.00           C
ATOM    926 HD11 LEU A 644      45.930  35.920  63.200  1.00  0.00           H
ATOM    927 HD12 LEU A 644      45.300  34.460  62.480  1.00  0.00           H
ATOM    928 HD13 LEU A 644      44.330  35.590  63.680  1.00  0.00           H
ATOM    929  CD2 LEU A 644      45.480  36.660  60.570  1.00  0.00           C
ATOM    930 HD21 LEU A 644      46.300  37.180  61.110  1.00  0.00           H
ATOM    931 HD22 LEU A 644      45.140  37.310  59.750  1.00  0.00           H
ATOM    932 HD23 LEU A 644      45.810  35.680  60.180  1.00  0.00           H
ATOM    933  C   LEU A 644      41.200  35.700  59.490  1.00  0.00           C
ATOM    934  O   LEU A 644      41.400  35.380  58.300  1.00  0.00           O
ATOM    935  N   PHE A 645      40.070  35.210  60.130  1.00  0.00           N
ATOM    936  HN  PHE A 645      39.870  35.300  61.100  1.00  0.00           H
ATOM    937  CA  PHE A 645      39.050  34.540  59.420  1.00  0.00           C
ATOM    938  HA  PHE A 645      39.510  33.680  58.980  1.00  0.00           H
ATOM    939  CB  PHE A 645      37.940  34.110  60.460  1.00  0.00           C
ATOM    940  HB1 PHE A 645      37.150  33.530  59.940  1.00  0.00           H
ATOM    941  HB2 PHE A 645      37.470  35.010  60.910  1.00  0.00           H
ATOM    942  CG  PHE A 645      38.440  33.170  61.440  1.00  0.00           C
ATOM    943  CD1 PHE A 645      39.080  31.950  61.050  1.00  0.00           C
ATOM    944  HD1 PHE A 645      39.430  31.850  60.040  1.00  0.00           H
ATOM    945  CE1 PHE A 645      39.300  30.920  61.970  1.00  0.00           C
ATOM    946  HE1 PHE A 645      39.610  29.950  61.610  1.00  0.00           H
ATOM    947  CZ  PHE A 645      38.920  31.050  63.300  1.00  0.00           C
ATOM    948  HZ  PHE A 645      39.170  30.230  63.970  1.00  0.00           H
ATOM    949  CD2 PHE A 645      37.980  33.250  62.760  1.00  0.00           C
ATOM    950  HD2 PHE A 645      37.280  33.990  63.110  1.00  0.00           H
ATOM    951  CE2 PHE A 645      38.210  32.200  63.640  1.00  0.00           C
ATOM    952  HE2 PHE A 645      37.880  32.340  64.660  1.00  0.00           H
ATOM    953  C   PHE A 645      38.370  35.330  58.330  1.00  0.00           C
ATOM    954  O   PHE A 645      38.240  34.760  57.230  1.00  0.00           O
ATOM    955  N   GLY A 646      37.900  36.560  58.570  1.00  0.00           N
ATOM    956  HN  GLY A 646      38.180  37.010  59.420  1.00  0.00           H
ATOM    957  CA  GLY A 646      37.150  37.360  57.560  1.00  0.00           C
ATOM    958  HA1 GLY A 646      36.900  38.340  57.960  1.00  0.00           H
ATOM    959  HA2 GLY A 646      36.230  36.880  57.260  1.00  0.00           H
ATOM    960  C   GLY A 646      38.060  37.650  56.350  1.00  0.00           C
ATOM    961  O   GLY A 646      37.600  37.520  55.210  1.00  0.00           O
ATOM    962  N   ALA A 647      39.410  37.980  56.600  1.00  0.00           N
ATOM    963  HN  ALA A 647      39.780  38.120  57.520  1.00  0.00           H
ATOM    964  CA  ALA A 647      40.370  37.990  55.470  1.00  0.00           C
ATOM    965  HA  ALA A 647      39.970  38.720  54.790  1.00  0.00           H
ATOM    966  CB  ALA A 647      41.750  38.490  55.890  1.00  0.00           C
ATOM    967  HB1 ALA A 647      42.010  37.940  56.830  1.00  0.00           H
ATOM    968  HB2 ALA A 647      41.780  39.590  56.030  1.00  0.00           H
ATOM    969  HB3 ALA A 647      42.510  38.250  55.110  1.00  0.00           H
ATOM    970  C   ALA A 647      40.560  36.650  54.750  1.00  0.00           C
ATOM    971  O   ALA A 647      40.490  36.480  53.520  1.00  0.00           O
ATOM    972  N   SER A 648      40.700  35.550  55.540  1.00  0.00           N
ATOM    973  HN  SER A 648      40.800  35.690  56.520  1.00  0.00           H
ATOM    974  CA  SER A 648      40.770  34.260  54.950  1.00  0.00           C
ATOM    975  HA  SER A 648      41.550  34.230  54.210  1.00  0.00           H
ATOM    976  CB  SER A 648      40.970  33.180  56.040  1.00  0.00           C
ATOM    977  HB1 SER A 648      40.100  33.060  56.730  1.00  0.00           H
ATOM    978  HB2 SER A 648      41.790  33.440  56.730  1.00  0.00           H
ATOM    979  OG  SER A 648      41.200  31.820  55.490  1.00  0.00           O
ATOM    980  HG1 SER A 648      42.100  31.810  55.150  1.00  0.00           H
ATOM    981  C   SER A 648      39.580  33.880  54.090  1.00  0.00           C
ATOM    982  O   SER A 648      39.740  33.370  53.000  1.00  0.00           O
ATOM    983  N   LEU A 649      38.340  33.980  54.560  1.00  0.00           N
ATOM    984  HN  LEU A 649      38.190  34.340  55.480  1.00  0.00           H
ATOM    985  CA  LEU A 649      37.130  33.650  53.810  1.00  0.00           C
ATOM    986  HA  LEU A 649      37.230  32.590  53.610  1.00  0.00           H
ATOM    987  CB  LEU A 649      35.910  33.980  54.690  1.00  0.00           C
ATOM    988  HB1 LEU A 649      34.950  34.030  54.120  1.00  0.00           H
ATOM    989  HB2 LEU A 649      36.000  34.990  55.140  1.00  0.00           H
ATOM    990  CG  LEU A 649      35.790  32.840  55.770  1.00  0.00           C
ATOM    991  HG  LEU A 649      36.800  32.620  56.160  1.00  0.00           H
ATOM    992  CD1 LEU A 649      35.000  33.360  56.960  1.00  0.00           C
ATOM    993 HD11 LEU A 649      35.520  34.190  57.500  1.00  0.00           H
ATOM    994 HD12 LEU A 649      34.880  32.570  57.740  1.00  0.00           H
ATOM    995 HD13 LEU A 649      33.970  33.610  56.640  1.00  0.00           H
ATOM    996  CD2 LEU A 649      35.120  31.660  55.180  1.00  0.00           C
ATOM    997 HD21 LEU A 649      35.860  31.110  54.570  1.00  0.00           H
ATOM    998 HD22 LEU A 649      34.300  32.090  54.560  1.00  0.00           H
ATOM    999 HD23 LEU A 649      34.650  31.000  55.930  1.00  0.00           H
ATOM   1000  C   LEU A 649      36.970  34.310  52.400  1.00  0.00           C
ATOM   1001  O   LEU A 649      36.880  33.750  51.360  1.00  0.00           O
ATOM   1002  N   THR A 650      36.980  35.620  52.440  1.00  0.00           N
ATOM   1003  HN  THR A 650      37.120  36.040  53.330  1.00  0.00           H
ATOM   1004  CA  THR A 650      37.000  36.600  51.450  1.00  0.00           C
ATOM   1005  HA  THR A 650      36.120  36.520  50.820  1.00  0.00           H
ATOM   1006  CB  THR A 650      37.220  37.970  52.030  1.00  0.00           C
ATOM   1007  HB  THR A 650      38.240  37.940  52.470  1.00  0.00           H
ATOM   1008  OG1 THR A 650      36.230  38.280  52.970  1.00  0.00           O
ATOM   1009  HG1 THR A 650      36.700  38.300  53.810  1.00  0.00           H
ATOM   1010  CG2 THR A 650      37.210  39.090  50.910  1.00  0.00           C
ATOM   1011 HG21 THR A 650      37.920  38.900  50.080  1.00  0.00           H
ATOM   1012 HG22 THR A 650      37.310  40.100  51.370  1.00  0.00           H
ATOM   1013 HG23 THR A 650      36.200  39.040  50.440  1.00  0.00           H
ATOM   1014  C   THR A 650      38.040  36.300  50.430  1.00  0.00           C
ATOM   1015  O   THR A 650      37.700  36.280  49.230  1.00  0.00           O
ATOM   1016  N   GLY A 651      39.230  35.940  50.850  1.00  0.00           N
ATOM   1017  HN  GLY A 651      39.310  35.810  51.840  1.00  0.00           H
ATOM   1018  CA  GLY A 651      40.410  35.780  50.060  1.00  0.00           C
ATOM   1019  HA1 GLY A 651      41.270  35.980  50.690  1.00  0.00           H
ATOM   1020  HA2 GLY A 651      40.430  36.450  49.210  1.00  0.00           H
ATOM   1021  C   GLY A 651      40.560  34.460  49.400  1.00  0.00           C
ATOM   1022  O   GLY A 651      41.050  34.250  48.310  1.00  0.00           O
ATOM   1023  N   ILE A 652      39.970  33.400  50.060  1.00  0.00           N
ATOM   1024  HN  ILE A 652      39.810  33.610  51.010  1.00  0.00           H
ATOM   1025  CA  ILE A 652      39.770  32.100  49.510  1.00  0.00           C
ATOM   1026  HA  ILE A 652      40.670  31.800  48.980  1.00  0.00           H
ATOM   1027  CB  ILE A 652      39.450  30.980  50.540  1.00  0.00           C
ATOM   1028  HB  ILE A 652      38.660  31.430  51.180  1.00  0.00           H
ATOM   1029  CG2 ILE A 652      38.900  29.720  49.960  1.00  0.00           C
ATOM   1030 HG21 ILE A 652      39.770  29.250  49.470  1.00  0.00           H
ATOM   1031 HG22 ILE A 652      38.090  29.920  49.230  1.00  0.00           H
ATOM   1032 HG23 ILE A 652      38.570  28.960  50.700  1.00  0.00           H
ATOM   1033  CG1 ILE A 652      40.720  30.730  51.330  1.00  0.00           C
ATOM   1034 HG11 ILE A 652      41.150  31.710  51.660  1.00  0.00           H
ATOM   1035 HG12 ILE A 652      41.540  30.280  50.730  1.00  0.00           H
ATOM   1036  CD  ILE A 652      40.540  29.870  52.580  1.00  0.00           C
ATOM   1037  HD1 ILE A 652      41.380  29.890  53.300  1.00  0.00           H
ATOM   1038  HD2 ILE A 652      40.470  28.800  52.260  1.00  0.00           H
ATOM   1039  HD3 ILE A 652      39.570  30.190  53.010  1.00  0.00           H
ATOM   1040  C   ILE A 652      38.780  32.090  48.460  1.00  0.00           C
ATOM   1041  O   ILE A 652      38.820  31.570  47.370  1.00  0.00           O
ATOM   1042  N   ALA A 653      37.650  32.750  48.760  1.00  0.00           N
ATOM   1043  HN  ALA A 653      37.660  33.230  49.640  1.00  0.00           H
ATOM   1044  CA  ALA A 653      36.470  33.020  47.960  1.00  0.00           C
ATOM   1045  HA  ALA A 653      36.150  32.070  47.560  1.00  0.00           H
ATOM   1046  CB  ALA A 653      35.310  33.660  48.700  1.00  0.00           C
ATOM   1047  HB1 ALA A 653      35.750  34.510  49.250  1.00  0.00           H
ATOM   1048  HB2 ALA A 653      34.860  32.960  49.450  1.00  0.00           H
ATOM   1049  HB3 ALA A 653      34.520  34.110  48.050  1.00  0.00           H
ATOM   1050  C   ALA A 653      36.630  33.840  46.730  1.00  0.00           C
ATOM   1051  O   ALA A 653      36.380  33.390  45.600  1.00  0.00           O
ATOM   1052  N   TYR A 654      37.380  34.980  46.850  1.00  0.00           N
ATOM   1053  HN  TYR A 654      37.490  35.250  47.800  1.00  0.00           H
ATOM   1054  CA  TYR A 654      37.940  35.800  45.770  1.00  0.00           C
ATOM   1055  HA  TYR A 654      37.120  36.140  45.160  1.00  0.00           H
ATOM   1056  CB  TYR A 654      38.490  37.160  46.340  1.00  0.00           C
ATOM   1057  HB1 TYR A 654      39.480  36.940  46.810  1.00  0.00           H
ATOM   1058  HB2 TYR A 654      37.830  37.780  46.980  1.00  0.00           H
ATOM   1059  CG  TYR A 654      38.820  38.120  45.270  1.00  0.00           C
ATOM   1060  CD1 TYR A 654      40.160  38.330  44.820  1.00  0.00           C
ATOM   1061  HD1 TYR A 654      41.020  37.810  45.190  1.00  0.00           H
ATOM   1062  CE1 TYR A 654      40.490  39.390  43.940  1.00  0.00           C
ATOM   1063  HE1 TYR A 654      41.480  39.610  43.590  1.00  0.00           H
ATOM   1064  CZ  TYR A 654      39.500  40.340  43.580  1.00  0.00           C
ATOM   1065  OH  TYR A 654      39.680  41.460  42.740  1.00  0.00           O
ATOM   1066  HH  TYR A 654      40.590  41.400  42.430  1.00  0.00           H
ATOM   1067  CD2 TYR A 654      37.830  39.040  44.870  1.00  0.00           C
ATOM   1068  HD2 TYR A 654      36.820  39.080  45.260  1.00  0.00           H
ATOM   1069  CE2 TYR A 654      38.120  40.080  44.010  1.00  0.00           C
ATOM   1070  HE2 TYR A 654      37.310  40.760  43.760  1.00  0.00           H
ATOM   1071  C   TYR A 654      38.900  35.100  44.820  1.00  0.00           C
ATOM   1072  O   TYR A 654      38.790  35.270  43.600  1.00  0.00           O
ATOM   1073  N   SER A 655      39.870  34.290  45.290  1.00  0.00           N
ATOM   1074  HN  SER A 655      39.970  34.120  46.260  1.00  0.00           H
ATOM   1075  CA  SER A 655      40.790  33.580  44.470  1.00  0.00           C
ATOM   1076  HA  SER A 655      41.270  34.230  43.750  1.00  0.00           H
ATOM   1077  CB  SER A 655      41.860  32.820  45.230  1.00  0.00           C
ATOM   1078  HB1 SER A 655      42.600  32.380  44.540  1.00  0.00           H
ATOM   1079  HB2 SER A 655      41.420  31.960  45.780  1.00  0.00           H
ATOM   1080  OG  SER A 655      42.580  33.580  46.210  1.00  0.00           O
ATOM   1081  HG1 SER A 655      42.150  33.700  47.060  1.00  0.00           H
ATOM   1082  C   SER A 655      40.070  32.550  43.510  1.00  0.00           C
ATOM   1083  O   SER A 655      40.370  32.550  42.330  1.00  0.00           O
ATOM   1084  N   LEU A 656      39.150  31.760  44.080  1.00  0.00           N
ATOM   1085  HN  LEU A 656      38.820  31.950  45.010  1.00  0.00           H
ATOM   1086  CA  LEU A 656      38.440  30.760  43.280  1.00  0.00           C
ATOM   1087  HA  LEU A 656      38.990  29.910  42.910  1.00  0.00           H
ATOM   1088  CB  LEU A 656      37.380  30.000  44.140  1.00  0.00           C
ATOM   1089  HB1 LEU A 656      36.670  29.360  43.560  1.00  0.00           H
ATOM   1090  HB2 LEU A 656      36.680  30.680  44.670  1.00  0.00           H
ATOM   1091  CG  LEU A 656      38.020  29.160  45.230  1.00  0.00           C
ATOM   1092  HG  LEU A 656      38.610  29.820  45.900  1.00  0.00           H
ATOM   1093  CD1 LEU A 656      36.980  28.420  45.990  1.00  0.00           C
ATOM   1094 HD11 LEU A 656      36.570  27.550  45.430  1.00  0.00           H
ATOM   1095 HD12 LEU A 656      36.180  29.060  46.410  1.00  0.00           H
ATOM   1096 HD13 LEU A 656      37.510  27.930  46.840  1.00  0.00           H
ATOM   1097  CD2 LEU A 656      39.020  28.170  44.610  1.00  0.00           C
ATOM   1098 HD21 LEU A 656      39.930  28.690  44.230  1.00  0.00           H
ATOM   1099 HD22 LEU A 656      38.760  27.590  43.690  1.00  0.00           H
ATOM   1100 HD23 LEU A 656      39.390  27.400  45.330  1.00  0.00           H
ATOM   1101  C   LEU A 656      37.670  31.360  42.120  1.00  0.00           C
ATOM   1102  O   LEU A 656      37.810  31.000  40.970  1.00  0.00           O
ATOM   1103  N   PHE A 657      36.830  32.420  42.380  1.00  0.00           N
ATOM   1104  HN  PHE A 657      36.830  32.800  43.300  1.00  0.00           H
ATOM   1105  CA  PHE A 657      35.810  32.890  41.450  1.00  0.00           C
ATOM   1106  HA  PHE A 657      35.810  32.290  40.560  1.00  0.00           H
ATOM   1107  CB  PHE A 657      34.410  32.700  42.160  1.00  0.00           C
ATOM   1108  HB1 PHE A 657      33.540  32.790  41.480  1.00  0.00           H
ATOM   1109  HB2 PHE A 657      34.340  33.570  42.840  1.00  0.00           H
ATOM   1110  CG  PHE A 657      34.130  31.490  42.980  1.00  0.00           C
ATOM   1111  CD1 PHE A 657      33.800  31.600  44.310  1.00  0.00           C
ATOM   1112  HD1 PHE A 657      33.640  32.560  44.770  1.00  0.00           H
ATOM   1113  CE1 PHE A 657      33.380  30.510  45.080  1.00  0.00           C
ATOM   1114  HE1 PHE A 657      32.930  30.740  46.030  1.00  0.00           H
ATOM   1115  CZ  PHE A 657      33.500  29.200  44.520  1.00  0.00           C
ATOM   1116  HZ  PHE A 657      33.180  28.350  45.120  1.00  0.00           H
ATOM   1117  CD2 PHE A 657      34.140  30.210  42.360  1.00  0.00           C
ATOM   1118  HD2 PHE A 657      34.280  30.090  41.300  1.00  0.00           H
ATOM   1119  CE2 PHE A 657      33.880  29.050  43.140  1.00  0.00           C
ATOM   1120  HE2 PHE A 657      33.900  28.110  42.610  1.00  0.00           H
ATOM   1121  C   PHE A 657      35.870  34.350  40.930  1.00  0.00           C
ATOM   1122  O   PHE A 657      35.100  34.730  40.030  1.00  0.00           O
ATOM   1123  N   ALA A 658      36.880  35.160  41.430  1.00  0.00           N
ATOM   1124  HN  ALA A 658      37.630  34.850  42.000  1.00  0.00           H
ATOM   1125  CA  ALA A 658      37.050  36.470  40.880  1.00  0.00           C
ATOM   1126  HA  ALA A 658      36.030  36.830  40.860  1.00  0.00           H
ATOM   1127  CB  ALA A 658      37.770  37.460  41.790  1.00  0.00           C
ATOM   1128  HB1 ALA A 658      37.410  37.270  42.830  1.00  0.00           H
ATOM   1129  HB2 ALA A 658      37.550  38.520  41.560  1.00  0.00           H
ATOM   1130  HB3 ALA A 658      38.850  37.230  41.680  1.00  0.00           H
ATOM   1131  C   ALA A 658      37.540  36.410  39.430  1.00  0.00           C
ATOM   1132  O   ALA A 658      38.020  35.300  39.080  1.00  0.00           O
ATOM   1133  N   GLY A 659      37.420  37.450  38.610  1.00  0.00           N
ATOM   1134  HN  GLY A 659      37.000  38.280  38.960  1.00  0.00           H
ATOM   1135  CA  GLY A 659      37.840  37.630  37.240  1.00  0.00           C
ATOM   1136  HA1 GLY A 659      37.400  38.420  36.640  1.00  0.00           H
ATOM   1137  HA2 GLY A 659      37.730  36.700  36.690  1.00  0.00           H
ATOM   1138  C   GLY A 659      39.270  37.830  37.340  1.00  0.00           C
ATOM   1139  O   GLY A 659      40.010  37.380  36.440  1.00  0.00           O
ATOM   1140  N   GLN A 660      39.750  38.680  38.320  1.00  0.00           N
ATOM   1141  HN  GLN A 660      39.100  39.070  38.980  1.00  0.00           H
ATOM   1142  CA  GLN A 660      41.130  38.970  38.500  1.00  0.00           C
ATOM   1143  HA  GLN A 660      41.770  38.600  37.720  1.00  0.00           H
ATOM   1144  CB  GLN A 660      41.440  40.540  38.570  1.00  0.00           C
ATOM   1145  HB1 GLN A 660      40.700  41.060  39.210  1.00  0.00           H
ATOM   1146  HB2 GLN A 660      41.290  40.900  37.530  1.00  0.00           H
ATOM   1147  CG  GLN A 660      42.870  40.830  39.010  1.00  0.00           C
ATOM   1148  HG1 GLN A 660      43.590  40.150  38.520  1.00  0.00           H
ATOM   1149  HG2 GLN A 660      42.970  40.560  40.080  1.00  0.00           H
ATOM   1150  CD  GLN A 660      43.160  42.300  38.750  1.00  0.00           C
ATOM   1151  OE1 GLN A 660      43.120  43.190  39.580  1.00  0.00           O
ATOM   1152  NE2 GLN A 660      43.570  42.610  37.490  1.00  0.00           N
ATOM   1153 HE21 GLN A 660      43.710  43.580  37.260  1.00  0.00           H
ATOM   1154 HE22 GLN A 660      43.770  41.880  36.840  1.00  0.00           H
ATOM   1155  C   GLN A 660      41.410  38.330  39.860  1.00  0.00           C
ATOM   1156  O   GLN A 660      41.020  38.840  40.900  1.00  0.00           O
ATOM   1157  N   PRO A 661      42.280  37.320  39.850  1.00  0.00           N
ATOM   1158  CD  PRO A 661      42.570  36.550  38.650  1.00  0.00           C
ATOM   1159  HD1 PRO A 661      43.140  37.080  37.870  1.00  0.00           H
ATOM   1160  HD2 PRO A 661      41.630  36.220  38.150  1.00  0.00           H
ATOM   1161  CA  PRO A 661      42.640  36.580  41.040  1.00  0.00           C
ATOM   1162  HA  PRO A 661      41.800  36.620  41.710  1.00  0.00           H
ATOM   1163  CB  PRO A 661      43.010  35.160  40.570  1.00  0.00           C
ATOM   1164  HB1 PRO A 661      42.070  34.570  40.570  1.00  0.00           H
ATOM   1165  HB2 PRO A 661      43.710  34.540  41.180  1.00  0.00           H
ATOM   1166  CG  PRO A 661      43.390  35.400  39.130  1.00  0.00           C
ATOM   1167  HG1 PRO A 661      44.430  35.770  39.210  1.00  0.00           H
ATOM   1168  HG2 PRO A 661      43.470  34.550  38.420  1.00  0.00           H
ATOM   1169  C   PRO A 661      43.840  37.190  41.690  1.00  0.00           C
ATOM   1170  O   PRO A 661      44.050  36.950  42.830  1.00  0.00           O
ATOM   1171  N   LEU A 662      44.580  37.980  40.860  1.00  0.00           N
ATOM   1172  HN  LEU A 662      44.390  38.180  39.910  1.00  0.00           H
ATOM   1173  CA  LEU A 662      45.800  38.580  41.230  1.00  0.00           C
ATOM   1174  HA  LEU A 662      46.510  37.890  41.670  1.00  0.00           H
ATOM   1175  CB  LEU A 662      46.540  39.190  39.990  1.00  0.00           C
ATOM   1176  HB1 LEU A 662      47.530  39.510  40.390  1.00  0.00           H
ATOM   1177  HB2 LEU A 662      45.990  40.110  39.680  1.00  0.00           H
ATOM   1178  CG  LEU A 662      46.690  38.200  38.750  1.00  0.00           C
ATOM   1179  HG  LEU A 662      45.700  37.930  38.320  1.00  0.00           H
ATOM   1180  CD1 LEU A 662      47.560  38.920  37.670  1.00  0.00           C
ATOM   1181 HD11 LEU A 662      48.550  39.040  38.140  1.00  0.00           H
ATOM   1182 HD12 LEU A 662      47.110  39.920  37.440  1.00  0.00           H
ATOM   1183 HD13 LEU A 662      47.640  38.340  36.720  1.00  0.00           H
ATOM   1184  CD2 LEU A 662      47.430  36.970  39.260  1.00  0.00           C
ATOM   1185 HD21 LEU A 662      47.480  36.370  38.320  1.00  0.00           H
ATOM   1186 HD22 LEU A 662      46.780  36.410  39.970  1.00  0.00           H
ATOM   1187 HD23 LEU A 662      48.390  37.240  39.720  1.00  0.00           H
ATOM   1188  C   LEU A 662      45.700  39.630  42.340  1.00  0.00           C
ATOM   1189  O   LEU A 662      46.720  39.830  43.020  1.00  0.00           O
ATOM   1190  N   THR A 663      44.540  40.400  42.460  1.00  0.00           N
ATOM   1191  HN  THR A 663      43.720  40.280  41.900  1.00  0.00           H
ATOM   1192  CA  THR A 663      44.350  41.480  43.530  1.00  0.00           C
ATOM   1193  HA  THR A 663      45.220  42.120  43.400  1.00  0.00           H
ATOM   1194  CB  THR A 663      43.190  42.490  43.240  1.00  0.00           C
ATOM   1195  HB  THR A 663      42.440  42.580  44.070  1.00  0.00           H
ATOM   1196  OG1 THR A 663      42.410  41.980  42.110  1.00  0.00           O
ATOM   1197  HG1 THR A 663      42.750  42.340  41.280  1.00  0.00           H
ATOM   1198  CG2 THR A 663      43.620  43.960  42.950  1.00  0.00           C
ATOM   1199 HG21 THR A 663      43.940  44.480  43.880  1.00  0.00           H
ATOM   1200 HG22 THR A 663      42.710  44.480  42.580  1.00  0.00           H
ATOM   1201 HG23 THR A 663      44.440  43.970  42.200  1.00  0.00           H
ATOM   1202  C   THR A 663      44.310  40.870  44.920  1.00  0.00           C
ATOM   1203  O   THR A 663      43.690  39.840  45.220  1.00  0.00           O
ATOM   1204  N   ILE A 664      45.000  41.500  45.890  1.00  0.00           N
ATOM   1205  HN  ILE A 664      45.520  42.340  45.750  1.00  0.00           H
ATOM   1206  CA  ILE A 664      45.260  40.900  47.170  1.00  0.00           C
ATOM   1207  HA  ILE A 664      44.880  39.890  47.250  1.00  0.00           H
ATOM   1208  CB  ILE A 664      46.770  40.970  47.440  1.00  0.00           C
ATOM   1209  HB  ILE A 664      47.000  42.040  47.240  1.00  0.00           H
ATOM   1210  CG2 ILE A 664      47.130  40.520  48.930  1.00  0.00           C
ATOM   1211 HG21 ILE A 664      46.900  41.340  49.640  1.00  0.00           H
ATOM   1212 HG22 ILE A 664      48.200  40.220  49.050  1.00  0.00           H
ATOM   1213 HG23 ILE A 664      46.500  39.620  49.120  1.00  0.00           H
ATOM   1214  CG1 ILE A 664      47.620  40.190  46.480  1.00  0.00           C
ATOM   1215 HG11 ILE A 664      48.670  40.170  46.840  1.00  0.00           H
ATOM   1216 HG12 ILE A 664      47.590  40.680  45.490  1.00  0.00           H
ATOM   1217  CD  ILE A 664      47.310  38.690  46.360  1.00  0.00           C
ATOM   1218  HD1 ILE A 664      47.930  38.370  45.490  1.00  0.00           H
ATOM   1219  HD2 ILE A 664      46.230  38.690  46.070  1.00  0.00           H
ATOM   1220  HD3 ILE A 664      47.520  38.030  47.230  1.00  0.00           H
ATOM   1221  C   ILE A 664      44.480  41.780  48.110  1.00  0.00           C
ATOM   1222  O   ILE A 664      44.740  42.980  48.180  1.00  0.00           O
ATOM   1223  N   LEU A 665      43.500  41.200  48.810  1.00  0.00           N
ATOM   1224  HN  LEU A 665      43.540  40.200  48.760  1.00  0.00           H
ATOM   1225  CA  LEU A 665      42.600  41.840  49.660  1.00  0.00           C
ATOM   1226  HA  LEU A 665      42.270  42.740  49.160  1.00  0.00           H
ATOM   1227  CB  LEU A 665      41.470  40.930  50.080  1.00  0.00           C
ATOM   1228  HB1 LEU A 665      41.060  41.170  51.080  1.00  0.00           H
ATOM   1229  HB2 LEU A 665      41.930  39.930  50.270  1.00  0.00           H
ATOM   1230  CG  LEU A 665      40.300  40.690  49.060  1.00  0.00           C
ATOM   1231  HG  LEU A 665      39.710  39.830  49.440  1.00  0.00           H
ATOM   1232  CD1 LEU A 665      39.410  41.980  49.100  1.00  0.00           C
ATOM   1233 HD11 LEU A 665      39.750  42.910  48.600  1.00  0.00           H
ATOM   1234 HD12 LEU A 665      39.200  42.350  50.130  1.00  0.00           H
ATOM   1235 HD13 LEU A 665      38.440  41.810  48.570  1.00  0.00           H
ATOM   1236  CD2 LEU A 665      40.750  40.350  47.680  1.00  0.00           C
ATOM   1237 HD21 LEU A 665      41.370  39.440  47.610  1.00  0.00           H
ATOM   1238 HD22 LEU A 665      41.380  41.140  47.210  1.00  0.00           H
ATOM   1239 HD23 LEU A 665      39.940  40.220  46.930  1.00  0.00           H
ATOM   1240  C   LEU A 665      43.380  42.420  50.940  1.00  0.00           C
ATOM   1241  O   LEU A 665      44.380  41.890  51.350  1.00  0.00           O
ATOM   1242  N   GLY A 666      42.990  43.540  51.570  1.00  0.00           N
ATOM   1243  HN  GLY A 666      42.310  44.220  51.310  1.00  0.00           H
ATOM   1244  CA  GLY A 666      43.730  44.020  52.760  1.00  0.00           C
ATOM   1245  HA1 GLY A 666      44.440  44.770  52.450  1.00  0.00           H
ATOM   1246  HA2 GLY A 666      44.140  43.200  53.340  1.00  0.00           H
ATOM   1247  C   GLY A 666      42.760  44.790  53.610  1.00  0.00           C
ATOM   1248  O   GLY A 666      41.600  44.940  53.260  1.00  0.00           O
ATOM   1249  N   SER A 667      43.160  45.350  54.730  1.00  0.00           N
ATOM   1250  HN  SER A 667      44.110  45.150  54.980  1.00  0.00           H
ATOM   1251  CA  SER A 667      42.450  46.180  55.660  1.00  0.00           C
ATOM   1252  HA  SER A 667      41.420  46.110  55.330  1.00  0.00           H
ATOM   1253  CB  SER A 667      42.790  45.860  57.120  1.00  0.00           C
ATOM   1254  HB1 SER A 667      42.460  44.820  57.310  1.00  0.00           H
ATOM   1255  HB2 SER A 667      42.250  46.550  57.800  1.00  0.00           H
ATOM   1256  OG  SER A 667      44.170  46.070  57.410  1.00  0.00           O
ATOM   1257  HG1 SER A 667      44.730  45.490  56.900  1.00  0.00           H
ATOM   1258  C   SER A 667      42.870  47.620  55.280  1.00  0.00           C
ATOM   1259  O   SER A 667      44.070  47.910  55.110  1.00  0.00           O
ATOM   1260  N   THR A 668      41.820  48.480  55.100  1.00  0.00           N
ATOM   1261  HN  THR A 668      40.870  48.190  55.250  1.00  0.00           H
ATOM   1262  CA  THR A 668      42.030  49.850  54.630  1.00  0.00           C
ATOM   1263  HA  THR A 668      43.100  49.980  54.460  1.00  0.00           H
ATOM   1264  CB  THR A 668      41.390  50.040  53.280  1.00  0.00           C
ATOM   1265  HB  THR A 668      41.730  49.230  52.600  1.00  0.00           H
ATOM   1266  OG1 THR A 668      41.820  51.260  52.690  1.00  0.00           O
ATOM   1267  HG1 THR A 668      41.420  51.280  51.820  1.00  0.00           H
ATOM   1268  CG2 THR A 668      39.850  49.990  53.440  1.00  0.00           C
ATOM   1269 HG21 THR A 668      39.530  49.000  53.820  1.00  0.00           H
ATOM   1270 HG22 THR A 668      39.290  50.180  52.510  1.00  0.00           H
ATOM   1271 HG23 THR A 668      39.590  50.670  54.280  1.00  0.00           H
ATOM   1272  C   THR A 668      41.680  50.910  55.700  1.00  0.00           C
ATOM   1273  O   THR A 668      40.800  50.820  56.550  1.00  0.00           O
ATOM   1274  N   GLY A 669      42.540  51.970  55.740  1.00  0.00           N
ATOM   1275  HN  GLY A 669      43.240  52.050  55.040  1.00  0.00           H
ATOM   1276  CA  GLY A 669      42.450  53.180  56.670  1.00  0.00           C
ATOM   1277  HA1 GLY A 669      43.230  53.860  56.360  1.00  0.00           H
ATOM   1278  HA2 GLY A 669      42.620  52.770  57.660  1.00  0.00           H
ATOM   1279  C   GLY A 669      41.150  53.870  56.790  1.00  0.00           C
ATOM   1280  O   GLY A 669      40.730  54.040  57.970  1.00  0.00           O
ATOM   1281  N   PRO A 670      40.420  54.140  55.670  1.00  0.00           N
ATOM   1282  CD  PRO A 670      41.010  54.340  54.370  1.00  0.00           C
ATOM   1283  HD1 PRO A 670      40.660  53.460  53.800  1.00  0.00           H
ATOM   1284  HD2 PRO A 670      42.120  54.380  54.350  1.00  0.00           H
ATOM   1285  CA  PRO A 670      39.100  54.710  55.790  1.00  0.00           C
ATOM   1286  HA  PRO A 670      39.200  55.570  56.420  1.00  0.00           H
ATOM   1287  CB  PRO A 670      38.830  55.250  54.330  1.00  0.00           C
ATOM   1288  HB1 PRO A 670      38.240  56.180  54.450  1.00  0.00           H
ATOM   1289  HB2 PRO A 670      38.380  54.530  53.610  1.00  0.00           H
ATOM   1290  CG  PRO A 670      40.200  55.560  53.800  1.00  0.00           C
ATOM   1291  HG1 PRO A 670      40.290  55.500  52.700  1.00  0.00           H
ATOM   1292  HG2 PRO A 670      40.620  56.530  54.160  1.00  0.00           H
ATOM   1293  C   PRO A 670      37.990  53.800  56.430  1.00  0.00           C
ATOM   1294  O   PRO A 670      37.110  54.350  57.130  1.00  0.00           O
ATOM   1295  N   VAL A 671      37.960  52.510  56.180  1.00  0.00           N
ATOM   1296  HN  VAL A 671      38.740  52.030  55.770  1.00  0.00           H
ATOM   1297  CA  VAL A 671      37.020  51.500  56.760  1.00  0.00           C
ATOM   1298  HA  VAL A 671      36.050  51.890  56.530  1.00  0.00           H
ATOM   1299  CB  VAL A 671      37.070  50.160  56.010  1.00  0.00           C
ATOM   1300  HB  VAL A 671      38.110  49.820  55.790  1.00  0.00           H
ATOM   1301  CG1 VAL A 671      36.350  48.900  56.630  1.00  0.00           C
ATOM   1302 HG11 VAL A 671      36.790  48.650  57.620  1.00  0.00           H
ATOM   1303 HG12 VAL A 671      36.540  48.130  55.840  1.00  0.00           H
ATOM   1304 HG13 VAL A 671      35.270  49.090  56.750  1.00  0.00           H
ATOM   1305  CG2 VAL A 671      36.410  50.390  54.610  1.00  0.00           C
ATOM   1306 HG21 VAL A 671      35.340  50.610  54.790  1.00  0.00           H
ATOM   1307 HG22 VAL A 671      36.390  49.450  54.040  1.00  0.00           H
ATOM   1308 HG23 VAL A 671      36.840  51.210  53.990  1.00  0.00           H
ATOM   1309  C   VAL A 671      37.140  51.340  58.290  1.00  0.00           C
ATOM   1310  O   VAL A 671      36.230  51.400  59.070  1.00  0.00           O
ATOM   1311  N   LEU A 672      38.360  51.220  58.760  1.00  0.00           N
ATOM   1312  HN  LEU A 672      39.120  51.060  58.130  1.00  0.00           H
ATOM   1313  CA  LEU A 672      38.730  51.360  60.120  1.00  0.00           C
ATOM   1314  HA  LEU A 672      38.170  50.580  60.610  1.00  0.00           H
ATOM   1315  CB  LEU A 672      40.200  51.020  60.410  1.00  0.00           C
ATOM   1316  HB1 LEU A 672      40.800  51.730  59.810  1.00  0.00           H
ATOM   1317  HB2 LEU A 672      40.460  49.980  60.110  1.00  0.00           H
ATOM   1318  CG  LEU A 672      40.790  51.140  61.870  1.00  0.00           C
ATOM   1319  HG  LEU A 672      40.780  52.220  62.130  1.00  0.00           H
ATOM   1320  CD1 LEU A 672      39.920  50.320  62.860  1.00  0.00           C
ATOM   1321 HD11 LEU A 672      38.860  50.580  62.900  1.00  0.00           H
ATOM   1322 HD12 LEU A 672      40.310  50.390  63.890  1.00  0.00           H
ATOM   1323 HD13 LEU A 672      39.960  49.220  62.680  1.00  0.00           H
ATOM   1324  CD2 LEU A 672      42.260  50.680  61.820  1.00  0.00           C
ATOM   1325 HD21 LEU A 672      42.760  50.680  62.820  1.00  0.00           H
ATOM   1326 HD22 LEU A 672      42.890  51.280  61.130  1.00  0.00           H
ATOM   1327 HD23 LEU A 672      42.330  49.640  61.470  1.00  0.00           H
ATOM   1328  C   LEU A 672      38.290  52.690  60.780  1.00  0.00           C
ATOM   1329  O   LEU A 672      37.780  52.710  61.900  1.00  0.00           O
ATOM   1330  N   VAL A 673      38.470  53.820  60.130  1.00  0.00           N
ATOM   1331  HN  VAL A 673      39.000  53.760  59.290  1.00  0.00           H
ATOM   1332  CA  VAL A 673      37.920  55.120  60.510  1.00  0.00           C
ATOM   1333  HA  VAL A 673      38.140  55.420  61.530  1.00  0.00           H
ATOM   1334  CB  VAL A 673      38.410  56.340  59.800  1.00  0.00           C
ATOM   1335  HB  VAL A 673      38.310  56.220  58.700  1.00  0.00           H
ATOM   1336  CG1 VAL A 673      37.640  57.640  60.140  1.00  0.00           C
ATOM   1337 HG11 VAL A 673      36.620  57.670  59.690  1.00  0.00           H
ATOM   1338 HG12 VAL A 673      38.220  58.480  59.710  1.00  0.00           H
ATOM   1339 HG13 VAL A 673      37.600  57.900  61.220  1.00  0.00           H
ATOM   1340  CG2 VAL A 673      39.880  56.510  60.130  1.00  0.00           C
ATOM   1341 HG21 VAL A 673      39.960  56.560  61.240  1.00  0.00           H
ATOM   1342 HG22 VAL A 673      40.360  57.360  59.620  1.00  0.00           H
ATOM   1343 HG23 VAL A 673      40.410  55.590  59.780  1.00  0.00           H
ATOM   1344  C   VAL A 673      36.400  55.130  60.590  1.00  0.00           C
ATOM   1345  O   VAL A 673      35.770  55.650  61.550  1.00  0.00           O
ATOM   1346  N   PHE A 674      35.680  54.500  59.640  1.00  0.00           N
ATOM   1347  HN  PHE A 674      36.190  54.060  58.900  1.00  0.00           H
ATOM   1348  CA  PHE A 674      34.250  54.400  59.650  1.00  0.00           C
ATOM   1349  HA  PHE A 674      33.900  55.410  59.850  1.00  0.00           H
ATOM   1350  CB  PHE A 674      33.830  53.920  58.240  1.00  0.00           C
ATOM   1351  HB1 PHE A 674      34.320  52.950  58.050  1.00  0.00           H
ATOM   1352  HB2 PHE A 674      34.190  54.530  57.370  1.00  0.00           H
ATOM   1353  CG  PHE A 674      32.340  53.580  58.100  1.00  0.00           C
ATOM   1354  CD1 PHE A 674      31.470  54.540  57.660  1.00  0.00           C
ATOM   1355  HD1 PHE A 674      31.940  55.500  57.530  1.00  0.00           H
ATOM   1356  CE1 PHE A 674      30.130  54.230  57.320  1.00  0.00           C
ATOM   1357  HE1 PHE A 674      29.510  54.870  56.720  1.00  0.00           H
ATOM   1358  CZ  PHE A 674      29.680  52.980  57.560  1.00  0.00           C
ATOM   1359  HZ  PHE A 674      28.680  52.710  57.250  1.00  0.00           H
ATOM   1360  CD2 PHE A 674      31.870  52.300  58.340  1.00  0.00           C
ATOM   1361  HD2 PHE A 674      32.610  51.650  58.770  1.00  0.00           H
ATOM   1362  CE2 PHE A 674      30.480  52.000  58.140  1.00  0.00           C
ATOM   1363  HE2 PHE A 674      30.080  51.000  58.290  1.00  0.00           H
ATOM   1364  C   PHE A 674      33.690  53.620  60.780  1.00  0.00           C
ATOM   1365  O   PHE A 674      32.650  53.910  61.340  1.00  0.00           O
ATOM   1366  N   GLU A 675      34.400  52.580  61.090  1.00  0.00           N
ATOM   1367  HN  GLU A 675      35.260  52.420  60.590  1.00  0.00           H
ATOM   1368  CA  GLU A 675      34.050  51.640  62.110  1.00  0.00           C
ATOM   1369  HA  GLU A 675      32.980  51.510  61.940  1.00  0.00           H
ATOM   1370  CB  GLU A 675      34.910  50.350  61.900  1.00  0.00           C
ATOM   1371  HB1 GLU A 675      34.930  49.760  62.840  1.00  0.00           H
ATOM   1372  HB2 GLU A 675      35.980  50.590  61.710  1.00  0.00           H
ATOM   1373  CG  GLU A 675      34.420  49.430  60.760  1.00  0.00           C
ATOM   1374  HG1 GLU A 675      35.350  48.860  60.550  1.00  0.00           H
ATOM   1375  HG2 GLU A 675      33.980  50.090  59.980  1.00  0.00           H
ATOM   1376  CD  GLU A 675      33.400  48.380  61.030  1.00  0.00           C
ATOM   1377  OE1 GLU A 675      33.560  47.210  60.500  1.00  0.00           O
ATOM   1378  OE2 GLU A 675      32.640  48.520  62.020  1.00  0.00           O
ATOM   1379  C   GLU A 675      34.130  52.220  63.570  1.00  0.00           C
ATOM   1380  O   GLU A 675      33.230  52.080  64.400  1.00  0.00           O
ATOM   1381  N   LYS A 676      35.210  52.930  63.900  1.00  0.00           N
ATOM   1382  HN  LYS A 676      36.020  53.080  63.330  1.00  0.00           H
ATOM   1383  CA  LYS A 676      35.360  53.690  65.130  1.00  0.00           C
ATOM   1384  HA  LYS A 676      35.150  53.070  65.990  1.00  0.00           H
ATOM   1385  CB  LYS A 676      36.740  54.310  65.350  1.00  0.00           C
ATOM   1386  HB1 LYS A 676      36.830  54.900  66.290  1.00  0.00           H
ATOM   1387  HB2 LYS A 676      36.970  54.970  64.490  1.00  0.00           H
ATOM   1388  CG  LYS A 676      37.740  53.170  65.370  1.00  0.00           C
ATOM   1389  HG1 LYS A 676      37.770  52.660  64.390  1.00  0.00           H
ATOM   1390  HG2 LYS A 676      37.370  52.380  66.070  1.00  0.00           H
ATOM   1391  CD  LYS A 676      39.130  53.690  65.940  1.00  0.00           C
ATOM   1392  HD1 LYS A 676      39.720  52.940  66.500  1.00  0.00           H
ATOM   1393  HD2 LYS A 676      38.960  54.520  66.660  1.00  0.00           H
ATOM   1394  CE  LYS A 676      39.960  54.330  64.820  1.00  0.00           C
ATOM   1395  HE1 LYS A 676      39.270  54.910  64.170  1.00  0.00           H
ATOM   1396  HE2 LYS A 676      40.320  53.530  64.140  1.00  0.00           H
ATOM   1397  NZ  LYS A 676      41.070  55.040  65.440  1.00  0.00           N
ATOM   1398  HZ1 LYS A 676      40.740  55.820  66.030  1.00  0.00           H
ATOM   1399  HZ2 LYS A 676      41.610  55.360  64.620  1.00  0.00           H
ATOM   1400  HZ3 LYS A 676      41.660  54.340  65.940  1.00  0.00           H
ATOM   1401  C   LYS A 676      34.340  54.790  65.340  1.00  0.00           C
ATOM   1402  O   LYS A 676      33.740  54.960  66.440  1.00  0.00           O
ATOM   1403  N   ILE A 677      34.030  55.650  64.280  1.00  0.00           N
ATOM   1404  HN  ILE A 677      34.570  55.670  63.440  1.00  0.00           H
ATOM   1405  CA  ILE A 677      32.960  56.640  64.200  1.00  0.00           C
ATOM   1406  HA  ILE A 677      33.160  57.360  64.980  1.00  0.00           H
ATOM   1407  CB  ILE A 677      33.070  57.390  62.860  1.00  0.00           C
ATOM   1408  HB  ILE A 677      33.090  56.600  62.070  1.00  0.00           H
ATOM   1409  CG2 ILE A 677      31.800  58.180  62.510  1.00  0.00           C
ATOM   1410 HG21 ILE A 677      31.380  58.660  63.410  1.00  0.00           H
ATOM   1411 HG22 ILE A 677      31.020  57.520  62.080  1.00  0.00           H
ATOM   1412 HG23 ILE A 677      31.940  59.040  61.820  1.00  0.00           H
ATOM   1413  CG1 ILE A 677      34.290  58.290  62.880  1.00  0.00           C
ATOM   1414 HG11 ILE A 677      35.180  57.650  63.050  1.00  0.00           H
ATOM   1415 HG12 ILE A 677      34.240  59.080  63.660  1.00  0.00           H
ATOM   1416  CD  ILE A 677      34.420  59.000  61.500  1.00  0.00           C
ATOM   1417  HD1 ILE A 677      34.020  58.390  60.670  1.00  0.00           H
ATOM   1418  HD2 ILE A 677      35.490  59.160  61.210  1.00  0.00           H
ATOM   1419  HD3 ILE A 677      33.780  59.900  61.370  1.00  0.00           H
ATOM   1420  C   ILE A 677      31.590  56.080  64.350  1.00  0.00           C
ATOM   1421  O   ILE A 677      30.780  56.500  65.140  1.00  0.00           O
ATOM   1422  N   LEU A 678      31.360  54.970  63.660  1.00  0.00           N
ATOM   1423  HN  LEU A 678      32.010  54.740  62.950  1.00  0.00           H
ATOM   1424  CA  LEU A 678      30.140  54.170  63.780  1.00  0.00           C
ATOM   1425  HA  LEU A 678      29.330  54.840  63.580  1.00  0.00           H
ATOM   1426  CB  LEU A 678      30.020  52.990  62.760  1.00  0.00           C
ATOM   1427  HB1 LEU A 678      30.970  52.420  62.780  1.00  0.00           H
ATOM   1428  HB2 LEU A 678      29.920  53.490  61.770  1.00  0.00           H
ATOM   1429  CG  LEU A 678      28.900  51.940  62.960  1.00  0.00           C
ATOM   1430  HG  LEU A 678      29.090  51.300  63.840  1.00  0.00           H
ATOM   1431  CD1 LEU A 678      27.440  52.430  62.970  1.00  0.00           C
ATOM   1432 HD11 LEU A 678      27.140  52.810  61.970  1.00  0.00           H
ATOM   1433 HD12 LEU A 678      27.330  53.280  63.690  1.00  0.00           H
ATOM   1434 HD13 LEU A 678      26.740  51.630  63.260  1.00  0.00           H
ATOM   1435  CD2 LEU A 678      29.160  50.880  61.880  1.00  0.00           C
ATOM   1436 HD21 LEU A 678      28.960  51.220  60.840  1.00  0.00           H
ATOM   1437 HD22 LEU A 678      28.440  50.050  62.100  1.00  0.00           H
ATOM   1438 HD23 LEU A 678      30.140  50.370  61.900  1.00  0.00           H
ATOM   1439  C   LEU A 678      29.900  53.690  65.230  1.00  0.00           C
ATOM   1440  O   LEU A 678      28.840  53.880  65.830  1.00  0.00           O
ATOM   1441  N   TYR A 679      30.960  53.120  65.900  1.00  0.00           N
ATOM   1442  HN  TYR A 679      31.820  53.070  65.420  1.00  0.00           H
ATOM   1443  CA  TYR A 679      30.850  52.670  67.280  1.00  0.00           C
ATOM   1444  HA  TYR A 679      30.000  52.000  67.370  1.00  0.00           H
ATOM   1445  CB  TYR A 679      32.120  51.900  67.740  1.00  0.00           C
ATOM   1446  HB1 TYR A 679      33.020  52.550  67.640  1.00  0.00           H
ATOM   1447  HB2 TYR A 679      32.050  51.070  67.000  1.00  0.00           H
ATOM   1448  CG  TYR A 679      32.050  51.300  69.110  1.00  0.00           C
ATOM   1449  CD1 TYR A 679      32.810  51.890  70.200  1.00  0.00           C
ATOM   1450  HD1 TYR A 679      33.380  52.810  70.190  1.00  0.00           H
ATOM   1451  CE1 TYR A 679      32.600  51.320  71.470  1.00  0.00           C
ATOM   1452  HE1 TYR A 679      33.110  51.850  72.270  1.00  0.00           H
ATOM   1453  CZ  TYR A 679      31.840  50.190  71.650  1.00  0.00           C
ATOM   1454  OH  TYR A 679      31.510  49.730  72.930  1.00  0.00           O
ATOM   1455  HH  TYR A 679      32.070  50.180  73.570  1.00  0.00           H
ATOM   1456  CD2 TYR A 679      31.410  50.050  69.310  1.00  0.00           C
ATOM   1457  HD2 TYR A 679      30.880  49.530  68.540  1.00  0.00           H
ATOM   1458  CE2 TYR A 679      31.280  49.540  70.600  1.00  0.00           C
ATOM   1459  HE2 TYR A 679      30.660  48.670  70.730  1.00  0.00           H
ATOM   1460  C   TYR A 679      30.610  53.740  68.330  1.00  0.00           C
ATOM   1461  O   TYR A 679      29.740  53.610  69.200  1.00  0.00           O
ATOM   1462  N   LYS A 680      31.290  54.870  68.170  1.00  0.00           N
ATOM   1463  HN  LYS A 680      31.940  54.830  67.420  1.00  0.00           H
ATOM   1464  CA  LYS A 680      31.120  56.150  68.940  1.00  0.00           C
ATOM   1465  HA  LYS A 680      31.020  55.750  69.940  1.00  0.00           H
ATOM   1466  CB  LYS A 680      32.300  57.100  68.940  1.00  0.00           C
ATOM   1467  HB1 LYS A 680      32.090  58.090  69.410  1.00  0.00           H
ATOM   1468  HB2 LYS A 680      32.390  57.280  67.850  1.00  0.00           H
ATOM   1469  CG  LYS A 680      33.660  56.640  69.550  1.00  0.00           C
ATOM   1470  HG1 LYS A 680      33.830  55.690  69.000  1.00  0.00           H
ATOM   1471  HG2 LYS A 680      33.530  56.480  70.640  1.00  0.00           H
ATOM   1472  CD  LYS A 680      34.830  57.620  69.360  1.00  0.00           C
ATOM   1473  HD1 LYS A 680      34.740  58.250  70.260  1.00  0.00           H
ATOM   1474  HD2 LYS A 680      34.670  58.170  68.410  1.00  0.00           H
ATOM   1475  CE  LYS A 680      36.140  56.880  69.480  1.00  0.00           C
ATOM   1476  HE1 LYS A 680      36.150  56.060  68.730  1.00  0.00           H
ATOM   1477  HE2 LYS A 680      36.390  56.390  70.440  1.00  0.00           H
ATOM   1478  NZ  LYS A 680      37.260  57.810  69.150  1.00  0.00           N
ATOM   1479  HZ1 LYS A 680      37.210  58.690  69.690  1.00  0.00           H
ATOM   1480  HZ2 LYS A 680      37.330  58.060  68.140  1.00  0.00           H
ATOM   1481  HZ3 LYS A 680      38.130  57.270  69.330  1.00  0.00           H
ATOM   1482  C   LYS A 680      29.720  56.790  68.730  1.00  0.00           C
ATOM   1483  O   LYS A 680      29.150  57.210  69.750  1.00  0.00           O
ATOM   1484  N   PHE A 681      29.190  56.840  67.490  1.00  0.00           N
ATOM   1485  HN  PHE A 681      29.740  56.450  66.750  1.00  0.00           H
ATOM   1486  CA  PHE A 681      27.890  57.360  67.180  1.00  0.00           C
ATOM   1487  HA  PHE A 681      27.780  58.350  67.570  1.00  0.00           H
ATOM   1488  CB  PHE A 681      27.630  57.350  65.650  1.00  0.00           C
ATOM   1489  HB1 PHE A 681      27.580  56.290  65.280  1.00  0.00           H
ATOM   1490  HB2 PHE A 681      28.530  57.680  65.090  1.00  0.00           H
ATOM   1491  CG  PHE A 681      26.450  58.160  65.320  1.00  0.00           C
ATOM   1492  CD1 PHE A 681      26.690  59.480  64.900  1.00  0.00           C
ATOM   1493  HD1 PHE A 681      27.670  59.910  64.820  1.00  0.00           H
ATOM   1494  CE1 PHE A 681      25.500  60.230  64.610  1.00  0.00           C
ATOM   1495  HE1 PHE A 681      25.650  61.160  64.060  1.00  0.00           H
ATOM   1496  CZ  PHE A 681      24.260  59.740  64.740  1.00  0.00           C
ATOM   1497  HZ  PHE A 681      23.420  60.290  64.370  1.00  0.00           H
ATOM   1498  CD2 PHE A 681      25.130  57.630  65.390  1.00  0.00           C
ATOM   1499  HD2 PHE A 681      24.950  56.630  65.780  1.00  0.00           H
ATOM   1500  CE2 PHE A 681      24.050  58.430  65.030  1.00  0.00           C
ATOM   1501  HE2 PHE A 681      23.050  58.040  65.150  1.00  0.00           H
ATOM   1502  C   PHE A 681      26.820  56.400  67.830  1.00  0.00           C
ATOM   1503  O   PHE A 681      25.880  56.840  68.470  1.00  0.00           O
ATOM   1504  N   CYS A 682      27.020  55.060  67.690  1.00  0.00           N
ATOM   1505  HN  CYS A 682      27.800  54.760  67.150  1.00  0.00           H
ATOM   1506  CA  CYS A 682      26.140  54.080  68.400  1.00  0.00           C
ATOM   1507  HA  CYS A 682      25.140  54.280  68.030  1.00  0.00           H
ATOM   1508  CB  CYS A 682      26.600  52.630  68.030  1.00  0.00           C
ATOM   1509  HB1 CYS A 682      26.080  51.880  68.670  1.00  0.00           H
ATOM   1510  HB2 CYS A 682      27.700  52.540  68.190  1.00  0.00           H
ATOM   1511  SG  CYS A 682      26.090  52.410  66.240  1.00  0.00           S
ATOM   1512  HG1 CYS A 682      27.210  52.910  65.710  1.00  0.00           H
ATOM   1513  C   CYS A 682      26.100  54.160  69.900  1.00  0.00           C
ATOM   1514  O   CYS A 682      24.980  54.080  70.470  1.00  0.00           O
ATOM   1515  N   ARG A 683      27.210  54.410  70.580  1.00  0.00           N
ATOM   1516  HN  ARG A 683      28.070  54.620  70.120  1.00  0.00           H
ATOM   1517  CA  ARG A 683      27.230  54.450  72.010  1.00  0.00           C
ATOM   1518  HA  ARG A 683      26.740  53.590  72.430  1.00  0.00           H
ATOM   1519  CB  ARG A 683      28.730  54.360  72.330  1.00  0.00           C
ATOM   1520  HB1 ARG A 683      29.320  54.990  71.640  1.00  0.00           H
ATOM   1521  HB2 ARG A 683      28.940  53.310  71.980  1.00  0.00           H
ATOM   1522  CG  ARG A 683      29.080  54.490  73.830  1.00  0.00           C
ATOM   1523  HG1 ARG A 683      28.260  53.950  74.350  1.00  0.00           H
ATOM   1524  HG2 ARG A 683      29.070  55.540  74.180  1.00  0.00           H
ATOM   1525  CD  ARG A 683      30.410  53.850  74.240  1.00  0.00           C
ATOM   1526  HD1 ARG A 683      30.520  52.850  73.790  1.00  0.00           H
ATOM   1527  HD2 ARG A 683      30.650  53.890  75.310  1.00  0.00           H
ATOM   1528  NE  ARG A 683      31.370  54.840  73.670  1.00  0.00           N
ATOM   1529  HE  ARG A 683      31.030  55.620  73.160  1.00  0.00           H
ATOM   1530  CZ  ARG A 683      32.680  54.780  73.730  1.00  0.00           C
ATOM   1531  NH1 ARG A 683      33.420  53.750  74.190  1.00  0.00           N
ATOM   1532 HH11 ARG A 683      32.910  52.960  74.530  1.00  0.00           H
ATOM   1533 HH12 ARG A 683      34.400  53.900  74.350  1.00  0.00           H
ATOM   1534  NH2 ARG A 683      33.370  55.920  73.560  1.00  0.00           N
ATOM   1535 HH21 ARG A 683      34.320  55.760  73.830  1.00  0.00           H
ATOM   1536 HH22 ARG A 683      32.870  56.750  73.380  1.00  0.00           H
ATOM   1537  C   ARG A 683      26.520  55.730  72.540  1.00  0.00           C
ATOM   1538  O   ARG A 683      25.710  55.560  73.390  1.00  0.00           O
ATOM   1539  N   ASP A 684      26.840  56.910  71.980  1.00  0.00           N
ATOM   1540  HN  ASP A 684      27.480  57.020  71.230  1.00  0.00           H
ATOM   1541  CA  ASP A 684      26.420  58.220  72.410  1.00  0.00           C
ATOM   1542  HA  ASP A 684      26.690  58.300  73.440  1.00  0.00           H
ATOM   1543  CB  ASP A 684      27.130  59.300  71.580  1.00  0.00           C
ATOM   1544  HB1 ASP A 684      26.660  60.290  71.730  1.00  0.00           H
ATOM   1545  HB2 ASP A 684      27.030  59.050  70.490  1.00  0.00           H
ATOM   1546  CG  ASP A 684      28.610  59.460  71.980  1.00  0.00           C
ATOM   1547  OD1 ASP A 684      28.930  59.070  73.130  1.00  0.00           O
ATOM   1548  OD2 ASP A 684      29.360  60.130  71.220  1.00  0.00           O
ATOM   1549  C   ASP A 684      24.890  58.400  72.210  1.00  0.00           C
ATOM   1550  O   ASP A 684      24.170  59.050  73.010  1.00  0.00           O
ATOM   1551  N   TYR A 685      24.330  57.880  71.100  1.00  0.00           N
ATOM   1552  HN  TYR A 685      24.930  57.380  70.480  1.00  0.00           H
ATOM   1553  CA  TYR A 685      22.890  58.070  70.830  1.00  0.00           C
ATOM   1554  HA  TYR A 685      22.450  58.800  71.510  1.00  0.00           H
ATOM   1555  CB  TYR A 685      22.610  58.570  69.370  1.00  0.00           C
ATOM   1556  HB1 TYR A 685      21.530  58.740  69.190  1.00  0.00           H
ATOM   1557  HB2 TYR A 685      23.020  57.760  68.740  1.00  0.00           H
ATOM   1558  CG  TYR A 685      23.380  59.800  69.140  1.00  0.00           C
ATOM   1559  CD1 TYR A 685      22.870  60.950  69.770  1.00  0.00           C
ATOM   1560  HD1 TYR A 685      22.100  60.800  70.520  1.00  0.00           H
ATOM   1561  CE1 TYR A 685      23.520  62.160  69.540  1.00  0.00           C
ATOM   1562  HE1 TYR A 685      23.230  63.010  70.130  1.00  0.00           H
ATOM   1563  CZ  TYR A 685      24.580  62.240  68.660  1.00  0.00           C
ATOM   1564  OH  TYR A 685      25.390  63.430  68.560  1.00  0.00           O
ATOM   1565  HH  TYR A 685      25.780  63.300  67.700  1.00  0.00           H
ATOM   1566  CD2 TYR A 685      24.420  59.820  68.190  1.00  0.00           C
ATOM   1567  HD2 TYR A 685      24.850  58.940  67.730  1.00  0.00           H
ATOM   1568  CE2 TYR A 685      24.990  61.070  68.010  1.00  0.00           C
ATOM   1569  HE2 TYR A 685      25.920  61.120  67.450  1.00  0.00           H
ATOM   1570  C   TYR A 685      22.040  56.830  71.110  1.00  0.00           C
ATOM   1571  O   TYR A 685      20.820  56.800  70.830  1.00  0.00           O
ATOM   1572  N   GLN A 686      22.650  55.820  71.700  1.00  0.00           N
ATOM   1573  HN  GLN A 686      23.620  55.820  71.890  1.00  0.00           H
ATOM   1574  CA  GLN A 686      21.890  54.700  72.290  1.00  0.00           C
ATOM   1575  HA  GLN A 686      22.560  54.220  72.980  1.00  0.00           H
ATOM   1576  CB  GLN A 686      20.770  55.000  73.330  1.00  0.00           C
ATOM   1577  HB1 GLN A 686      20.490  54.050  73.830  1.00  0.00           H
ATOM   1578  HB2 GLN A 686      19.950  55.420  72.700  1.00  0.00           H
ATOM   1579  CG  GLN A 686      21.210  56.080  74.280  1.00  0.00           C
ATOM   1580  HG1 GLN A 686      20.320  56.280  74.920  1.00  0.00           H
ATOM   1581  HG2 GLN A 686      21.540  57.030  73.810  1.00  0.00           H
ATOM   1582  CD  GLN A 686      22.290  55.600  75.250  1.00  0.00           C
ATOM   1583  OE1 GLN A 686      22.340  54.510  75.780  1.00  0.00           O
ATOM   1584  NE2 GLN A 686      23.220  56.540  75.530  1.00  0.00           N
ATOM   1585 HE21 GLN A 686      23.330  57.370  75.000  1.00  0.00           H
ATOM   1586 HE22 GLN A 686      23.940  56.170  76.110  1.00  0.00           H
ATOM   1587  C   GLN A 686      21.410  53.560  71.390  1.00  0.00           C
ATOM   1588  O   GLN A 686      20.420  52.860  71.580  1.00  0.00           O
ATOM   1589  N   LEU A 687      22.270  53.180  70.430  1.00  0.00           N
ATOM   1590  HN  LEU A 687      23.170  53.590  70.290  1.00  0.00           H
ATOM   1591  CA  LEU A 687      21.940  52.250  69.370  1.00  0.00           C
ATOM   1592  HA  LEU A 687      20.880  52.060  69.410  1.00  0.00           H
ATOM   1593  CB  LEU A 687      22.250  52.780  67.960  1.00  0.00           C
ATOM   1594  HB1 LEU A 687      21.660  52.240  67.180  1.00  0.00           H
ATOM   1595  HB2 LEU A 687      23.300  52.520  67.710  1.00  0.00           H
ATOM   1596  CG  LEU A 687      22.050  54.250  67.730  1.00  0.00           C
ATOM   1597  HG  LEU A 687      22.460  54.800  68.600  1.00  0.00           H
ATOM   1598  CD1 LEU A 687      22.780  54.860  66.600  1.00  0.00           C
ATOM   1599 HD11 LEU A 687      22.310  54.420  65.690  1.00  0.00           H
ATOM   1600 HD12 LEU A 687      23.870  54.610  66.580  1.00  0.00           H
ATOM   1601 HD13 LEU A 687      22.580  55.950  66.540  1.00  0.00           H
ATOM   1602  CD2 LEU A 687      20.590  54.580  67.700  1.00  0.00           C
ATOM   1603 HD21 LEU A 687      20.090  54.440  68.680  1.00  0.00           H
ATOM   1604 HD22 LEU A 687      20.160  53.990  66.860  1.00  0.00           H
ATOM   1605 HD23 LEU A 687      20.320  55.590  67.350  1.00  0.00           H
ATOM   1606  C   LEU A 687      22.620  50.900  69.530  1.00  0.00           C
ATOM   1607  O   LEU A 687      23.790  50.730  69.830  1.00  0.00           O
ATOM   1608  N   SER A 688      21.810  49.840  69.370  1.00  0.00           N
ATOM   1609  HN  SER A 688      20.870  49.920  69.050  1.00  0.00           H
ATOM   1610  CA  SER A 688      22.310  48.470  69.640  1.00  0.00           C
ATOM   1611  HA  SER A 688      22.880  48.450  70.550  1.00  0.00           H
ATOM   1612  CB  SER A 688      21.160  47.440  69.990  1.00  0.00           C
ATOM   1613  HB1 SER A 688      20.520  47.140  69.130  1.00  0.00           H
ATOM   1614  HB2 SER A 688      20.350  47.890  70.600  1.00  0.00           H
ATOM   1615  OG  SER A 688      21.690  46.250  70.600  1.00  0.00           O
ATOM   1616  HG1 SER A 688      20.970  45.650  70.790  1.00  0.00           H
ATOM   1617  C   SER A 688      23.240  48.040  68.520  1.00  0.00           C
ATOM   1618  O   SER A 688      22.860  48.010  67.350  1.00  0.00           O
ATOM   1619  N   TYR A 689      24.470  47.750  68.850  1.00  0.00           N
ATOM   1620  HN  TYR A 689      24.660  47.890  69.820  1.00  0.00           H
ATOM   1621  CA  TYR A 689      25.610  47.880  67.930  1.00  0.00           C
ATOM   1622  HA  TYR A 689      25.390  48.750  67.340  1.00  0.00           H
ATOM   1623  CB  TYR A 689      26.880  48.190  68.820  1.00  0.00           C
ATOM   1624  HB1 TYR A 689      26.830  47.580  69.740  1.00  0.00           H
ATOM   1625  HB2 TYR A 689      26.860  49.220  69.210  1.00  0.00           H
ATOM   1626  CG  TYR A 689      28.170  48.050  68.150  1.00  0.00           C
ATOM   1627  CD1 TYR A 689      28.390  48.830  67.010  1.00  0.00           C
ATOM   1628  HD1 TYR A 689      27.610  49.520  66.700  1.00  0.00           H
ATOM   1629  CE1 TYR A 689      29.530  48.720  66.280  1.00  0.00           C
ATOM   1630  HE1 TYR A 689      29.550  49.140  65.290  1.00  0.00           H
ATOM   1631  CZ  TYR A 689      30.480  47.750  66.610  1.00  0.00           C
ATOM   1632  OH  TYR A 689      31.700  47.610  65.930  1.00  0.00           O
ATOM   1633  HH  TYR A 689      31.690  48.220  65.190  1.00  0.00           H
ATOM   1634  CD2 TYR A 689      29.120  47.090  68.540  1.00  0.00           C
ATOM   1635  HD2 TYR A 689      28.940  46.440  69.380  1.00  0.00           H
ATOM   1636  CE2 TYR A 689      30.260  46.960  67.750  1.00  0.00           C
ATOM   1637  HE2 TYR A 689      31.000  46.280  68.140  1.00  0.00           H
ATOM   1638  C   TYR A 689      25.820  46.780  66.900  1.00  0.00           C
ATOM   1639  O   TYR A 689      26.080  47.070  65.750  1.00  0.00           O
ATOM   1640  N   LEU A 690      25.810  45.480  67.300  1.00  0.00           N
ATOM   1641  HN  LEU A 690      25.510  45.110  68.170  1.00  0.00           H
ATOM   1642  CA  LEU A 690      26.210  44.480  66.400  1.00  0.00           C
ATOM   1643  HA  LEU A 690      27.040  44.850  65.810  1.00  0.00           H
ATOM   1644  CB  LEU A 690      26.560  43.250  67.180  1.00  0.00           C
ATOM   1645  HB1 LEU A 690      26.960  42.360  66.630  1.00  0.00           H
ATOM   1646  HB2 LEU A 690      25.640  42.870  67.690  1.00  0.00           H
ATOM   1647  CG  LEU A 690      27.720  43.500  68.200  1.00  0.00           C
ATOM   1648  HG  LEU A 690      27.460  44.390  68.800  1.00  0.00           H
ATOM   1649  CD1 LEU A 690      27.880  42.380  69.230  1.00  0.00           C
ATOM   1650 HD11 LEU A 690      28.280  41.480  68.740  1.00  0.00           H
ATOM   1651 HD12 LEU A 690      26.880  42.170  69.680  1.00  0.00           H
ATOM   1652 HD13 LEU A 690      28.620  42.560  70.040  1.00  0.00           H
ATOM   1653  CD2 LEU A 690      29.130  43.610  67.600  1.00  0.00           C
ATOM   1654 HD21 LEU A 690      29.360  42.840  66.830  1.00  0.00           H
ATOM   1655 HD22 LEU A 690      29.940  43.500  68.350  1.00  0.00           H
ATOM   1656 HD23 LEU A 690      29.180  44.670  67.280  1.00  0.00           H
ATOM   1657  C   LEU A 690      25.120  44.150  65.350  1.00  0.00           C
ATOM   1658  O   LEU A 690      25.360  43.780  64.220  1.00  0.00           O
ATOM   1659  N   SER A 691      23.860  44.380  65.760  1.00  0.00           N
ATOM   1660  HN  SER A 691      23.760  44.580  66.730  1.00  0.00           H
ATOM   1661  CA  SER A 691      22.660  44.480  64.860  1.00  0.00           C
ATOM   1662  HA  SER A 691      22.700  43.570  64.280  1.00  0.00           H
ATOM   1663  CB  SER A 691      21.330  44.540  65.650  1.00  0.00           C
ATOM   1664  HB1 SER A 691      21.380  45.450  66.270  1.00  0.00           H
ATOM   1665  HB2 SER A 691      21.280  43.790  66.470  1.00  0.00           H
ATOM   1666  OG  SER A 691      20.150  44.690  64.890  1.00  0.00           O
ATOM   1667  HG1 SER A 691      19.970  45.620  64.690  1.00  0.00           H
ATOM   1668  C   SER A 691      22.800  45.610  63.860  1.00  0.00           C
ATOM   1669  O   SER A 691      22.800  45.470  62.620  1.00  0.00           O
ATOM   1670  N   LEU A 692      23.150  46.860  64.350  1.00  0.00           N
ATOM   1671  HN  LEU A 692      23.330  46.960  65.320  1.00  0.00           H
ATOM   1672  CA  LEU A 692      23.330  48.010  63.440  1.00  0.00           C
ATOM   1673  HA  LEU A 692      22.470  47.960  62.780  1.00  0.00           H
ATOM   1674  CB  LEU A 692      23.300  49.310  64.250  1.00  0.00           C
ATOM   1675  HB1 LEU A 692      24.320  49.420  64.690  1.00  0.00           H
ATOM   1676  HB2 LEU A 692      22.530  49.240  65.050  1.00  0.00           H
ATOM   1677  CG  LEU A 692      22.930  50.560  63.370  1.00  0.00           C
ATOM   1678  HG  LEU A 692      23.710  50.520  62.590  1.00  0.00           H
ATOM   1679  CD1 LEU A 692      21.550  50.460  62.780  1.00  0.00           C
ATOM   1680 HD11 LEU A 692      21.450  49.570  62.120  1.00  0.00           H
ATOM   1681 HD12 LEU A 692      21.260  51.410  62.270  1.00  0.00           H
ATOM   1682 HD13 LEU A 692      20.750  50.430  63.550  1.00  0.00           H
ATOM   1683  CD2 LEU A 692      23.150  51.750  64.240  1.00  0.00           C
ATOM   1684 HD21 LEU A 692      24.090  51.610  64.820  1.00  0.00           H
ATOM   1685 HD22 LEU A 692      22.330  51.900  64.980  1.00  0.00           H
ATOM   1686 HD23 LEU A 692      23.250  52.700  63.680  1.00  0.00           H
ATOM   1687  C   LEU A 692      24.550  47.900  62.520  1.00  0.00           C
ATOM   1688  O   LEU A 692      24.390  48.330  61.360  1.00  0.00           O
ATOM   1689  N   ARG A 693      25.710  47.350  62.900  1.00  0.00           N
ATOM   1690  HN  ARG A 693      25.700  47.120  63.870  1.00  0.00           H
ATOM   1691  CA  ARG A 693      26.860  47.160  62.030  1.00  0.00           C
ATOM   1692  HA  ARG A 693      27.230  48.070  61.570  1.00  0.00           H
ATOM   1693  CB  ARG A 693      27.960  46.680  63.090  1.00  0.00           C
ATOM   1694  HB1 ARG A 693      27.900  45.600  63.320  1.00  0.00           H
ATOM   1695  HB2 ARG A 693      27.690  47.300  63.970  1.00  0.00           H
ATOM   1696  CG  ARG A 693      29.410  47.080  62.750  1.00  0.00           C
ATOM   1697  HG1 ARG A 693      30.090  46.870  63.590  1.00  0.00           H
ATOM   1698  HG2 ARG A 693      29.320  48.160  62.500  1.00  0.00           H
ATOM   1699  CD  ARG A 693      30.080  46.470  61.460  1.00  0.00           C
ATOM   1700  HD1 ARG A 693      31.070  46.910  61.200  1.00  0.00           H
ATOM   1701  HD2 ARG A 693      29.310  46.580  60.660  1.00  0.00           H
ATOM   1702  NE  ARG A 693      30.210  44.990  61.560  1.00  0.00           N
ATOM   1703  HE  ARG A 693      29.380  44.480  61.810  1.00  0.00           H
ATOM   1704  CZ  ARG A 693      31.150  44.260  60.990  1.00  0.00           C
ATOM   1705  NH1 ARG A 693      32.270  44.750  60.510  1.00  0.00           N
ATOM   1706 HH11 ARG A 693      32.720  44.190  59.820  1.00  0.00           H
ATOM   1707 HH12 ARG A 693      32.460  45.730  60.530  1.00  0.00           H
ATOM   1708  NH2 ARG A 693      30.800  43.020  60.610  1.00  0.00           N
ATOM   1709 HH21 ARG A 693      29.860  42.750  60.860  1.00  0.00           H
ATOM   1710 HH22 ARG A 693      31.450  42.440  60.140  1.00  0.00           H
ATOM   1711  C   ARG A 693      26.510  46.140  61.000  1.00  0.00           C
ATOM   1712  O   ARG A 693      26.890  46.430  59.880  1.00  0.00           O
ATOM   1713  N   THR A 694      25.820  45.080  61.400  1.00  0.00           N
ATOM   1714  HN  THR A 694      25.680  45.010  62.380  1.00  0.00           H
ATOM   1715  CA  THR A 694      25.190  44.150  60.460  1.00  0.00           C
ATOM   1716  HA  THR A 694      25.990  43.730  59.870  1.00  0.00           H
ATOM   1717  CB  THR A 694      24.480  42.900  61.070  1.00  0.00           C
ATOM   1718  HB  THR A 694      23.560  43.150  61.630  1.00  0.00           H
ATOM   1719  OG1 THR A 694      25.320  42.210  61.990  1.00  0.00           O
ATOM   1720  HG1 THR A 694      25.350  42.710  62.810  1.00  0.00           H
ATOM   1721  CG2 THR A 694      24.150  41.920  59.950  1.00  0.00           C
ATOM   1722 HG21 THR A 694      23.720  41.010  60.400  1.00  0.00           H
ATOM   1723 HG22 THR A 694      25.130  41.510  59.610  1.00  0.00           H
ATOM   1724 HG23 THR A 694      23.400  42.280  59.230  1.00  0.00           H
ATOM   1725  C   THR A 694      24.330  44.830  59.490  1.00  0.00           C
ATOM   1726  O   THR A 694      24.490  44.720  58.260  1.00  0.00           O
ATOM   1727  N   SER A 695      23.390  45.640  60.010  1.00  0.00           N
ATOM   1728  HN  SER A 695      23.310  45.660  61.010  1.00  0.00           H
ATOM   1729  CA  SER A 695      22.300  46.270  59.310  1.00  0.00           C
ATOM   1730  HA  SER A 695      21.850  45.510  58.680  1.00  0.00           H
ATOM   1731  CB  SER A 695      21.330  46.970  60.250  1.00  0.00           C
ATOM   1732  HB1 SER A 695      20.550  47.480  59.640  1.00  0.00           H
ATOM   1733  HB2 SER A 695      22.050  47.680  60.730  1.00  0.00           H
ATOM   1734  OG  SER A 695      20.740  46.040  61.140  1.00  0.00           O
ATOM   1735  HG1 SER A 695      21.350  45.930  61.870  1.00  0.00           H
ATOM   1736  C   SER A 695      22.810  47.200  58.220  1.00  0.00           C
ATOM   1737  O   SER A 695      22.450  47.080  57.060  1.00  0.00           O
ATOM   1738  N   ILE A 696      23.820  48.040  58.510  1.00  0.00           N
ATOM   1739  HN  ILE A 696      24.120  48.290  59.430  1.00  0.00           H
ATOM   1740  CA  ILE A 696      24.570  48.850  57.580  1.00  0.00           C
ATOM   1741  HA  ILE A 696      23.830  49.450  57.080  1.00  0.00           H
ATOM   1742  CB  ILE A 696      25.470  49.830  58.330  1.00  0.00           C
ATOM   1743  HB  ILE A 696      26.140  49.260  59.010  1.00  0.00           H
ATOM   1744  CG2 ILE A 696      26.510  50.600  57.440  1.00  0.00           C
ATOM   1745 HG21 ILE A 696      27.200  49.880  56.930  1.00  0.00           H
ATOM   1746 HG22 ILE A 696      27.190  51.240  58.060  1.00  0.00           H
ATOM   1747 HG23 ILE A 696      25.880  51.090  56.670  1.00  0.00           H
ATOM   1748  CG1 ILE A 696      24.670  50.840  59.150  1.00  0.00           C
ATOM   1749 HG11 ILE A 696      23.920  50.290  59.750  1.00  0.00           H
ATOM   1750 HG12 ILE A 696      24.070  51.540  58.540  1.00  0.00           H
ATOM   1751  CD  ILE A 696      25.590  51.610  60.120  1.00  0.00           C
ATOM   1752  HD1 ILE A 696      26.380  50.970  60.560  1.00  0.00           H
ATOM   1753  HD2 ILE A 696      25.120  52.210  60.930  1.00  0.00           H
ATOM   1754  HD3 ILE A 696      26.140  52.420  59.590  1.00  0.00           H
ATOM   1755  C   ILE A 696      25.360  48.050  56.600  1.00  0.00           C
ATOM   1756  O   ILE A 696      25.460  48.280  55.380  1.00  0.00           O
ATOM   1757  N   GLY A 697      25.980  46.910  57.050  1.00  0.00           N
ATOM   1758  HN  GLY A 697      25.840  46.670  58.000  1.00  0.00           H
ATOM   1759  CA  GLY A 697      26.530  46.010  56.070  1.00  0.00           C
ATOM   1760  HA1 GLY A 697      26.790  45.160  56.700  1.00  0.00           H
ATOM   1761  HA2 GLY A 697      27.370  46.520  55.600  1.00  0.00           H
ATOM   1762  C   GLY A 697      25.720  45.370  54.970  1.00  0.00           C
ATOM   1763  O   GLY A 697      26.150  45.480  53.860  1.00  0.00           O
ATOM   1764  N   LEU A 698      24.510  44.870  55.210  1.00  0.00           N
ATOM   1765  HN  LEU A 698      24.180  44.700  56.140  1.00  0.00           H
ATOM   1766  CA  LEU A 698      23.550  44.510  54.220  1.00  0.00           C
ATOM   1767  HA  LEU A 698      23.920  43.790  53.520  1.00  0.00           H
ATOM   1768  CB  LEU A 698      22.340  43.790  54.880  1.00  0.00           C
ATOM   1769  HB1 LEU A 698      21.720  43.490  54.010  1.00  0.00           H
ATOM   1770  HB2 LEU A 698      21.810  44.540  55.510  1.00  0.00           H
ATOM   1771  CG  LEU A 698      22.770  42.500  55.650  1.00  0.00           C
ATOM   1772  HG  LEU A 698      23.600  42.730  56.330  1.00  0.00           H
ATOM   1773  CD1 LEU A 698      21.680  41.930  56.510  1.00  0.00           C
ATOM   1774 HD11 LEU A 698      21.340  42.790  57.130  1.00  0.00           H
ATOM   1775 HD12 LEU A 698      22.080  41.040  57.030  1.00  0.00           H
ATOM   1776 HD13 LEU A 698      20.740  41.650  55.960  1.00  0.00           H
ATOM   1777  CD2 LEU A 698      23.310  41.310  54.770  1.00  0.00           C
ATOM   1778 HD21 LEU A 698      22.490  40.880  54.150  1.00  0.00           H
ATOM   1779 HD22 LEU A 698      23.660  40.520  55.470  1.00  0.00           H
ATOM   1780 HD23 LEU A 698      24.170  41.650  54.140  1.00  0.00           H
ATOM   1781  C   LEU A 698      23.030  45.570  53.250  1.00  0.00           C
ATOM   1782  O   LEU A 698      22.860  45.320  52.090  1.00  0.00           O
ATOM   1783  N   TRP A 699      22.840  46.820  53.690  1.00  0.00           N
ATOM   1784  HN  TRP A 699      22.920  47.010  54.660  1.00  0.00           H
ATOM   1785  CA  TRP A 699      22.590  47.900  52.830  1.00  0.00           C
ATOM   1786  HA  TRP A 699      21.760  47.540  52.220  1.00  0.00           H
ATOM   1787  CB  TRP A 699      22.280  49.190  53.600  1.00  0.00           C
ATOM   1788  HB1 TRP A 699      22.610  50.100  53.030  1.00  0.00           H
ATOM   1789  HB2 TRP A 699      22.830  48.980  54.540  1.00  0.00           H
ATOM   1790  CG  TRP A 699      20.880  49.410  54.030  1.00  0.00           C
ATOM   1791  CD1 TRP A 699      20.580  49.380  55.360  1.00  0.00           C
ATOM   1792  HD1 TRP A 699      21.310  49.150  56.140  1.00  0.00           H
ATOM   1793  NE1 TRP A 699      19.260  49.620  55.530  1.00  0.00           N
ATOM   1794  HE1 TRP A 699      18.750  49.690  56.360  1.00  0.00           H
ATOM   1795  CE2 TRP A 699      18.640  49.830  54.310  1.00  0.00           C
ATOM   1796  CD2 TRP A 699      19.730  49.780  53.350  1.00  0.00           C
ATOM   1797  CE3 TRP A 699      19.490  50.030  51.990  1.00  0.00           C
ATOM   1798  HE3 TRP A 699      20.320  49.980  51.300  1.00  0.00           H
ATOM   1799  CZ3 TRP A 699      18.130  50.250  51.630  1.00  0.00           C
ATOM   1800  HZ3 TRP A 699      17.930  50.320  50.560  1.00  0.00           H
ATOM   1801  CZ2 TRP A 699      17.310  50.040  53.940  1.00  0.00           C
ATOM   1802  HZ2 TRP A 699      16.550  50.040  54.710  1.00  0.00           H
ATOM   1803  CH2 TRP A 699      17.090  50.360  52.600  1.00  0.00           C
ATOM   1804  HH2 TRP A 699      16.090  50.560  52.250  1.00  0.00           H
ATOM   1805  C   TRP A 699      23.880  48.160  51.950  1.00  0.00           C
ATOM   1806  O   TRP A 699      23.690  48.520  50.780  1.00  0.00           O
ATOM   1807  N   THR A 700      25.070  48.010  52.460  1.00  0.00           N
ATOM   1808  HN  THR A 700      25.200  47.550  53.340  1.00  0.00           H
ATOM   1809  CA  THR A 700      26.310  48.290  51.650  1.00  0.00           C
ATOM   1810  HA  THR A 700      26.220  49.210  51.090  1.00  0.00           H
ATOM   1811  CB  THR A 700      27.550  48.210  52.570  1.00  0.00           C
ATOM   1812  HB  THR A 700      27.730  47.150  52.870  1.00  0.00           H
ATOM   1813  OG1 THR A 700      27.440  49.030  53.720  1.00  0.00           O
ATOM   1814  HG1 THR A 700      26.690  48.690  54.220  1.00  0.00           H
ATOM   1815  CG2 THR A 700      28.900  48.560  51.790  1.00  0.00           C
ATOM   1816 HG21 THR A 700      29.130  48.050  50.830  1.00  0.00           H
ATOM   1817 HG22 THR A 700      29.720  48.210  52.450  1.00  0.00           H
ATOM   1818 HG23 THR A 700      28.980  49.640  51.550  1.00  0.00           H
ATOM   1819  C   THR A 700      26.410  47.140  50.680  1.00  0.00           C
ATOM   1820  O   THR A 700      26.600  47.370  49.520  1.00  0.00           O
ATOM   1821  N   SER A 701      26.200  45.840  51.150  1.00  0.00           N
ATOM   1822  HN  SER A 701      25.930  45.760  52.120  1.00  0.00           H
ATOM   1823  CA  SER A 701      26.170  44.670  50.260  1.00  0.00           C
ATOM   1824  HA  SER A 701      27.110  44.700  49.720  1.00  0.00           H
ATOM   1825  CB  SER A 701      25.740  43.360  51.060  1.00  0.00           C
ATOM   1826  HB1 SER A 701      24.720  43.170  51.450  1.00  0.00           H
ATOM   1827  HB2 SER A 701      26.470  43.410  51.890  1.00  0.00           H
ATOM   1828  OG  SER A 701      26.070  42.120  50.380  1.00  0.00           O
ATOM   1829  HG1 SER A 701      26.910  42.280  49.950  1.00  0.00           H
ATOM   1830  C   SER A 701      25.140  44.820  49.120  1.00  0.00           C
ATOM   1831  O   SER A 701      25.380  44.680  47.950  1.00  0.00           O
ATOM   1832  N   PHE A 702      23.950  45.320  49.480  1.00  0.00           N
ATOM   1833  HN  PHE A 702      23.620  45.450  50.400  1.00  0.00           H
ATOM   1834  CA  PHE A 702      22.850  45.590  48.590  1.00  0.00           C
ATOM   1835  HA  PHE A 702      22.640  44.650  48.090  1.00  0.00           H
ATOM   1836  CB  PHE A 702      21.560  45.980  49.340  1.00  0.00           C
ATOM   1837  HB1 PHE A 702      21.650  46.810  50.080  1.00  0.00           H
ATOM   1838  HB2 PHE A 702      21.310  45.080  49.930  1.00  0.00           H
ATOM   1839  CG  PHE A 702      20.360  46.350  48.490  1.00  0.00           C
ATOM   1840  CD1 PHE A 702      19.570  45.370  47.830  1.00  0.00           C
ATOM   1841  HD1 PHE A 702      19.900  44.350  47.890  1.00  0.00           H
ATOM   1842  CE1 PHE A 702      18.490  45.770  46.990  1.00  0.00           C
ATOM   1843  HE1 PHE A 702      17.810  45.190  46.390  1.00  0.00           H
ATOM   1844  CZ  PHE A 702      18.130  47.190  46.900  1.00  0.00           C
ATOM   1845  HZ  PHE A 702      17.390  47.600  46.220  1.00  0.00           H
ATOM   1846  CD2 PHE A 702      19.940  47.720  48.530  1.00  0.00           C
ATOM   1847  HD2 PHE A 702      20.570  48.500  48.910  1.00  0.00           H
ATOM   1848  CE2 PHE A 702      18.900  48.090  47.680  1.00  0.00           C
ATOM   1849  HE2 PHE A 702      18.700  49.150  47.630  1.00  0.00           H
ATOM   1850  C   PHE A 702      23.150  46.620  47.480  1.00  0.00           C
ATOM   1851  O   PHE A 702      22.890  46.380  46.340  1.00  0.00           O
ATOM   1852  N   LEU A 703      23.830  47.760  47.870  1.00  0.00           N
ATOM   1853  HN  LEU A 703      24.130  47.860  48.810  1.00  0.00           H
ATOM   1854  CA  LEU A 703      24.340  48.700  46.940  1.00  0.00           C
ATOM   1855  HA  LEU A 703      23.470  48.880  46.320  1.00  0.00           H
ATOM   1856  CB  LEU A 703      24.850  50.000  47.760  1.00  0.00           C
ATOM   1857  HB1 LEU A 703      25.650  50.600  47.270  1.00  0.00           H
ATOM   1858  HB2 LEU A 703      25.330  49.550  48.640  1.00  0.00           H
ATOM   1859  CG  LEU A 703      23.680  50.830  48.340  1.00  0.00           C
ATOM   1860  HG  LEU A 703      22.940  50.230  48.900  1.00  0.00           H
ATOM   1861  CD1 LEU A 703      24.060  51.960  49.400  1.00  0.00           C
ATOM   1862 HD11 LEU A 703      23.120  52.430  49.750  1.00  0.00           H
ATOM   1863 HD12 LEU A 703      24.700  52.730  48.920  1.00  0.00           H
ATOM   1864 HD13 LEU A 703      24.600  51.530  50.270  1.00  0.00           H
ATOM   1865  CD2 LEU A 703      23.050  51.540  47.180  1.00  0.00           C
ATOM   1866 HD21 LEU A 703      23.890  52.060  46.690  1.00  0.00           H
ATOM   1867 HD22 LEU A 703      22.190  52.190  47.450  1.00  0.00           H
ATOM   1868 HD23 LEU A 703      22.700  50.720  46.530  1.00  0.00           H
ATOM   1869  C   LEU A 703      25.500  48.250  46.040  1.00  0.00           C
ATOM   1870  O   LEU A 703      25.450  48.490  44.840  1.00  0.00           O
ATOM   1871  N   CYS A 704      26.560  47.610  46.580  1.00  0.00           N
ATOM   1872  HN  CYS A 704      26.480  47.560  47.570  1.00  0.00           H
ATOM   1873  CA  CYS A 704      27.660  46.990  45.810  1.00  0.00           C
ATOM   1874  HA  CYS A 704      28.190  47.730  45.220  1.00  0.00           H
ATOM   1875  CB  CYS A 704      28.710  46.400  46.760  1.00  0.00           C
ATOM   1876  HB1 CYS A 704      29.590  46.080  46.150  1.00  0.00           H
ATOM   1877  HB2 CYS A 704      28.230  45.620  47.380  1.00  0.00           H
ATOM   1878  SG  CYS A 704      29.430  47.640  48.020  1.00  0.00           S
ATOM   1879  HG1 CYS A 704      28.410  47.610  48.860  1.00  0.00           H
ATOM   1880  C   CYS A 704      27.160  45.930  44.760  1.00  0.00           C
ATOM   1881  O   CYS A 704      27.490  46.000  43.580  1.00  0.00           O
ATOM   1882  N   ILE A 705      26.250  45.000  45.160  1.00  0.00           N
ATOM   1883  HN  ILE A 705      25.940  44.910  46.110  1.00  0.00           H
ATOM   1884  CA  ILE A 705      25.640  44.070  44.190  1.00  0.00           C
ATOM   1885  HA  ILE A 705      26.380  43.500  43.650  1.00  0.00           H
ATOM   1886  CB  ILE A 705      24.940  42.980  44.990  1.00  0.00           C
ATOM   1887  HB  ILE A 705      24.200  43.410  45.700  1.00  0.00           H
ATOM   1888  CG2 ILE A 705      24.100  42.100  44.020  1.00  0.00           C
ATOM   1889 HG21 ILE A 705      24.810  41.610  43.310  1.00  0.00           H
ATOM   1890 HG22 ILE A 705      23.230  42.530  43.470  1.00  0.00           H
ATOM   1891 HG23 ILE A 705      23.620  41.260  44.580  1.00  0.00           H
ATOM   1892  CG1 ILE A 705      25.850  42.140  45.900  1.00  0.00           C
ATOM   1893 HG11 ILE A 705      26.540  42.760  46.500  1.00  0.00           H
ATOM   1894 HG12 ILE A 705      26.460  41.450  45.260  1.00  0.00           H
ATOM   1895  CD  ILE A 705      25.110  41.280  46.860  1.00  0.00           C
ATOM   1896  HD1 ILE A 705      24.470  40.500  46.400  1.00  0.00           H
ATOM   1897  HD2 ILE A 705      24.430  41.960  47.420  1.00  0.00           H
ATOM   1898  HD3 ILE A 705      25.820  40.880  47.630  1.00  0.00           H
ATOM   1899  C   ILE A 705      24.790  44.730  43.070  1.00  0.00           C
ATOM   1900  O   ILE A 705      24.900  44.540  41.880  1.00  0.00           O
ATOM   1901  N   VAL A 706      23.910  45.680  43.480  1.00  0.00           N
ATOM   1902  HN  VAL A 706      23.870  45.950  44.440  1.00  0.00           H
ATOM   1903  CA  VAL A 706      23.040  46.540  42.630  1.00  0.00           C
ATOM   1904  HA  VAL A 706      22.460  45.910  41.990  1.00  0.00           H
ATOM   1905  CB  VAL A 706      22.090  47.330  43.480  1.00  0.00           C
ATOM   1906  HB  VAL A 706      22.510  47.650  44.460  1.00  0.00           H
ATOM   1907  CG1 VAL A 706      21.620  48.630  42.870  1.00  0.00           C
ATOM   1908 HG11 VAL A 706      20.660  48.920  43.350  1.00  0.00           H
ATOM   1909 HG12 VAL A 706      21.360  48.370  41.820  1.00  0.00           H
ATOM   1910 HG13 VAL A 706      22.410  49.400  42.810  1.00  0.00           H
ATOM   1911  CG2 VAL A 706      20.850  46.460  43.780  1.00  0.00           C
ATOM   1912 HG21 VAL A 706      21.090  45.560  44.390  1.00  0.00           H
ATOM   1913 HG22 VAL A 706      20.390  46.230  42.800  1.00  0.00           H
ATOM   1914 HG23 VAL A 706      20.110  47.070  44.340  1.00  0.00           H
ATOM   1915  C   VAL A 706      23.900  47.430  41.670  1.00  0.00           C
ATOM   1916  O   VAL A 706      23.560  47.540  40.470  1.00  0.00           O
ATOM   1917  N   LEU A 707      25.030  47.940  42.180  1.00  0.00           N
ATOM   1918  HN  LEU A 707      25.200  47.760  43.150  1.00  0.00           H
ATOM   1919  CA  LEU A 707      26.050  48.710  41.460  1.00  0.00           C
ATOM   1920  HA  LEU A 707      25.570  49.580  41.050  1.00  0.00           H
ATOM   1921  CB  LEU A 707      27.130  49.160  42.480  1.00  0.00           C
ATOM   1922  HB1 LEU A 707      27.440  48.390  43.220  1.00  0.00           H
ATOM   1923  HB2 LEU A 707      26.620  49.830  43.190  1.00  0.00           H
ATOM   1924  CG  LEU A 707      28.260  49.840  41.780  1.00  0.00           C
ATOM   1925  HG  LEU A 707      28.830  49.120  41.170  1.00  0.00           H
ATOM   1926  CD1 LEU A 707      27.890  50.990  40.910  1.00  0.00           C
ATOM   1927 HD11 LEU A 707      28.810  51.390  40.430  1.00  0.00           H
ATOM   1928 HD12 LEU A 707      27.410  51.760  41.560  1.00  0.00           H
ATOM   1929 HD13 LEU A 707      27.260  50.780  40.010  1.00  0.00           H
ATOM   1930  CD2 LEU A 707      29.200  50.130  42.940  1.00  0.00           C
ATOM   1931 HD21 LEU A 707      30.180  50.460  42.510  1.00  0.00           H
ATOM   1932 HD22 LEU A 707      29.250  49.250  43.610  1.00  0.00           H
ATOM   1933 HD23 LEU A 707      28.740  50.900  43.580  1.00  0.00           H
ATOM   1934  C   LEU A 707      26.590  47.850  40.390  1.00  0.00           C
ATOM   1935  O   LEU A 707      26.490  48.240  39.260  1.00  0.00           O
ATOM   1936  N   VAL A 708      26.940  46.530  40.590  1.00  0.00           N
ATOM   1937  HN  VAL A 708      27.050  46.130  41.510  1.00  0.00           H
ATOM   1938  CA  VAL A 708      27.400  45.660  39.450  1.00  0.00           C
ATOM   1939  HA  VAL A 708      28.250  46.110  38.970  1.00  0.00           H
ATOM   1940  CB  VAL A 708      27.800  44.300  40.010  1.00  0.00           C
ATOM   1941  HB  VAL A 708      27.130  43.990  40.830  1.00  0.00           H
ATOM   1942  CG1 VAL A 708      27.930  43.110  39.050  1.00  0.00           C
ATOM   1943 HG11 VAL A 708      26.980  42.580  38.880  1.00  0.00           H
ATOM   1944 HG12 VAL A 708      28.690  42.370  39.400  1.00  0.00           H
ATOM   1945 HG13 VAL A 708      28.250  43.330  38.010  1.00  0.00           H
ATOM   1946  CG2 VAL A 708      29.230  44.550  40.620  1.00  0.00           C
ATOM   1947 HG21 VAL A 708      29.990  44.670  39.820  1.00  0.00           H
ATOM   1948 HG22 VAL A 708      29.520  43.740  41.330  1.00  0.00           H
ATOM   1949 HG23 VAL A 708      29.290  45.490  41.190  1.00  0.00           H
ATOM   1950  C   VAL A 708      26.350  45.410  38.400  1.00  0.00           C
ATOM   1951  O   VAL A 708      26.600  45.320  37.190  1.00  0.00           O
ATOM   1952  N   ALA A 709      25.110  45.220  38.830  1.00  0.00           N
ATOM   1953  HN  ALA A 709      25.010  45.270  39.810  1.00  0.00           H
ATOM   1954  CA  ALA A 709      23.890  44.980  37.990  1.00  0.00           C
ATOM   1955  HA  ALA A 709      24.130  44.210  37.260  1.00  0.00           H
ATOM   1956  CB  ALA A 709      22.700  44.490  38.820  1.00  0.00           C
ATOM   1957  HB1 ALA A 709      22.310  45.170  39.610  1.00  0.00           H
ATOM   1958  HB2 ALA A 709      23.080  43.650  39.450  1.00  0.00           H
ATOM   1959  HB3 ALA A 709      22.010  44.080  38.060  1.00  0.00           H
ATOM   1960  C   ALA A 709      23.510  46.130  37.110  1.00  0.00           C
ATOM   1961  O   ALA A 709      23.030  46.000  36.030  1.00  0.00           O
ATOM   1962  N   THR A 710      23.630  47.330  37.740  1.00  0.00           N
ATOM   1963  HN  THR A 710      23.920  47.420  38.680  1.00  0.00           H
ATOM   1964  CA  THR A 710      23.490  48.630  37.030  1.00  0.00           C
ATOM   1965  HA  THR A 710      22.610  48.470  36.430  1.00  0.00           H
ATOM   1966  CB  THR A 710      23.400  49.850  37.950  1.00  0.00           C
ATOM   1967  HB  THR A 710      24.320  49.780  38.570  1.00  0.00           H
ATOM   1968  OG1 THR A 710      22.230  49.680  38.730  1.00  0.00           O
ATOM   1969  HG1 THR A 710      22.410  48.960  39.330  1.00  0.00           H
ATOM   1970  CG2 THR A 710      23.220  51.170  37.220  1.00  0.00           C
ATOM   1971 HG21 THR A 710      24.170  51.380  36.670  1.00  0.00           H
ATOM   1972 HG22 THR A 710      23.140  52.010  37.950  1.00  0.00           H
ATOM   1973 HG23 THR A 710      22.450  51.240  36.420  1.00  0.00           H
ATOM   1974  C   THR A 710      24.560  48.870  36.020  1.00  0.00           C
ATOM   1975  O   THR A 710      24.270  49.260  34.890  1.00  0.00           O
ATOM   1976  N   ASP A 711      25.800  48.550  36.380  1.00  0.00           N
ATOM   1977  HN  ASP A 711      26.110  48.240  37.280  1.00  0.00           H
ATOM   1978  CA  ASP A 711      26.930  48.750  35.510  1.00  0.00           C
ATOM   1979  HA  ASP A 711      27.580  47.900  35.620  1.00  0.00           H
ATOM   1980  CB  ASP A 711      26.740  48.750  33.940  1.00  0.00           C
ATOM   1981  HB1 ASP A 711      26.200  49.640  33.550  1.00  0.00           H
ATOM   1982  HB2 ASP A 711      26.150  47.860  33.630  1.00  0.00           H
ATOM   1983  CG  ASP A 711      28.010  48.670  33.180  1.00  0.00           C
ATOM   1984  OD1 ASP A 711      29.060  49.380  33.350  1.00  0.00           O
ATOM   1985  OD2 ASP A 711      27.840  47.980  32.070  1.00  0.00           O
ATOM   1986  C   ASP A 711      27.660  49.960  36.030  1.00  0.00           C
ATOM   1987  O   ASP A 711      27.100  50.970  36.390  1.00  0.00           O
ATOM   1988  N   ALA A 712      28.980  49.850  36.230  1.00  0.00           N
ATOM   1989  HN  ALA A 712      29.400  48.990  35.940  1.00  0.00           H
ATOM   1990  CA  ALA A 712      29.720  50.850  36.920  1.00  0.00           C
ATOM   1991  HA  ALA A 712      29.160  51.690  37.310  1.00  0.00           H
ATOM   1992  CB  ALA A 712      30.350  50.140  38.190  1.00  0.00           C
ATOM   1993  HB1 ALA A 712      31.170  50.770  38.600  1.00  0.00           H
ATOM   1994  HB2 ALA A 712      30.770  49.160  37.900  1.00  0.00           H
ATOM   1995  HB3 ALA A 712      29.630  49.910  39.000  1.00  0.00           H
ATOM   1996  C   ALA A 712      30.830  51.330  36.010  1.00  0.00           C
ATOM   1997  O   ALA A 712      31.610  52.150  36.410  1.00  0.00           O
ATOM   1998  N   SER A 713      30.960  50.900  34.790  1.00  0.00           N
ATOM   1999  HN  SER A 713      30.130  50.440  34.470  1.00  0.00           H
ATOM   2000  CA  SER A 713      32.160  51.120  33.880  1.00  0.00           C
ATOM   2001  HA  SER A 713      33.050  51.080  34.480  1.00  0.00           H
ATOM   2002  CB  SER A 713      32.280  50.000  32.760  1.00  0.00           C
ATOM   2003  HB1 SER A 713      32.190  49.040  33.310  1.00  0.00           H
ATOM   2004  HB2 SER A 713      33.260  50.080  32.250  1.00  0.00           H
ATOM   2005  OG  SER A 713      31.220  50.120  31.840  1.00  0.00           O
ATOM   2006  HG1 SER A 713      30.440  49.930  32.350  1.00  0.00           H
ATOM   2007  C   SER A 713      32.170  52.490  33.310  1.00  0.00           C
ATOM   2008  O   SER A 713      33.220  53.000  32.950  1.00  0.00           O
ATOM   2009  N   SER A 714      31.060  53.280  33.310  1.00  0.00           N
ATOM   2010  HN  SER A 714      30.170  52.870  33.480  1.00  0.00           H
ATOM   2011  CA  SER A 714      31.100  54.740  33.140  1.00  0.00           C
ATOM   2012  HA  SER A 714      31.670  54.930  32.240  1.00  0.00           H
ATOM   2013  CB  SER A 714      29.640  55.250  32.940  1.00  0.00           C
ATOM   2014  HB1 SER A 714      29.150  54.760  32.070  1.00  0.00           H
ATOM   2015  HB2 SER A 714      29.610  56.350  32.800  1.00  0.00           H
ATOM   2016  OG  SER A 714      28.850  54.770  34.080  1.00  0.00           O
ATOM   2017  HG1 SER A 714      27.950  54.590  33.790  1.00  0.00           H
ATOM   2018  C   SER A 714      31.730  55.450  34.270  1.00  0.00           C
ATOM   2019  O   SER A 714      32.490  56.360  34.030  1.00  0.00           O
ATOM   2020  N   LEU A 715      31.450  54.980  35.550  1.00  0.00           N
ATOM   2021  HN  LEU A 715      30.840  54.210  35.730  1.00  0.00           H
ATOM   2022  CA  LEU A 715      32.030  55.580  36.670  1.00  0.00           C
ATOM   2023  HA  LEU A 715      31.820  56.640  36.690  1.00  0.00           H
ATOM   2024  CB  LEU A 715      31.750  54.920  38.030  1.00  0.00           C
ATOM   2025  HB1 LEU A 715      32.340  55.380  38.850  1.00  0.00           H
ATOM   2026  HB2 LEU A 715      32.100  53.870  37.870  1.00  0.00           H
ATOM   2027  CG  LEU A 715      30.230  54.870  38.420  1.00  0.00           C
ATOM   2028  HG  LEU A 715      29.660  54.220  37.730  1.00  0.00           H
ATOM   2029  CD1 LEU A 715      29.990  54.180  39.740  1.00  0.00           C
ATOM   2030 HD11 LEU A 715      30.590  54.610  40.590  1.00  0.00           H
ATOM   2031 HD12 LEU A 715      30.310  53.130  39.530  1.00  0.00           H
ATOM   2032 HD13 LEU A 715      28.930  54.140  40.060  1.00  0.00           H
ATOM   2033  CD2 LEU A 715      29.720  56.320  38.430  1.00  0.00           C
ATOM   2034 HD21 LEU A 715      30.400  56.950  39.050  1.00  0.00           H
ATOM   2035 HD22 LEU A 715      28.710  56.290  38.870  1.00  0.00           H
ATOM   2036 HD23 LEU A 715      29.740  56.890  37.480  1.00  0.00           H
ATOM   2037  C   LEU A 715      33.560  55.550  36.600  1.00  0.00           C
ATOM   2038  O   LEU A 715      34.280  56.510  36.680  1.00  0.00           O
ATOM   2039  N   VAL A 716      34.100  54.310  36.340  1.00  0.00           N
ATOM   2040  HN  VAL A 716      33.520  53.520  36.150  1.00  0.00           H
ATOM   2041  CA  VAL A 716      35.520  53.920  36.170  1.00  0.00           C
ATOM   2042  HA  VAL A 716      35.890  54.150  37.160  1.00  0.00           H
ATOM   2043  CB  VAL A 716      35.620  52.420  36.080  1.00  0.00           C
ATOM   2044  HB  VAL A 716      35.030  52.100  35.180  1.00  0.00           H
ATOM   2045  CG1 VAL A 716      37.060  51.840  35.880  1.00  0.00           C
ATOM   2046 HG11 VAL A 716      37.710  52.260  36.680  1.00  0.00           H
ATOM   2047 HG12 VAL A 716      37.470  52.210  34.910  1.00  0.00           H
ATOM   2048 HG13 VAL A 716      36.860  50.760  35.970  1.00  0.00           H
ATOM   2049  CG2 VAL A 716      34.960  51.700  37.360  1.00  0.00           C
ATOM   2050 HG21 VAL A 716      35.550  51.810  38.300  1.00  0.00           H
ATOM   2051 HG22 VAL A 716      34.980  50.600  37.280  1.00  0.00           H
ATOM   2052 HG23 VAL A 716      33.990  52.140  37.690  1.00  0.00           H
ATOM   2053  C   VAL A 716      36.300  54.630  35.030  1.00  0.00           C
ATOM   2054  O   VAL A 716      37.520  54.870  35.050  1.00  0.00           O
ATOM   2055  N   CYS A 717      35.580  55.000  33.940  1.00  0.00           N
ATOM   2056  HN  CYS A 717      34.630  54.680  33.910  1.00  0.00           H
ATOM   2057  CA  CYS A 717      35.970  55.930  32.890  1.00  0.00           C
ATOM   2058  HA  CYS A 717      36.900  55.500  32.520  1.00  0.00           H
ATOM   2059  CB  CYS A 717      35.080  55.870  31.650  1.00  0.00           C
ATOM   2060  HB1 CYS A 717      34.080  56.180  32.000  1.00  0.00           H
ATOM   2061  HB2 CYS A 717      35.190  54.810  31.330  1.00  0.00           H
ATOM   2062  SG  CYS A 717      35.360  57.100  30.310  1.00  0.00           S
ATOM   2063  HG1 CYS A 717      36.430  56.450  29.900  1.00  0.00           H
ATOM   2064  C   CYS A 717      36.080  57.330  33.400  1.00  0.00           C
ATOM   2065  O   CYS A 717      36.980  58.150  32.960  1.00  0.00           O
ATOM   2066  N   TYR A 718      35.260  57.730  34.370  1.00  0.00           N
ATOM   2067  HN  TYR A 718      34.590  57.200  34.890  1.00  0.00           H
ATOM   2068  CA  TYR A 718      35.230  59.150  34.650  1.00  0.00           C
ATOM   2069  HA  TYR A 718      35.690  59.630  33.790  1.00  0.00           H
ATOM   2070  CB  TYR A 718      33.770  59.670  34.870  1.00  0.00           C
ATOM   2071  HB1 TYR A 718      33.800  60.730  35.190  1.00  0.00           H
ATOM   2072  HB2 TYR A 718      33.300  59.080  35.690  1.00  0.00           H
ATOM   2073  CG  TYR A 718      32.850  59.420  33.700  1.00  0.00           C
ATOM   2074  CD1 TYR A 718      31.450  59.380  33.870  1.00  0.00           C
ATOM   2075  HD1 TYR A 718      31.140  59.350  34.900  1.00  0.00           H
ATOM   2076  CE1 TYR A 718      30.550  59.400  32.760  1.00  0.00           C
ATOM   2077  HE1 TYR A 718      29.480  59.380  32.910  1.00  0.00           H
ATOM   2078  CZ  TYR A 718      31.090  59.410  31.510  1.00  0.00           C
ATOM   2079  OH  TYR A 718      30.220  59.570  30.420  1.00  0.00           O
ATOM   2080  HH  TYR A 718      29.300  59.490  30.700  1.00  0.00           H
ATOM   2081  CD2 TYR A 718      33.370  59.420  32.380  1.00  0.00           C
ATOM   2082  HD2 TYR A 718      34.430  59.520  32.210  1.00  0.00           H
ATOM   2083  CE2 TYR A 718      32.430  59.400  31.290  1.00  0.00           C
ATOM   2084  HE2 TYR A 718      32.750  59.480  30.260  1.00  0.00           H
ATOM   2085  C   TYR A 718      35.990  59.450  35.900  1.00  0.00           C
ATOM   2086  O   TYR A 718      36.010  60.600  36.340  1.00  0.00           O
ATOM   2087  N   ILE A 719      36.780  58.540  36.460  1.00  0.00           N
ATOM   2088  HN  ILE A 719      36.790  57.640  36.010  1.00  0.00           H
ATOM   2089  CA  ILE A 719      37.630  58.820  37.560  1.00  0.00           C
ATOM   2090  HA  ILE A 719      37.090  59.490  38.210  1.00  0.00           H
ATOM   2091  CB  ILE A 719      38.060  57.630  38.370  1.00  0.00           C
ATOM   2092  HB  ILE A 719      38.790  57.060  37.760  1.00  0.00           H
ATOM   2093  CG2 ILE A 719      38.760  58.090  39.730  1.00  0.00           C
ATOM   2094 HG21 ILE A 719      37.960  58.580  40.320  1.00  0.00           H
ATOM   2095 HG22 ILE A 719      39.630  58.730  39.460  1.00  0.00           H
ATOM   2096 HG23 ILE A 719      39.210  57.280  40.350  1.00  0.00           H
ATOM   2097  CG1 ILE A 719      36.880  56.790  38.700  1.00  0.00           C
ATOM   2098 HG11 ILE A 719      36.410  56.520  37.740  1.00  0.00           H
ATOM   2099 HG12 ILE A 719      36.040  57.310  39.210  1.00  0.00           H
ATOM   2100  CD  ILE A 719      37.140  55.410  39.280  1.00  0.00           C
ATOM   2101  HD1 ILE A 719      37.640  54.740  38.550  1.00  0.00           H
ATOM   2102  HD2 ILE A 719      36.130  55.030  39.550  1.00  0.00           H
ATOM   2103  HD3 ILE A 719      37.800  55.400  40.170  1.00  0.00           H
ATOM   2104  C   ILE A 719      38.850  59.510  36.960  1.00  0.00           C
ATOM   2105  O   ILE A 719      39.480  60.310  37.590  1.00  0.00           O
ATOM   2106  N   THR A 720      39.120  59.350  35.670  1.00  0.00           N
ATOM   2107  HN  THR A 720      38.460  58.910  35.060  1.00  0.00           H
ATOM   2108  CA  THR A 720      40.280  59.900  34.930  1.00  0.00           C
ATOM   2109  HA  THR A 720      40.050  59.540  33.930  1.00  0.00           H
ATOM   2110  CB  THR A 720      40.450  61.430  34.780  1.00  0.00           C
ATOM   2111  HB  THR A 720      41.050  61.660  33.880  1.00  0.00           H
ATOM   2112  OG1 THR A 720      41.050  62.060  35.900  1.00  0.00           O
ATOM   2113  HG1 THR A 720      40.500  61.580  36.530  1.00  0.00           H
ATOM   2114  CG2 THR A 720      39.070  62.100  34.540  1.00  0.00           C
ATOM   2115 HG21 THR A 720      39.190  63.200  34.430  1.00  0.00           H
ATOM   2116 HG22 THR A 720      38.420  61.930  35.430  1.00  0.00           H
ATOM   2117 HG23 THR A 720      38.490  61.650  33.720  1.00  0.00           H
ATOM   2118  C   THR A 720      41.650  59.300  35.210  1.00  0.00           C
ATOM   2119  O   THR A 720      41.970  58.910  36.280  1.00  0.00           O
ATOM   2120  N   ARG A 721      42.460  59.200  34.070  1.00  0.00           N
ATOM   2121  HN  ARG A 721      42.080  59.440  33.190  1.00  0.00           H
ATOM   2122  CA  ARG A 721      43.820  58.630  34.050  1.00  0.00           C
ATOM   2123  HA  ARG A 721      43.720  57.600  34.340  1.00  0.00           H
ATOM   2124  CB  ARG A 721      44.400  58.580  32.580  1.00  0.00           C
ATOM   2125  HB1 ARG A 721      45.500  58.580  32.540  1.00  0.00           H
ATOM   2126  HB2 ARG A 721      44.070  59.510  32.060  1.00  0.00           H
ATOM   2127  CG  ARG A 721      43.930  57.320  31.870  1.00  0.00           C
ATOM   2128  HG1 ARG A 721      44.280  56.450  32.440  1.00  0.00           H
ATOM   2129  HG2 ARG A 721      44.340  57.260  30.840  1.00  0.00           H
ATOM   2130  CD  ARG A 721      42.410  57.140  31.820  1.00  0.00           C
ATOM   2131  HD1 ARG A 721      42.070  56.910  32.850  1.00  0.00           H
ATOM   2132  HD2 ARG A 721      42.290  56.240  31.160  1.00  0.00           H
ATOM   2133  NE  ARG A 721      41.850  58.340  31.140  1.00  0.00           N
ATOM   2134  HE  ARG A 721      42.450  58.910  30.560  1.00  0.00           H
ATOM   2135  CZ  ARG A 721      40.570  58.670  31.220  1.00  0.00           C
ATOM   2136  NH1 ARG A 721      39.670  57.810  31.750  1.00  0.00           N
ATOM   2137 HH11 ARG A 721      38.750  58.150  31.950  1.00  0.00           H
ATOM   2138 HH12 ARG A 721      39.990  56.880  31.940  1.00  0.00           H
ATOM   2139  NH2 ARG A 721      40.130  59.850  30.770  1.00  0.00           N
ATOM   2140 HH21 ARG A 721      40.690  60.390  30.140  1.00  0.00           H
ATOM   2141 HH22 ARG A 721      39.140  60.000  30.820  1.00  0.00           H
ATOM   2142  C   ARG A 721      44.730  59.370  35.010  1.00  0.00           C
ATOM   2143  O   ARG A 721      45.610  58.790  35.620  1.00  0.00           O
ATOM   2144  N   PHE A 722      44.610  60.710  35.170  1.00  0.00           N
ATOM   2145  HN  PHE A 722      43.820  61.060  34.660  1.00  0.00           H
ATOM   2146  CA  PHE A 722      45.290  61.610  36.140  1.00  0.00           C
ATOM   2147  HA  PHE A 722      46.370  61.590  36.010  1.00  0.00           H
ATOM   2148  CB  PHE A 722      44.740  63.090  35.920  1.00  0.00           C
ATOM   2149  HB1 PHE A 722      43.650  62.890  35.850  1.00  0.00           H
ATOM   2150  HB2 PHE A 722      45.180  63.460  34.960  1.00  0.00           H
ATOM   2151  CG  PHE A 722      45.110  64.110  36.980  1.00  0.00           C
ATOM   2152  CD1 PHE A 722      46.270  64.820  36.810  1.00  0.00           C
ATOM   2153  HD1 PHE A 722      46.910  64.730  35.950  1.00  0.00           H
ATOM   2154  CE1 PHE A 722      46.690  65.780  37.780  1.00  0.00           C
ATOM   2155  HE1 PHE A 722      47.600  66.340  37.750  1.00  0.00           H
ATOM   2156  CZ  PHE A 722      45.880  66.070  38.920  1.00  0.00           C
ATOM   2157  HZ  PHE A 722      46.160  66.860  39.590  1.00  0.00           H
ATOM   2158  CD2 PHE A 722      44.340  64.360  38.110  1.00  0.00           C
ATOM   2159  HD2 PHE A 722      43.400  63.860  38.290  1.00  0.00           H
ATOM   2160  CE2 PHE A 722      44.670  65.330  39.060  1.00  0.00           C
ATOM   2161  HE2 PHE A 722      44.070  65.290  39.950  1.00  0.00           H
ATOM   2162  C   PHE A 722      45.030  61.120  37.650  1.00  0.00           C
ATOM   2163  O   PHE A 722      45.990  61.010  38.460  1.00  0.00           O
ATOM   2164  N   THR A 723      43.800  60.770  38.090  1.00  0.00           N
ATOM   2165  HN  THR A 723      43.030  60.840  37.460  1.00  0.00           H
ATOM   2166  CA  THR A 723      43.580  60.040  39.320  1.00  0.00           C
ATOM   2167  HA  THR A 723      43.890  60.630  40.170  1.00  0.00           H
ATOM   2168  CB  THR A 723      42.100  59.750  39.570  1.00  0.00           C
ATOM   2169  HB  THR A 723      41.740  58.910  38.950  1.00  0.00           H
ATOM   2170  OG1 THR A 723      41.400  60.910  39.450  1.00  0.00           O
ATOM   2171  HG1 THR A 723      40.720  60.780  38.780  1.00  0.00           H
ATOM   2172  CG2 THR A 723      41.920  59.390  41.050  1.00  0.00           C
ATOM   2173 HG21 THR A 723      42.260  58.370  41.340  1.00  0.00           H
ATOM   2174 HG22 THR A 723      40.860  59.430  41.360  1.00  0.00           H
ATOM   2175 HG23 THR A 723      42.430  60.130  41.710  1.00  0.00           H
ATOM   2176  C   THR A 723      44.320  58.690  39.350  1.00  0.00           C
ATOM   2177  O   THR A 723      44.980  58.370  40.320  1.00  0.00           O
ATOM   2178  N   GLU A 724      44.280  57.880  38.220  1.00  0.00           N
ATOM   2179  HN  GLU A 724      43.770  58.130  37.410  1.00  0.00           H
ATOM   2180  CA  GLU A 724      44.980  56.550  38.100  1.00  0.00           C
ATOM   2181  HA  GLU A 724      44.540  55.970  38.890  1.00  0.00           H
ATOM   2182  CB  GLU A 724      44.680  55.820  36.760  1.00  0.00           C
ATOM   2183  HB1 GLU A 724      45.150  54.830  36.870  1.00  0.00           H
ATOM   2184  HB2 GLU A 724      45.190  56.280  35.880  1.00  0.00           H
ATOM   2185  CG  GLU A 724      43.210  55.520  36.390  1.00  0.00           C
ATOM   2186  HG1 GLU A 724      42.720  56.500  36.520  1.00  0.00           H
ATOM   2187  HG2 GLU A 724      42.760  54.770  37.090  1.00  0.00           H
ATOM   2188  CD  GLU A 724      43.020  54.860  35.000  1.00  0.00           C
ATOM   2189  OE1 GLU A 724      44.080  54.450  34.480  1.00  0.00           O
ATOM   2190  OE2 GLU A 724      41.830  54.710  34.490  1.00  0.00           O
ATOM   2191  C   GLU A 724      46.450  56.630  38.300  1.00  0.00           C
ATOM   2192  O   GLU A 724      47.060  56.010  39.180  1.00  0.00           O
ATOM   2193  N   GLU A 725      47.010  57.620  37.590  1.00  0.00           N
ATOM   2194  HN  GLU A 725      46.460  58.130  36.940  1.00  0.00           H
ATOM   2195  CA  GLU A 725      48.450  58.110  37.600  1.00  0.00           C
ATOM   2196  HA  GLU A 725      49.090  57.240  37.420  1.00  0.00           H
ATOM   2197  CB  GLU A 725      48.820  59.230  36.550  1.00  0.00           C
ATOM   2198  HB1 GLU A 725      49.740  59.740  36.890  1.00  0.00           H
ATOM   2199  HB2 GLU A 725      47.960  59.940  36.550  1.00  0.00           H
ATOM   2200  CG  GLU A 725      48.920  58.680  35.150  1.00  0.00           C
ATOM   2201  HG1 GLU A 725      48.920  59.490  34.400  1.00  0.00           H
ATOM   2202  HG2 GLU A 725      48.060  58.000  35.000  1.00  0.00           H
ATOM   2203  CD  GLU A 725      50.280  58.050  34.850  1.00  0.00           C
ATOM   2204  OE1 GLU A 725      50.250  56.840  34.460  1.00  0.00           O
ATOM   2205  OE2 GLU A 725      51.320  58.720  35.030  1.00  0.00           O
ATOM   2206  C   GLU A 725      48.960  58.620  38.890  1.00  0.00           C
ATOM   2207  O   GLU A 725      50.030  58.180  39.340  1.00  0.00           O
ATOM   2208  N   ALA A 726      48.150  59.460  39.550  1.00  0.00           N
ATOM   2209  HN  ALA A 726      47.290  59.770  39.170  1.00  0.00           H
ATOM   2210  CA  ALA A 726      48.520  59.850  40.940  1.00  0.00           C
ATOM   2211  HA  ALA A 726      49.500  60.300  40.890  1.00  0.00           H
ATOM   2212  CB  ALA A 726      47.550  60.840  41.600  1.00  0.00           C
ATOM   2213  HB1 ALA A 726      47.880  61.150  42.610  1.00  0.00           H
ATOM   2214  HB2 ALA A 726      46.530  60.400  41.590  1.00  0.00           H
ATOM   2215  HB3 ALA A 726      47.410  61.810  41.080  1.00  0.00           H
ATOM   2216  C   ALA A 726      48.640  58.650  41.960  1.00  0.00           C
ATOM   2217  O   ALA A 726      49.600  58.510  42.750  1.00  0.00           O
ATOM   2218  N   PHE A 727      47.660  57.770  41.980  1.00  0.00           N
ATOM   2219  HN  PHE A 727      46.950  57.960  41.310  1.00  0.00           H
ATOM   2220  CA  PHE A 727      47.600  56.680  42.910  1.00  0.00           C
ATOM   2221  HA  PHE A 727      47.810  56.970  43.930  1.00  0.00           H
ATOM   2222  CB  PHE A 727      46.210  56.050  42.950  1.00  0.00           C
ATOM   2223  HB1 PHE A 727      46.280  55.020  43.350  1.00  0.00           H
ATOM   2224  HB2 PHE A 727      45.860  55.820  41.920  1.00  0.00           H
ATOM   2225  CG  PHE A 727      45.090  56.750  43.670  1.00  0.00           C
ATOM   2226  CD1 PHE A 727      44.420  56.150  44.710  1.00  0.00           C
ATOM   2227  HD1 PHE A 727      44.770  55.170  44.990  1.00  0.00           H
ATOM   2228  CE1 PHE A 727      43.560  56.810  45.540  1.00  0.00           C
ATOM   2229  HE1 PHE A 727      43.030  56.400  46.400  1.00  0.00           H
ATOM   2230  CZ  PHE A 727      43.240  58.170  45.200  1.00  0.00           C
ATOM   2231  HZ  PHE A 727      42.580  58.710  45.860  1.00  0.00           H
ATOM   2232  CD2 PHE A 727      44.780  58.120  43.380  1.00  0.00           C
ATOM   2233  HD2 PHE A 727      45.410  58.620  42.660  1.00  0.00           H
ATOM   2234  CE2 PHE A 727      43.890  58.830  44.180  1.00  0.00           C
ATOM   2235  HE2 PHE A 727      43.610  59.830  43.860  1.00  0.00           H
ATOM   2236  C   PHE A 727      48.700  55.590  42.610  1.00  0.00           C
ATOM   2237  O   PHE A 727      49.490  55.190  43.500  1.00  0.00           O
ATOM   2238  N   ALA A 728      48.970  55.320  41.290  1.00  0.00           N
ATOM   2239  HN  ALA A 728      48.460  55.840  40.620  1.00  0.00           H
ATOM   2240  CA  ALA A 728      50.080  54.530  40.910  1.00  0.00           C
ATOM   2241  HA  ALA A 728      49.950  53.520  41.260  1.00  0.00           H
ATOM   2242  CB  ALA A 728      50.240  54.540  39.400  1.00  0.00           C
ATOM   2243  HB1 ALA A 728      51.260  54.300  39.030  1.00  0.00           H
ATOM   2244  HB2 ALA A 728      50.040  55.510  38.880  1.00  0.00           H
ATOM   2245  HB3 ALA A 728      49.730  53.630  39.030  1.00  0.00           H
ATOM   2246  C   ALA A 728      51.410  54.950  41.450  1.00  0.00           C
ATOM   2247  O   ALA A 728      52.240  54.060  41.790  1.00  0.00           O
ATOM   2248  N   ALA A 729      51.740  56.240  41.540  1.00  0.00           N
ATOM   2249  HN  ALA A 729      51.140  56.930  41.160  1.00  0.00           H
ATOM   2250  CA  ALA A 729      52.920  56.660  42.180  1.00  0.00           C
ATOM   2251  HA  ALA A 729      53.700  55.930  42.010  1.00  0.00           H
ATOM   2252  CB  ALA A 729      53.430  57.970  41.520  1.00  0.00           C
ATOM   2253  HB1 ALA A 729      53.650  57.690  40.470  1.00  0.00           H
ATOM   2254  HB2 ALA A 729      54.310  58.400  42.030  1.00  0.00           H
ATOM   2255  HB3 ALA A 729      52.620  58.700  41.280  1.00  0.00           H
ATOM   2256  C   ALA A 729      52.830  56.990  43.650  1.00  0.00           C
ATOM   2257  O   ALA A 729      53.650  56.410  44.390  1.00  0.00           O
ATOM   2258  N   LEU A 730      51.940  57.830  44.130  1.00  0.00           N
ATOM   2259  HN  LEU A 730      51.340  58.320  43.500  1.00  0.00           H
ATOM   2260  CA  LEU A 730      52.000  58.320  45.530  1.00  0.00           C
ATOM   2261  HA  LEU A 730      53.040  58.540  45.720  1.00  0.00           H
ATOM   2262  CB  LEU A 730      51.240  59.740  45.830  1.00  0.00           C
ATOM   2263  HB1 LEU A 730      50.130  59.710  45.910  1.00  0.00           H
ATOM   2264  HB2 LEU A 730      51.460  60.240  44.870  1.00  0.00           H
ATOM   2265  CG  LEU A 730      51.780  60.590  47.010  1.00  0.00           C
ATOM   2266  HG  LEU A 730      51.960  60.030  47.960  1.00  0.00           H
ATOM   2267  CD1 LEU A 730      53.130  61.110  46.580  1.00  0.00           C
ATOM   2268 HD11 LEU A 730      53.840  60.280  46.770  1.00  0.00           H
ATOM   2269 HD12 LEU A 730      53.440  62.010  47.150  1.00  0.00           H
ATOM   2270 HD13 LEU A 730      53.220  61.270  45.490  1.00  0.00           H
ATOM   2271  CD2 LEU A 730      50.710  61.670  47.390  1.00  0.00           C
ATOM   2272 HD21 LEU A 730      51.080  62.390  48.150  1.00  0.00           H
ATOM   2273 HD22 LEU A 730      49.750  61.250  47.770  1.00  0.00           H
ATOM   2274 HD23 LEU A 730      50.480  62.270  46.490  1.00  0.00           H
ATOM   2275  C   LEU A 730      51.720  57.340  46.660  1.00  0.00           C
ATOM   2276  O   LEU A 730      52.260  57.390  47.750  1.00  0.00           O
ATOM   2277  N   ILE A 731      50.850  56.370  46.370  1.00  0.00           N
ATOM   2278  HN  ILE A 731      50.410  56.420  45.470  1.00  0.00           H
ATOM   2279  CA  ILE A 731      50.330  55.270  47.270  1.00  0.00           C
ATOM   2280  HA  ILE A 731      50.030  55.630  48.240  1.00  0.00           H
ATOM   2281  CB  ILE A 731      49.200  54.550  46.600  1.00  0.00           C
ATOM   2282  HB  ILE A 731      49.470  54.380  45.550  1.00  0.00           H
ATOM   2283  CG2 ILE A 731      48.750  53.220  47.240  1.00  0.00           C
ATOM   2284 HG21 ILE A 731      49.630  52.540  47.230  1.00  0.00           H
ATOM   2285 HG22 ILE A 731      47.950  52.780  46.620  1.00  0.00           H
ATOM   2286 HG23 ILE A 731      48.460  53.510  48.280  1.00  0.00           H
ATOM   2287  CG1 ILE A 731      47.960  55.460  46.430  1.00  0.00           C
ATOM   2288 HG11 ILE A 731      47.150  54.920  45.910  1.00  0.00           H
ATOM   2289 HG12 ILE A 731      48.240  56.310  45.770  1.00  0.00           H
ATOM   2290  CD  ILE A 731      47.450  56.090  47.750  1.00  0.00           C
ATOM   2291  HD1 ILE A 731      47.960  55.690  48.660  1.00  0.00           H
ATOM   2292  HD2 ILE A 731      46.350  55.980  47.890  1.00  0.00           H
ATOM   2293  HD3 ILE A 731      47.610  57.180  47.660  1.00  0.00           H
ATOM   2294  C   ILE A 731      51.520  54.350  47.670  1.00  0.00           C
ATOM   2295  O   ILE A 731      51.720  53.860  48.770  1.00  0.00           O
ATOM   2296  N   CYS A 732      52.450  54.190  46.760  1.00  0.00           N
ATOM   2297  HN  CYS A 732      52.240  54.440  45.820  1.00  0.00           H
ATOM   2298  CA  CYS A 732      53.710  53.440  46.980  1.00  0.00           C
ATOM   2299  HA  CYS A 732      53.600  52.450  47.420  1.00  0.00           H
ATOM   2300  CB  CYS A 732      54.490  53.340  45.620  1.00  0.00           C
ATOM   2301  HB1 CYS A 732      55.440  52.780  45.750  1.00  0.00           H
ATOM   2302  HB2 CYS A 732      54.860  54.320  45.250  1.00  0.00           H
ATOM   2303  SG  CYS A 732      53.640  52.360  44.310  1.00  0.00           S
ATOM   2304  HG1 CYS A 732      53.580  53.310  43.390  1.00  0.00           H
ATOM   2305  C   CYS A 732      54.650  54.110  47.980  1.00  0.00           C
ATOM   2306  O   CYS A 732      55.290  53.490  48.780  1.00  0.00           O
ATOM   2307  N   ILE A 733      54.840  55.440  47.820  1.00  0.00           N
ATOM   2308  HN  ILE A 733      54.330  55.930  47.120  1.00  0.00           H
ATOM   2309  CA  ILE A 733      55.670  56.220  48.750  1.00  0.00           C
ATOM   2310  HA  ILE A 733      56.620  55.700  48.790  1.00  0.00           H
ATOM   2311  CB  ILE A 733      55.800  57.710  48.230  1.00  0.00           C
ATOM   2312  HB  ILE A 733      54.830  58.220  48.070  1.00  0.00           H
ATOM   2313  CG2 ILE A 733      56.660  58.450  49.260  1.00  0.00           C
ATOM   2314 HG21 ILE A 733      57.620  57.890  49.320  1.00  0.00           H
ATOM   2315 HG22 ILE A 733      56.100  58.520  50.210  1.00  0.00           H
ATOM   2316 HG23 ILE A 733      56.870  59.480  48.930  1.00  0.00           H
ATOM   2317  CG1 ILE A 733      56.420  57.730  46.790  1.00  0.00           C
ATOM   2318 HG11 ILE A 733      55.850  57.140  46.050  1.00  0.00           H
ATOM   2319 HG12 ILE A 733      57.430  57.270  46.810  1.00  0.00           H
ATOM   2320  CD  ILE A 733      56.510  59.090  46.150  1.00  0.00           C
ATOM   2321  HD1 ILE A 733      55.590  59.620  46.470  1.00  0.00           H
ATOM   2322  HD2 ILE A 733      56.640  59.120  45.050  1.00  0.00           H
ATOM   2323  HD3 ILE A 733      57.390  59.540  46.630  1.00  0.00           H
ATOM   2324  C   ILE A 733      54.990  56.320  50.250  1.00  0.00           C
ATOM   2325  O   ILE A 733      55.710  56.200  51.270  1.00  0.00           O
ATOM   2326  N   ILE A 734      53.670  56.430  50.260  1.00  0.00           N
ATOM   2327  HN  ILE A 734      53.180  56.410  49.400  1.00  0.00           H
ATOM   2328  CA  ILE A 734      52.900  56.550  51.450  1.00  0.00           C
ATOM   2329  HA  ILE A 734      53.400  57.300  52.060  1.00  0.00           H
ATOM   2330  CB  ILE A 734      51.550  57.170  51.240  1.00  0.00           C
ATOM   2331  HB  ILE A 734      51.010  56.720  50.390  1.00  0.00           H
ATOM   2332  CG2 ILE A 734      50.750  57.040  52.550  1.00  0.00           C
ATOM   2333 HG21 ILE A 734      49.840  57.660  52.370  1.00  0.00           H
ATOM   2334 HG22 ILE A 734      51.340  57.380  53.430  1.00  0.00           H
ATOM   2335 HG23 ILE A 734      50.330  56.020  52.700  1.00  0.00           H
ATOM   2336  CG1 ILE A 734      51.600  58.630  50.820  1.00  0.00           C
ATOM   2337 HG11 ILE A 734      52.450  58.920  50.170  1.00  0.00           H
ATOM   2338 HG12 ILE A 734      51.710  59.130  51.800  1.00  0.00           H
ATOM   2339  CD  ILE A 734      50.270  59.050  50.220  1.00  0.00           C
ATOM   2340  HD1 ILE A 734      49.540  59.290  51.020  1.00  0.00           H
ATOM   2341  HD2 ILE A 734      49.930  58.250  49.510  1.00  0.00           H
ATOM   2342  HD3 ILE A 734      50.380  59.990  49.630  1.00  0.00           H
ATOM   2343  C   ILE A 734      52.900  55.200  52.200  1.00  0.00           C
ATOM   2344  O   ILE A 734      52.770  55.110  53.410  1.00  0.00           O
ATOM   2345  N   PHE A 735      52.990  54.070  51.540  1.00  0.00           N
ATOM   2346  HN  PHE A 735      52.880  54.110  50.560  1.00  0.00           H
ATOM   2347  CA  PHE A 735      53.190  52.780  52.230  1.00  0.00           C
ATOM   2348  HA  PHE A 735      52.490  52.690  53.050  1.00  0.00           H
ATOM   2349  CB  PHE A 735      52.840  51.590  51.320  1.00  0.00           C
ATOM   2350  HB1 PHE A 735      53.490  51.730  50.440  1.00  0.00           H
ATOM   2351  HB2 PHE A 735      51.810  51.630  50.900  1.00  0.00           H
ATOM   2352  CG  PHE A 735      52.960  50.190  51.980  1.00  0.00           C
ATOM   2353  CD1 PHE A 735      51.940  49.750  52.790  1.00  0.00           C
ATOM   2354  HD1 PHE A 735      51.170  50.490  53.020  1.00  0.00           H
ATOM   2355  CE1 PHE A 735      51.860  48.500  53.200  1.00  0.00           C
ATOM   2356  HE1 PHE A 735      51.050  48.110  53.790  1.00  0.00           H
ATOM   2357  CZ  PHE A 735      52.870  47.550  52.750  1.00  0.00           C
ATOM   2358  HZ  PHE A 735      52.750  46.550  53.110  1.00  0.00           H
ATOM   2359  CD2 PHE A 735      53.950  49.350  51.500  1.00  0.00           C
ATOM   2360  HD2 PHE A 735      54.790  49.710  50.920  1.00  0.00           H
ATOM   2361  CE2 PHE A 735      53.970  48.030  51.980  1.00  0.00           C
ATOM   2362  HE2 PHE A 735      54.810  47.400  51.750  1.00  0.00           H
ATOM   2363  C   PHE A 735      54.520  52.600  52.880  1.00  0.00           C
ATOM   2364  O   PHE A 735      54.740  52.080  53.970  1.00  0.00           O
ATOM   2365  N   ILE A 736      55.560  53.200  52.190  1.00  0.00           N
ATOM   2366  HN  ILE A 736      55.530  53.640  51.300  1.00  0.00           H
ATOM   2367  CA  ILE A 736      56.830  53.410  52.850  1.00  0.00           C
ATOM   2368  HA  ILE A 736      57.000  52.460  53.350  1.00  0.00           H
ATOM   2369  CB  ILE A 736      58.030  53.840  51.950  1.00  0.00           C
ATOM   2370  HB  ILE A 736      57.760  54.810  51.480  1.00  0.00           H
ATOM   2371  CG2 ILE A 736      59.330  53.910  52.700  1.00  0.00           C
ATOM   2372 HG21 ILE A 736      59.260  54.470  53.650  1.00  0.00           H
ATOM   2373 HG22 ILE A 736      60.190  54.240  52.090  1.00  0.00           H
ATOM   2374 HG23 ILE A 736      59.590  52.880  53.050  1.00  0.00           H
ATOM   2375  CG1 ILE A 736      58.030  52.800  50.810  1.00  0.00           C
ATOM   2376 HG11 ILE A 736      57.050  52.650  50.310  1.00  0.00           H
ATOM   2377 HG12 ILE A 736      58.180  51.850  51.360  1.00  0.00           H
ATOM   2378  CD  ILE A 736      59.070  53.080  49.700  1.00  0.00           C
ATOM   2379  HD1 ILE A 736      59.280  52.210  49.030  1.00  0.00           H
ATOM   2380  HD2 ILE A 736      60.050  53.420  50.090  1.00  0.00           H
ATOM   2381  HD3 ILE A 736      58.590  53.940  49.170  1.00  0.00           H
ATOM   2382  C   ILE A 736      56.790  54.320  54.070  1.00  0.00           C
ATOM   2383  O   ILE A 736      57.260  54.000  55.190  1.00  0.00           O
ATOM   2384  N   TYR A 737      56.130  55.480  54.040  1.00  0.00           N
ATOM   2385  HN  TYR A 737      55.740  55.710  53.150  1.00  0.00           H
ATOM   2386  CA  TYR A 737      55.890  56.320  55.200  1.00  0.00           C
ATOM   2387  HA  TYR A 737      56.840  56.460  55.680  1.00  0.00           H
ATOM   2388  CB  TYR A 737      55.240  57.680  54.720  1.00  0.00           C
ATOM   2389  HB1 TYR A 737      54.220  57.440  54.360  1.00  0.00           H
ATOM   2390  HB2 TYR A 737      55.870  58.230  54.000  1.00  0.00           H
ATOM   2391  CG  TYR A 737      55.160  58.470  55.930  1.00  0.00           C
ATOM   2392  CD1 TYR A 737      53.950  58.850  56.500  1.00  0.00           C
ATOM   2393  HD1 TYR A 737      53.020  58.560  56.040  1.00  0.00           H
ATOM   2394  CE1 TYR A 737      53.950  59.630  57.660  1.00  0.00           C
ATOM   2395  HE1 TYR A 737      53.020  59.840  58.180  1.00  0.00           H
ATOM   2396  CZ  TYR A 737      55.060  60.110  58.160  1.00  0.00           C
ATOM   2397  OH  TYR A 737      54.990  60.890  59.300  1.00  0.00           O
ATOM   2398  HH  TYR A 737      54.250  60.570  59.810  1.00  0.00           H
ATOM   2399  CD2 TYR A 737      56.320  59.100  56.440  1.00  0.00           C
ATOM   2400  HD2 TYR A 737      57.250  58.880  55.940  1.00  0.00           H
ATOM   2401  CE2 TYR A 737      56.320  59.790  57.560  1.00  0.00           C
ATOM   2402  HE2 TYR A 737      57.300  60.070  57.940  1.00  0.00           H
ATOM   2403  C   TYR A 737      55.040  55.590  56.250  1.00  0.00           C
ATOM   2404  O   TYR A 737      55.300  55.770  57.420  1.00  0.00           O
ATOM   2405  N   GLU A 738      53.960  54.800  55.970  1.00  0.00           N
ATOM   2406  HN  GLU A 738      53.490  54.740  55.100  1.00  0.00           H
ATOM   2407  CA  GLU A 738      53.340  53.920  56.930  1.00  0.00           C
ATOM   2408  HA  GLU A 738      53.050  54.460  57.830  1.00  0.00           H
ATOM   2409  CB  GLU A 738      52.000  53.380  56.300  1.00  0.00           C
ATOM   2410  HB1 GLU A 738      52.270  53.080  55.270  1.00  0.00           H
ATOM   2411  HB2 GLU A 738      51.260  54.210  56.290  1.00  0.00           H
ATOM   2412  CG  GLU A 738      51.290  52.270  57.110  1.00  0.00           C
ATOM   2413  HG1 GLU A 738      50.930  52.740  58.040  1.00  0.00           H
ATOM   2414  HG2 GLU A 738      51.950  51.380  57.230  1.00  0.00           H
ATOM   2415  CD  GLU A 738      50.130  51.680  56.370  1.00  0.00           C
ATOM   2416  OE1 GLU A 738      48.950  51.950  56.740  1.00  0.00           O
ATOM   2417  OE2 GLU A 738      50.230  50.940  55.340  1.00  0.00           O
ATOM   2418  C   GLU A 738      54.280  52.820  57.530  1.00  0.00           C
ATOM   2419  O   GLU A 738      54.130  52.520  58.720  1.00  0.00           O
ATOM   2420  N   ALA A 739      55.260  52.250  56.780  1.00  0.00           N
ATOM   2421  HN  ALA A 739      55.430  52.490  55.830  1.00  0.00           H
ATOM   2422  CA  ALA A 739      56.280  51.260  57.230  1.00  0.00           C
ATOM   2423  HA  ALA A 739      55.800  50.450  57.760  1.00  0.00           H
ATOM   2424  CB  ALA A 739      57.140  50.680  56.110  1.00  0.00           C
ATOM   2425  HB1 ALA A 739      56.550  50.160  55.320  1.00  0.00           H
ATOM   2426  HB2 ALA A 739      57.930  49.960  56.390  1.00  0.00           H
ATOM   2427  HB3 ALA A 739      57.590  51.520  55.520  1.00  0.00           H
ATOM   2428  C   ALA A 739      57.180  51.900  58.180  1.00  0.00           C
ATOM   2429  O   ALA A 739      57.440  51.410  59.280  1.00  0.00           O
ATOM   2430  N   LEU A 740      57.680  53.120  57.890  1.00  0.00           N
ATOM   2431  HN  LEU A 740      57.580  53.460  56.960  1.00  0.00           H
ATOM   2432  CA  LEU A 740      58.400  53.910  58.870  1.00  0.00           C
ATOM   2433  HA  LEU A 740      59.230  53.340  59.220  1.00  0.00           H
ATOM   2434  CB  LEU A 740      59.030  55.170  58.250  1.00  0.00           C
ATOM   2435  HB1 LEU A 740      59.340  55.770  59.130  1.00  0.00           H
ATOM   2436  HB2 LEU A 740      58.250  55.680  57.630  1.00  0.00           H
ATOM   2437  CG  LEU A 740      60.180  54.910  57.240  1.00  0.00           C
ATOM   2438  HG  LEU A 740      59.760  54.040  56.690  1.00  0.00           H
ATOM   2439  CD1 LEU A 740      60.430  56.140  56.420  1.00  0.00           C
ATOM   2440 HD11 LEU A 740      60.640  57.020  57.080  1.00  0.00           H
ATOM   2441 HD12 LEU A 740      59.580  56.400  55.750  1.00  0.00           H
ATOM   2442 HD13 LEU A 740      61.270  56.210  55.700  1.00  0.00           H
ATOM   2443  CD2 LEU A 740      61.420  54.500  58.020  1.00  0.00           C
ATOM   2444 HD21 LEU A 740      61.910  55.330  58.550  1.00  0.00           H
ATOM   2445 HD22 LEU A 740      62.210  54.280  57.260  1.00  0.00           H
ATOM   2446 HD23 LEU A 740      61.170  53.600  58.620  1.00  0.00           H
ATOM   2447  C   LEU A 740      57.700  54.320  60.110  1.00  0.00           C
ATOM   2448  O   LEU A 740      58.270  54.230  61.160  1.00  0.00           O
ATOM   2449  N   GLU A 741      56.390  54.650  60.060  1.00  0.00           N
ATOM   2450  HN  GLU A 741      55.940  54.860  59.200  1.00  0.00           H
ATOM   2451  CA  GLU A 741      55.620  54.960  61.190  1.00  0.00           C
ATOM   2452  HA  GLU A 741      56.200  55.750  61.640  1.00  0.00           H
ATOM   2453  CB  GLU A 741      54.250  55.590  60.910  1.00  0.00           C
ATOM   2454  HB1 GLU A 741      53.710  54.950  60.180  1.00  0.00           H
ATOM   2455  HB2 GLU A 741      54.440  56.540  60.380  1.00  0.00           H
ATOM   2456  CG  GLU A 741      53.440  55.910  62.180  1.00  0.00           C
ATOM   2457  HG1 GLU A 741      53.900  56.720  62.770  1.00  0.00           H
ATOM   2458  HG2 GLU A 741      53.400  55.050  62.890  1.00  0.00           H
ATOM   2459  CD  GLU A 741      52.070  56.450  61.990  1.00  0.00           C
ATOM   2460  OE1 GLU A 741      51.080  56.110  62.770  1.00  0.00           O
ATOM   2461  OE2 GLU A 741      51.860  57.230  61.000  1.00  0.00           O
ATOM   2462  C   GLU A 741      55.600  53.730  62.170  1.00  0.00           C
ATOM   2463  O   GLU A 741      55.760  53.910  63.350  1.00  0.00           O
ATOM   2464  N   LYS A 742      55.480  52.470  61.660  1.00  0.00           N
ATOM   2465  HN  LYS A 742      55.260  52.310  60.710  1.00  0.00           H
ATOM   2466  CA  LYS A 742      55.570  51.340  62.500  1.00  0.00           C
ATOM   2467  HA  LYS A 742      54.950  51.570  63.360  1.00  0.00           H
ATOM   2468  CB  LYS A 742      54.850  50.070  61.850  1.00  0.00           C
ATOM   2469  HB1 LYS A 742      55.020  49.190  62.500  1.00  0.00           H
ATOM   2470  HB2 LYS A 742      55.280  49.840  60.840  1.00  0.00           H
ATOM   2471  CG  LYS A 742      53.370  50.370  61.610  1.00  0.00           C
ATOM   2472  HG1 LYS A 742      53.190  51.100  60.790  1.00  0.00           H
ATOM   2473  HG2 LYS A 742      52.900  50.860  62.480  1.00  0.00           H
ATOM   2474  CD  LYS A 742      52.550  49.120  61.350  1.00  0.00           C
ATOM   2475  HD1 LYS A 742      52.680  48.410  62.200  1.00  0.00           H
ATOM   2476  HD2 LYS A 742      53.130  48.760  60.480  1.00  0.00           H
ATOM   2477  CE  LYS A 742      51.090  49.410  60.970  1.00  0.00           C
ATOM   2478  HE1 LYS A 742      50.990  50.100  60.100  1.00  0.00           H
ATOM   2479  HE2 LYS A 742      50.490  49.680  61.860  1.00  0.00           H
ATOM   2480  NZ  LYS A 742      50.500  48.150  60.490  1.00  0.00           N
ATOM   2481  HZ1 LYS A 742      50.860  47.890  59.550  1.00  0.00           H
ATOM   2482  HZ2 LYS A 742      49.480  48.250  60.530  1.00  0.00           H
ATOM   2483  HZ3 LYS A 742      50.710  47.420  61.200  1.00  0.00           H
ATOM   2484  C   LYS A 742      56.920  50.930  63.090  1.00  0.00           C
ATOM   2485  O   LYS A 742      56.990  50.280  64.140  1.00  0.00           O
ATOM   2486  N   LEU A 743      58.000  51.380  62.460  1.00  0.00           N
ATOM   2487  HN  LEU A 743      57.800  51.870  61.610  1.00  0.00           H
ATOM   2488  CA  LEU A 743      59.310  51.320  63.010  1.00  0.00           C
ATOM   2489  HA  LEU A 743      59.530  50.310  63.350  1.00  0.00           H
ATOM   2490  CB  LEU A 743      60.400  51.630  61.850  1.00  0.00           C
ATOM   2491  HB1 LEU A 743      60.150  52.660  61.510  1.00  0.00           H
ATOM   2492  HB2 LEU A 743      60.150  50.830  61.130  1.00  0.00           H
ATOM   2493  CG  LEU A 743      61.820  51.480  62.300  1.00  0.00           C
ATOM   2494  HG  LEU A 743      61.940  52.220  63.140  1.00  0.00           H
ATOM   2495  CD1 LEU A 743      62.190  50.040  62.620  1.00  0.00           C
ATOM   2496 HD11 LEU A 743      61.710  49.780  63.580  1.00  0.00           H
ATOM   2497 HD12 LEU A 743      63.260  49.900  62.900  1.00  0.00           H
ATOM   2498 HD13 LEU A 743      61.920  49.370  61.780  1.00  0.00           H
ATOM   2499  CD2 LEU A 743      62.890  51.870  61.230  1.00  0.00           C
ATOM   2500 HD21 LEU A 743      63.000  52.970  61.240  1.00  0.00           H
ATOM   2501 HD22 LEU A 743      62.500  51.520  60.240  1.00  0.00           H
ATOM   2502 HD23 LEU A 743      63.880  51.400  61.350  1.00  0.00           H
ATOM   2503  C   LEU A 743      59.450  52.340  64.070  1.00  0.00           C
ATOM   2504  O   LEU A 743      60.070  52.150  65.100  1.00  0.00           O
ATOM   2505  N   PHE A 744      58.870  53.560  63.830  1.00  0.00           N
ATOM   2506  HN  PHE A 744      58.460  53.920  63.000  1.00  0.00           H
ATOM   2507  CA  PHE A 744      58.760  54.490  64.900  1.00  0.00           C
ATOM   2508  HA  PHE A 744      59.790  54.750  65.110  1.00  0.00           H
ATOM   2509  CB  PHE A 744      58.130  55.830  64.310  1.00  0.00           C
ATOM   2510  HB1 PHE A 744      57.070  55.670  64.010  1.00  0.00           H
ATOM   2511  HB2 PHE A 744      58.590  56.040  63.310  1.00  0.00           H
ATOM   2512  CG  PHE A 744      58.210  57.140  65.070  1.00  0.00           C
ATOM   2513  CD1 PHE A 744      57.280  57.440  66.090  1.00  0.00           C
ATOM   2514  HD1 PHE A 744      56.450  56.770  66.270  1.00  0.00           H
ATOM   2515  CE1 PHE A 744      57.600  58.440  66.950  1.00  0.00           C
ATOM   2516  HE1 PHE A 744      56.950  58.700  67.780  1.00  0.00           H
ATOM   2517  CZ  PHE A 744      58.720  59.260  66.740  1.00  0.00           C
ATOM   2518  HZ  PHE A 744      58.940  59.970  67.520  1.00  0.00           H
ATOM   2519  CD2 PHE A 744      59.320  57.950  64.770  1.00  0.00           C
ATOM   2520  HD2 PHE A 744      60.030  57.730  63.980  1.00  0.00           H
ATOM   2521  CE2 PHE A 744      59.600  58.990  65.670  1.00  0.00           C
ATOM   2522  HE2 PHE A 744      60.540  59.530  65.660  1.00  0.00           H
ATOM   2523  C   PHE A 744      57.890  54.030  66.110  1.00  0.00           C
ATOM   2524  O   PHE A 744      58.360  54.100  67.290  1.00  0.00           O
ATOM   2525  N   ASP A 745      56.670  53.430  65.900  1.00  0.00           N
ATOM   2526  HN  ASP A 745      56.290  53.420  64.980  1.00  0.00           H
ATOM   2527  CA  ASP A 745      55.790  53.000  66.980  1.00  0.00           C
ATOM   2528  HA  ASP A 745      55.770  53.820  67.690  1.00  0.00           H
ATOM   2529  CB  ASP A 745      54.430  52.770  66.290  1.00  0.00           C
ATOM   2530  HB1 ASP A 745      54.360  51.870  65.630  1.00  0.00           H
ATOM   2531  HB2 ASP A 745      54.260  53.600  65.580  1.00  0.00           H
ATOM   2532  CG  ASP A 745      53.360  52.760  67.360  1.00  0.00           C
ATOM   2533  OD1 ASP A 745      52.390  51.970  67.150  1.00  0.00           O
ATOM   2534  OD2 ASP A 745      53.310  53.510  68.340  1.00  0.00           O
ATOM   2535  C   ASP A 745      56.370  51.830  67.750  1.00  0.00           C
ATOM   2536  O   ASP A 745      55.990  51.570  68.920  1.00  0.00           O
ATOM   2537  N   LEU A 746      57.320  51.100  67.150  1.00  0.00           N
ATOM   2538  HN  LEU A 746      57.630  51.350  66.230  1.00  0.00           H
ATOM   2539  CA  LEU A 746      58.190  50.130  67.940  1.00  0.00           C
ATOM   2540  HA  LEU A 746      57.520  49.390  68.360  1.00  0.00           H
ATOM   2541  CB  LEU A 746      59.140  49.270  67.040  1.00  0.00           C
ATOM   2542  HB1 LEU A 746      60.070  49.790  66.710  1.00  0.00           H
ATOM   2543  HB2 LEU A 746      58.630  49.070  66.070  1.00  0.00           H
ATOM   2544  CG  LEU A 746      59.500  47.870  67.490  1.00  0.00           C
ATOM   2545  HG  LEU A 746      59.930  47.950  68.520  1.00  0.00           H
ATOM   2546  CD1 LEU A 746      58.240  46.980  67.590  1.00  0.00           C
ATOM   2547 HD11 LEU A 746      57.590  47.370  68.400  1.00  0.00           H
ATOM   2548 HD12 LEU A 746      58.390  45.930  67.910  1.00  0.00           H
ATOM   2549 HD13 LEU A 746      57.730  46.970  66.610  1.00  0.00           H
ATOM   2550  CD2 LEU A 746      60.520  47.280  66.550  1.00  0.00           C
ATOM   2551 HD21 LEU A 746      60.170  47.410  65.510  1.00  0.00           H
ATOM   2552 HD22 LEU A 746      60.660  46.240  66.900  1.00  0.00           H
ATOM   2553 HD23 LEU A 746      61.490  47.820  66.630  1.00  0.00           H
ATOM   2554  C   LEU A 746      58.870  50.690  69.180  1.00  0.00           C
ATOM   2555  O   LEU A 746      59.080  50.080  70.220  1.00  0.00           O
ATOM   2556  N   GLY A 747      59.250  52.010  69.130  1.00  0.00           N
ATOM   2557  HN  GLY A 747      59.260  52.420  68.220  1.00  0.00           H
ATOM   2558  CA  GLY A 747      59.780  52.710  70.310  1.00  0.00           C
ATOM   2559  HA1 GLY A 747      60.230  53.570  69.870  1.00  0.00           H
ATOM   2560  HA2 GLY A 747      60.410  52.040  70.890  1.00  0.00           H
ATOM   2561  C   GLY A 747      58.790  53.220  71.270  1.00  0.00           C
ATOM   2562  O   GLY A 747      58.950  53.160  72.520  1.00  0.00           O
ATOM   2563  N   GLU A 748      57.670  53.710  70.680  1.00  0.00           N
ATOM   2564  HN  GLU A 748      57.700  53.660  69.680  1.00  0.00           H
ATOM   2565  CA  GLU A 748      56.510  54.110  71.490  1.00  0.00           C
ATOM   2566  HA  GLU A 748      56.830  54.740  72.300  1.00  0.00           H
ATOM   2567  CB  GLU A 748      55.590  54.810  70.540  1.00  0.00           C
ATOM   2568  HB1 GLU A 748      54.610  55.070  71.030  1.00  0.00           H
ATOM   2569  HB2 GLU A 748      55.440  54.120  69.690  1.00  0.00           H
ATOM   2570  CG  GLU A 748      56.220  56.090  69.910  1.00  0.00           C
ATOM   2571  HG1 GLU A 748      56.690  55.860  68.930  1.00  0.00           H
ATOM   2572  HG2 GLU A 748      57.190  56.320  70.410  1.00  0.00           H
ATOM   2573  CD  GLU A 748      55.420  57.330  69.870  1.00  0.00           C
ATOM   2574  OE1 GLU A 748      54.820  57.690  68.800  1.00  0.00           O
ATOM   2575  OE2 GLU A 748      55.140  57.870  70.970  1.00  0.00           O
ATOM   2576  C   GLU A 748      55.730  53.070  72.270  1.00  0.00           C
ATOM   2577  O   GLU A 748      55.600  53.300  73.480  1.00  0.00           O
ATOM   2578  N   THR A 749      55.410  51.890  71.610  1.00  0.00           N
ATOM   2579  HN  THR A 749      55.710  51.750  70.670  1.00  0.00           H
ATOM   2580  CA  THR A 749      54.640  50.830  72.210  1.00  0.00           C
ATOM   2581  HA  THR A 749      53.750  51.250  72.670  1.00  0.00           H
ATOM   2582  CB  THR A 749      54.250  49.770  71.200  1.00  0.00           C
ATOM   2583  HB  THR A 749      54.000  50.360  70.290  1.00  0.00           H
ATOM   2584  OG1 THR A 749      53.110  49.060  71.640  1.00  0.00           O
ATOM   2585  HG1 THR A 749      52.440  49.730  71.470  1.00  0.00           H
ATOM   2586  CG2 THR A 749      55.340  48.720  70.910  1.00  0.00           C
ATOM   2587 HG21 THR A 749      55.420  47.990  71.740  1.00  0.00           H
ATOM   2588 HG22 THR A 749      56.300  49.260  70.710  1.00  0.00           H
ATOM   2589 HG23 THR A 749      55.230  48.110  69.980  1.00  0.00           H
ATOM   2590  C   THR A 749      55.460  50.300  73.330  1.00  0.00           C
ATOM   2591  O   THR A 749      54.840  50.060  74.410  1.00  0.00           O
ATOM   2592  N   TYR A 750      56.780  49.990  73.170  1.00  0.00           N
ATOM   2593  HN  TYR A 750      57.290  50.130  72.330  1.00  0.00           H
ATOM   2594  CA  TYR A 750      57.670  49.490  74.270  1.00  0.00           C
ATOM   2595  HA  TYR A 750      57.050  48.890  74.900  1.00  0.00           H
ATOM   2596  CB  TYR A 750      58.820  48.580  73.840  1.00  0.00           C
ATOM   2597  HB1 TYR A 750      59.530  48.240  74.620  1.00  0.00           H
ATOM   2598  HB2 TYR A 750      59.420  49.140  73.080  1.00  0.00           H
ATOM   2599  CG  TYR A 750      58.320  47.320  73.200  1.00  0.00           C
ATOM   2600  CD1 TYR A 750      58.210  47.250  71.810  1.00  0.00           C
ATOM   2601  HD1 TYR A 750      58.540  48.040  71.150  1.00  0.00           H
ATOM   2602  CE1 TYR A 750      57.690  46.120  71.160  1.00  0.00           C
ATOM   2603  HE1 TYR A 750      57.750  46.060  70.090  1.00  0.00           H
ATOM   2604  CZ  TYR A 750      57.030  45.210  71.940  1.00  0.00           C
ATOM   2605  OH  TYR A 750      56.370  44.240  71.220  1.00  0.00           O
ATOM   2606  HH  TYR A 750      56.250  43.480  71.810  1.00  0.00           H
ATOM   2607  CD2 TYR A 750      57.670  46.370  73.970  1.00  0.00           C
ATOM   2608  HD2 TYR A 750      57.740  46.460  75.040  1.00  0.00           H
ATOM   2609  CE2 TYR A 750      56.970  45.320  73.360  1.00  0.00           C
ATOM   2610  HE2 TYR A 750      56.450  44.710  74.090  1.00  0.00           H
ATOM   2611  C   TYR A 750      58.310  50.500  75.270  1.00  0.00           C
ATOM   2612  O   TYR A 750      59.040  50.210  76.280  1.00  0.00           O
ATOM   2613  N   ALA A 751      57.960  51.790  75.110  1.00  0.00           N
ATOM   2614  HN  ALA A 751      57.550  52.180  74.290  1.00  0.00           H
ATOM   2615  CA  ALA A 751      58.040  52.780  76.180  1.00  0.00           C
ATOM   2616  HA  ALA A 751      57.660  53.660  75.690  1.00  0.00           H
ATOM   2617  CB  ALA A 751      57.060  52.490  77.360  1.00  0.00           C
ATOM   2618  HB1 ALA A 751      56.010  52.420  77.030  1.00  0.00           H
ATOM   2619  HB2 ALA A 751      57.130  53.330  78.090  1.00  0.00           H
ATOM   2620  HB3 ALA A 751      57.430  51.610  77.920  1.00  0.00           H
ATOM   2621  C   ALA A 751      59.380  53.190  76.650  1.00  0.00           C
ATOM   2622  O   ALA A 751      59.660  53.260  77.870  1.00  0.00           O
ATOM   2623  N   PHE A 752      60.320  53.430  75.710  1.00  0.00           N
ATOM   2624  HN  PHE A 752      59.980  53.340  74.780  1.00  0.00           H
ATOM   2625  CA  PHE A 752      61.720  53.730  75.860  1.00  0.00           C
ATOM   2626  HA  PHE A 752      61.790  54.330  76.760  1.00  0.00           H
ATOM   2627  CB  PHE A 752      62.340  54.590  74.690  1.00  0.00           C
ATOM   2628  HB1 PHE A 752      61.900  54.150  73.770  1.00  0.00           H
ATOM   2629  HB2 PHE A 752      63.440  54.470  74.590  1.00  0.00           H
ATOM   2630  CG  PHE A 752      61.930  56.100  74.630  1.00  0.00           C
ATOM   2631  CD1 PHE A 752      60.670  56.350  74.060  1.00  0.00           C
ATOM   2632  HD1 PHE A 752      60.030  55.530  73.780  1.00  0.00           H
ATOM   2633  CE1 PHE A 752      60.240  57.690  73.990  1.00  0.00           C
ATOM   2634  HE1 PHE A 752      59.260  57.900  73.590  1.00  0.00           H
ATOM   2635  CZ  PHE A 752      61.100  58.750  74.380  1.00  0.00           C
ATOM   2636  HZ  PHE A 752      60.760  59.770  74.220  1.00  0.00           H
ATOM   2637  CD2 PHE A 752      62.740  57.140  74.940  1.00  0.00           C
ATOM   2638  HD2 PHE A 752      63.720  56.850  75.310  1.00  0.00           H
ATOM   2639  CE2 PHE A 752      62.330  58.500  74.880  1.00  0.00           C
ATOM   2640  HE2 PHE A 752      63.070  59.240  75.140  1.00  0.00           H
ATOM   2641  C   PHE A 752      62.660  52.500  76.120  1.00  0.00           C
ATOM   2642  O   PHE A 752      63.320  52.500  77.140  1.00  0.00           O
ATOM   2643  N   PRO A 822      62.880  51.520  75.230  1.00  0.00           N
ATOM   2644  CD  PRO A 822      61.960  51.080  74.210  1.00  0.00           C
ATOM   2645  HD1 PRO A 822      61.870  51.780  73.360  1.00  0.00           H
ATOM   2646  HD2 PRO A 822      61.000  51.020  74.780  1.00  0.00           H
ATOM   2647  CA  PRO A 822      63.970  50.540  75.470  1.00  0.00           C
ATOM   2648  HA  PRO A 822      64.090  50.550  76.540  1.00  0.00           H
ATOM   2649  CB  PRO A 822      63.390  49.310  74.890  1.00  0.00           C
ATOM   2650  HB1 PRO A 822      62.600  48.970  75.600  1.00  0.00           H
ATOM   2651  HB2 PRO A 822      64.100  48.500  74.620  1.00  0.00           H
ATOM   2652  CG  PRO A 822      62.590  49.750  73.700  1.00  0.00           C
ATOM   2653  HG1 PRO A 822      63.330  49.920  72.880  1.00  0.00           H
ATOM   2654  HG2 PRO A 822      61.770  49.050  73.430  1.00  0.00           H
ATOM   2655  C   PRO A 822      65.210  50.930  74.740  1.00  0.00           C
ATOM   2656  O   PRO A 822      65.150  51.800  73.860  1.00  0.00           O
ATOM   2657  N   ASP A 823      66.320  50.320  74.900  1.00  0.00           N
ATOM   2658  HN  ASP A 823      66.390  49.720  75.690  1.00  0.00           H
ATOM   2659  CA  ASP A 823      67.590  50.750  74.340  1.00  0.00           C
ATOM   2660  HA  ASP A 823      67.590  51.780  74.030  1.00  0.00           H
ATOM   2661  CB  ASP A 823      68.770  50.590  75.420  1.00  0.00           C
ATOM   2662  HB1 ASP A 823      69.770  50.360  75.000  1.00  0.00           H
ATOM   2663  HB2 ASP A 823      68.440  49.670  75.970  1.00  0.00           H
ATOM   2664  CG  ASP A 823      68.790  51.820  76.350  1.00  0.00           C
ATOM   2665  OD1 ASP A 823      69.910  52.180  76.720  1.00  0.00           O
ATOM   2666  OD2 ASP A 823      67.690  52.290  76.730  1.00  0.00           O
ATOM   2667  C   ASP A 823      67.870  50.110  72.980  1.00  0.00           C
ATOM   2668  O   ASP A 823      69.020  50.260  72.480  1.00  0.00           O
ATOM   2669  N   VAL A 824      66.950  49.390  72.360  1.00  0.00           N
ATOM   2670  HN  VAL A 824      66.040  49.290  72.740  1.00  0.00           H
ATOM   2671  CA  VAL A 824      67.330  48.490  71.330  1.00  0.00           C
ATOM   2672  HA  VAL A 824      68.400  48.390  71.240  1.00  0.00           H
ATOM   2673  CB  VAL A 824      66.790  47.140  71.750  1.00  0.00           C
ATOM   2674  HB  VAL A 824      67.150  46.970  72.790  1.00  0.00           H
ATOM   2675  CG1 VAL A 824      65.220  47.050  71.650  1.00  0.00           C
ATOM   2676 HG11 VAL A 824      64.820  46.300  72.360  1.00  0.00           H
ATOM   2677 HG12 VAL A 824      64.920  46.990  70.580  1.00  0.00           H
ATOM   2678 HG13 VAL A 824      64.900  48.060  72.000  1.00  0.00           H
ATOM   2679  CG2 VAL A 824      67.450  46.070  70.930  1.00  0.00           C
ATOM   2680 HG21 VAL A 824      68.530  46.340  70.930  1.00  0.00           H
ATOM   2681 HG22 VAL A 824      67.070  46.090  69.890  1.00  0.00           H
ATOM   2682 HG23 VAL A 824      67.350  45.010  71.230  1.00  0.00           H
ATOM   2683  C   VAL A 824      66.760  48.980  70.000  1.00  0.00           C
ATOM   2684  O   VAL A 824      67.060  48.430  68.880  1.00  0.00           O
ATOM   2685  N   LEU A 825      66.110  50.160  70.010  1.00  0.00           N
ATOM   2686  HN  LEU A 825      65.950  50.730  70.810  1.00  0.00           H
ATOM   2687  CA  LEU A 825      65.760  50.940  68.820  1.00  0.00           C
ATOM   2688  HA  LEU A 825      65.000  50.350  68.330  1.00  0.00           H
ATOM   2689  CB  LEU A 825      65.180  52.310  69.250  1.00  0.00           C
ATOM   2690  HB1 LEU A 825      64.750  52.830  68.360  1.00  0.00           H
ATOM   2691  HB2 LEU A 825      65.940  53.020  69.650  1.00  0.00           H
ATOM   2692  CG  LEU A 825      64.020  52.310  70.200  1.00  0.00           C
ATOM   2693  HG  LEU A 825      64.460  52.060  71.190  1.00  0.00           H
ATOM   2694  CD1 LEU A 825      63.390  53.680  70.310  1.00  0.00           C
ATOM   2695 HD11 LEU A 825      64.060  54.300  70.940  1.00  0.00           H
ATOM   2696 HD12 LEU A 825      62.470  53.700  70.920  1.00  0.00           H
ATOM   2697 HD13 LEU A 825      63.210  54.250  69.370  1.00  0.00           H
ATOM   2698  CD2 LEU A 825      62.950  51.300  69.770  1.00  0.00           C
ATOM   2699 HD21 LEU A 825      63.310  50.300  69.470  1.00  0.00           H
ATOM   2700 HD22 LEU A 825      62.460  51.780  68.900  1.00  0.00           H
ATOM   2701 HD23 LEU A 825      62.220  51.300  70.610  1.00  0.00           H
ATOM   2702  C   LEU A 825      66.770  51.180  67.640  1.00  0.00           C
ATOM   2703  O   LEU A 825      66.420  51.060  66.440  1.00  0.00           O
ATOM   2704  N   PHE A 826      68.040  51.550  67.920  1.00  0.00           N
ATOM   2705  HN  PHE A 826      68.400  51.810  68.830  1.00  0.00           H
ATOM   2706  CA  PHE A 826      69.110  51.580  67.000  1.00  0.00           C
ATOM   2707  HA  PHE A 826      68.890  52.180  66.130  1.00  0.00           H
ATOM   2708  CB  PHE A 826      70.370  52.240  67.740  1.00  0.00           C
ATOM   2709  HB1 PHE A 826      70.430  51.770  68.750  1.00  0.00           H
ATOM   2710  HB2 PHE A 826      70.220  53.320  67.940  1.00  0.00           H
ATOM   2711  CG  PHE A 826      71.670  52.180  66.960  1.00  0.00           C
ATOM   2712  CD1 PHE A 826      72.130  53.210  66.130  1.00  0.00           C
ATOM   2713  HD1 PHE A 826      71.500  54.060  65.900  1.00  0.00           H
ATOM   2714  CE1 PHE A 826      73.390  53.140  65.590  1.00  0.00           C
ATOM   2715  HE1 PHE A 826      73.700  53.980  64.990  1.00  0.00           H
ATOM   2716  CZ  PHE A 826      74.310  52.150  65.980  1.00  0.00           C
ATOM   2717  HZ  PHE A 826      75.350  52.230  65.700  1.00  0.00           H
ATOM   2718  CD2 PHE A 826      72.540  51.170  67.340  1.00  0.00           C
ATOM   2719  HD2 PHE A 826      72.210  50.390  68.000  1.00  0.00           H
ATOM   2720  CE2 PHE A 826      73.850  51.170  66.870  1.00  0.00           C
ATOM   2721  HE2 PHE A 826      74.470  50.430  67.360  1.00  0.00           H
ATOM   2722  C   PHE A 826      69.420  50.230  66.320  1.00  0.00           C
ATOM   2723  O   PHE A 826      69.530  50.250  65.090  1.00  0.00           O
ATOM   2724  N   TRP A 827      69.510  49.110  67.060  1.00  0.00           N
ATOM   2725  HN  TRP A 827      69.490  49.150  68.060  1.00  0.00           H
ATOM   2726  CA  TRP A 827      69.610  47.820  66.450  1.00  0.00           C
ATOM   2727  HA  TRP A 827      70.460  47.820  65.780  1.00  0.00           H
ATOM   2728  CB  TRP A 827      69.910  46.720  67.500  1.00  0.00           C
ATOM   2729  HB1 TRP A 827      69.120  46.870  68.270  1.00  0.00           H
ATOM   2730  HB2 TRP A 827      70.900  47.040  67.900  1.00  0.00           H
ATOM   2731  CG  TRP A 827      69.920  45.250  67.170  1.00  0.00           C
ATOM   2732  CD1 TRP A 827      69.560  44.290  68.110  1.00  0.00           C
ATOM   2733  HD1 TRP A 827      69.280  44.520  69.130  1.00  0.00           H
ATOM   2734  NE1 TRP A 827      69.490  43.120  67.500  1.00  0.00           N
ATOM   2735  HE1 TRP A 827      69.420  42.290  68.010  1.00  0.00           H
ATOM   2736  CE2 TRP A 827      69.990  43.190  66.190  1.00  0.00           C
ATOM   2737  CD2 TRP A 827      70.280  44.510  65.930  1.00  0.00           C
ATOM   2738  CE3 TRP A 827      70.890  44.880  64.770  1.00  0.00           C
ATOM   2739  HE3 TRP A 827      71.200  45.860  64.450  1.00  0.00           H
ATOM   2740  CZ3 TRP A 827      71.210  43.870  63.840  1.00  0.00           C
ATOM   2741  HZ3 TRP A 827      71.630  44.120  62.890  1.00  0.00           H
ATOM   2742  CZ2 TRP A 827      70.180  42.210  65.230  1.00  0.00           C
ATOM   2743  HZ2 TRP A 827      70.140  41.160  65.450  1.00  0.00           H
ATOM   2744  CH2 TRP A 827      70.800  42.510  64.010  1.00  0.00           C
ATOM   2745  HH2 TRP A 827      71.070  41.710  63.340  1.00  0.00           H
ATOM   2746  C   TRP A 827      68.410  47.420  65.590  1.00  0.00           C
ATOM   2747  O   TRP A 827      68.520  46.970  64.450  1.00  0.00           O
ATOM   2748  N   CYS A 828      67.200  47.800  66.040  1.00  0.00           N
ATOM   2749  HN  CYS A 828      67.180  48.210  66.950  1.00  0.00           H
ATOM   2750  CA  CYS A 828      65.940  47.730  65.290  1.00  0.00           C
ATOM   2751  HA  CYS A 828      65.970  46.700  64.970  1.00  0.00           H
ATOM   2752  CB  CYS A 828      64.660  48.060  66.060  1.00  0.00           C
ATOM   2753  HB1 CYS A 828      63.750  48.090  65.440  1.00  0.00           H
ATOM   2754  HB2 CYS A 828      64.850  48.960  66.690  1.00  0.00           H
ATOM   2755  SG  CYS A 828      64.100  46.830  67.320  1.00  0.00           S
ATOM   2756  HG1 CYS A 828      65.120  45.990  67.310  1.00  0.00           H
ATOM   2757  C   CYS A 828      65.920  48.550  64.000  1.00  0.00           C
ATOM   2758  O   CYS A 828      65.490  48.010  62.990  1.00  0.00           O
ATOM   2759  N   VAL A 829      66.360  49.780  63.970  1.00  0.00           N
ATOM   2760  HN  VAL A 829      66.660  50.370  64.710  1.00  0.00           H
ATOM   2761  CA  VAL A 829      66.320  50.370  62.600  1.00  0.00           C
ATOM   2762  HA  VAL A 829      65.330  50.330  62.140  1.00  0.00           H
ATOM   2763  CB  VAL A 829      66.630  51.890  62.730  1.00  0.00           C
ATOM   2764  HB  VAL A 829      67.620  52.040  63.180  1.00  0.00           H
ATOM   2765  CG1 VAL A 829      66.410  52.620  61.370  1.00  0.00           C
ATOM   2766 HG11 VAL A 829      65.430  52.350  60.910  1.00  0.00           H
ATOM   2767 HG12 VAL A 829      67.240  52.330  60.700  1.00  0.00           H
ATOM   2768 HG13 VAL A 829      66.390  53.720  61.540  1.00  0.00           H
ATOM   2769  CG2 VAL A 829      65.500  52.520  63.630  1.00  0.00           C
ATOM   2770 HG21 VAL A 829      65.570  52.110  64.660  1.00  0.00           H
ATOM   2771 HG22 VAL A 829      64.440  52.380  63.340  1.00  0.00           H
ATOM   2772 HG23 VAL A 829      65.480  53.630  63.590  1.00  0.00           H
ATOM   2773  C   VAL A 829      67.400  49.810  61.680  1.00  0.00           C
ATOM   2774  O   VAL A 829      67.190  49.570  60.510  1.00  0.00           O
ATOM   2775  N   ILE A 830      68.570  49.480  62.240  1.00  0.00           N
ATOM   2776  HN  ILE A 830      68.830  49.800  63.150  1.00  0.00           H
ATOM   2777  CA  ILE A 830      69.610  48.760  61.490  1.00  0.00           C
ATOM   2778  HA  ILE A 830      69.720  49.330  60.580  1.00  0.00           H
ATOM   2779  CB  ILE A 830      70.960  48.750  62.230  1.00  0.00           C
ATOM   2780  HB  ILE A 830      70.700  48.750  63.320  1.00  0.00           H
ATOM   2781  CG2 ILE A 830      71.820  47.430  62.130  1.00  0.00           C
ATOM   2782 HG21 ILE A 830      72.600  47.480  62.920  1.00  0.00           H
ATOM   2783 HG22 ILE A 830      72.310  47.230  61.160  1.00  0.00           H
ATOM   2784 HG23 ILE A 830      71.140  46.580  62.340  1.00  0.00           H
ATOM   2785  CG1 ILE A 830      71.890  49.960  61.910  1.00  0.00           C
ATOM   2786 HG11 ILE A 830      72.110  50.160  60.840  1.00  0.00           H
ATOM   2787 HG12 ILE A 830      72.890  49.680  62.310  1.00  0.00           H
ATOM   2788  CD  ILE A 830      71.500  51.360  62.490  1.00  0.00           C
ATOM   2789  HD1 ILE A 830      71.980  52.170  61.900  1.00  0.00           H
ATOM   2790  HD2 ILE A 830      71.890  51.430  63.520  1.00  0.00           H
ATOM   2791  HD3 ILE A 830      70.400  51.460  62.400  1.00  0.00           H
ATOM   2792  C   ILE A 830      69.210  47.410  60.900  1.00  0.00           C
ATOM   2793  O   ILE A 830      69.500  47.010  59.750  1.00  0.00           O
ATOM   2794  N   LEU A 831      68.440  46.590  61.690  1.00  0.00           N
ATOM   2795  HN  LEU A 831      68.420  46.770  62.680  1.00  0.00           H
ATOM   2796  CA  LEU A 831      67.780  45.380  61.290  1.00  0.00           C
ATOM   2797  HA  LEU A 831      68.560  44.730  60.910  1.00  0.00           H
ATOM   2798  CB  LEU A 831      67.050  44.710  62.490  1.00  0.00           C
ATOM   2799  HB1 LEU A 831      66.200  45.350  62.800  1.00  0.00           H
ATOM   2800  HB2 LEU A 831      67.650  44.800  63.410  1.00  0.00           H
ATOM   2801  CG  LEU A 831      66.510  43.290  62.230  1.00  0.00           C
ATOM   2802  HG  LEU A 831      65.620  43.550  61.630  1.00  0.00           H
ATOM   2803  CD1 LEU A 831      67.430  42.330  61.490  1.00  0.00           C
ATOM   2804 HD11 LEU A 831      66.950  41.360  61.300  1.00  0.00           H
ATOM   2805 HD12 LEU A 831      68.380  42.170  62.030  1.00  0.00           H
ATOM   2806 HD13 LEU A 831      67.650  42.740  60.470  1.00  0.00           H
ATOM   2807  CD2 LEU A 831      65.890  42.640  63.530  1.00  0.00           C
ATOM   2808 HD21 LEU A 831      65.260  41.770  63.230  1.00  0.00           H
ATOM   2809 HD22 LEU A 831      65.180  43.330  64.010  1.00  0.00           H
ATOM   2810 HD23 LEU A 831      66.650  42.350  64.300  1.00  0.00           H
ATOM   2811  C   LEU A 831      66.760  45.620  60.210  1.00  0.00           C
ATOM   2812  O   LEU A 831      66.700  44.860  59.210  1.00  0.00           O
ATOM   2813  N   PHE A 832      66.000  46.740  60.280  1.00  0.00           N
ATOM   2814  HN  PHE A 832      66.020  47.210  61.160  1.00  0.00           H
ATOM   2815  CA  PHE A 832      65.040  47.180  59.250  1.00  0.00           C
ATOM   2816  HA  PHE A 832      64.350  46.370  59.120  1.00  0.00           H
ATOM   2817  CB  PHE A 832      64.250  48.380  59.810  1.00  0.00           C
ATOM   2818  HB1 PHE A 832      64.930  49.160  60.230  1.00  0.00           H
ATOM   2819  HB2 PHE A 832      63.570  48.070  60.630  1.00  0.00           H
ATOM   2820  CG  PHE A 832      63.390  49.260  58.820  1.00  0.00           C
ATOM   2821  CD1 PHE A 832      63.960  50.420  58.220  1.00  0.00           C
ATOM   2822  HD1 PHE A 832      65.020  50.520  58.380  1.00  0.00           H
ATOM   2823  CE1 PHE A 832      63.170  51.310  57.470  1.00  0.00           C
ATOM   2824  HE1 PHE A 832      63.510  52.230  57.030  1.00  0.00           H
ATOM   2825  CZ  PHE A 832      61.790  50.990  57.420  1.00  0.00           C
ATOM   2826  HZ  PHE A 832      61.110  51.640  56.910  1.00  0.00           H
ATOM   2827  CD2 PHE A 832      62.080  48.940  58.650  1.00  0.00           C
ATOM   2828  HD2 PHE A 832      61.620  48.110  59.160  1.00  0.00           H
ATOM   2829  CE2 PHE A 832      61.250  49.820  58.010  1.00  0.00           C
ATOM   2830  HE2 PHE A 832      60.190  49.650  57.960  1.00  0.00           H
ATOM   2831  C   PHE A 832      65.650  47.590  57.870  1.00  0.00           C
ATOM   2832  O   PHE A 832      65.230  47.070  56.840  1.00  0.00           O
ATOM   2833  N   PHE A 833      66.660  48.420  57.870  1.00  0.00           N
ATOM   2834  HN  PHE A 833      66.860  49.020  58.640  1.00  0.00           H
ATOM   2835  CA  PHE A 833      67.440  48.820  56.760  1.00  0.00           C
ATOM   2836  HA  PHE A 833      66.870  49.180  55.910  1.00  0.00           H
ATOM   2837  CB  PHE A 833      68.480  49.890  57.010  1.00  0.00           C
ATOM   2838  HB1 PHE A 833      69.390  49.840  56.370  1.00  0.00           H
ATOM   2839  HB2 PHE A 833      68.840  49.850  58.070  1.00  0.00           H
ATOM   2840  CG  PHE A 833      67.750  51.170  56.860  1.00  0.00           C
ATOM   2841  CD1 PHE A 833      67.500  51.680  55.570  1.00  0.00           C
ATOM   2842  HD1 PHE A 833      67.880  51.150  54.710  1.00  0.00           H
ATOM   2843  CE1 PHE A 833      66.780  52.860  55.420  1.00  0.00           C
ATOM   2844  HE1 PHE A 833      66.450  53.290  54.480  1.00  0.00           H
ATOM   2845  CZ  PHE A 833      66.410  53.600  56.540  1.00  0.00           C
ATOM   2846  HZ  PHE A 833      65.920  54.550  56.390  1.00  0.00           H
ATOM   2847  CD2 PHE A 833      67.350  51.890  57.970  1.00  0.00           C
ATOM   2848  HD2 PHE A 833      67.700  51.600  58.950  1.00  0.00           H
ATOM   2849  CE2 PHE A 833      66.760  53.160  57.850  1.00  0.00           C
ATOM   2850  HE2 PHE A 833      66.510  53.730  58.720  1.00  0.00           H
ATOM   2851  C   PHE A 833      68.220  47.630  56.140  1.00  0.00           C
ATOM   2852  O   PHE A 833      68.110  47.390  54.960  1.00  0.00           O
ATOM   2853  N   THR A 834      68.890  46.800  56.920  1.00  0.00           N
ATOM   2854  HN  THR A 834      68.850  46.860  57.910  1.00  0.00           H
ATOM   2855  CA  THR A 834      69.580  45.640  56.400  1.00  0.00           C
ATOM   2856  HA  THR A 834      70.310  46.060  55.730  1.00  0.00           H
ATOM   2857  CB  THR A 834      70.430  44.920  57.450  1.00  0.00           C
ATOM   2858  HB  THR A 834      69.920  44.470  58.330  1.00  0.00           H
ATOM   2859  OG1 THR A 834      71.350  45.850  58.060  1.00  0.00           O
ATOM   2860  HG1 THR A 834      70.730  46.460  58.470  1.00  0.00           H
ATOM   2861  CG2 THR A 834      71.310  43.830  56.780  1.00  0.00           C
ATOM   2862 HG21 THR A 834      71.970  43.360  57.550  1.00  0.00           H
ATOM   2863 HG22 THR A 834      71.940  44.290  55.980  1.00  0.00           H
ATOM   2864 HG23 THR A 834      70.800  42.970  56.320  1.00  0.00           H
ATOM   2865  C   THR A 834      68.690  44.630  55.710  1.00  0.00           C
ATOM   2866  O   THR A 834      69.030  44.080  54.660  1.00  0.00           O
ATOM   2867  N   THR A 835      67.480  44.380  56.310  1.00  0.00           N
ATOM   2868  HN  THR A 835      67.280  44.700  57.240  1.00  0.00           H
ATOM   2869  CA  THR A 835      66.400  43.700  55.610  1.00  0.00           C
ATOM   2870  HA  THR A 835      66.710  42.690  55.390  1.00  0.00           H
ATOM   2871  CB  THR A 835      65.220  43.570  56.530  1.00  0.00           C
ATOM   2872  HB  THR A 835      64.900  44.570  56.880  1.00  0.00           H
ATOM   2873  OG1 THR A 835      65.430  42.750  57.650  1.00  0.00           O
ATOM   2874  HG1 THR A 835      65.840  43.280  58.340  1.00  0.00           H
ATOM   2875  CG2 THR A 835      63.980  42.850  55.800  1.00  0.00           C
ATOM   2876 HG21 THR A 835      63.290  42.520  56.590  1.00  0.00           H
ATOM   2877 HG22 THR A 835      64.140  42.000  55.110  1.00  0.00           H
ATOM   2878 HG23 THR A 835      63.530  43.550  55.060  1.00  0.00           H
ATOM   2879  C   THR A 835      66.010  44.230  54.260  1.00  0.00           C
ATOM   2880  O   THR A 835      65.860  43.400  53.330  1.00  0.00           O
ATOM   2881  N   PHE A 836      65.860  45.490  54.070  1.00  0.00           N
ATOM   2882  HN  PHE A 836      65.850  46.200  54.780  1.00  0.00           H
ATOM   2883  CA  PHE A 836      65.730  46.080  52.740  1.00  0.00           C
ATOM   2884  HA  PHE A 836      64.940  45.600  52.160  1.00  0.00           H
ATOM   2885  CB  PHE A 836      65.350  47.610  52.930  1.00  0.00           C
ATOM   2886  HB1 PHE A 836      65.980  47.970  53.770  1.00  0.00           H
ATOM   2887  HB2 PHE A 836      64.270  47.730  53.130  1.00  0.00           H
ATOM   2888  CG  PHE A 836      65.670  48.550  51.790  1.00  0.00           C
ATOM   2889  CD1 PHE A 836      65.020  48.310  50.590  1.00  0.00           C
ATOM   2890  HD1 PHE A 836      64.300  47.520  50.430  1.00  0.00           H
ATOM   2891  CE1 PHE A 836      65.320  49.110  49.460  1.00  0.00           C
ATOM   2892  HE1 PHE A 836      64.900  48.750  48.530  1.00  0.00           H
ATOM   2893  CZ  PHE A 836      66.150  50.250  49.600  1.00  0.00           C
ATOM   2894  HZ  PHE A 836      66.280  50.790  48.670  1.00  0.00           H
ATOM   2895  CD2 PHE A 836      66.570  49.600  51.900  1.00  0.00           C
ATOM   2896  HD2 PHE A 836      67.080  49.820  52.830  1.00  0.00           H
ATOM   2897  CE2 PHE A 836      66.790  50.460  50.820  1.00  0.00           C
ATOM   2898  HE2 PHE A 836      67.360  51.380  50.920  1.00  0.00           H
ATOM   2899  C   PHE A 836      66.950  45.910  51.800  1.00  0.00           C
ATOM   2900  O   PHE A 836      66.760  45.400  50.680  1.00  0.00           O
ATOM   2901  N   PHE A 837      68.220  46.250  52.200  1.00  0.00           N
ATOM   2902  HN  PHE A 837      68.250  46.600  53.150  1.00  0.00           H
ATOM   2903  CA  PHE A 837      69.380  46.190  51.310  1.00  0.00           C
ATOM   2904  HA  PHE A 837      69.060  46.760  50.450  1.00  0.00           H
ATOM   2905  CB  PHE A 837      70.640  46.680  51.900  1.00  0.00           C
ATOM   2906  HB1 PHE A 837      71.310  46.850  51.030  1.00  0.00           H
ATOM   2907  HB2 PHE A 837      71.030  45.880  52.570  1.00  0.00           H
ATOM   2908  CG  PHE A 837      70.630  48.070  52.560  1.00  0.00           C
ATOM   2909  CD1 PHE A 837      71.290  48.170  53.790  1.00  0.00           C
ATOM   2910  HD1 PHE A 837      71.790  47.300  54.170  1.00  0.00           H
ATOM   2911  CE1 PHE A 837      71.360  49.390  54.460  1.00  0.00           C
ATOM   2912  HE1 PHE A 837      72.000  49.430  55.320  1.00  0.00           H
ATOM   2913  CZ  PHE A 837      70.720  50.490  53.930  1.00  0.00           C
ATOM   2914  HZ  PHE A 837      70.700  51.460  54.420  1.00  0.00           H
ATOM   2915  CD2 PHE A 837      70.090  49.240  51.920  1.00  0.00           C
ATOM   2916  HD2 PHE A 837      69.570  49.120  50.980  1.00  0.00           H
ATOM   2917  CE2 PHE A 837      70.000  50.410  52.700  1.00  0.00           C
ATOM   2918  HE2 PHE A 837      69.460  51.170  52.160  1.00  0.00           H
ATOM   2919  C   PHE A 837      69.580  44.750  50.880  1.00  0.00           C
ATOM   2920  O   PHE A 837      69.770  44.510  49.680  1.00  0.00           O
ATOM   2921  N   LEU A 838      69.490  43.710  51.830  1.00  0.00           N
ATOM   2922  HN  LEU A 838      69.130  44.020  52.710  1.00  0.00           H
ATOM   2923  CA  LEU A 838      69.740  42.340  51.580  1.00  0.00           C
ATOM   2924  HA  LEU A 838      70.680  42.370  51.030  1.00  0.00           H
ATOM   2925  CB  LEU A 838      70.090  41.630  52.890  1.00  0.00           C
ATOM   2926  HB1 LEU A 838      69.110  41.440  53.360  1.00  0.00           H
ATOM   2927  HB2 LEU A 838      70.680  42.200  53.630  1.00  0.00           H
ATOM   2928  CG  LEU A 838      70.690  40.180  52.660  1.00  0.00           C
ATOM   2929  HG  LEU A 838      70.000  39.580  52.010  1.00  0.00           H
ATOM   2930  CD1 LEU A 838      72.020  40.210  51.950  1.00  0.00           C
ATOM   2931 HD11 LEU A 838      72.080  40.690  50.950  1.00  0.00           H
ATOM   2932 HD12 LEU A 838      72.320  39.180  51.680  1.00  0.00           H
ATOM   2933 HD13 LEU A 838      72.810  40.690  52.560  1.00  0.00           H
ATOM   2934  CD2 LEU A 838      70.750  39.270  53.910  1.00  0.00           C
ATOM   2935 HD21 LEU A 838      71.320  39.650  54.780  1.00  0.00           H
ATOM   2936 HD22 LEU A 838      71.180  38.270  53.680  1.00  0.00           H
ATOM   2937 HD23 LEU A 838      69.670  39.140  54.130  1.00  0.00           H
ATOM   2938  C   LEU A 838      68.720  41.630  50.710  1.00  0.00           C
ATOM   2939  O   LEU A 838      69.180  40.920  49.810  1.00  0.00           O
ATOM   2940  N   SER A 839      67.380  41.840  50.920  1.00  0.00           N
ATOM   2941  HN  SER A 839      67.200  42.530  51.630  1.00  0.00           H
ATOM   2942  CA  SER A 839      66.400  41.370  49.970  1.00  0.00           C
ATOM   2943  HA  SER A 839      66.670  40.320  49.910  1.00  0.00           H
ATOM   2944  CB  SER A 839      64.940  41.510  50.580  1.00  0.00           C
ATOM   2945  HB1 SER A 839      64.730  40.790  51.400  1.00  0.00           H
ATOM   2946  HB2 SER A 839      64.240  41.250  49.750  1.00  0.00           H
ATOM   2947  OG  SER A 839      64.610  42.790  51.000  1.00  0.00           O
ATOM   2948  HG1 SER A 839      64.790  42.920  51.940  1.00  0.00           H
ATOM   2949  C   SER A 839      66.530  41.980  48.610  1.00  0.00           C
ATOM   2950  O   SER A 839      66.490  41.290  47.580  1.00  0.00           O
ATOM   2951  N   SER A 840      66.720  43.240  48.520  1.00  0.00           N
ATOM   2952  HN  SER A 840      66.790  43.790  49.330  1.00  0.00           H
ATOM   2953  CA  SER A 840      66.950  43.910  47.180  1.00  0.00           C
ATOM   2954  HA  SER A 840      66.130  43.670  46.520  1.00  0.00           H
ATOM   2955  CB  SER A 840      66.900  45.420  47.330  1.00  0.00           C
ATOM   2956  HB1 SER A 840      67.800  45.610  47.960  1.00  0.00           H
ATOM   2957  HB2 SER A 840      66.000  45.740  47.890  1.00  0.00           H
ATOM   2958  OG  SER A 840      66.870  46.030  46.110  1.00  0.00           O
ATOM   2959  HG1 SER A 840      66.130  45.680  45.610  1.00  0.00           H
ATOM   2960  C   SER A 840      68.220  43.380  46.460  1.00  0.00           C
ATOM   2961  O   SER A 840      68.270  43.260  45.270  1.00  0.00           O
ATOM   2962  N   PHE A 841      69.310  43.190  47.240  1.00  0.00           N
ATOM   2963  HN  PHE A 841      69.400  43.520  48.180  1.00  0.00           H
ATOM   2964  CA  PHE A 841      70.510  42.520  46.780  1.00  0.00           C
ATOM   2965  HA  PHE A 841      70.750  42.960  45.830  1.00  0.00           H
ATOM   2966  CB  PHE A 841      71.680  42.460  47.790  1.00  0.00           C
ATOM   2967  HB1 PHE A 841      71.400  42.030  48.780  1.00  0.00           H
ATOM   2968  HB2 PHE A 841      72.000  43.520  47.930  1.00  0.00           H
ATOM   2969  CG  PHE A 841      72.860  41.730  47.130  1.00  0.00           C
ATOM   2970  CD1 PHE A 841      73.740  42.320  46.240  1.00  0.00           C
ATOM   2971  HD1 PHE A 841      73.760  43.350  45.920  1.00  0.00           H
ATOM   2972  CE1 PHE A 841      74.770  41.550  45.620  1.00  0.00           C
ATOM   2973  HE1 PHE A 841      75.490  42.070  45.000  1.00  0.00           H
ATOM   2974  CZ  PHE A 841      74.980  40.210  46.020  1.00  0.00           C
ATOM   2975  HZ  PHE A 841      75.830  39.730  45.570  1.00  0.00           H
ATOM   2976  CD2 PHE A 841      73.010  40.320  47.390  1.00  0.00           C
ATOM   2977  HD2 PHE A 841      72.350  39.950  48.170  1.00  0.00           H
ATOM   2978  CE2 PHE A 841      74.140  39.550  46.930  1.00  0.00           C
ATOM   2979  HE2 PHE A 841      74.360  38.540  47.250  1.00  0.00           H
ATOM   2980  C   PHE A 841      70.190  41.200  46.290  1.00  0.00           C
ATOM   2981  O   PHE A 841      70.640  40.790  45.230  1.00  0.00           O
ATOM   2982  N   LEU A 842      69.370  40.370  46.960  1.00  0.00           N
ATOM   2983  HN  LEU A 842      68.980  40.670  47.830  1.00  0.00           H
ATOM   2984  CA  LEU A 842      69.030  39.050  46.490  1.00  0.00           C
ATOM   2985  HA  LEU A 842      69.870  38.440  46.190  1.00  0.00           H
ATOM   2986  CB  LEU A 842      68.360  38.250  47.610  1.00  0.00           C
ATOM   2987  HB1 LEU A 842      67.830  37.500  46.990  1.00  0.00           H
ATOM   2988  HB2 LEU A 842      67.550  38.770  48.200  1.00  0.00           H
ATOM   2989  CG  LEU A 842      69.310  37.540  48.540  1.00  0.00           C
ATOM   2990  HG  LEU A 842      69.840  38.320  49.110  1.00  0.00           H
ATOM   2991  CD1 LEU A 842      68.510  36.650  49.550  1.00  0.00           C
ATOM   2992 HD11 LEU A 842      67.840  37.260  50.190  1.00  0.00           H
ATOM   2993 HD12 LEU A 842      69.110  35.980  50.210  1.00  0.00           H
ATOM   2994 HD13 LEU A 842      67.890  35.960  48.940  1.00  0.00           H
ATOM   2995  CD2 LEU A 842      70.390  36.730  47.780  1.00  0.00           C
ATOM   2996 HD21 LEU A 842      71.120  37.500  47.400  1.00  0.00           H
ATOM   2997 HD22 LEU A 842      69.980  36.160  46.920  1.00  0.00           H
ATOM   2998 HD23 LEU A 842      71.000  36.090  48.450  1.00  0.00           H
ATOM   2999  C   LEU A 842      68.120  39.060  45.240  1.00  0.00           C
ATOM   3000  O   LEU A 842      68.340  38.270  44.380  1.00  0.00           O
ATOM   3001  N   LYS A 843      67.080  39.890  45.100  1.00  0.00           N
ATOM   3002  HN  LYS A 843      66.790  40.420  45.880  1.00  0.00           H
ATOM   3003  CA  LYS A 843      66.400  40.130  43.880  1.00  0.00           C
ATOM   3004  HA  LYS A 843      65.970  39.160  43.670  1.00  0.00           H
ATOM   3005  CB  LYS A 843      65.310  41.240  44.070  1.00  0.00           C
ATOM   3006  HB1 LYS A 843      65.890  42.080  44.530  1.00  0.00           H
ATOM   3007  HB2 LYS A 843      64.730  40.740  44.870  1.00  0.00           H
ATOM   3008  CG  LYS A 843      64.500  41.620  42.850  1.00  0.00           C
ATOM   3009  HG1 LYS A 843      65.050  42.170  42.040  1.00  0.00           H
ATOM   3010  HG2 LYS A 843      63.650  42.320  42.990  1.00  0.00           H
ATOM   3011  CD  LYS A 843      63.810  40.350  42.310  1.00  0.00           C
ATOM   3012  HD1 LYS A 843      63.220  40.020  43.200  1.00  0.00           H
ATOM   3013  HD2 LYS A 843      64.590  39.680  41.900  1.00  0.00           H
ATOM   3014  CE  LYS A 843      62.880  40.580  41.130  1.00  0.00           C
ATOM   3015  HE1 LYS A 843      63.410  40.970  40.240  1.00  0.00           H
ATOM   3016  HE2 LYS A 843      62.060  41.270  41.400  1.00  0.00           H
ATOM   3017  NZ  LYS A 843      62.370  39.220  40.810  1.00  0.00           N
ATOM   3018  HZ1 LYS A 843      62.410  39.080  39.790  1.00  0.00           H
ATOM   3019  HZ2 LYS A 843      61.350  39.210  41.060  1.00  0.00           H
ATOM   3020  HZ3 LYS A 843      62.930  38.430  41.170  1.00  0.00           H
ATOM   3021  C   LYS A 843      67.270  40.500  42.630  1.00  0.00           C
ATOM   3022  O   LYS A 843      67.180  39.930  41.510  1.00  0.00           O
ATOM   3023  N   GLN A 844      68.280  41.380  42.820  1.00  0.00           N
ATOM   3024  HN  GLN A 844      68.470  41.720  43.740  1.00  0.00           H
ATOM   3025  CA  GLN A 844      69.280  41.660  41.840  1.00  0.00           C
ATOM   3026  HA  GLN A 844      68.820  41.900  40.890  1.00  0.00           H
ATOM   3027  CB  GLN A 844      70.060  42.960  42.240  1.00  0.00           C
ATOM   3028  HB1 GLN A 844      70.940  43.060  41.580  1.00  0.00           H
ATOM   3029  HB2 GLN A 844      70.430  42.820  43.280  1.00  0.00           H
ATOM   3030  CG  GLN A 844      69.230  44.270  42.300  1.00  0.00           C
ATOM   3031  HG1 GLN A 844      69.860  45.180  42.390  1.00  0.00           H
ATOM   3032  HG2 GLN A 844      68.510  44.300  43.150  1.00  0.00           H
ATOM   3033  CD  GLN A 844      68.230  44.450  41.110  1.00  0.00           C
ATOM   3034  OE1 GLN A 844      67.000  44.520  41.310  1.00  0.00           O
ATOM   3035  NE2 GLN A 844      68.790  44.510  39.840  1.00  0.00           N
ATOM   3036 HE21 GLN A 844      68.320  44.950  39.070  1.00  0.00           H
ATOM   3037 HE22 GLN A 844      69.790  44.590  39.810  1.00  0.00           H
ATOM   3038  C   GLN A 844      70.330  40.620  41.520  1.00  0.00           C
ATOM   3039  O   GLN A 844      71.360  40.890  40.920  1.00  0.00           O
ATOM   3040  N   PHE A 845      70.070  39.390  41.920  1.00  0.00           N
ATOM   3041  HN  PHE A 845      69.230  39.150  42.400  1.00  0.00           H
ATOM   3042  CA  PHE A 845      71.110  38.300  41.820  1.00  0.00           C
ATOM   3043  HA  PHE A 845      72.100  38.720  41.910  1.00  0.00           H
ATOM   3044  CB  PHE A 845      70.970  37.440  43.090  1.00  0.00           C
ATOM   3045  HB1 PHE A 845      70.110  36.740  43.080  1.00  0.00           H
ATOM   3046  HB2 PHE A 845      70.920  38.030  44.040  1.00  0.00           H
ATOM   3047  CG  PHE A 845      72.180  36.580  43.230  1.00  0.00           C
ATOM   3048  CD1 PHE A 845      72.110  35.240  42.760  1.00  0.00           C
ATOM   3049  HD1 PHE A 845      71.180  35.000  42.280  1.00  0.00           H
ATOM   3050  CE1 PHE A 845      73.090  34.260  42.930  1.00  0.00           C
ATOM   3051  HE1 PHE A 845      72.980  33.270  42.530  1.00  0.00           H
ATOM   3052  CZ  PHE A 845      74.260  34.730  43.560  1.00  0.00           C
ATOM   3053  HZ  PHE A 845      75.100  34.060  43.620  1.00  0.00           H
ATOM   3054  CD2 PHE A 845      73.360  36.980  43.890  1.00  0.00           C
ATOM   3055  HD2 PHE A 845      73.360  37.970  44.320  1.00  0.00           H
ATOM   3056  CE2 PHE A 845      74.340  36.010  44.140  1.00  0.00           C
ATOM   3057  HE2 PHE A 845      75.230  36.410  44.590  1.00  0.00           H
ATOM   3058  C   PHE A 845      70.920  37.400  40.600  1.00  0.00           C
ATOM   3059  O   PHE A 845      71.880  36.740  40.200  1.00  0.00           O
ATOM   3060  N   LYS A 846      69.760  37.460  39.900  1.00  0.00           N
ATOM   3061  HN  LYS A 846      69.010  38.070  40.130  1.00  0.00           H
ATOM   3062  CA  LYS A 846      69.490  36.550  38.810  1.00  0.00           C
ATOM   3063  HA  LYS A 846      69.990  35.640  39.120  1.00  0.00           H
ATOM   3064  CB  LYS A 846      67.980  36.230  38.620  1.00  0.00           C
ATOM   3065  HB1 LYS A 846      67.690  35.630  39.520  1.00  0.00           H
ATOM   3066  HB2 LYS A 846      67.800  35.500  37.810  1.00  0.00           H
ATOM   3067  CG  LYS A 846      67.040  37.400  38.430  1.00  0.00           C
ATOM   3068  HG1 LYS A 846      67.150  37.690  37.370  1.00  0.00           H
ATOM   3069  HG2 LYS A 846      67.370  38.270  39.050  1.00  0.00           H
ATOM   3070  CD  LYS A 846      65.610  37.070  38.720  1.00  0.00           C
ATOM   3071  HD1 LYS A 846      65.000  37.920  38.380  1.00  0.00           H
ATOM   3072  HD2 LYS A 846      65.600  36.990  39.820  1.00  0.00           H
ATOM   3073  CE  LYS A 846      65.070  35.720  38.150  1.00  0.00           C
ATOM   3074  HE1 LYS A 846      65.550  34.830  38.610  1.00  0.00           H
ATOM   3075  HE2 LYS A 846      65.300  35.870  37.070  1.00  0.00           H
ATOM   3076  NZ  LYS A 846      63.710  35.560  38.500  1.00  0.00           N
ATOM   3077  HZ1 LYS A 846      63.510  35.210  39.470  1.00  0.00           H
ATOM   3078  HZ2 LYS A 846      63.200  34.860  37.920  1.00  0.00           H
ATOM   3079  HZ3 LYS A 846      63.190  36.470  38.510  1.00  0.00           H
ATOM   3080  C   LYS A 846      70.250  36.840  37.520  1.00  0.00           C
ATOM   3081  O   LYS A 846      70.270  36.060  36.590  1.00  0.00           O
ATOM   3082  N   THR A 847      71.010  37.980  37.510  1.00  0.00           N
ATOM   3083  HN  THR A 847      71.070  38.470  38.370  1.00  0.00           H
ATOM   3084  CA  THR A 847      71.780  38.410  36.350  1.00  0.00           C
ATOM   3085  HA  THR A 847      71.440  37.850  35.500  1.00  0.00           H
ATOM   3086  CB  THR A 847      71.650  39.860  35.940  1.00  0.00           C
ATOM   3087  HB  THR A 847      72.510  40.060  35.260  1.00  0.00           H
ATOM   3088  OG1 THR A 847      71.790  40.710  37.070  1.00  0.00           O
ATOM   3089  HG1 THR A 847      70.950  40.830  37.510  1.00  0.00           H
ATOM   3090  CG2 THR A 847      70.250  40.170  35.350  1.00  0.00           C
ATOM   3091 HG21 THR A 847      69.420  39.950  36.060  1.00  0.00           H
ATOM   3092 HG22 THR A 847      69.990  39.550  34.460  1.00  0.00           H
ATOM   3093 HG23 THR A 847      70.230  41.240  35.050  1.00  0.00           H
ATOM   3094  C   THR A 847      73.290  38.020  36.580  1.00  0.00           C
ATOM   3095  O   THR A 847      74.180  38.090  35.730  1.00  0.00           O
ATOM   3096  N   LYS A 848      73.630  37.600  37.810  1.00  0.00           N
ATOM   3097  HN  LYS A 848      72.960  37.310  38.490  1.00  0.00           H
ATOM   3098  CA  LYS A 848      75.010  37.620  38.340  1.00  0.00           C
ATOM   3099  HA  LYS A 848      75.500  38.560  38.170  1.00  0.00           H
ATOM   3100  CB  LYS A 848      74.920  37.390  39.920  1.00  0.00           C
ATOM   3101  HB1 LYS A 848      75.940  37.280  40.360  1.00  0.00           H
ATOM   3102  HB2 LYS A 848      74.290  36.530  40.200  1.00  0.00           H
ATOM   3103  CG  LYS A 848      74.480  38.680  40.670  1.00  0.00           C
ATOM   3104  HG1 LYS A 848      74.490  38.350  41.730  1.00  0.00           H
ATOM   3105  HG2 LYS A 848      73.440  38.960  40.400  1.00  0.00           H
ATOM   3106  CD  LYS A 848      75.570  39.860  40.660  1.00  0.00           C
ATOM   3107  HD1 LYS A 848      75.650  40.140  39.600  1.00  0.00           H
ATOM   3108  HD2 LYS A 848      76.580  39.500  40.990  1.00  0.00           H
ATOM   3109  CE  LYS A 848      75.300  41.150  41.490  1.00  0.00           C
ATOM   3110  HE1 LYS A 848      76.110  41.920  41.480  1.00  0.00           H
ATOM   3111  HE2 LYS A 848      75.310  40.850  42.560  1.00  0.00           H
ATOM   3112  NZ  LYS A 848      74.010  41.840  41.190  1.00  0.00           N
ATOM   3113  HZ1 LYS A 848      74.060  42.770  41.650  1.00  0.00           H
ATOM   3114  HZ2 LYS A 848      73.210  41.310  41.590  1.00  0.00           H
ATOM   3115  HZ3 LYS A 848      73.970  41.980  40.160  1.00  0.00           H
ATOM   3116  C   LYS A 848      75.960  36.540  37.710  1.00  0.00           C
ATOM   3117  O   LYS A 848      75.680  35.370  37.620  1.00  0.00           O
ATOM   3118  N   ARG A 849      77.150  37.020  37.250  1.00  0.00           N
ATOM   3119  HN  ARG A 849      77.350  37.910  37.630  1.00  0.00           H
ATOM   3120  CA  ARG A 849      78.300  36.310  36.620  1.00  0.00           C
ATOM   3121  HA  ARG A 849      77.980  36.100  35.610  1.00  0.00           H
ATOM   3122  CB  ARG A 849      79.510  37.290  36.630  1.00  0.00           C
ATOM   3123  HB1 ARG A 849      79.080  38.290  36.420  1.00  0.00           H
ATOM   3124  HB2 ARG A 849      80.220  36.920  35.870  1.00  0.00           H
ATOM   3125  CG  ARG A 849      80.300  37.440  37.980  1.00  0.00           C
ATOM   3126  HG1 ARG A 849      80.730  36.470  38.330  1.00  0.00           H
ATOM   3127  HG2 ARG A 849      79.570  37.620  38.790  1.00  0.00           H
ATOM   3128  CD  ARG A 849      81.320  38.590  38.020  1.00  0.00           C
ATOM   3129  HD1 ARG A 849      82.110  38.500  37.240  1.00  0.00           H
ATOM   3130  HD2 ARG A 849      81.790  38.710  39.020  1.00  0.00           H
ATOM   3131  NE  ARG A 849      80.620  39.810  37.770  1.00  0.00           N
ATOM   3132  HE  ARG A 849      79.650  39.800  37.520  1.00  0.00           H
ATOM   3133  CZ  ARG A 849      81.300  40.930  37.470  1.00  0.00           C
ATOM   3134  NH1 ARG A 849      82.570  41.060  37.580  1.00  0.00           N
ATOM   3135 HH11 ARG A 849      83.170  40.410  38.030  1.00  0.00           H
ATOM   3136 HH12 ARG A 849      82.930  41.990  37.460  1.00  0.00           H
ATOM   3137  NH2 ARG A 849      80.630  42.040  37.090  1.00  0.00           N
ATOM   3138 HH21 ARG A 849      79.660  42.000  36.900  1.00  0.00           H
ATOM   3139 HH22 ARG A 849      81.130  42.910  37.060  1.00  0.00           H
ATOM   3140  C   ARG A 849      78.670  35.030  37.400  1.00  0.00           C
ATOM   3141  O   ARG A 849      78.210  34.880  38.570  1.00  0.00           O
ATOM   3142  N   TYR A 850      79.450  34.060  36.780  1.00  0.00           N
ATOM   3143  HN  TYR A 850      79.920  34.210  35.920  1.00  0.00           H
ATOM   3144  CA  TYR A 850      79.910  32.850  37.490  1.00  0.00           C
ATOM   3145  HA  TYR A 850      80.750  32.600  36.860  1.00  0.00           H
ATOM   3146  CB  TYR A 850      80.580  33.060  38.910  1.00  0.00           C
ATOM   3147  HB1 TYR A 850      79.840  33.190  39.730  1.00  0.00           H
ATOM   3148  HB2 TYR A 850      81.210  33.980  38.890  1.00  0.00           H
ATOM   3149  CG  TYR A 850      81.410  31.890  39.360  1.00  0.00           C
ATOM   3150  CD1 TYR A 850      81.240  31.430  40.670  1.00  0.00           C
ATOM   3151  HD1 TYR A 850      80.710  32.000  41.420  1.00  0.00           H
ATOM   3152  CE1 TYR A 850      81.880  30.270  41.140  1.00  0.00           C
ATOM   3153  HE1 TYR A 850      81.710  29.940  42.150  1.00  0.00           H
ATOM   3154  CZ  TYR A 850      82.700  29.560  40.250  1.00  0.00           C
ATOM   3155  OH  TYR A 850      83.370  28.420  40.680  1.00  0.00           O
ATOM   3156  HH  TYR A 850      84.130  28.230  40.120  1.00  0.00           H
ATOM   3157  CD2 TYR A 850      82.180  31.090  38.460  1.00  0.00           C
ATOM   3158  HD2 TYR A 850      82.300  31.350  37.420  1.00  0.00           H
ATOM   3159  CE2 TYR A 850      82.860  29.960  38.950  1.00  0.00           C
ATOM   3160  HE2 TYR A 850      83.430  29.330  38.290  1.00  0.00           H
ATOM   3161  C   TYR A 850      78.950  31.700  37.580  1.00  0.00           C
ATOM   3162  O   TYR A 850      79.080  30.690  36.930  1.00  0.00           O
ATOM   3163  N   PHE A 851      77.920  31.890  38.430  1.00  0.00           N
ATOM   3164  HN  PHE A 851      77.950  32.700  39.010  1.00  0.00           H
ATOM   3165  CA  PHE A 851      76.800  30.970  38.730  1.00  0.00           C
ATOM   3166  HA  PHE A 851      77.380  30.140  39.100  1.00  0.00           H
ATOM   3167  CB  PHE A 851      75.920  31.570  39.910  1.00  0.00           C
ATOM   3168  HB1 PHE A 851      75.460  30.710  40.440  1.00  0.00           H
ATOM   3169  HB2 PHE A 851      75.260  32.300  39.400  1.00  0.00           H
ATOM   3170  CG  PHE A 851      76.710  32.310  40.930  1.00  0.00           C
ATOM   3171  CD1 PHE A 851      77.590  31.640  41.710  1.00  0.00           C
ATOM   3172  HD1 PHE A 851      77.740  30.580  41.640  1.00  0.00           H
ATOM   3173  CE1 PHE A 851      78.360  32.320  42.680  1.00  0.00           C
ATOM   3174  HE1 PHE A 851      79.000  31.810  43.380  1.00  0.00           H
ATOM   3175  CZ  PHE A 851      78.170  33.700  42.870  1.00  0.00           C
ATOM   3176  HZ  PHE A 851      78.710  34.330  43.570  1.00  0.00           H
ATOM   3177  CD2 PHE A 851      76.430  33.720  41.090  1.00  0.00           C
ATOM   3178  HD2 PHE A 851      75.710  34.270  40.510  1.00  0.00           H
ATOM   3179  CE2 PHE A 851      77.260  34.390  42.030  1.00  0.00           C
ATOM   3180  HE2 PHE A 851      77.070  35.450  42.200  1.00  0.00           H
ATOM   3181  C   PHE A 851      76.000  30.640  37.530  1.00  0.00           C
ATOM   3182  O   PHE A 851      75.630  31.550  36.820  1.00  0.00           O
ATOM   3183  N   PRO A 852      75.620  29.380  37.300  1.00  0.00           N
ATOM   3184  CD  PRO A 852      76.100  28.220  38.060  1.00  0.00           C
ATOM   3185  HD1 PRO A 852      75.640  28.200  39.070  1.00  0.00           H
ATOM   3186  HD2 PRO A 852      77.180  28.360  38.280  1.00  0.00           H
ATOM   3187  CA  PRO A 852      74.550  29.000  36.380  1.00  0.00           C
ATOM   3188  HA  PRO A 852      74.910  29.110  35.360  1.00  0.00           H
ATOM   3189  CB  PRO A 852      74.290  27.580  36.670  1.00  0.00           C
ATOM   3190  HB1 PRO A 852      73.970  27.140  35.700  1.00  0.00           H
ATOM   3191  HB2 PRO A 852      73.630  27.350  37.530  1.00  0.00           H
ATOM   3192  CG  PRO A 852      75.690  27.080  37.100  1.00  0.00           C
ATOM   3193  HG1 PRO A 852      75.540  26.060  37.510  1.00  0.00           H
ATOM   3194  HG2 PRO A 852      76.360  27.060  36.210  1.00  0.00           H
ATOM   3195  C   PRO A 852      73.150  29.720  36.600  1.00  0.00           C
ATOM   3196  O   PRO A 852      72.660  29.820  37.760  1.00  0.00           O
ATOM   3197  N   THR A 853      72.510  30.210  35.530  1.00  0.00           N
ATOM   3198  HN  THR A 853      72.910  30.080  34.620  1.00  0.00           H
ATOM   3199  CA  THR A 853      71.220  30.910  35.550  1.00  0.00           C
ATOM   3200  HA  THR A 853      71.390  31.890  35.970  1.00  0.00           H
ATOM   3201  CB  THR A 853      70.600  31.020  34.180  1.00  0.00           C
ATOM   3202  HB  THR A 853      70.450  29.990  33.800  1.00  0.00           H
ATOM   3203  OG1 THR A 853      71.530  31.670  33.370  1.00  0.00           O
ATOM   3204  HG1 THR A 853      71.270  31.560  32.450  1.00  0.00           H
ATOM   3205  CG2 THR A 853      69.500  31.980  34.130  1.00  0.00           C
ATOM   3206 HG21 THR A 853      68.650  31.600  34.740  1.00  0.00           H
ATOM   3207 HG22 THR A 853      69.130  32.200  33.100  1.00  0.00           H
ATOM   3208 HG23 THR A 853      69.910  32.960  34.460  1.00  0.00           H
ATOM   3209  C   THR A 853      70.170  30.290  36.450  1.00  0.00           C
ATOM   3210  O   THR A 853      69.460  30.940  37.220  1.00  0.00           O
ATOM   3211  N   LYS A 854      69.860  29.030  36.390  1.00  0.00           N
ATOM   3212  HN  LYS A 854      70.380  28.440  35.790  1.00  0.00           H
ATOM   3213  CA  LYS A 854      68.810  28.370  37.200  1.00  0.00           C
ATOM   3214  HA  LYS A 854      67.930  28.960  36.980  1.00  0.00           H
ATOM   3215  CB  LYS A 854      68.590  26.920  36.650  1.00  0.00           C
ATOM   3216  HB1 LYS A 854      67.890  26.360  37.310  1.00  0.00           H
ATOM   3217  HB2 LYS A 854      69.600  26.470  36.750  1.00  0.00           H
ATOM   3218  CG  LYS A 854      68.040  26.740  35.230  1.00  0.00           C
ATOM   3219  HG1 LYS A 854      68.040  25.640  35.110  1.00  0.00           H
ATOM   3220  HG2 LYS A 854      68.640  27.080  34.360  1.00  0.00           H
ATOM   3221  CD  LYS A 854      66.690  27.410  35.010  1.00  0.00           C
ATOM   3222  HD1 LYS A 854      66.930  28.480  34.840  1.00  0.00           H
ATOM   3223  HD2 LYS A 854      65.970  27.480  35.850  1.00  0.00           H
ATOM   3224  CE  LYS A 854      65.840  26.840  33.880  1.00  0.00           C
ATOM   3225  HE1 LYS A 854      66.380  26.890  32.910  1.00  0.00           H
ATOM   3226  HE2 LYS A 854      64.930  27.460  33.840  1.00  0.00           H
ATOM   3227  NZ  LYS A 854      65.530  25.440  34.200  1.00  0.00           N
ATOM   3228  HZ1 LYS A 854      66.290  24.890  34.630  1.00  0.00           H
ATOM   3229  HZ2 LYS A 854      65.260  24.910  33.340  1.00  0.00           H
ATOM   3230  HZ3 LYS A 854      64.680  25.350  34.800  1.00  0.00           H
ATOM   3231  C   LYS A 854      68.980  28.410  38.750  1.00  0.00           C
ATOM   3232  O   LYS A 854      68.010  28.730  39.490  1.00  0.00           O
ATOM   3233  N   VAL A 855      70.280  28.240  39.160  1.00  0.00           N
ATOM   3234  HN  VAL A 855      70.960  27.760  38.610  1.00  0.00           H
ATOM   3235  CA  VAL A 855      70.790  28.550  40.510  1.00  0.00           C
ATOM   3236  HA  VAL A 855      70.210  27.990  41.240  1.00  0.00           H
ATOM   3237  CB  VAL A 855      72.240  28.120  40.670  1.00  0.00           C
ATOM   3238  HB  VAL A 855      72.960  28.550  39.930  1.00  0.00           H
ATOM   3239  CG1 VAL A 855      72.810  28.520  42.120  1.00  0.00           C
ATOM   3240 HG11 VAL A 855      72.030  28.040  42.740  1.00  0.00           H
ATOM   3241 HG12 VAL A 855      72.900  29.580  42.400  1.00  0.00           H
ATOM   3242 HG13 VAL A 855      73.740  27.920  42.240  1.00  0.00           H
ATOM   3243  CG2 VAL A 855      72.390  26.630  40.560  1.00  0.00           C
ATOM   3244 HG21 VAL A 855      73.460  26.320  40.540  1.00  0.00           H
ATOM   3245 HG22 VAL A 855      71.970  26.410  39.560  1.00  0.00           H
ATOM   3246 HG23 VAL A 855      71.900  26.120  41.420  1.00  0.00           H
ATOM   3247  C   VAL A 855      70.630  29.900  41.040  1.00  0.00           C
ATOM   3248  O   VAL A 855      69.970  30.100  42.040  1.00  0.00           O
ATOM   3249  N   ARG A 856      71.110  30.950  40.290  1.00  0.00           N
ATOM   3250  HN  ARG A 856      71.520  30.710  39.410  1.00  0.00           H
ATOM   3251  CA  ARG A 856      71.100  32.360  40.590  1.00  0.00           C
ATOM   3252  HA  ARG A 856      71.450  32.320  41.600  1.00  0.00           H
ATOM   3253  CB  ARG A 856      72.080  33.210  39.800  1.00  0.00           C
ATOM   3254  HB1 ARG A 856      73.120  33.010  40.120  1.00  0.00           H
ATOM   3255  HB2 ARG A 856      71.830  34.270  40.010  1.00  0.00           H
ATOM   3256  CG  ARG A 856      72.020  33.090  38.260  1.00  0.00           C
ATOM   3257  HG1 ARG A 856      70.940  33.200  37.990  1.00  0.00           H
ATOM   3258  HG2 ARG A 856      72.230  32.050  37.920  1.00  0.00           H
ATOM   3259  CD  ARG A 856      73.010  34.090  37.610  1.00  0.00           C
ATOM   3260  HD1 ARG A 856      74.020  33.630  37.690  1.00  0.00           H
ATOM   3261  HD2 ARG A 856      73.030  35.040  38.190  1.00  0.00           H
ATOM   3262  NE  ARG A 856      72.580  34.410  36.240  1.00  0.00           N
ATOM   3263  HE  ARG A 856      71.650  34.460  35.880  1.00  0.00           H
ATOM   3264  CZ  ARG A 856      73.440  34.370  35.250  1.00  0.00           C
ATOM   3265  NH1 ARG A 856      74.750  34.310  35.310  1.00  0.00           N
ATOM   3266 HH11 ARG A 856      75.000  34.310  36.280  1.00  0.00           H
ATOM   3267 HH12 ARG A 856      75.270  34.890  34.690  1.00  0.00           H
ATOM   3268  NH2 ARG A 856      73.020  34.620  34.040  1.00  0.00           N
ATOM   3269 HH21 ARG A 856      73.690  34.450  33.320  1.00  0.00           H
ATOM   3270 HH22 ARG A 856      72.120  34.910  33.730  1.00  0.00           H
ATOM   3271  C   ARG A 856      69.680  32.860  40.590  1.00  0.00           C
ATOM   3272  O   ARG A 856      69.280  33.550  41.520  1.00  0.00           O
ATOM   3273  N   SER A 857      68.840  32.400  39.620  1.00  0.00           N
ATOM   3274  HN  SER A 857      69.210  31.860  38.870  1.00  0.00           H
ATOM   3275  CA  SER A 857      67.440  32.590  39.510  1.00  0.00           C
ATOM   3276  HA  SER A 857      67.210  33.650  39.450  1.00  0.00           H
ATOM   3277  CB  SER A 857      66.670  31.910  38.380  1.00  0.00           C
ATOM   3278  HB1 SER A 857      66.670  30.810  38.490  1.00  0.00           H
ATOM   3279  HB2 SER A 857      67.110  32.050  37.360  1.00  0.00           H
ATOM   3280  OG  SER A 857      65.330  32.390  38.290  1.00  0.00           O
ATOM   3281  HG1 SER A 857      64.920  31.810  38.930  1.00  0.00           H
ATOM   3282  C   SER A 857      66.740  32.140  40.810  1.00  0.00           C
ATOM   3283  O   SER A 857      66.010  32.920  41.400  1.00  0.00           O
ATOM   3284  N   THR A 858      66.890  30.890  41.250  1.00  0.00           N
ATOM   3285  HN  THR A 858      67.370  30.230  40.690  1.00  0.00           H
ATOM   3286  CA  THR A 858      66.240  30.410  42.400  1.00  0.00           C
ATOM   3287  HA  THR A 858      65.210  30.730  42.340  1.00  0.00           H
ATOM   3288  CB  THR A 858      66.520  28.900  42.570  1.00  0.00           C
ATOM   3289  HB  THR A 858      67.620  28.740  42.530  1.00  0.00           H
ATOM   3290  OG1 THR A 858      65.960  28.240  41.420  1.00  0.00           O
ATOM   3291  HG1 THR A 858      66.310  28.650  40.620  1.00  0.00           H
ATOM   3292  CG2 THR A 858      65.970  28.250  43.800  1.00  0.00           C
ATOM   3293 HG21 THR A 858      66.310  27.200  43.640  1.00  0.00           H
ATOM   3294 HG22 THR A 858      64.870  28.320  43.720  1.00  0.00           H
ATOM   3295 HG23 THR A 858      66.280  28.680  44.770  1.00  0.00           H
ATOM   3296  C   THR A 858      66.740  31.050  43.650  1.00  0.00           C
ATOM   3297  O   THR A 858      65.870  31.290  44.470  1.00  0.00           O
ATOM   3298  N   ILE A 859      68.040  31.430  43.810  1.00  0.00           N
ATOM   3299  HN  ILE A 859      68.710  31.240  43.100  1.00  0.00           H
ATOM   3300  CA  ILE A 859      68.510  32.110  45.020  1.00  0.00           C
ATOM   3301  HA  ILE A 859      68.070  31.670  45.900  1.00  0.00           H
ATOM   3302  CB  ILE A 859      69.990  32.150  45.130  1.00  0.00           C
ATOM   3303  HB  ILE A 859      70.440  32.710  44.290  1.00  0.00           H
ATOM   3304  CG2 ILE A 859      70.360  32.870  46.510  1.00  0.00           C
ATOM   3305 HG21 ILE A 859      69.960  33.900  46.670  1.00  0.00           H
ATOM   3306 HG22 ILE A 859      71.450  33.090  46.480  1.00  0.00           H
ATOM   3307 HG23 ILE A 859      70.050  32.130  47.280  1.00  0.00           H
ATOM   3308  CG1 ILE A 859      70.800  30.780  45.170  1.00  0.00           C
ATOM   3309 HG11 ILE A 859      70.300  30.040  44.520  1.00  0.00           H
ATOM   3310 HG12 ILE A 859      70.710  30.400  46.220  1.00  0.00           H
ATOM   3311  CD  ILE A 859      72.290  30.970  44.810  1.00  0.00           C
ATOM   3312  HD1 ILE A 859      72.280  31.280  43.750  1.00  0.00           H
ATOM   3313  HD2 ILE A 859      72.970  30.120  45.030  1.00  0.00           H
ATOM   3314  HD3 ILE A 859      72.770  31.750  45.440  1.00  0.00           H
ATOM   3315  C   ILE A 859      67.920  33.570  44.980  1.00  0.00           C
ATOM   3316  O   ILE A 859      67.610  34.200  46.010  1.00  0.00           O
ATOM   3317  N   SER A 860      67.710  34.250  43.860  1.00  0.00           N
ATOM   3318  HN  SER A 860      68.050  33.800  43.030  1.00  0.00           H
ATOM   3319  CA  SER A 860      66.980  35.480  43.700  1.00  0.00           C
ATOM   3320  HA  SER A 860      67.350  36.220  44.400  1.00  0.00           H
ATOM   3321  CB  SER A 860      67.070  36.060  42.230  1.00  0.00           C
ATOM   3322  HB1 SER A 860      66.700  35.280  41.520  1.00  0.00           H
ATOM   3323  HB2 SER A 860      68.140  36.170  41.940  1.00  0.00           H
ATOM   3324  OG  SER A 860      66.500  37.320  42.100  1.00  0.00           O
ATOM   3325  HG1 SER A 860      66.960  37.960  42.630  1.00  0.00           H
ATOM   3326  C   SER A 860      65.500  35.290  43.930  1.00  0.00           C
ATOM   3327  O   SER A 860      64.830  36.150  44.480  1.00  0.00           O
ATOM   3328  N   ASP A 861      64.880  34.170  43.490  1.00  0.00           N
ATOM   3329  HN  ASP A 861      65.380  33.670  42.790  1.00  0.00           H
ATOM   3330  CA  ASP A 861      63.440  33.900  43.580  1.00  0.00           C
ATOM   3331  HA  ASP A 861      62.910  34.770  43.230  1.00  0.00           H
ATOM   3332  CB  ASP A 861      62.960  32.770  42.610  1.00  0.00           C
ATOM   3333  HB1 ASP A 861      61.890  32.530  42.790  1.00  0.00           H
ATOM   3334  HB2 ASP A 861      63.550  31.860  42.830  1.00  0.00           H
ATOM   3335  CG  ASP A 861      63.060  33.200  41.160  1.00  0.00           C
ATOM   3336  OD1 ASP A 861      62.790  32.280  40.300  1.00  0.00           O
ATOM   3337  OD2 ASP A 861      63.280  34.370  40.820  1.00  0.00           O
ATOM   3338  C   ASP A 861      62.990  33.640  44.980  1.00  0.00           C
ATOM   3339  O   ASP A 861      61.910  34.090  45.420  1.00  0.00           O
ATOM   3340  N   PHE A 862      63.880  33.010  45.760  1.00  0.00           N
ATOM   3341  HN  PHE A 862      64.790  32.650  45.520  1.00  0.00           H
ATOM   3342  CA  PHE A 862      63.580  32.740  47.260  1.00  0.00           C
ATOM   3343  HA  PHE A 862      62.520  32.700  47.440  1.00  0.00           H
ATOM   3344  CB  PHE A 862      64.140  31.300  47.730  1.00  0.00           C
ATOM   3345  HB1 PHE A 862      64.120  31.260  48.840  1.00  0.00           H
ATOM   3346  HB2 PHE A 862      65.170  31.150  47.370  1.00  0.00           H
ATOM   3347  CG  PHE A 862      63.210  30.200  47.380  1.00  0.00           C
ATOM   3348  CD1 PHE A 862      63.210  29.590  46.090  1.00  0.00           C
ATOM   3349  HD1 PHE A 862      63.890  29.900  45.310  1.00  0.00           H
ATOM   3350  CE1 PHE A 862      62.380  28.500  45.690  1.00  0.00           C
ATOM   3351  HE1 PHE A 862      62.440  28.170  44.660  1.00  0.00           H
ATOM   3352  CZ  PHE A 862      61.480  28.070  46.670  1.00  0.00           C
ATOM   3353  HZ  PHE A 862      60.730  27.300  46.530  1.00  0.00           H
ATOM   3354  CD2 PHE A 862      62.190  29.820  48.260  1.00  0.00           C
ATOM   3355  HD2 PHE A 862      62.000  30.330  49.210  1.00  0.00           H
ATOM   3356  CE2 PHE A 862      61.380  28.720  47.900  1.00  0.00           C
ATOM   3357  HE2 PHE A 862      60.540  28.520  48.540  1.00  0.00           H
ATOM   3358  C   PHE A 862      64.150  33.870  48.090  1.00  0.00           C
ATOM   3359  O   PHE A 862      64.440  33.700  49.260  1.00  0.00           O
ATOM   3360  N   ALA A 863      64.330  35.080  47.500  1.00  0.00           N
ATOM   3361  HN  ALA A 863      63.970  35.360  46.620  1.00  0.00           H
ATOM   3362  CA  ALA A 863      65.020  36.190  48.260  1.00  0.00           C
ATOM   3363  HA  ALA A 863      66.060  35.920  48.270  1.00  0.00           H
ATOM   3364  CB  ALA A 863      64.920  37.490  47.430  1.00  0.00           C
ATOM   3365  HB1 ALA A 863      63.880  37.640  47.070  1.00  0.00           H
ATOM   3366  HB2 ALA A 863      65.510  37.380  46.500  1.00  0.00           H
ATOM   3367  HB3 ALA A 863      65.200  38.450  47.930  1.00  0.00           H
ATOM   3368  C   ALA A 863      64.630  36.660  49.630  1.00  0.00           C
ATOM   3369  O   ALA A 863      65.430  36.760  50.530  1.00  0.00           O
ATOM   3370  N   VAL A 864      63.340  37.010  49.850  1.00  0.00           N
ATOM   3371  HN  VAL A 864      62.730  36.930  49.060  1.00  0.00           H
ATOM   3372  CA  VAL A 864      62.760  37.390  51.070  1.00  0.00           C
ATOM   3373  HA  VAL A 864      63.480  38.040  51.550  1.00  0.00           H
ATOM   3374  CB  VAL A 864      61.460  38.160  50.960  1.00  0.00           C
ATOM   3375  HB  VAL A 864      60.860  37.540  50.260  1.00  0.00           H
ATOM   3376  CG1 VAL A 864      60.680  38.160  52.290  1.00  0.00           C
ATOM   3377 HG11 VAL A 864      60.400  37.140  52.590  1.00  0.00           H
ATOM   3378 HG12 VAL A 864      59.720  38.730  52.190  1.00  0.00           H
ATOM   3379 HG13 VAL A 864      61.460  38.590  52.960  1.00  0.00           H
ATOM   3380  CG2 VAL A 864      61.640  39.560  50.280  1.00  0.00           C
ATOM   3381 HG21 VAL A 864      62.370  40.100  50.930  1.00  0.00           H
ATOM   3382 HG22 VAL A 864      60.690  40.130  50.280  1.00  0.00           H
ATOM   3383 HG23 VAL A 864      62.120  39.490  49.280  1.00  0.00           H
ATOM   3384  C   VAL A 864      62.650  36.230  52.130  1.00  0.00           C
ATOM   3385  O   VAL A 864      63.010  36.470  53.300  1.00  0.00           O
ATOM   3386  N   PHE A 865      62.280  34.950  51.790  1.00  0.00           N
ATOM   3387  HN  PHE A 865      62.190  34.640  50.840  1.00  0.00           H
ATOM   3388  CA  PHE A 865      62.440  33.850  52.740  1.00  0.00           C
ATOM   3389  HA  PHE A 865      61.940  34.100  53.670  1.00  0.00           H
ATOM   3390  CB  PHE A 865      61.840  32.510  52.140  1.00  0.00           C
ATOM   3391  HB1 PHE A 865      62.150  32.310  51.100  1.00  0.00           H
ATOM   3392  HB2 PHE A 865      60.750  32.720  52.080  1.00  0.00           H
ATOM   3393  CG  PHE A 865      61.980  31.300  53.020  1.00  0.00           C
ATOM   3394  CD1 PHE A 865      63.060  30.380  52.890  1.00  0.00           C
ATOM   3395  HD1 PHE A 865      63.820  30.530  52.150  1.00  0.00           H
ATOM   3396  CE1 PHE A 865      63.020  29.190  53.720  1.00  0.00           C
ATOM   3397  HE1 PHE A 865      63.860  28.540  53.520  1.00  0.00           H
ATOM   3398  CZ  PHE A 865      62.100  28.970  54.700  1.00  0.00           C
ATOM   3399  HZ  PHE A 865      62.070  28.260  55.510  1.00  0.00           H
ATOM   3400  CD2 PHE A 865      61.010  31.050  54.030  1.00  0.00           C
ATOM   3401  HD2 PHE A 865      60.250  31.800  54.180  1.00  0.00           H
ATOM   3402  CE2 PHE A 865      61.000  29.880  54.760  1.00  0.00           C
ATOM   3403  HE2 PHE A 865      60.220  29.710  55.490  1.00  0.00           H
ATOM   3404  C   PHE A 865      63.920  33.640  53.120  1.00  0.00           C
ATOM   3405  O   PHE A 865      64.300  33.410  54.260  1.00  0.00           O
ATOM   3406  N   LEU A 866      64.860  33.700  52.160  1.00  0.00           N
ATOM   3407  HN  LEU A 866      64.740  33.790  51.190  1.00  0.00           H
ATOM   3408  CA  LEU A 866      66.290  33.720  52.540  1.00  0.00           C
ATOM   3409  HA  LEU A 866      66.400  32.790  53.080  1.00  0.00           H
ATOM   3410  CB  LEU A 866      67.280  33.790  51.320  1.00  0.00           C
ATOM   3411  HB1 LEU A 866      68.260  34.100  51.730  1.00  0.00           H
ATOM   3412  HB2 LEU A 866      66.890  34.560  50.610  1.00  0.00           H
ATOM   3413  CG  LEU A 866      67.610  32.480  50.560  1.00  0.00           C
ATOM   3414  HG  LEU A 866      66.740  31.790  50.610  1.00  0.00           H
ATOM   3415  CD1 LEU A 866      67.910  32.780  49.040  1.00  0.00           C
ATOM   3416 HD11 LEU A 866      68.070  31.760  48.620  1.00  0.00           H
ATOM   3417 HD12 LEU A 866      68.730  33.530  49.010  1.00  0.00           H
ATOM   3418 HD13 LEU A 866      67.210  33.090  48.230  1.00  0.00           H
ATOM   3419  CD2 LEU A 866      68.800  31.890  51.310  1.00  0.00           C
ATOM   3420 HD21 LEU A 866      69.750  32.440  51.160  1.00  0.00           H
ATOM   3421 HD22 LEU A 866      69.070  30.890  50.920  1.00  0.00           H
ATOM   3422 HD23 LEU A 866      68.560  31.790  52.390  1.00  0.00           H
ATOM   3423  C   LEU A 866      66.650  34.840  53.470  1.00  0.00           C
ATOM   3424  O   LEU A 866      67.300  34.560  54.480  1.00  0.00           O
ATOM   3425  N   THR A 867      66.120  36.070  53.250  1.00  0.00           N
ATOM   3426  HN  THR A 867      65.450  36.350  52.570  1.00  0.00           H
ATOM   3427  CA  THR A 867      66.410  37.230  54.020  1.00  0.00           C
ATOM   3428  HA  THR A 867      67.480  37.370  54.000  1.00  0.00           H
ATOM   3429  CB  THR A 867      65.750  38.540  53.470  1.00  0.00           C
ATOM   3430  HB  THR A 867      64.660  38.440  53.360  1.00  0.00           H
ATOM   3431  OG1 THR A 867      66.290  38.890  52.170  1.00  0.00           O
ATOM   3432  HG1 THR A 867      66.220  38.110  51.610  1.00  0.00           H
ATOM   3433  CG2 THR A 867      65.960  39.700  54.440  1.00  0.00           C
ATOM   3434 HG21 THR A 867      65.370  39.800  55.370  1.00  0.00           H
ATOM   3435 HG22 THR A 867      65.880  40.630  53.850  1.00  0.00           H
ATOM   3436 HG23 THR A 867      67.050  39.750  54.620  1.00  0.00           H
ATOM   3437  C   THR A 867      66.120  37.070  55.470  1.00  0.00           C
ATOM   3438  O   THR A 867      66.840  37.380  56.400  1.00  0.00           O
ATOM   3439  N   ILE A 868      64.960  36.450  55.710  1.00  0.00           N
ATOM   3440  HN  ILE A 868      64.340  36.220  54.950  1.00  0.00           H
ATOM   3441  CA  ILE A 868      64.490  36.160  57.060  1.00  0.00           C
ATOM   3442  HA  ILE A 868      64.580  37.030  57.690  1.00  0.00           H
ATOM   3443  CB  ILE A 868      63.030  35.800  56.980  1.00  0.00           C
ATOM   3444  HB  ILE A 868      62.900  34.920  56.340  1.00  0.00           H
ATOM   3445  CG2 ILE A 868      62.530  35.430  58.420  1.00  0.00           C
ATOM   3446 HG21 ILE A 868      63.020  34.600  58.970  1.00  0.00           H
ATOM   3447 HG22 ILE A 868      61.480  35.090  58.470  1.00  0.00           H
ATOM   3448 HG23 ILE A 868      62.670  36.270  59.140  1.00  0.00           H
ATOM   3449  CG1 ILE A 868      62.280  37.060  56.330  1.00  0.00           C
ATOM   3450 HG11 ILE A 868      62.740  37.360  55.360  1.00  0.00           H
ATOM   3451 HG12 ILE A 868      62.350  37.840  57.130  1.00  0.00           H
ATOM   3452  CD  ILE A 868      60.760  36.750  56.100  1.00  0.00           C
ATOM   3453  HD1 ILE A 868      60.260  37.700  55.790  1.00  0.00           H
ATOM   3454  HD2 ILE A 868      60.310  36.400  57.040  1.00  0.00           H
ATOM   3455  HD3 ILE A 868      60.500  36.050  55.280  1.00  0.00           H
ATOM   3456  C   ILE A 868      65.310  35.060  57.760  1.00  0.00           C
ATOM   3457  O   ILE A 868      65.580  35.090  58.940  1.00  0.00           O
ATOM   3458  N   VAL A 869      65.760  33.950  57.080  1.00  0.00           N
ATOM   3459  HN  VAL A 869      65.620  33.890  56.100  1.00  0.00           H
ATOM   3460  CA  VAL A 869      66.640  32.900  57.610  1.00  0.00           C
ATOM   3461  HA  VAL A 869      66.340  32.570  58.590  1.00  0.00           H
ATOM   3462  CB  VAL A 869      66.710  31.630  56.690  1.00  0.00           C
ATOM   3463  HB  VAL A 869      67.220  31.960  55.770  1.00  0.00           H
ATOM   3464  CG1 VAL A 869      67.620  30.560  57.410  1.00  0.00           C
ATOM   3465 HG11 VAL A 869      68.700  30.640  57.150  1.00  0.00           H
ATOM   3466 HG12 VAL A 869      67.280  29.570  57.040  1.00  0.00           H
ATOM   3467 HG13 VAL A 869      67.400  30.590  58.500  1.00  0.00           H
ATOM   3468  CG2 VAL A 869      65.230  31.110  56.610  1.00  0.00           C
ATOM   3469 HG21 VAL A 869      64.630  31.770  55.950  1.00  0.00           H
ATOM   3470 HG22 VAL A 869      64.880  31.020  57.660  1.00  0.00           H
ATOM   3471 HG23 VAL A 869      65.120  30.100  56.160  1.00  0.00           H
ATOM   3472  C   VAL A 869      68.040  33.430  57.850  1.00  0.00           C
ATOM   3473  O   VAL A 869      68.590  33.340  58.920  1.00  0.00           O
ATOM   3474  N   ILE A 870      68.570  34.250  56.900  1.00  0.00           N
ATOM   3475  HN  ILE A 870      68.240  34.260  55.960  1.00  0.00           H
ATOM   3476  CA  ILE A 870      69.880  34.900  57.110  1.00  0.00           C
ATOM   3477  HA  ILE A 870      70.570  34.140  57.460  1.00  0.00           H
ATOM   3478  CB  ILE A 870      70.460  35.570  55.770  1.00  0.00           C
ATOM   3479  HB  ILE A 870      69.630  36.190  55.360  1.00  0.00           H
ATOM   3480  CG2 ILE A 870      71.720  36.430  56.030  1.00  0.00           C
ATOM   3481 HG21 ILE A 870      72.500  35.930  56.630  1.00  0.00           H
ATOM   3482 HG22 ILE A 870      71.300  37.360  56.490  1.00  0.00           H
ATOM   3483 HG23 ILE A 870      72.110  36.780  55.050  1.00  0.00           H
ATOM   3484  CG1 ILE A 870      70.770  34.530  54.620  1.00  0.00           C
ATOM   3485 HG11 ILE A 870      69.970  33.770  54.530  1.00  0.00           H
ATOM   3486 HG12 ILE A 870      71.690  33.990  54.940  1.00  0.00           H
ATOM   3487  CD  ILE A 870      70.990  35.130  53.310  1.00  0.00           C
ATOM   3488  HD1 ILE A 870      70.870  34.400  52.490  1.00  0.00           H
ATOM   3489  HD2 ILE A 870      71.980  35.650  53.360  1.00  0.00           H
ATOM   3490  HD3 ILE A 870      70.230  35.940  53.220  1.00  0.00           H
ATOM   3491  C   ILE A 870      69.880  35.880  58.200  1.00  0.00           C
ATOM   3492  O   ILE A 870      70.590  35.760  59.170  1.00  0.00           O
ATOM   3493  N   MET A 871      68.930  36.830  58.210  1.00  0.00           N
ATOM   3494  HN  MET A 871      68.160  36.770  57.570  1.00  0.00           H
ATOM   3495  CA  MET A 871      68.850  37.800  59.270  1.00  0.00           C
ATOM   3496  HA  MET A 871      69.870  38.150  59.280  1.00  0.00           H
ATOM   3497  CB  MET A 871      68.000  39.050  59.000  1.00  0.00           C
ATOM   3498  HB1 MET A 871      67.860  39.740  59.860  1.00  0.00           H
ATOM   3499  HB2 MET A 871      66.980  38.780  58.650  1.00  0.00           H
ATOM   3500  CG  MET A 871      68.590  39.920  57.830  1.00  0.00           C
ATOM   3501  HG1 MET A 871      67.970  40.810  57.640  1.00  0.00           H
ATOM   3502  HG2 MET A 871      68.520  39.380  56.860  1.00  0.00           H
ATOM   3503  SD  MET A 871      70.340  40.420  57.970  1.00  0.00           S
ATOM   3504  CE  MET A 871      70.380  41.420  59.530  1.00  0.00           C
ATOM   3505  HE1 MET A 871      70.790  40.770  60.340  1.00  0.00           H
ATOM   3506  HE2 MET A 871      69.410  41.700  60.000  1.00  0.00           H
ATOM   3507  HE3 MET A 871      71.100  42.260  59.450  1.00  0.00           H
ATOM   3508  C   MET A 871      68.570  37.170  60.740  1.00  0.00           C
ATOM   3509  O   MET A 871      69.080  37.680  61.690  1.00  0.00           O
ATOM   3510  N   VAL A 872      67.750  36.120  60.970  1.00  0.00           N
ATOM   3511  HN  VAL A 872      67.150  35.850  60.220  1.00  0.00           H
ATOM   3512  CA  VAL A 872      67.570  35.530  62.320  1.00  0.00           C
ATOM   3513  HA  VAL A 872      67.510  36.350  63.010  1.00  0.00           H
ATOM   3514  CB  VAL A 872      66.250  34.780  62.360  1.00  0.00           C
ATOM   3515  HB  VAL A 872      65.610  34.960  61.460  1.00  0.00           H
ATOM   3516  CG1 VAL A 872      66.450  33.180  62.240  1.00  0.00           C
ATOM   3517 HG11 VAL A 872      66.730  32.910  63.280  1.00  0.00           H
ATOM   3518 HG12 VAL A 872      67.250  32.880  61.530  1.00  0.00           H
ATOM   3519 HG13 VAL A 872      65.520  32.640  61.990  1.00  0.00           H
ATOM   3520  CG2 VAL A 872      65.430  35.130  63.580  1.00  0.00           C
ATOM   3521 HG21 VAL A 872      64.380  34.740  63.500  1.00  0.00           H
ATOM   3522 HG22 VAL A 872      65.410  36.230  63.570  1.00  0.00           H
ATOM   3523 HG23 VAL A 872      65.960  34.870  64.530  1.00  0.00           H
ATOM   3524  C   VAL A 872      68.850  34.800  62.700  1.00  0.00           C
ATOM   3525  O   VAL A 872      69.210  34.760  63.860  1.00  0.00           O
ATOM   3526  N   THR A 873      69.590  34.210  61.740  1.00  0.00           N
ATOM   3527  HN  THR A 873      69.340  34.300  60.790  1.00  0.00           H
ATOM   3528  CA  THR A 873      70.920  33.570  61.970  1.00  0.00           C
ATOM   3529  HA  THR A 873      70.820  32.910  62.810  1.00  0.00           H
ATOM   3530  CB  THR A 873      71.410  32.860  60.790  1.00  0.00           C
ATOM   3531  HB  THR A 873      71.610  33.480  59.910  1.00  0.00           H
ATOM   3532  OG1 THR A 873      70.470  31.880  60.470  1.00  0.00           O
ATOM   3533  HG1 THR A 873      69.720  32.290  60.030  1.00  0.00           H
ATOM   3534  CG2 THR A 873      72.680  32.020  61.190  1.00  0.00           C
ATOM   3535 HG21 THR A 873      73.480  32.730  61.490  1.00  0.00           H
ATOM   3536 HG22 THR A 873      72.980  31.440  60.290  1.00  0.00           H
ATOM   3537 HG23 THR A 873      72.370  31.380  62.050  1.00  0.00           H
ATOM   3538  C   THR A 873      71.820  34.720  62.510  1.00  0.00           C
ATOM   3539  O   THR A 873      72.710  34.530  63.330  1.00  0.00           O
ATOM   3540  N   ILE A 874      71.650  35.970  62.010  1.00  0.00           N
ATOM   3541  HN  ILE A 874      71.100  36.080  61.200  1.00  0.00           H
ATOM   3542  CA  ILE A 874      72.350  37.100  62.590  1.00  0.00           C
ATOM   3543  HA  ILE A 874      73.280  36.710  62.980  1.00  0.00           H
ATOM   3544  CB  ILE A 874      72.580  38.230  61.540  1.00  0.00           C
ATOM   3545  HB  ILE A 874      71.550  38.540  61.280  1.00  0.00           H
ATOM   3546  CG2 ILE A 874      73.420  39.370  62.280  1.00  0.00           C
ATOM   3547 HG21 ILE A 874      72.780  39.920  63.020  1.00  0.00           H
ATOM   3548 HG22 ILE A 874      73.770  40.210  61.640  1.00  0.00           H
ATOM   3549 HG23 ILE A 874      74.300  38.990  62.830  1.00  0.00           H
ATOM   3550  CG1 ILE A 874      73.310  37.570  60.300  1.00  0.00           C
ATOM   3551 HG11 ILE A 874      73.380  38.340  59.510  1.00  0.00           H
ATOM   3552 HG12 ILE A 874      72.800  36.680  59.870  1.00  0.00           H
ATOM   3553  CD  ILE A 874      74.730  37.130  60.650  1.00  0.00           C
ATOM   3554  HD1 ILE A 874      75.190  36.690  59.730  1.00  0.00           H
ATOM   3555  HD2 ILE A 874      74.820  36.400  61.480  1.00  0.00           H
ATOM   3556  HD3 ILE A 874      75.350  37.990  60.970  1.00  0.00           H
ATOM   3557  C   ILE A 874      71.750  37.650  63.910  1.00  0.00           C
ATOM   3558  O   ILE A 874      72.490  37.980  64.870  1.00  0.00           O
ATOM   3559  N   ASP A 875      70.460  37.690  64.130  1.00  0.00           N
ATOM   3560  HN  ASP A 875      69.750  37.480  63.450  1.00  0.00           H
ATOM   3561  CA  ASP A 875      69.850  37.960  65.480  1.00  0.00           C
ATOM   3562  HA  ASP A 875      70.250  38.930  65.750  1.00  0.00           H
ATOM   3563  CB  ASP A 875      68.300  38.100  65.430  1.00  0.00           C
ATOM   3564  HB1 ASP A 875      67.850  37.170  65.020  1.00  0.00           H
ATOM   3565  HB2 ASP A 875      68.010  38.830  64.640  1.00  0.00           H
ATOM   3566  CG  ASP A 875      67.540  38.310  66.750  1.00  0.00           C
ATOM   3567  OD1 ASP A 875      67.710  39.390  67.290  1.00  0.00           O
ATOM   3568  OD2 ASP A 875      66.880  37.360  67.240  1.00  0.00           O
ATOM   3569  C   ASP A 875      70.310  36.980  66.640  1.00  0.00           C
ATOM   3570  O   ASP A 875      70.560  37.410  67.710  1.00  0.00           O
ATOM   3571  N   TYR A 876      70.360  35.670  66.260  1.00  0.00           N
ATOM   3572  HN  TYR A 876      70.080  35.360  65.350  1.00  0.00           H
ATOM   3573  CA  TYR A 876      70.970  34.670  67.070  1.00  0.00           C
ATOM   3574  HA  TYR A 876      70.430  34.720  68.010  1.00  0.00           H
ATOM   3575  CB  TYR A 876      70.770  33.280  66.380  1.00  0.00           C
ATOM   3576  HB1 TYR A 876      71.190  33.370  65.350  1.00  0.00           H
ATOM   3577  HB2 TYR A 876      69.750  32.920  66.130  1.00  0.00           H
ATOM   3578  CG  TYR A 876      71.340  32.190  67.200  1.00  0.00           C
ATOM   3579  CD1 TYR A 876      70.680  31.980  68.380  1.00  0.00           C
ATOM   3580  HD1 TYR A 876      69.860  32.630  68.630  1.00  0.00           H
ATOM   3581  CE1 TYR A 876      71.120  30.960  69.240  1.00  0.00           C
ATOM   3582  HE1 TYR A 876      70.640  30.940  70.220  1.00  0.00           H
ATOM   3583  CZ  TYR A 876      72.300  30.250  68.950  1.00  0.00           C
ATOM   3584  OH  TYR A 876      72.700  29.330  69.880  1.00  0.00           O
ATOM   3585  HH  TYR A 876      72.160  29.510  70.660  1.00  0.00           H
ATOM   3586  CD2 TYR A 876      72.430  31.370  66.890  1.00  0.00           C
ATOM   3587  HD2 TYR A 876      72.950  31.420  65.940  1.00  0.00           H
ATOM   3588  CE2 TYR A 876      72.980  30.440  67.760  1.00  0.00           C
ATOM   3589  HE2 TYR A 876      73.890  29.930  67.500  1.00  0.00           H
ATOM   3590  C   TYR A 876      72.450  35.010  67.340  1.00  0.00           C
ATOM   3591  O   TYR A 876      72.870  35.000  68.510  1.00  0.00           O
ATOM   3592  N   LEU A 877      73.270  35.380  66.340  1.00  0.00           N
ATOM   3593  HN  LEU A 877      72.920  35.300  65.420  1.00  0.00           H
ATOM   3594  CA  LEU A 877      74.660  35.760  66.480  1.00  0.00           C
ATOM   3595  HA  LEU A 877      75.090  35.060  67.170  1.00  0.00           H
ATOM   3596  CB  LEU A 877      75.320  35.750  65.030  1.00  0.00           C
ATOM   3597  HB1 LEU A 877      74.530  36.250  64.430  1.00  0.00           H
ATOM   3598  HB2 LEU A 877      75.380  34.690  64.690  1.00  0.00           H
ATOM   3599  CG  LEU A 877      76.690  36.440  64.820  1.00  0.00           C
ATOM   3600  HG  LEU A 877      76.560  37.440  65.300  1.00  0.00           H
ATOM   3601  CD1 LEU A 877      77.860  35.650  65.440  1.00  0.00           C
ATOM   3602 HD11 LEU A 877      78.830  35.980  65.020  1.00  0.00           H
ATOM   3603 HD12 LEU A 877      77.760  34.640  64.980  1.00  0.00           H
ATOM   3604 HD13 LEU A 877      77.880  35.650  66.560  1.00  0.00           H
ATOM   3605  CD2 LEU A 877      77.020  36.840  63.390  1.00  0.00           C
ATOM   3606 HD21 LEU A 877      77.080  35.910  62.790  1.00  0.00           H
ATOM   3607 HD22 LEU A 877      77.980  37.390  63.260  1.00  0.00           H
ATOM   3608 HD23 LEU A 877      76.140  37.410  63.000  1.00  0.00           H
ATOM   3609  C   LEU A 877      74.900  37.010  67.300  1.00  0.00           C
ATOM   3610  O   LEU A 877      75.720  36.890  68.220  1.00  0.00           O
ATOM   3611  N   VAL A 878      74.160  38.100  67.030  1.00  0.00           N
ATOM   3612  HN  VAL A 878      73.650  38.020  66.180  1.00  0.00           H
ATOM   3613  CA  VAL A 878      74.170  39.400  67.750  1.00  0.00           C
ATOM   3614  HA  VAL A 878      75.220  39.650  67.700  1.00  0.00           H
ATOM   3615  CB  VAL A 878      73.250  40.450  67.110  1.00  0.00           C
ATOM   3616  HB  VAL A 878      72.230  40.060  66.930  1.00  0.00           H
ATOM   3617  CG1 VAL A 878      73.240  41.730  67.950  1.00  0.00           C
ATOM   3618 HG11 VAL A 878      72.720  42.590  67.460  1.00  0.00           H
ATOM   3619 HG12 VAL A 878      74.240  42.100  68.250  1.00  0.00           H
ATOM   3620 HG13 VAL A 878      72.610  41.530  68.840  1.00  0.00           H
ATOM   3621  CG2 VAL A 878      73.840  40.860  65.730  1.00  0.00           C
ATOM   3622 HG21 VAL A 878      73.020  41.370  65.170  1.00  0.00           H
ATOM   3623 HG22 VAL A 878      73.890  39.960  65.080  1.00  0.00           H
ATOM   3624 HG23 VAL A 878      74.760  41.490  65.730  1.00  0.00           H
ATOM   3625  C   VAL A 878      73.900  39.250  69.220  1.00  0.00           C
ATOM   3626  O   VAL A 878      74.600  39.850  70.050  1.00  0.00           O
ATOM   3627  N   GLY A 879      72.930  38.400  69.680  1.00  0.00           N
ATOM   3628  HN  GLY A 879      72.350  37.920  69.020  1.00  0.00           H
ATOM   3629  CA  GLY A 879      72.700  38.140  71.100  1.00  0.00           C
ATOM   3630  HA1 GLY A 879      73.660  37.890  71.530  1.00  0.00           H
ATOM   3631  HA2 GLY A 879      72.020  37.310  71.190  1.00  0.00           H
ATOM   3632  C   GLY A 879      72.040  39.290  71.930  1.00  0.00           C
ATOM   3633  O   GLY A 879      72.160  39.280  73.170  1.00  0.00           O
ATOM   3634  N   VAL A 880      71.270  40.180  71.310  1.00  0.00           N
ATOM   3635  HN  VAL A 880      71.160  40.080  70.320  1.00  0.00           H
ATOM   3636  CA  VAL A 880      70.670  41.320  71.970  1.00  0.00           C
ATOM   3637  HA  VAL A 880      70.980  41.380  73.000  1.00  0.00           H
ATOM   3638  CB  VAL A 880      70.970  42.660  71.220  1.00  0.00           C
ATOM   3639  HB  VAL A 880      70.720  42.620  70.130  1.00  0.00           H
ATOM   3640  CG1 VAL A 880      70.220  43.880  71.860  1.00  0.00           C
ATOM   3641 HG11 VAL A 880      70.330  43.860  72.960  1.00  0.00           H
ATOM   3642 HG12 VAL A 880      69.130  43.930  71.620  1.00  0.00           H
ATOM   3643 HG13 VAL A 880      70.610  44.770  71.340  1.00  0.00           H
ATOM   3644  CG2 VAL A 880      72.500  42.990  71.280  1.00  0.00           C
ATOM   3645 HG21 VAL A 880      72.690  43.950  70.760  1.00  0.00           H
ATOM   3646 HG22 VAL A 880      73.160  42.290  70.730  1.00  0.00           H
ATOM   3647 HG23 VAL A 880      72.790  43.050  72.350  1.00  0.00           H
ATOM   3648  C   VAL A 880      69.110  41.070  72.010  1.00  0.00           C
ATOM   3649  O   VAL A 880      68.540  41.110  70.930  1.00  0.00           O
ATOM   3650  N   PRO A 881      68.450  40.840  73.100  1.00  0.00           N
ATOM   3651  CD  PRO A 881      69.080  40.390  74.390  1.00  0.00           C
ATOM   3652  HD1 PRO A 881      69.440  41.290  74.930  1.00  0.00           H
ATOM   3653  HD2 PRO A 881      69.960  39.730  74.220  1.00  0.00           H
ATOM   3654  CA  PRO A 881      66.970  40.920  73.230  1.00  0.00           C
ATOM   3655  HA  PRO A 881      66.570  40.100  72.650  1.00  0.00           H
ATOM   3656  CB  PRO A 881      66.790  40.910  74.810  1.00  0.00           C
ATOM   3657  HB1 PRO A 881      65.800  40.510  75.110  1.00  0.00           H
ATOM   3658  HB2 PRO A 881      66.990  41.930  75.180  1.00  0.00           H
ATOM   3659  CG  PRO A 881      67.910  39.850  75.230  1.00  0.00           C
ATOM   3660  HG1 PRO A 881      68.190  39.730  76.310  1.00  0.00           H
ATOM   3661  HG2 PRO A 881      67.560  38.850  74.870  1.00  0.00           H
ATOM   3662  C   PRO A 881      66.390  42.120  72.450  1.00  0.00           C
ATOM   3663  O   PRO A 881      66.770  43.210  72.700  1.00  0.00           O
ATOM   3664  N   SER A 882      65.480  41.880  71.510  1.00  0.00           N
ATOM   3665  HN  SER A 882      65.130  40.960  71.340  1.00  0.00           H
ATOM   3666  CA  SER A 882      64.810  42.800  70.610  1.00  0.00           C
ATOM   3667  HA  SER A 882      64.800  43.760  71.110  1.00  0.00           H
ATOM   3668  CB  SER A 882      65.590  43.040  69.230  1.00  0.00           C
ATOM   3669  HB1 SER A 882      66.620  43.350  69.510  1.00  0.00           H
ATOM   3670  HB2 SER A 882      65.170  43.910  68.680  1.00  0.00           H
ATOM   3671  OG  SER A 882      65.590  41.960  68.320  1.00  0.00           O
ATOM   3672  HG1 SER A 882      66.060  41.290  68.830  1.00  0.00           H
ATOM   3673  C   SER A 882      63.450  42.220  70.260  1.00  0.00           C
ATOM   3674  O   SER A 882      63.220  41.010  70.190  1.00  0.00           O
ATOM   3675  N   PRO A 883      62.470  43.070  70.080  1.00  0.00           N
ATOM   3676  CD  PRO A 883      62.390  44.450  70.530  1.00  0.00           C
ATOM   3677  HD1 PRO A 883      63.290  45.050  70.290  1.00  0.00           H
ATOM   3678  HD2 PRO A 883      62.440  44.460  71.650  1.00  0.00           H
ATOM   3679  CA  PRO A 883      61.110  42.700  69.610  1.00  0.00           C
ATOM   3680  HA  PRO A 883      60.530  42.350  70.450  1.00  0.00           H
ATOM   3681  CB  PRO A 883      60.640  44.080  69.020  1.00  0.00           C
ATOM   3682  HB1 PRO A 883      59.540  44.080  68.920  1.00  0.00           H
ATOM   3683  HB2 PRO A 883      61.100  44.310  68.020  1.00  0.00           H
ATOM   3684  CG  PRO A 883      61.090  45.100  70.100  1.00  0.00           C
ATOM   3685  HG1 PRO A 883      61.090  46.070  69.560  1.00  0.00           H
ATOM   3686  HG2 PRO A 883      60.290  45.310  70.830  1.00  0.00           H
ATOM   3687  C   PRO A 883      60.930  41.570  68.600  1.00  0.00           C
ATOM   3688  O   PRO A 883      61.720  41.450  67.630  1.00  0.00           O
ATOM   3689  N   LYS A 884      59.920  40.700  68.880  1.00  0.00           N
ATOM   3690  HN  LYS A 884      59.200  40.910  69.530  1.00  0.00           H
ATOM   3691  CA  LYS A 884      59.550  39.530  68.120  1.00  0.00           C
ATOM   3692  HA  LYS A 884      59.890  39.610  67.100  1.00  0.00           H
ATOM   3693  CB  LYS A 884      60.210  38.220  68.810  1.00  0.00           C
ATOM   3694  HB1 LYS A 884      59.680  37.300  68.480  1.00  0.00           H
ATOM   3695  HB2 LYS A 884      60.010  38.300  69.900  1.00  0.00           H
ATOM   3696  CG  LYS A 884      61.720  38.080  68.450  1.00  0.00           C
ATOM   3697  HG1 LYS A 884      62.220  38.950  68.920  1.00  0.00           H
ATOM   3698  HG2 LYS A 884      61.820  38.240  67.360  1.00  0.00           H
ATOM   3699  CD  LYS A 884      62.420  36.770  68.910  1.00  0.00           C
ATOM   3700  HD1 LYS A 884      61.880  35.890  68.490  1.00  0.00           H
ATOM   3701  HD2 LYS A 884      62.440  36.600  70.000  1.00  0.00           H
ATOM   3702  CE  LYS A 884      63.840  36.760  68.220  1.00  0.00           C
ATOM   3703  HE1 LYS A 884      63.710  36.630  67.120  1.00  0.00           H
ATOM   3704  HE2 LYS A 884      64.350  35.850  68.620  1.00  0.00           H
ATOM   3705  NZ  LYS A 884      64.710  37.920  68.500  1.00  0.00           N
ATOM   3706  HZ1 LYS A 884      64.770  38.090  69.520  1.00  0.00           H
ATOM   3707  HZ2 LYS A 884      64.230  38.720  68.030  1.00  0.00           H
ATOM   3708  HZ3 LYS A 884      65.630  37.880  68.000  1.00  0.00           H
ATOM   3709  C   LYS A 884      58.030  39.310  68.030  1.00  0.00           C
ATOM   3710  O   LYS A 884      57.210  39.720  68.880  1.00  0.00           O
ATOM   3711  N   LEU A 885      57.610  38.750  66.870  1.00  0.00           N
ATOM   3712  HN  LEU A 885      58.250  38.410  66.200  1.00  0.00           H
ATOM   3713  CA  LEU A 885      56.210  38.610  66.570  1.00  0.00           C
ATOM   3714  HA  LEU A 885      55.720  39.570  66.680  1.00  0.00           H
ATOM   3715  CB  LEU A 885      56.170  38.080  65.090  1.00  0.00           C
ATOM   3716  HB1 LEU A 885      56.710  37.110  65.050  1.00  0.00           H
ATOM   3717  HB2 LEU A 885      56.760  38.760  64.440  1.00  0.00           H
ATOM   3718  CG  LEU A 885      54.740  37.920  64.470  1.00  0.00           C
ATOM   3719  HG  LEU A 885      54.010  37.430  65.140  1.00  0.00           H
ATOM   3720  CD1 LEU A 885      53.970  39.200  64.130  1.00  0.00           C
ATOM   3721 HD11 LEU A 885      54.570  39.650  63.300  1.00  0.00           H
ATOM   3722 HD12 LEU A 885      53.890  39.850  65.030  1.00  0.00           H
ATOM   3723 HD13 LEU A 885      52.900  39.050  63.890  1.00  0.00           H
ATOM   3724  CD2 LEU A 885      54.800  37.020  63.200  1.00  0.00           C
ATOM   3725 HD21 LEU A 885      53.800  36.780  62.780  1.00  0.00           H
ATOM   3726 HD22 LEU A 885      55.310  36.050  63.310  1.00  0.00           H
ATOM   3727 HD23 LEU A 885      55.310  37.630  62.420  1.00  0.00           H
ATOM   3728  C   LEU A 885      55.330  37.760  67.520  1.00  0.00           C
ATOM   3729  O   LEU A 885      55.710  36.720  68.010  1.00  0.00           O
ATOM   3730  N   HSD A 886      54.070  38.140  67.660  1.00  0.00           N
ATOM   3731  HN  HSD A 886      53.810  39.010  67.240  1.00  0.00           H
ATOM   3732  CA  HSD A 886      53.000  37.460  68.310  1.00  0.00           C
ATOM   3733  HA  HSD A 886      53.320  36.440  68.470  1.00  0.00           H
ATOM   3734  CB  HSD A 886      52.560  38.020  69.670  1.00  0.00           C
ATOM   3735  HB1 HSD A 886      52.400  39.110  69.490  1.00  0.00           H
ATOM   3736  HB2 HSD A 886      53.400  37.880  70.390  1.00  0.00           H
ATOM   3737  ND1 HSD A 886      50.880  36.270  70.500  1.00  0.00           N
ATOM   3738  HD1 HSD A 886      51.490  35.470  70.470  1.00  0.00           H
ATOM   3739  CG  HSD A 886      51.230  37.590  70.190  1.00  0.00           C
ATOM   3740  CE1 HSD A 886      49.740  36.250  71.260  1.00  0.00           C
ATOM   3741  HE1 HSD A 886      49.320  35.360  71.710  1.00  0.00           H
ATOM   3742  NE2 HSD A 886      49.270  37.500  71.290  1.00  0.00           N
ATOM   3743  CD2 HSD A 886      50.190  38.290  70.630  1.00  0.00           C
ATOM   3744  HD2 HSD A 886      49.840  39.310  70.650  1.00  0.00           H
ATOM   3745  C   HSD A 886      51.820  37.260  67.380  1.00  0.00           C
ATOM   3746  O   HSD A 886      51.320  38.180  66.850  1.00  0.00           O
ATOM   3747  N   VAL A 887      51.380  36.000  67.220  1.00  0.00           N
ATOM   3748  HN  VAL A 887      51.730  35.230  67.760  1.00  0.00           H
ATOM   3749  CA  VAL A 887      50.280  35.590  66.370  1.00  0.00           C
ATOM   3750  HA  VAL A 887      49.840  36.460  65.900  1.00  0.00           H
ATOM   3751  CB  VAL A 887      50.740  34.630  65.270  1.00  0.00           C
ATOM   3752  HB  VAL A 887      51.360  33.820  65.710  1.00  0.00           H
ATOM   3753  CG1 VAL A 887      49.580  33.840  64.560  1.00  0.00           C
ATOM   3754 HG11 VAL A 887      49.960  33.200  63.740  1.00  0.00           H
ATOM   3755 HG12 VAL A 887      48.940  34.630  64.100  1.00  0.00           H
ATOM   3756 HG13 VAL A 887      49.020  33.230  65.310  1.00  0.00           H
ATOM   3757  CG2 VAL A 887      51.590  35.300  64.210  1.00  0.00           C
ATOM   3758 HG21 VAL A 887      50.990  36.090  63.710  1.00  0.00           H
ATOM   3759 HG22 VAL A 887      51.750  34.550  63.400  1.00  0.00           H
ATOM   3760 HG23 VAL A 887      52.610  35.670  64.470  1.00  0.00           H
ATOM   3761  C   VAL A 887      49.160  34.960  67.260  1.00  0.00           C
ATOM   3762  O   VAL A 887      49.640  34.290  68.150  1.00  0.00           O
ATOM   3763  N   PRO A 888      47.810  35.190  67.160  1.00  0.00           N
ATOM   3764  CD  PRO A 888      47.210  35.950  66.040  1.00  0.00           C
ATOM   3765  HD1 PRO A 888      47.150  35.360  65.110  1.00  0.00           H
ATOM   3766  HD2 PRO A 888      47.820  36.840  65.780  1.00  0.00           H
ATOM   3767  CA  PRO A 888      46.770  34.570  67.990  1.00  0.00           C
ATOM   3768  HA  PRO A 888      46.830  35.090  68.930  1.00  0.00           H
ATOM   3769  CB  PRO A 888      45.460  35.020  67.290  1.00  0.00           C
ATOM   3770  HB1 PRO A 888      44.610  35.260  67.950  1.00  0.00           H
ATOM   3771  HB2 PRO A 888      45.060  34.280  66.560  1.00  0.00           H
ATOM   3772  CG  PRO A 888      45.790  36.330  66.460  1.00  0.00           C
ATOM   3773  HG1 PRO A 888      45.110  36.590  65.620  1.00  0.00           H
ATOM   3774  HG2 PRO A 888      45.830  37.170  67.190  1.00  0.00           H
ATOM   3775  C   PRO A 888      46.980  33.060  68.270  1.00  0.00           C
ATOM   3776  O   PRO A 888      47.420  32.420  67.280  1.00  0.00           O
ATOM   3777  N   GLU A 889      46.790  32.640  69.520  1.00  0.00           N
ATOM   3778  HN  GLU A 889      46.430  33.290  70.180  1.00  0.00           H
ATOM   3779  CA  GLU A 889      47.070  31.410  70.080  1.00  0.00           C
ATOM   3780  HA  GLU A 889      47.700  30.790  69.460  1.00  0.00           H
ATOM   3781  CB  GLU A 889      47.770  31.600  71.450  1.00  0.00           C
ATOM   3782  HB1 GLU A 889      48.020  30.760  72.130  1.00  0.00           H
ATOM   3783  HB2 GLU A 889      47.280  32.440  71.970  1.00  0.00           H
ATOM   3784  CG  GLU A 889      49.270  32.110  71.230  1.00  0.00           C
ATOM   3785  HG1 GLU A 889      49.340  33.040  70.630  1.00  0.00           H
ATOM   3786  HG2 GLU A 889      49.950  31.360  70.770  1.00  0.00           H
ATOM   3787  CD  GLU A 889      50.000  32.480  72.510  1.00  0.00           C
ATOM   3788  OE1 GLU A 889      50.980  31.700  72.870  1.00  0.00           O
ATOM   3789  OE2 GLU A 889      49.700  33.510  73.220  1.00  0.00           O
ATOM   3790  C   GLU A 889      45.720  30.680  70.360  1.00  0.00           C
ATOM   3791  O   GLU A 889      45.710  29.550  70.840  1.00  0.00           O
ATOM   3792  N   LYS A 890      44.600  31.410  70.040  1.00  0.00           N
ATOM   3793  HN  LYS A 890      44.670  32.350  69.710  1.00  0.00           H
ATOM   3794  CA  LYS A 890      43.240  30.780  70.130  1.00  0.00           C
ATOM   3795  HA  LYS A 890      43.330  29.710  70.250  1.00  0.00           H
ATOM   3796  CB  LYS A 890      42.410  31.490  71.280  1.00  0.00           C
ATOM   3797  HB1 LYS A 890      41.630  30.720  71.490  1.00  0.00           H
ATOM   3798  HB2 LYS A 890      42.030  32.490  70.960  1.00  0.00           H
ATOM   3799  CG  LYS A 890      43.110  31.690  72.580  1.00  0.00           C
ATOM   3800  HG1 LYS A 890      43.810  32.540  72.540  1.00  0.00           H
ATOM   3801  HG2 LYS A 890      43.720  30.800  72.820  1.00  0.00           H
ATOM   3802  CD  LYS A 890      42.210  32.100  73.800  1.00  0.00           C
ATOM   3803  HD1 LYS A 890      41.690  31.190  74.170  1.00  0.00           H
ATOM   3804  HD2 LYS A 890      41.430  32.830  73.520  1.00  0.00           H
ATOM   3805  CE  LYS A 890      43.060  32.490  75.070  1.00  0.00           C
ATOM   3806  HE1 LYS A 890      43.660  33.420  75.120  1.00  0.00           H
ATOM   3807  HE2 LYS A 890      43.660  31.610  75.330  1.00  0.00           H
ATOM   3808  NZ  LYS A 890      42.100  32.640  76.220  1.00  0.00           N
ATOM   3809  HZ1 LYS A 890      41.160  32.350  75.880  1.00  0.00           H
ATOM   3810  HZ2 LYS A 890      42.030  33.660  76.470  1.00  0.00           H
ATOM   3811  HZ3 LYS A 890      42.400  32.060  77.010  1.00  0.00           H
ATOM   3812  C   LYS A 890      42.560  30.960  68.840  1.00  0.00           C
ATOM   3813  O   LYS A 890      42.580  32.000  68.180  1.00  0.00           O
ATOM   3814  N   PHE A 891      41.830  29.920  68.360  1.00  0.00           N
ATOM   3815  HN  PHE A 891      41.780  29.040  68.830  1.00  0.00           H
ATOM   3816  CA  PHE A 891      41.040  30.010  67.170  1.00  0.00           C
ATOM   3817  HA  PHE A 891      41.380  30.860  66.580  1.00  0.00           H
ATOM   3818  CB  PHE A 891      41.110  28.740  66.260  1.00  0.00           C
ATOM   3819  HB1 PHE A 891      42.110  28.600  65.800  1.00  0.00           H
ATOM   3820  HB2 PHE A 891      40.360  28.770  65.450  1.00  0.00           H
ATOM   3821  CG  PHE A 891      40.900  27.410  67.010  1.00  0.00           C
ATOM   3822  CD1 PHE A 891      41.990  26.480  67.180  1.00  0.00           C
ATOM   3823  HD1 PHE A 891      42.940  26.870  66.860  1.00  0.00           H
ATOM   3824  CE1 PHE A 891      41.960  25.380  67.970  1.00  0.00           C
ATOM   3825  HE1 PHE A 891      42.890  24.830  68.120  1.00  0.00           H
ATOM   3826  CZ  PHE A 891      40.670  25.050  68.520  1.00  0.00           C
ATOM   3827  HZ  PHE A 891      40.570  24.210  69.200  1.00  0.00           H
ATOM   3828  CD2 PHE A 891      39.650  26.940  67.470  1.00  0.00           C
ATOM   3829  HD2 PHE A 891      38.850  27.660  67.350  1.00  0.00           H
ATOM   3830  CE2 PHE A 891      39.560  25.850  68.260  1.00  0.00           C
ATOM   3831  HE2 PHE A 891      38.650  25.490  68.710  1.00  0.00           H
ATOM   3832  C   PHE A 891      39.590  30.350  67.520  1.00  0.00           C
ATOM   3833  O   PHE A 891      38.690  30.500  66.700  1.00  0.00           O
ATOM   3834  N   GLU A 892      39.450  30.480  68.800  1.00  0.00           N
ATOM   3835  HN  GLU A 892      40.120  30.060  69.400  1.00  0.00           H
ATOM   3836  CA  GLU A 892      38.170  30.950  69.400  1.00  0.00           C
ATOM   3837  HA  GLU A 892      37.350  30.510  68.850  1.00  0.00           H
ATOM   3838  CB  GLU A 892      37.960  30.380  70.870  1.00  0.00           C
ATOM   3839  HB1 GLU A 892      36.990  30.680  71.330  1.00  0.00           H
ATOM   3840  HB2 GLU A 892      38.750  30.830  71.510  1.00  0.00           H
ATOM   3841  CG  GLU A 892      38.200  28.860  70.980  1.00  0.00           C
ATOM   3842  HG1 GLU A 892      39.270  28.650  70.720  1.00  0.00           H
ATOM   3843  HG2 GLU A 892      37.550  28.290  70.280  1.00  0.00           H
ATOM   3844  CD  GLU A 892      38.070  28.210  72.400  1.00  0.00           C
ATOM   3845  OE1 GLU A 892      39.110  27.950  73.020  1.00  0.00           O
ATOM   3846  OE2 GLU A 892      36.950  27.900  72.860  1.00  0.00           O
ATOM   3847  C   GLU A 892      38.050  32.430  69.470  1.00  0.00           C
ATOM   3848  O   GLU A 892      39.020  33.000  69.920  1.00  0.00           O
ATOM   3849  N   PRO A 893      37.060  33.210  69.000  1.00  0.00           N
ATOM   3850  CD  PRO A 893      36.000  32.650  68.150  1.00  0.00           C
ATOM   3851  HD1 PRO A 893      35.360  31.920  68.690  1.00  0.00           H
ATOM   3852  HD2 PRO A 893      36.410  32.180  67.220  1.00  0.00           H
ATOM   3853  CA  PRO A 893      36.840  34.600  69.350  1.00  0.00           C
ATOM   3854  HA  PRO A 893      37.640  35.230  68.980  1.00  0.00           H
ATOM   3855  CB  PRO A 893      35.420  34.910  68.720  1.00  0.00           C
ATOM   3856  HB1 PRO A 893      35.350  35.920  68.270  1.00  0.00           H
ATOM   3857  HB2 PRO A 893      34.680  34.880  69.530  1.00  0.00           H
ATOM   3858  CG  PRO A 893      35.090  33.780  67.730  1.00  0.00           C
ATOM   3859  HG1 PRO A 893      34.030  33.430  67.680  1.00  0.00           H
ATOM   3860  HG2 PRO A 893      35.300  34.040  66.670  1.00  0.00           H
ATOM   3861  C   PRO A 893      36.850  34.900  70.890  1.00  0.00           C
ATOM   3862  O   PRO A 893      36.480  34.020  71.620  1.00  0.00           O
ATOM   3863  N   THR A 894      37.360  36.010  71.350  1.00  0.00           N
ATOM   3864  HN  THR A 894      37.560  36.810  70.780  1.00  0.00           H
ATOM   3865  CA  THR A 894      37.450  36.230  72.800  1.00  0.00           C
ATOM   3866  HA  THR A 894      37.470  35.310  73.350  1.00  0.00           H
ATOM   3867  CB  THR A 894      38.790  36.890  73.220  1.00  0.00           C
ATOM   3868  HB  THR A 894      38.900  37.210  74.280  1.00  0.00           H
ATOM   3869  OG1 THR A 894      38.970  38.050  72.450  1.00  0.00           O
ATOM   3870  HG1 THR A 894      38.470  38.770  72.810  1.00  0.00           H
ATOM   3871  CG2 THR A 894      39.900  35.930  72.880  1.00  0.00           C
ATOM   3872 HG21 THR A 894      40.920  36.340  73.040  1.00  0.00           H
ATOM   3873 HG22 THR A 894      39.750  35.550  71.850  1.00  0.00           H
ATOM   3874 HG23 THR A 894      39.960  35.040  73.540  1.00  0.00           H
ATOM   3875  C   THR A 894      36.350  36.970  73.410  1.00  0.00           C
ATOM   3876  O   THR A 894      36.250  36.950  74.600  1.00  0.00           O
ATOM   3877  N   HSD A 895      35.380  37.590  72.770  1.00  0.00           N
ATOM   3878  HN  HSD A 895      35.360  37.700  71.790  1.00  0.00           H
ATOM   3879  CA  HSD A 895      34.310  38.300  73.480  1.00  0.00           C
ATOM   3880  HA  HSD A 895      34.800  38.880  74.250  1.00  0.00           H
ATOM   3881  CB  HSD A 895      33.580  39.340  72.540  1.00  0.00           C
ATOM   3882  HB1 HSD A 895      33.050  38.820  71.720  1.00  0.00           H
ATOM   3883  HB2 HSD A 895      34.360  39.950  72.040  1.00  0.00           H
ATOM   3884  ND1 HSD A 895      31.410  40.460  72.990  1.00  0.00           N
ATOM   3885  HD1 HSD A 895      30.840  39.860  72.420  1.00  0.00           H
ATOM   3886  CG  HSD A 895      32.770  40.380  73.110  1.00  0.00           C
ATOM   3887  CE1 HSD A 895      31.010  41.600  73.620  1.00  0.00           C
ATOM   3888  HE1 HSD A 895      29.990  41.980  73.550  1.00  0.00           H
ATOM   3889  NE2 HSD A 895      31.990  42.250  74.190  1.00  0.00           N
ATOM   3890  CD2 HSD A 895      33.140  41.490  73.860  1.00  0.00           C
ATOM   3891  HD2 HSD A 895      34.130  41.750  74.170  1.00  0.00           H
ATOM   3892  C   HSD A 895      33.330  37.400  74.150  1.00  0.00           C
ATOM   3893  O   HSD A 895      33.030  36.330  73.660  1.00  0.00           O
ATOM   3894  N   PRO A 896      32.700  37.780  75.340  1.00  0.00           N
ATOM   3895  CD  PRO A 896      33.110  38.890  76.150  1.00  0.00           C
ATOM   3896  HD1 PRO A 896      32.800  39.860  75.680  1.00  0.00           H
ATOM   3897  HD2 PRO A 896      34.180  38.850  76.420  1.00  0.00           H
ATOM   3898  CA  PRO A 896      31.970  36.730  76.110  1.00  0.00           C
ATOM   3899  HA  PRO A 896      32.550  35.830  75.980  1.00  0.00           H
ATOM   3900  CB  PRO A 896      31.990  37.280  77.550  1.00  0.00           C
ATOM   3901  HB1 PRO A 896      32.910  36.870  78.000  1.00  0.00           H
ATOM   3902  HB2 PRO A 896      31.130  37.040  78.200  1.00  0.00           H
ATOM   3903  CG  PRO A 896      32.330  38.740  77.460  1.00  0.00           C
ATOM   3904  HG1 PRO A 896      31.300  39.180  77.460  1.00  0.00           H
ATOM   3905  HG2 PRO A 896      32.970  39.110  78.300  1.00  0.00           H
ATOM   3906  C   PRO A 896      30.620  36.340  75.610  1.00  0.00           C
ATOM   3907  O   PRO A 896      30.080  35.230  75.870  1.00  0.00           O
ATOM   3908  N   GLU A 897      29.970  37.300  74.910  1.00  0.00           N
ATOM   3909  HN  GLU A 897      30.400  38.200  74.810  1.00  0.00           H
ATOM   3910  CA  GLU A 897      28.560  37.130  74.490  1.00  0.00           C
ATOM   3911  HA  GLU A 897      28.100  36.370  75.110  1.00  0.00           H
ATOM   3912  CB  GLU A 897      27.780  38.410  74.890  1.00  0.00           C
ATOM   3913  HB1 GLU A 897      26.720  38.310  74.580  1.00  0.00           H
ATOM   3914  HB2 GLU A 897      28.160  39.270  74.300  1.00  0.00           H
ATOM   3915  CG  GLU A 897      27.580  38.630  76.410  1.00  0.00           C
ATOM   3916  HG1 GLU A 897      28.560  39.000  76.770  1.00  0.00           H
ATOM   3917  HG2 GLU A 897      27.430  37.630  76.880  1.00  0.00           H
ATOM   3918  CD  GLU A 897      26.530  39.680  76.830  1.00  0.00           C
ATOM   3919  OE1 GLU A 897      25.500  39.740  76.100  1.00  0.00           O
ATOM   3920  OE2 GLU A 897      26.620  40.230  77.940  1.00  0.00           O
ATOM   3921  C   GLU A 897      28.460  36.820  73.020  1.00  0.00           C
ATOM   3922  O   GLU A 897      27.350  36.860  72.470  1.00  0.00           O
ATOM   3923  N   ARG A 898      29.610  36.500  72.400  1.00  0.00           N
ATOM   3924  HN  ARG A 898      30.450  36.400  72.930  1.00  0.00           H
ATOM   3925  CA  ARG A 898      29.790  36.250  70.930  1.00  0.00           C
ATOM   3926  HA  ARG A 898      29.370  37.130  70.450  1.00  0.00           H
ATOM   3927  CB  ARG A 898      31.350  36.150  70.640  1.00  0.00           C
ATOM   3928  HB1 ARG A 898      31.910  35.250  70.960  1.00  0.00           H
ATOM   3929  HB2 ARG A 898      31.790  37.000  71.200  1.00  0.00           H
ATOM   3930  CG  ARG A 898      31.780  36.510  69.180  1.00  0.00           C
ATOM   3931  HG1 ARG A 898      32.890  36.520  69.140  1.00  0.00           H
ATOM   3932  HG2 ARG A 898      31.560  37.560  68.860  1.00  0.00           H
ATOM   3933  CD  ARG A 898      31.250  35.500  68.090  1.00  0.00           C
ATOM   3934  HD1 ARG A 898      30.140  35.550  68.020  1.00  0.00           H
ATOM   3935  HD2 ARG A 898      31.620  34.500  68.400  1.00  0.00           H
ATOM   3936  NE  ARG A 898      31.860  36.030  66.800  1.00  0.00           N
ATOM   3937  HE  ARG A 898      32.640  36.650  66.890  1.00  0.00           H
ATOM   3938  CZ  ARG A 898      31.270  35.900  65.610  1.00  0.00           C
ATOM   3939  NH1 ARG A 898      30.310  35.080  65.380  1.00  0.00           N
ATOM   3940 HH11 ARG A 898      30.080  34.460  66.130  1.00  0.00           H
ATOM   3941 HH12 ARG A 898      29.980  34.890  64.450  1.00  0.00           H
ATOM   3942  NH2 ARG A 898      31.770  36.630  64.670  1.00  0.00           N
ATOM   3943 HH21 ARG A 898      32.650  37.010  64.940  1.00  0.00           H
ATOM   3944 HH22 ARG A 898      31.340  36.530  63.770  1.00  0.00           H
ATOM   3945  C   ARG A 898      29.020  35.030  70.520  1.00  0.00           C
ATOM   3946  O   ARG A 898      29.280  33.940  70.970  1.00  0.00           O
ATOM   3947  N   GLY A 899      27.960  35.270  69.630  1.00  0.00           N
ATOM   3948  HN  GLY A 899      27.760  36.190  69.320  1.00  0.00           H
ATOM   3949  CA  GLY A 899      27.260  34.040  69.130  1.00  0.00           C
ATOM   3950  HA1 GLY A 899      26.500  34.430  68.470  1.00  0.00           H
ATOM   3951  HA2 GLY A 899      26.950  33.550  70.040  1.00  0.00           H
ATOM   3952  C   GLY A 899      28.120  33.160  68.240  1.00  0.00           C
ATOM   3953  O   GLY A 899      29.120  33.570  67.660  1.00  0.00           O
ATOM   3954  N   TRP A 900      27.730  31.840  68.170  1.00  0.00           N
ATOM   3955  HN  TRP A 900      27.050  31.490  68.800  1.00  0.00           H
ATOM   3956  CA  TRP A 900      28.330  30.800  67.280  1.00  0.00           C
ATOM   3957  HA  TRP A 900      29.400  30.760  67.430  1.00  0.00           H
ATOM   3958  CB  TRP A 900      27.800  29.440  67.600  1.00  0.00           C
ATOM   3959  HB1 TRP A 900      26.690  29.510  67.630  1.00  0.00           H
ATOM   3960  HB2 TRP A 900      28.180  29.290  68.640  1.00  0.00           H
ATOM   3961  CG  TRP A 900      28.280  28.240  66.820  1.00  0.00           C
ATOM   3962  CD1 TRP A 900      27.500  27.300  66.200  1.00  0.00           C
ATOM   3963  HD1 TRP A 900      26.500  27.030  66.510  1.00  0.00           H
ATOM   3964  NE1 TRP A 900      28.280  26.560  65.360  1.00  0.00           N
ATOM   3965  HE1 TRP A 900      28.010  25.980  64.620  1.00  0.00           H
ATOM   3966  CE2 TRP A 900      29.610  26.960  65.500  1.00  0.00           C
ATOM   3967  CD2 TRP A 900      29.640  27.990  66.430  1.00  0.00           C
ATOM   3968  CE3 TRP A 900      30.910  28.510  66.790  1.00  0.00           C
ATOM   3969  HE3 TRP A 900      30.970  29.290  67.540  1.00  0.00           H
ATOM   3970  CZ3 TRP A 900      32.050  28.040  66.190  1.00  0.00           C
ATOM   3971  HZ3 TRP A 900      33.020  28.490  66.330  1.00  0.00           H
ATOM   3972  CZ2 TRP A 900      30.810  26.380  65.020  1.00  0.00           C
ATOM   3973  HZ2 TRP A 900      30.630  25.550  64.350  1.00  0.00           H
ATOM   3974  CH2 TRP A 900      32.030  26.930  65.310  1.00  0.00           C
ATOM   3975  HH2 TRP A 900      32.810  26.390  64.790  1.00  0.00           H
ATOM   3976  C   TRP A 900      28.130  31.140  65.770  1.00  0.00           C
ATOM   3977  O   TRP A 900      27.000  31.110  65.250  1.00  0.00           O
ATOM   3978  N   ILE A 901      29.220  31.560  65.090  1.00  0.00           N
ATOM   3979  HN  ILE A 901      30.130  31.600  65.500  1.00  0.00           H
ATOM   3980  CA  ILE A 901      29.210  31.920  63.710  1.00  0.00           C
ATOM   3981  HA  ILE A 901      30.220  32.040  63.360  1.00  0.00           H
ATOM   3982  CB  ILE A 901      28.790  30.810  62.660  1.00  0.00           C
ATOM   3983  HB  ILE A 901      27.700  30.630  62.800  1.00  0.00           H
ATOM   3984  CG2 ILE A 901      28.900  31.420  61.220  1.00  0.00           C
ATOM   3985 HG21 ILE A 901      29.890  31.850  61.000  1.00  0.00           H
ATOM   3986 HG22 ILE A 901      28.240  32.300  61.060  1.00  0.00           H
ATOM   3987 HG23 ILE A 901      28.600  30.550  60.590  1.00  0.00           H
ATOM   3988  CG1 ILE A 901      29.580  29.470  62.790  1.00  0.00           C
ATOM   3989 HG11 ILE A 901      29.560  28.870  61.850  1.00  0.00           H
ATOM   3990 HG12 ILE A 901      28.960  28.920  63.510  1.00  0.00           H
ATOM   3991  CD  ILE A 901      31.110  29.640  63.030  1.00  0.00           C
ATOM   3992  HD1 ILE A 901      31.520  28.600  62.960  1.00  0.00           H
ATOM   3993  HD2 ILE A 901      31.340  30.150  63.990  1.00  0.00           H
ATOM   3994  HD3 ILE A 901      31.690  30.080  62.180  1.00  0.00           H
ATOM   3995  C   ILE A 901      28.680  33.280  63.450  1.00  0.00           C
ATOM   3996  O   ILE A 901      29.400  34.120  62.890  1.00  0.00           O
ATOM   3997  N   ILE A 902      27.430  33.630  63.890  1.00  0.00           N
ATOM   3998  HN  ILE A 902      26.950  33.060  64.560  1.00  0.00           H
ATOM   3999  CA  ILE A 902      26.710  34.750  63.440  1.00  0.00           C
ATOM   4000  HA  ILE A 902      27.050  35.150  62.490  1.00  0.00           H
ATOM   4001  CB  ILE A 902      25.280  34.490  63.040  1.00  0.00           C
ATOM   4002  HB  ILE A 902      24.680  35.410  62.960  1.00  0.00           H
ATOM   4003  CG2 ILE A 902      25.230  33.790  61.640  1.00  0.00           C
ATOM   4004 HG21 ILE A 902      24.180  33.530  61.410  1.00  0.00           H
ATOM   4005 HG22 ILE A 902      25.840  32.860  61.560  1.00  0.00           H
ATOM   4006 HG23 ILE A 902      25.530  34.480  60.820  1.00  0.00           H
ATOM   4007  CG1 ILE A 902      24.460  33.640  64.040  1.00  0.00           C
ATOM   4008 HG11 ILE A 902      24.980  32.660  64.210  1.00  0.00           H
ATOM   4009 HG12 ILE A 902      23.540  33.310  63.510  1.00  0.00           H
ATOM   4010  CD  ILE A 902      24.070  34.330  65.340  1.00  0.00           C
ATOM   4011  HD1 ILE A 902      25.020  34.450  65.900  1.00  0.00           H
ATOM   4012  HD2 ILE A 902      23.460  33.710  66.020  1.00  0.00           H
ATOM   4013  HD3 ILE A 902      23.510  35.260  65.090  1.00  0.00           H
ATOM   4014  C   ILE A 902      26.810  35.990  64.330  1.00  0.00           C
ATOM   4015  O   ILE A 902      27.230  35.900  65.460  1.00  0.00           O
ATOM   4016  N   SER A 903      26.460  37.160  63.810  1.00  0.00           N
ATOM   4017  HN  SER A 903      26.220  37.270  62.850  1.00  0.00           H
ATOM   4018  CA  SER A 903      26.270  38.380  64.580  1.00  0.00           C
ATOM   4019  HA  SER A 903      26.910  38.480  65.440  1.00  0.00           H
ATOM   4020  CB  SER A 903      26.640  39.580  63.620  1.00  0.00           C
ATOM   4021  HB1 SER A 903      25.870  39.660  62.830  1.00  0.00           H
ATOM   4022  HB2 SER A 903      27.610  39.490  63.090  1.00  0.00           H
ATOM   4023  OG  SER A 903      26.720  40.770  64.450  1.00  0.00           O
ATOM   4024  HG1 SER A 903      25.820  41.110  64.350  1.00  0.00           H
ATOM   4025  C   SER A 903      24.820  38.570  65.020  1.00  0.00           C
ATOM   4026  O   SER A 903      23.940  38.160  64.230  1.00  0.00           O
ATOM   4027  N   PRO A 904      24.460  38.930  66.220  1.00  0.00           N
ATOM   4028  CD  PRO A 904      25.400  38.840  67.400  1.00  0.00           C
ATOM   4029  HD1 PRO A 904      26.300  39.490  67.300  1.00  0.00           H
ATOM   4030  HD2 PRO A 904      25.770  37.800  67.570  1.00  0.00           H
ATOM   4031  CA  PRO A 904      23.160  39.520  66.580  1.00  0.00           C
ATOM   4032  HA  PRO A 904      22.480  38.690  66.600  1.00  0.00           H
ATOM   4033  CB  PRO A 904      23.370  40.170  67.900  1.00  0.00           C
ATOM   4034  HB1 PRO A 904      22.440  40.130  68.510  1.00  0.00           H
ATOM   4035  HB2 PRO A 904      23.630  41.240  67.790  1.00  0.00           H
ATOM   4036  CG  PRO A 904      24.490  39.260  68.510  1.00  0.00           C
ATOM   4037  HG1 PRO A 904      25.050  39.810  69.300  1.00  0.00           H
ATOM   4038  HG2 PRO A 904      23.970  38.340  68.840  1.00  0.00           H
ATOM   4039  C   PRO A 904      22.630  40.430  65.500  1.00  0.00           C
ATOM   4040  O   PRO A 904      23.360  41.330  65.040  1.00  0.00           O
ATOM   4041  N   LEU A 905      21.390  40.330  65.150  1.00  0.00           N
ATOM   4042  HN  LEU A 905      20.770  39.660  65.560  1.00  0.00           H
ATOM   4043  CA  LEU A 905      20.620  41.160  64.200  1.00  0.00           C
ATOM   4044  HA  LEU A 905      20.950  42.170  64.350  1.00  0.00           H
ATOM   4045  CB  LEU A 905      20.920  40.690  62.690  1.00  0.00           C
ATOM   4046  HB1 LEU A 905      20.770  39.600  62.580  1.00  0.00           H
ATOM   4047  HB2 LEU A 905      22.010  40.620  62.500  1.00  0.00           H
ATOM   4048  CG  LEU A 905      20.280  41.440  61.530  1.00  0.00           C
ATOM   4049  HG  LEU A 905      19.180  41.350  61.660  1.00  0.00           H
ATOM   4050  CD1 LEU A 905      20.670  42.950  61.460  1.00  0.00           C
ATOM   4051 HD11 LEU A 905      21.710  42.900  61.060  1.00  0.00           H
ATOM   4052 HD12 LEU A 905      20.710  43.410  62.470  1.00  0.00           H
ATOM   4053 HD13 LEU A 905      20.140  43.490  60.660  1.00  0.00           H
ATOM   4054  CD2 LEU A 905      20.620  40.740  60.240  1.00  0.00           C
ATOM   4055 HD21 LEU A 905      21.710  40.550  60.270  1.00  0.00           H
ATOM   4056 HD22 LEU A 905      20.360  41.340  59.340  1.00  0.00           H
ATOM   4057 HD23 LEU A 905      20.040  39.790  60.160  1.00  0.00           H
ATOM   4058  C   LEU A 905      19.110  41.210  64.580  1.00  0.00           C
ATOM   4059  O   LEU A 905      18.580  40.240  65.140  1.00  0.00           O
ATOM   4060  N   GLY A 906      18.520  42.370  64.500  1.00  0.00           N
ATOM   4061  HN  GLY A 906      19.160  43.060  64.160  1.00  0.00           H
ATOM   4062  CA  GLY A 906      17.110  42.560  64.740  1.00  0.00           C
ATOM   4063  HA1 GLY A 906      16.670  41.580  64.700  1.00  0.00           H
ATOM   4064  HA2 GLY A 906      16.590  43.300  64.140  1.00  0.00           H
ATOM   4065  C   GLY A 906      16.810  43.090  66.110  1.00  0.00           C
ATOM   4066  O   GLY A 906      15.780  42.850  66.620  1.00  0.00           O
ATOM   4067  N   ASP A 907      17.670  43.960  66.640  1.00  0.00           N
ATOM   4068  HN  ASP A 907      18.410  44.210  66.010  1.00  0.00           H
ATOM   4069  CA  ASP A 907      17.650  44.710  67.840  1.00  0.00           C
ATOM   4070  HA  ASP A 907      16.800  44.380  68.420  1.00  0.00           H
ATOM   4071  CB  ASP A 907      18.950  44.380  68.690  1.00  0.00           C
ATOM   4072  HB1 ASP A 907      19.810  44.970  68.290  1.00  0.00           H
ATOM   4073  HB2 ASP A 907      19.280  43.360  68.430  1.00  0.00           H
ATOM   4074  CG  ASP A 907      18.830  44.460  70.140  1.00  0.00           C
ATOM   4075  OD1 ASP A 907      17.710  44.720  70.590  1.00  0.00           O
ATOM   4076  OD2 ASP A 907      19.900  44.230  70.770  1.00  0.00           O
ATOM   4077  C   ASP A 907      17.450  46.160  67.620  1.00  0.00           C
ATOM   4078  O   ASP A 907      17.600  46.940  68.510  1.00  0.00           O
ATOM   4079  N   ASN A 908      17.110  46.610  66.400  1.00  0.00           N
ATOM   4080  HN  ASN A 908      16.870  46.000  65.640  1.00  0.00           H
ATOM   4081  CA  ASN A 908      16.970  48.030  66.070  1.00  0.00           C
ATOM   4082  HA  ASN A 908      17.320  48.630  66.900  1.00  0.00           H
ATOM   4083  CB  ASN A 908      17.880  48.400  64.900  1.00  0.00           C
ATOM   4084  HB1 ASN A 908      17.770  49.460  64.600  1.00  0.00           H
ATOM   4085  HB2 ASN A 908      17.590  47.760  64.040  1.00  0.00           H
ATOM   4086  CG  ASN A 908      19.380  48.120  65.290  1.00  0.00           C
ATOM   4087  OD1 ASN A 908      20.020  47.530  64.460  1.00  0.00           O
ATOM   4088  ND2 ASN A 908      19.890  48.520  66.460  1.00  0.00           N
ATOM   4089 HD21 ASN A 908      20.810  48.210  66.720  1.00  0.00           H
ATOM   4090 HD22 ASN A 908      19.220  48.810  67.130  1.00  0.00           H
ATOM   4091  C   ASN A 908      15.520  48.310  65.710  1.00  0.00           C
ATOM   4092  O   ASN A 908      14.980  47.560  64.980  1.00  0.00           O
ATOM   4093  N   PRO A 909      14.890  49.400  66.080  1.00  0.00           N
ATOM   4094  CD  PRO A 909      15.600  50.410  66.840  1.00  0.00           C
ATOM   4095  HD1 PRO A 909      16.390  50.790  66.160  1.00  0.00           H
ATOM   4096  HD2 PRO A 909      15.910  50.010  67.830  1.00  0.00           H
ATOM   4097  CA  PRO A 909      13.730  50.010  65.420  1.00  0.00           C
ATOM   4098  HA  PRO A 909      12.900  49.430  65.770  1.00  0.00           H
ATOM   4099  CB  PRO A 909      13.740  51.490  65.800  1.00  0.00           C
ATOM   4100  HB1 PRO A 909      12.700  51.750  66.060  1.00  0.00           H
ATOM   4101  HB2 PRO A 909      14.270  52.150  65.090  1.00  0.00           H
ATOM   4102  CG  PRO A 909      14.550  51.540  67.060  1.00  0.00           C
ATOM   4103  HG1 PRO A 909      14.960  52.530  67.320  1.00  0.00           H
ATOM   4104  HG2 PRO A 909      13.900  51.240  67.910  1.00  0.00           H
ATOM   4105  C   PRO A 909      13.680  49.960  63.860  1.00  0.00           C
ATOM   4106  O   PRO A 909      14.700  50.180  63.220  1.00  0.00           O
ATOM   4107  N   TRP A 910      12.490  49.780  63.190  1.00  0.00           N
ATOM   4108  HN  TRP A 910      11.650  49.570  63.690  1.00  0.00           H
ATOM   4109  CA  TRP A 910      12.390  49.690  61.740  1.00  0.00           C
ATOM   4110  HA  TRP A 910      13.120  48.930  61.520  1.00  0.00           H
ATOM   4111  CB  TRP A 910      10.970  49.270  61.280  1.00  0.00           C
ATOM   4112  HB1 TRP A 910      10.850  48.220  61.610  1.00  0.00           H
ATOM   4113  HB2 TRP A 910      10.880  49.350  60.180  1.00  0.00           H
ATOM   4114  CG  TRP A 910       9.890  49.960  61.890  1.00  0.00           C
ATOM   4115  CD1 TRP A 910       9.170  49.720  63.100  1.00  0.00           C
ATOM   4116  HD1 TRP A 910       9.170  48.800  63.660  1.00  0.00           H
ATOM   4117  NE1 TRP A 910       8.280  50.670  63.290  1.00  0.00           N
ATOM   4118  HE1 TRP A 910       7.780  50.760  64.130  1.00  0.00           H
ATOM   4119  CE2 TRP A 910       8.250  51.540  62.190  1.00  0.00           C
ATOM   4120  CD2 TRP A 910       9.340  51.200  61.350  1.00  0.00           C
ATOM   4121  CE3 TRP A 910       9.490  51.890  60.220  1.00  0.00           C
ATOM   4122  HE3 TRP A 910      10.130  51.470  59.450  1.00  0.00           H
ATOM   4123  CZ3 TRP A 910       8.710  53.090  59.980  1.00  0.00           C
ATOM   4124  HZ3 TRP A 910       8.800  53.670  59.060  1.00  0.00           H
ATOM   4125  CZ2 TRP A 910       7.560  52.740  62.110  1.00  0.00           C
ATOM   4126  HZ2 TRP A 910       6.810  53.010  62.830  1.00  0.00           H
ATOM   4127  CH2 TRP A 910       7.730  53.490  60.920  1.00  0.00           C
ATOM   4128  HH2 TRP A 910       7.160  54.400  60.830  1.00  0.00           H
ATOM   4129  C   TRP A 910      12.800  50.930  60.980  1.00  0.00           C
ATOM   4130  O   TRP A 910      13.420  50.890  59.930  1.00  0.00           O
ATOM   4131  N   TRP A 911      12.530  52.160  61.510  1.00  0.00           N
ATOM   4132  HN  TRP A 911      12.070  52.190  62.390  1.00  0.00           H
ATOM   4133  CA  TRP A 911      12.990  53.430  61.080  1.00  0.00           C
ATOM   4134  HA  TRP A 911      12.780  53.530  60.040  1.00  0.00           H
ATOM   4135  CB  TRP A 911      12.210  54.530  61.770  1.00  0.00           C
ATOM   4136  HB1 TRP A 911      12.290  54.400  62.880  1.00  0.00           H
ATOM   4137  HB2 TRP A 911      11.130  54.410  61.580  1.00  0.00           H
ATOM   4138  CG  TRP A 911      12.560  56.000  61.410  1.00  0.00           C
ATOM   4139  CD1 TRP A 911      12.810  56.950  62.260  1.00  0.00           C
ATOM   4140  HD1 TRP A 911      12.800  56.740  63.320  1.00  0.00           H
ATOM   4141  NE1 TRP A 911      12.830  58.240  61.640  1.00  0.00           N
ATOM   4142  HE1 TRP A 911      13.330  58.990  62.010  1.00  0.00           H
ATOM   4143  CE2 TRP A 911      12.700  58.020  60.250  1.00  0.00           C
ATOM   4144  CD2 TRP A 911      12.440  56.640  60.120  1.00  0.00           C
ATOM   4145  CE3 TRP A 911      12.200  56.080  58.870  1.00  0.00           C
ATOM   4146  HE3 TRP A 911      11.870  55.050  58.760  1.00  0.00           H
ATOM   4147  CZ3 TRP A 911      12.360  56.870  57.760  1.00  0.00           C
ATOM   4148  HZ3 TRP A 911      12.280  56.410  56.790  1.00  0.00           H
ATOM   4149  CZ2 TRP A 911      12.910  58.790  59.180  1.00  0.00           C
ATOM   4150  HZ2 TRP A 911      13.320  59.790  59.120  1.00  0.00           H
ATOM   4151  CH2 TRP A 911      12.840  58.190  57.900  1.00  0.00           C
ATOM   4152  HH2 TRP A 911      13.050  58.800  57.040  1.00  0.00           H
ATOM   4153  C   TRP A 911      14.450  53.660  61.250  1.00  0.00           C
ATOM   4154  O   TRP A 911      15.090  54.230  60.390  1.00  0.00           O
ATOM   4155  N   THR A 912      15.010  53.130  62.350  1.00  0.00           N
ATOM   4156  HN  THR A 912      14.420  52.670  63.010  1.00  0.00           H
ATOM   4157  CA  THR A 912      16.470  52.930  62.470  1.00  0.00           C
ATOM   4158  HA  THR A 912      16.920  53.840  62.110  1.00  0.00           H
ATOM   4159  CB  THR A 912      17.040  52.810  63.930  1.00  0.00           C
ATOM   4160  HB  THR A 912      16.410  52.020  64.410  1.00  0.00           H
ATOM   4161  OG1 THR A 912      16.750  53.970  64.710  1.00  0.00           O
ATOM   4162  HG1 THR A 912      15.800  54.080  64.780  1.00  0.00           H
ATOM   4163  CG2 THR A 912      18.560  52.640  64.090  1.00  0.00           C
ATOM   4164 HG21 THR A 912      18.890  51.720  63.580  1.00  0.00           H
ATOM   4165 HG22 THR A 912      18.930  52.480  65.130  1.00  0.00           H
ATOM   4166 HG23 THR A 912      19.080  53.470  63.570  1.00  0.00           H
ATOM   4167  C   THR A 912      17.190  52.010  61.510  1.00  0.00           C
ATOM   4168  O   THR A 912      18.280  52.280  61.060  1.00  0.00           O
ATOM   4169  N   LEU A 913      16.560  50.870  61.200  1.00  0.00           N
ATOM   4170  HN  LEU A 913      15.710  50.610  61.670  1.00  0.00           H
ATOM   4171  CA  LEU A 913      17.010  49.940  60.140  1.00  0.00           C
ATOM   4172  HA  LEU A 913      18.070  49.870  60.290  1.00  0.00           H
ATOM   4173  CB  LEU A 913      16.160  48.650  60.180  1.00  0.00           C
ATOM   4174  HB1 LEU A 913      16.280  48.040  59.250  1.00  0.00           H
ATOM   4175  HB2 LEU A 913      15.100  48.930  60.160  1.00  0.00           H
ATOM   4176  CG  LEU A 913      16.350  47.840  61.440  1.00  0.00           C
ATOM   4177  HG  LEU A 913      16.230  48.630  62.220  1.00  0.00           H
ATOM   4178  CD1 LEU A 913      15.360  46.670  61.580  1.00  0.00           C
ATOM   4179 HD11 LEU A 913      15.220  46.440  62.650  1.00  0.00           H
ATOM   4180 HD12 LEU A 913      15.880  45.780  61.140  1.00  0.00           H
ATOM   4181 HD13 LEU A 913      14.440  46.850  60.970  1.00  0.00           H
ATOM   4182  CD2 LEU A 913      17.830  47.410  61.580  1.00  0.00           C
ATOM   4183 HD21 LEU A 913      18.260  47.150  60.590  1.00  0.00           H
ATOM   4184 HD22 LEU A 913      17.840  46.610  62.350  1.00  0.00           H
ATOM   4185 HD23 LEU A 913      18.440  48.240  61.990  1.00  0.00           H
ATOM   4186  C   LEU A 913      16.940  50.610  58.690  1.00  0.00           C
ATOM   4187  O   LEU A 913      17.900  50.480  57.950  1.00  0.00           O
ATOM   4188  N   LEU A 914      15.890  51.320  58.370  1.00  0.00           N
ATOM   4189  HN  LEU A 914      15.140  51.310  59.040  1.00  0.00           H
ATOM   4190  CA  LEU A 914      15.820  52.190  57.260  1.00  0.00           C
ATOM   4191  HA  LEU A 914      15.860  51.540  56.390  1.00  0.00           H
ATOM   4192  CB  LEU A 914      14.350  52.880  57.190  1.00  0.00           C
ATOM   4193  HB1 LEU A 914      14.460  53.580  56.330  1.00  0.00           H
ATOM   4194  HB2 LEU A 914      14.190  53.380  58.180  1.00  0.00           H
ATOM   4195  CG  LEU A 914      13.250  51.990  56.790  1.00  0.00           C
ATOM   4196  HG  LEU A 914      13.240  51.060  57.400  1.00  0.00           H
ATOM   4197  CD1 LEU A 914      11.840  52.620  57.190  1.00  0.00           C
ATOM   4198 HD11 LEU A 914      11.870  53.590  56.660  1.00  0.00           H
ATOM   4199 HD12 LEU A 914      11.600  52.670  58.280  1.00  0.00           H
ATOM   4200 HD13 LEU A 914      11.010  52.060  56.720  1.00  0.00           H
ATOM   4201  CD2 LEU A 914      13.280  51.550  55.290  1.00  0.00           C
ATOM   4202 HD21 LEU A 914      14.120  50.870  55.050  1.00  0.00           H
ATOM   4203 HD22 LEU A 914      13.240  52.480  54.680  1.00  0.00           H
ATOM   4204 HD23 LEU A 914      12.330  50.970  55.270  1.00  0.00           H
ATOM   4205  C   LEU A 914      16.930  53.260  57.070  1.00  0.00           C
ATOM   4206  O   LEU A 914      17.390  53.380  55.930  1.00  0.00           O
ATOM   4207  N   ILE A 915      17.300  53.970  58.090  1.00  0.00           N
ATOM   4208  HN  ILE A 915      16.930  53.800  59.000  1.00  0.00           H
ATOM   4209  CA  ILE A 915      18.310  55.000  58.100  1.00  0.00           C
ATOM   4210  HA  ILE A 915      18.080  55.740  57.360  1.00  0.00           H
ATOM   4211  CB  ILE A 915      18.300  55.740  59.430  1.00  0.00           C
ATOM   4212  HB  ILE A 915      18.380  55.090  60.330  1.00  0.00           H
ATOM   4213  CG2 ILE A 915      19.520  56.670  59.620  1.00  0.00           C
ATOM   4214 HG21 ILE A 915      19.480  57.190  60.600  1.00  0.00           H
ATOM   4215 HG22 ILE A 915      19.650  57.420  58.810  1.00  0.00           H
ATOM   4216 HG23 ILE A 915      20.480  56.120  59.710  1.00  0.00           H
ATOM   4217  CG1 ILE A 915      17.020  56.590  59.550  1.00  0.00           C
ATOM   4218 HG11 ILE A 915      16.160  56.010  59.150  1.00  0.00           H
ATOM   4219 HG12 ILE A 915      17.040  57.530  58.940  1.00  0.00           H
ATOM   4220  CD  ILE A 915      16.530  56.920  60.970  1.00  0.00           C
ATOM   4221  HD1 ILE A 915      16.480  56.030  61.640  1.00  0.00           H
ATOM   4222  HD2 ILE A 915      15.540  57.400  60.920  1.00  0.00           H
ATOM   4223  HD3 ILE A 915      17.210  57.660  61.460  1.00  0.00           H
ATOM   4224  C   ILE A 915      19.740  54.520  57.780  1.00  0.00           C
ATOM   4225  O   ILE A 915      20.580  55.240  57.280  1.00  0.00           O
ATOM   4226  N   ALA A 916      19.960  53.300  58.170  1.00  0.00           N
ATOM   4227  HN  ALA A 916      19.320  52.650  58.590  1.00  0.00           H
ATOM   4228  CA  ALA A 916      21.190  52.610  58.100  1.00  0.00           C
ATOM   4229  HA  ALA A 916      21.880  53.150  58.740  1.00  0.00           H
ATOM   4230  CB  ALA A 916      20.920  51.230  58.710  1.00  0.00           C
ATOM   4231  HB1 ALA A 916      20.220  50.560  58.170  1.00  0.00           H
ATOM   4232  HB2 ALA A 916      20.530  51.330  59.750  1.00  0.00           H
ATOM   4233  HB3 ALA A 916      21.880  50.700  58.900  1.00  0.00           H
ATOM   4234  C   ALA A 916      21.800  52.610  56.680  1.00  0.00           C
ATOM   4235  O   ALA A 916      22.990  52.400  56.480  1.00  0.00           O
ATOM   4236  N   ALA A 917      20.960  52.810  55.630  1.00  0.00           N
ATOM   4237  HN  ALA A 917      19.990  52.950  55.780  1.00  0.00           H
ATOM   4238  CA  ALA A 917      21.400  52.960  54.240  1.00  0.00           C
ATOM   4239  HA  ALA A 917      21.850  52.050  53.870  1.00  0.00           H
ATOM   4240  CB  ALA A 917      20.210  53.320  53.360  1.00  0.00           C
ATOM   4241  HB1 ALA A 917      19.380  52.590  53.420  1.00  0.00           H
ATOM   4242  HB2 ALA A 917      20.510  53.230  52.280  1.00  0.00           H
ATOM   4243  HB3 ALA A 917      19.850  54.350  53.570  1.00  0.00           H
ATOM   4244  C   ALA A 917      22.360  54.170  53.970  1.00  0.00           C
ATOM   4245  O   ALA A 917      23.280  54.180  53.130  1.00  0.00           O
ATOM   4246  N   ILE A 918      22.110  55.290  54.610  1.00  0.00           N
ATOM   4247  HN  ILE A 918      21.340  55.210  55.240  1.00  0.00           H
ATOM   4248  CA  ILE A 918      22.930  56.510  54.450  1.00  0.00           C
ATOM   4249  HA  ILE A 918      23.070  56.690  53.400  1.00  0.00           H
ATOM   4250  CB  ILE A 918      22.300  57.700  55.080  1.00  0.00           C
ATOM   4251  HB  ILE A 918      22.540  57.620  56.170  1.00  0.00           H
ATOM   4252  CG2 ILE A 918      22.980  58.970  54.600  1.00  0.00           C
ATOM   4253 HG21 ILE A 918      22.840  59.200  53.530  1.00  0.00           H
ATOM   4254 HG22 ILE A 918      24.090  58.900  54.710  1.00  0.00           H
ATOM   4255 HG23 ILE A 918      22.650  59.810  55.260  1.00  0.00           H
ATOM   4256  CG1 ILE A 918      20.780  57.780  54.830  1.00  0.00           C
ATOM   4257 HG11 ILE A 918      20.350  58.620  55.420  1.00  0.00           H
ATOM   4258 HG12 ILE A 918      20.230  56.980  55.370  1.00  0.00           H
ATOM   4259  CD  ILE A 918      20.330  57.830  53.370  1.00  0.00           C
ATOM   4260  HD1 ILE A 918      20.940  58.640  52.900  1.00  0.00           H
ATOM   4261  HD2 ILE A 918      19.260  58.080  53.190  1.00  0.00           H
ATOM   4262  HD3 ILE A 918      20.610  56.920  52.800  1.00  0.00           H
ATOM   4263  C   ILE A 918      24.400  56.330  54.810  1.00  0.00           C
ATOM   4264  O   ILE A 918      25.160  56.900  54.070  1.00  0.00           O
ATOM   4265  N   PRO A 919      24.890  55.680  55.940  1.00  0.00           N
ATOM   4266  CD  PRO A 919      24.040  55.490  57.170  1.00  0.00           C
ATOM   4267  HD1 PRO A 919      23.000  55.140  56.970  1.00  0.00           H
ATOM   4268  HD2 PRO A 919      23.980  56.430  57.740  1.00  0.00           H
ATOM   4269  CA  PRO A 919      26.250  55.420  56.250  1.00  0.00           C
ATOM   4270  HA  PRO A 919      26.870  56.300  56.170  1.00  0.00           H
ATOM   4271  CB  PRO A 919      26.380  55.090  57.680  1.00  0.00           C
ATOM   4272  HB1 PRO A 919      26.890  55.890  58.260  1.00  0.00           H
ATOM   4273  HB2 PRO A 919      27.080  54.220  57.740  1.00  0.00           H
ATOM   4274  CG  PRO A 919      24.970  54.660  58.140  1.00  0.00           C
ATOM   4275  HG1 PRO A 919      24.900  53.570  57.950  1.00  0.00           H
ATOM   4276  HG2 PRO A 919      24.710  54.790  59.210  1.00  0.00           H
ATOM   4277  C   PRO A 919      26.790  54.270  55.330  1.00  0.00           C
ATOM   4278  O   PRO A 919      27.940  54.330  54.960  1.00  0.00           O
ATOM   4279  N   ALA A 920      25.910  53.320  54.990  1.00  0.00           N
ATOM   4280  HN  ALA A 920      24.980  53.320  55.330  1.00  0.00           H
ATOM   4281  CA  ALA A 920      26.300  52.260  54.100  1.00  0.00           C
ATOM   4282  HA  ALA A 920      27.050  51.670  54.600  1.00  0.00           H
ATOM   4283  CB  ALA A 920      25.050  51.370  53.910  1.00  0.00           C
ATOM   4284  HB1 ALA A 920      24.200  51.880  53.400  1.00  0.00           H
ATOM   4285  HB2 ALA A 920      24.650  51.170  54.920  1.00  0.00           H
ATOM   4286  HB3 ALA A 920      25.320  50.440  53.360  1.00  0.00           H
ATOM   4287  C   ALA A 920      26.750  52.840  52.710  1.00  0.00           C
ATOM   4288  O   ALA A 920      27.640  52.290  52.050  1.00  0.00           O
ATOM   4289  N   LEU A 921      26.090  53.980  52.220  1.00  0.00           N
ATOM   4290  HN  LEU A 921      25.350  54.360  52.770  1.00  0.00           H
ATOM   4291  CA  LEU A 921      26.360  54.700  51.000  1.00  0.00           C
ATOM   4292  HA  LEU A 921      26.400  54.060  50.130  1.00  0.00           H
ATOM   4293  CB  LEU A 921      25.300  55.740  50.660  1.00  0.00           C
ATOM   4294  HB1 LEU A 921      25.540  56.560  51.370  1.00  0.00           H
ATOM   4295  HB2 LEU A 921      24.300  55.460  51.070  1.00  0.00           H
ATOM   4296  CG  LEU A 921      25.280  56.410  49.270  1.00  0.00           C
ATOM   4297  HG  LEU A 921      26.220  56.960  49.110  1.00  0.00           H
ATOM   4298  CD1 LEU A 921      25.100  55.360  48.170  1.00  0.00           C
ATOM   4299 HD11 LEU A 921      25.100  55.920  47.220  1.00  0.00           H
ATOM   4300 HD12 LEU A 921      24.110  54.860  48.290  1.00  0.00           H
ATOM   4301 HD13 LEU A 921      25.860  54.550  48.060  1.00  0.00           H
ATOM   4302  CD2 LEU A 921      24.140  57.430  49.250  1.00  0.00           C
ATOM   4303 HD21 LEU A 921      24.190  58.300  48.570  1.00  0.00           H
ATOM   4304 HD22 LEU A 921      24.150  57.870  50.270  1.00  0.00           H
ATOM   4305 HD23 LEU A 921      23.120  56.990  49.170  1.00  0.00           H
ATOM   4306  C   LEU A 921      27.800  55.280  50.920  1.00  0.00           C
ATOM   4307  O   LEU A 921      28.550  55.100  50.020  1.00  0.00           O
ATOM   4308  N   LEU A 922      28.250  56.020  52.000  1.00  0.00           N
ATOM   4309  HN  LEU A 922      27.560  56.230  52.690  1.00  0.00           H
ATOM   4310  CA  LEU A 922      29.630  56.380  52.220  1.00  0.00           C
ATOM   4311  HA  LEU A 922      29.910  57.080  51.460  1.00  0.00           H
ATOM   4312  CB  LEU A 922      29.780  57.100  53.630  1.00  0.00           C
ATOM   4313  HB1 LEU A 922      29.560  56.450  54.490  1.00  0.00           H
ATOM   4314  HB2 LEU A 922      29.010  57.890  53.690  1.00  0.00           H
ATOM   4315  CG  LEU A 922      31.210  57.810  53.920  1.00  0.00           C
ATOM   4316  HG  LEU A 922      32.090  57.150  53.740  1.00  0.00           H
ATOM   4317  CD1 LEU A 922      31.520  58.940  52.900  1.00  0.00           C
ATOM   4318 HD11 LEU A 922      32.340  59.530  53.380  1.00  0.00           H
ATOM   4319 HD12 LEU A 922      30.640  59.570  52.610  1.00  0.00           H
ATOM   4320 HD13 LEU A 922      31.910  58.470  51.970  1.00  0.00           H
ATOM   4321  CD2 LEU A 922      31.210  58.280  55.270  1.00  0.00           C
ATOM   4322 HD21 LEU A 922      32.250  58.540  55.560  1.00  0.00           H
ATOM   4323 HD22 LEU A 922      30.830  57.480  55.940  1.00  0.00           H
ATOM   4324 HD23 LEU A 922      30.500  59.140  55.380  1.00  0.00           H
ATOM   4325  C   LEU A 922      30.560  55.140  52.250  1.00  0.00           C
ATOM   4326  O   LEU A 922      31.540  55.160  51.550  1.00  0.00           O
ATOM   4327  N   CYS A 923      30.290  54.030  52.990  1.00  0.00           N
ATOM   4328  HN  CYS A 923      29.590  53.930  53.690  1.00  0.00           H
ATOM   4329  CA  CYS A 923      31.240  52.870  53.040  1.00  0.00           C
ATOM   4330  HA  CYS A 923      32.250  53.250  53.200  1.00  0.00           H
ATOM   4331  CB  CYS A 923      30.880  51.870  54.190  1.00  0.00           C
ATOM   4332  HB1 CYS A 923      29.940  51.370  53.870  1.00  0.00           H
ATOM   4333  HB2 CYS A 923      30.740  52.430  55.140  1.00  0.00           H
ATOM   4334  SG  CYS A 923      32.120  50.570  54.510  1.00  0.00           S
ATOM   4335  HG1 CYS A 923      31.930  49.700  53.530  1.00  0.00           H
ATOM   4336  C   CYS A 923      31.360  52.180  51.740  1.00  0.00           C
ATOM   4337  O   CYS A 923      32.350  51.610  51.320  1.00  0.00           O
ATOM   4338  N   THR A 924      30.250  52.300  50.950  1.00  0.00           N
ATOM   4339  HN  THR A 924      29.520  52.610  51.540  1.00  0.00           H
ATOM   4340  CA  THR A 924      30.240  51.930  49.490  1.00  0.00           C
ATOM   4341  HA  THR A 924      30.470  50.880  49.420  1.00  0.00           H
ATOM   4342  CB  THR A 924      28.850  52.010  48.890  1.00  0.00           C
ATOM   4343  HB  THR A 924      28.410  52.950  49.300  1.00  0.00           H
ATOM   4344  OG1 THR A 924      28.040  51.010  49.480  1.00  0.00           O
ATOM   4345  HG1 THR A 924      28.050  51.160  50.430  1.00  0.00           H
ATOM   4346  CG2 THR A 924      28.790  51.710  47.450  1.00  0.00           C
ATOM   4347 HG21 THR A 924      29.120  50.710  47.100  1.00  0.00           H
ATOM   4348 HG22 THR A 924      29.420  52.350  46.780  1.00  0.00           H
ATOM   4349 HG23 THR A 924      27.770  51.940  47.060  1.00  0.00           H
ATOM   4350  C   THR A 924      31.310  52.630  48.640  1.00  0.00           C
ATOM   4351  O   THR A 924      32.030  51.910  47.920  1.00  0.00           O
ATOM   4352  N   ILE A 925      31.630  53.910  48.860  1.00  0.00           N
ATOM   4353  HN  ILE A 925      31.170  54.330  49.620  1.00  0.00           H
ATOM   4354  CA  ILE A 925      32.620  54.630  48.010  1.00  0.00           C
ATOM   4355  HA  ILE A 925      32.530  54.310  46.990  1.00  0.00           H
ATOM   4356  CB  ILE A 925      32.310  56.120  48.020  1.00  0.00           C
ATOM   4357  HB  ILE A 925      32.450  56.630  49.000  1.00  0.00           H
ATOM   4358  CG2 ILE A 925      33.170  56.740  46.980  1.00  0.00           C
ATOM   4359 HG21 ILE A 925      32.790  57.710  46.610  1.00  0.00           H
ATOM   4360 HG22 ILE A 925      33.400  55.990  46.190  1.00  0.00           H
ATOM   4361 HG23 ILE A 925      34.170  57.030  47.390  1.00  0.00           H
ATOM   4362  CG1 ILE A 925      30.870  56.470  47.630  1.00  0.00           C
ATOM   4363 HG11 ILE A 925      30.050  55.860  48.090  1.00  0.00           H
ATOM   4364 HG12 ILE A 925      30.770  56.440  46.530  1.00  0.00           H
ATOM   4365  CD  ILE A 925      30.470  57.860  48.050  1.00  0.00           C
ATOM   4366  HD1 ILE A 925      29.480  58.170  47.640  1.00  0.00           H
ATOM   4367  HD2 ILE A 925      31.210  58.500  47.520  1.00  0.00           H
ATOM   4368  HD3 ILE A 925      30.540  58.090  49.130  1.00  0.00           H
ATOM   4369  C   ILE A 925      33.960  54.270  48.470  1.00  0.00           C
ATOM   4370  O   ILE A 925      34.910  54.030  47.730  1.00  0.00           O
ATOM   4371  N   LEU A 926      34.150  54.050  49.810  1.00  0.00           N
ATOM   4372  HN  LEU A 926      33.370  54.240  50.390  1.00  0.00           H
ATOM   4373  CA  LEU A 926      35.370  53.490  50.470  1.00  0.00           C
ATOM   4374  HA  LEU A 926      36.220  54.130  50.320  1.00  0.00           H
ATOM   4375  CB  LEU A 926      35.150  53.430  52.050  1.00  0.00           C
ATOM   4376  HB1 LEU A 926      36.150  53.320  52.510  1.00  0.00           H
ATOM   4377  HB2 LEU A 926      34.560  52.540  52.370  1.00  0.00           H
ATOM   4378  CG  LEU A 926      34.730  54.740  52.760  1.00  0.00           C
ATOM   4379  HG  LEU A 926      33.630  54.800  52.620  1.00  0.00           H
ATOM   4380  CD1 LEU A 926      34.860  54.470  54.230  1.00  0.00           C
ATOM   4381 HD11 LEU A 926      34.170  53.650  54.530  1.00  0.00           H
ATOM   4382 HD12 LEU A 926      34.600  55.330  54.880  1.00  0.00           H
ATOM   4383 HD13 LEU A 926      35.830  53.990  54.500  1.00  0.00           H
ATOM   4384  CD2 LEU A 926      35.420  56.040  52.390  1.00  0.00           C
ATOM   4385 HD21 LEU A 926      36.490  56.070  52.690  1.00  0.00           H
ATOM   4386 HD22 LEU A 926      35.080  56.910  52.990  1.00  0.00           H
ATOM   4387 HD23 LEU A 926      35.250  56.240  51.310  1.00  0.00           H
ATOM   4388  C   LEU A 926      35.770  52.130  50.100  1.00  0.00           C
ATOM   4389  O   LEU A 926      36.950  51.840  49.810  1.00  0.00           O
ATOM   4390  N   ILE A 927      34.790  51.250  49.910  1.00  0.00           N
ATOM   4391  HN  ILE A 927      33.820  51.390  50.120  1.00  0.00           H
ATOM   4392  CA  ILE A 927      35.050  49.990  49.250  1.00  0.00           C
ATOM   4393  HA  ILE A 927      35.970  49.670  49.720  1.00  0.00           H
ATOM   4394  CB  ILE A 927      33.870  49.010  49.480  1.00  0.00           C
ATOM   4395  HB  ILE A 927      33.010  49.670  49.270  1.00  0.00           H
ATOM   4396  CG2 ILE A 927      33.640  47.880  48.360  1.00  0.00           C
ATOM   4397 HG21 ILE A 927      34.520  47.230  48.210  1.00  0.00           H
ATOM   4398 HG22 ILE A 927      33.320  48.240  47.350  1.00  0.00           H
ATOM   4399 HG23 ILE A 927      32.830  47.210  48.740  1.00  0.00           H
ATOM   4400  CG1 ILE A 927      33.930  48.490  50.900  1.00  0.00           C
ATOM   4401 HG11 ILE A 927      33.010  47.890  51.110  1.00  0.00           H
ATOM   4402 HG12 ILE A 927      33.770  49.410  51.500  1.00  0.00           H
ATOM   4403  CD  ILE A 927      35.150  47.710  51.200  1.00  0.00           C
ATOM   4404  HD1 ILE A 927      35.550  47.170  50.320  1.00  0.00           H
ATOM   4405  HD2 ILE A 927      35.130  47.150  52.160  1.00  0.00           H
ATOM   4406  HD3 ILE A 927      35.970  48.410  51.470  1.00  0.00           H
ATOM   4407  C   ILE A 927      35.420  49.990  47.760  1.00  0.00           C
ATOM   4408  O   ILE A 927      36.400  49.480  47.280  1.00  0.00           O
ATOM   4409  N   PHE A 928      34.570  50.700  46.970  1.00  0.00           N
ATOM   4410  HN  PHE A 928      33.710  51.070  47.300  1.00  0.00           H
ATOM   4411  CA  PHE A 928      34.610  50.870  45.520  1.00  0.00           C
ATOM   4412  HA  PHE A 928      34.580  49.910  45.030  1.00  0.00           H
ATOM   4413  CB  PHE A 928      33.290  51.600  45.090  1.00  0.00           C
ATOM   4414  HB1 PHE A 928      33.060  52.480  45.730  1.00  0.00           H
ATOM   4415  HB2 PHE A 928      32.380  50.960  45.070  1.00  0.00           H
ATOM   4416  CG  PHE A 928      33.350  52.250  43.670  1.00  0.00           C
ATOM   4417  CD1 PHE A 928      32.700  51.550  42.610  1.00  0.00           C
ATOM   4418  HD1 PHE A 928      32.300  50.590  42.900  1.00  0.00           H
ATOM   4419  CE1 PHE A 928      32.790  52.010  41.270  1.00  0.00           C
ATOM   4420  HE1 PHE A 928      32.350  51.410  40.490  1.00  0.00           H
ATOM   4421  CZ  PHE A 928      33.400  53.250  40.960  1.00  0.00           C
ATOM   4422  HZ  PHE A 928      33.340  53.580  39.940  1.00  0.00           H
ATOM   4423  CD2 PHE A 928      33.980  53.480  43.340  1.00  0.00           C
ATOM   4424  HD2 PHE A 928      34.590  54.000  44.060  1.00  0.00           H
ATOM   4425  CE2 PHE A 928      33.890  54.020  42.060  1.00  0.00           C
ATOM   4426  HE2 PHE A 928      34.370  54.950  41.750  1.00  0.00           H
ATOM   4427  C   PHE A 928      35.890  51.500  45.000  1.00  0.00           C
ATOM   4428  O   PHE A 928      36.470  51.040  44.020  1.00  0.00           O
ATOM   4429  N   MET A 929      36.450  52.520  45.710  1.00  0.00           N
ATOM   4430  HN  MET A 929      36.020  52.900  46.520  1.00  0.00           H
ATOM   4431  CA  MET A 929      37.730  53.110  45.260  1.00  0.00           C
ATOM   4432  HA  MET A 929      37.630  53.390  44.220  1.00  0.00           H
ATOM   4433  CB  MET A 929      38.040  54.340  46.090  1.00  0.00           C
ATOM   4434  HB1 MET A 929      38.420  54.190  47.120  1.00  0.00           H
ATOM   4435  HB2 MET A 929      37.090  54.910  46.220  1.00  0.00           H
ATOM   4436  CG  MET A 929      39.110  55.220  45.360  1.00  0.00           C
ATOM   4437  HG1 MET A 929      40.080  54.740  45.530  1.00  0.00           H
ATOM   4438  HG2 MET A 929      39.100  56.190  45.920  1.00  0.00           H
ATOM   4439  SD  MET A 929      38.800  55.630  43.540  1.00  0.00           S
ATOM   4440  CE  MET A 929      40.470  56.300  43.340  1.00  0.00           C
ATOM   4441  HE1 MET A 929      41.290  55.610  43.620  1.00  0.00           H
ATOM   4442  HE2 MET A 929      40.840  57.190  43.890  1.00  0.00           H
ATOM   4443  HE3 MET A 929      40.660  56.470  42.260  1.00  0.00           H
ATOM   4444  C   MET A 929      38.950  52.180  45.350  1.00  0.00           C
ATOM   4445  O   MET A 929      39.580  51.930  44.330  1.00  0.00           O
ATOM   4446  N   ASP A 930      39.260  51.560  46.560  1.00  0.00           N
ATOM   4447  HN  ASP A 930      38.700  51.640  47.380  1.00  0.00           H
ATOM   4448  CA  ASP A 930      40.410  50.720  46.710  1.00  0.00           C
ATOM   4449  HA  ASP A 930      41.290  51.230  46.360  1.00  0.00           H
ATOM   4450  CB  ASP A 930      40.580  50.330  48.180  1.00  0.00           C
ATOM   4451  HB1 ASP A 930      41.190  49.410  48.280  1.00  0.00           H
ATOM   4452  HB2 ASP A 930      39.610  50.210  48.700  1.00  0.00           H
ATOM   4453  CG  ASP A 930      41.390  51.340  49.030  1.00  0.00           C
ATOM   4454  OD1 ASP A 930      40.970  51.520  50.190  1.00  0.00           O
ATOM   4455  OD2 ASP A 930      42.420  51.960  48.620  1.00  0.00           O
ATOM   4456  C   ASP A 930      40.340  49.470  45.750  1.00  0.00           C
ATOM   4457  O   ASP A 930      41.320  49.140  45.090  1.00  0.00           O
ATOM   4458  N   GLN A 931      39.100  48.870  45.730  1.00  0.00           N
ATOM   4459  HN  GLN A 931      38.350  49.380  46.150  1.00  0.00           H
ATOM   4460  CA  GLN A 931      38.960  47.670  44.940  1.00  0.00           C
ATOM   4461  HA  GLN A 931      39.680  46.900  45.230  1.00  0.00           H
ATOM   4462  CB  GLN A 931      37.500  47.240  45.230  1.00  0.00           C
ATOM   4463  HB1 GLN A 931      36.830  48.060  44.900  1.00  0.00           H
ATOM   4464  HB2 GLN A 931      37.410  47.170  46.340  1.00  0.00           H
ATOM   4465  CG  GLN A 931      37.020  45.960  44.600  1.00  0.00           C
ATOM   4466  HG1 GLN A 931      36.670  46.050  43.550  1.00  0.00           H
ATOM   4467  HG2 GLN A 931      36.220  45.520  45.250  1.00  0.00           H
ATOM   4468  CD  GLN A 931      38.100  44.890  44.690  1.00  0.00           C
ATOM   4469  OE1 GLN A 931      38.670  44.620  45.760  1.00  0.00           O
ATOM   4470  NE2 GLN A 931      38.240  44.050  43.570  1.00  0.00           N
ATOM   4471 HE21 GLN A 931      39.000  43.390  43.620  1.00  0.00           H
ATOM   4472 HE22 GLN A 931      37.900  44.270  42.660  1.00  0.00           H
ATOM   4473  C   GLN A 931      39.140  47.810  43.410  1.00  0.00           C
ATOM   4474  O   GLN A 931      39.910  47.050  42.770  1.00  0.00           O
ATOM   4475  N   GLN A 932      38.460  48.820  42.920  1.00  0.00           N
ATOM   4476  HN  GLN A 932      37.860  49.380  43.480  1.00  0.00           H
ATOM   4477  CA  GLN A 932      38.710  49.350  41.560  1.00  0.00           C
ATOM   4478  HA  GLN A 932      38.400  48.630  40.810  1.00  0.00           H
ATOM   4479  CB  GLN A 932      37.630  50.380  41.220  1.00  0.00           C
ATOM   4480  HB1 GLN A 932      37.720  50.690  40.160  1.00  0.00           H
ATOM   4481  HB2 GLN A 932      37.590  51.300  41.840  1.00  0.00           H
ATOM   4482  CG  GLN A 932      36.190  49.760  41.230  1.00  0.00           C
ATOM   4483  HG1 GLN A 932      35.530  50.630  41.050  1.00  0.00           H
ATOM   4484  HG2 GLN A 932      35.970  49.290  42.230  1.00  0.00           H
ATOM   4485  CD  GLN A 932      35.890  48.620  40.290  1.00  0.00           C
ATOM   4486  OE1 GLN A 932      36.460  47.580  40.290  1.00  0.00           O
ATOM   4487  NE2 GLN A 932      34.800  48.710  39.460  1.00  0.00           N
ATOM   4488 HE21 GLN A 932      34.570  47.970  38.830  1.00  0.00           H
ATOM   4489 HE22 GLN A 932      34.230  49.510  39.450  1.00  0.00           H
ATOM   4490  C   GLN A 932      40.030  49.890  41.170  1.00  0.00           C
ATOM   4491  O   GLN A 932      40.530  49.550  40.110  1.00  0.00           O
ATOM   4492  N   ILE A 933      40.620  50.780  41.990  1.00  0.00           N
ATOM   4493  HN  ILE A 933      40.240  51.040  42.870  1.00  0.00           H
ATOM   4494  CA  ILE A 933      41.830  51.470  41.600  1.00  0.00           C
ATOM   4495  HA  ILE A 933      41.700  51.580  40.530  1.00  0.00           H
ATOM   4496  CB  ILE A 933      41.960  52.860  42.260  1.00  0.00           C
ATOM   4497  HB  ILE A 933      40.990  53.380  42.450  1.00  0.00           H
ATOM   4498  CG2 ILE A 933      42.630  52.680  43.680  1.00  0.00           C
ATOM   4499 HG21 ILE A 933      43.590  52.140  43.540  1.00  0.00           H
ATOM   4500 HG22 ILE A 933      42.030  52.100  44.410  1.00  0.00           H
ATOM   4501 HG23 ILE A 933      42.710  53.670  44.160  1.00  0.00           H
ATOM   4502  CG1 ILE A 933      42.830  53.820  41.460  1.00  0.00           C
ATOM   4503 HG11 ILE A 933      43.880  53.510  41.320  1.00  0.00           H
ATOM   4504 HG12 ILE A 933      42.820  54.760  42.070  1.00  0.00           H
ATOM   4505  CD  ILE A 933      42.210  54.030  40.090  1.00  0.00           C
ATOM   4506  HD1 ILE A 933      42.510  55.010  39.630  1.00  0.00           H
ATOM   4507  HD2 ILE A 933      41.100  54.090  40.140  1.00  0.00           H
ATOM   4508  HD3 ILE A 933      42.510  53.210  39.410  1.00  0.00           H
ATOM   4509  C   ILE A 933      43.070  50.690  41.730  1.00  0.00           C
ATOM   4510  O   ILE A 933      43.990  50.740  40.970  1.00  0.00           O
ATOM   4511  N   THR A 934      43.100  49.720  42.640  1.00  0.00           N
ATOM   4512  HN  THR A 934      42.310  49.600  43.230  1.00  0.00           H
ATOM   4513  CA  THR A 934      44.230  48.720  42.740  1.00  0.00           C
ATOM   4514  HA  THR A 934      45.150  49.270  42.720  1.00  0.00           H
ATOM   4515  CB  THR A 934      44.170  47.870  44.000  1.00  0.00           C
ATOM   4516  HB  THR A 934      43.210  47.300  44.120  1.00  0.00           H
ATOM   4517  OG1 THR A 934      44.260  48.820  45.070  1.00  0.00           O
ATOM   4518  HG1 THR A 934      43.510  49.390  44.910  1.00  0.00           H
ATOM   4519  CG2 THR A 934      45.380  46.980  44.080  1.00  0.00           C
ATOM   4520 HG21 THR A 934      45.550  46.560  45.090  1.00  0.00           H
ATOM   4521 HG22 THR A 934      46.300  47.560  43.840  1.00  0.00           H
ATOM   4522 HG23 THR A 934      45.420  46.180  43.310  1.00  0.00           H
ATOM   4523  C   THR A 934      44.140  47.710  41.560  1.00  0.00           C
ATOM   4524  O   THR A 934      45.130  47.290  40.950  1.00  0.00           O
ATOM   4525  N   ALA A 935      42.880  47.320  41.100  1.00  0.00           N
ATOM   4526  HN  ALA A 935      42.040  47.580  41.570  1.00  0.00           H
ATOM   4527  CA  ALA A 935      42.690  46.460  39.960  1.00  0.00           C
ATOM   4528  HA  ALA A 935      43.370  45.640  40.140  1.00  0.00           H
ATOM   4529  CB  ALA A 935      41.220  46.100  39.860  1.00  0.00           C
ATOM   4530  HB1 ALA A 935      40.400  46.850  39.800  1.00  0.00           H
ATOM   4531  HB2 ALA A 935      41.010  45.410  40.710  1.00  0.00           H
ATOM   4532  HB3 ALA A 935      41.090  45.580  38.880  1.00  0.00           H
ATOM   4533  C   ALA A 935      43.200  47.140  38.670  1.00  0.00           C
ATOM   4534  O   ALA A 935      44.020  46.510  37.930  1.00  0.00           O
ATOM   4535  N   VAL A 936      42.760  48.390  38.430  1.00  0.00           N
ATOM   4536  HN  VAL A 936      42.090  48.780  39.060  1.00  0.00           H
ATOM   4537  CA  VAL A 936      43.150  49.380  37.420  1.00  0.00           C
ATOM   4538  HA  VAL A 936      42.920  49.050  36.420  1.00  0.00           H
ATOM   4539  CB  VAL A 936      42.440  50.690  37.570  1.00  0.00           C
ATOM   4540  HB  VAL A 936      42.490  50.960  38.650  1.00  0.00           H
ATOM   4541  CG1 VAL A 936      43.110  51.720  36.620  1.00  0.00           C
ATOM   4542 HG11 VAL A 936      42.390  52.500  36.290  1.00  0.00           H
ATOM   4543 HG12 VAL A 936      43.490  51.250  35.690  1.00  0.00           H
ATOM   4544 HG13 VAL A 936      43.950  52.180  37.190  1.00  0.00           H
ATOM   4545  CG2 VAL A 936      40.960  50.430  37.180  1.00  0.00           C
ATOM   4546 HG21 VAL A 936      40.800  50.230  36.110  1.00  0.00           H
ATOM   4547 HG22 VAL A 936      40.340  51.340  37.290  1.00  0.00           H
ATOM   4548 HG23 VAL A 936      40.570  49.610  37.830  1.00  0.00           H
ATOM   4549  C   VAL A 936      44.740  49.580  37.430  1.00  0.00           C
ATOM   4550  O   VAL A 936      45.440  49.550  36.410  1.00  0.00           O
ATOM   4551  N   ILE A 937      45.390  49.770  38.560  1.00  0.00           N
ATOM   4552  HN  ILE A 937      44.870  49.780  39.410  1.00  0.00           H
ATOM   4553  CA  ILE A 937      46.810  49.910  38.690  1.00  0.00           C
ATOM   4554  HA  ILE A 937      47.180  50.710  38.070  1.00  0.00           H
ATOM   4555  CB  ILE A 937      47.240  50.410  40.060  1.00  0.00           C
ATOM   4556  HB  ILE A 937      46.700  49.880  40.880  1.00  0.00           H
ATOM   4557  CG2 ILE A 937      48.800  50.370  40.230  1.00  0.00           C
ATOM   4558 HG21 ILE A 937      49.240  50.640  39.250  1.00  0.00           H
ATOM   4559 HG22 ILE A 937      49.140  49.360  40.560  1.00  0.00           H
ATOM   4560 HG23 ILE A 937      49.090  50.980  41.110  1.00  0.00           H
ATOM   4561  CG1 ILE A 937      46.700  51.940  40.040  1.00  0.00           C
ATOM   4562 HG11 ILE A 937      45.730  52.150  39.550  1.00  0.00           H
ATOM   4563 HG12 ILE A 937      47.420  52.620  39.530  1.00  0.00           H
ATOM   4564  CD  ILE A 937      46.550  52.590  41.450  1.00  0.00           C
ATOM   4565  HD1 ILE A 937      45.960  53.530  41.300  1.00  0.00           H
ATOM   4566  HD2 ILE A 937      47.550  52.720  41.930  1.00  0.00           H
ATOM   4567  HD3 ILE A 937      45.900  51.930  42.060  1.00  0.00           H
ATOM   4568  C   ILE A 937      47.610  48.750  38.190  1.00  0.00           C
ATOM   4569  O   ILE A 937      48.530  48.870  37.370  1.00  0.00           O
ATOM   4570  N   ILE A 938      47.080  47.540  38.520  1.00  0.00           N
ATOM   4571  HN  ILE A 938      46.360  47.480  39.210  1.00  0.00           H
ATOM   4572  CA  ILE A 938      47.520  46.240  37.980  1.00  0.00           C
ATOM   4573  HA  ILE A 938      48.590  46.140  38.130  1.00  0.00           H
ATOM   4574  CB  ILE A 938      46.950  45.010  38.690  1.00  0.00           C
ATOM   4575  HB  ILE A 938      45.940  45.260  39.080  1.00  0.00           H
ATOM   4576  CG2 ILE A 938      46.780  43.790  37.840  1.00  0.00           C
ATOM   4577 HG21 ILE A 938      46.470  42.940  38.500  1.00  0.00           H
ATOM   4578 HG22 ILE A 938      47.780  43.530  37.440  1.00  0.00           H
ATOM   4579 HG23 ILE A 938      46.080  43.710  36.980  1.00  0.00           H
ATOM   4580  CG1 ILE A 938      47.850  44.790  39.880  1.00  0.00           C
ATOM   4581 HG11 ILE A 938      48.770  44.360  39.460  1.00  0.00           H
ATOM   4582 HG12 ILE A 938      47.380  43.910  40.400  1.00  0.00           H
ATOM   4583  CD  ILE A 938      48.120  45.850  40.860  1.00  0.00           C
ATOM   4584  HD1 ILE A 938      48.890  45.420  41.540  1.00  0.00           H
ATOM   4585  HD2 ILE A 938      47.230  46.250  41.400  1.00  0.00           H
ATOM   4586  HD3 ILE A 938      48.550  46.790  40.440  1.00  0.00           H
ATOM   4587  C   ILE A 938      47.320  46.100  36.450  1.00  0.00           C
ATOM   4588  O   ILE A 938      48.180  45.610  35.790  1.00  0.00           O
ATOM   4589  N   ASN A 939      46.120  46.530  35.940  1.00  0.00           N
ATOM   4590  HN  ASN A 939      45.420  46.900  36.540  1.00  0.00           H
ATOM   4591  CA  ASN A 939      45.670  46.220  34.560  1.00  0.00           C
ATOM   4592  HA  ASN A 939      46.340  45.390  34.320  1.00  0.00           H
ATOM   4593  CB  ASN A 939      44.150  45.790  34.480  1.00  0.00           C
ATOM   4594  HB1 ASN A 939      43.770  46.740  34.920  1.00  0.00           H
ATOM   4595  HB2 ASN A 939      44.050  44.840  35.040  1.00  0.00           H
ATOM   4596  CG  ASN A 939      43.430  45.480  33.170  1.00  0.00           C
ATOM   4597  OD1 ASN A 939      44.020  44.690  32.460  1.00  0.00           O
ATOM   4598  ND2 ASN A 939      42.530  46.360  32.680  1.00  0.00           N
ATOM   4599 HD21 ASN A 939      42.140  47.090  33.250  1.00  0.00           H
ATOM   4600 HD22 ASN A 939      42.310  46.390  31.710  1.00  0.00           H
ATOM   4601  C   ASN A 939      45.980  47.350  33.530  1.00  0.00           C
ATOM   4602  O   ASN A 939      45.930  47.170  32.310  1.00  0.00           O
ATOM   4603  N   ARG A 940      46.480  48.490  34.000  1.00  0.00           N
ATOM   4604  HN  ARG A 940      46.460  48.710  34.980  1.00  0.00           H
ATOM   4605  CA  ARG A 940      46.650  49.590  33.080  1.00  0.00           C
ATOM   4606  HA  ARG A 940      45.900  49.580  32.300  1.00  0.00           H
ATOM   4607  CB  ARG A 940      46.520  50.910  33.880  1.00  0.00           C
ATOM   4608  HB1 ARG A 940      45.500  50.850  34.330  1.00  0.00           H
ATOM   4609  HB2 ARG A 940      46.450  51.720  33.100  1.00  0.00           H
ATOM   4610  CG  ARG A 940      47.520  51.310  34.990  1.00  0.00           C
ATOM   4611  HG1 ARG A 940      48.460  51.680  34.540  1.00  0.00           H
ATOM   4612  HG2 ARG A 940      47.730  50.370  35.560  1.00  0.00           H
ATOM   4613  CD  ARG A 940      47.050  52.460  35.960  1.00  0.00           C
ATOM   4614  HD1 ARG A 940      47.850  52.880  36.600  1.00  0.00           H
ATOM   4615  HD2 ARG A 940      46.180  52.100  36.560  1.00  0.00           H
ATOM   4616  NE  ARG A 940      46.570  53.550  35.070  1.00  0.00           N
ATOM   4617  HE  ARG A 940      45.580  53.670  34.980  1.00  0.00           H
ATOM   4618  CZ  ARG A 940      47.240  54.550  34.590  1.00  0.00           C
ATOM   4619  NH1 ARG A 940      48.490  54.760  34.840  1.00  0.00           N
ATOM   4620 HH11 ARG A 940      48.960  54.120  35.440  1.00  0.00           H
ATOM   4621 HH12 ARG A 940      48.890  55.640  34.620  1.00  0.00           H
ATOM   4622  NH2 ARG A 940      46.580  55.430  33.910  1.00  0.00           N
ATOM   4623 HH21 ARG A 940      45.590  55.320  33.890  1.00  0.00           H
ATOM   4624 HH22 ARG A 940      46.980  56.250  33.490  1.00  0.00           H
ATOM   4625  C   ARG A 940      48.080  49.510  32.510  1.00  0.00           C
ATOM   4626  O   ARG A 940      48.940  48.890  33.090  1.00  0.00           O
ATOM   4627  N   LYS A 941      48.330  50.220  31.420  1.00  0.00           N
ATOM   4628  HN  LYS A 941      47.570  50.820  31.190  1.00  0.00           H
ATOM   4629  CA  LYS A 941      49.610  50.360  30.730  1.00  0.00           C
ATOM   4630  HA  LYS A 941      49.380  50.830  29.780  1.00  0.00           H
ATOM   4631  CB  LYS A 941      50.470  51.480  31.390  1.00  0.00           C
ATOM   4632  HB1 LYS A 941      51.410  51.470  30.780  1.00  0.00           H
ATOM   4633  HB2 LYS A 941      50.650  51.350  32.480  1.00  0.00           H
ATOM   4634  CG  LYS A 941      49.830  52.830  31.150  1.00  0.00           C
ATOM   4635  HG1 LYS A 941      48.760  52.890  31.490  1.00  0.00           H
ATOM   4636  HG2 LYS A 941      49.760  53.110  30.080  1.00  0.00           H
ATOM   4637  CD  LYS A 941      50.710  53.960  31.740  1.00  0.00           C
ATOM   4638  HD1 LYS A 941      51.700  53.910  31.240  1.00  0.00           H
ATOM   4639  HD2 LYS A 941      50.870  53.670  32.800  1.00  0.00           H
ATOM   4640  CE  LYS A 941      50.190  55.390  31.630  1.00  0.00           C
ATOM   4641  HE1 LYS A 941      49.190  55.570  32.090  1.00  0.00           H
ATOM   4642  HE2 LYS A 941      50.170  55.550  30.540  1.00  0.00           H
ATOM   4643  NZ  LYS A 941      51.210  56.280  32.180  1.00  0.00           N
ATOM   4644  HZ1 LYS A 941      51.070  56.460  33.200  1.00  0.00           H
ATOM   4645  HZ2 LYS A 941      51.190  57.180  31.650  1.00  0.00           H
ATOM   4646  HZ3 LYS A 941      52.130  55.830  32.050  1.00  0.00           H
ATOM   4647  C   LYS A 941      50.360  49.110  30.330  1.00  0.00           C
ATOM   4648  O   LYS A 941      50.020  48.380  29.410  1.00  0.00           O
ATOM   4649  N   GLU A 942      51.510  48.760  30.880  1.00  0.00           N
ATOM   4650  HN  GLU A 942      51.870  49.250  31.660  1.00  0.00           H
ATOM   4651  CA  GLU A 942      52.490  47.820  30.300  1.00  0.00           C
ATOM   4652  HA  GLU A 942      52.450  47.840  29.230  1.00  0.00           H
ATOM   4653  CB  GLU A 942      53.950  48.100  30.710  1.00  0.00           C
ATOM   4654  HB1 GLU A 942      54.580  47.310  30.230  1.00  0.00           H
ATOM   4655  HB2 GLU A 942      54.060  48.010  31.810  1.00  0.00           H
ATOM   4656  CG  GLU A 942      54.520  49.450  30.180  1.00  0.00           C
ATOM   4657  HG1 GLU A 942      53.720  50.220  30.240  1.00  0.00           H
ATOM   4658  HG2 GLU A 942      54.820  49.400  29.100  1.00  0.00           H
ATOM   4659  CD  GLU A 942      55.760  49.930  30.860  1.00  0.00           C
ATOM   4660  OE1 GLU A 942      56.790  49.190  30.860  1.00  0.00           O
ATOM   4661  OE2 GLU A 942      55.840  51.080  31.400  1.00  0.00           O
ATOM   4662  C   GLU A 942      52.210  46.460  30.740  1.00  0.00           C
ATOM   4663  O   GLU A 942      52.960  45.510  30.500  1.00  0.00           O
ATOM   4664  N   HSD A 943      51.120  46.330  31.490  1.00  0.00           N
ATOM   4665  HN  HSD A 943      50.620  47.130  31.790  1.00  0.00           H
ATOM   4666  CA  HSD A 943      50.580  45.090  32.060  1.00  0.00           C
ATOM   4667  HA  HSD A 943      51.320  44.320  32.250  1.00  0.00           H
ATOM   4668  CB  HSD A 943      49.800  45.330  33.370  1.00  0.00           C
ATOM   4669  HB1 HSD A 943      49.420  44.360  33.740  1.00  0.00           H
ATOM   4670  HB2 HSD A 943      48.960  46.060  33.400  1.00  0.00           H
ATOM   4671  ND1 HSD A 943      50.740  47.040  34.930  1.00  0.00           N
ATOM   4672  HD1 HSD A 943      50.130  47.790  34.640  1.00  0.00           H
ATOM   4673  CG  HSD A 943      50.700  45.750  34.430  1.00  0.00           C
ATOM   4674  CE1 HSD A 943      51.570  47.090  35.960  1.00  0.00           C
ATOM   4675  HE1 HSD A 943      51.720  47.980  36.580  1.00  0.00           H
ATOM   4676  NE2 HSD A 943      52.170  45.930  36.140  1.00  0.00           N
ATOM   4677  CD2 HSD A 943      51.620  45.050  35.140  1.00  0.00           C
ATOM   4678  HD2 HSD A 943      52.120  44.110  34.980  1.00  0.00           H
ATOM   4679  C   HSD A 943      49.630  44.350  31.130  1.00  0.00           C
ATOM   4680  O   HSD A 943      48.450  44.730  30.980  1.00  0.00           O
ATOM   4681  N   LYS A 944      50.090  43.210  30.560  1.00  0.00           N
ATOM   4682  HN  LYS A 944      51.050  42.960  30.520  1.00  0.00           H
ATOM   4683  CA  LYS A 944      49.260  42.340  29.680  1.00  0.00           C
ATOM   4684  HA  LYS A 944      48.520  42.950  29.180  1.00  0.00           H
ATOM   4685  CB  LYS A 944      50.120  41.870  28.500  1.00  0.00           C
ATOM   4686  HB1 LYS A 944      49.510  41.260  27.800  1.00  0.00           H
ATOM   4687  HB2 LYS A 944      50.990  41.270  28.830  1.00  0.00           H
ATOM   4688  CG  LYS A 944      50.840  42.890  27.550  1.00  0.00           C
ATOM   4689  HG1 LYS A 944      51.350  42.300  26.770  1.00  0.00           H
ATOM   4690  HG2 LYS A 944      51.630  43.450  28.100  1.00  0.00           H
ATOM   4691  CD  LYS A 944      49.990  43.960  26.810  1.00  0.00           C
ATOM   4692  HD1 LYS A 944      49.680  44.780  27.510  1.00  0.00           H
ATOM   4693  HD2 LYS A 944      49.060  43.570  26.360  1.00  0.00           H
ATOM   4694  CE  LYS A 944      50.750  44.770  25.770  1.00  0.00           C
ATOM   4695  HE1 LYS A 944      51.320  44.130  25.070  1.00  0.00           H
ATOM   4696  HE2 LYS A 944      51.550  45.410  26.210  1.00  0.00           H
ATOM   4697  NZ  LYS A 944      49.890  45.600  24.970  1.00  0.00           N
ATOM   4698  HZ1 LYS A 944      49.620  46.430  25.520  1.00  0.00           H
ATOM   4699  HZ2 LYS A 944      49.070  45.100  24.570  1.00  0.00           H
ATOM   4700  HZ3 LYS A 944      50.470  46.000  24.200  1.00  0.00           H
ATOM   4701  C   LYS A 944      48.560  41.210  30.320  1.00  0.00           C
ATOM   4702  O   LYS A 944      49.170  40.290  30.840  1.00  0.00           O
ATOM   4703  N   LEU A 945      47.250  41.240  30.350  1.00  0.00           N
ATOM   4704  HN  LEU A 945      46.770  41.930  29.820  1.00  0.00           H
ATOM   4705  CA  LEU A 945      46.450  40.380  31.160  1.00  0.00           C
ATOM   4706  HA  LEU A 945      46.960  39.480  31.490  1.00  0.00           H
ATOM   4707  CB  LEU A 945      45.910  41.090  32.370  1.00  0.00           C
ATOM   4708  HB1 LEU A 945      45.120  40.490  32.890  1.00  0.00           H
ATOM   4709  HB2 LEU A 945      45.470  42.070  32.100  1.00  0.00           H
ATOM   4710  CG  LEU A 945      46.890  41.330  33.520  1.00  0.00           C
ATOM   4711  HG  LEU A 945      47.910  41.170  33.100  1.00  0.00           H
ATOM   4712  CD1 LEU A 945      46.850  42.710  34.020  1.00  0.00           C
ATOM   4713 HD11 LEU A 945      45.830  43.020  34.310  1.00  0.00           H
ATOM   4714 HD12 LEU A 945      47.190  43.440  33.260  1.00  0.00           H
ATOM   4715 HD13 LEU A 945      47.530  42.810  34.900  1.00  0.00           H
ATOM   4716  CD2 LEU A 945      46.790  40.390  34.710  1.00  0.00           C
ATOM   4717 HD21 LEU A 945      46.900  39.330  34.390  1.00  0.00           H
ATOM   4718 HD22 LEU A 945      45.920  40.590  35.360  1.00  0.00           H
ATOM   4719 HD23 LEU A 945      47.690  40.570  35.330  1.00  0.00           H
ATOM   4720  C   LEU A 945      45.210  40.010  30.270  1.00  0.00           C
ATOM   4721  O   LEU A 945      44.490  40.820  29.670  1.00  0.00           O
ATOM   4722  N   LYS A 946      45.000  38.670  30.060  1.00  0.00           N
ATOM   4723  HN  LYS A 946      45.470  38.050  30.680  1.00  0.00           H
ATOM   4724  CA  LYS A 946      44.040  38.120  29.090  1.00  0.00           C
ATOM   4725  HA  LYS A 946      44.380  38.520  28.140  1.00  0.00           H
ATOM   4726  CB  LYS A 946      44.240  36.570  29.030  1.00  0.00           C
ATOM   4727  HB1 LYS A 946      43.390  36.200  28.420  1.00  0.00           H
ATOM   4728  HB2 LYS A 946      44.130  36.040  30.010  1.00  0.00           H
ATOM   4729  CG  LYS A 946      45.530  36.270  28.360  1.00  0.00           C
ATOM   4730  HG1 LYS A 946      46.320  36.770  28.960  1.00  0.00           H
ATOM   4731  HG2 LYS A 946      45.610  36.770  27.360  1.00  0.00           H
ATOM   4732  CD  LYS A 946      45.900  34.710  28.130  1.00  0.00           C
ATOM   4733  HD1 LYS A 946      46.910  34.570  27.700  1.00  0.00           H
ATOM   4734  HD2 LYS A 946      45.200  34.300  27.390  1.00  0.00           H
ATOM   4735  CE  LYS A 946      45.670  33.840  29.330  1.00  0.00           C
ATOM   4736  HE1 LYS A 946      44.570  33.690  29.380  1.00  0.00           H
ATOM   4737  HE2 LYS A 946      45.980  34.300  30.290  1.00  0.00           H
ATOM   4738  NZ  LYS A 946      46.440  32.590  29.190  1.00  0.00           N
ATOM   4739  HZ1 LYS A 946      45.880  31.870  28.690  1.00  0.00           H
ATOM   4740  HZ2 LYS A 946      46.700  32.190  30.100  1.00  0.00           H
ATOM   4741  HZ3 LYS A 946      47.250  32.820  28.570  1.00  0.00           H
ATOM   4742  C   LYS A 946      42.560  38.480  29.320  1.00  0.00           C
ATOM   4743  O   LYS A 946      41.960  38.000  30.280  1.00  0.00           O
ATOM   4744  N   LYS A 947      42.090  39.390  28.470  1.00  0.00           N
ATOM   4745  HN  LYS A 947      42.650  39.790  27.750  1.00  0.00           H
ATOM   4746  CA  LYS A 947      40.760  39.930  28.420  1.00  0.00           C
ATOM   4747  HA  LYS A 947      40.640  40.490  27.520  1.00  0.00           H
ATOM   4748  CB  LYS A 947      39.630  38.780  28.390  1.00  0.00           C
ATOM   4749  HB1 LYS A 947      38.620  39.250  28.290  1.00  0.00           H
ATOM   4750  HB2 LYS A 947      39.590  38.260  29.370  1.00  0.00           H
ATOM   4751  CG  LYS A 947      39.800  37.770  27.290  1.00  0.00           C
ATOM   4752  HG1 LYS A 947      38.840  37.240  27.190  1.00  0.00           H
ATOM   4753  HG2 LYS A 947      40.590  37.010  27.540  1.00  0.00           H
ATOM   4754  CD  LYS A 947      40.020  38.430  25.900  1.00  0.00           C
ATOM   4755  HD1 LYS A 947      40.960  39.010  25.820  1.00  0.00           H
ATOM   4756  HD2 LYS A 947      39.150  39.070  25.640  1.00  0.00           H
ATOM   4757  CE  LYS A 947      40.190  37.360  24.860  1.00  0.00           C
ATOM   4758  HE1 LYS A 947      39.370  36.610  24.850  1.00  0.00           H
ATOM   4759  HE2 LYS A 947      41.130  36.820  25.100  1.00  0.00           H
ATOM   4760  NZ  LYS A 947      40.200  38.010  23.530  1.00  0.00           N
ATOM   4761  HZ1 LYS A 947      40.760  38.900  23.520  1.00  0.00           H
ATOM   4762  HZ2 LYS A 947      39.210  38.240  23.330  1.00  0.00           H
ATOM   4763  HZ3 LYS A 947      40.520  37.320  22.820  1.00  0.00           H
ATOM   4764  C   LYS A 947      40.590  40.860  29.610  1.00  0.00           C
ATOM   4765  O   LYS A 947      39.570  40.930  30.290  1.00  0.00           O
ATOM   4766  N   GLY A 948      41.710  41.530  30.120  1.00  0.00           N
ATOM   4767  HN  GLY A 948      42.510  41.210  29.620  1.00  0.00           H
ATOM   4768  CA  GLY A 948      41.840  42.330  31.250  1.00  0.00           C
ATOM   4769  HA1 GLY A 948      41.190  43.180  31.100  1.00  0.00           H
ATOM   4770  HA2 GLY A 948      42.870  42.660  31.190  1.00  0.00           H
ATOM   4771  C   GLY A 948      41.540  41.650  32.570  1.00  0.00           C
ATOM   4772  O   GLY A 948      42.190  40.620  32.870  1.00  0.00           O
ATOM   4773  N   ALA A 949      40.600  42.200  33.390  1.00  0.00           N
ATOM   4774  HN  ALA A 949      40.160  43.030  33.080  1.00  0.00           H
ATOM   4775  CA  ALA A 949      40.510  41.910  34.820  1.00  0.00           C
ATOM   4776  HA  ALA A 949      41.150  41.060  35.030  1.00  0.00           H
ATOM   4777  CB  ALA A 949      40.800  43.200  35.620  1.00  0.00           C
ATOM   4778  HB1 ALA A 949      41.900  43.400  35.510  1.00  0.00           H
ATOM   4779  HB2 ALA A 949      40.620  43.070  36.700  1.00  0.00           H
ATOM   4780  HB3 ALA A 949      40.250  44.080  35.220  1.00  0.00           H
ATOM   4781  C   ALA A 949      39.100  41.400  35.110  1.00  0.00           C
ATOM   4782  O   ALA A 949      38.880  40.740  36.110  1.00  0.00           O
ATOM   4783  N   GLY A 950      38.080  41.850  34.290  1.00  0.00           N
ATOM   4784  HN  GLY A 950      38.300  42.260  33.400  1.00  0.00           H
ATOM   4785  CA  GLY A 950      36.700  41.530  34.690  1.00  0.00           C
ATOM   4786  HA1 GLY A 950      36.550  40.480  34.910  1.00  0.00           H
ATOM   4787  HA2 GLY A 950      36.040  41.660  33.850  1.00  0.00           H
ATOM   4788  C   GLY A 950      36.170  42.210  35.930  1.00  0.00           C
ATOM   4789  O   GLY A 950      35.730  41.490  36.800  1.00  0.00           O
ATOM   4790  N   TYR A 951      36.350  43.530  35.990  1.00  0.00           N
ATOM   4791  HN  TYR A 951      36.610  43.970  35.140  1.00  0.00           H
ATOM   4792  CA  TYR A 951      36.210  44.360  37.190  1.00  0.00           C
ATOM   4793  HA  TYR A 951      37.050  44.020  37.790  1.00  0.00           H
ATOM   4794  CB  TYR A 951      36.330  45.910  36.850  1.00  0.00           C
ATOM   4795  HB1 TYR A 951      36.120  46.520  37.750  1.00  0.00           H
ATOM   4796  HB2 TYR A 951      35.630  46.060  36.010  1.00  0.00           H
ATOM   4797  CG  TYR A 951      37.720  46.250  36.310  1.00  0.00           C
ATOM   4798  CD1 TYR A 951      38.920  45.990  36.950  1.00  0.00           C
ATOM   4799  HD1 TYR A 951      38.810  45.490  37.910  1.00  0.00           H
ATOM   4800  CE1 TYR A 951      40.130  46.620  36.490  1.00  0.00           C
ATOM   4801  HE1 TYR A 951      41.050  46.460  37.020  1.00  0.00           H
ATOM   4802  CZ  TYR A 951      40.180  47.310  35.260  1.00  0.00           C
ATOM   4803  OH  TYR A 951      41.370  47.850  34.780  1.00  0.00           O
ATOM   4804  HH  TYR A 951      41.100  48.480  34.110  1.00  0.00           H
ATOM   4805  CD2 TYR A 951      37.780  46.960  35.080  1.00  0.00           C
ATOM   4806  HD2 TYR A 951      36.820  47.110  34.590  1.00  0.00           H
ATOM   4807  CE2 TYR A 951      38.970  47.480  34.570  1.00  0.00           C
ATOM   4808  HE2 TYR A 951      39.000  47.890  33.570  1.00  0.00           H
ATOM   4809  C   TYR A 951      34.880  44.210  37.950  1.00  0.00           C
ATOM   4810  O   TYR A 951      34.880  44.170  39.160  1.00  0.00           O
ATOM   4811  N   HSD A 952      33.710  44.130  37.210  1.00  0.00           N
ATOM   4812  HN  HSD A 952      33.810  44.250  36.230  1.00  0.00           H
ATOM   4813  CA  HSD A 952      32.360  43.970  37.820  1.00  0.00           C
ATOM   4814  HA  HSD A 952      32.220  44.820  38.470  1.00  0.00           H
ATOM   4815  CB  HSD A 952      31.350  44.050  36.760  1.00  0.00           C
ATOM   4816  HB1 HSD A 952      30.360  43.690  37.110  1.00  0.00           H
ATOM   4817  HB2 HSD A 952      31.670  43.430  35.880  1.00  0.00           H
ATOM   4818  ND1 HSD A 952      30.730  45.690  34.840  1.00  0.00           N
ATOM   4819  HD1 HSD A 952      30.760  45.060  34.080  1.00  0.00           H
ATOM   4820  CG  HSD A 952      31.060  45.390  36.170  1.00  0.00           C
ATOM   4821  CE1 HSD A 952      30.650  47.090  34.770  1.00  0.00           C
ATOM   4822  HE1 HSD A 952      30.360  47.700  33.920  1.00  0.00           H
ATOM   4823  NE2 HSD A 952      30.920  47.640  35.940  1.00  0.00           N
ATOM   4824  CD2 HSD A 952      31.120  46.550  36.790  1.00  0.00           C
ATOM   4825  HD2 HSD A 952      31.380  46.720  37.830  1.00  0.00           H
ATOM   4826  C   HSD A 952      32.190  42.640  38.530  1.00  0.00           C
ATOM   4827  O   HSD A 952      31.530  42.530  39.570  1.00  0.00           O
ATOM   4828  N   LEU A 953      32.770  41.530  38.050  1.00  0.00           N
ATOM   4829  HN  LEU A 953      33.390  41.730  37.300  1.00  0.00           H
ATOM   4830  CA  LEU A 953      32.830  40.300  38.860  1.00  0.00           C
ATOM   4831  HA  LEU A 953      31.850  40.010  39.190  1.00  0.00           H
ATOM   4832  CB  LEU A 953      33.270  39.080  37.880  1.00  0.00           C
ATOM   4833  HB1 LEU A 953      34.250  39.420  37.470  1.00  0.00           H
ATOM   4834  HB2 LEU A 953      32.460  39.050  37.110  1.00  0.00           H
ATOM   4835  CG  LEU A 953      33.400  37.710  38.520  1.00  0.00           C
ATOM   4836  HG  LEU A 953      34.220  37.630  39.250  1.00  0.00           H
ATOM   4837  CD1 LEU A 953      32.200  37.330  39.380  1.00  0.00           C
ATOM   4838 HD11 LEU A 953      31.280  37.320  38.770  1.00  0.00           H
ATOM   4839 HD12 LEU A 953      32.220  38.070  40.230  1.00  0.00           H
ATOM   4840 HD13 LEU A 953      32.280  36.330  39.850  1.00  0.00           H
ATOM   4841  CD2 LEU A 953      33.620  36.670  37.490  1.00  0.00           C
ATOM   4842 HD21 LEU A 953      34.520  36.960  36.920  1.00  0.00           H
ATOM   4843 HD22 LEU A 953      32.820  36.730  36.720  1.00  0.00           H
ATOM   4844 HD23 LEU A 953      33.720  35.620  37.860  1.00  0.00           H
ATOM   4845  C   LEU A 953      33.670  40.460  40.110  1.00  0.00           C
ATOM   4846  O   LEU A 953      33.310  40.030  41.150  1.00  0.00           O
ATOM   4847  N   ASP A 954      34.830  41.150  40.040  1.00  0.00           N
ATOM   4848  HN  ASP A 954      34.980  41.540  39.140  1.00  0.00           H
ATOM   4849  CA  ASP A 954      35.780  41.390  41.110  1.00  0.00           C
ATOM   4850  HA  ASP A 954      36.000  40.460  41.610  1.00  0.00           H
ATOM   4851  CB  ASP A 954      36.980  42.190  40.590  1.00  0.00           C
ATOM   4852  HB1 ASP A 954      37.690  42.240  41.430  1.00  0.00           H
ATOM   4853  HB2 ASP A 954      36.800  43.210  40.180  1.00  0.00           H
ATOM   4854  CG  ASP A 954      37.630  41.290  39.540  1.00  0.00           C
ATOM   4855  OD1 ASP A 954      37.520  40.050  39.530  1.00  0.00           O
ATOM   4856  OD2 ASP A 954      38.390  41.980  38.570  1.00  0.00           O
ATOM   4857  HD2 ASP A 954      38.550  41.430  37.790  1.00  0.00           H
ATOM   4858  C   ASP A 954      35.150  42.260  42.180  1.00  0.00           C
ATOM   4859  O   ASP A 954      35.200  42.060  43.380  1.00  0.00           O
ATOM   4860  N   LEU A 955      34.520  43.360  41.740  1.00  0.00           N
ATOM   4861  HN  LEU A 955      34.640  43.740  40.830  1.00  0.00           H
ATOM   4862  CA  LEU A 955      33.630  44.150  42.570  1.00  0.00           C
ATOM   4863  HA  LEU A 955      34.090  44.390  43.520  1.00  0.00           H
ATOM   4864  CB  LEU A 955      33.250  45.460  41.820  1.00  0.00           C
ATOM   4865  HB1 LEU A 955      32.720  45.080  40.920  1.00  0.00           H
ATOM   4866  HB2 LEU A 955      34.130  46.020  41.470  1.00  0.00           H
ATOM   4867  CG  LEU A 955      32.320  46.450  42.520  1.00  0.00           C
ATOM   4868  HG  LEU A 955      31.480  45.910  43.030  1.00  0.00           H
ATOM   4869  CD1 LEU A 955      33.010  47.300  43.690  1.00  0.00           C
ATOM   4870 HD11 LEU A 955      34.100  47.370  43.520  1.00  0.00           H
ATOM   4871 HD12 LEU A 955      32.920  46.670  44.600  1.00  0.00           H
ATOM   4872 HD13 LEU A 955      32.630  48.340  43.770  1.00  0.00           H
ATOM   4873  CD2 LEU A 955      31.670  47.430  41.520  1.00  0.00           C
ATOM   4874 HD21 LEU A 955      32.420  48.060  40.990  1.00  0.00           H
ATOM   4875 HD22 LEU A 955      30.960  48.100  42.060  1.00  0.00           H
ATOM   4876 HD23 LEU A 955      31.010  46.950  40.770  1.00  0.00           H
ATOM   4877  C   LEU A 955      32.380  43.430  43.160  1.00  0.00           C
ATOM   4878  O   LEU A 955      31.950  43.710  44.250  1.00  0.00           O
ATOM   4879  N   LEU A 956      31.790  42.460  42.400  1.00  0.00           N
ATOM   4880  HN  LEU A 956      32.150  42.290  41.480  1.00  0.00           H
ATOM   4881  CA  LEU A 956      30.630  41.670  42.990  1.00  0.00           C
ATOM   4882  HA  LEU A 956      29.890  42.430  43.250  1.00  0.00           H
ATOM   4883  CB  LEU A 956      30.170  40.700  41.790  1.00  0.00           C
ATOM   4884  HB1 LEU A 956      30.970  39.980  41.570  1.00  0.00           H
ATOM   4885  HB2 LEU A 956      29.920  41.310  40.890  1.00  0.00           H
ATOM   4886  CG  LEU A 956      28.930  39.740  41.910  1.00  0.00           C
ATOM   4887  HG  LEU A 956      29.130  39.030  42.740  1.00  0.00           H
ATOM   4888  CD1 LEU A 956      27.660  40.460  42.350  1.00  0.00           C
ATOM   4889 HD11 LEU A 956      27.700  40.610  43.460  1.00  0.00           H
ATOM   4890 HD12 LEU A 956      26.840  39.740  42.140  1.00  0.00           H
ATOM   4891 HD13 LEU A 956      27.580  41.490  41.940  1.00  0.00           H
ATOM   4892  CD2 LEU A 956      28.590  38.940  40.610  1.00  0.00           C
ATOM   4893 HD21 LEU A 956      29.480  38.450  40.150  1.00  0.00           H
ATOM   4894 HD22 LEU A 956      28.190  39.620  39.820  1.00  0.00           H
ATOM   4895 HD23 LEU A 956      27.820  38.140  40.730  1.00  0.00           H
ATOM   4896  C   LEU A 956      31.060  40.790  44.150  1.00  0.00           C
ATOM   4897  O   LEU A 956      30.450  40.780  45.190  1.00  0.00           O
ATOM   4898  N   MET A 957      32.250  40.140  44.010  1.00  0.00           N
ATOM   4899  HN  MET A 957      32.760  40.210  43.150  1.00  0.00           H
ATOM   4900  CA  MET A 957      32.890  39.350  44.990  1.00  0.00           C
ATOM   4901  HA  MET A 957      32.160  38.590  45.260  1.00  0.00           H
ATOM   4902  CB  MET A 957      34.140  38.700  44.330  1.00  0.00           C
ATOM   4903  HB1 MET A 957      34.880  38.440  45.120  1.00  0.00           H
ATOM   4904  HB2 MET A 957      34.630  39.510  43.750  1.00  0.00           H
ATOM   4905  CG  MET A 957      33.820  37.450  43.470  1.00  0.00           C
ATOM   4906  HG1 MET A 957      34.730  36.880  43.190  1.00  0.00           H
ATOM   4907  HG2 MET A 957      33.300  37.940  42.620  1.00  0.00           H
ATOM   4908  SD  MET A 957      32.510  36.180  44.060  1.00  0.00           S
ATOM   4909  CE  MET A 957      33.340  35.900  45.560  1.00  0.00           C
ATOM   4910  HE1 MET A 957      33.340  36.750  46.260  1.00  0.00           H
ATOM   4911  HE2 MET A 957      34.410  35.620  45.370  1.00  0.00           H
ATOM   4912  HE3 MET A 957      33.000  34.990  46.110  1.00  0.00           H
ATOM   4913  C   MET A 957      33.200  39.960  46.310  1.00  0.00           C
ATOM   4914  O   MET A 957      32.950  39.420  47.390  1.00  0.00           O
ATOM   4915  N   VAL A 958      33.700  41.230  46.300  1.00  0.00           N
ATOM   4916  HN  VAL A 958      33.960  41.700  45.470  1.00  0.00           H
ATOM   4917  CA  VAL A 958      33.700  42.030  47.470  1.00  0.00           C
ATOM   4918  HA  VAL A 958      34.200  41.440  48.210  1.00  0.00           H
ATOM   4919  CB  VAL A 958      34.540  43.330  47.350  1.00  0.00           C
ATOM   4920  HB  VAL A 958      34.080  44.010  46.610  1.00  0.00           H
ATOM   4921  CG1 VAL A 958      34.590  44.080  48.760  1.00  0.00           C
ATOM   4922 HG11 VAL A 958      35.090  45.070  48.680  1.00  0.00           H
ATOM   4923 HG12 VAL A 958      35.100  43.380  49.450  1.00  0.00           H
ATOM   4924 HG13 VAL A 958      33.570  44.280  49.150  1.00  0.00           H
ATOM   4925  CG2 VAL A 958      35.990  42.930  46.860  1.00  0.00           C
ATOM   4926 HG21 VAL A 958      36.560  42.360  47.640  1.00  0.00           H
ATOM   4927 HG22 VAL A 958      36.550  43.900  46.810  1.00  0.00           H
ATOM   4928 HG23 VAL A 958      36.040  42.300  45.950  1.00  0.00           H
ATOM   4929  C   VAL A 958      32.340  42.280  48.050  1.00  0.00           C
ATOM   4930  O   VAL A 958      32.120  42.040  49.270  1.00  0.00           O
ATOM   4931  N   GLY A 959      31.370  42.640  47.200  1.00  0.00           N
ATOM   4932  HN  GLY A 959      31.530  42.570  46.220  1.00  0.00           H
ATOM   4933  CA  GLY A 959      30.070  43.050  47.670  1.00  0.00           C
ATOM   4934  HA1 GLY A 959      29.430  43.240  46.820  1.00  0.00           H
ATOM   4935  HA2 GLY A 959      30.110  43.840  48.390  1.00  0.00           H
ATOM   4936  C   GLY A 959      29.320  41.920  48.420  1.00  0.00           C
ATOM   4937  O   GLY A 959      28.650  42.040  49.420  1.00  0.00           O
ATOM   4938  N   VAL A 960      29.530  40.670  47.850  1.00  0.00           N
ATOM   4939  HN  VAL A 960      30.120  40.600  47.050  1.00  0.00           H
ATOM   4940  CA  VAL A 960      29.000  39.500  48.470  1.00  0.00           C
ATOM   4941  HA  VAL A 960      27.940  39.560  48.670  1.00  0.00           H
ATOM   4942  CB  VAL A 960      29.190  38.240  47.490  1.00  0.00           C
ATOM   4943  HB  VAL A 960      30.260  38.230  47.250  1.00  0.00           H
ATOM   4944  CG1 VAL A 960      28.840  36.930  48.170  1.00  0.00           C
ATOM   4945 HG11 VAL A 960      29.050  35.970  47.630  1.00  0.00           H
ATOM   4946 HG12 VAL A 960      27.780  36.950  48.510  1.00  0.00           H
ATOM   4947 HG13 VAL A 960      29.380  36.690  49.110  1.00  0.00           H
ATOM   4948  CG2 VAL A 960      28.400  38.480  46.170  1.00  0.00           C
ATOM   4949 HG21 VAL A 960      27.290  38.480  46.270  1.00  0.00           H
ATOM   4950 HG22 VAL A 960      28.750  37.780  45.380  1.00  0.00           H
ATOM   4951 HG23 VAL A 960      28.540  39.480  45.710  1.00  0.00           H
ATOM   4952  C   VAL A 960      29.640  39.200  49.800  1.00  0.00           C
ATOM   4953  O   VAL A 960      28.940  38.990  50.780  1.00  0.00           O
ATOM   4954  N   MET A 961      30.990  39.220  49.770  1.00  0.00           N
ATOM   4955  HN  MET A 961      31.430  39.240  48.870  1.00  0.00           H
ATOM   4956  CA  MET A 961      31.810  38.820  50.900  1.00  0.00           C
ATOM   4957  HA  MET A 961      31.300  37.980  51.330  1.00  0.00           H
ATOM   4958  CB  MET A 961      33.210  38.430  50.490  1.00  0.00           C
ATOM   4959  HB1 MET A 961      33.830  38.180  51.380  1.00  0.00           H
ATOM   4960  HB2 MET A 961      33.680  39.300  49.980  1.00  0.00           H
ATOM   4961  CG  MET A 961      33.430  37.130  49.590  1.00  0.00           C
ATOM   4962  HG1 MET A 961      34.520  36.870  49.620  1.00  0.00           H
ATOM   4963  HG2 MET A 961      33.120  37.390  48.560  1.00  0.00           H
ATOM   4964  SD  MET A 961      32.620  35.610  50.210  1.00  0.00           S
ATOM   4965  CE  MET A 961      33.110  35.540  51.920  1.00  0.00           C
ATOM   4966  HE1 MET A 961      33.050  34.530  52.380  1.00  0.00           H
ATOM   4967  HE2 MET A 961      32.510  36.270  52.510  1.00  0.00           H
ATOM   4968  HE3 MET A 961      34.150  35.960  51.900  1.00  0.00           H
ATOM   4969  C   MET A 961      31.820  39.760  52.050  1.00  0.00           C
ATOM   4970  O   MET A 961      31.820  39.400  53.200  1.00  0.00           O
ATOM   4971  N   LEU A 962      31.660  41.120  51.780  1.00  0.00           N
ATOM   4972  HN  LEU A 962      31.690  41.410  50.820  1.00  0.00           H
ATOM   4973  CA  LEU A 962      31.280  42.090  52.750  1.00  0.00           C
ATOM   4974  HA  LEU A 962      31.950  41.930  53.570  1.00  0.00           H
ATOM   4975  CB  LEU A 962      31.400  43.500  52.130  1.00  0.00           C
ATOM   4976  HB1 LEU A 962      30.770  43.520  51.220  1.00  0.00           H
ATOM   4977  HB2 LEU A 962      32.470  43.720  51.900  1.00  0.00           H
ATOM   4978  CG  LEU A 962      30.950  44.650  53.040  1.00  0.00           C
ATOM   4979  HG  LEU A 962      31.030  44.460  54.140  1.00  0.00           H
ATOM   4980  CD1 LEU A 962      31.850  45.850  52.630  1.00  0.00           C
ATOM   4981 HD11 LEU A 962      31.840  46.030  51.530  1.00  0.00           H
ATOM   4982 HD12 LEU A 962      32.920  45.640  52.860  1.00  0.00           H
ATOM   4983 HD13 LEU A 962      31.490  46.770  53.120  1.00  0.00           H
ATOM   4984  CD2 LEU A 962      29.440  45.030  52.900  1.00  0.00           C
ATOM   4985 HD21 LEU A 962      29.130  45.760  53.670  1.00  0.00           H
ATOM   4986 HD22 LEU A 962      28.680  44.230  52.860  1.00  0.00           H
ATOM   4987 HD23 LEU A 962      29.380  45.500  51.880  1.00  0.00           H
ATOM   4988  C   LEU A 962      29.910  41.790  53.410  1.00  0.00           C
ATOM   4989  O   LEU A 962      29.850  41.840  54.650  1.00  0.00           O
ATOM   4990  N   GLY A 963      28.920  41.470  52.660  1.00  0.00           N
ATOM   4991  HN  GLY A 963      29.120  41.530  51.680  1.00  0.00           H
ATOM   4992  CA  GLY A 963      27.710  40.890  53.220  1.00  0.00           C
ATOM   4993  HA1 GLY A 963      26.950  40.650  52.490  1.00  0.00           H
ATOM   4994  HA2 GLY A 963      27.340  41.610  53.940  1.00  0.00           H
ATOM   4995  C   GLY A 963      27.810  39.750  54.080  1.00  0.00           C
ATOM   4996  O   GLY A 963      27.370  39.770  55.240  1.00  0.00           O
ATOM   4997  N   VAL A 964      28.450  38.650  53.590  1.00  0.00           N
ATOM   4998  HN  VAL A 964      28.790  38.750  52.660  1.00  0.00           H
ATOM   4999  CA  VAL A 964      28.860  37.540  54.380  1.00  0.00           C
ATOM   5000  HA  VAL A 964      27.960  37.050  54.730  1.00  0.00           H
ATOM   5001  CB  VAL A 964      29.800  36.600  53.570  1.00  0.00           C
ATOM   5002  HB  VAL A 964      30.590  37.280  53.190  1.00  0.00           H
ATOM   5003  CG1 VAL A 964      30.240  35.390  54.360  1.00  0.00           C
ATOM   5004 HG11 VAL A 964      30.890  34.690  53.800  1.00  0.00           H
ATOM   5005 HG12 VAL A 964      29.280  34.890  54.610  1.00  0.00           H
ATOM   5006 HG13 VAL A 964      30.770  35.650  55.300  1.00  0.00           H
ATOM   5007  CG2 VAL A 964      28.920  36.150  52.420  1.00  0.00           C
ATOM   5008 HG21 VAL A 964      27.970  35.720  52.800  1.00  0.00           H
ATOM   5009 HG22 VAL A 964      29.360  35.370  51.770  1.00  0.00           H
ATOM   5010 HG23 VAL A 964      28.660  37.040  51.800  1.00  0.00           H
ATOM   5011  C   VAL A 964      29.580  37.890  55.690  1.00  0.00           C
ATOM   5012  O   VAL A 964      29.230  37.460  56.760  1.00  0.00           O
ATOM   5013  N   CYS A 965      30.660  38.710  55.650  1.00  0.00           N
ATOM   5014  HN  CYS A 965      30.970  38.960  54.730  1.00  0.00           H
ATOM   5015  CA  CYS A 965      31.360  39.280  56.780  1.00  0.00           C
ATOM   5016  HA  CYS A 965      31.800  38.480  57.360  1.00  0.00           H
ATOM   5017  CB  CYS A 965      32.600  40.100  56.230  1.00  0.00           C
ATOM   5018  HB1 CYS A 965      32.930  40.610  57.160  1.00  0.00           H
ATOM   5019  HB2 CYS A 965      32.170  40.850  55.530  1.00  0.00           H
ATOM   5020  SG  CYS A 965      33.950  39.090  55.550  1.00  0.00           S
ATOM   5021  HG1 CYS A 965      33.580  39.120  54.280  1.00  0.00           H
ATOM   5022  C   CYS A 965      30.580  40.080  57.790  1.00  0.00           C
ATOM   5023  O   CYS A 965      30.690  39.890  59.020  1.00  0.00           O
ATOM   5024  N   SER A 966      29.640  40.900  57.300  1.00  0.00           N
ATOM   5025  HN  SER A 966      29.560  40.950  56.310  1.00  0.00           H
ATOM   5026  CA  SER A 966      28.570  41.530  58.110  1.00  0.00           C
ATOM   5027  HA  SER A 966      29.050  42.290  58.720  1.00  0.00           H
ATOM   5028  CB  SER A 966      27.570  42.310  57.250  1.00  0.00           C
ATOM   5029  HB1 SER A 966      26.910  42.910  57.920  1.00  0.00           H
ATOM   5030  HB2 SER A 966      27.000  41.630  56.590  1.00  0.00           H
ATOM   5031  OG  SER A 966      28.220  43.260  56.380  1.00  0.00           O
ATOM   5032  HG1 SER A 966      28.960  42.880  55.900  1.00  0.00           H
ATOM   5033  C   SER A 966      27.770  40.570  58.930  1.00  0.00           C
ATOM   5034  O   SER A 966      27.670  40.800  60.130  1.00  0.00           O
ATOM   5035  N   VAL A 967      27.230  39.520  58.260  1.00  0.00           N
ATOM   5036  HN  VAL A 967      27.390  39.350  57.290  1.00  0.00           H
ATOM   5037  CA  VAL A 967      26.360  38.570  58.970  1.00  0.00           C
ATOM   5038  HA  VAL A 967      25.740  39.210  59.580  1.00  0.00           H
ATOM   5039  CB  VAL A 967      25.280  37.710  58.150  1.00  0.00           C
ATOM   5040  HB  VAL A 967      24.720  37.150  58.930  1.00  0.00           H
ATOM   5041  CG1 VAL A 967      24.250  38.670  57.610  1.00  0.00           C
ATOM   5042 HG11 VAL A 967      23.440  38.110  57.090  1.00  0.00           H
ATOM   5043 HG12 VAL A 967      24.730  39.380  56.920  1.00  0.00           H
ATOM   5044 HG13 VAL A 967      23.710  39.240  58.390  1.00  0.00           H
ATOM   5045  CG2 VAL A 967      25.810  36.620  57.120  1.00  0.00           C
ATOM   5046 HG21 VAL A 967      24.890  36.100  56.800  1.00  0.00           H
ATOM   5047 HG22 VAL A 967      26.550  35.980  57.640  1.00  0.00           H
ATOM   5048 HG23 VAL A 967      26.280  37.140  56.260  1.00  0.00           H
ATOM   5049  C   VAL A 967      27.080  37.650  59.890  1.00  0.00           C
ATOM   5050  O   VAL A 967      26.590  37.390  60.990  1.00  0.00           O
ATOM   5051  N   MET A 968      28.250  37.180  59.490  1.00  0.00           N
ATOM   5052  HN  MET A 968      28.650  37.310  58.590  1.00  0.00           H
ATOM   5053  CA  MET A 968      29.130  36.410  60.350  1.00  0.00           C
ATOM   5054  HA  MET A 968      28.520  35.680  60.860  1.00  0.00           H
ATOM   5055  CB  MET A 968      30.240  35.700  59.520  1.00  0.00           C
ATOM   5056  HB1 MET A 968      31.030  35.300  60.170  1.00  0.00           H
ATOM   5057  HB2 MET A 968      30.690  36.520  58.920  1.00  0.00           H
ATOM   5058  CG  MET A 968      29.700  34.510  58.730  1.00  0.00           C
ATOM   5059  HG1 MET A 968      29.020  34.820  57.900  1.00  0.00           H
ATOM   5060  HG2 MET A 968      29.110  33.850  59.380  1.00  0.00           H
[truncated: 6,873,249 more chars]
