# Supplementary material for: CryoEM and computational modeling structural insights into the pH regulator NBCn1
Source: Nat Commun. 2025 Nov 11;16:9932. doi: 10.1038/s41467-025-64868-z (PMC12606367; doi:10.1038/s41467-025-64868-z)
Supplement: Supplementary file 7 — Supplementary Data 5 [file 41467_2025_64868_MOESM7_ESM.zip › 100ns_z_restr_MD_NBCn1_2NaCO3/hNBCn1_OF/z-restr_hNBCn1_OF_2NaCO3_first_step_70.pdb]

REMARK    GENERATED BY TRJCONV
TITLE     Title t= 4100.00000 step= 2050000
REMARK    THIS IS A SIMULATION BOX
CRYST1   93.669   93.669  102.203  90.00  90.00  90.00 P 1           1
MODEL        1
ATOM      1  N   LEU A 585      27.210  41.990  34.880  1.00  0.00           N
ATOM      2  HT1 LEU A 585      27.850  42.260  34.120  1.00  0.00           H
ATOM      3  HT2 LEU A 585      26.970  42.860  35.410  1.00  0.00           H
ATOM      4  HT3 LEU A 585      26.350  41.670  34.390  1.00  0.00           H
ATOM      5  CA  LEU A 585      27.850  40.870  35.720  1.00  0.00           C
ATOM      6  HA  LEU A 585      28.820  41.200  36.040  1.00  0.00           H
ATOM      7  CB  LEU A 585      26.970  40.470  36.960  1.00  0.00           C
ATOM      8  HB1 LEU A 585      25.910  40.240  36.740  1.00  0.00           H
ATOM      9  HB2 LEU A 585      26.980  41.400  37.590  1.00  0.00           H
ATOM     10  CG  LEU A 585      27.430  39.340  37.910  1.00  0.00           C
ATOM     11  HG  LEU A 585      27.490  38.360  37.380  1.00  0.00           H
ATOM     12  CD1 LEU A 585      28.740  39.620  38.630  1.00  0.00           C
ATOM     13 HD11 LEU A 585      29.030  38.710  39.200  1.00  0.00           H
ATOM     14 HD12 LEU A 585      28.770  40.630  39.110  1.00  0.00           H
ATOM     15 HD13 LEU A 585      29.620  39.550  37.960  1.00  0.00           H
ATOM     16  CD2 LEU A 585      26.350  39.140  38.980  1.00  0.00           C
ATOM     17 HD21 LEU A 585      26.730  38.490  39.790  1.00  0.00           H
ATOM     18 HD22 LEU A 585      25.480  38.640  38.520  1.00  0.00           H
ATOM     19 HD23 LEU A 585      26.070  40.130  39.410  1.00  0.00           H
ATOM     20  C   LEU A 585      28.190  39.640  34.910  1.00  0.00           C
ATOM     21  O   LEU A 585      29.260  39.080  35.020  1.00  0.00           O
ATOM     22  N   ILE A 586      27.250  39.130  34.080  1.00  0.00           N
ATOM     23  HN  ILE A 586      26.300  39.450  34.020  1.00  0.00           H
ATOM     24  CA  ILE A 586      27.350  37.960  33.220  1.00  0.00           C
ATOM     25  HA  ILE A 586      27.540  37.120  33.850  1.00  0.00           H
ATOM     26  CB  ILE A 586      26.080  37.740  32.360  1.00  0.00           C
ATOM     27  HB  ILE A 586      25.880  38.730  31.890  1.00  0.00           H
ATOM     28  CG2 ILE A 586      26.250  36.820  31.140  1.00  0.00           C
ATOM     29 HG21 ILE A 586      25.220  36.820  30.710  1.00  0.00           H
ATOM     30 HG22 ILE A 586      26.400  35.740  31.380  1.00  0.00           H
ATOM     31 HG23 ILE A 586      27.010  37.190  30.410  1.00  0.00           H
ATOM     32  CG1 ILE A 586      24.920  37.200  33.250  1.00  0.00           C
ATOM     33 HG11 ILE A 586      23.970  37.210  32.670  1.00  0.00           H
ATOM     34 HG12 ILE A 586      24.800  37.780  34.190  1.00  0.00           H
ATOM     35  CD  ILE A 586      24.830  35.730  33.730  1.00  0.00           C
ATOM     36  HD1 ILE A 586      25.710  35.620  34.400  1.00  0.00           H
ATOM     37  HD2 ILE A 586      24.950  34.990  32.910  1.00  0.00           H
ATOM     38  HD3 ILE A 586      23.910  35.590  34.330  1.00  0.00           H
ATOM     39  C   ILE A 586      28.530  38.030  32.160  1.00  0.00           C
ATOM     40  O   ILE A 586      29.210  37.070  32.060  1.00  0.00           O
ATOM     41  N   LEU A 587      28.770  39.210  31.500  1.00  0.00           N
ATOM     42  HN  LEU A 587      28.140  39.950  31.740  1.00  0.00           H
ATOM     43  CA  LEU A 587      29.870  39.320  30.540  1.00  0.00           C
ATOM     44  HA  LEU A 587      29.800  38.470  29.870  1.00  0.00           H
ATOM     45  CB  LEU A 587      29.790  40.650  29.700  1.00  0.00           C
ATOM     46  HB1 LEU A 587      30.200  41.500  30.280  1.00  0.00           H
ATOM     47  HB2 LEU A 587      28.750  41.000  29.460  1.00  0.00           H
ATOM     48  CG  LEU A 587      30.640  40.720  28.420  1.00  0.00           C
ATOM     49  HG  LEU A 587      31.650  40.350  28.680  1.00  0.00           H
ATOM     50  CD1 LEU A 587      29.900  39.970  27.350  1.00  0.00           C
ATOM     51 HD11 LEU A 587      29.960  38.890  27.590  1.00  0.00           H
ATOM     52 HD12 LEU A 587      30.390  40.010  26.360  1.00  0.00           H
ATOM     53 HD13 LEU A 587      28.850  40.320  27.240  1.00  0.00           H
ATOM     54  CD2 LEU A 587      30.900  42.170  27.910  1.00  0.00           C
ATOM     55 HD21 LEU A 587      29.940  42.580  27.510  1.00  0.00           H
ATOM     56 HD22 LEU A 587      31.540  42.180  27.000  1.00  0.00           H
ATOM     57 HD23 LEU A 587      31.310  42.720  28.770  1.00  0.00           H
ATOM     58  C   LEU A 587      31.230  39.130  31.200  1.00  0.00           C
ATOM     59  O   LEU A 587      32.130  38.560  30.650  1.00  0.00           O
ATOM     60  N   ASP A 588      31.430  39.460  32.570  1.00  0.00           N
ATOM     61  HN  ASP A 588      30.800  40.160  32.930  1.00  0.00           H
ATOM     62  CA  ASP A 588      32.590  39.120  33.460  1.00  0.00           C
ATOM     63  HA  ASP A 588      33.460  39.500  32.950  1.00  0.00           H
ATOM     64  CB  ASP A 588      32.550  39.790  34.880  1.00  0.00           C
ATOM     65  HB1 ASP A 588      33.570  39.650  35.270  1.00  0.00           H
ATOM     66  HB2 ASP A 588      31.920  39.150  35.550  1.00  0.00           H
ATOM     67  CG  ASP A 588      32.230  41.230  34.910  1.00  0.00           C
ATOM     68  OD1 ASP A 588      32.280  41.790  36.000  1.00  0.00           O
ATOM     69  OD2 ASP A 588      32.000  41.860  33.820  1.00  0.00           O
ATOM     70  C   ASP A 588      32.860  37.640  33.650  1.00  0.00           C
ATOM     71  O   ASP A 588      33.980  37.110  33.680  1.00  0.00           O
ATOM     72  N   ILE A 589      31.780  36.860  33.860  1.00  0.00           N
ATOM     73  HN  ILE A 589      30.860  37.250  33.830  1.00  0.00           H
ATOM     74  CA  ILE A 589      31.730  35.430  33.920  1.00  0.00           C
ATOM     75  HA  ILE A 589      32.450  34.980  34.600  1.00  0.00           H
ATOM     76  CB  ILE A 589      30.300  34.860  34.280  1.00  0.00           C
ATOM     77  HB  ILE A 589      29.550  35.240  33.560  1.00  0.00           H
ATOM     78  CG2 ILE A 589      30.340  33.350  34.220  1.00  0.00           C
ATOM     79 HG21 ILE A 589      31.020  33.020  35.040  1.00  0.00           H
ATOM     80 HG22 ILE A 589      30.560  32.910  33.220  1.00  0.00           H
ATOM     81 HG23 ILE A 589      29.310  32.980  34.420  1.00  0.00           H
ATOM     82  CG1 ILE A 589      29.990  35.380  35.700  1.00  0.00           C
ATOM     83 HG11 ILE A 589      29.990  36.490  35.700  1.00  0.00           H
ATOM     84 HG12 ILE A 589      30.760  35.120  36.450  1.00  0.00           H
ATOM     85  CD  ILE A 589      28.590  35.110  36.180  1.00  0.00           C
ATOM     86  HD1 ILE A 589      28.390  34.050  36.390  1.00  0.00           H
ATOM     87  HD2 ILE A 589      27.810  35.330  35.410  1.00  0.00           H
ATOM     88  HD3 ILE A 589      28.400  35.720  37.090  1.00  0.00           H
ATOM     89  C   ILE A 589      32.210  34.860  32.620  1.00  0.00           C
ATOM     90  O   ILE A 589      33.030  33.950  32.520  1.00  0.00           O
ATOM     91  N   LYS A 590      31.760  35.450  31.490  1.00  0.00           N
ATOM     92  HN  LYS A 590      30.940  36.020  31.490  1.00  0.00           H
ATOM     93  CA  LYS A 590      32.210  35.030  30.180  1.00  0.00           C
ATOM     94  HA  LYS A 590      32.090  33.950  30.080  1.00  0.00           H
ATOM     95  CB  LYS A 590      31.350  35.700  29.100  1.00  0.00           C
ATOM     96  HB1 LYS A 590      31.750  35.510  28.090  1.00  0.00           H
ATOM     97  HB2 LYS A 590      31.380  36.780  29.350  1.00  0.00           H
ATOM     98  CG  LYS A 590      29.890  35.290  29.010  1.00  0.00           C
ATOM     99  HG1 LYS A 590      29.440  35.600  29.970  1.00  0.00           H
ATOM    100  HG2 LYS A 590      29.840  34.220  28.740  1.00  0.00           H
ATOM    101  CD  LYS A 590      29.080  36.080  27.920  1.00  0.00           C
ATOM    102  HD1 LYS A 590      29.660  35.990  26.980  1.00  0.00           H
ATOM    103  HD2 LYS A 590      29.110  37.170  28.150  1.00  0.00           H
ATOM    104  CE  LYS A 590      27.630  35.670  27.760  1.00  0.00           C
ATOM    105  HE1 LYS A 590      27.040  35.770  28.690  1.00  0.00           H
ATOM    106  HE2 LYS A 590      27.570  34.620  27.400  1.00  0.00           H
ATOM    107  NZ  LYS A 590      27.010  36.500  26.740  1.00  0.00           N
ATOM    108  HZ1 LYS A 590      27.650  36.530  25.910  1.00  0.00           H
ATOM    109  HZ2 LYS A 590      26.900  37.430  27.170  1.00  0.00           H
ATOM    110  HZ3 LYS A 590      26.050  36.170  26.510  1.00  0.00           H
ATOM    111  C   LYS A 590      33.650  35.460  29.860  1.00  0.00           C
ATOM    112  O   LYS A 590      34.370  34.710  29.210  1.00  0.00           O
ATOM    113  N   ARG A 591      34.110  36.660  30.280  1.00  0.00           N
ATOM    114  HN  ARG A 591      33.490  37.350  30.660  1.00  0.00           H
ATOM    115  CA  ARG A 591      35.470  37.010  30.110  1.00  0.00           C
ATOM    116  HA  ARG A 591      35.800  36.840  29.090  1.00  0.00           H
ATOM    117  CB  ARG A 591      35.640  38.450  30.550  1.00  0.00           C
ATOM    118  HB1 ARG A 591      36.690  38.710  30.810  1.00  0.00           H
ATOM    119  HB2 ARG A 591      35.160  38.620  31.530  1.00  0.00           H
ATOM    120  CG  ARG A 591      35.070  39.460  29.650  1.00  0.00           C
ATOM    121  HG1 ARG A 591      34.950  40.430  30.180  1.00  0.00           H
ATOM    122  HG2 ARG A 591      34.090  39.090  29.270  1.00  0.00           H
ATOM    123  CD  ARG A 591      35.910  39.700  28.430  1.00  0.00           C
ATOM    124  HD1 ARG A 591      35.900  38.850  27.710  1.00  0.00           H
ATOM    125  HD2 ARG A 591      37.000  39.750  28.640  1.00  0.00           H
ATOM    126  NE  ARG A 591      35.750  41.110  27.840  1.00  0.00           N
ATOM    127  HE  ARG A 591      36.230  41.890  28.250  1.00  0.00           H
ATOM    128  CZ  ARG A 591      34.880  41.420  26.860  1.00  0.00           C
ATOM    129  NH1 ARG A 591      34.000  40.620  26.340  1.00  0.00           N
ATOM    130 HH11 ARG A 591      33.560  40.840  25.470  1.00  0.00           H
ATOM    131 HH12 ARG A 591      34.130  39.700  26.710  1.00  0.00           H
ATOM    132  NH2 ARG A 591      34.730  42.660  26.410  1.00  0.00           N
ATOM    133 HH21 ARG A 591      35.350  43.410  26.630  1.00  0.00           H
ATOM    134 HH22 ARG A 591      34.070  42.900  25.700  1.00  0.00           H
ATOM    135  C   ARG A 591      36.460  36.150  30.950  1.00  0.00           C
ATOM    136  O   ARG A 591      37.550  35.930  30.460  1.00  0.00           O
ATOM    137  N   LYS A 592      36.050  35.750  32.200  1.00  0.00           N
ATOM    138  HN  LYS A 592      35.110  35.940  32.460  1.00  0.00           H
ATOM    139  CA  LYS A 592      37.060  35.300  33.070  1.00  0.00           C
ATOM    140  HA  LYS A 592      38.050  35.440  32.650  1.00  0.00           H
ATOM    141  CB  LYS A 592      36.960  36.070  34.400  1.00  0.00           C
ATOM    142  HB1 LYS A 592      37.740  35.650  35.070  1.00  0.00           H
ATOM    143  HB2 LYS A 592      35.960  35.880  34.860  1.00  0.00           H
ATOM    144  CG  LYS A 592      37.140  37.640  34.270  1.00  0.00           C
ATOM    145  HG1 LYS A 592      37.130  38.010  35.320  1.00  0.00           H
ATOM    146  HG2 LYS A 592      36.310  37.980  33.620  1.00  0.00           H
ATOM    147  CD  LYS A 592      38.420  38.030  33.480  1.00  0.00           C
ATOM    148  HD1 LYS A 592      38.440  39.140  33.570  1.00  0.00           H
ATOM    149  HD2 LYS A 592      38.270  37.890  32.390  1.00  0.00           H
ATOM    150  CE  LYS A 592      39.740  37.540  33.970  1.00  0.00           C
ATOM    151  HE1 LYS A 592      39.660  36.430  34.040  1.00  0.00           H
ATOM    152  HE2 LYS A 592      39.970  38.000  34.950  1.00  0.00           H
ATOM    153  NZ  LYS A 592      40.800  37.940  33.020  1.00  0.00           N
ATOM    154  HZ1 LYS A 592      40.650  37.530  32.070  1.00  0.00           H
ATOM    155  HZ2 LYS A 592      41.750  37.820  33.410  1.00  0.00           H
ATOM    156  HZ3 LYS A 592      40.710  38.970  32.890  1.00  0.00           H
ATOM    157  C   LYS A 592      36.910  33.810  33.310  1.00  0.00           C
ATOM    158  O   LYS A 592      37.890  33.080  33.360  1.00  0.00           O
ATOM    159  N   ALA A 593      35.720  33.320  33.620  1.00  0.00           N
ATOM    160  HN  ALA A 593      34.950  33.940  33.510  1.00  0.00           H
ATOM    161  CA  ALA A 593      35.410  32.000  34.000  1.00  0.00           C
ATOM    162  HA  ALA A 593      36.080  31.790  34.810  1.00  0.00           H
ATOM    163  CB  ALA A 593      33.890  31.820  34.450  1.00  0.00           C
ATOM    164  HB1 ALA A 593      33.180  31.840  33.600  1.00  0.00           H
ATOM    165  HB2 ALA A 593      33.520  32.630  35.120  1.00  0.00           H
ATOM    166  HB3 ALA A 593      33.790  30.800  34.880  1.00  0.00           H
ATOM    167  C   ALA A 593      35.770  30.880  33.040  1.00  0.00           C
ATOM    168  O   ALA A 593      36.290  29.890  33.480  1.00  0.00           O
ATOM    169  N   PRO A 594      35.660  30.880  31.720  1.00  0.00           N
ATOM    170  CD  PRO A 594      35.100  32.020  30.960  1.00  0.00           C
ATOM    171  HD1 PRO A 594      35.730  32.910  31.150  1.00  0.00           H
ATOM    172  HD2 PRO A 594      34.040  32.270  31.130  1.00  0.00           H
ATOM    173  CA  PRO A 594      36.200  29.770  30.830  1.00  0.00           C
ATOM    174  HA  PRO A 594      35.900  28.810  31.200  1.00  0.00           H
ATOM    175  CB  PRO A 594      35.590  30.210  29.440  1.00  0.00           C
ATOM    176  HB1 PRO A 594      34.600  29.700  29.390  1.00  0.00           H
ATOM    177  HB2 PRO A 594      36.280  30.020  28.590  1.00  0.00           H
ATOM    178  CG  PRO A 594      35.400  31.690  29.460  1.00  0.00           C
ATOM    179  HG1 PRO A 594      36.210  32.250  28.970  1.00  0.00           H
ATOM    180  HG2 PRO A 594      34.510  31.870  28.820  1.00  0.00           H
ATOM    181  C   PRO A 594      37.750  29.770  30.690  1.00  0.00           C
ATOM    182  O   PRO A 594      38.190  28.790  30.090  1.00  0.00           O
ATOM    183  N   PHE A 595      38.540  30.700  31.250  1.00  0.00           N
ATOM    184  HN  PHE A 595      38.080  31.500  31.650  1.00  0.00           H
ATOM    185  CA  PHE A 595      39.980  30.760  31.250  1.00  0.00           C
ATOM    186  HA  PHE A 595      40.420  30.080  30.530  1.00  0.00           H
ATOM    187  CB  PHE A 595      40.290  32.230  30.920  1.00  0.00           C
ATOM    188  HB1 PHE A 595      41.350  32.450  31.180  1.00  0.00           H
ATOM    189  HB2 PHE A 595      39.790  32.980  31.560  1.00  0.00           H
ATOM    190  CG  PHE A 595      40.240  32.570  29.440  1.00  0.00           C
ATOM    191  CD1 PHE A 595      39.070  33.060  28.820  1.00  0.00           C
ATOM    192  HD1 PHE A 595      38.190  33.290  29.410  1.00  0.00           H
ATOM    193  CE1 PHE A 595      39.080  33.390  27.460  1.00  0.00           C
ATOM    194  HE1 PHE A 595      38.200  33.770  26.960  1.00  0.00           H
ATOM    195  CZ  PHE A 595      40.240  33.220  26.690  1.00  0.00           C
ATOM    196  HZ  PHE A 595      40.210  33.480  25.640  1.00  0.00           H
ATOM    197  CD2 PHE A 595      41.410  32.450  28.650  1.00  0.00           C
ATOM    198  HD2 PHE A 595      42.250  31.890  29.040  1.00  0.00           H
ATOM    199  CE2 PHE A 595      41.410  32.780  27.280  1.00  0.00           C
ATOM    200  HE2 PHE A 595      42.360  32.750  26.770  1.00  0.00           H
ATOM    201  C   PHE A 595      40.460  30.420  32.660  1.00  0.00           C
ATOM    202  O   PHE A 595      41.640  30.560  32.980  1.00  0.00           O
ATOM    203  N   PHE A 596      39.620  29.760  33.460  1.00  0.00           N
ATOM    204  HN  PHE A 596      38.700  29.460  33.190  1.00  0.00           H
ATOM    205  CA  PHE A 596      39.940  29.390  34.800  1.00  0.00           C
ATOM    206  HA  PHE A 596      39.980  30.340  35.320  1.00  0.00           H
ATOM    207  CB  PHE A 596      38.760  28.620  35.470  1.00  0.00           C
ATOM    208  HB1 PHE A 596      38.690  27.670  34.910  1.00  0.00           H
ATOM    209  HB2 PHE A 596      37.880  29.280  35.430  1.00  0.00           H
ATOM    210  CG  PHE A 596      38.870  28.250  36.940  1.00  0.00           C
ATOM    211  CD1 PHE A 596      38.810  29.250  37.890  1.00  0.00           C
ATOM    212  HD1 PHE A 596      38.830  30.260  37.500  1.00  0.00           H
ATOM    213  CE1 PHE A 596      38.700  28.880  39.240  1.00  0.00           C
ATOM    214  HE1 PHE A 596      38.720  29.650  40.000  1.00  0.00           H
ATOM    215  CZ  PHE A 596      38.840  27.570  39.660  1.00  0.00           C
ATOM    216  HZ  PHE A 596      38.840  27.340  40.720  1.00  0.00           H
ATOM    217  CD2 PHE A 596      38.860  26.920  37.340  1.00  0.00           C
ATOM    218  HD2 PHE A 596      38.740  26.190  36.550  1.00  0.00           H
ATOM    219  CE2 PHE A 596      38.910  26.560  38.710  1.00  0.00           C
ATOM    220  HE2 PHE A 596      38.920  25.520  38.960  1.00  0.00           H
ATOM    221  C   PHE A 596      41.250  28.600  35.080  1.00  0.00           C
ATOM    222  O   PHE A 596      42.160  29.050  35.770  1.00  0.00           O
ATOM    223  N   LEU A 597      41.510  27.470  34.330  1.00  0.00           N
ATOM    224  HN  LEU A 597      40.820  27.050  33.760  1.00  0.00           H
ATOM    225  CA  LEU A 597      42.700  26.740  34.350  1.00  0.00           C
ATOM    226  HA  LEU A 597      43.150  27.050  35.290  1.00  0.00           H
ATOM    227  CB  LEU A 597      42.360  25.200  34.400  1.00  0.00           C
ATOM    228  HB1 LEU A 597      43.300  24.720  34.730  1.00  0.00           H
ATOM    229  HB2 LEU A 597      41.980  24.910  33.390  1.00  0.00           H
ATOM    230  CG  LEU A 597      41.460  24.830  35.560  1.00  0.00           C
ATOM    231  HG  LEU A 597      40.570  25.480  35.370  1.00  0.00           H
ATOM    232  CD1 LEU A 597      40.970  23.370  35.410  1.00  0.00           C
ATOM    233 HD11 LEU A 597      40.270  22.960  36.160  1.00  0.00           H
ATOM    234 HD12 LEU A 597      41.860  22.740  35.220  1.00  0.00           H
ATOM    235 HD13 LEU A 597      40.370  23.270  34.480  1.00  0.00           H
ATOM    236  CD2 LEU A 597      42.050  24.990  36.950  1.00  0.00           C
ATOM    237 HD21 LEU A 597      42.790  24.210  37.240  1.00  0.00           H
ATOM    238 HD22 LEU A 597      41.260  24.870  37.720  1.00  0.00           H
ATOM    239 HD23 LEU A 597      42.470  26.010  37.030  1.00  0.00           H
ATOM    240  C   LEU A 597      43.670  27.010  33.190  1.00  0.00           C
ATOM    241  O   LEU A 597      44.290  26.080  32.750  1.00  0.00           O
ATOM    242  N   SER A 598      43.660  28.250  32.570  1.00  0.00           N
ATOM    243  HN  SER A 598      43.080  28.920  33.020  1.00  0.00           H
ATOM    244  CA  SER A 598      44.410  28.560  31.400  1.00  0.00           C
ATOM    245  HA  SER A 598      44.340  27.680  30.780  1.00  0.00           H
ATOM    246  CB  SER A 598      43.850  29.880  30.690  1.00  0.00           C
ATOM    247  HB1 SER A 598      43.720  30.630  31.500  1.00  0.00           H
ATOM    248  HB2 SER A 598      42.830  29.720  30.260  1.00  0.00           H
ATOM    249  OG  SER A 598      44.720  30.340  29.650  1.00  0.00           O
ATOM    250  HG1 SER A 598      44.730  29.640  29.000  1.00  0.00           H
ATOM    251  C   SER A 598      45.880  28.660  31.660  1.00  0.00           C
ATOM    252  O   SER A 598      46.750  28.140  30.950  1.00  0.00           O
ATOM    253  N   ASP A 599      46.300  29.240  32.830  1.00  0.00           N
ATOM    254  HN  ASP A 599      45.530  29.550  33.370  1.00  0.00           H
ATOM    255  CA  ASP A 599      47.620  29.530  33.230  1.00  0.00           C
ATOM    256  HA  ASP A 599      48.260  29.370  32.390  1.00  0.00           H
ATOM    257  CB  ASP A 599      47.620  31.020  33.730  1.00  0.00           C
ATOM    258  HB1 ASP A 599      48.590  31.150  34.270  1.00  0.00           H
ATOM    259  HB2 ASP A 599      46.810  31.140  34.490  1.00  0.00           H
ATOM    260  CG  ASP A 599      47.450  32.090  32.640  1.00  0.00           C
ATOM    261  OD1 ASP A 599      47.800  31.940  31.480  1.00  0.00           O
ATOM    262  OD2 ASP A 599      47.180  33.220  33.100  1.00  0.00           O
ATOM    263  C   ASP A 599      48.130  28.550  34.290  1.00  0.00           C
ATOM    264  O   ASP A 599      49.300  28.270  34.540  1.00  0.00           O
ATOM    265  N   PHE A 600      47.150  27.810  34.900  1.00  0.00           N
ATOM    266  HN  PHE A 600      46.200  28.090  34.780  1.00  0.00           H
ATOM    267  CA  PHE A 600      47.400  26.810  35.870  1.00  0.00           C
ATOM    268  HA  PHE A 600      47.790  27.310  36.740  1.00  0.00           H
ATOM    269  CB  PHE A 600      46.060  26.140  36.210  1.00  0.00           C
ATOM    270  HB1 PHE A 600      45.810  25.660  35.250  1.00  0.00           H
ATOM    271  HB2 PHE A 600      45.240  26.840  36.480  1.00  0.00           H
ATOM    272  CG  PHE A 600      46.100  25.150  37.340  1.00  0.00           C
ATOM    273  CD1 PHE A 600      46.120  25.510  38.670  1.00  0.00           C
ATOM    274  HD1 PHE A 600      46.030  26.570  38.880  1.00  0.00           H
ATOM    275  CE1 PHE A 600      46.330  24.520  39.700  1.00  0.00           C
ATOM    276  HE1 PHE A 600      46.390  24.820  40.730  1.00  0.00           H
ATOM    277  CZ  PHE A 600      46.330  23.180  39.330  1.00  0.00           C
ATOM    278  HZ  PHE A 600      46.560  22.480  40.120  1.00  0.00           H
ATOM    279  CD2 PHE A 600      45.910  23.770  37.020  1.00  0.00           C
ATOM    280  HD2 PHE A 600      45.640  23.520  36.000  1.00  0.00           H
ATOM    281  CE2 PHE A 600      46.040  22.850  38.030  1.00  0.00           C
ATOM    282  HE2 PHE A 600      45.900  21.800  37.840  1.00  0.00           H
ATOM    283  C   PHE A 600      48.390  25.690  35.470  1.00  0.00           C
ATOM    284  O   PHE A 600      49.250  25.230  36.260  1.00  0.00           O
ATOM    285  N   LYS A 601      48.360  25.200  34.170  1.00  0.00           N
ATOM    286  HN  LYS A 601      47.790  25.660  33.500  1.00  0.00           H
ATOM    287  CA  LYS A 601      49.340  24.230  33.690  1.00  0.00           C
ATOM    288  HA  LYS A 601      49.320  23.360  34.330  1.00  0.00           H
ATOM    289  CB  LYS A 601      48.920  23.590  32.350  1.00  0.00           C
ATOM    290  HB1 LYS A 601      47.810  23.490  32.370  1.00  0.00           H
ATOM    291  HB2 LYS A 601      49.340  22.570  32.280  1.00  0.00           H
ATOM    292  CG  LYS A 601      49.280  24.340  31.020  1.00  0.00           C
ATOM    293  HG1 LYS A 601      49.030  23.600  30.230  1.00  0.00           H
ATOM    294  HG2 LYS A 601      50.390  24.380  30.960  1.00  0.00           H
ATOM    295  CD  LYS A 601      48.640  25.700  30.820  1.00  0.00           C
ATOM    296  HD1 LYS A 601      49.040  26.330  31.640  1.00  0.00           H
ATOM    297  HD2 LYS A 601      47.540  25.750  30.990  1.00  0.00           H
ATOM    298  CE  LYS A 601      49.040  26.350  29.430  1.00  0.00           C
ATOM    299  HE1 LYS A 601      48.380  26.010  28.610  1.00  0.00           H
ATOM    300  HE2 LYS A 601      50.100  26.130  29.140  1.00  0.00           H
ATOM    301  NZ  LYS A 601      48.990  27.770  29.510  1.00  0.00           N
ATOM    302  HZ1 LYS A 601      49.840  28.090  30.000  1.00  0.00           H
ATOM    303  HZ2 LYS A 601      48.180  28.080  30.080  1.00  0.00           H
ATOM    304  HZ3 LYS A 601      48.970  28.190  28.560  1.00  0.00           H
ATOM    305  C   LYS A 601      50.800  24.760  33.460  1.00  0.00           C
ATOM    306  O   LYS A 601      51.730  23.990  33.360  1.00  0.00           O
ATOM    307  N   ASP A 602      51.000  26.060  33.500  1.00  0.00           N
ATOM    308  HN  ASP A 602      50.210  26.670  33.580  1.00  0.00           H
ATOM    309  CA  ASP A 602      52.310  26.660  33.530  1.00  0.00           C
ATOM    310  HA  ASP A 602      53.050  26.060  33.040  1.00  0.00           H
ATOM    311  CB  ASP A 602      52.380  28.010  32.910  1.00  0.00           C
ATOM    312  HB1 ASP A 602      53.410  28.410  33.050  1.00  0.00           H
ATOM    313  HB2 ASP A 602      51.780  28.740  33.500  1.00  0.00           H
ATOM    314  CG  ASP A 602      52.010  27.950  31.460  1.00  0.00           C
ATOM    315  OD1 ASP A 602      50.990  28.530  31.010  1.00  0.00           O
ATOM    316  OD2 ASP A 602      52.840  27.350  30.730  1.00  0.00           O
ATOM    317  C   ASP A 602      52.840  26.840  34.940  1.00  0.00           C
ATOM    318  O   ASP A 602      54.050  27.120  35.250  1.00  0.00           O
ATOM    319  N   ALA A 603      51.880  26.640  35.920  1.00  0.00           N
ATOM    320  HN  ALA A 603      50.980  26.330  35.650  1.00  0.00           H
ATOM    321  CA  ALA A 603      52.170  27.020  37.290  1.00  0.00           C
ATOM    322  HA  ALA A 603      52.270  28.090  37.410  1.00  0.00           H
ATOM    323  CB  ALA A 603      51.010  26.640  38.180  1.00  0.00           C
ATOM    324  HB1 ALA A 603      50.030  27.110  37.900  1.00  0.00           H
ATOM    325  HB2 ALA A 603      51.250  26.940  39.230  1.00  0.00           H
ATOM    326  HB3 ALA A 603      50.840  25.540  38.160  1.00  0.00           H
ATOM    327  C   ALA A 603      53.410  26.400  38.060  1.00  0.00           C
ATOM    328  O   ALA A 603      53.780  27.080  39.040  1.00  0.00           O
ATOM    329  N   LEU A 604      53.930  25.270  37.630  1.00  0.00           N
ATOM    330  HN  LEU A 604      53.490  24.900  36.810  1.00  0.00           H
ATOM    331  CA  LEU A 604      55.020  24.550  38.190  1.00  0.00           C
ATOM    332  HA  LEU A 604      54.830  24.710  39.240  1.00  0.00           H
ATOM    333  CB  LEU A 604      54.820  23.060  37.890  1.00  0.00           C
ATOM    334  HB1 LEU A 604      54.690  22.830  36.820  1.00  0.00           H
ATOM    335  HB2 LEU A 604      53.870  22.720  38.350  1.00  0.00           H
ATOM    336  CG  LEU A 604      55.930  22.130  38.390  1.00  0.00           C
ATOM    337  HG  LEU A 604      56.840  22.540  37.900  1.00  0.00           H
ATOM    338  CD1 LEU A 604      56.100  22.290  39.950  1.00  0.00           C
ATOM    339 HD11 LEU A 604      55.170  21.800  40.310  1.00  0.00           H
ATOM    340 HD12 LEU A 604      56.140  23.360  40.290  1.00  0.00           H
ATOM    341 HD13 LEU A 604      56.980  21.730  40.310  1.00  0.00           H
ATOM    342  CD2 LEU A 604      55.700  20.700  38.000  1.00  0.00           C
ATOM    343 HD21 LEU A 604      56.530  20.000  38.270  1.00  0.00           H
ATOM    344 HD22 LEU A 604      55.630  20.620  36.900  1.00  0.00           H
ATOM    345 HD23 LEU A 604      54.750  20.270  38.370  1.00  0.00           H
ATOM    346  C   LEU A 604      56.340  25.240  37.780  1.00  0.00           C
ATOM    347  O   LEU A 604      57.360  25.150  38.480  1.00  0.00           O
ATOM    348  N   SER A 605      56.320  26.030  36.670  1.00  0.00           N
ATOM    349  HN  SER A 605      55.420  26.110  36.260  1.00  0.00           H
ATOM    350  CA  SER A 605      57.410  26.820  36.070  1.00  0.00           C
ATOM    351  HA  SER A 605      58.350  26.400  36.390  1.00  0.00           H
ATOM    352  CB  SER A 605      57.230  26.650  34.540  1.00  0.00           C
ATOM    353  HB1 SER A 605      56.260  27.060  34.180  1.00  0.00           H
ATOM    354  HB2 SER A 605      57.160  25.550  34.340  1.00  0.00           H
ATOM    355  OG  SER A 605      58.180  27.210  33.680  1.00  0.00           O
ATOM    356  HG1 SER A 605      59.020  26.900  34.010  1.00  0.00           H
ATOM    357  C   SER A 605      57.440  28.310  36.480  1.00  0.00           C
ATOM    358  O   SER A 605      58.260  29.080  36.030  1.00  0.00           O
ATOM    359  N   LEU A 606      56.550  28.760  37.350  1.00  0.00           N
ATOM    360  HN  LEU A 606      55.930  28.100  37.760  1.00  0.00           H
ATOM    361  CA  LEU A 606      56.540  30.100  37.870  1.00  0.00           C
ATOM    362  HA  LEU A 606      57.350  30.660  37.440  1.00  0.00           H
ATOM    363  CB  LEU A 606      55.160  30.790  37.760  1.00  0.00           C
ATOM    364  HB1 LEU A 606      55.070  31.800  38.200  1.00  0.00           H
ATOM    365  HB2 LEU A 606      54.520  30.080  38.320  1.00  0.00           H
ATOM    366  CG  LEU A 606      54.600  30.850  36.260  1.00  0.00           C
ATOM    367  HG  LEU A 606      54.670  29.850  35.790  1.00  0.00           H
ATOM    368  CD1 LEU A 606      53.120  31.260  36.320  1.00  0.00           C
ATOM    369 HD11 LEU A 606      52.980  32.030  37.110  1.00  0.00           H
ATOM    370 HD12 LEU A 606      52.570  30.360  36.690  1.00  0.00           H
ATOM    371 HD13 LEU A 606      52.790  31.620  35.320  1.00  0.00           H
ATOM    372  CD2 LEU A 606      55.410  31.900  35.410  1.00  0.00           C
ATOM    373 HD21 LEU A 606      55.150  31.930  34.320  1.00  0.00           H
ATOM    374 HD22 LEU A 606      56.500  31.690  35.470  1.00  0.00           H
ATOM    375 HD23 LEU A 606      55.410  32.910  35.860  1.00  0.00           H
ATOM    376  C   LEU A 606      56.900  29.770  39.300  1.00  0.00           C
ATOM    377  O   LEU A 606      56.300  28.870  39.960  1.00  0.00           O
ATOM    378  N   GLN A 607      57.800  30.560  39.940  1.00  0.00           N
ATOM    379  HN  GLN A 607      58.310  31.280  39.490  1.00  0.00           H
ATOM    380  CA  GLN A 607      58.100  30.410  41.370  1.00  0.00           C
ATOM    381  HA  GLN A 607      58.250  29.350  41.540  1.00  0.00           H
ATOM    382  CB  GLN A 607      59.480  31.040  41.690  1.00  0.00           C
ATOM    383  HB1 GLN A 607      59.600  30.830  42.780  1.00  0.00           H
ATOM    384  HB2 GLN A 607      59.360  32.140  41.630  1.00  0.00           H
ATOM    385  CG  GLN A 607      60.790  30.480  41.100  1.00  0.00           C
ATOM    386  HG1 GLN A 607      61.580  30.780  41.810  1.00  0.00           H
ATOM    387  HG2 GLN A 607      60.830  30.970  40.090  1.00  0.00           H
ATOM    388  CD  GLN A 607      60.760  28.920  40.990  1.00  0.00           C
ATOM    389  OE1 GLN A 607      61.040  28.160  41.900  1.00  0.00           O
ATOM    390  NE2 GLN A 607      60.260  28.460  39.840  1.00  0.00           N
ATOM    391 HE21 GLN A 607      60.070  27.480  39.830  1.00  0.00           H
ATOM    392 HE22 GLN A 607      60.090  29.010  39.020  1.00  0.00           H
ATOM    393  C   GLN A 607      56.990  30.880  42.320  1.00  0.00           C
ATOM    394  O   GLN A 607      57.230  31.770  43.160  1.00  0.00           O
ATOM    395  N   CYS A 608      55.820  30.170  42.390  1.00  0.00           N
ATOM    396  HN  CYS A 608      55.740  29.370  41.790  1.00  0.00           H
ATOM    397  CA  CYS A 608      54.580  30.380  43.150  1.00  0.00           C
ATOM    398  HA  CYS A 608      54.200  31.350  42.890  1.00  0.00           H
ATOM    399  CB  CYS A 608      53.490  29.270  42.750  1.00  0.00           C
ATOM    400  HB1 CYS A 608      52.660  29.170  43.480  1.00  0.00           H
ATOM    401  HB2 CYS A 608      53.960  28.270  42.770  1.00  0.00           H
ATOM    402  SG  CYS A 608      52.670  29.470  41.140  1.00  0.00           S
ATOM    403  HG1 CYS A 608      53.700  29.160  40.370  1.00  0.00           H
ATOM    404  C   CYS A 608      54.910  30.340  44.600  1.00  0.00           C
ATOM    405  O   CYS A 608      54.280  31.030  45.380  1.00  0.00           O
ATOM    406  N   LEU A 609      55.820  29.380  45.040  1.00  0.00           N
ATOM    407  HN  LEU A 609      56.170  28.660  44.450  1.00  0.00           H
ATOM    408  CA  LEU A 609      56.160  29.290  46.470  1.00  0.00           C
ATOM    409  HA  LEU A 609      55.320  29.110  47.120  1.00  0.00           H
ATOM    410  CB  LEU A 609      57.190  28.160  46.740  1.00  0.00           C
ATOM    411  HB1 LEU A 609      58.120  28.390  46.190  1.00  0.00           H
ATOM    412  HB2 LEU A 609      56.810  27.180  46.390  1.00  0.00           H
ATOM    413  CG  LEU A 609      57.680  28.040  48.220  1.00  0.00           C
ATOM    414  HG  LEU A 609      58.230  28.970  48.480  1.00  0.00           H
ATOM    415  CD1 LEU A 609      56.620  27.670  49.320  1.00  0.00           C
ATOM    416 HD11 LEU A 609      55.910  28.500  49.530  1.00  0.00           H
ATOM    417 HD12 LEU A 609      57.040  27.300  50.280  1.00  0.00           H
ATOM    418 HD13 LEU A 609      56.040  26.790  48.950  1.00  0.00           H
ATOM    419  CD2 LEU A 609      58.780  26.900  48.160  1.00  0.00           C
ATOM    420 HD21 LEU A 609      59.120  26.680  49.190  1.00  0.00           H
ATOM    421 HD22 LEU A 609      59.690  27.250  47.620  1.00  0.00           H
ATOM    422 HD23 LEU A 609      58.440  25.950  47.700  1.00  0.00           H
ATOM    423  C   LEU A 609      56.740  30.510  46.970  1.00  0.00           C
ATOM    424  O   LEU A 609      56.390  30.940  48.080  1.00  0.00           O
ATOM    425  N   ALA A 610      57.690  31.210  46.240  1.00  0.00           N
ATOM    426  HN  ALA A 610      57.970  30.920  45.330  1.00  0.00           H
ATOM    427  CA  ALA A 610      58.290  32.370  46.810  1.00  0.00           C
ATOM    428  HA  ALA A 610      58.680  32.120  47.780  1.00  0.00           H
ATOM    429  CB  ALA A 610      59.440  32.750  45.810  1.00  0.00           C
ATOM    430  HB1 ALA A 610      60.160  31.920  45.670  1.00  0.00           H
ATOM    431  HB2 ALA A 610      60.000  33.670  46.100  1.00  0.00           H
ATOM    432  HB3 ALA A 610      58.930  32.990  44.850  1.00  0.00           H
ATOM    433  C   ALA A 610      57.210  33.430  46.950  1.00  0.00           C
ATOM    434  O   ALA A 610      57.090  34.220  47.920  1.00  0.00           O
ATOM    435  N   SER A 611      56.340  33.630  45.860  1.00  0.00           N
ATOM    436  HN  SER A 611      56.500  33.140  45.000  1.00  0.00           H
ATOM    437  CA  SER A 611      55.200  34.550  45.970  1.00  0.00           C
ATOM    438  HA  SER A 611      55.590  35.550  46.020  1.00  0.00           H
ATOM    439  CB  SER A 611      54.470  34.690  44.630  1.00  0.00           C
ATOM    440  HB1 SER A 611      53.610  35.390  44.730  1.00  0.00           H
ATOM    441  HB2 SER A 611      54.080  33.670  44.440  1.00  0.00           H
ATOM    442  OG  SER A 611      55.330  35.030  43.550  1.00  0.00           O
ATOM    443  HG1 SER A 611      55.710  35.870  43.770  1.00  0.00           H
ATOM    444  C   SER A 611      54.190  34.360  47.080  1.00  0.00           C
ATOM    445  O   SER A 611      53.820  35.320  47.780  1.00  0.00           O
ATOM    446  N   ILE A 612      53.870  33.070  47.370  1.00  0.00           N
ATOM    447  HN  ILE A 612      54.240  32.320  46.830  1.00  0.00           H
ATOM    448  CA  ILE A 612      53.000  32.610  48.450  1.00  0.00           C
ATOM    449  HA  ILE A 612      52.030  33.100  48.420  1.00  0.00           H
ATOM    450  CB  ILE A 612      52.710  31.160  48.400  1.00  0.00           C
ATOM    451  HB  ILE A 612      53.690  30.650  48.340  1.00  0.00           H
ATOM    452  CG2 ILE A 612      51.940  30.570  49.630  1.00  0.00           C
ATOM    453 HG21 ILE A 612      52.620  30.420  50.490  1.00  0.00           H
ATOM    454 HG22 ILE A 612      51.510  29.600  49.280  1.00  0.00           H
ATOM    455 HG23 ILE A 612      51.110  31.240  49.950  1.00  0.00           H
ATOM    456  CG1 ILE A 612      51.950  30.780  47.060  1.00  0.00           C
ATOM    457 HG11 ILE A 612      52.070  31.370  46.150  1.00  0.00           H
ATOM    458 HG12 ILE A 612      50.870  30.970  47.280  1.00  0.00           H
ATOM    459  CD  ILE A 612      52.040  29.320  46.630  1.00  0.00           C
ATOM    460  HD1 ILE A 612      51.820  28.520  47.360  1.00  0.00           H
ATOM    461  HD2 ILE A 612      53.110  29.290  46.320  1.00  0.00           H
ATOM    462  HD3 ILE A 612      51.390  29.060  45.760  1.00  0.00           H
ATOM    463  C   ILE A 612      53.590  32.910  49.890  1.00  0.00           C
ATOM    464  O   ILE A 612      52.900  33.520  50.690  1.00  0.00           O
ATOM    465  N   LEU A 613      54.870  32.550  50.040  1.00  0.00           N
ATOM    466  HN  LEU A 613      55.420  32.040  49.380  1.00  0.00           H
ATOM    467  CA  LEU A 613      55.600  32.880  51.270  1.00  0.00           C
ATOM    468  HA  LEU A 613      55.060  32.490  52.120  1.00  0.00           H
ATOM    469  CB  LEU A 613      56.940  32.230  51.230  1.00  0.00           C
ATOM    470  HB1 LEU A 613      57.630  32.610  52.030  1.00  0.00           H
ATOM    471  HB2 LEU A 613      57.490  32.500  50.290  1.00  0.00           H
ATOM    472  CG  LEU A 613      56.850  30.740  51.370  1.00  0.00           C
ATOM    473  HG  LEU A 613      56.180  30.360  50.570  1.00  0.00           H
ATOM    474  CD1 LEU A 613      58.220  30.140  51.300  1.00  0.00           C
ATOM    475 HD11 LEU A 613      58.870  30.460  52.150  1.00  0.00           H
ATOM    476 HD12 LEU A 613      58.760  30.310  50.340  1.00  0.00           H
ATOM    477 HD13 LEU A 613      58.200  29.050  51.520  1.00  0.00           H
ATOM    478  CD2 LEU A 613      56.250  30.240  52.660  1.00  0.00           C
ATOM    479 HD21 LEU A 613      56.740  30.800  53.490  1.00  0.00           H
ATOM    480 HD22 LEU A 613      56.480  29.150  52.640  1.00  0.00           H
ATOM    481 HD23 LEU A 613      55.150  30.460  52.700  1.00  0.00           H
ATOM    482  C   LEU A 613      55.780  34.400  51.580  1.00  0.00           C
ATOM    483  O   LEU A 613      55.630  34.910  52.660  1.00  0.00           O
ATOM    484  N   PHE A 614      56.010  35.150  50.490  1.00  0.00           N
ATOM    485  HN  PHE A 614      56.370  34.740  49.660  1.00  0.00           H
ATOM    486  CA  PHE A 614      56.390  36.550  50.680  1.00  0.00           C
ATOM    487  HA  PHE A 614      57.000  36.700  51.560  1.00  0.00           H
ATOM    488  CB  PHE A 614      57.210  37.080  49.410  1.00  0.00           C
ATOM    489  HB1 PHE A 614      56.740  36.550  48.550  1.00  0.00           H
ATOM    490  HB2 PHE A 614      58.270  36.770  49.490  1.00  0.00           H
ATOM    491  CG  PHE A 614      57.220  38.510  48.990  1.00  0.00           C
ATOM    492  CD1 PHE A 614      57.140  39.600  49.880  1.00  0.00           C
ATOM    493  HD1 PHE A 614      56.980  39.360  50.930  1.00  0.00           H
ATOM    494  CE1 PHE A 614      57.360  40.890  49.440  1.00  0.00           C
ATOM    495  HE1 PHE A 614      57.290  41.680  50.160  1.00  0.00           H
ATOM    496  CZ  PHE A 614      57.520  41.220  48.090  1.00  0.00           C
ATOM    497  HZ  PHE A 614      57.650  42.250  47.780  1.00  0.00           H
ATOM    498  CD2 PHE A 614      57.450  38.810  47.640  1.00  0.00           C
ATOM    499  HD2 PHE A 614      57.410  38.020  46.900  1.00  0.00           H
ATOM    500  CE2 PHE A 614      57.530  40.140  47.160  1.00  0.00           C
ATOM    501  HE2 PHE A 614      57.760  40.150  46.100  1.00  0.00           H
ATOM    502  C   PHE A 614      55.120  37.310  50.930  1.00  0.00           C
ATOM    503  O   PHE A 614      55.020  38.040  51.910  1.00  0.00           O
ATOM    504  N   LEU A 615      54.060  37.020  50.170  1.00  0.00           N
ATOM    505  HN  LEU A 615      54.080  36.350  49.450  1.00  0.00           H
ATOM    506  CA  LEU A 615      52.800  37.740  50.390  1.00  0.00           C
ATOM    507  HA  LEU A 615      53.060  38.770  50.550  1.00  0.00           H
ATOM    508  CB  LEU A 615      51.750  37.610  49.280  1.00  0.00           C
ATOM    509  HB1 LEU A 615      50.770  37.950  49.680  1.00  0.00           H
ATOM    510  HB2 LEU A 615      51.490  36.570  49.000  1.00  0.00           H
ATOM    511  CG  LEU A 615      52.140  38.370  48.020  1.00  0.00           C
ATOM    512  HG  LEU A 615      53.190  38.030  47.850  1.00  0.00           H
ATOM    513  CD1 LEU A 615      51.290  37.920  46.850  1.00  0.00           C
ATOM    514 HD11 LEU A 615      50.190  37.970  47.010  1.00  0.00           H
ATOM    515 HD12 LEU A 615      51.440  36.850  46.560  1.00  0.00           H
ATOM    516 HD13 LEU A 615      51.570  38.470  45.930  1.00  0.00           H
ATOM    517  CD2 LEU A 615      52.080  39.870  48.030  1.00  0.00           C
ATOM    518 HD21 LEU A 615      52.360  40.270  47.030  1.00  0.00           H
ATOM    519 HD22 LEU A 615      52.570  40.360  48.900  1.00  0.00           H
ATOM    520 HD23 LEU A 615      50.990  40.050  48.210  1.00  0.00           H
ATOM    521  C   LEU A 615      52.140  37.280  51.680  1.00  0.00           C
ATOM    522  O   LEU A 615      51.500  38.060  52.360  1.00  0.00           O
ATOM    523  N   TYR A 616      52.190  35.980  52.030  1.00  0.00           N
ATOM    524  HN  TYR A 616      52.680  35.310  51.470  1.00  0.00           H
ATOM    525  CA  TYR A 616      51.670  35.470  53.270  1.00  0.00           C
ATOM    526  HA  TYR A 616      50.600  35.510  53.240  1.00  0.00           H
ATOM    527  CB  TYR A 616      52.180  34.010  53.470  1.00  0.00           C
ATOM    528  HB1 TYR A 616      53.280  34.100  53.430  1.00  0.00           H
ATOM    529  HB2 TYR A 616      51.690  33.340  52.740  1.00  0.00           H
ATOM    530  CG  TYR A 616      51.710  33.410  54.760  1.00  0.00           C
ATOM    531  CD1 TYR A 616      50.420  33.570  55.320  1.00  0.00           C
ATOM    532  HD1 TYR A 616      49.700  34.200  54.830  1.00  0.00           H
ATOM    533  CE1 TYR A 616      50.130  32.870  56.510  1.00  0.00           C
ATOM    534  HE1 TYR A 616      49.150  32.900  56.960  1.00  0.00           H
ATOM    535  CZ  TYR A 616      51.060  32.070  57.180  1.00  0.00           C
ATOM    536  OH  TYR A 616      50.800  31.430  58.420  1.00  0.00           O
ATOM    537  HH  TYR A 616      49.920  31.790  58.600  1.00  0.00           H
ATOM    538  CD2 TYR A 616      52.680  32.560  55.420  1.00  0.00           C
ATOM    539  HD2 TYR A 616      53.670  32.500  54.990  1.00  0.00           H
ATOM    540  CE2 TYR A 616      52.330  31.880  56.600  1.00  0.00           C
ATOM    541  HE2 TYR A 616      52.960  31.130  57.060  1.00  0.00           H
ATOM    542  C   TYR A 616      52.130  36.310  54.440  1.00  0.00           C
ATOM    543  O   TYR A 616      51.310  36.950  55.070  1.00  0.00           O
ATOM    544  N   CYS A 617      53.460  36.480  54.700  1.00  0.00           N
ATOM    545  HN  CYS A 617      54.110  36.050  54.080  1.00  0.00           H
ATOM    546  CA  CYS A 617      54.070  37.310  55.690  1.00  0.00           C
ATOM    547  HA  CYS A 617      53.770  37.060  56.700  1.00  0.00           H
ATOM    548  CB  CYS A 617      55.590  37.150  55.540  1.00  0.00           C
ATOM    549  HB1 CYS A 617      56.110  37.920  56.140  1.00  0.00           H
ATOM    550  HB2 CYS A 617      55.960  37.370  54.510  1.00  0.00           H
ATOM    551  SG  CYS A 617      56.200  35.540  55.980  1.00  0.00           S
ATOM    552  HG1 CYS A 617      56.330  35.260  54.690  1.00  0.00           H
ATOM    553  C   CYS A 617      53.750  38.790  55.570  1.00  0.00           C
ATOM    554  O   CYS A 617      53.410  39.460  56.560  1.00  0.00           O
ATOM    555  N   ALA A 618      53.730  39.440  54.380  1.00  0.00           N
ATOM    556  HN  ALA A 618      54.090  39.010  53.560  1.00  0.00           H
ATOM    557  CA  ALA A 618      53.250  40.770  54.240  1.00  0.00           C
ATOM    558  HA  ALA A 618      53.700  41.390  55.010  1.00  0.00           H
ATOM    559  CB  ALA A 618      53.730  41.240  52.850  1.00  0.00           C
ATOM    560  HB1 ALA A 618      53.560  42.340  52.730  1.00  0.00           H
ATOM    561  HB2 ALA A 618      53.320  40.690  51.980  1.00  0.00           H
ATOM    562  HB3 ALA A 618      54.850  41.210  52.890  1.00  0.00           H
ATOM    563  C   ALA A 618      51.720  40.950  54.450  1.00  0.00           C
ATOM    564  O   ALA A 618      51.250  42.030  54.810  1.00  0.00           O
ATOM    565  N   CYS A 619      50.880  39.960  54.230  1.00  0.00           N
ATOM    566  HN  CYS A 619      51.270  39.160  53.800  1.00  0.00           H
ATOM    567  CA  CYS A 619      49.450  40.030  54.330  1.00  0.00           C
ATOM    568  HA  CYS A 619      49.130  41.020  54.060  1.00  0.00           H
ATOM    569  CB  CYS A 619      48.830  39.010  53.330  1.00  0.00           C
ATOM    570  HB1 CYS A 619      47.750  38.970  53.570  1.00  0.00           H
ATOM    571  HB2 CYS A 619      49.290  37.990  53.330  1.00  0.00           H
ATOM    572  SG  CYS A 619      48.930  39.530  51.590  1.00  0.00           S
ATOM    573  HG1 CYS A 619      49.780  38.590  51.230  1.00  0.00           H
ATOM    574  C   CYS A 619      48.930  39.740  55.680  1.00  0.00           C
ATOM    575  O   CYS A 619      48.000  40.350  56.170  1.00  0.00           O
ATOM    576  N   MET A 620      49.550  38.780  56.430  1.00  0.00           N
ATOM    577  HN  MET A 620      50.240  38.240  55.970  1.00  0.00           H
ATOM    578  CA  MET A 620      49.170  38.530  57.780  1.00  0.00           C
ATOM    579  HA  MET A 620      48.100  38.410  57.690  1.00  0.00           H
ATOM    580  CB  MET A 620      49.890  37.190  58.110  1.00  0.00           C
ATOM    581  HB1 MET A 620      50.900  37.240  57.650  1.00  0.00           H
ATOM    582  HB2 MET A 620      49.400  36.410  57.480  1.00  0.00           H
ATOM    583  CG  MET A 620      50.000  36.690  59.610  1.00  0.00           C
ATOM    584  HG1 MET A 620      48.960  36.760  60.000  1.00  0.00           H
ATOM    585  HG2 MET A 620      50.720  37.330  60.150  1.00  0.00           H
ATOM    586  SD  MET A 620      50.570  35.000  59.830  1.00  0.00           S
ATOM    587  CE  MET A 620      52.260  35.210  59.060  1.00  0.00           C
ATOM    588  HE1 MET A 620      52.710  36.210  59.260  1.00  0.00           H
ATOM    589  HE2 MET A 620      52.210  35.090  57.960  1.00  0.00           H
ATOM    590  HE3 MET A 620      53.050  34.560  59.520  1.00  0.00           H
ATOM    591  C   MET A 620      49.380  39.620  58.840  1.00  0.00           C
ATOM    592  O   MET A 620      48.500  39.760  59.730  1.00  0.00           O
ATOM    593  N   SER A 621      50.520  40.400  58.850  1.00  0.00           N
ATOM    594  HN  SER A 621      51.270  40.250  58.200  1.00  0.00           H
ATOM    595  CA  SER A 621      50.630  41.370  59.950  1.00  0.00           C
ATOM    596  HA  SER A 621      50.560  40.830  60.880  1.00  0.00           H
ATOM    597  CB  SER A 621      52.030  42.090  59.980  1.00  0.00           C
ATOM    598  HB1 SER A 621      52.530  42.080  58.990  1.00  0.00           H
ATOM    599  HB2 SER A 621      52.710  41.430  60.570  1.00  0.00           H
ATOM    600  OG  SER A 621      52.050  43.300  60.720  1.00  0.00           O
ATOM    601  HG1 SER A 621      51.910  43.140  61.660  1.00  0.00           H
ATOM    602  C   SER A 621      49.470  42.420  59.920  1.00  0.00           C
ATOM    603  O   SER A 621      48.920  42.570  61.010  1.00  0.00           O
ATOM    604  N   PRO A 622      48.990  43.090  58.950  1.00  0.00           N
ATOM    605  CD  PRO A 622      49.530  43.020  57.560  1.00  0.00           C
ATOM    606  HD1 PRO A 622      49.580  42.030  57.070  1.00  0.00           H
ATOM    607  HD2 PRO A 622      50.540  43.490  57.440  1.00  0.00           H
ATOM    608  CA  PRO A 622      48.000  44.120  59.070  1.00  0.00           C
ATOM    609  HA  PRO A 622      48.230  44.820  59.850  1.00  0.00           H
ATOM    610  CB  PRO A 622      48.000  44.820  57.670  1.00  0.00           C
ATOM    611  HB1 PRO A 622      48.730  45.650  57.570  1.00  0.00           H
ATOM    612  HB2 PRO A 622      47.000  45.170  57.340  1.00  0.00           H
ATOM    613  CG  PRO A 622      48.440  43.700  56.780  1.00  0.00           C
ATOM    614  HG1 PRO A 622      47.530  43.080  56.610  1.00  0.00           H
ATOM    615  HG2 PRO A 622      48.830  44.130  55.820  1.00  0.00           H
ATOM    616  C   PRO A 622      46.690  43.580  59.390  1.00  0.00           C
ATOM    617  O   PRO A 622      45.890  44.190  60.090  1.00  0.00           O
ATOM    618  N   VAL A 623      46.370  42.290  59.020  1.00  0.00           N
ATOM    619  HN  VAL A 623      46.930  41.760  58.380  1.00  0.00           H
ATOM    620  CA  VAL A 623      45.160  41.570  59.330  1.00  0.00           C
ATOM    621  HA  VAL A 623      44.330  42.250  59.210  1.00  0.00           H
ATOM    622  CB  VAL A 623      45.020  40.310  58.480  1.00  0.00           C
ATOM    623  HB  VAL A 623      45.920  39.660  58.530  1.00  0.00           H
ATOM    624  CG1 VAL A 623      43.750  39.470  58.930  1.00  0.00           C
ATOM    625 HG11 VAL A 623      43.920  38.990  59.930  1.00  0.00           H
ATOM    626 HG12 VAL A 623      43.570  38.750  58.120  1.00  0.00           H
ATOM    627 HG13 VAL A 623      42.820  40.070  59.010  1.00  0.00           H
ATOM    628  CG2 VAL A 623      44.770  40.730  57.110  1.00  0.00           C
ATOM    629 HG21 VAL A 623      43.850  41.360  57.050  1.00  0.00           H
ATOM    630 HG22 VAL A 623      44.540  39.830  56.490  1.00  0.00           H
ATOM    631 HG23 VAL A 623      45.600  41.310  56.650  1.00  0.00           H
ATOM    632  C   VAL A 623      45.110  41.240  60.790  1.00  0.00           C
ATOM    633  O   VAL A 623      44.000  41.300  61.410  1.00  0.00           O
ATOM    634  N   ILE A 624      46.280  40.930  61.470  1.00  0.00           N
ATOM    635  HN  ILE A 624      47.130  40.840  60.940  1.00  0.00           H
ATOM    636  CA  ILE A 624      46.400  40.810  62.940  1.00  0.00           C
ATOM    637  HA  ILE A 624      45.540  40.220  63.240  1.00  0.00           H
ATOM    638  CB  ILE A 624      47.700  40.080  63.310  1.00  0.00           C
ATOM    639  HB  ILE A 624      48.580  40.210  62.660  1.00  0.00           H
ATOM    640  CG2 ILE A 624      48.240  40.430  64.780  1.00  0.00           C
ATOM    641 HG21 ILE A 624      47.430  40.110  65.470  1.00  0.00           H
ATOM    642 HG22 ILE A 624      48.580  41.470  65.030  1.00  0.00           H
ATOM    643 HG23 ILE A 624      49.190  39.890  64.970  1.00  0.00           H
ATOM    644  CG1 ILE A 624      47.440  38.540  63.290  1.00  0.00           C
ATOM    645 HG11 ILE A 624      46.680  38.230  62.540  1.00  0.00           H
ATOM    646 HG12 ILE A 624      47.090  38.170  64.280  1.00  0.00           H
ATOM    647  CD  ILE A 624      48.690  37.720  62.980  1.00  0.00           C
ATOM    648  HD1 ILE A 624      49.530  37.860  63.710  1.00  0.00           H
ATOM    649  HD2 ILE A 624      48.940  37.980  61.940  1.00  0.00           H
ATOM    650  HD3 ILE A 624      48.440  36.640  63.050  1.00  0.00           H
ATOM    651  C   ILE A 624      46.290  42.160  63.610  1.00  0.00           C
ATOM    652  O   ILE A 624      45.580  42.410  64.620  1.00  0.00           O
ATOM    653  N   THR A 625      47.070  43.130  63.030  1.00  0.00           N
ATOM    654  HN  THR A 625      47.550  42.930  62.180  1.00  0.00           H
ATOM    655  CA  THR A 625      47.110  44.440  63.660  1.00  0.00           C
ATOM    656  HA  THR A 625      47.570  44.340  64.630  1.00  0.00           H
ATOM    657  CB  THR A 625      48.160  45.260  62.960  1.00  0.00           C
ATOM    658  HB  THR A 625      47.730  45.590  61.980  1.00  0.00           H
ATOM    659  OG1 THR A 625      49.460  44.620  62.820  1.00  0.00           O
ATOM    660  HG1 THR A 625      49.440  43.960  62.130  1.00  0.00           H
ATOM    661  CG2 THR A 625      48.360  46.500  63.770  1.00  0.00           C
ATOM    662 HG21 THR A 625      48.860  46.160  64.690  1.00  0.00           H
ATOM    663 HG22 THR A 625      47.480  47.170  63.870  1.00  0.00           H
ATOM    664 HG23 THR A 625      49.050  47.220  63.280  1.00  0.00           H
ATOM    665  C   THR A 625      45.750  45.100  63.720  1.00  0.00           C
ATOM    666  O   THR A 625      45.210  45.640  64.710  1.00  0.00           O
ATOM    667  N   PHE A 626      44.970  45.030  62.580  1.00  0.00           N
ATOM    668  HN  PHE A 626      45.370  44.680  61.730  1.00  0.00           H
ATOM    669  CA  PHE A 626      43.560  45.300  62.530  1.00  0.00           C
ATOM    670  HA  PHE A 626      43.450  46.370  62.590  1.00  0.00           H
ATOM    671  CB  PHE A 626      42.920  44.880  61.170  1.00  0.00           C
ATOM    672  HB1 PHE A 626      43.050  43.780  61.100  1.00  0.00           H
ATOM    673  HB2 PHE A 626      43.350  45.290  60.240  1.00  0.00           H
ATOM    674  CG  PHE A 626      41.420  45.200  61.190  1.00  0.00           C
ATOM    675  CD1 PHE A 626      40.420  44.260  61.660  1.00  0.00           C
ATOM    676  HD1 PHE A 626      40.630  43.280  62.050  1.00  0.00           H
ATOM    677  CE1 PHE A 626      39.100  44.530  61.670  1.00  0.00           C
ATOM    678  HE1 PHE A 626      38.330  43.840  61.980  1.00  0.00           H
ATOM    679  CZ  PHE A 626      38.670  45.850  61.170  1.00  0.00           C
ATOM    680  HZ  PHE A 626      37.650  46.190  61.140  1.00  0.00           H
ATOM    681  CD2 PHE A 626      40.940  46.480  60.770  1.00  0.00           C
ATOM    682  HD2 PHE A 626      41.630  47.190  60.300  1.00  0.00           H
ATOM    683  CE2 PHE A 626      39.630  46.730  60.720  1.00  0.00           C
ATOM    684  HE2 PHE A 626      39.310  47.700  60.370  1.00  0.00           H
ATOM    685  C   PHE A 626      42.730  44.910  63.800  1.00  0.00           C
ATOM    686  O   PHE A 626      42.160  45.780  64.410  1.00  0.00           O
ATOM    687  N   GLY A 627      42.670  43.620  64.170  1.00  0.00           N
ATOM    688  HN  GLY A 627      43.150  42.970  63.590  1.00  0.00           H
ATOM    689  CA  GLY A 627      41.930  43.050  65.270  1.00  0.00           C
ATOM    690  HA1 GLY A 627      42.090  41.990  65.280  1.00  0.00           H
ATOM    691  HA2 GLY A 627      40.870  43.210  65.130  1.00  0.00           H
ATOM    692  C   GLY A 627      42.470  43.600  66.580  1.00  0.00           C
ATOM    693  O   GLY A 627      41.750  43.800  67.550  1.00  0.00           O
ATOM    694  N   GLY A 628      43.790  43.850  66.680  1.00  0.00           N
ATOM    695  HN  GLY A 628      44.380  43.660  65.910  1.00  0.00           H
ATOM    696  CA  GLY A 628      44.480  44.360  67.910  1.00  0.00           C
ATOM    697  HA1 GLY A 628      45.530  44.480  67.770  1.00  0.00           H
ATOM    698  HA2 GLY A 628      44.360  43.670  68.740  1.00  0.00           H
ATOM    699  C   GLY A 628      44.010  45.730  68.370  1.00  0.00           C
ATOM    700  O   GLY A 628      43.630  46.030  69.490  1.00  0.00           O
ATOM    701  N   LEU A 629      44.050  46.660  67.430  1.00  0.00           N
ATOM    702  HN  LEU A 629      44.440  46.470  66.540  1.00  0.00           H
ATOM    703  CA  LEU A 629      43.390  47.910  67.590  1.00  0.00           C
ATOM    704  HA  LEU A 629      43.660  48.380  68.520  1.00  0.00           H
ATOM    705  CB  LEU A 629      43.830  48.690  66.410  1.00  0.00           C
ATOM    706  HB1 LEU A 629      43.110  49.540  66.380  1.00  0.00           H
ATOM    707  HB2 LEU A 629      43.740  48.110  65.470  1.00  0.00           H
ATOM    708  CG  LEU A 629      45.290  49.160  66.320  1.00  0.00           C
ATOM    709  HG  LEU A 629      45.970  48.300  66.080  1.00  0.00           H
ATOM    710  CD1 LEU A 629      45.270  50.220  65.200  1.00  0.00           C
ATOM    711 HD11 LEU A 629      46.310  50.600  65.080  1.00  0.00           H
ATOM    712 HD12 LEU A 629      44.570  51.060  65.370  1.00  0.00           H
ATOM    713 HD13 LEU A 629      45.050  49.680  64.250  1.00  0.00           H
ATOM    714  CD2 LEU A 629      45.800  49.810  67.580  1.00  0.00           C
ATOM    715 HD21 LEU A 629      45.200  50.720  67.750  1.00  0.00           H
ATOM    716 HD22 LEU A 629      46.830  50.220  67.500  1.00  0.00           H
ATOM    717 HD23 LEU A 629      45.830  49.140  68.470  1.00  0.00           H
ATOM    718  C   LEU A 629      41.830  47.930  67.700  1.00  0.00           C
ATOM    719  O   LEU A 629      41.260  48.750  68.390  1.00  0.00           O
ATOM    720  N   LEU A 630      41.060  47.160  66.860  1.00  0.00           N
ATOM    721  HN  LEU A 630      41.520  46.860  66.020  1.00  0.00           H
ATOM    722  CA  LEU A 630      39.600  47.010  66.800  1.00  0.00           C
ATOM    723  HA  LEU A 630      39.170  47.990  66.660  1.00  0.00           H
ATOM    724  CB  LEU A 630      39.210  46.010  65.680  1.00  0.00           C
ATOM    725  HB1 LEU A 630      39.680  45.030  65.940  1.00  0.00           H
ATOM    726  HB2 LEU A 630      39.560  46.320  64.670  1.00  0.00           H
ATOM    727  CG  LEU A 630      37.640  46.030  65.590  1.00  0.00           C
ATOM    728  HG  LEU A 630      37.260  45.390  66.400  1.00  0.00           H
ATOM    729  CD1 LEU A 630      36.990  47.400  65.670  1.00  0.00           C
ATOM    730 HD11 LEU A 630      35.900  47.370  65.460  1.00  0.00           H
ATOM    731 HD12 LEU A 630      37.360  48.030  64.830  1.00  0.00           H
ATOM    732 HD13 LEU A 630      37.110  47.940  66.630  1.00  0.00           H
ATOM    733  CD2 LEU A 630      37.300  45.300  64.300  1.00  0.00           C
ATOM    734 HD21 LEU A 630      37.650  45.860  63.400  1.00  0.00           H
ATOM    735 HD22 LEU A 630      36.190  45.220  64.250  1.00  0.00           H
ATOM    736 HD23 LEU A 630      37.820  44.320  64.280  1.00  0.00           H
ATOM    737  C   LEU A 630      39.140  46.490  68.140  1.00  0.00           C
ATOM    738  O   LEU A 630      38.150  46.940  68.710  1.00  0.00           O
ATOM    739  N   GLY A 631      39.830  45.550  68.740  1.00  0.00           N
ATOM    740  HN  GLY A 631      40.670  45.140  68.370  1.00  0.00           H
ATOM    741  CA  GLY A 631      39.590  45.080  70.120  1.00  0.00           C
ATOM    742  HA1 GLY A 631      40.350  44.360  70.360  1.00  0.00           H
ATOM    743  HA2 GLY A 631      38.580  44.710  70.070  1.00  0.00           H
ATOM    744  C   GLY A 631      39.770  46.200  71.120  1.00  0.00           C
ATOM    745  O   GLY A 631      39.010  46.400  72.020  1.00  0.00           O
ATOM    746  N   GLU A 632      40.860  46.950  71.060  1.00  0.00           N
ATOM    747  HN  GLU A 632      41.520  46.620  70.400  1.00  0.00           H
ATOM    748  CA  GLU A 632      41.100  48.180  71.870  1.00  0.00           C
ATOM    749  HA  GLU A 632      41.210  47.940  72.910  1.00  0.00           H
ATOM    750  CB  GLU A 632      42.460  48.840  71.450  1.00  0.00           C
ATOM    751  HB1 GLU A 632      42.470  49.890  71.820  1.00  0.00           H
ATOM    752  HB2 GLU A 632      42.720  48.860  70.370  1.00  0.00           H
ATOM    753  CG  GLU A 632      43.680  48.230  72.310  1.00  0.00           C
ATOM    754  HG1 GLU A 632      44.100  47.310  71.840  1.00  0.00           H
ATOM    755  HG2 GLU A 632      43.440  48.220  73.390  1.00  0.00           H
ATOM    756  CD  GLU A 632      44.970  49.150  72.350  1.00  0.00           C
ATOM    757  OE1 GLU A 632      46.090  48.590  72.260  1.00  0.00           O
ATOM    758  OE2 GLU A 632      44.810  50.380  72.560  1.00  0.00           O
ATOM    759  C   GLU A 632      39.830  49.170  71.710  1.00  0.00           C
ATOM    760  O   GLU A 632      39.270  49.730  72.640  1.00  0.00           O
ATOM    761  N   ALA A 633      39.390  49.370  70.420  1.00  0.00           N
ATOM    762  HN  ALA A 633      39.860  48.960  69.640  1.00  0.00           H
ATOM    763  CA  ALA A 633      38.260  50.220  70.080  1.00  0.00           C
ATOM    764  HA  ALA A 633      38.370  51.220  70.470  1.00  0.00           H
ATOM    765  CB  ALA A 633      38.020  50.360  68.520  1.00  0.00           C
ATOM    766  HB1 ALA A 633      38.880  51.000  68.230  1.00  0.00           H
ATOM    767  HB2 ALA A 633      37.090  50.920  68.280  1.00  0.00           H
ATOM    768  HB3 ALA A 633      38.080  49.390  67.980  1.00  0.00           H
ATOM    769  C   ALA A 633      36.990  49.680  70.640  1.00  0.00           C
ATOM    770  O   ALA A 633      36.090  50.460  70.920  1.00  0.00           O
ATOM    771  N   THR A 634      36.850  48.330  70.720  1.00  0.00           N
ATOM    772  HN  THR A 634      37.490  47.760  70.190  1.00  0.00           H
ATOM    773  CA  THR A 634      35.510  47.850  71.090  1.00  0.00           C
ATOM    774  HA  THR A 634      34.820  48.680  71.200  1.00  0.00           H
ATOM    775  CB  THR A 634      34.890  46.930  70.090  1.00  0.00           C
ATOM    776  HB  THR A 634      33.840  46.660  70.340  1.00  0.00           H
ATOM    777  OG1 THR A 634      35.680  45.770  69.870  1.00  0.00           O
ATOM    778  HG1 THR A 634      36.380  46.150  69.340  1.00  0.00           H
ATOM    779  CG2 THR A 634      34.630  47.690  68.730  1.00  0.00           C
ATOM    780 HG21 THR A 634      33.910  48.540  68.800  1.00  0.00           H
ATOM    781 HG22 THR A 634      34.310  46.820  68.130  1.00  0.00           H
ATOM    782 HG23 THR A 634      35.580  47.960  68.260  1.00  0.00           H
ATOM    783  C   THR A 634      35.440  47.190  72.460  1.00  0.00           C
ATOM    784  O   THR A 634      34.460  46.550  72.850  1.00  0.00           O
ATOM    785  N   GLU A 635      36.590  47.350  73.230  1.00  0.00           N
ATOM    786  HN  GLU A 635      37.330  47.950  72.920  1.00  0.00           H
ATOM    787  CA  GLU A 635      36.680  47.030  74.640  1.00  0.00           C
ATOM    788  HA  GLU A 635      37.650  47.310  75.050  1.00  0.00           H
ATOM    789  CB  GLU A 635      35.620  47.750  75.570  1.00  0.00           C
ATOM    790  HB1 GLU A 635      35.890  47.430  76.600  1.00  0.00           H
ATOM    791  HB2 GLU A 635      34.640  47.350  75.220  1.00  0.00           H
ATOM    792  CG  GLU A 635      35.620  49.250  75.470  1.00  0.00           C
ATOM    793  HG1 GLU A 635      35.440  49.690  74.470  1.00  0.00           H
ATOM    794  HG2 GLU A 635      36.620  49.650  75.700  1.00  0.00           H
ATOM    795  CD  GLU A 635      34.580  49.850  76.380  1.00  0.00           C
ATOM    796  OE1 GLU A 635      33.610  50.420  75.940  1.00  0.00           O
ATOM    797  OE2 GLU A 635      34.780  49.820  77.650  1.00  0.00           O
ATOM    798  C   GLU A 635      36.840  45.520  74.950  1.00  0.00           C
ATOM    799  O   GLU A 635      36.490  45.020  75.980  1.00  0.00           O
ATOM    800  N   GLY A 636      37.230  44.720  73.960  1.00  0.00           N
ATOM    801  HN  GLY A 636      37.380  45.240  73.120  1.00  0.00           H
ATOM    802  CA  GLY A 636      37.460  43.230  74.100  1.00  0.00           C
ATOM    803  HA1 GLY A 636      37.370  42.950  75.140  1.00  0.00           H
ATOM    804  HA2 GLY A 636      38.440  43.030  73.700  1.00  0.00           H
ATOM    805  C   GLY A 636      36.480  42.360  73.450  1.00  0.00           C
ATOM    806  O   GLY A 636      35.990  41.360  73.930  1.00  0.00           O
ATOM    807  N   ARG A 637      35.950  42.860  72.310  1.00  0.00           N
ATOM    808  HN  ARG A 637      36.290  43.730  71.990  1.00  0.00           H
ATOM    809  CA  ARG A 637      34.810  42.250  71.640  1.00  0.00           C
ATOM    810  HA  ARG A 637      34.530  41.420  72.260  1.00  0.00           H
ATOM    811  CB  ARG A 637      33.600  43.180  71.490  1.00  0.00           C
ATOM    812  HB1 ARG A 637      32.840  42.780  70.790  1.00  0.00           H
ATOM    813  HB2 ARG A 637      34.100  44.140  71.200  1.00  0.00           H
ATOM    814  CG  ARG A 637      32.960  43.420  72.910  1.00  0.00           C
ATOM    815  HG1 ARG A 637      33.630  43.990  73.580  1.00  0.00           H
ATOM    816  HG2 ARG A 637      32.850  42.430  73.420  1.00  0.00           H
ATOM    817  CD  ARG A 637      31.610  44.160  72.840  1.00  0.00           C
ATOM    818  HD1 ARG A 637      30.980  43.570  72.150  1.00  0.00           H
ATOM    819  HD2 ARG A 637      31.740  45.150  72.350  1.00  0.00           H
ATOM    820  NE  ARG A 637      31.050  44.500  74.180  1.00  0.00           N
ATOM    821  HE  ARG A 637      31.540  44.860  74.980  1.00  0.00           H
ATOM    822  CZ  ARG A 637      29.760  44.660  74.350  1.00  0.00           C
ATOM    823  NH1 ARG A 637      28.900  44.100  73.520  1.00  0.00           N
ATOM    824 HH11 ARG A 637      29.230  43.270  73.070  1.00  0.00           H
ATOM    825 HH12 ARG A 637      27.930  44.090  73.800  1.00  0.00           H
ATOM    826  NH2 ARG A 637      29.340  45.330  75.370  1.00  0.00           N
ATOM    827 HH21 ARG A 637      30.000  45.900  75.870  1.00  0.00           H
ATOM    828 HH22 ARG A 637      28.350  45.270  75.480  1.00  0.00           H
ATOM    829  C   ARG A 637      35.230  41.590  70.360  1.00  0.00           C
ATOM    830  O   ARG A 637      34.910  40.410  70.140  1.00  0.00           O
ATOM    831  N   ILE A 638      36.030  42.240  69.510  1.00  0.00           N
ATOM    832  HN  ILE A 638      36.120  43.230  69.610  1.00  0.00           H
ATOM    833  CA  ILE A 638      36.510  41.590  68.290  1.00  0.00           C
ATOM    834  HA  ILE A 638      35.840  40.770  68.080  1.00  0.00           H
ATOM    835  CB  ILE A 638      36.410  42.590  67.160  1.00  0.00           C
ATOM    836  HB  ILE A 638      37.230  43.330  67.230  1.00  0.00           H
ATOM    837  CG2 ILE A 638      36.420  41.820  65.860  1.00  0.00           C
ATOM    838 HG21 ILE A 638      35.510  41.180  65.900  1.00  0.00           H
ATOM    839 HG22 ILE A 638      37.400  41.310  65.760  1.00  0.00           H
ATOM    840 HG23 ILE A 638      36.450  42.510  64.990  1.00  0.00           H
ATOM    841  CG1 ILE A 638      35.150  43.470  67.320  1.00  0.00           C
ATOM    842 HG11 ILE A 638      35.060  44.110  66.420  1.00  0.00           H
ATOM    843 HG12 ILE A 638      35.300  44.160  68.180  1.00  0.00           H
ATOM    844  CD  ILE A 638      33.800  42.820  67.380  1.00  0.00           C
ATOM    845  HD1 ILE A 638      33.750  42.000  66.620  1.00  0.00           H
ATOM    846  HD2 ILE A 638      33.010  43.580  67.180  1.00  0.00           H
ATOM    847  HD3 ILE A 638      33.550  42.490  68.420  1.00  0.00           H
ATOM    848  C   ILE A 638      37.970  41.150  68.330  1.00  0.00           C
ATOM    849  O   ILE A 638      38.830  41.920  68.710  1.00  0.00           O
ATOM    850  N   SER A 639      38.220  39.880  67.940  1.00  0.00           N
ATOM    851  HN  SER A 639      37.530  39.190  67.750  1.00  0.00           H
ATOM    852  CA  SER A 639      39.470  39.220  68.170  1.00  0.00           C
ATOM    853  HA  SER A 639      40.100  39.780  68.850  1.00  0.00           H
ATOM    854  CB  SER A 639      39.340  37.740  68.650  1.00  0.00           C
ATOM    855  HB1 SER A 639      38.800  37.760  69.620  1.00  0.00           H
ATOM    856  HB2 SER A 639      40.310  37.300  68.940  1.00  0.00           H
ATOM    857  OG  SER A 639      38.750  36.930  67.760  1.00  0.00           O
ATOM    858  HG1 SER A 639      37.980  37.380  67.410  1.00  0.00           H
ATOM    859  C   SER A 639      40.260  39.130  66.820  1.00  0.00           C
ATOM    860  O   SER A 639      39.780  39.280  65.690  1.00  0.00           O
ATOM    861  N   ALA A 640      41.630  38.990  67.000  1.00  0.00           N
ATOM    862  HN  ALA A 640      42.060  38.900  67.900  1.00  0.00           H
ATOM    863  CA  ALA A 640      42.540  38.820  65.910  1.00  0.00           C
ATOM    864  HA  ALA A 640      42.240  39.600  65.230  1.00  0.00           H
ATOM    865  CB  ALA A 640      44.070  39.080  66.230  1.00  0.00           C
ATOM    866  HB1 ALA A 640      44.440  38.330  66.960  1.00  0.00           H
ATOM    867  HB2 ALA A 640      44.300  40.040  66.750  1.00  0.00           H
ATOM    868  HB3 ALA A 640      44.810  39.090  65.410  1.00  0.00           H
ATOM    869  C   ALA A 640      42.400  37.480  65.130  1.00  0.00           C
ATOM    870  O   ALA A 640      42.610  37.480  63.930  1.00  0.00           O
ATOM    871  N   ILE A 641      42.110  36.360  65.760  1.00  0.00           N
ATOM    872  HN  ILE A 641      42.110  36.400  66.750  1.00  0.00           H
ATOM    873  CA  ILE A 641      41.650  35.150  65.170  1.00  0.00           C
ATOM    874  HA  ILE A 641      42.470  34.960  64.490  1.00  0.00           H
ATOM    875  CB  ILE A 641      41.520  33.900  66.110  1.00  0.00           C
ATOM    876  HB  ILE A 641      42.490  33.790  66.640  1.00  0.00           H
ATOM    877  CG2 ILE A 641      40.350  34.110  67.080  1.00  0.00           C
ATOM    878 HG21 ILE A 641      40.370  34.930  67.820  1.00  0.00           H
ATOM    879 HG22 ILE A 641      40.200  33.200  67.690  1.00  0.00           H
ATOM    880 HG23 ILE A 641      39.410  34.130  66.490  1.00  0.00           H
ATOM    881  CG1 ILE A 641      41.220  32.540  65.360  1.00  0.00           C
ATOM    882 HG11 ILE A 641      40.260  32.630  64.820  1.00  0.00           H
ATOM    883 HG12 ILE A 641      41.030  31.780  66.140  1.00  0.00           H
ATOM    884  CD  ILE A 641      42.290  32.070  64.360  1.00  0.00           C
ATOM    885  HD1 ILE A 641      43.300  32.430  64.660  1.00  0.00           H
ATOM    886  HD2 ILE A 641      42.020  32.320  63.320  1.00  0.00           H
ATOM    887  HD3 ILE A 641      42.360  30.980  64.220  1.00  0.00           H
ATOM    888  C   ILE A 641      40.390  35.260  64.240  1.00  0.00           C
ATOM    889  O   ILE A 641      40.390  34.770  63.080  1.00  0.00           O
ATOM    890  N   GLU A 642      39.340  36.020  64.670  1.00  0.00           N
ATOM    891  HN  GLU A 642      39.250  36.360  65.610  1.00  0.00           H
ATOM    892  CA  GLU A 642      38.210  36.400  63.730  1.00  0.00           C
ATOM    893  HA  GLU A 642      37.860  35.430  63.400  1.00  0.00           H
ATOM    894  CB  GLU A 642      37.150  37.140  64.460  1.00  0.00           C
ATOM    895  HB1 GLU A 642      36.380  37.550  63.770  1.00  0.00           H
ATOM    896  HB2 GLU A 642      37.590  38.010  64.970  1.00  0.00           H
ATOM    897  CG  GLU A 642      36.430  36.250  65.520  1.00  0.00           C
ATOM    898  HG1 GLU A 642      37.140  35.580  66.070  1.00  0.00           H
ATOM    899  HG2 GLU A 642      35.680  35.590  65.010  1.00  0.00           H
ATOM    900  CD  GLU A 642      35.660  37.060  66.530  1.00  0.00           C
ATOM    901  OE1 GLU A 642      34.380  36.980  66.510  1.00  0.00           O
ATOM    902  OE2 GLU A 642      36.270  37.800  67.390  1.00  0.00           O
ATOM    903  C   GLU A 642      38.710  37.180  62.530  1.00  0.00           C
ATOM    904  O   GLU A 642      38.270  36.890  61.410  1.00  0.00           O
ATOM    905  N   SER A 643      39.590  38.140  62.730  1.00  0.00           N
ATOM    906  HN  SER A 643      40.000  38.220  63.630  1.00  0.00           H
ATOM    907  CA  SER A 643      40.230  38.850  61.710  1.00  0.00           C
ATOM    908  HA  SER A 643      39.380  39.310  61.230  1.00  0.00           H
ATOM    909  CB  SER A 643      41.140  40.020  62.290  1.00  0.00           C
ATOM    910  HB1 SER A 643      41.570  40.540  61.410  1.00  0.00           H
ATOM    911  HB2 SER A 643      41.980  39.590  62.870  1.00  0.00           H
ATOM    912  OG  SER A 643      40.410  40.840  63.150  1.00  0.00           O
ATOM    913  HG1 SER A 643      40.030  40.260  63.810  1.00  0.00           H
ATOM    914  C   SER A 643      40.940  38.070  60.670  1.00  0.00           C
ATOM    915  O   SER A 643      40.850  38.210  59.470  1.00  0.00           O
ATOM    916  N   LEU A 644      41.780  37.050  61.120  1.00  0.00           N
ATOM    917  HN  LEU A 644      42.000  36.950  62.090  1.00  0.00           H
ATOM    918  CA  LEU A 644      42.280  36.020  60.250  1.00  0.00           C
ATOM    919  HA  LEU A 644      42.800  36.490  59.420  1.00  0.00           H
ATOM    920  CB  LEU A 644      43.260  35.080  61.030  1.00  0.00           C
ATOM    921  HB1 LEU A 644      43.620  34.370  60.250  1.00  0.00           H
ATOM    922  HB2 LEU A 644      42.720  34.490  61.800  1.00  0.00           H
ATOM    923  CG  LEU A 644      44.610  35.630  61.560  1.00  0.00           C
ATOM    924  HG  LEU A 644      44.410  36.400  62.340  1.00  0.00           H
ATOM    925  CD1 LEU A 644      45.350  34.480  62.250  1.00  0.00           C
ATOM    926 HD11 LEU A 644      44.810  34.110  63.140  1.00  0.00           H
ATOM    927 HD12 LEU A 644      46.330  34.830  62.620  1.00  0.00           H
ATOM    928 HD13 LEU A 644      45.540  33.610  61.570  1.00  0.00           H
ATOM    929  CD2 LEU A 644      45.600  36.100  60.460  1.00  0.00           C
ATOM    930 HD21 LEU A 644      45.970  35.150  60.010  1.00  0.00           H
ATOM    931 HD22 LEU A 644      46.450  36.650  60.920  1.00  0.00           H
ATOM    932 HD23 LEU A 644      45.240  36.830  59.690  1.00  0.00           H
ATOM    933  C   LEU A 644      41.220  35.130  59.590  1.00  0.00           C
ATOM    934  O   LEU A 644      41.330  34.940  58.360  1.00  0.00           O
ATOM    935  N   PHE A 645      40.140  34.660  60.290  1.00  0.00           N
ATOM    936  HN  PHE A 645      40.120  34.720  61.290  1.00  0.00           H
ATOM    937  CA  PHE A 645      39.040  33.910  59.730  1.00  0.00           C
ATOM    938  HA  PHE A 645      39.440  33.010  59.290  1.00  0.00           H
ATOM    939  CB  PHE A 645      37.930  33.440  60.770  1.00  0.00           C
ATOM    940  HB1 PHE A 645      36.980  33.110  60.330  1.00  0.00           H
ATOM    941  HB2 PHE A 645      37.640  34.260  61.470  1.00  0.00           H
ATOM    942  CG  PHE A 645      38.300  32.340  61.640  1.00  0.00           C
ATOM    943  CD1 PHE A 645      37.490  32.070  62.730  1.00  0.00           C
ATOM    944  HD1 PHE A 645      36.530  32.570  62.790  1.00  0.00           H
ATOM    945  CE1 PHE A 645      37.740  31.020  63.670  1.00  0.00           C
ATOM    946  HE1 PHE A 645      36.990  30.880  64.440  1.00  0.00           H
ATOM    947  CZ  PHE A 645      38.960  30.350  63.570  1.00  0.00           C
ATOM    948  HZ  PHE A 645      39.150  29.600  64.330  1.00  0.00           H
ATOM    949  CD2 PHE A 645      39.490  31.570  61.530  1.00  0.00           C
ATOM    950  HD2 PHE A 645      40.290  31.880  60.880  1.00  0.00           H
ATOM    951  CE2 PHE A 645      39.840  30.600  62.530  1.00  0.00           C
ATOM    952  HE2 PHE A 645      40.780  30.080  62.420  1.00  0.00           H
ATOM    953  C   PHE A 645      38.300  34.610  58.580  1.00  0.00           C
ATOM    954  O   PHE A 645      38.030  34.060  57.520  1.00  0.00           O
ATOM    955  N   GLY A 646      37.980  35.920  58.740  1.00  0.00           N
ATOM    956  HN  GLY A 646      38.150  36.340  59.630  1.00  0.00           H
ATOM    957  CA  GLY A 646      37.360  36.680  57.630  1.00  0.00           C
ATOM    958  HA1 GLY A 646      37.010  37.610  58.050  1.00  0.00           H
ATOM    959  HA2 GLY A 646      36.540  36.170  57.160  1.00  0.00           H
ATOM    960  C   GLY A 646      38.230  37.030  56.430  1.00  0.00           C
ATOM    961  O   GLY A 646      37.860  37.010  55.250  1.00  0.00           O
ATOM    962  N   ALA A 647      39.580  37.360  56.730  1.00  0.00           N
ATOM    963  HN  ALA A 647      40.010  37.480  57.620  1.00  0.00           H
ATOM    964  CA  ALA A 647      40.610  37.430  55.690  1.00  0.00           C
ATOM    965  HA  ALA A 647      40.180  38.150  55.010  1.00  0.00           H
ATOM    966  CB  ALA A 647      41.900  37.900  56.250  1.00  0.00           C
ATOM    967  HB1 ALA A 647      42.710  37.670  55.520  1.00  0.00           H
ATOM    968  HB2 ALA A 647      42.210  37.440  57.230  1.00  0.00           H
ATOM    969  HB3 ALA A 647      41.980  39.000  56.370  1.00  0.00           H
ATOM    970  C   ALA A 647      40.780  36.060  54.970  1.00  0.00           C
ATOM    971  O   ALA A 647      40.810  36.060  53.760  1.00  0.00           O
ATOM    972  N   SER A 648      40.860  34.860  55.700  1.00  0.00           N
ATOM    973  HN  SER A 648      41.020  34.960  56.680  1.00  0.00           H
ATOM    974  CA  SER A 648      40.870  33.530  55.020  1.00  0.00           C
ATOM    975  HA  SER A 648      41.660  33.490  54.310  1.00  0.00           H
ATOM    976  CB  SER A 648      41.250  32.360  56.050  1.00  0.00           C
ATOM    977  HB1 SER A 648      40.470  32.410  56.830  1.00  0.00           H
ATOM    978  HB2 SER A 648      42.230  32.630  56.490  1.00  0.00           H
ATOM    979  OG  SER A 648      41.260  31.080  55.360  1.00  0.00           O
ATOM    980  HG1 SER A 648      41.950  31.040  54.700  1.00  0.00           H
ATOM    981  C   SER A 648      39.600  33.300  54.260  1.00  0.00           C
ATOM    982  O   SER A 648      39.700  33.140  53.050  1.00  0.00           O
ATOM    983  N   LEU A 649      38.430  33.490  54.880  1.00  0.00           N
ATOM    984  HN  LEU A 649      38.380  33.750  55.840  1.00  0.00           H
ATOM    985  CA  LEU A 649      37.100  33.390  54.290  1.00  0.00           C
ATOM    986  HA  LEU A 649      36.910  32.340  54.140  1.00  0.00           H
ATOM    987  CB  LEU A 649      35.980  33.840  55.230  1.00  0.00           C
ATOM    988  HB1 LEU A 649      36.150  34.920  55.410  1.00  0.00           H
ATOM    989  HB2 LEU A 649      36.020  33.290  56.200  1.00  0.00           H
ATOM    990  CG  LEU A 649      34.580  33.660  54.740  1.00  0.00           C
ATOM    991  HG  LEU A 649      34.500  34.290  53.830  1.00  0.00           H
ATOM    992  CD1 LEU A 649      34.210  32.180  54.440  1.00  0.00           C
ATOM    993 HD11 LEU A 649      33.130  32.020  54.240  1.00  0.00           H
ATOM    994 HD12 LEU A 649      34.510  31.530  55.300  1.00  0.00           H
ATOM    995 HD13 LEU A 649      34.900  31.920  53.610  1.00  0.00           H
ATOM    996  CD2 LEU A 649      33.600  34.250  55.780  1.00  0.00           C
ATOM    997 HD21 LEU A 649      33.560  33.690  56.740  1.00  0.00           H
ATOM    998 HD22 LEU A 649      32.580  34.180  55.360  1.00  0.00           H
ATOM    999 HD23 LEU A 649      33.820  35.340  55.910  1.00  0.00           H
ATOM   1000  C   LEU A 649      36.970  34.100  52.930  1.00  0.00           C
ATOM   1001  O   LEU A 649      36.660  33.470  51.910  1.00  0.00           O
ATOM   1002  N   THR A 650      37.160  35.360  52.940  1.00  0.00           N
ATOM   1003  HN  THR A 650      37.450  35.820  53.780  1.00  0.00           H
ATOM   1004  CA  THR A 650      37.050  36.220  51.820  1.00  0.00           C
ATOM   1005  HA  THR A 650      36.040  36.010  51.530  1.00  0.00           H
ATOM   1006  CB  THR A 650      37.080  37.660  52.190  1.00  0.00           C
ATOM   1007  HB  THR A 650      38.070  37.760  52.690  1.00  0.00           H
ATOM   1008  OG1 THR A 650      36.060  38.030  53.160  1.00  0.00           O
ATOM   1009  HG1 THR A 650      36.230  37.510  53.960  1.00  0.00           H
ATOM   1010  CG2 THR A 650      36.930  38.470  50.860  1.00  0.00           C
ATOM   1011 HG21 THR A 650      37.800  38.380  50.180  1.00  0.00           H
ATOM   1012 HG22 THR A 650      36.800  39.540  51.150  1.00  0.00           H
ATOM   1013 HG23 THR A 650      35.980  38.220  50.340  1.00  0.00           H
ATOM   1014  C   THR A 650      38.110  35.930  50.750  1.00  0.00           C
ATOM   1015  O   THR A 650      37.720  35.820  49.610  1.00  0.00           O
ATOM   1016  N   GLY A 651      39.330  35.700  51.110  1.00  0.00           N
ATOM   1017  HN  GLY A 651      39.510  35.550  52.080  1.00  0.00           H
ATOM   1018  CA  GLY A 651      40.410  35.420  50.140  1.00  0.00           C
ATOM   1019  HA1 GLY A 651      41.320  35.360  50.730  1.00  0.00           H
ATOM   1020  HA2 GLY A 651      40.430  36.280  49.500  1.00  0.00           H
ATOM   1021  C   GLY A 651      40.410  34.150  49.460  1.00  0.00           C
ATOM   1022  O   GLY A 651      40.560  34.050  48.240  1.00  0.00           O
ATOM   1023  N   ILE A 652      40.030  33.010  50.140  1.00  0.00           N
ATOM   1024  HN  ILE A 652      39.730  33.030  51.090  1.00  0.00           H
ATOM   1025  CA  ILE A 652      39.700  31.720  49.490  1.00  0.00           C
ATOM   1026  HA  ILE A 652      40.540  31.550  48.820  1.00  0.00           H
ATOM   1027  CB  ILE A 652      39.450  30.550  50.500  1.00  0.00           C
ATOM   1028  HB  ILE A 652      38.540  30.870  51.040  1.00  0.00           H
ATOM   1029  CG2 ILE A 652      39.170  29.190  49.810  1.00  0.00           C
ATOM   1030 HG21 ILE A 652      38.950  28.410  50.580  1.00  0.00           H
ATOM   1031 HG22 ILE A 652      40.100  28.940  49.250  1.00  0.00           H
ATOM   1032 HG23 ILE A 652      38.330  29.210  49.090  1.00  0.00           H
ATOM   1033  CG1 ILE A 652      40.770  30.430  51.390  1.00  0.00           C
ATOM   1034 HG11 ILE A 652      40.820  31.370  51.980  1.00  0.00           H
ATOM   1035 HG12 ILE A 652      41.670  30.340  50.740  1.00  0.00           H
ATOM   1036  CD  ILE A 652      40.710  29.310  52.400  1.00  0.00           C
ATOM   1037  HD1 ILE A 652      41.660  29.320  52.970  1.00  0.00           H
ATOM   1038  HD2 ILE A 652      40.640  28.360  51.820  1.00  0.00           H
ATOM   1039  HD3 ILE A 652      39.840  29.320  53.100  1.00  0.00           H
ATOM   1040  C   ILE A 652      38.580  31.720  48.440  1.00  0.00           C
ATOM   1041  O   ILE A 652      38.690  31.200  47.370  1.00  0.00           O
ATOM   1042  N   ALA A 653      37.470  32.380  48.910  1.00  0.00           N
ATOM   1043  HN  ALA A 653      37.420  32.800  49.820  1.00  0.00           H
ATOM   1044  CA  ALA A 653      36.330  32.530  48.060  1.00  0.00           C
ATOM   1045  HA  ALA A 653      36.110  31.530  47.700  1.00  0.00           H
ATOM   1046  CB  ALA A 653      35.090  33.050  48.800  1.00  0.00           C
ATOM   1047  HB1 ALA A 653      35.030  32.530  49.790  1.00  0.00           H
ATOM   1048  HB2 ALA A 653      34.130  32.850  48.280  1.00  0.00           H
ATOM   1049  HB3 ALA A 653      35.180  34.130  49.050  1.00  0.00           H
ATOM   1050  C   ALA A 653      36.490  33.350  46.750  1.00  0.00           C
ATOM   1051  O   ALA A 653      36.030  33.040  45.660  1.00  0.00           O
ATOM   1052  N   TYR A 654      37.160  34.470  46.910  1.00  0.00           N
ATOM   1053  HN  TYR A 654      37.420  34.810  47.810  1.00  0.00           H
ATOM   1054  CA  TYR A 654      37.600  35.310  45.840  1.00  0.00           C
ATOM   1055  HA  TYR A 654      36.680  35.540  45.310  1.00  0.00           H
ATOM   1056  CB  TYR A 654      38.270  36.580  46.460  1.00  0.00           C
ATOM   1057  HB1 TYR A 654      39.250  36.330  46.920  1.00  0.00           H
ATOM   1058  HB2 TYR A 654      37.600  36.840  47.300  1.00  0.00           H
ATOM   1059  CG  TYR A 654      38.540  37.720  45.600  1.00  0.00           C
ATOM   1060  CD1 TYR A 654      39.590  37.820  44.600  1.00  0.00           C
ATOM   1061  HD1 TYR A 654      40.330  37.050  44.480  1.00  0.00           H
ATOM   1062  CE1 TYR A 654      39.690  38.960  43.810  1.00  0.00           C
ATOM   1063  HE1 TYR A 654      40.440  38.880  43.050  1.00  0.00           H
ATOM   1064  CZ  TYR A 654      38.750  40.030  43.950  1.00  0.00           C
ATOM   1065  OH  TYR A 654      39.010  41.110  43.120  1.00  0.00           O
ATOM   1066  HH  TYR A 654      39.910  41.090  42.790  1.00  0.00           H
ATOM   1067  CD2 TYR A 654      37.640  38.830  45.670  1.00  0.00           C
ATOM   1068  HD2 TYR A 654      36.770  38.700  46.300  1.00  0.00           H
ATOM   1069  CE2 TYR A 654      37.780  40.040  44.870  1.00  0.00           C
ATOM   1070  HE2 TYR A 654      37.190  40.940  45.000  1.00  0.00           H
ATOM   1071  C   TYR A 654      38.600  34.670  44.930  1.00  0.00           C
ATOM   1072  O   TYR A 654      38.520  34.830  43.730  1.00  0.00           O
ATOM   1073  N   SER A 655      39.470  33.770  45.450  1.00  0.00           N
ATOM   1074  HN  SER A 655      39.620  33.610  46.410  1.00  0.00           H
ATOM   1075  CA  SER A 655      40.500  33.140  44.610  1.00  0.00           C
ATOM   1076  HA  SER A 655      41.040  33.780  43.940  1.00  0.00           H
ATOM   1077  CB  SER A 655      41.620  32.670  45.590  1.00  0.00           C
ATOM   1078  HB1 SER A 655      42.420  32.110  45.080  1.00  0.00           H
ATOM   1079  HB2 SER A 655      41.190  31.990  46.340  1.00  0.00           H
ATOM   1080  OG  SER A 655      42.280  33.780  46.150  1.00  0.00           O
ATOM   1081  HG1 SER A 655      41.740  34.090  46.880  1.00  0.00           H
ATOM   1082  C   SER A 655      39.950  31.900  43.830  1.00  0.00           C
ATOM   1083  O   SER A 655      40.480  31.480  42.830  1.00  0.00           O
ATOM   1084  N   LEU A 656      38.850  31.360  44.310  1.00  0.00           N
ATOM   1085  HN  LEU A 656      38.540  31.620  45.210  1.00  0.00           H
ATOM   1086  CA  LEU A 656      38.120  30.360  43.590  1.00  0.00           C
ATOM   1087  HA  LEU A 656      38.870  29.890  42.980  1.00  0.00           H
ATOM   1088  CB  LEU A 656      37.380  29.340  44.500  1.00  0.00           C
ATOM   1089  HB1 LEU A 656      36.730  28.610  43.960  1.00  0.00           H
ATOM   1090  HB2 LEU A 656      36.660  29.910  45.120  1.00  0.00           H
ATOM   1091  CG  LEU A 656      38.370  28.560  45.310  1.00  0.00           C
ATOM   1092  HG  LEU A 656      39.230  29.160  45.700  1.00  0.00           H
ATOM   1093  CD1 LEU A 656      37.610  27.990  46.600  1.00  0.00           C
ATOM   1094 HD11 LEU A 656      38.350  27.570  47.310  1.00  0.00           H
ATOM   1095 HD12 LEU A 656      36.940  27.150  46.280  1.00  0.00           H
ATOM   1096 HD13 LEU A 656      36.980  28.770  47.080  1.00  0.00           H
ATOM   1097  CD2 LEU A 656      38.910  27.380  44.460  1.00  0.00           C
ATOM   1098 HD21 LEU A 656      39.740  26.780  44.900  1.00  0.00           H
ATOM   1099 HD22 LEU A 656      39.210  27.670  43.440  1.00  0.00           H
ATOM   1100 HD23 LEU A 656      38.150  26.590  44.260  1.00  0.00           H
ATOM   1101  C   LEU A 656      37.090  30.940  42.590  1.00  0.00           C
ATOM   1102  O   LEU A 656      36.970  30.470  41.480  1.00  0.00           O
ATOM   1103  N   PHE A 657      36.350  32.020  43.000  1.00  0.00           N
ATOM   1104  HN  PHE A 657      36.400  32.240  43.980  1.00  0.00           H
ATOM   1105  CA  PHE A 657      35.030  32.420  42.350  1.00  0.00           C
ATOM   1106  HA  PHE A 657      34.830  31.750  41.550  1.00  0.00           H
ATOM   1107  CB  PHE A 657      33.840  32.190  43.290  1.00  0.00           C
ATOM   1108  HB1 PHE A 657      32.920  32.500  42.730  1.00  0.00           H
ATOM   1109  HB2 PHE A 657      33.870  32.860  44.170  1.00  0.00           H
ATOM   1110  CG  PHE A 657      33.760  30.800  43.920  1.00  0.00           C
ATOM   1111  CD1 PHE A 657      33.860  30.610  45.330  1.00  0.00           C
ATOM   1112  HD1 PHE A 657      33.990  31.460  45.960  1.00  0.00           H
ATOM   1113  CE1 PHE A 657      33.830  29.300  45.770  1.00  0.00           C
ATOM   1114  HE1 PHE A 657      34.030  29.070  46.810  1.00  0.00           H
ATOM   1115  CZ  PHE A 657      33.710  28.230  44.860  1.00  0.00           C
ATOM   1116  HZ  PHE A 657      33.750  27.190  45.180  1.00  0.00           H
ATOM   1117  CD2 PHE A 657      33.600  29.750  43.000  1.00  0.00           C
ATOM   1118  HD2 PHE A 657      33.590  30.010  41.950  1.00  0.00           H
ATOM   1119  CE2 PHE A 657      33.680  28.430  43.460  1.00  0.00           C
ATOM   1120  HE2 PHE A 657      33.680  27.550  42.850  1.00  0.00           H
ATOM   1121  C   PHE A 657      35.060  33.820  41.830  1.00  0.00           C
ATOM   1122  O   PHE A 657      34.160  34.290  41.180  1.00  0.00           O
ATOM   1123  N   ALA A 658      36.090  34.640  42.160  1.00  0.00           N
ATOM   1124  HN  ALA A 658      36.860  34.430  42.760  1.00  0.00           H
ATOM   1125  CA  ALA A 658      36.130  35.990  41.610  1.00  0.00           C
ATOM   1126  HA  ALA A 658      35.120  36.370  41.590  1.00  0.00           H
ATOM   1127  CB  ALA A 658      36.940  37.050  42.420  1.00  0.00           C
ATOM   1128  HB1 ALA A 658      36.600  36.940  43.470  1.00  0.00           H
ATOM   1129  HB2 ALA A 658      36.850  38.050  41.960  1.00  0.00           H
ATOM   1130  HB3 ALA A 658      38.040  36.870  42.450  1.00  0.00           H
ATOM   1131  C   ALA A 658      36.710  35.890  40.220  1.00  0.00           C
ATOM   1132  O   ALA A 658      37.370  34.940  39.830  1.00  0.00           O
ATOM   1133  N   GLY A 659      36.710  37.050  39.530  1.00  0.00           N
ATOM   1134  HN  GLY A 659      36.540  37.940  39.940  1.00  0.00           H
ATOM   1135  CA  GLY A 659      37.200  37.000  38.150  1.00  0.00           C
ATOM   1136  HA1 GLY A 659      36.750  37.830  37.620  1.00  0.00           H
ATOM   1137  HA2 GLY A 659      36.820  36.070  37.770  1.00  0.00           H
ATOM   1138  C   GLY A 659      38.700  36.930  37.960  1.00  0.00           C
ATOM   1139  O   GLY A 659      39.150  36.500  36.930  1.00  0.00           O
ATOM   1140  N   GLN A 660      39.580  37.300  38.940  1.00  0.00           N
ATOM   1141  HN  GLN A 660      39.180  37.570  39.820  1.00  0.00           H
ATOM   1142  CA  GLN A 660      41.000  37.300  38.730  1.00  0.00           C
ATOM   1143  HA  GLN A 660      41.160  36.310  38.320  1.00  0.00           H
ATOM   1144  CB  GLN A 660      41.500  38.440  37.850  1.00  0.00           C
ATOM   1145  HB1 GLN A 660      41.010  38.400  36.860  1.00  0.00           H
ATOM   1146  HB2 GLN A 660      42.600  38.380  37.680  1.00  0.00           H
ATOM   1147  CG  GLN A 660      41.220  39.810  38.410  1.00  0.00           C
ATOM   1148  HG1 GLN A 660      40.140  40.090  38.370  1.00  0.00           H
ATOM   1149  HG2 GLN A 660      41.800  40.550  37.820  1.00  0.00           H
ATOM   1150  CD  GLN A 660      41.660  40.230  39.820  1.00  0.00           C
ATOM   1151  OE1 GLN A 660      42.770  39.960  40.280  1.00  0.00           O
ATOM   1152  NE2 GLN A 660      40.790  41.030  40.510  1.00  0.00           N
ATOM   1153 HE21 GLN A 660      41.090  41.490  41.350  1.00  0.00           H
ATOM   1154 HE22 GLN A 660      39.900  41.130  40.070  1.00  0.00           H
ATOM   1155  C   GLN A 660      41.630  36.950  40.040  1.00  0.00           C
ATOM   1156  O   GLN A 660      40.900  37.200  41.020  1.00  0.00           O
ATOM   1157  N   PRO A 661      42.830  36.440  40.130  1.00  0.00           N
ATOM   1158  CD  PRO A 661      43.580  35.800  38.990  1.00  0.00           C
ATOM   1159  HD1 PRO A 661      43.960  36.620  38.350  1.00  0.00           H
ATOM   1160  HD2 PRO A 661      42.900  35.200  38.340  1.00  0.00           H
ATOM   1161  CA  PRO A 661      43.310  35.960  41.430  1.00  0.00           C
ATOM   1162  HA  PRO A 661      42.560  36.050  42.210  1.00  0.00           H
ATOM   1163  CB  PRO A 661      43.720  34.490  41.120  1.00  0.00           C
ATOM   1164  HB1 PRO A 661      42.880  33.780  40.960  1.00  0.00           H
ATOM   1165  HB2 PRO A 661      44.460  34.100  41.860  1.00  0.00           H
ATOM   1166  CG  PRO A 661      44.490  34.730  39.750  1.00  0.00           C
ATOM   1167  HG1 PRO A 661      45.520  35.100  39.890  1.00  0.00           H
ATOM   1168  HG2 PRO A 661      44.610  33.790  39.170  1.00  0.00           H
ATOM   1169  C   PRO A 661      44.600  36.790  41.750  1.00  0.00           C
ATOM   1170  O   PRO A 661      45.310  36.540  42.730  1.00  0.00           O
ATOM   1171  N   LEU A 662      44.840  37.930  41.040  1.00  0.00           N
ATOM   1172  HN  LEU A 662      44.140  38.130  40.350  1.00  0.00           H
ATOM   1173  CA  LEU A 662      45.940  38.840  41.170  1.00  0.00           C
ATOM   1174  HA  LEU A 662      46.770  38.220  41.450  1.00  0.00           H
ATOM   1175  CB  LEU A 662      46.280  39.510  39.840  1.00  0.00           C
ATOM   1176  HB1 LEU A 662      47.280  39.950  39.960  1.00  0.00           H
ATOM   1177  HB2 LEU A 662      45.430  40.180  39.540  1.00  0.00           H
ATOM   1178  CG  LEU A 662      46.370  38.540  38.640  1.00  0.00           C
ATOM   1179  HG  LEU A 662      45.400  37.990  38.640  1.00  0.00           H
ATOM   1180  CD1 LEU A 662      46.700  39.390  37.400  1.00  0.00           C
ATOM   1181 HD11 LEU A 662      47.680  39.910  37.460  1.00  0.00           H
ATOM   1182 HD12 LEU A 662      45.900  40.120  37.180  1.00  0.00           H
ATOM   1183 HD13 LEU A 662      46.660  38.620  36.600  1.00  0.00           H
ATOM   1184  CD2 LEU A 662      47.470  37.470  38.950  1.00  0.00           C
ATOM   1185 HD21 LEU A 662      47.130  36.930  39.870  1.00  0.00           H
ATOM   1186 HD22 LEU A 662      48.500  37.850  39.120  1.00  0.00           H
ATOM   1187 HD23 LEU A 662      47.640  36.690  38.180  1.00  0.00           H
ATOM   1188  C   LEU A 662      45.700  39.880  42.270  1.00  0.00           C
ATOM   1189  O   LEU A 662      46.660  40.240  42.940  1.00  0.00           O
ATOM   1190  N   THR A 663      44.490  40.390  42.460  1.00  0.00           N
ATOM   1191  HN  THR A 663      43.750  40.050  41.890  1.00  0.00           H
ATOM   1192  CA  THR A 663      44.140  41.200  43.570  1.00  0.00           C
ATOM   1193  HA  THR A 663      44.930  41.940  43.650  1.00  0.00           H
ATOM   1194  CB  THR A 663      42.890  42.060  43.460  1.00  0.00           C
ATOM   1195  HB  THR A 663      42.880  42.780  44.310  1.00  0.00           H
ATOM   1196  OG1 THR A 663      41.700  41.370  43.200  1.00  0.00           O
ATOM   1197  HG1 THR A 663      41.640  40.820  44.000  1.00  0.00           H
ATOM   1198  CG2 THR A 663      43.120  43.090  42.360  1.00  0.00           C
ATOM   1199 HG21 THR A 663      42.960  42.560  41.390  1.00  0.00           H
ATOM   1200 HG22 THR A 663      44.130  43.530  42.470  1.00  0.00           H
ATOM   1201 HG23 THR A 663      42.350  43.900  42.400  1.00  0.00           H
ATOM   1202  C   THR A 663      44.100  40.490  44.910  1.00  0.00           C
ATOM   1203  O   THR A 663      43.390  39.470  45.050  1.00  0.00           O
ATOM   1204  N   ILE A 664      44.940  40.820  45.910  1.00  0.00           N
ATOM   1205  HN  ILE A 664      45.350  41.730  45.880  1.00  0.00           H
ATOM   1206  CA  ILE A 664      45.040  40.190  47.130  1.00  0.00           C
ATOM   1207  HA  ILE A 664      44.450  39.280  47.080  1.00  0.00           H
ATOM   1208  CB  ILE A 664      46.520  39.860  47.400  1.00  0.00           C
ATOM   1209  HB  ILE A 664      47.140  40.770  47.300  1.00  0.00           H
ATOM   1210  CG2 ILE A 664      46.770  39.440  48.920  1.00  0.00           C
ATOM   1211 HG21 ILE A 664      46.300  38.440  49.070  1.00  0.00           H
ATOM   1212 HG22 ILE A 664      46.480  40.250  49.610  1.00  0.00           H
ATOM   1213 HG23 ILE A 664      47.860  39.310  49.100  1.00  0.00           H
ATOM   1214  CG1 ILE A 664      47.080  38.830  46.430  1.00  0.00           C
ATOM   1215 HG11 ILE A 664      48.150  38.630  46.630  1.00  0.00           H
ATOM   1216 HG12 ILE A 664      46.870  39.200  45.410  1.00  0.00           H
ATOM   1217  CD  ILE A 664      46.460  37.430  46.270  1.00  0.00           C
ATOM   1218  HD1 ILE A 664      46.460  36.860  47.230  1.00  0.00           H
ATOM   1219  HD2 ILE A 664      46.970  36.910  45.430  1.00  0.00           H
ATOM   1220  HD3 ILE A 664      45.380  37.440  46.030  1.00  0.00           H
ATOM   1221  C   ILE A 664      44.420  41.040  48.150  1.00  0.00           C
ATOM   1222  O   ILE A 664      44.400  42.280  48.080  1.00  0.00           O
ATOM   1223  N   LEU A 665      43.630  40.410  49.040  1.00  0.00           N
ATOM   1224  HN  LEU A 665      43.700  39.430  49.030  1.00  0.00           H
ATOM   1225  CA  LEU A 665      42.820  41.030  50.140  1.00  0.00           C
ATOM   1226  HA  LEU A 665      42.290  41.840  49.660  1.00  0.00           H
ATOM   1227  CB  LEU A 665      41.640  40.150  50.730  1.00  0.00           C
ATOM   1228  HB1 LEU A 665      41.070  40.740  51.480  1.00  0.00           H
ATOM   1229  HB2 LEU A 665      42.020  39.280  51.310  1.00  0.00           H
ATOM   1230  CG  LEU A 665      40.620  39.650  49.640  1.00  0.00           C
ATOM   1231  HG  LEU A 665      39.930  38.920  50.120  1.00  0.00           H
ATOM   1232  CD1 LEU A 665      39.700  40.800  49.200  1.00  0.00           C
ATOM   1233 HD11 LEU A 665      39.180  41.210  50.100  1.00  0.00           H
ATOM   1234 HD12 LEU A 665      39.000  40.420  48.430  1.00  0.00           H
ATOM   1235 HD13 LEU A 665      40.390  41.580  48.810  1.00  0.00           H
ATOM   1236  CD2 LEU A 665      41.150  38.840  48.410  1.00  0.00           C
ATOM   1237 HD21 LEU A 665      41.690  39.420  47.620  1.00  0.00           H
ATOM   1238 HD22 LEU A 665      40.280  38.420  47.900  1.00  0.00           H
ATOM   1239 HD23 LEU A 665      41.740  37.930  48.660  1.00  0.00           H
ATOM   1240  C   LEU A 665      43.650  41.590  51.330  1.00  0.00           C
ATOM   1241  O   LEU A 665      44.800  41.210  51.470  1.00  0.00           O
ATOM   1242  N   GLY A 666      43.030  42.380  52.160  1.00  0.00           N
ATOM   1243  HN  GLY A 666      42.190  42.780  51.790  1.00  0.00           H
ATOM   1244  CA  GLY A 666      43.550  43.060  53.300  1.00  0.00           C
ATOM   1245  HA1 GLY A 666      44.350  43.690  52.950  1.00  0.00           H
ATOM   1246  HA2 GLY A 666      43.930  42.370  54.030  1.00  0.00           H
ATOM   1247  C   GLY A 666      42.610  44.070  54.000  1.00  0.00           C
ATOM   1248  O   GLY A 666      41.550  44.370  53.420  1.00  0.00           O
ATOM   1249  N   SER A 667      43.030  44.470  55.160  1.00  0.00           N
ATOM   1250  HN  SER A 667      43.970  44.300  55.470  1.00  0.00           H
ATOM   1251  CA  SER A 667      42.340  45.430  56.000  1.00  0.00           C
ATOM   1252  HA  SER A 667      41.360  44.980  56.170  1.00  0.00           H
ATOM   1253  CB  SER A 667      42.870  45.610  57.430  1.00  0.00           C
ATOM   1254  HB1 SER A 667      42.500  44.710  57.970  1.00  0.00           H
ATOM   1255  HB2 SER A 667      42.470  46.540  57.900  1.00  0.00           H
ATOM   1256  OG  SER A 667      44.290  45.700  57.490  1.00  0.00           O
ATOM   1257  HG1 SER A 667      44.450  46.580  57.130  1.00  0.00           H
ATOM   1258  C   SER A 667      42.080  46.780  55.410  1.00  0.00           C
ATOM   1259  O   SER A 667      42.780  47.180  54.540  1.00  0.00           O
ATOM   1260  N   THR A 668      41.020  47.430  55.820  1.00  0.00           N
ATOM   1261  HN  THR A 668      40.400  47.000  56.480  1.00  0.00           H
ATOM   1262  CA  THR A 668      40.810  48.870  55.560  1.00  0.00           C
ATOM   1263  HA  THR A 668      41.620  49.310  55.010  1.00  0.00           H
ATOM   1264  CB  THR A 668      39.650  49.300  54.610  1.00  0.00           C
ATOM   1265  HB  THR A 668      40.020  49.370  53.570  1.00  0.00           H
ATOM   1266  OG1 THR A 668      39.090  50.560  54.880  1.00  0.00           O
ATOM   1267  HG1 THR A 668      38.490  50.590  54.140  1.00  0.00           H
ATOM   1268  CG2 THR A 668      38.530  48.170  54.650  1.00  0.00           C
ATOM   1269 HG21 THR A 668      38.000  47.970  55.600  1.00  0.00           H
ATOM   1270 HG22 THR A 668      39.010  47.210  54.390  1.00  0.00           H
ATOM   1271 HG23 THR A 668      37.780  48.560  53.930  1.00  0.00           H
ATOM   1272  C   THR A 668      40.870  49.700  56.790  1.00  0.00           C
ATOM   1273  O   THR A 668      40.170  49.410  57.760  1.00  0.00           O
ATOM   1274  N   GLY A 669      41.710  50.720  56.760  1.00  0.00           N
ATOM   1275  HN  GLY A 669      42.270  50.750  55.940  1.00  0.00           H
ATOM   1276  CA  GLY A 669      41.860  51.700  57.900  1.00  0.00           C
ATOM   1277  HA1 GLY A 669      42.750  52.310  57.770  1.00  0.00           H
ATOM   1278  HA2 GLY A 669      41.910  51.190  58.850  1.00  0.00           H
ATOM   1279  C   GLY A 669      40.860  52.810  58.110  1.00  0.00           C
ATOM   1280  O   GLY A 669      40.570  53.080  59.260  1.00  0.00           O
ATOM   1281  N   PRO A 670      40.280  53.390  57.060  1.00  0.00           N
ATOM   1282  CD  PRO A 670      40.930  53.540  55.760  1.00  0.00           C
ATOM   1283  HD1 PRO A 670      40.820  52.580  55.220  1.00  0.00           H
ATOM   1284  HD2 PRO A 670      42.020  53.750  55.810  1.00  0.00           H
ATOM   1285  CA  PRO A 670      38.940  53.950  57.020  1.00  0.00           C
ATOM   1286  HA  PRO A 670      39.140  54.840  57.610  1.00  0.00           H
ATOM   1287  CB  PRO A 670      38.720  54.360  55.540  1.00  0.00           C
ATOM   1288  HB1 PRO A 670      38.180  55.320  55.390  1.00  0.00           H
ATOM   1289  HB2 PRO A 670      38.220  53.560  54.950  1.00  0.00           H
ATOM   1290  CG  PRO A 670      40.140  54.640  54.980  1.00  0.00           C
ATOM   1291  HG1 PRO A 670      40.380  54.470  53.910  1.00  0.00           H
ATOM   1292  HG2 PRO A 670      40.400  55.660  55.340  1.00  0.00           H
ATOM   1293  C   PRO A 670      37.810  53.130  57.690  1.00  0.00           C
ATOM   1294  O   PRO A 670      37.070  53.720  58.520  1.00  0.00           O
ATOM   1295  N   VAL A 671      37.690  51.810  57.410  1.00  0.00           N
ATOM   1296  HN  VAL A 671      38.220  51.380  56.680  1.00  0.00           H
ATOM   1297  CA  VAL A 671      36.740  50.950  58.100  1.00  0.00           C
ATOM   1298  HA  VAL A 671      35.720  51.280  58.090  1.00  0.00           H
ATOM   1299  CB  VAL A 671      36.730  49.530  57.500  1.00  0.00           C
ATOM   1300  HB  VAL A 671      37.770  49.260  57.220  1.00  0.00           H
ATOM   1301  CG1 VAL A 671      36.140  48.440  58.400  1.00  0.00           C
ATOM   1302 HG11 VAL A 671      35.070  48.720  58.540  1.00  0.00           H
ATOM   1303 HG12 VAL A 671      36.550  48.350  59.430  1.00  0.00           H
ATOM   1304 HG13 VAL A 671      36.100  47.460  57.870  1.00  0.00           H
ATOM   1305  CG2 VAL A 671      35.860  49.590  56.210  1.00  0.00           C
ATOM   1306 HG21 VAL A 671      36.300  50.270  55.450  1.00  0.00           H
ATOM   1307 HG22 VAL A 671      34.790  49.780  56.420  1.00  0.00           H
ATOM   1308 HG23 VAL A 671      35.820  48.590  55.720  1.00  0.00           H
ATOM   1309  C   VAL A 671      37.020  50.950  59.610  1.00  0.00           C
ATOM   1310  O   VAL A 671      36.140  50.990  60.420  1.00  0.00           O
ATOM   1311  N   LEU A 672      38.340  50.740  60.050  1.00  0.00           N
ATOM   1312  HN  LEU A 672      39.030  50.640  59.360  1.00  0.00           H
ATOM   1313  CA  LEU A 672      38.610  50.590  61.490  1.00  0.00           C
ATOM   1314  HA  LEU A 672      37.950  49.830  61.870  1.00  0.00           H
ATOM   1315  CB  LEU A 672      40.150  50.230  61.570  1.00  0.00           C
ATOM   1316  HB1 LEU A 672      40.760  50.910  60.930  1.00  0.00           H
ATOM   1317  HB2 LEU A 672      40.250  49.200  61.140  1.00  0.00           H
ATOM   1318  CG  LEU A 672      40.700  50.030  62.990  1.00  0.00           C
ATOM   1319  HG  LEU A 672      40.650  50.930  63.660  1.00  0.00           H
ATOM   1320  CD1 LEU A 672      39.810  48.900  63.740  1.00  0.00           C
ATOM   1321 HD11 LEU A 672      40.240  48.920  64.780  1.00  0.00           H
ATOM   1322 HD12 LEU A 672      39.870  47.880  63.300  1.00  0.00           H
ATOM   1323 HD13 LEU A 672      38.770  49.280  63.810  1.00  0.00           H
ATOM   1324  CD2 LEU A 672      42.180  49.770  63.010  1.00  0.00           C
ATOM   1325 HD21 LEU A 672      42.570  50.670  62.510  1.00  0.00           H
ATOM   1326 HD22 LEU A 672      42.250  48.900  62.300  1.00  0.00           H
ATOM   1327 HD23 LEU A 672      42.820  49.520  63.890  1.00  0.00           H
ATOM   1328  C   LEU A 672      38.310  51.920  62.250  1.00  0.00           C
ATOM   1329  O   LEU A 672      37.810  51.940  63.380  1.00  0.00           O
ATOM   1330  N   VAL A 673      38.480  53.050  61.600  1.00  0.00           N
ATOM   1331  HN  VAL A 673      38.950  53.080  60.720  1.00  0.00           H
ATOM   1332  CA  VAL A 673      38.020  54.370  62.070  1.00  0.00           C
ATOM   1333  HA  VAL A 673      38.510  54.620  63.000  1.00  0.00           H
ATOM   1334  CB  VAL A 673      38.520  55.520  61.120  1.00  0.00           C
ATOM   1335  HB  VAL A 673      38.250  55.080  60.140  1.00  0.00           H
ATOM   1336  CG1 VAL A 673      37.910  56.830  61.360  1.00  0.00           C
ATOM   1337 HG11 VAL A 673      38.470  57.540  60.710  1.00  0.00           H
ATOM   1338 HG12 VAL A 673      38.140  57.160  62.380  1.00  0.00           H
ATOM   1339 HG13 VAL A 673      36.860  56.840  61.010  1.00  0.00           H
ATOM   1340  CG2 VAL A 673      40.050  55.540  61.250  1.00  0.00           C
ATOM   1341 HG21 VAL A 673      40.570  55.460  60.280  1.00  0.00           H
ATOM   1342 HG22 VAL A 673      40.410  54.670  61.850  1.00  0.00           H
ATOM   1343 HG23 VAL A 673      40.400  56.470  61.740  1.00  0.00           H
ATOM   1344  C   VAL A 673      36.550  54.430  62.280  1.00  0.00           C
ATOM   1345  O   VAL A 673      36.100  54.770  63.370  1.00  0.00           O
ATOM   1346  N   PHE A 674      35.800  53.960  61.330  1.00  0.00           N
ATOM   1347  HN  PHE A 674      36.170  53.630  60.460  1.00  0.00           H
ATOM   1348  CA  PHE A 674      34.350  53.850  61.350  1.00  0.00           C
ATOM   1349  HA  PHE A 674      33.940  54.850  61.510  1.00  0.00           H
ATOM   1350  CB  PHE A 674      34.000  53.540  59.820  1.00  0.00           C
ATOM   1351  HB1 PHE A 674      34.390  52.530  59.620  1.00  0.00           H
ATOM   1352  HB2 PHE A 674      34.420  54.310  59.130  1.00  0.00           H
ATOM   1353  CG  PHE A 674      32.540  53.450  59.560  1.00  0.00           C
ATOM   1354  CD1 PHE A 674      31.650  52.430  60.140  1.00  0.00           C
ATOM   1355  HD1 PHE A 674      32.050  51.710  60.840  1.00  0.00           H
ATOM   1356  CE1 PHE A 674      30.380  52.240  59.620  1.00  0.00           C
ATOM   1357  HE1 PHE A 674      29.780  51.410  59.920  1.00  0.00           H
ATOM   1358  CZ  PHE A 674      29.860  53.160  58.720  1.00  0.00           C
ATOM   1359  HZ  PHE A 674      28.820  53.070  58.420  1.00  0.00           H
ATOM   1360  CD2 PHE A 674      31.960  54.200  58.580  1.00  0.00           C
ATOM   1361  HD2 PHE A 674      32.570  54.980  58.140  1.00  0.00           H
ATOM   1362  CE2 PHE A 674      30.670  54.130  58.180  1.00  0.00           C
ATOM   1363  HE2 PHE A 674      30.280  54.890  57.510  1.00  0.00           H
ATOM   1364  C   PHE A 674      33.700  52.950  62.410  1.00  0.00           C
ATOM   1365  O   PHE A 674      32.780  53.240  63.170  1.00  0.00           O
ATOM   1366  N   GLU A 675      34.180  51.750  62.510  1.00  0.00           N
ATOM   1367  HN  GLU A 675      34.890  51.630  61.810  1.00  0.00           H
ATOM   1368  CA  GLU A 675      33.830  50.680  63.510  1.00  0.00           C
ATOM   1369  HA  GLU A 675      32.800  50.360  63.440  1.00  0.00           H
ATOM   1370  CB  GLU A 675      34.800  49.450  63.430  1.00  0.00           C
ATOM   1371  HB1 GLU A 675      34.760  48.900  64.400  1.00  0.00           H
ATOM   1372  HB2 GLU A 675      35.870  49.730  63.350  1.00  0.00           H
ATOM   1373  CG  GLU A 675      34.510  48.520  62.190  1.00  0.00           C
ATOM   1374  HG1 GLU A 675      35.470  48.080  61.830  1.00  0.00           H
ATOM   1375  HG2 GLU A 675      34.200  49.170  61.340  1.00  0.00           H
ATOM   1376  CD  GLU A 675      33.530  47.390  62.580  1.00  0.00           C
ATOM   1377  OE1 GLU A 675      33.820  46.260  62.110  1.00  0.00           O
ATOM   1378  OE2 GLU A 675      32.630  47.670  63.430  1.00  0.00           O
ATOM   1379  C   GLU A 675      33.970  51.180  64.960  1.00  0.00           C
ATOM   1380  O   GLU A 675      33.080  51.120  65.830  1.00  0.00           O
ATOM   1381  N   LYS A 676      35.120  51.860  65.280  1.00  0.00           N
ATOM   1382  HN  LYS A 676      35.780  51.960  64.540  1.00  0.00           H
ATOM   1383  CA  LYS A 676      35.320  52.640  66.420  1.00  0.00           C
ATOM   1384  HA  LYS A 676      35.270  52.030  67.320  1.00  0.00           H
ATOM   1385  CB  LYS A 676      36.710  53.310  66.500  1.00  0.00           C
ATOM   1386  HB1 LYS A 676      36.840  53.910  65.570  1.00  0.00           H
ATOM   1387  HB2 LYS A 676      37.480  52.520  66.400  1.00  0.00           H
ATOM   1388  CG  LYS A 676      37.060  54.210  67.760  1.00  0.00           C
ATOM   1389  HG1 LYS A 676      36.670  53.680  68.660  1.00  0.00           H
ATOM   1390  HG2 LYS A 676      36.600  55.200  67.610  1.00  0.00           H
ATOM   1391  CD  LYS A 676      38.630  54.340  67.870  1.00  0.00           C
ATOM   1392  HD1 LYS A 676      38.900  54.740  66.870  1.00  0.00           H
ATOM   1393  HD2 LYS A 676      39.080  53.320  67.900  1.00  0.00           H
ATOM   1394  CE  LYS A 676      39.130  55.220  68.930  1.00  0.00           C
ATOM   1395  HE1 LYS A 676      38.680  55.030  69.940  1.00  0.00           H
ATOM   1396  HE2 LYS A 676      38.760  56.230  68.670  1.00  0.00           H
ATOM   1397  NZ  LYS A 676      40.540  55.130  69.000  1.00  0.00           N
ATOM   1398  HZ1 LYS A 676      40.970  55.690  69.770  1.00  0.00           H
ATOM   1399  HZ2 LYS A 676      41.050  55.330  68.120  1.00  0.00           H
ATOM   1400  HZ3 LYS A 676      40.870  54.170  69.240  1.00  0.00           H
ATOM   1401  C   LYS A 676      34.320  53.820  66.680  1.00  0.00           C
ATOM   1402  O   LYS A 676      33.720  54.000  67.770  1.00  0.00           O
ATOM   1403  N   ILE A 677      33.980  54.570  65.510  1.00  0.00           N
ATOM   1404  HN  ILE A 677      34.540  54.340  64.710  1.00  0.00           H
ATOM   1405  CA  ILE A 677      33.010  55.760  65.540  1.00  0.00           C
ATOM   1406  HA  ILE A 677      33.410  56.410  66.300  1.00  0.00           H
ATOM   1407  CB  ILE A 677      33.070  56.660  64.300  1.00  0.00           C
ATOM   1408  HB  ILE A 677      32.830  56.190  63.340  1.00  0.00           H
ATOM   1409  CG2 ILE A 677      31.960  57.770  64.500  1.00  0.00           C
ATOM   1410 HG21 ILE A 677      32.080  58.540  63.710  1.00  0.00           H
ATOM   1411 HG22 ILE A 677      32.130  58.290  65.470  1.00  0.00           H
ATOM   1412 HG23 ILE A 677      30.940  57.340  64.450  1.00  0.00           H
ATOM   1413  CG1 ILE A 677      34.410  57.470  64.200  1.00  0.00           C
ATOM   1414 HG11 ILE A 677      35.200  56.720  64.430  1.00  0.00           H
ATOM   1415 HG12 ILE A 677      34.390  58.260  64.980  1.00  0.00           H
ATOM   1416  CD  ILE A 677      34.570  57.900  62.720  1.00  0.00           C
ATOM   1417  HD1 ILE A 677      33.840  58.670  62.400  1.00  0.00           H
ATOM   1418  HD2 ILE A 677      34.610  56.970  62.090  1.00  0.00           H
ATOM   1419  HD3 ILE A 677      35.560  58.400  62.720  1.00  0.00           H
ATOM   1420  C   ILE A 677      31.570  55.270  65.910  1.00  0.00           C
ATOM   1421  O   ILE A 677      30.800  55.940  66.630  1.00  0.00           O
ATOM   1422  N   LEU A 678      31.300  54.140  65.270  1.00  0.00           N
ATOM   1423  HN  LEU A 678      31.940  53.700  64.650  1.00  0.00           H
ATOM   1424  CA  LEU A 678      29.970  53.500  65.460  1.00  0.00           C
ATOM   1425  HA  LEU A 678      29.230  54.240  65.200  1.00  0.00           H
ATOM   1426  CB  LEU A 678      29.790  52.250  64.610  1.00  0.00           C
ATOM   1427  HB1 LEU A 678      30.600  51.530  64.850  1.00  0.00           H
ATOM   1428  HB2 LEU A 678      29.980  52.590  63.580  1.00  0.00           H
ATOM   1429  CG  LEU A 678      28.420  51.500  64.820  1.00  0.00           C
ATOM   1430  HG  LEU A 678      28.310  51.130  65.870  1.00  0.00           H
ATOM   1431  CD1 LEU A 678      27.190  52.390  64.590  1.00  0.00           C
ATOM   1432 HD11 LEU A 678      26.210  51.880  64.560  1.00  0.00           H
ATOM   1433 HD12 LEU A 678      27.290  52.800  63.560  1.00  0.00           H
ATOM   1434 HD13 LEU A 678      27.140  53.320  65.210  1.00  0.00           H
ATOM   1435  CD2 LEU A 678      28.430  50.290  63.950  1.00  0.00           C
ATOM   1436 HD21 LEU A 678      29.460  49.960  64.160  1.00  0.00           H
ATOM   1437 HD22 LEU A 678      28.300  50.510  62.870  1.00  0.00           H
ATOM   1438 HD23 LEU A 678      27.650  49.570  64.300  1.00  0.00           H
ATOM   1439  C   LEU A 678      29.780  53.070  66.930  1.00  0.00           C
ATOM   1440  O   LEU A 678      28.770  53.350  67.550  1.00  0.00           O
ATOM   1441  N   TYR A 679      30.810  52.460  67.570  1.00  0.00           N
ATOM   1442  HN  TYR A 679      31.630  52.230  67.050  1.00  0.00           H
ATOM   1443  CA  TYR A 679      30.720  51.970  68.960  1.00  0.00           C
ATOM   1444  HA  TYR A 679      29.810  51.410  69.050  1.00  0.00           H
ATOM   1445  CB  TYR A 679      31.940  51.080  69.100  1.00  0.00           C
ATOM   1446  HB1 TYR A 679      32.910  51.590  68.900  1.00  0.00           H
ATOM   1447  HB2 TYR A 679      31.850  50.230  68.400  1.00  0.00           H
ATOM   1448  CG  TYR A 679      32.050  50.600  70.490  1.00  0.00           C
ATOM   1449  CD1 TYR A 679      32.620  51.310  71.610  1.00  0.00           C
ATOM   1450  HD1 TYR A 679      33.040  52.300  71.490  1.00  0.00           H
ATOM   1451  CE1 TYR A 679      32.700  50.730  72.910  1.00  0.00           C
ATOM   1452  HE1 TYR A 679      33.240  51.320  73.650  1.00  0.00           H
ATOM   1453  CZ  TYR A 679      32.080  49.550  73.110  1.00  0.00           C
ATOM   1454  OH  TYR A 679      32.120  49.050  74.370  1.00  0.00           O
ATOM   1455  HH  TYR A 679      32.620  49.630  74.960  1.00  0.00           H
ATOM   1456  CD2 TYR A 679      31.490  49.360  70.720  1.00  0.00           C
ATOM   1457  HD2 TYR A 679      31.020  48.760  69.960  1.00  0.00           H
ATOM   1458  CE2 TYR A 679      31.450  48.910  72.030  1.00  0.00           C
ATOM   1459  HE2 TYR A 679      31.050  47.930  72.250  1.00  0.00           H
ATOM   1460  C   TYR A 679      30.530  53.140  69.960  1.00  0.00           C
ATOM   1461  O   TYR A 679      29.930  53.120  71.020  1.00  0.00           O
ATOM   1462  N   LYS A 680      31.220  54.230  69.680  1.00  0.00           N
ATOM   1463  HN  LYS A 680      31.770  54.170  68.850  1.00  0.00           H
ATOM   1464  CA  LYS A 680      31.110  55.510  70.380  1.00  0.00           C
ATOM   1465  HA  LYS A 680      31.190  55.330  71.440  1.00  0.00           H
ATOM   1466  CB  LYS A 680      32.290  56.500  69.960  1.00  0.00           C
ATOM   1467  HB1 LYS A 680      32.130  57.480  70.460  1.00  0.00           H
ATOM   1468  HB2 LYS A 680      32.240  56.700  68.880  1.00  0.00           H
ATOM   1469  CG  LYS A 680      33.640  55.920  70.500  1.00  0.00           C
ATOM   1470  HG1 LYS A 680      34.450  56.610  70.190  1.00  0.00           H
ATOM   1471  HG2 LYS A 680      33.950  54.940  70.100  1.00  0.00           H
ATOM   1472  CD  LYS A 680      33.540  55.850  72.050  1.00  0.00           C
ATOM   1473  HD1 LYS A 680      33.050  54.880  72.310  1.00  0.00           H
ATOM   1474  HD2 LYS A 680      32.870  56.650  72.430  1.00  0.00           H
ATOM   1475  CE  LYS A 680      34.940  56.010  72.710  1.00  0.00           C
ATOM   1476  HE1 LYS A 680      35.240  57.080  72.780  1.00  0.00           H
ATOM   1477  HE2 LYS A 680      35.710  55.530  72.090  1.00  0.00           H
ATOM   1478  NZ  LYS A 680      34.870  55.540  74.100  1.00  0.00           N
ATOM   1479  HZ1 LYS A 680      35.780  55.640  74.600  1.00  0.00           H
ATOM   1480  HZ2 LYS A 680      34.630  54.530  74.120  1.00  0.00           H
ATOM   1481  HZ3 LYS A 680      34.170  56.140  74.590  1.00  0.00           H
ATOM   1482  C   LYS A 680      29.730  56.180  70.190  1.00  0.00           C
ATOM   1483  O   LYS A 680      29.080  56.600  71.170  1.00  0.00           O
ATOM   1484  N   PHE A 681      29.140  56.180  68.910  1.00  0.00           N
ATOM   1485  HN  PHE A 681      29.720  55.880  68.150  1.00  0.00           H
ATOM   1486  CA  PHE A 681      27.790  56.640  68.680  1.00  0.00           C
ATOM   1487  HA  PHE A 681      27.750  57.670  68.960  1.00  0.00           H
ATOM   1488  CB  PHE A 681      27.510  56.690  67.130  1.00  0.00           C
ATOM   1489  HB1 PHE A 681      27.460  55.690  66.670  1.00  0.00           H
ATOM   1490  HB2 PHE A 681      28.330  57.170  66.560  1.00  0.00           H
ATOM   1491  CG  PHE A 681      26.170  57.330  66.850  1.00  0.00           C
ATOM   1492  CD1 PHE A 681      25.010  56.590  66.890  1.00  0.00           C
ATOM   1493  HD1 PHE A 681      25.010  55.560  67.240  1.00  0.00           H
ATOM   1494  CE1 PHE A 681      23.790  57.110  66.460  1.00  0.00           C
ATOM   1495  HE1 PHE A 681      22.890  56.520  66.350  1.00  0.00           H
ATOM   1496  CZ  PHE A 681      23.820  58.390  65.890  1.00  0.00           C
ATOM   1497  HZ  PHE A 681      22.920  58.800  65.470  1.00  0.00           H
ATOM   1498  CD2 PHE A 681      26.130  58.610  66.410  1.00  0.00           C
ATOM   1499  HD2 PHE A 681      27.000  59.250  66.350  1.00  0.00           H
ATOM   1500  CE2 PHE A 681      24.970  59.120  65.800  1.00  0.00           C
ATOM   1501  HE2 PHE A 681      24.900  60.120  65.380  1.00  0.00           H
ATOM   1502  C   PHE A 681      26.760  55.810  69.360  1.00  0.00           C
ATOM   1503  O   PHE A 681      25.910  56.330  70.000  1.00  0.00           O
ATOM   1504  N   CYS A 682      26.940  54.460  69.350  1.00  0.00           N
ATOM   1505  HN  CYS A 682      27.550  54.070  68.670  1.00  0.00           H
ATOM   1506  CA  CYS A 682      26.210  53.540  70.190  1.00  0.00           C
ATOM   1507  HA  CYS A 682      25.200  53.560  69.810  1.00  0.00           H
ATOM   1508  CB  CYS A 682      26.520  52.030  70.000  1.00  0.00           C
ATOM   1509  HB1 CYS A 682      26.110  51.420  70.840  1.00  0.00           H
ATOM   1510  HB2 CYS A 682      27.620  52.070  70.160  1.00  0.00           H
ATOM   1511  SG  CYS A 682      26.020  51.290  68.330  1.00  0.00           S
ATOM   1512  HG1 CYS A 682      26.790  52.040  67.570  1.00  0.00           H
ATOM   1513  C   CYS A 682      26.150  53.910  71.720  1.00  0.00           C
ATOM   1514  O   CYS A 682      25.140  53.950  72.390  1.00  0.00           O
ATOM   1515  N   ARG A 683      27.310  54.240  72.300  1.00  0.00           N
ATOM   1516  HN  ARG A 683      28.110  54.220  71.710  1.00  0.00           H
ATOM   1517  CA  ARG A 683      27.450  54.600  73.700  1.00  0.00           C
ATOM   1518  HA  ARG A 683      26.960  53.850  74.300  1.00  0.00           H
ATOM   1519  CB  ARG A 683      29.010  54.620  74.110  1.00  0.00           C
ATOM   1520  HB1 ARG A 683      29.160  55.230  75.020  1.00  0.00           H
ATOM   1521  HB2 ARG A 683      29.600  55.010  73.240  1.00  0.00           H
ATOM   1522  CG  ARG A 683      29.570  53.200  74.350  1.00  0.00           C
ATOM   1523  HG1 ARG A 683      30.670  53.290  74.520  1.00  0.00           H
ATOM   1524  HG2 ARG A 683      29.570  52.630  73.390  1.00  0.00           H
ATOM   1525  CD  ARG A 683      28.890  52.350  75.520  1.00  0.00           C
ATOM   1526  HD1 ARG A 683      29.470  51.450  75.820  1.00  0.00           H
ATOM   1527  HD2 ARG A 683      27.890  51.990  75.180  1.00  0.00           H
ATOM   1528  NE  ARG A 683      28.790  53.320  76.640  1.00  0.00           N
ATOM   1529  HE  ARG A 683      29.010  54.300  76.620  1.00  0.00           H
ATOM   1530  CZ  ARG A 683      28.290  52.950  77.780  1.00  0.00           C
ATOM   1531  NH1 ARG A 683      27.940  51.780  78.160  1.00  0.00           N
ATOM   1532 HH11 ARG A 683      27.950  51.010  77.530  1.00  0.00           H
ATOM   1533 HH12 ARG A 683      27.580  51.670  79.090  1.00  0.00           H
ATOM   1534  NH2 ARG A 683      28.190  53.810  78.750  1.00  0.00           N
ATOM   1535 HH21 ARG A 683      27.750  53.430  79.570  1.00  0.00           H
ATOM   1536 HH22 ARG A 683      28.460  54.770  78.670  1.00  0.00           H
ATOM   1537  C   ARG A 683      26.810  56.030  74.070  1.00  0.00           C
ATOM   1538  O   ARG A 683      26.260  56.130  75.180  1.00  0.00           O
ATOM   1539  N   ASP A 684      26.910  57.050  73.190  1.00  0.00           N
ATOM   1540  HN  ASP A 684      27.480  56.910  72.390  1.00  0.00           H
ATOM   1541  CA  ASP A 684      26.270  58.350  73.440  1.00  0.00           C
ATOM   1542  HA  ASP A 684      26.500  58.510  74.480  1.00  0.00           H
ATOM   1543  CB  ASP A 684      26.850  59.300  72.390  1.00  0.00           C
ATOM   1544  HB1 ASP A 684      26.230  60.220  72.430  1.00  0.00           H
ATOM   1545  HB2 ASP A 684      26.750  58.920  71.350  1.00  0.00           H
ATOM   1546  CG  ASP A 684      28.290  59.720  72.670  1.00  0.00           C
ATOM   1547  OD1 ASP A 684      28.970  60.440  71.880  1.00  0.00           O
ATOM   1548  OD2 ASP A 684      28.800  59.310  73.760  1.00  0.00           O
ATOM   1549  C   ASP A 684      24.720  58.350  73.310  1.00  0.00           C
ATOM   1550  O   ASP A 684      24.050  59.130  73.960  1.00  0.00           O
ATOM   1551  N   TYR A 685      24.130  57.450  72.430  1.00  0.00           N
ATOM   1552  HN  TYR A 685      24.690  56.820  71.910  1.00  0.00           H
ATOM   1553  CA  TYR A 685      22.690  57.370  72.120  1.00  0.00           C
ATOM   1554  HA  TYR A 685      22.270  58.300  72.490  1.00  0.00           H
ATOM   1555  CB  TYR A 685      22.560  57.490  70.570  1.00  0.00           C
ATOM   1556  HB1 TYR A 685      21.550  57.170  70.220  1.00  0.00           H
ATOM   1557  HB2 TYR A 685      23.300  56.780  70.120  1.00  0.00           H
ATOM   1558  CG  TYR A 685      22.840  58.910  70.100  1.00  0.00           C
ATOM   1559  CD1 TYR A 685      21.890  59.860  70.410  1.00  0.00           C
ATOM   1560  HD1 TYR A 685      21.020  59.590  71.000  1.00  0.00           H
ATOM   1561  CE1 TYR A 685      22.180  61.170  70.020  1.00  0.00           C
ATOM   1562  HE1 TYR A 685      21.410  61.920  70.170  1.00  0.00           H
ATOM   1563  CZ  TYR A 685      23.360  61.530  69.230  1.00  0.00           C
ATOM   1564  OH  TYR A 685      23.570  62.920  68.900  1.00  0.00           O
ATOM   1565  HH  TYR A 685      24.410  63.000  68.440  1.00  0.00           H
ATOM   1566  CD2 TYR A 685      24.080  59.240  69.500  1.00  0.00           C
ATOM   1567  HD2 TYR A 685      24.850  58.490  69.430  1.00  0.00           H
ATOM   1568  CE2 TYR A 685      24.360  60.530  69.050  1.00  0.00           C
ATOM   1569  HE2 TYR A 685      25.250  60.720  68.470  1.00  0.00           H
ATOM   1570  C   TYR A 685      21.920  56.220  72.640  1.00  0.00           C
ATOM   1571  O   TYR A 685      20.740  56.080  72.420  1.00  0.00           O
ATOM   1572  N   GLN A 686      22.620  55.330  73.360  1.00  0.00           N
ATOM   1573  HN  GLN A 686      23.600  55.490  73.440  1.00  0.00           H
ATOM   1574  CA  GLN A 686      22.080  54.240  74.130  1.00  0.00           C
ATOM   1575  HA  GLN A 686      23.000  53.860  74.550  1.00  0.00           H
ATOM   1576  CB  GLN A 686      21.040  54.570  75.220  1.00  0.00           C
ATOM   1577  HB1 GLN A 686      20.640  53.660  75.710  1.00  0.00           H
ATOM   1578  HB2 GLN A 686      20.170  54.980  74.680  1.00  0.00           H
ATOM   1579  CG  GLN A 686      21.350  55.590  76.350  1.00  0.00           C
ATOM   1580  HG1 GLN A 686      20.450  55.500  76.990  1.00  0.00           H
ATOM   1581  HG2 GLN A 686      21.530  56.630  76.000  1.00  0.00           H
ATOM   1582  CD  GLN A 686      22.550  55.260  77.240  1.00  0.00           C
ATOM   1583  OE1 GLN A 686      23.620  54.850  76.870  1.00  0.00           O
ATOM   1584  NE2 GLN A 686      22.320  55.410  78.580  1.00  0.00           N
ATOM   1585 HE21 GLN A 686      23.120  55.360  79.170  1.00  0.00           H
ATOM   1586 HE22 GLN A 686      21.420  55.690  78.910  1.00  0.00           H
ATOM   1587  C   GLN A 686      21.610  53.070  73.280  1.00  0.00           C
ATOM   1588  O   GLN A 686      20.440  52.670  73.270  1.00  0.00           O
ATOM   1589  N   LEU A 687      22.570  52.550  72.440  1.00  0.00           N
ATOM   1590  HN  LEU A 687      23.530  52.800  72.470  1.00  0.00           H
ATOM   1591  CA  LEU A 687      22.220  51.530  71.450  1.00  0.00           C
ATOM   1592  HA  LEU A 687      21.160  51.370  71.420  1.00  0.00           H
ATOM   1593  CB  LEU A 687      22.530  52.100  70.040  1.00  0.00           C
ATOM   1594  HB1 LEU A 687      22.330  51.240  69.360  1.00  0.00           H
ATOM   1595  HB2 LEU A 687      23.610  52.180  69.810  1.00  0.00           H
ATOM   1596  CG  LEU A 687      21.850  53.350  69.560  1.00  0.00           C
ATOM   1597  HG  LEU A 687      22.190  54.200  70.190  1.00  0.00           H
ATOM   1598  CD1 LEU A 687      22.100  53.770  68.060  1.00  0.00           C
ATOM   1599 HD11 LEU A 687      23.150  53.660  67.720  1.00  0.00           H
ATOM   1600 HD12 LEU A 687      21.940  54.860  67.910  1.00  0.00           H
ATOM   1601 HD13 LEU A 687      21.520  53.090  67.400  1.00  0.00           H
ATOM   1602  CD2 LEU A 687      20.370  53.300  69.790  1.00  0.00           C
ATOM   1603 HD21 LEU A 687      19.750  54.060  69.280  1.00  0.00           H
ATOM   1604 HD22 LEU A 687      20.180  53.510  70.860  1.00  0.00           H
ATOM   1605 HD23 LEU A 687      20.090  52.230  69.550  1.00  0.00           H
ATOM   1606  C   LEU A 687      22.690  50.080  71.600  1.00  0.00           C
ATOM   1607  O   LEU A 687      23.730  49.900  72.120  1.00  0.00           O
ATOM   1608  N   SER A 688      21.840  49.050  71.210  1.00  0.00           N
ATOM   1609  HN  SER A 688      20.960  49.350  70.880  1.00  0.00           H
ATOM   1610  CA  SER A 688      22.160  47.660  70.970  1.00  0.00           C
ATOM   1611  HA  SER A 688      22.680  47.340  71.870  1.00  0.00           H
ATOM   1612  CB  SER A 688      20.920  46.820  70.660  1.00  0.00           C
ATOM   1613  HB1 SER A 688      20.470  47.020  69.650  1.00  0.00           H
ATOM   1614  HB2 SER A 688      20.150  47.050  71.430  1.00  0.00           H
ATOM   1615  OG  SER A 688      21.280  45.440  70.900  1.00  0.00           O
ATOM   1616  HG1 SER A 688      20.520  44.870  70.820  1.00  0.00           H
ATOM   1617  C   SER A 688      23.250  47.560  69.800  1.00  0.00           C
ATOM   1618  O   SER A 688      22.920  47.530  68.600  1.00  0.00           O
ATOM   1619  N   TYR A 689      24.550  47.440  70.090  1.00  0.00           N
ATOM   1620  HN  TYR A 689      24.750  47.280  71.050  1.00  0.00           H
ATOM   1621  CA  TYR A 689      25.720  47.550  69.180  1.00  0.00           C
ATOM   1622  HA  TYR A 689      25.510  48.450  68.610  1.00  0.00           H
ATOM   1623  CB  TYR A 689      27.090  47.770  69.950  1.00  0.00           C
ATOM   1624  HB1 TYR A 689      27.010  47.220  70.920  1.00  0.00           H
ATOM   1625  HB2 TYR A 689      27.090  48.850  70.230  1.00  0.00           H
ATOM   1626  CG  TYR A 689      28.360  47.330  69.210  1.00  0.00           C
ATOM   1627  CD1 TYR A 689      28.770  48.000  68.060  1.00  0.00           C
ATOM   1628  HD1 TYR A 689      28.170  48.870  67.820  1.00  0.00           H
ATOM   1629  CE1 TYR A 689      29.790  47.480  67.360  1.00  0.00           C
ATOM   1630  HE1 TYR A 689      30.090  47.870  66.390  1.00  0.00           H
ATOM   1631  CZ  TYR A 689      30.490  46.400  67.780  1.00  0.00           C
ATOM   1632  OH  TYR A 689      31.600  45.770  67.110  1.00  0.00           O
ATOM   1633  HH  TYR A 689      31.990  46.480  66.600  1.00  0.00           H
ATOM   1634  CD2 TYR A 689      29.050  46.300  69.710  1.00  0.00           C
ATOM   1635  HD2 TYR A 689      28.740  45.820  70.630  1.00  0.00           H
ATOM   1636  CE2 TYR A 689      30.090  45.800  68.990  1.00  0.00           C
ATOM   1637  HE2 TYR A 689      30.570  44.860  69.220  1.00  0.00           H
ATOM   1638  C   TYR A 689      25.790  46.440  68.020  1.00  0.00           C
ATOM   1639  O   TYR A 689      25.610  46.750  66.830  1.00  0.00           O
ATOM   1640  N   LEU A 690      25.920  45.070  68.210  1.00  0.00           N
ATOM   1641  HN  LEU A 690      25.870  44.810  69.180  1.00  0.00           H
ATOM   1642  CA  LEU A 690      26.090  44.110  67.160  1.00  0.00           C
ATOM   1643  HA  LEU A 690      26.880  44.540  66.570  1.00  0.00           H
ATOM   1644  CB  LEU A 690      26.610  42.770  67.650  1.00  0.00           C
ATOM   1645  HB1 LEU A 690      26.810  42.040  66.840  1.00  0.00           H
ATOM   1646  HB2 LEU A 690      26.030  42.190  68.400  1.00  0.00           H
ATOM   1647  CG  LEU A 690      28.010  42.900  68.330  1.00  0.00           C
ATOM   1648  HG  LEU A 690      28.020  43.870  68.870  1.00  0.00           H
ATOM   1649  CD1 LEU A 690      28.300  41.670  69.270  1.00  0.00           C
ATOM   1650 HD11 LEU A 690      29.350  41.760  69.630  1.00  0.00           H
ATOM   1651 HD12 LEU A 690      28.130  40.780  68.630  1.00  0.00           H
ATOM   1652 HD13 LEU A 690      27.710  41.670  70.200  1.00  0.00           H
ATOM   1653  CD2 LEU A 690      29.130  43.000  67.390  1.00  0.00           C
ATOM   1654 HD21 LEU A 690      30.120  43.140  67.860  1.00  0.00           H
ATOM   1655 HD22 LEU A 690      28.970  43.880  66.720  1.00  0.00           H
ATOM   1656 HD23 LEU A 690      29.140  42.100  66.740  1.00  0.00           H
ATOM   1657  C   LEU A 690      24.870  43.890  66.200  1.00  0.00           C
ATOM   1658  O   LEU A 690      25.060  43.650  65.070  1.00  0.00           O
ATOM   1659  N   SER A 691      23.700  44.020  66.670  1.00  0.00           N
ATOM   1660  HN  SER A 691      23.640  44.000  67.670  1.00  0.00           H
ATOM   1661  CA  SER A 691      22.500  44.060  65.810  1.00  0.00           C
ATOM   1662  HA  SER A 691      22.610  43.200  65.170  1.00  0.00           H
ATOM   1663  CB  SER A 691      21.170  44.020  66.620  1.00  0.00           C
ATOM   1664  HB1 SER A 691      21.180  44.870  67.350  1.00  0.00           H
ATOM   1665  HB2 SER A 691      21.160  43.180  67.340  1.00  0.00           H
ATOM   1666  OG  SER A 691      19.970  44.090  65.770  1.00  0.00           O
ATOM   1667  HG1 SER A 691      19.930  44.980  65.410  1.00  0.00           H
ATOM   1668  C   SER A 691      22.560  45.260  64.870  1.00  0.00           C
ATOM   1669  O   SER A 691      22.060  45.190  63.740  1.00  0.00           O
ATOM   1670  N   LEU A 692      23.030  46.440  65.400  1.00  0.00           N
ATOM   1671  HN  LEU A 692      23.490  46.470  66.290  1.00  0.00           H
ATOM   1672  CA  LEU A 692      23.060  47.680  64.640  1.00  0.00           C
ATOM   1673  HA  LEU A 692      22.190  47.630  63.990  1.00  0.00           H
ATOM   1674  CB  LEU A 692      23.240  48.910  65.480  1.00  0.00           C
ATOM   1675  HB1 LEU A 692      24.130  48.870  66.150  1.00  0.00           H
ATOM   1676  HB2 LEU A 692      22.370  48.920  66.170  1.00  0.00           H
ATOM   1677  CG  LEU A 692      23.130  50.170  64.680  1.00  0.00           C
ATOM   1678  HG  LEU A 692      23.800  50.080  63.800  1.00  0.00           H
ATOM   1679  CD1 LEU A 692      21.800  50.460  64.070  1.00  0.00           C
ATOM   1680 HD11 LEU A 692      21.990  51.470  63.640  1.00  0.00           H
ATOM   1681 HD12 LEU A 692      20.920  50.540  64.750  1.00  0.00           H
ATOM   1682 HD13 LEU A 692      21.450  49.800  63.240  1.00  0.00           H
ATOM   1683  CD2 LEU A 692      23.580  51.340  65.640  1.00  0.00           C
ATOM   1684 HD21 LEU A 692      23.680  52.270  65.040  1.00  0.00           H
ATOM   1685 HD22 LEU A 692      24.600  51.110  65.970  1.00  0.00           H
ATOM   1686 HD23 LEU A 692      22.910  51.340  66.520  1.00  0.00           H
ATOM   1687  C   LEU A 692      24.270  47.600  63.660  1.00  0.00           C
ATOM   1688  O   LEU A 692      24.170  47.880  62.490  1.00  0.00           O
ATOM   1689  N   ARG A 693      25.430  47.080  64.160  1.00  0.00           N
ATOM   1690  HN  ARG A 693      25.540  46.700  65.070  1.00  0.00           H
ATOM   1691  CA  ARG A 693      26.510  46.810  63.210  1.00  0.00           C
ATOM   1692  HA  ARG A 693      26.790  47.730  62.730  1.00  0.00           H
ATOM   1693  CB  ARG A 693      27.810  46.490  63.980  1.00  0.00           C
ATOM   1694  HB1 ARG A 693      27.850  45.540  64.540  1.00  0.00           H
ATOM   1695  HB2 ARG A 693      27.750  47.270  64.770  1.00  0.00           H
ATOM   1696  CG  ARG A 693      29.170  46.760  63.310  1.00  0.00           C
ATOM   1697  HG1 ARG A 693      29.940  46.870  64.100  1.00  0.00           H
ATOM   1698  HG2 ARG A 693      29.140  47.720  62.730  1.00  0.00           H
ATOM   1699  CD  ARG A 693      29.740  45.840  62.250  1.00  0.00           C
ATOM   1700  HD1 ARG A 693      30.760  46.180  61.940  1.00  0.00           H
ATOM   1701  HD2 ARG A 693      29.090  45.840  61.340  1.00  0.00           H
ATOM   1702  NE  ARG A 693      29.720  44.440  62.780  1.00  0.00           N
ATOM   1703  HE  ARG A 693      28.920  43.850  62.610  1.00  0.00           H
ATOM   1704  CZ  ARG A 693      30.640  43.980  63.600  1.00  0.00           C
ATOM   1705  NH1 ARG A 693      31.750  44.700  63.870  1.00  0.00           N
ATOM   1706 HH11 ARG A 693      32.390  44.290  64.520  1.00  0.00           H
ATOM   1707 HH12 ARG A 693      31.880  45.640  63.550  1.00  0.00           H
ATOM   1708  NH2 ARG A 693      30.480  42.780  64.040  1.00  0.00           N
ATOM   1709 HH21 ARG A 693      29.650  42.320  63.720  1.00  0.00           H
ATOM   1710 HH22 ARG A 693      31.310  42.240  64.270  1.00  0.00           H
ATOM   1711  C   ARG A 693      26.240  45.760  62.110  1.00  0.00           C
ATOM   1712  O   ARG A 693      26.510  45.990  60.940  1.00  0.00           O
ATOM   1713  N   THR A 694      25.580  44.580  62.400  1.00  0.00           N
ATOM   1714  HN  THR A 694      25.420  44.200  63.310  1.00  0.00           H
ATOM   1715  CA  THR A 694      25.080  43.770  61.290  1.00  0.00           C
ATOM   1716  HA  THR A 694      25.930  43.300  60.810  1.00  0.00           H
ATOM   1717  CB  THR A 694      24.380  42.550  61.800  1.00  0.00           C
ATOM   1718  HB  THR A 694      23.400  42.900  62.200  1.00  0.00           H
ATOM   1719  OG1 THR A 694      25.120  41.860  62.780  1.00  0.00           O
ATOM   1720  HG1 THR A 694      24.630  41.880  63.610  1.00  0.00           H
ATOM   1721  CG2 THR A 694      24.320  41.510  60.720  1.00  0.00           C
ATOM   1722 HG21 THR A 694      25.320  41.520  60.250  1.00  0.00           H
ATOM   1723 HG22 THR A 694      23.700  41.690  59.820  1.00  0.00           H
ATOM   1724 HG23 THR A 694      24.080  40.520  61.170  1.00  0.00           H
ATOM   1725  C   THR A 694      24.170  44.460  60.350  1.00  0.00           C
ATOM   1726  O   THR A 694      24.330  44.310  59.130  1.00  0.00           O
ATOM   1727  N   SER A 695      23.160  45.260  60.780  1.00  0.00           N
ATOM   1728  HN  SER A 695      23.010  45.410  61.760  1.00  0.00           H
ATOM   1729  CA  SER A 695      22.270  46.010  59.960  1.00  0.00           C
ATOM   1730  HA  SER A 695      21.760  45.290  59.330  1.00  0.00           H
ATOM   1731  CB  SER A 695      21.190  46.790  60.750  1.00  0.00           C
ATOM   1732  HB1 SER A 695      20.560  47.240  59.960  1.00  0.00           H
ATOM   1733  HB2 SER A 695      21.680  47.490  61.460  1.00  0.00           H
ATOM   1734  OG  SER A 695      20.440  45.780  61.430  1.00  0.00           O
ATOM   1735  HG1 SER A 695      20.880  45.550  62.250  1.00  0.00           H
ATOM   1736  C   SER A 695      23.030  46.890  58.920  1.00  0.00           C
ATOM   1737  O   SER A 695      22.840  46.790  57.680  1.00  0.00           O
ATOM   1738  N   ILE A 696      23.980  47.700  59.420  1.00  0.00           N
ATOM   1739  HN  ILE A 696      24.030  47.920  60.380  1.00  0.00           H
ATOM   1740  CA  ILE A 696      24.970  48.390  58.550  1.00  0.00           C
ATOM   1741  HA  ILE A 696      24.470  49.080  57.880  1.00  0.00           H
ATOM   1742  CB  ILE A 696      25.930  49.260  59.330  1.00  0.00           C
ATOM   1743  HB  ILE A 696      26.510  48.620  60.030  1.00  0.00           H
ATOM   1744  CG2 ILE A 696      27.010  49.940  58.440  1.00  0.00           C
ATOM   1745 HG21 ILE A 696      26.740  50.820  57.820  1.00  0.00           H
ATOM   1746 HG22 ILE A 696      27.570  49.200  57.820  1.00  0.00           H
ATOM   1747 HG23 ILE A 696      27.730  50.150  59.250  1.00  0.00           H
ATOM   1748  CG1 ILE A 696      25.110  50.370  60.090  1.00  0.00           C
ATOM   1749 HG11 ILE A 696      24.220  49.970  60.640  1.00  0.00           H
ATOM   1750 HG12 ILE A 696      24.740  51.040  59.280  1.00  0.00           H
ATOM   1751  CD  ILE A 696      25.840  51.290  61.050  1.00  0.00           C
ATOM   1752  HD1 ILE A 696      26.480  51.870  60.370  1.00  0.00           H
ATOM   1753  HD2 ILE A 696      26.500  50.610  61.620  1.00  0.00           H
ATOM   1754  HD3 ILE A 696      25.120  51.830  61.700  1.00  0.00           H
ATOM   1755  C   ILE A 696      25.740  47.470  57.540  1.00  0.00           C
ATOM   1756  O   ILE A 696      25.790  47.670  56.340  1.00  0.00           O
ATOM   1757  N   GLY A 697      26.240  46.290  57.940  1.00  0.00           N
ATOM   1758  HN  GLY A 697      26.210  46.070  58.910  1.00  0.00           H
ATOM   1759  CA  GLY A 697      26.830  45.190  57.140  1.00  0.00           C
ATOM   1760  HA1 GLY A 697      27.040  44.360  57.790  1.00  0.00           H
ATOM   1761  HA2 GLY A 697      27.680  45.640  56.640  1.00  0.00           H
ATOM   1762  C   GLY A 697      25.990  44.600  56.010  1.00  0.00           C
ATOM   1763  O   GLY A 697      26.430  44.450  54.880  1.00  0.00           O
ATOM   1764  N   LEU A 698      24.690  44.360  56.240  1.00  0.00           N
ATOM   1765  HN  LEU A 698      24.370  44.480  57.170  1.00  0.00           H
ATOM   1766  CA  LEU A 698      23.640  43.920  55.350  1.00  0.00           C
ATOM   1767  HA  LEU A 698      23.950  43.140  54.660  1.00  0.00           H
ATOM   1768  CB  LEU A 698      22.440  43.290  56.010  1.00  0.00           C
ATOM   1769  HB1 LEU A 698      21.700  42.880  55.280  1.00  0.00           H
ATOM   1770  HB2 LEU A 698      21.880  44.030  56.620  1.00  0.00           H
ATOM   1771  CG  LEU A 698      22.650  42.110  57.020  1.00  0.00           C
ATOM   1772  HG  LEU A 698      23.290  42.430  57.870  1.00  0.00           H
ATOM   1773  CD1 LEU A 698      21.320  41.680  57.550  1.00  0.00           C
ATOM   1774 HD11 LEU A 698      20.720  42.560  57.870  1.00  0.00           H
ATOM   1775 HD12 LEU A 698      21.360  41.090  58.500  1.00  0.00           H
ATOM   1776 HD13 LEU A 698      20.820  40.940  56.890  1.00  0.00           H
ATOM   1777  CD2 LEU A 698      23.430  40.990  56.350  1.00  0.00           C
ATOM   1778 HD21 LEU A 698      23.590  40.080  56.960  1.00  0.00           H
ATOM   1779 HD22 LEU A 698      24.430  41.360  56.050  1.00  0.00           H
ATOM   1780 HD23 LEU A 698      23.030  40.630  55.370  1.00  0.00           H
ATOM   1781  C   LEU A 698      23.180  45.020  54.330  1.00  0.00           C
ATOM   1782  O   LEU A 698      22.900  44.740  53.170  1.00  0.00           O
ATOM   1783  N   TRP A 699      23.040  46.210  54.810  1.00  0.00           N
ATOM   1784  HN  TRP A 699      23.100  46.460  55.770  1.00  0.00           H
ATOM   1785  CA  TRP A 699      22.860  47.410  53.960  1.00  0.00           C
ATOM   1786  HA  TRP A 699      22.000  47.240  53.320  1.00  0.00           H
ATOM   1787  CB  TRP A 699      22.660  48.750  54.770  1.00  0.00           C
ATOM   1788  HB1 TRP A 699      22.940  49.550  54.030  1.00  0.00           H
ATOM   1789  HB2 TRP A 699      23.230  48.810  55.720  1.00  0.00           H
ATOM   1790  CG  TRP A 699      21.240  49.120  55.080  1.00  0.00           C
ATOM   1791  CD1 TRP A 699      20.630  49.160  56.340  1.00  0.00           C
ATOM   1792  HD1 TRP A 699      21.170  49.140  57.280  1.00  0.00           H
ATOM   1793  NE1 TRP A 699      19.370  49.600  56.140  1.00  0.00           N
ATOM   1794  HE1 TRP A 699      18.820  49.910  56.880  1.00  0.00           H
ATOM   1795  CE2 TRP A 699      19.060  49.790  54.890  1.00  0.00           C
ATOM   1796  CD2 TRP A 699      20.200  49.480  54.110  1.00  0.00           C
ATOM   1797  CE3 TRP A 699      20.130  49.670  52.710  1.00  0.00           C
ATOM   1798  HE3 TRP A 699      20.940  49.390  52.060  1.00  0.00           H
ATOM   1799  CZ3 TRP A 699      18.920  50.090  52.150  1.00  0.00           C
ATOM   1800  HZ3 TRP A 699      18.780  50.150  51.080  1.00  0.00           H
ATOM   1801  CZ2 TRP A 699      17.890  50.010  54.330  1.00  0.00           C
ATOM   1802  HZ2 TRP A 699      16.950  50.150  54.830  1.00  0.00           H
ATOM   1803  CH2 TRP A 699      17.870  50.260  52.950  1.00  0.00           C
ATOM   1804  HH2 TRP A 699      16.940  50.650  52.540  1.00  0.00           H
ATOM   1805  C   TRP A 699      24.040  47.650  53.080  1.00  0.00           C
ATOM   1806  O   TRP A 699      23.860  47.760  51.910  1.00  0.00           O
ATOM   1807  N   THR A 700      25.300  47.540  53.600  1.00  0.00           N
ATOM   1808  HN  THR A 700      25.410  47.330  54.560  1.00  0.00           H
ATOM   1809  CA  THR A 700      26.480  47.740  52.750  1.00  0.00           C
ATOM   1810  HA  THR A 700      26.310  48.720  52.310  1.00  0.00           H
ATOM   1811  CB  THR A 700      27.790  47.900  53.610  1.00  0.00           C
ATOM   1812  HB  THR A 700      27.960  46.990  54.230  1.00  0.00           H
ATOM   1813  OG1 THR A 700      27.560  48.960  54.570  1.00  0.00           O
ATOM   1814  HG1 THR A 700      26.810  48.590  55.030  1.00  0.00           H
ATOM   1815  CG2 THR A 700      28.990  48.310  52.830  1.00  0.00           C
ATOM   1816 HG21 THR A 700      29.820  48.550  53.530  1.00  0.00           H
ATOM   1817 HG22 THR A 700      28.670  49.150  52.190  1.00  0.00           H
ATOM   1818 HG23 THR A 700      29.350  47.380  52.340  1.00  0.00           H
ATOM   1819  C   THR A 700      26.760  46.690  51.730  1.00  0.00           C
ATOM   1820  O   THR A 700      27.110  46.930  50.560  1.00  0.00           O
ATOM   1821  N   SER A 701      26.500  45.450  52.020  1.00  0.00           N
ATOM   1822  HN  SER A 701      26.210  45.270  52.960  1.00  0.00           H
ATOM   1823  CA  SER A 701      26.470  44.350  51.050  1.00  0.00           C
ATOM   1824  HA  SER A 701      27.390  44.410  50.490  1.00  0.00           H
ATOM   1825  CB  SER A 701      26.480  42.930  51.640  1.00  0.00           C
ATOM   1826  HB1 SER A 701      27.420  42.760  52.210  1.00  0.00           H
ATOM   1827  HB2 SER A 701      26.370  42.100  50.910  1.00  0.00           H
ATOM   1828  OG  SER A 701      25.520  42.860  52.680  1.00  0.00           O
ATOM   1829  HG1 SER A 701      25.810  43.450  53.380  1.00  0.00           H
ATOM   1830  C   SER A 701      25.340  44.450  50.040  1.00  0.00           C
ATOM   1831  O   SER A 701      25.700  44.200  48.850  1.00  0.00           O
ATOM   1832  N   PHE A 702      24.050  44.760  50.450  1.00  0.00           N
ATOM   1833  HN  PHE A 702      23.740  44.740  51.390  1.00  0.00           H
ATOM   1834  CA  PHE A 702      23.030  45.180  49.540  1.00  0.00           C
ATOM   1835  HA  PHE A 702      22.910  44.350  48.860  1.00  0.00           H
ATOM   1836  CB  PHE A 702      21.650  45.290  50.280  1.00  0.00           C
ATOM   1837  HB1 PHE A 702      21.730  45.980  51.150  1.00  0.00           H
ATOM   1838  HB2 PHE A 702      21.440  44.300  50.750  1.00  0.00           H
ATOM   1839  CG  PHE A 702      20.390  45.630  49.460  1.00  0.00           C
ATOM   1840  CD1 PHE A 702      19.550  46.710  49.960  1.00  0.00           C
ATOM   1841  HD1 PHE A 702      19.830  47.140  50.910  1.00  0.00           H
ATOM   1842  CE1 PHE A 702      18.350  47.000  49.290  1.00  0.00           C
ATOM   1843  HE1 PHE A 702      17.720  47.810  49.670  1.00  0.00           H
ATOM   1844  CZ  PHE A 702      18.070  46.380  48.010  1.00  0.00           C
ATOM   1845  HZ  PHE A 702      17.200  46.660  47.430  1.00  0.00           H
ATOM   1846  CD2 PHE A 702      20.090  45.030  48.210  1.00  0.00           C
ATOM   1847  HD2 PHE A 702      20.760  44.330  47.750  1.00  0.00           H
ATOM   1848  CE2 PHE A 702      18.950  45.450  47.470  1.00  0.00           C
ATOM   1849  HE2 PHE A 702      18.890  45.190  46.430  1.00  0.00           H
ATOM   1850  C   PHE A 702      23.290  46.440  48.640  1.00  0.00           C
ATOM   1851  O   PHE A 702      23.050  46.350  47.400  1.00  0.00           O
ATOM   1852  N   LEU A 703      23.980  47.490  49.180  1.00  0.00           N
ATOM   1853  HN  LEU A 703      24.080  47.640  50.160  1.00  0.00           H
ATOM   1854  CA  LEU A 703      24.380  48.680  48.500  1.00  0.00           C
ATOM   1855  HA  LEU A 703      23.520  48.910  47.890  1.00  0.00           H
ATOM   1856  CB  LEU A 703      24.460  49.960  49.430  1.00  0.00           C
ATOM   1857  HB1 LEU A 703      24.750  50.840  48.810  1.00  0.00           H
ATOM   1858  HB2 LEU A 703      25.270  49.830  50.180  1.00  0.00           H
ATOM   1859  CG  LEU A 703      23.150  50.330  50.150  1.00  0.00           C
ATOM   1860  HG  LEU A 703      22.670  49.400  50.530  1.00  0.00           H
ATOM   1861  CD1 LEU A 703      23.410  51.210  51.300  1.00  0.00           C
ATOM   1862 HD11 LEU A 703      22.510  51.620  51.820  1.00  0.00           H
ATOM   1863 HD12 LEU A 703      24.150  52.030  51.120  1.00  0.00           H
ATOM   1864 HD13 LEU A 703      24.030  50.650  52.030  1.00  0.00           H
ATOM   1865  CD2 LEU A 703      22.100  50.980  49.260  1.00  0.00           C
ATOM   1866 HD21 LEU A 703      22.570  51.970  49.070  1.00  0.00           H
ATOM   1867 HD22 LEU A 703      21.150  51.110  49.830  1.00  0.00           H
ATOM   1868 HD23 LEU A 703      22.000  50.530  48.260  1.00  0.00           H
ATOM   1869  C   LEU A 703      25.470  48.380  47.470  1.00  0.00           C
ATOM   1870  O   LEU A 703      25.400  48.870  46.340  1.00  0.00           O
ATOM   1871  N   CYS A 704      26.410  47.460  47.810  1.00  0.00           N
ATOM   1872  HN  CYS A 704      26.570  47.250  48.770  1.00  0.00           H
ATOM   1873  CA  CYS A 704      27.410  47.050  46.740  1.00  0.00           C
ATOM   1874  HA  CYS A 704      27.830  47.950  46.320  1.00  0.00           H
ATOM   1875  CB  CYS A 704      28.400  46.020  47.260  1.00  0.00           C
ATOM   1876  HB1 CYS A 704      29.000  45.650  46.410  1.00  0.00           H
ATOM   1877  HB2 CYS A 704      27.820  45.140  47.630  1.00  0.00           H
ATOM   1878  SG  CYS A 704      29.500  46.710  48.500  1.00  0.00           S
ATOM   1879  HG1 CYS A 704      28.930  46.340  49.630  1.00  0.00           H
ATOM   1880  C   CYS A 704      26.790  46.370  45.560  1.00  0.00           C
ATOM   1881  O   CYS A 704      27.230  46.420  44.410  1.00  0.00           O
ATOM   1882  N   ILE A 705      25.740  45.490  45.750  1.00  0.00           N
ATOM   1883  HN  ILE A 705      25.510  45.260  46.700  1.00  0.00           H
ATOM   1884  CA  ILE A 705      25.070  44.690  44.810  1.00  0.00           C
ATOM   1885  HA  ILE A 705      25.730  44.210  44.100  1.00  0.00           H
ATOM   1886  CB  ILE A 705      24.500  43.370  45.410  1.00  0.00           C
ATOM   1887  HB  ILE A 705      23.860  43.550  46.310  1.00  0.00           H
ATOM   1888  CG2 ILE A 705      23.570  42.670  44.360  1.00  0.00           C
ATOM   1889 HG21 ILE A 705      23.420  41.620  44.680  1.00  0.00           H
ATOM   1890 HG22 ILE A 705      23.900  42.750  43.300  1.00  0.00           H
ATOM   1891 HG23 ILE A 705      22.550  43.100  44.330  1.00  0.00           H
ATOM   1892  CG1 ILE A 705      25.580  42.330  45.910  1.00  0.00           C
ATOM   1893 HG11 ILE A 705      25.100  41.350  46.130  1.00  0.00           H
ATOM   1894 HG12 ILE A 705      25.880  42.870  46.850  1.00  0.00           H
ATOM   1895  CD  ILE A 705      26.760  42.070  45.020  1.00  0.00           C
ATOM   1896  HD1 ILE A 705      26.400  41.720  44.030  1.00  0.00           H
ATOM   1897  HD2 ILE A 705      27.430  41.300  45.450  1.00  0.00           H
ATOM   1898  HD3 ILE A 705      27.370  43.000  44.890  1.00  0.00           H
ATOM   1899  C   ILE A 705      24.180  45.480  44.000  1.00  0.00           C
ATOM   1900  O   ILE A 705      24.150  45.320  42.790  1.00  0.00           O
ATOM   1901  N   VAL A 706      23.500  46.540  44.570  1.00  0.00           N
ATOM   1902  HN  VAL A 706      23.470  46.680  45.550  1.00  0.00           H
ATOM   1903  CA  VAL A 706      22.750  47.580  43.850  1.00  0.00           C
ATOM   1904  HA  VAL A 706      21.910  47.020  43.450  1.00  0.00           H
ATOM   1905  CB  VAL A 706      22.190  48.630  44.870  1.00  0.00           C
ATOM   1906  HB  VAL A 706      22.950  48.950  45.630  1.00  0.00           H
ATOM   1907  CG1 VAL A 706      21.750  49.900  44.210  1.00  0.00           C
ATOM   1908 HG11 VAL A 706      20.930  49.650  43.490  1.00  0.00           H
ATOM   1909 HG12 VAL A 706      22.570  50.480  43.730  1.00  0.00           H
ATOM   1910 HG13 VAL A 706      21.490  50.700  44.930  1.00  0.00           H
ATOM   1911  CG2 VAL A 706      20.920  48.060  45.510  1.00  0.00           C
ATOM   1912 HG21 VAL A 706      20.170  48.010  44.710  1.00  0.00           H
ATOM   1913 HG22 VAL A 706      20.530  48.740  46.300  1.00  0.00           H
ATOM   1914 HG23 VAL A 706      21.040  47.080  46.040  1.00  0.00           H
ATOM   1915  C   VAL A 706      23.530  48.290  42.740  1.00  0.00           C
ATOM   1916  O   VAL A 706      22.940  48.460  41.670  1.00  0.00           O
ATOM   1917  N   LEU A 707      24.790  48.690  42.970  1.00  0.00           N
ATOM   1918  HN  LEU A 707      25.140  48.800  43.900  1.00  0.00           H
ATOM   1919  CA  LEU A 707      25.780  49.100  41.970  1.00  0.00           C
ATOM   1920  HA  LEU A 707      25.330  49.880  41.370  1.00  0.00           H
ATOM   1921  CB  LEU A 707      27.120  49.500  42.740  1.00  0.00           C
ATOM   1922  HB1 LEU A 707      28.040  49.330  42.150  1.00  0.00           H
ATOM   1923  HB2 LEU A 707      27.300  48.860  43.630  1.00  0.00           H
ATOM   1924  CG  LEU A 707      26.930  50.870  43.380  1.00  0.00           C
ATOM   1925  HG  LEU A 707      25.890  50.940  43.770  1.00  0.00           H
ATOM   1926  CD1 LEU A 707      27.720  51.060  44.610  1.00  0.00           C
ATOM   1927 HD11 LEU A 707      28.780  51.030  44.270  1.00  0.00           H
ATOM   1928 HD12 LEU A 707      27.500  50.280  45.360  1.00  0.00           H
ATOM   1929 HD13 LEU A 707      27.440  51.990  45.160  1.00  0.00           H
ATOM   1930  CD2 LEU A 707      27.230  52.040  42.440  1.00  0.00           C
ATOM   1931 HD21 LEU A 707      26.760  52.950  42.880  1.00  0.00           H
ATOM   1932 HD22 LEU A 707      26.870  51.900  41.390  1.00  0.00           H
ATOM   1933 HD23 LEU A 707      28.320  52.220  42.430  1.00  0.00           H
ATOM   1934  C   LEU A 707      26.110  48.040  40.850  1.00  0.00           C
ATOM   1935  O   LEU A 707      26.160  48.400  39.690  1.00  0.00           O
ATOM   1936  N   VAL A 708      26.310  46.720  41.230  1.00  0.00           N
ATOM   1937  HN  VAL A 708      26.450  46.410  42.160  1.00  0.00           H
ATOM   1938  CA  VAL A 708      26.320  45.620  40.290  1.00  0.00           C
ATOM   1939  HA  VAL A 708      27.100  45.850  39.560  1.00  0.00           H
ATOM   1940  CB  VAL A 708      26.700  44.330  41.070  1.00  0.00           C
ATOM   1941  HB  VAL A 708      26.000  44.110  41.900  1.00  0.00           H
ATOM   1942  CG1 VAL A 708      26.570  43.140  40.180  1.00  0.00           C
ATOM   1943 HG11 VAL A 708      26.970  42.200  40.620  1.00  0.00           H
ATOM   1944 HG12 VAL A 708      27.190  43.130  39.260  1.00  0.00           H
ATOM   1945 HG13 VAL A 708      25.510  42.910  39.920  1.00  0.00           H
ATOM   1946  CG2 VAL A 708      28.110  44.490  41.650  1.00  0.00           C
ATOM   1947 HG21 VAL A 708      28.330  43.640  42.310  1.00  0.00           H
ATOM   1948 HG22 VAL A 708      28.190  45.470  42.160  1.00  0.00           H
ATOM   1949 HG23 VAL A 708      28.890  44.480  40.850  1.00  0.00           H
ATOM   1950  C   VAL A 708      25.110  45.430  39.360  1.00  0.00           C
ATOM   1951  O   VAL A 708      25.230  45.320  38.150  1.00  0.00           O
ATOM   1952  N   ALA A 709      23.860  45.420  39.840  1.00  0.00           N
ATOM   1953  HN  ALA A 709      23.900  45.560  40.820  1.00  0.00           H
ATOM   1954  CA  ALA A 709      22.630  45.280  39.070  1.00  0.00           C
ATOM   1955  HA  ALA A 709      22.750  44.320  38.580  1.00  0.00           H
ATOM   1956  CB  ALA A 709      21.470  45.130  40.050  1.00  0.00           C
ATOM   1957  HB1 ALA A 709      21.550  44.190  40.650  1.00  0.00           H
ATOM   1958  HB2 ALA A 709      20.510  44.970  39.520  1.00  0.00           H
ATOM   1959  HB3 ALA A 709      21.450  46.030  40.710  1.00  0.00           H
ATOM   1960  C   ALA A 709      22.350  46.470  38.170  1.00  0.00           C
ATOM   1961  O   ALA A 709      21.760  46.250  37.120  1.00  0.00           O
ATOM   1962  N   THR A 710      22.580  47.660  38.660  1.00  0.00           N
ATOM   1963  HN  THR A 710      23.020  47.830  39.530  1.00  0.00           H
ATOM   1964  CA  THR A 710      22.280  48.860  37.890  1.00  0.00           C
ATOM   1965  HA  THR A 710      21.260  48.670  37.570  1.00  0.00           H
ATOM   1966  CB  THR A 710      22.290  50.140  38.640  1.00  0.00           C
ATOM   1967  HB  THR A 710      22.320  51.050  38.000  1.00  0.00           H
ATOM   1968  OG1 THR A 710      23.230  50.200  39.710  1.00  0.00           O
ATOM   1969  HG1 THR A 710      22.840  49.730  40.450  1.00  0.00           H
ATOM   1970  CG2 THR A 710      20.950  50.380  39.320  1.00  0.00           C
ATOM   1971 HG21 THR A 710      20.130  50.250  38.610  1.00  0.00           H
ATOM   1972 HG22 THR A 710      20.850  51.330  39.890  1.00  0.00           H
ATOM   1973 HG23 THR A 710      20.900  49.560  40.070  1.00  0.00           H
ATOM   1974  C   THR A 710      23.170  49.120  36.720  1.00  0.00           C
ATOM   1975  O   THR A 710      22.720  49.720  35.750  1.00  0.00           O
ATOM   1976  N   ASP A 711      24.440  48.690  36.830  1.00  0.00           N
ATOM   1977  HN  ASP A 711      24.610  48.290  37.720  1.00  0.00           H
ATOM   1978  CA  ASP A 711      25.530  48.990  35.940  1.00  0.00           C
ATOM   1979  HA  ASP A 711      26.120  48.090  36.050  1.00  0.00           H
ATOM   1980  CB  ASP A 711      25.080  49.020  34.410  1.00  0.00           C
ATOM   1981  HB1 ASP A 711      24.500  49.950  34.220  1.00  0.00           H
ATOM   1982  HB2 ASP A 711      24.400  48.190  34.110  1.00  0.00           H
ATOM   1983  CG  ASP A 711      26.200  49.000  33.400  1.00  0.00           C
ATOM   1984  OD1 ASP A 711      27.360  48.710  33.720  1.00  0.00           O
ATOM   1985  OD2 ASP A 711      25.900  49.320  32.220  1.00  0.00           O
ATOM   1986  C   ASP A 711      26.280  50.250  36.310  1.00  0.00           C
ATOM   1987  O   ASP A 711      25.790  51.370  36.210  1.00  0.00           O
ATOM   1988  N   ALA A 712      27.550  50.080  36.840  1.00  0.00           N
ATOM   1989  HN  ALA A 712      27.800  49.150  37.090  1.00  0.00           H
ATOM   1990  CA  ALA A 712      28.600  51.060  37.150  1.00  0.00           C
ATOM   1991  HA  ALA A 712      28.200  52.070  37.070  1.00  0.00           H
ATOM   1992  CB  ALA A 712      29.110  50.820  38.560  1.00  0.00           C
ATOM   1993  HB1 ALA A 712      29.470  49.800  38.770  1.00  0.00           H
ATOM   1994  HB2 ALA A 712      28.390  50.970  39.410  1.00  0.00           H
ATOM   1995  HB3 ALA A 712      29.940  51.490  38.860  1.00  0.00           H
ATOM   1996  C   ALA A 712      29.810  50.970  36.120  1.00  0.00           C
ATOM   1997  O   ALA A 712      30.930  51.400  36.420  1.00  0.00           O
ATOM   1998  N   SER A 713      29.600  50.360  34.980  1.00  0.00           N
ATOM   1999  HN  SER A 713      28.720  49.940  34.800  1.00  0.00           H
ATOM   2000  CA  SER A 713      30.760  50.170  34.140  1.00  0.00           C
ATOM   2001  HA  SER A 713      31.510  49.710  34.770  1.00  0.00           H
ATOM   2002  CB  SER A 713      30.590  49.080  33.060  1.00  0.00           C
ATOM   2003  HB1 SER A 713      30.300  48.090  33.460  1.00  0.00           H
ATOM   2004  HB2 SER A 713      31.540  48.990  32.510  1.00  0.00           H
ATOM   2005  OG  SER A 713      29.450  49.360  32.170  1.00  0.00           O
ATOM   2006  HG1 SER A 713      28.710  49.350  32.780  1.00  0.00           H
ATOM   2007  C   SER A 713      31.310  51.410  33.430  1.00  0.00           C
ATOM   2008  O   SER A 713      32.490  51.530  33.110  1.00  0.00           O
ATOM   2009  N   SER A 714      30.450  52.480  33.430  1.00  0.00           N
ATOM   2010  HN  SER A 714      29.510  52.450  33.780  1.00  0.00           H
ATOM   2011  CA  SER A 714      30.880  53.670  32.870  1.00  0.00           C
ATOM   2012  HA  SER A 714      31.410  53.460  31.940  1.00  0.00           H
ATOM   2013  CB  SER A 714      29.710  54.700  32.540  1.00  0.00           C
ATOM   2014  HB1 SER A 714      28.930  54.180  31.940  1.00  0.00           H
ATOM   2015  HB2 SER A 714      30.100  55.610  32.020  1.00  0.00           H
ATOM   2016  OG  SER A 714      29.180  55.100  33.750  1.00  0.00           O
ATOM   2017  HG1 SER A 714      28.540  54.420  33.950  1.00  0.00           H
ATOM   2018  C   SER A 714      31.970  54.400  33.760  1.00  0.00           C
ATOM   2019  O   SER A 714      33.020  54.860  33.290  1.00  0.00           O
ATOM   2020  N   LEU A 715      31.800  54.530  35.090  1.00  0.00           N
ATOM   2021  HN  LEU A 715      30.980  54.100  35.490  1.00  0.00           H
ATOM   2022  CA  LEU A 715      32.660  55.120  36.100  1.00  0.00           C
ATOM   2023  HA  LEU A 715      32.600  56.200  36.060  1.00  0.00           H
ATOM   2024  CB  LEU A 715      32.260  54.710  37.520  1.00  0.00           C
ATOM   2025  HB1 LEU A 715      32.930  55.200  38.250  1.00  0.00           H
ATOM   2026  HB2 LEU A 715      32.310  53.610  37.680  1.00  0.00           H
ATOM   2027  CG  LEU A 715      30.730  55.230  37.810  1.00  0.00           C
ATOM   2028  HG  LEU A 715      29.930  54.740  37.220  1.00  0.00           H
ATOM   2029  CD1 LEU A 715      30.400  54.950  39.240  1.00  0.00           C
ATOM   2030 HD11 LEU A 715      29.300  55.150  39.260  1.00  0.00           H
ATOM   2031 HD12 LEU A 715      30.950  55.620  39.930  1.00  0.00           H
ATOM   2032 HD13 LEU A 715      30.560  53.950  39.700  1.00  0.00           H
ATOM   2033  CD2 LEU A 715      30.620  56.810  37.570  1.00  0.00           C
ATOM   2034 HD21 LEU A 715      31.460  57.280  38.120  1.00  0.00           H
ATOM   2035 HD22 LEU A 715      29.630  57.120  37.930  1.00  0.00           H
ATOM   2036 HD23 LEU A 715      30.790  57.050  36.500  1.00  0.00           H
ATOM   2037  C   LEU A 715      34.170  54.810  35.930  1.00  0.00           C
ATOM   2038  O   LEU A 715      35.010  55.710  35.910  1.00  0.00           O
ATOM   2039  N   VAL A 716      34.570  53.540  35.730  1.00  0.00           N
ATOM   2040  HN  VAL A 716      33.980  52.750  35.620  1.00  0.00           H
ATOM   2041  CA  VAL A 716      35.960  53.150  35.520  1.00  0.00           C
ATOM   2042  HA  VAL A 716      36.590  53.950  35.880  1.00  0.00           H
ATOM   2043  CB  VAL A 716      36.280  51.870  36.300  1.00  0.00           C
ATOM   2044  HB  VAL A 716      37.280  51.430  36.060  1.00  0.00           H
ATOM   2045  CG1 VAL A 716      36.220  52.300  37.800  1.00  0.00           C
ATOM   2046 HG11 VAL A 716      35.190  52.660  38.000  1.00  0.00           H
ATOM   2047 HG12 VAL A 716      36.950  53.120  38.030  1.00  0.00           H
ATOM   2048 HG13 VAL A 716      36.420  51.530  38.570  1.00  0.00           H
ATOM   2049  CG2 VAL A 716      35.090  50.890  36.000  1.00  0.00           C
ATOM   2050 HG21 VAL A 716      34.160  51.270  36.450  1.00  0.00           H
ATOM   2051 HG22 VAL A 716      35.390  49.950  36.510  1.00  0.00           H
ATOM   2052 HG23 VAL A 716      35.040  50.620  34.920  1.00  0.00           H
ATOM   2053  C   VAL A 716      36.310  53.030  34.070  1.00  0.00           C
ATOM   2054  O   VAL A 716      37.530  52.900  33.830  1.00  0.00           O
ATOM   2055  N   CYS A 717      35.380  53.350  33.100  1.00  0.00           N
ATOM   2056  HN  CYS A 717      34.450  53.510  33.430  1.00  0.00           H
ATOM   2057  CA  CYS A 717      35.750  53.950  31.790  1.00  0.00           C
ATOM   2058  HA  CYS A 717      36.430  53.280  31.270  1.00  0.00           H
ATOM   2059  CB  CYS A 717      34.570  54.040  30.750  1.00  0.00           C
ATOM   2060  HB1 CYS A 717      33.870  54.830  31.110  1.00  0.00           H
ATOM   2061  HB2 CYS A 717      34.020  53.090  30.800  1.00  0.00           H
ATOM   2062  SG  CYS A 717      35.110  54.380  29.050  1.00  0.00           S
ATOM   2063  HG1 CYS A 717      35.680  55.550  29.340  1.00  0.00           H
ATOM   2064  C   CYS A 717      36.410  55.240  31.900  1.00  0.00           C
ATOM   2065  O   CYS A 717      37.420  55.510  31.250  1.00  0.00           O
ATOM   2066  N   TYR A 718      35.870  56.150  32.760  1.00  0.00           N
ATOM   2067  HN  TYR A 718      35.050  55.800  33.210  1.00  0.00           H
ATOM   2068  CA  TYR A 718      36.140  57.560  32.820  1.00  0.00           C
ATOM   2069  HA  TYR A 718      36.810  57.800  32.000  1.00  0.00           H
ATOM   2070  CB  TYR A 718      34.860  58.310  32.650  1.00  0.00           C
ATOM   2071  HB1 TYR A 718      34.950  59.410  32.670  1.00  0.00           H
ATOM   2072  HB2 TYR A 718      34.200  58.040  33.500  1.00  0.00           H
ATOM   2073  CG  TYR A 718      34.210  57.950  31.360  1.00  0.00           C
ATOM   2074  CD1 TYR A 718      34.740  58.510  30.160  1.00  0.00           C
ATOM   2075  HD1 TYR A 718      35.670  59.070  30.130  1.00  0.00           H
ATOM   2076  CE1 TYR A 718      34.090  58.240  28.940  1.00  0.00           C
ATOM   2077  HE1 TYR A 718      34.360  58.650  27.980  1.00  0.00           H
ATOM   2078  CZ  TYR A 718      32.900  57.540  28.880  1.00  0.00           C
ATOM   2079  OH  TYR A 718      32.410  57.160  27.650  1.00  0.00           O
ATOM   2080  HH  TYR A 718      31.830  56.420  27.870  1.00  0.00           H
ATOM   2081  CD2 TYR A 718      32.950  57.260  31.350  1.00  0.00           C
ATOM   2082  HD2 TYR A 718      32.540  56.970  32.300  1.00  0.00           H
ATOM   2083  CE2 TYR A 718      32.350  57.000  30.070  1.00  0.00           C
ATOM   2084  HE2 TYR A 718      31.390  56.540  29.940  1.00  0.00           H
ATOM   2085  C   TYR A 718      36.900  57.980  34.160  1.00  0.00           C
ATOM   2086  O   TYR A 718      37.010  59.210  34.320  1.00  0.00           O
ATOM   2087  N   ILE A 719      37.500  57.050  34.960  1.00  0.00           N
ATOM   2088  HN  ILE A 719      37.290  56.090  34.850  1.00  0.00           H
ATOM   2089  CA  ILE A 719      38.280  57.420  36.110  1.00  0.00           C
ATOM   2090  HA  ILE A 719      37.640  57.920  36.830  1.00  0.00           H
ATOM   2091  CB  ILE A 719      38.750  56.110  36.730  1.00  0.00           C
ATOM   2092  HB  ILE A 719      37.930  55.380  36.840  1.00  0.00           H
ATOM   2093  CG2 ILE A 719      39.640  55.220  35.780  1.00  0.00           C
ATOM   2094 HG21 ILE A 719      39.640  54.230  36.290  1.00  0.00           H
ATOM   2095 HG22 ILE A 719      40.620  55.730  35.720  1.00  0.00           H
ATOM   2096 HG23 ILE A 719      39.170  55.130  34.780  1.00  0.00           H
ATOM   2097  CG1 ILE A 719      39.480  56.340  38.110  1.00  0.00           C
ATOM   2098 HG11 ILE A 719      40.450  56.800  37.820  1.00  0.00           H
ATOM   2099 HG12 ILE A 719      39.750  55.320  38.450  1.00  0.00           H
ATOM   2100  CD  ILE A 719      38.670  57.200  39.130  1.00  0.00           C
ATOM   2101  HD1 ILE A 719      39.190  57.120  40.110  1.00  0.00           H
ATOM   2102  HD2 ILE A 719      37.660  56.740  39.240  1.00  0.00           H
ATOM   2103  HD3 ILE A 719      38.630  58.260  38.810  1.00  0.00           H
ATOM   2104  C   ILE A 719      39.430  58.470  35.880  1.00  0.00           C
ATOM   2105  O   ILE A 719      39.840  59.260  36.690  1.00  0.00           O
ATOM   2106  N   THR A 720      40.070  58.430  34.620  1.00  0.00           N
ATOM   2107  HN  THR A 720      39.600  57.840  33.970  1.00  0.00           H
ATOM   2108  CA  THR A 720      41.230  59.210  34.140  1.00  0.00           C
ATOM   2109  HA  THR A 720      41.210  59.130  33.070  1.00  0.00           H
ATOM   2110  CB  THR A 720      41.140  60.720  34.310  1.00  0.00           C
ATOM   2111  HB  THR A 720      41.780  61.190  33.540  1.00  0.00           H
ATOM   2112  OG1 THR A 720      41.690  61.120  35.650  1.00  0.00           O
ATOM   2113  HG1 THR A 720      41.090  60.670  36.240  1.00  0.00           H
ATOM   2114  CG2 THR A 720      39.730  61.200  34.060  1.00  0.00           C
ATOM   2115 HG21 THR A 720      39.190  60.980  35.000  1.00  0.00           H
ATOM   2116 HG22 THR A 720      39.250  60.800  33.140  1.00  0.00           H
ATOM   2117 HG23 THR A 720      39.740  62.290  33.860  1.00  0.00           H
ATOM   2118  C   THR A 720      42.610  58.610  34.470  1.00  0.00           C
ATOM   2119  O   THR A 720      42.890  58.070  35.520  1.00  0.00           O
ATOM   2120  N   ARG A 721      43.620  58.700  33.520  1.00  0.00           N
ATOM   2121  HN  ARG A 721      43.340  59.120  32.660  1.00  0.00           H
ATOM   2122  CA  ARG A 721      45.000  58.290  33.830  1.00  0.00           C
ATOM   2123  HA  ARG A 721      44.860  57.280  34.180  1.00  0.00           H
ATOM   2124  CB  ARG A 721      45.830  58.420  32.550  1.00  0.00           C
ATOM   2125  HB1 ARG A 721      46.900  58.170  32.700  1.00  0.00           H
ATOM   2126  HB2 ARG A 721      45.930  59.470  32.220  1.00  0.00           H
ATOM   2127  CG  ARG A 721      45.280  57.620  31.360  1.00  0.00           C
ATOM   2128  HG1 ARG A 721      45.950  57.930  30.530  1.00  0.00           H
ATOM   2129  HG2 ARG A 721      44.240  57.890  31.080  1.00  0.00           H
ATOM   2130  CD  ARG A 721      45.450  56.080  31.420  1.00  0.00           C
ATOM   2131  HD1 ARG A 721      46.370  55.700  31.910  1.00  0.00           H
ATOM   2132  HD2 ARG A 721      45.570  55.710  30.380  1.00  0.00           H
ATOM   2133  NE  ARG A 721      44.330  55.440  32.150  1.00  0.00           N
ATOM   2134  HE  ARG A 721      44.510  54.920  32.990  1.00  0.00           H
ATOM   2135  CZ  ARG A 721      43.090  55.420  31.660  1.00  0.00           C
ATOM   2136  NH1 ARG A 721      42.710  55.760  30.450  1.00  0.00           N
ATOM   2137 HH11 ARG A 721      41.730  55.770  30.260  1.00  0.00           H
ATOM   2138 HH12 ARG A 721      43.390  56.040  29.780  1.00  0.00           H
ATOM   2139  NH2 ARG A 721      42.150  55.030  32.470  1.00  0.00           N
ATOM   2140 HH21 ARG A 721      42.360  54.910  33.440  1.00  0.00           H
ATOM   2141 HH22 ARG A 721      41.240  55.300  32.160  1.00  0.00           H
ATOM   2142  C   ARG A 721      45.730  59.170  34.880  1.00  0.00           C
ATOM   2143  O   ARG A 721      46.530  58.680  35.670  1.00  0.00           O
ATOM   2144  N   PHE A 722      45.270  60.450  35.020  1.00  0.00           N
ATOM   2145  HN  PHE A 722      44.600  60.860  34.410  1.00  0.00           H
ATOM   2146  CA  PHE A 722      45.590  61.410  36.070  1.00  0.00           C
ATOM   2147  HA  PHE A 722      46.660  61.610  36.040  1.00  0.00           H
ATOM   2148  CB  PHE A 722      45.010  62.720  35.650  1.00  0.00           C
ATOM   2149  HB1 PHE A 722      43.930  62.540  35.490  1.00  0.00           H
ATOM   2150  HB2 PHE A 722      45.470  63.180  34.760  1.00  0.00           H
ATOM   2151  CG  PHE A 722      45.160  63.820  36.730  1.00  0.00           C
ATOM   2152  CD1 PHE A 722      46.180  64.800  36.630  1.00  0.00           C
ATOM   2153  HD1 PHE A 722      46.950  64.720  35.880  1.00  0.00           H
ATOM   2154  CE1 PHE A 722      46.210  65.940  37.440  1.00  0.00           C
ATOM   2155  HE1 PHE A 722      46.850  66.790  37.270  1.00  0.00           H
ATOM   2156  CZ  PHE A 722      45.250  66.030  38.440  1.00  0.00           C
ATOM   2157  HZ  PHE A 722      45.220  66.900  39.080  1.00  0.00           H
ATOM   2158  CD2 PHE A 722      44.180  63.960  37.700  1.00  0.00           C
ATOM   2159  HD2 PHE A 722      43.430  63.180  37.790  1.00  0.00           H
ATOM   2160  CE2 PHE A 722      44.220  65.110  38.560  1.00  0.00           C
ATOM   2161  HE2 PHE A 722      43.520  65.190  39.390  1.00  0.00           H
ATOM   2162  C   PHE A 722      45.350  60.990  37.450  1.00  0.00           C
ATOM   2163  O   PHE A 722      46.230  61.070  38.300  1.00  0.00           O
ATOM   2164  N   THR A 723      44.130  60.510  37.700  1.00  0.00           N
ATOM   2165  HN  THR A 723      43.430  60.580  36.990  1.00  0.00           H
ATOM   2166  CA  THR A 723      43.660  60.000  38.970  1.00  0.00           C
ATOM   2167  HA  THR A 723      43.700  60.830  39.650  1.00  0.00           H
ATOM   2168  CB  THR A 723      42.270  59.370  38.960  1.00  0.00           C
ATOM   2169  HB  THR A 723      42.130  58.610  38.160  1.00  0.00           H
ATOM   2170  OG1 THR A 723      41.350  60.470  38.670  1.00  0.00           O
ATOM   2171  HG1 THR A 723      40.580  60.230  38.170  1.00  0.00           H
ATOM   2172  CG2 THR A 723      41.940  58.720  40.320  1.00  0.00           C
ATOM   2173 HG21 THR A 723      42.630  57.880  40.510  1.00  0.00           H
ATOM   2174 HG22 THR A 723      40.900  58.290  40.280  1.00  0.00           H
ATOM   2175 HG23 THR A 723      41.960  59.440  41.170  1.00  0.00           H
ATOM   2176  C   THR A 723      44.620  58.850  39.330  1.00  0.00           C
ATOM   2177  O   THR A 723      45.230  58.740  40.420  1.00  0.00           O
ATOM   2178  N   GLU A 724      44.820  57.910  38.370  1.00  0.00           N
ATOM   2179  HN  GLU A 724      44.350  57.960  37.490  1.00  0.00           H
ATOM   2180  CA  GLU A 724      45.480  56.630  38.700  1.00  0.00           C
ATOM   2181  HA  GLU A 724      44.870  56.260  39.510  1.00  0.00           H
ATOM   2182  CB  GLU A 724      45.370  55.650  37.480  1.00  0.00           C
ATOM   2183  HB1 GLU A 724      45.750  54.640  37.740  1.00  0.00           H
ATOM   2184  HB2 GLU A 724      45.910  56.140  36.640  1.00  0.00           H
ATOM   2185  CG  GLU A 724      43.900  55.330  36.930  1.00  0.00           C
ATOM   2186  HG1 GLU A 724      43.290  56.270  36.930  1.00  0.00           H
ATOM   2187  HG2 GLU A 724      43.300  54.630  37.560  1.00  0.00           H
ATOM   2188  CD  GLU A 724      43.940  54.820  35.530  1.00  0.00           C
ATOM   2189  OE1 GLU A 724      42.810  54.520  34.980  1.00  0.00           O
ATOM   2190  OE2 GLU A 724      44.950  54.730  34.820  1.00  0.00           O
ATOM   2191  C   GLU A 724      46.960  56.750  39.040  1.00  0.00           C
ATOM   2192  O   GLU A 724      47.450  56.120  40.000  1.00  0.00           O
ATOM   2193  N   GLU A 725      47.780  57.530  38.240  1.00  0.00           N
ATOM   2194  HN  GLU A 725      47.340  58.040  37.510  1.00  0.00           H
ATOM   2195  CA  GLU A 725      49.160  57.890  38.530  1.00  0.00           C
ATOM   2196  HA  GLU A 725      49.770  57.020  38.390  1.00  0.00           H
ATOM   2197  CB  GLU A 725      49.580  58.910  37.460  1.00  0.00           C
ATOM   2198  HB1 GLU A 725      49.000  59.840  37.590  1.00  0.00           H
ATOM   2199  HB2 GLU A 725      49.230  58.410  36.530  1.00  0.00           H
ATOM   2200  CG  GLU A 725      51.120  59.140  37.400  1.00  0.00           C
ATOM   2201  HG1 GLU A 725      51.640  58.160  37.460  1.00  0.00           H
ATOM   2202  HG2 GLU A 725      51.430  59.820  38.230  1.00  0.00           H
ATOM   2203  CD  GLU A 725      51.490  59.790  36.090  1.00  0.00           C
ATOM   2204  OE1 GLU A 725      50.920  60.860  35.780  1.00  0.00           O
ATOM   2205  OE2 GLU A 725      52.340  59.230  35.420  1.00  0.00           O
ATOM   2206  C   GLU A 725      49.450  58.450  39.890  1.00  0.00           C
ATOM   2207  O   GLU A 725      50.310  57.940  40.570  1.00  0.00           O
ATOM   2208  N   ALA A 726      48.660  59.470  40.360  1.00  0.00           N
ATOM   2209  HN  ALA A 726      47.860  59.790  39.860  1.00  0.00           H
ATOM   2210  CA  ALA A 726      48.690  60.040  41.670  1.00  0.00           C
ATOM   2211  HA  ALA A 726      49.720  60.250  41.880  1.00  0.00           H
ATOM   2212  CB  ALA A 726      47.870  61.340  41.780  1.00  0.00           C
ATOM   2213  HB1 ALA A 726      48.250  62.110  41.080  1.00  0.00           H
ATOM   2214  HB2 ALA A 726      47.900  61.680  42.840  1.00  0.00           H
ATOM   2215  HB3 ALA A 726      46.800  61.100  41.600  1.00  0.00           H
ATOM   2216  C   ALA A 726      48.330  59.040  42.750  1.00  0.00           C
ATOM   2217  O   ALA A 726      49.150  58.910  43.730  1.00  0.00           O
ATOM   2218  N   PHE A 727      47.250  58.230  42.650  1.00  0.00           N
ATOM   2219  HN  PHE A 727      46.580  58.450  41.940  1.00  0.00           H
ATOM   2220  CA  PHE A 727      46.960  57.100  43.600  1.00  0.00           C
ATOM   2221  HA  PHE A 727      46.940  57.400  44.630  1.00  0.00           H
ATOM   2222  CB  PHE A 727      45.570  56.560  43.340  1.00  0.00           C
ATOM   2223  HB1 PHE A 727      45.460  55.540  43.770  1.00  0.00           H
ATOM   2224  HB2 PHE A 727      45.290  56.580  42.260  1.00  0.00           H
ATOM   2225  CG  PHE A 727      44.620  57.470  44.140  1.00  0.00           C
ATOM   2226  CD1 PHE A 727      44.440  58.790  43.810  1.00  0.00           C
ATOM   2227  HD1 PHE A 727      44.720  59.130  42.820  1.00  0.00           H
ATOM   2228  CE1 PHE A 727      43.590  59.600  44.630  1.00  0.00           C
ATOM   2229  HE1 PHE A 727      43.380  60.630  44.410  1.00  0.00           H
ATOM   2230  CZ  PHE A 727      42.950  59.060  45.740  1.00  0.00           C
ATOM   2231  HZ  PHE A 727      42.220  59.540  46.370  1.00  0.00           H
ATOM   2232  CD2 PHE A 727      44.000  56.950  45.270  1.00  0.00           C
ATOM   2233  HD2 PHE A 727      44.010  55.890  45.500  1.00  0.00           H
ATOM   2234  CE2 PHE A 727      43.200  57.730  46.060  1.00  0.00           C
ATOM   2235  HE2 PHE A 727      42.690  57.290  46.890  1.00  0.00           H
ATOM   2236  C   PHE A 727      48.090  56.050  43.750  1.00  0.00           C
ATOM   2237  O   PHE A 727      48.530  55.810  44.870  1.00  0.00           O
ATOM   2238  N   ALA A 728      48.540  55.480  42.640  1.00  0.00           N
ATOM   2239  HN  ALA A 728      48.190  55.880  41.790  1.00  0.00           H
ATOM   2240  CA  ALA A 728      49.690  54.610  42.670  1.00  0.00           C
ATOM   2241  HA  ALA A 728      49.310  53.790  43.270  1.00  0.00           H
ATOM   2242  CB  ALA A 728      50.030  54.100  41.250  1.00  0.00           C
ATOM   2243  HB1 ALA A 728      50.310  55.010  40.680  1.00  0.00           H
ATOM   2244  HB2 ALA A 728      49.170  53.670  40.670  1.00  0.00           H
ATOM   2245  HB3 ALA A 728      50.890  53.400  41.160  1.00  0.00           H
ATOM   2246  C   ALA A 728      51.010  55.170  43.330  1.00  0.00           C
ATOM   2247  O   ALA A 728      51.650  54.530  44.130  1.00  0.00           O
ATOM   2248  N   ALA A 729      51.360  56.450  43.010  1.00  0.00           N
ATOM   2249  HN  ALA A 729      50.960  56.920  42.230  1.00  0.00           H
ATOM   2250  CA  ALA A 729      52.480  57.140  43.570  1.00  0.00           C
ATOM   2251  HA  ALA A 729      53.390  56.590  43.370  1.00  0.00           H
ATOM   2252  CB  ALA A 729      52.700  58.530  42.840  1.00  0.00           C
ATOM   2253  HB1 ALA A 729      53.680  58.970  43.130  1.00  0.00           H
ATOM   2254  HB2 ALA A 729      51.950  59.280  43.170  1.00  0.00           H
ATOM   2255  HB3 ALA A 729      52.670  58.310  41.750  1.00  0.00           H
ATOM   2256  C   ALA A 729      52.410  57.410  45.050  1.00  0.00           C
ATOM   2257  O   ALA A 729      53.370  57.200  45.790  1.00  0.00           O
ATOM   2258  N   LEU A 730      51.210  57.870  45.440  1.00  0.00           N
ATOM   2259  HN  LEU A 730      50.460  57.950  44.780  1.00  0.00           H
ATOM   2260  CA  LEU A 730      50.790  58.150  46.830  1.00  0.00           C
ATOM   2261  HA  LEU A 730      51.600  58.730  47.260  1.00  0.00           H
ATOM   2262  CB  LEU A 730      49.370  58.800  46.930  1.00  0.00           C
ATOM   2263  HB1 LEU A 730      48.610  58.170  46.400  1.00  0.00           H
ATOM   2264  HB2 LEU A 730      49.300  59.710  46.290  1.00  0.00           H
ATOM   2265  CG  LEU A 730      48.850  59.180  48.310  1.00  0.00           C
ATOM   2266  HG  LEU A 730      48.840  58.290  48.960  1.00  0.00           H
ATOM   2267  CD1 LEU A 730      49.740  60.130  49.100  1.00  0.00           C
ATOM   2268 HD11 LEU A 730      50.780  59.730  49.140  1.00  0.00           H
ATOM   2269 HD12 LEU A 730      49.300  60.200  50.120  1.00  0.00           H
ATOM   2270 HD13 LEU A 730      49.790  61.090  48.540  1.00  0.00           H
ATOM   2271  CD2 LEU A 730      47.440  59.680  48.280  1.00  0.00           C
ATOM   2272 HD21 LEU A 730      46.690  58.890  48.080  1.00  0.00           H
ATOM   2273 HD22 LEU A 730      47.300  60.490  47.520  1.00  0.00           H
ATOM   2274 HD23 LEU A 730      47.210  60.060  49.300  1.00  0.00           H
ATOM   2275  C   LEU A 730      50.710  56.980  47.730  1.00  0.00           C
ATOM   2276  O   LEU A 730      51.180  56.980  48.870  1.00  0.00           O
ATOM   2277  N   ILE A 731      50.100  55.800  47.270  1.00  0.00           N
ATOM   2278  HN  ILE A 731      49.660  55.780  46.380  1.00  0.00           H
ATOM   2279  CA  ILE A 731      49.790  54.670  48.160  1.00  0.00           C
ATOM   2280  HA  ILE A 731      49.410  55.060  49.090  1.00  0.00           H
ATOM   2281  CB  ILE A 731      48.720  53.690  47.630  1.00  0.00           C
ATOM   2282  HB  ILE A 731      47.900  54.330  47.260  1.00  0.00           H
ATOM   2283  CG2 ILE A 731      49.110  52.910  46.370  1.00  0.00           C
ATOM   2284 HG21 ILE A 731      48.170  52.470  45.960  1.00  0.00           H
ATOM   2285 HG22 ILE A 731      49.800  52.070  46.610  1.00  0.00           H
ATOM   2286 HG23 ILE A 731      49.500  53.520  45.540  1.00  0.00           H
ATOM   2287  CG1 ILE A 731      48.180  52.650  48.640  1.00  0.00           C
ATOM   2288 HG11 ILE A 731      48.990  51.900  48.770  1.00  0.00           H
ATOM   2289 HG12 ILE A 731      47.240  52.190  48.290  1.00  0.00           H
ATOM   2290  CD  ILE A 731      47.910  53.160  50.050  1.00  0.00           C
ATOM   2291  HD1 ILE A 731      47.450  54.170  49.920  1.00  0.00           H
ATOM   2292  HD2 ILE A 731      48.900  53.280  50.550  1.00  0.00           H
ATOM   2293  HD3 ILE A 731      47.300  52.410  50.600  1.00  0.00           H
ATOM   2294  C   ILE A 731      51.070  53.940  48.570  1.00  0.00           C
ATOM   2295  O   ILE A 731      51.250  53.370  49.660  1.00  0.00           O
ATOM   2296  N   CYS A 732      52.100  54.040  47.720  1.00  0.00           N
ATOM   2297  HN  CYS A 732      51.980  54.460  46.820  1.00  0.00           H
ATOM   2298  CA  CYS A 732      53.420  53.430  48.010  1.00  0.00           C
ATOM   2299  HA  CYS A 732      53.210  52.430  48.330  1.00  0.00           H
ATOM   2300  CB  CYS A 732      54.330  53.450  46.760  1.00  0.00           C
ATOM   2301  HB1 CYS A 732      55.330  53.050  47.060  1.00  0.00           H
ATOM   2302  HB2 CYS A 732      54.460  54.530  46.530  1.00  0.00           H
ATOM   2303  SG  CYS A 732      53.620  52.520  45.440  1.00  0.00           S
ATOM   2304  HG1 CYS A 732      53.040  53.590  44.940  1.00  0.00           H
ATOM   2305  C   CYS A 732      54.080  54.190  49.120  1.00  0.00           C
ATOM   2306  O   CYS A 732      54.720  53.690  50.060  1.00  0.00           O
ATOM   2307  N   ILE A 733      54.050  55.560  49.030  1.00  0.00           N
ATOM   2308  HN  ILE A 733      53.620  55.930  48.220  1.00  0.00           H
ATOM   2309  CA  ILE A 733      54.470  56.400  50.140  1.00  0.00           C
ATOM   2310  HA  ILE A 733      55.480  56.030  50.290  1.00  0.00           H
ATOM   2311  CB  ILE A 733      54.650  57.770  49.560  1.00  0.00           C
ATOM   2312  HB  ILE A 733      53.740  58.070  49.000  1.00  0.00           H
ATOM   2313  CG2 ILE A 733      54.850  58.880  50.710  1.00  0.00           C
ATOM   2314 HG21 ILE A 733      53.850  59.080  51.160  1.00  0.00           H
ATOM   2315 HG22 ILE A 733      55.200  59.840  50.290  1.00  0.00           H
ATOM   2316 HG23 ILE A 733      55.530  58.460  51.460  1.00  0.00           H
ATOM   2317  CG1 ILE A 733      55.780  57.970  48.460  1.00  0.00           C
ATOM   2318 HG11 ILE A 733      55.690  58.980  48.010  1.00  0.00           H
ATOM   2319 HG12 ILE A 733      55.620  57.280  47.600  1.00  0.00           H
ATOM   2320  CD  ILE A 733      57.160  57.930  49.040  1.00  0.00           C
ATOM   2321  HD1 ILE A 733      57.200  56.970  49.600  1.00  0.00           H
ATOM   2322  HD2 ILE A 733      57.300  58.770  49.760  1.00  0.00           H
ATOM   2323  HD3 ILE A 733      58.080  57.970  48.430  1.00  0.00           H
ATOM   2324  C   ILE A 733      53.800  56.230  51.420  1.00  0.00           C
ATOM   2325  O   ILE A 733      54.380  56.300  52.450  1.00  0.00           O
ATOM   2326  N   ILE A 734      52.490  56.010  51.380  1.00  0.00           N
ATOM   2327  HN  ILE A 734      52.060  56.160  50.490  1.00  0.00           H
ATOM   2328  CA  ILE A 734      51.720  55.650  52.570  1.00  0.00           C
ATOM   2329  HA  ILE A 734      51.910  56.510  53.210  1.00  0.00           H
ATOM   2330  CB  ILE A 734      50.250  55.640  52.210  1.00  0.00           C
ATOM   2331  HB  ILE A 734      50.230  55.160  51.210  1.00  0.00           H
ATOM   2332  CG2 ILE A 734      49.370  54.860  53.250  1.00  0.00           C
ATOM   2333 HG21 ILE A 734      49.680  55.090  54.290  1.00  0.00           H
ATOM   2334 HG22 ILE A 734      49.530  53.810  52.900  1.00  0.00           H
ATOM   2335 HG23 ILE A 734      48.300  55.100  53.140  1.00  0.00           H
ATOM   2336  CG1 ILE A 734      49.640  57.070  52.010  1.00  0.00           C
ATOM   2337 HG11 ILE A 734      48.550  56.930  51.830  1.00  0.00           H
ATOM   2338 HG12 ILE A 734      50.020  57.560  51.090  1.00  0.00           H
ATOM   2339  CD  ILE A 734      49.710  58.020  53.200  1.00  0.00           C
ATOM   2340  HD1 ILE A 734      49.520  59.060  52.860  1.00  0.00           H
ATOM   2341  HD2 ILE A 734      50.750  58.190  53.590  1.00  0.00           H
ATOM   2342  HD3 ILE A 734      49.060  57.760  54.070  1.00  0.00           H
ATOM   2343  C   ILE A 734      52.160  54.340  53.190  1.00  0.00           C
ATOM   2344  O   ILE A 734      52.320  54.210  54.410  1.00  0.00           O
ATOM   2345  N   PHE A 735      52.480  53.350  52.370  1.00  0.00           N
ATOM   2346  HN  PHE A 735      52.540  53.560  51.400  1.00  0.00           H
ATOM   2347  CA  PHE A 735      52.930  52.080  52.950  1.00  0.00           C
ATOM   2348  HA  PHE A 735      52.280  51.770  53.770  1.00  0.00           H
ATOM   2349  CB  PHE A 735      52.710  51.080  51.790  1.00  0.00           C
ATOM   2350  HB1 PHE A 735      53.590  51.110  51.120  1.00  0.00           H
ATOM   2351  HB2 PHE A 735      51.770  51.450  51.340  1.00  0.00           H
ATOM   2352  CG  PHE A 735      52.550  49.660  52.080  1.00  0.00           C
ATOM   2353  CD1 PHE A 735      51.280  49.080  52.190  1.00  0.00           C
ATOM   2354  HD1 PHE A 735      50.450  49.760  52.210  1.00  0.00           H
ATOM   2355  CE1 PHE A 735      51.070  47.760  52.290  1.00  0.00           C
ATOM   2356  HE1 PHE A 735      50.060  47.360  52.230  1.00  0.00           H
ATOM   2357  CZ  PHE A 735      52.120  46.880  52.420  1.00  0.00           C
ATOM   2358  HZ  PHE A 735      51.940  45.830  52.550  1.00  0.00           H
ATOM   2359  CD2 PHE A 735      53.620  48.810  52.240  1.00  0.00           C
ATOM   2360  HD2 PHE A 735      54.640  49.100  52.060  1.00  0.00           H
ATOM   2361  CE2 PHE A 735      53.410  47.500  52.490  1.00  0.00           C
ATOM   2362  HE2 PHE A 735      54.220  46.790  52.530  1.00  0.00           H
ATOM   2363  C   PHE A 735      54.340  52.160  53.520  1.00  0.00           C
ATOM   2364  O   PHE A 735      54.690  51.450  54.420  1.00  0.00           O
ATOM   2365  N   ILE A 736      55.230  53.010  53.000  1.00  0.00           N
ATOM   2366  HN  ILE A 736      55.100  53.500  52.140  1.00  0.00           H
ATOM   2367  CA  ILE A 736      56.440  53.270  53.700  1.00  0.00           C
ATOM   2368  HA  ILE A 736      56.870  52.310  53.930  1.00  0.00           H
ATOM   2369  CB  ILE A 736      57.490  53.980  52.780  1.00  0.00           C
ATOM   2370  HB  ILE A 736      56.970  54.930  52.560  1.00  0.00           H
ATOM   2371  CG2 ILE A 736      58.900  54.380  53.430  1.00  0.00           C
ATOM   2372 HG21 ILE A 736      59.530  54.960  52.740  1.00  0.00           H
ATOM   2373 HG22 ILE A 736      59.340  53.380  53.600  1.00  0.00           H
ATOM   2374 HG23 ILE A 736      58.870  54.970  54.380  1.00  0.00           H
ATOM   2375  CG1 ILE A 736      57.650  53.210  51.510  1.00  0.00           C
ATOM   2376 HG11 ILE A 736      56.750  52.620  51.210  1.00  0.00           H
ATOM   2377 HG12 ILE A 736      58.510  52.520  51.620  1.00  0.00           H
ATOM   2378  CD  ILE A 736      57.960  54.200  50.370  1.00  0.00           C
ATOM   2379  HD1 ILE A 736      58.730  54.920  50.720  1.00  0.00           H
ATOM   2380  HD2 ILE A 736      57.070  54.780  50.070  1.00  0.00           H
ATOM   2381  HD3 ILE A 736      58.550  53.690  49.560  1.00  0.00           H
ATOM   2382  C   ILE A 736      56.280  54.120  54.970  1.00  0.00           C
ATOM   2383  O   ILE A 736      56.880  53.820  55.960  1.00  0.00           O
ATOM   2384  N   TYR A 737      55.360  55.190  54.910  1.00  0.00           N
ATOM   2385  HN  TYR A 737      54.920  55.370  54.040  1.00  0.00           H
ATOM   2386  CA  TYR A 737      54.980  56.100  55.970  1.00  0.00           C
ATOM   2387  HA  TYR A 737      55.870  56.530  56.390  1.00  0.00           H
ATOM   2388  CB  TYR A 737      54.070  57.170  55.420  1.00  0.00           C
ATOM   2389  HB1 TYR A 737      53.300  56.740  54.740  1.00  0.00           H
ATOM   2390  HB2 TYR A 737      54.600  57.900  54.770  1.00  0.00           H
ATOM   2391  CG  TYR A 737      53.300  58.100  56.360  1.00  0.00           C
ATOM   2392  CD1 TYR A 737      53.970  58.790  57.360  1.00  0.00           C
ATOM   2393  HD1 TYR A 737      55.000  58.480  57.470  1.00  0.00           H
ATOM   2394  CE1 TYR A 737      53.250  59.640  58.210  1.00  0.00           C
ATOM   2395  HE1 TYR A 737      53.830  60.160  58.950  1.00  0.00           H
ATOM   2396  CZ  TYR A 737      51.840  59.710  58.130  1.00  0.00           C
ATOM   2397  OH  TYR A 737      51.010  60.480  59.050  1.00  0.00           O
ATOM   2398  HH  TYR A 737      51.490  61.280  59.280  1.00  0.00           H
ATOM   2399  CD2 TYR A 737      51.920  58.190  56.250  1.00  0.00           C
ATOM   2400  HD2 TYR A 737      51.340  57.490  55.670  1.00  0.00           H
ATOM   2401  CE2 TYR A 737      51.210  58.980  57.150  1.00  0.00           C
ATOM   2402  HE2 TYR A 737      50.130  59.030  57.080  1.00  0.00           H
ATOM   2403  C   TYR A 737      54.320  55.370  57.130  1.00  0.00           C
ATOM   2404  O   TYR A 737      54.590  55.710  58.280  1.00  0.00           O
ATOM   2405  N   GLU A 738      53.550  54.290  56.850  1.00  0.00           N
ATOM   2406  HN  GLU A 738      53.330  54.190  55.890  1.00  0.00           H
ATOM   2407  CA  GLU A 738      53.050  53.340  57.780  1.00  0.00           C
ATOM   2408  HA  GLU A 738      52.550  53.940  58.520  1.00  0.00           H
ATOM   2409  CB  GLU A 738      52.080  52.360  57.010  1.00  0.00           C
ATOM   2410  HB1 GLU A 738      52.680  51.850  56.220  1.00  0.00           H
ATOM   2411  HB2 GLU A 738      51.350  53.090  56.570  1.00  0.00           H
ATOM   2412  CG  GLU A 738      51.430  51.400  58.030  1.00  0.00           C
ATOM   2413  HG1 GLU A 738      51.420  51.980  58.980  1.00  0.00           H
ATOM   2414  HG2 GLU A 738      52.010  50.450  58.150  1.00  0.00           H
ATOM   2415  CD  GLU A 738      50.100  50.850  57.560  1.00  0.00           C
ATOM   2416  OE1 GLU A 738      49.100  50.920  58.360  1.00  0.00           O
ATOM   2417  OE2 GLU A 738      50.000  50.320  56.410  1.00  0.00           O
ATOM   2418  C   GLU A 738      54.130  52.490  58.490  1.00  0.00           C
ATOM   2419  O   GLU A 738      54.230  52.600  59.720  1.00  0.00           O
ATOM   2420  N   ALA A 739      55.070  51.800  57.720  1.00  0.00           N
ATOM   2421  HN  ALA A 739      55.010  51.690  56.730  1.00  0.00           H
ATOM   2422  CA  ALA A 739      56.190  51.080  58.290  1.00  0.00           C
ATOM   2423  HA  ALA A 739      55.790  50.330  58.960  1.00  0.00           H
ATOM   2424  CB  ALA A 739      56.910  50.310  57.130  1.00  0.00           C
ATOM   2425  HB1 ALA A 739      57.230  51.010  56.330  1.00  0.00           H
ATOM   2426  HB2 ALA A 739      56.140  49.640  56.700  1.00  0.00           H
ATOM   2427  HB3 ALA A 739      57.680  49.600  57.510  1.00  0.00           H
ATOM   2428  C   ALA A 739      57.200  51.920  59.170  1.00  0.00           C
ATOM   2429  O   ALA A 739      57.530  51.540  60.290  1.00  0.00           O
ATOM   2430  N   LEU A 740      57.590  53.050  58.690  1.00  0.00           N
ATOM   2431  HN  LEU A 740      57.420  53.210  57.720  1.00  0.00           H
ATOM   2432  CA  LEU A 740      58.530  53.960  59.310  1.00  0.00           C
ATOM   2433  HA  LEU A 740      59.480  53.460  59.450  1.00  0.00           H
ATOM   2434  CB  LEU A 740      58.740  55.060  58.300  1.00  0.00           C
ATOM   2435  HB1 LEU A 740      57.820  55.630  58.040  1.00  0.00           H
ATOM   2436  HB2 LEU A 740      59.200  54.530  57.440  1.00  0.00           H
ATOM   2437  CG  LEU A 740      59.730  56.190  58.740  1.00  0.00           C
ATOM   2438  HG  LEU A 740      59.330  56.730  59.630  1.00  0.00           H
ATOM   2439  CD1 LEU A 740      61.160  55.670  59.060  1.00  0.00           C
ATOM   2440 HD11 LEU A 740      61.230  55.550  60.150  1.00  0.00           H
ATOM   2441 HD12 LEU A 740      61.920  56.370  58.650  1.00  0.00           H
ATOM   2442 HD13 LEU A 740      61.460  54.700  58.640  1.00  0.00           H
ATOM   2443  CD2 LEU A 740      59.810  57.340  57.710  1.00  0.00           C
ATOM   2444 HD21 LEU A 740      60.470  58.160  58.050  1.00  0.00           H
ATOM   2445 HD22 LEU A 740      58.770  57.750  57.580  1.00  0.00           H
ATOM   2446 HD23 LEU A 740      60.130  56.990  56.700  1.00  0.00           H
ATOM   2447  C   LEU A 740      58.030  54.500  60.570  1.00  0.00           C
ATOM   2448  O   LEU A 740      58.740  54.590  61.580  1.00  0.00           O
ATOM   2449  N   GLU A 741      56.720  54.910  60.540  1.00  0.00           N
ATOM   2450  HN  GLU A 741      56.280  55.020  59.660  1.00  0.00           H
ATOM   2451  CA  GLU A 741      56.020  55.410  61.730  1.00  0.00           C
ATOM   2452  HA  GLU A 741      56.640  56.220  62.100  1.00  0.00           H
ATOM   2453  CB  GLU A 741      54.630  56.050  61.330  1.00  0.00           C
ATOM   2454  HB1 GLU A 741      54.030  55.220  60.900  1.00  0.00           H
ATOM   2455  HB2 GLU A 741      54.870  56.870  60.630  1.00  0.00           H
ATOM   2456  CG  GLU A 741      54.050  56.740  62.600  1.00  0.00           C
ATOM   2457  HG1 GLU A 741      54.710  57.570  62.970  1.00  0.00           H
ATOM   2458  HG2 GLU A 741      53.780  56.110  63.470  1.00  0.00           H
ATOM   2459  CD  GLU A 741      52.720  57.330  62.250  1.00  0.00           C
ATOM   2460  OE1 GLU A 741      51.780  56.520  61.920  1.00  0.00           O
ATOM   2461  OE2 GLU A 741      52.490  58.570  62.260  1.00  0.00           O
ATOM   2462  C   GLU A 741      55.870  54.420  62.920  1.00  0.00           C
ATOM   2463  O   GLU A 741      55.990  54.760  64.110  1.00  0.00           O
ATOM   2464  N   LYS A 742      55.550  53.230  62.680  1.00  0.00           N
ATOM   2465  HN  LYS A 742      55.420  52.960  61.730  1.00  0.00           H
ATOM   2466  CA  LYS A 742      55.540  52.120  63.590  1.00  0.00           C
ATOM   2467  HA  LYS A 742      54.880  52.400  64.400  1.00  0.00           H
ATOM   2468  CB  LYS A 742      55.030  50.740  62.880  1.00  0.00           C
ATOM   2469  HB1 LYS A 742      55.150  49.920  63.630  1.00  0.00           H
ATOM   2470  HB2 LYS A 742      55.770  50.590  62.070  1.00  0.00           H
ATOM   2471  CG  LYS A 742      53.600  50.810  62.420  1.00  0.00           C
ATOM   2472  HG1 LYS A 742      53.590  51.790  61.900  1.00  0.00           H
ATOM   2473  HG2 LYS A 742      52.960  50.900  63.330  1.00  0.00           H
ATOM   2474  CD  LYS A 742      53.130  49.730  61.450  1.00  0.00           C
ATOM   2475  HD1 LYS A 742      53.300  48.690  61.830  1.00  0.00           H
ATOM   2476  HD2 LYS A 742      53.800  50.010  60.610  1.00  0.00           H
ATOM   2477  CE  LYS A 742      51.630  49.860  61.110  1.00  0.00           C
ATOM   2478  HE1 LYS A 742      51.440  49.310  60.160  1.00  0.00           H
ATOM   2479  HE2 LYS A 742      51.320  50.910  60.900  1.00  0.00           H
ATOM   2480  NZ  LYS A 742      50.740  49.210  61.990  1.00  0.00           N
ATOM   2481  HZ1 LYS A 742      50.420  49.880  62.720  1.00  0.00           H
ATOM   2482  HZ2 LYS A 742      51.260  48.400  62.390  1.00  0.00           H
ATOM   2483  HZ3 LYS A 742      49.960  48.860  61.390  1.00  0.00           H
ATOM   2484  C   LYS A 742      56.820  51.860  64.210  1.00  0.00           C
ATOM   2485  O   LYS A 742      56.910  51.580  65.380  1.00  0.00           O
ATOM   2486  N   LEU A 743      57.960  51.930  63.510  1.00  0.00           N
ATOM   2487  HN  LEU A 743      57.900  52.100  62.520  1.00  0.00           H
ATOM   2488  CA  LEU A 743      59.320  51.950  64.090  1.00  0.00           C
ATOM   2489  HA  LEU A 743      59.290  51.140  64.790  1.00  0.00           H
ATOM   2490  CB  LEU A 743      60.430  51.780  62.920  1.00  0.00           C
ATOM   2491  HB1 LEU A 743      60.290  52.590  62.180  1.00  0.00           H
ATOM   2492  HB2 LEU A 743      60.200  50.760  62.550  1.00  0.00           H
ATOM   2493  CG  LEU A 743      61.880  51.740  63.340  1.00  0.00           C
ATOM   2494  HG  LEU A 743      62.010  52.700  63.870  1.00  0.00           H
ATOM   2495  CD1 LEU A 743      62.220  50.530  64.330  1.00  0.00           C
ATOM   2496 HD11 LEU A 743      62.050  49.550  63.810  1.00  0.00           H
ATOM   2497 HD12 LEU A 743      61.480  50.670  65.160  1.00  0.00           H
ATOM   2498 HD13 LEU A 743      63.240  50.510  64.750  1.00  0.00           H
ATOM   2499  CD2 LEU A 743      62.830  51.860  62.160  1.00  0.00           C
ATOM   2500 HD21 LEU A 743      62.740  52.850  61.670  1.00  0.00           H
ATOM   2501 HD22 LEU A 743      62.580  51.050  61.440  1.00  0.00           H
ATOM   2502 HD23 LEU A 743      63.870  51.670  62.490  1.00  0.00           H
ATOM   2503  C   LEU A 743      59.620  53.230  64.960  1.00  0.00           C
ATOM   2504  O   LEU A 743      60.150  53.110  66.060  1.00  0.00           O
ATOM   2505  N   PHE A 744      59.170  54.430  64.540  1.00  0.00           N
ATOM   2506  HN  PHE A 744      58.750  54.530  63.630  1.00  0.00           H
ATOM   2507  CA  PHE A 744      59.250  55.640  65.330  1.00  0.00           C
ATOM   2508  HA  PHE A 744      60.280  55.780  65.600  1.00  0.00           H
ATOM   2509  CB  PHE A 744      58.890  56.930  64.440  1.00  0.00           C
ATOM   2510  HB1 PHE A 744      57.780  56.870  64.380  1.00  0.00           H
ATOM   2511  HB2 PHE A 744      59.290  56.940  63.410  1.00  0.00           H
ATOM   2512  CG  PHE A 744      59.270  58.180  65.150  1.00  0.00           C
ATOM   2513  CD1 PHE A 744      60.690  58.340  65.300  1.00  0.00           C
ATOM   2514  HD1 PHE A 744      61.450  57.630  65.020  1.00  0.00           H
ATOM   2515  CE1 PHE A 744      61.260  59.410  65.980  1.00  0.00           C
ATOM   2516  HE1 PHE A 744      62.330  59.550  65.980  1.00  0.00           H
ATOM   2517  CZ  PHE A 744      60.330  60.370  66.580  1.00  0.00           C
ATOM   2518  HZ  PHE A 744      60.590  61.250  67.140  1.00  0.00           H
ATOM   2519  CD2 PHE A 744      58.410  59.010  65.820  1.00  0.00           C
ATOM   2520  HD2 PHE A 744      57.330  58.910  65.710  1.00  0.00           H
ATOM   2521  CE2 PHE A 744      58.960  60.120  66.510  1.00  0.00           C
ATOM   2522  HE2 PHE A 744      58.330  60.860  66.980  1.00  0.00           H
ATOM   2523  C   PHE A 744      58.350  55.540  66.630  1.00  0.00           C
ATOM   2524  O   PHE A 744      58.770  55.960  67.710  1.00  0.00           O
ATOM   2525  N   ASP A 745      57.210  54.850  66.510  1.00  0.00           N
ATOM   2526  HN  ASP A 745      56.860  54.500  65.640  1.00  0.00           H
ATOM   2527  CA  ASP A 745      56.310  54.580  67.650  1.00  0.00           C
ATOM   2528  HA  ASP A 745      55.930  55.520  68.050  1.00  0.00           H
ATOM   2529  CB  ASP A 745      55.050  53.840  67.170  1.00  0.00           C
ATOM   2530  HB1 ASP A 745      55.490  52.880  66.830  1.00  0.00           H
ATOM   2531  HB2 ASP A 745      54.670  54.500  66.350  1.00  0.00           H
ATOM   2532  CG  ASP A 745      54.040  53.560  68.240  1.00  0.00           C
ATOM   2533  OD1 ASP A 745      54.160  52.470  68.840  1.00  0.00           O
ATOM   2534  OD2 ASP A 745      53.210  54.490  68.580  1.00  0.00           O
ATOM   2535  C   ASP A 745      56.980  53.780  68.770  1.00  0.00           C
ATOM   2536  O   ASP A 745      56.840  54.010  69.940  1.00  0.00           O
ATOM   2537  N   LEU A 746      57.880  52.830  68.420  1.00  0.00           N
ATOM   2538  HN  LEU A 746      58.020  52.530  67.480  1.00  0.00           H
ATOM   2539  CA  LEU A 746      58.630  51.960  69.330  1.00  0.00           C
ATOM   2540  HA  LEU A 746      57.880  51.630  70.030  1.00  0.00           H
ATOM   2541  CB  LEU A 746      59.380  50.890  68.560  1.00  0.00           C
ATOM   2542  HB1 LEU A 746      60.000  51.490  67.850  1.00  0.00           H
ATOM   2543  HB2 LEU A 746      58.640  50.280  67.990  1.00  0.00           H
ATOM   2544  CG  LEU A 746      60.150  49.890  69.370  1.00  0.00           C
ATOM   2545  HG  LEU A 746      60.830  50.460  70.040  1.00  0.00           H
ATOM   2546  CD1 LEU A 746      59.210  49.040  70.200  1.00  0.00           C
ATOM   2547 HD11 LEU A 746      59.840  48.360  70.820  1.00  0.00           H
ATOM   2548 HD12 LEU A 746      58.620  48.330  69.560  1.00  0.00           H
ATOM   2549 HD13 LEU A 746      58.540  49.510  70.940  1.00  0.00           H
ATOM   2550  CD2 LEU A 746      60.970  48.990  68.460  1.00  0.00           C
ATOM   2551 HD21 LEU A 746      60.310  48.270  67.940  1.00  0.00           H
ATOM   2552 HD22 LEU A 746      61.600  48.370  69.130  1.00  0.00           H
ATOM   2553 HD23 LEU A 746      61.680  49.620  67.880  1.00  0.00           H
ATOM   2554  C   LEU A 746      59.660  52.790  70.080  1.00  0.00           C
ATOM   2555  O   LEU A 746      59.910  52.560  71.270  1.00  0.00           O
ATOM   2556  N   GLY A 747      60.260  53.840  69.420  1.00  0.00           N
ATOM   2557  HN  GLY A 747      59.930  53.960  68.480  1.00  0.00           H
ATOM   2558  CA  GLY A 747      61.050  54.920  70.040  1.00  0.00           C
ATOM   2559  HA1 GLY A 747      61.510  55.620  69.350  1.00  0.00           H
ATOM   2560  HA2 GLY A 747      61.790  54.420  70.650  1.00  0.00           H
ATOM   2561  C   GLY A 747      60.330  55.830  70.990  1.00  0.00           C
ATOM   2562  O   GLY A 747      60.770  56.090  72.100  1.00  0.00           O
ATOM   2563  N   GLU A 748      59.140  56.320  70.620  1.00  0.00           N
ATOM   2564  HN  GLU A 748      58.850  56.170  69.680  1.00  0.00           H
ATOM   2565  CA  GLU A 748      58.160  57.060  71.470  1.00  0.00           C
ATOM   2566  HA  GLU A 748      58.700  57.890  71.900  1.00  0.00           H
ATOM   2567  CB  GLU A 748      56.910  57.510  70.660  1.00  0.00           C
ATOM   2568  HB1 GLU A 748      56.060  57.780  71.320  1.00  0.00           H
ATOM   2569  HB2 GLU A 748      56.550  56.590  70.150  1.00  0.00           H
ATOM   2570  CG  GLU A 748      57.130  58.610  69.670  1.00  0.00           C
ATOM   2571  HG1 GLU A 748      57.700  58.290  68.780  1.00  0.00           H
ATOM   2572  HG2 GLU A 748      57.720  59.390  70.210  1.00  0.00           H
ATOM   2573  CD  GLU A 748      55.830  59.180  69.200  1.00  0.00           C
ATOM   2574  OE1 GLU A 748      55.190  58.750  68.160  1.00  0.00           O
ATOM   2575  OE2 GLU A 748      55.390  60.100  69.930  1.00  0.00           O
ATOM   2576  C   GLU A 748      57.640  56.230  72.710  1.00  0.00           C
ATOM   2577  O   GLU A 748      57.820  56.720  73.830  1.00  0.00           O
ATOM   2578  N   THR A 749      57.090  54.980  72.410  1.00  0.00           N
ATOM   2579  HN  THR A 749      57.050  54.770  71.430  1.00  0.00           H
ATOM   2580  CA  THR A 749      56.650  53.880  73.360  1.00  0.00           C
ATOM   2581  HA  THR A 749      55.650  54.200  73.570  1.00  0.00           H
ATOM   2582  CB  THR A 749      56.480  52.520  72.600  1.00  0.00           C
ATOM   2583  HB  THR A 749      57.390  52.310  71.990  1.00  0.00           H
ATOM   2584  OG1 THR A 749      55.400  52.510  71.700  1.00  0.00           O
ATOM   2585  HG1 THR A 749      55.600  53.180  71.050  1.00  0.00           H
ATOM   2586  CG2 THR A 749      56.160  51.400  73.600  1.00  0.00           C
ATOM   2587 HG21 THR A 749      57.020  51.230  74.280  1.00  0.00           H
ATOM   2588 HG22 THR A 749      55.890  50.410  73.160  1.00  0.00           H
ATOM   2589 HG23 THR A 749      55.280  51.670  74.210  1.00  0.00           H
ATOM   2590  C   THR A 749      57.400  53.680  74.640  1.00  0.00           C
ATOM   2591  O   THR A 749      56.790  53.600  75.700  1.00  0.00           O
ATOM   2592  N   TYR A 750      58.730  53.570  74.560  1.00  0.00           N
ATOM   2593  HN  TYR A 750      59.150  53.620  73.660  1.00  0.00           H
ATOM   2594  CA  TYR A 750      59.640  53.540  75.710  1.00  0.00           C
ATOM   2595  HA  TYR A 750      59.130  53.390  76.650  1.00  0.00           H
ATOM   2596  CB  TYR A 750      60.580  52.370  75.580  1.00  0.00           C
ATOM   2597  HB1 TYR A 750      61.130  52.330  76.540  1.00  0.00           H
ATOM   2598  HB2 TYR A 750      61.340  52.330  74.760  1.00  0.00           H
ATOM   2599  CG  TYR A 750      59.890  51.080  75.520  1.00  0.00           C
ATOM   2600  CD1 TYR A 750      59.180  50.640  76.610  1.00  0.00           C
ATOM   2601  HD1 TYR A 750      59.290  51.280  77.470  1.00  0.00           H
ATOM   2602  CE1 TYR A 750      58.370  49.450  76.600  1.00  0.00           C
ATOM   2603  HE1 TYR A 750      57.820  49.150  77.480  1.00  0.00           H
ATOM   2604  CZ  TYR A 750      58.120  48.690  75.470  1.00  0.00           C
ATOM   2605  OH  TYR A 750      57.380  47.530  75.570  1.00  0.00           O
ATOM   2606  HH  TYR A 750      57.400  47.230  76.480  1.00  0.00           H
ATOM   2607  CD2 TYR A 750      59.830  50.250  74.380  1.00  0.00           C
ATOM   2608  HD2 TYR A 750      60.470  50.420  73.520  1.00  0.00           H
ATOM   2609  CE2 TYR A 750      58.950  49.150  74.340  1.00  0.00           C
ATOM   2610  HE2 TYR A 750      59.030  48.500  73.480  1.00  0.00           H
ATOM   2611  C   TYR A 750      60.510  54.830  75.790  1.00  0.00           C
ATOM   2612  O   TYR A 750      61.440  54.830  76.630  1.00  0.00           O
ATOM   2613  N   ALA A 751      60.150  55.880  75.110  1.00  0.00           N
ATOM   2614  HN  ALA A 751      59.360  55.930  74.500  1.00  0.00           H
ATOM   2615  CA  ALA A 751      60.900  57.140  75.080  1.00  0.00           C
ATOM   2616  HA  ALA A 751      60.630  57.700  74.190  1.00  0.00           H
ATOM   2617  CB  ALA A 751      60.480  58.080  76.270  1.00  0.00           C
ATOM   2618  HB1 ALA A 751      60.770  59.130  76.080  1.00  0.00           H
ATOM   2619  HB2 ALA A 751      61.030  57.690  77.160  1.00  0.00           H
ATOM   2620  HB3 ALA A 751      59.410  58.020  76.550  1.00  0.00           H
ATOM   2621  C   ALA A 751      62.400  57.100  74.950  1.00  0.00           C
ATOM   2622  O   ALA A 751      63.160  57.520  75.900  1.00  0.00           O
ATOM   2623  N   PHE A 752      62.890  56.670  73.770  1.00  0.00           N
ATOM   2624  HN  PHE A 752      62.280  56.260  73.090  1.00  0.00           H
ATOM   2625  CA  PHE A 752      64.360  56.690  73.550  1.00  0.00           C
ATOM   2626  HA  PHE A 752      64.860  57.450  74.150  1.00  0.00           H
ATOM   2627  CB  PHE A 752      64.800  56.810  72.050  1.00  0.00           C
ATOM   2628  HB1 PHE A 752      64.490  55.900  71.480  1.00  0.00           H
ATOM   2629  HB2 PHE A 752      65.860  56.990  71.760  1.00  0.00           H
ATOM   2630  CG  PHE A 752      64.030  57.870  71.360  1.00  0.00           C
ATOM   2631  CD1 PHE A 752      63.350  57.690  70.110  1.00  0.00           C
ATOM   2632  HD1 PHE A 752      63.450  56.720  69.630  1.00  0.00           H
ATOM   2633  CE1 PHE A 752      62.670  58.690  69.470  1.00  0.00           C
ATOM   2634  HE1 PHE A 752      62.200  58.370  68.560  1.00  0.00           H
ATOM   2635  CZ  PHE A 752      62.760  60.000  69.980  1.00  0.00           C
ATOM   2636  HZ  PHE A 752      62.260  60.880  69.620  1.00  0.00           H
ATOM   2637  CD2 PHE A 752      64.080  59.150  71.870  1.00  0.00           C
ATOM   2638  HD2 PHE A 752      64.590  59.340  72.800  1.00  0.00           H
ATOM   2639  CE2 PHE A 752      63.470  60.230  71.160  1.00  0.00           C
ATOM   2640  HE2 PHE A 752      63.700  61.190  71.600  1.00  0.00           H
ATOM   2641  C   PHE A 752      65.080  55.460  74.050  1.00  0.00           C
ATOM   2642  O   PHE A 752      66.060  55.660  74.690  1.00  0.00           O
ATOM   2643  N   PRO A 822      64.780  54.170  73.850  1.00  0.00           N
ATOM   2644  CD  PRO A 822      63.660  53.670  73.090  1.00  0.00           C
ATOM   2645  HD1 PRO A 822      63.720  53.890  72.000  1.00  0.00           H
ATOM   2646  HD2 PRO A 822      62.660  54.040  73.400  1.00  0.00           H
ATOM   2647  CA  PRO A 822      65.490  53.100  74.460  1.00  0.00           C
ATOM   2648  HA  PRO A 822      65.920  53.370  75.410  1.00  0.00           H
ATOM   2649  CB  PRO A 822      64.380  52.020  74.650  1.00  0.00           C
ATOM   2650  HB1 PRO A 822      63.770  52.330  75.530  1.00  0.00           H
ATOM   2651  HB2 PRO A 822      64.670  50.980  74.880  1.00  0.00           H
ATOM   2652  CG  PRO A 822      63.600  52.200  73.370  1.00  0.00           C
ATOM   2653  HG1 PRO A 822      64.120  51.440  72.750  1.00  0.00           H
ATOM   2654  HG2 PRO A 822      62.540  51.870  73.370  1.00  0.00           H
ATOM   2655  C   PRO A 822      66.690  52.590  73.620  1.00  0.00           C
ATOM   2656  O   PRO A 822      66.910  52.830  72.460  1.00  0.00           O
ATOM   2657  N   ASP A 823      67.510  51.780  74.280  1.00  0.00           N
ATOM   2658  HN  ASP A 823      67.370  51.690  75.270  1.00  0.00           H
ATOM   2659  CA  ASP A 823      68.670  51.120  73.780  1.00  0.00           C
ATOM   2660  HA  ASP A 823      69.280  51.840  73.240  1.00  0.00           H
ATOM   2661  CB  ASP A 823      69.400  50.410  74.990  1.00  0.00           C
ATOM   2662  HB1 ASP A 823      69.860  51.170  75.670  1.00  0.00           H
ATOM   2663  HB2 ASP A 823      70.290  49.840  74.640  1.00  0.00           H
ATOM   2664  CG  ASP A 823      68.590  49.370  75.710  1.00  0.00           C
ATOM   2665  OD1 ASP A 823      69.280  48.620  76.440  1.00  0.00           O
ATOM   2666  OD2 ASP A 823      67.310  49.430  75.690  1.00  0.00           O
ATOM   2667  C   ASP A 823      68.400  50.190  72.630  1.00  0.00           C
ATOM   2668  O   ASP A 823      69.200  50.060  71.650  1.00  0.00           O
ATOM   2669  N   VAL A 824      67.260  49.530  72.750  1.00  0.00           N
ATOM   2670  HN  VAL A 824      66.760  49.770  73.580  1.00  0.00           H
ATOM   2671  CA  VAL A 824      66.720  48.480  71.820  1.00  0.00           C
ATOM   2672  HA  VAL A 824      67.420  47.660  71.790  1.00  0.00           H
ATOM   2673  CB  VAL A 824      65.430  47.880  72.190  1.00  0.00           C
ATOM   2674  HB  VAL A 824      65.310  48.240  73.240  1.00  0.00           H
ATOM   2675  CG1 VAL A 824      64.190  48.510  71.450  1.00  0.00           C
ATOM   2676 HG11 VAL A 824      64.290  48.040  70.450  1.00  0.00           H
ATOM   2677 HG12 VAL A 824      64.230  49.620  71.430  1.00  0.00           H
ATOM   2678 HG13 VAL A 824      63.330  48.180  72.080  1.00  0.00           H
ATOM   2679  CG2 VAL A 824      65.480  46.290  72.080  1.00  0.00           C
ATOM   2680 HG21 VAL A 824      64.650  45.780  72.610  1.00  0.00           H
ATOM   2681 HG22 VAL A 824      66.450  45.870  72.400  1.00  0.00           H
ATOM   2682 HG23 VAL A 824      65.280  46.120  70.990  1.00  0.00           H
ATOM   2683  C   VAL A 824      66.620  49.090  70.340  1.00  0.00           C
ATOM   2684  O   VAL A 824      66.800  48.320  69.360  1.00  0.00           O
ATOM   2685  N   LEU A 825      66.300  50.440  70.230  1.00  0.00           N
ATOM   2686  HN  LEU A 825      66.220  51.100  70.960  1.00  0.00           H
ATOM   2687  CA  LEU A 825      65.790  51.010  69.020  1.00  0.00           C
ATOM   2688  HA  LEU A 825      64.980  50.300  68.840  1.00  0.00           H
ATOM   2689  CB  LEU A 825      65.350  52.470  69.300  1.00  0.00           C
ATOM   2690  HB1 LEU A 825      66.270  53.060  69.490  1.00  0.00           H
ATOM   2691  HB2 LEU A 825      64.710  52.550  70.220  1.00  0.00           H
ATOM   2692  CG  LEU A 825      64.580  53.070  68.110  1.00  0.00           C
ATOM   2693  HG  LEU A 825      65.170  53.130  67.170  1.00  0.00           H
ATOM   2694  CD1 LEU A 825      63.330  52.200  67.700  1.00  0.00           C
ATOM   2695 HD11 LEU A 825      62.490  52.150  68.430  1.00  0.00           H
ATOM   2696 HD12 LEU A 825      63.510  51.130  67.480  1.00  0.00           H
ATOM   2697 HD13 LEU A 825      62.910  52.740  66.820  1.00  0.00           H
ATOM   2698  CD2 LEU A 825      64.210  54.530  68.530  1.00  0.00           C
ATOM   2699 HD21 LEU A 825      63.840  54.500  69.580  1.00  0.00           H
ATOM   2700 HD22 LEU A 825      63.360  54.980  67.990  1.00  0.00           H
ATOM   2701 HD23 LEU A 825      65.100  55.190  68.500  1.00  0.00           H
ATOM   2702  C   LEU A 825      66.850  51.070  67.910  1.00  0.00           C
ATOM   2703  O   LEU A 825      66.650  50.690  66.760  1.00  0.00           O
ATOM   2704  N   PHE A 826      68.060  51.450  68.260  1.00  0.00           N
ATOM   2705  HN  PHE A 826      68.200  51.710  69.210  1.00  0.00           H
ATOM   2706  CA  PHE A 826      69.220  51.540  67.410  1.00  0.00           C
ATOM   2707  HA  PHE A 826      69.100  52.330  66.680  1.00  0.00           H
ATOM   2708  CB  PHE A 826      70.400  52.140  68.210  1.00  0.00           C
ATOM   2709  HB1 PHE A 826      71.280  52.260  67.530  1.00  0.00           H
ATOM   2710  HB2 PHE A 826      70.660  51.450  69.030  1.00  0.00           H
ATOM   2711  CG  PHE A 826      70.060  53.540  68.670  1.00  0.00           C
ATOM   2712  CD1 PHE A 826      69.740  54.600  67.730  1.00  0.00           C
ATOM   2713  HD1 PHE A 826      69.750  54.400  66.670  1.00  0.00           H
ATOM   2714  CE1 PHE A 826      69.180  55.810  68.230  1.00  0.00           C
ATOM   2715  HE1 PHE A 826      68.990  56.630  67.540  1.00  0.00           H
ATOM   2716  CZ  PHE A 826      69.140  56.080  69.600  1.00  0.00           C
ATOM   2717  HZ  PHE A 826      68.890  57.050  70.000  1.00  0.00           H
ATOM   2718  CD2 PHE A 826      69.740  53.740  70.020  1.00  0.00           C
ATOM   2719  HD2 PHE A 826      69.930  52.930  70.690  1.00  0.00           H
ATOM   2720  CE2 PHE A 826      69.350  54.990  70.510  1.00  0.00           C
ATOM   2721  HE2 PHE A 826      69.210  55.090  71.570  1.00  0.00           H
ATOM   2722  C   PHE A 826      69.620  50.210  66.690  1.00  0.00           C
ATOM   2723  O   PHE A 826      69.970  50.240  65.530  1.00  0.00           O
ATOM   2724  N   TRP A 827      69.510  49.070  67.430  1.00  0.00           N
ATOM   2725  HN  TRP A 827      69.440  49.020  68.420  1.00  0.00           H
ATOM   2726  CA  TRP A 827      69.700  47.790  66.750  1.00  0.00           C
ATOM   2727  HA  TRP A 827      70.630  47.800  66.200  1.00  0.00           H
ATOM   2728  CB  TRP A 827      69.610  46.520  67.680  1.00  0.00           C
ATOM   2729  HB1 TRP A 827      68.890  46.690  68.500  1.00  0.00           H
ATOM   2730  HB2 TRP A 827      70.570  46.520  68.220  1.00  0.00           H
ATOM   2731  CG  TRP A 827      69.390  45.190  67.100  1.00  0.00           C
ATOM   2732  CD1 TRP A 827      68.380  44.370  67.390  1.00  0.00           C
ATOM   2733  HD1 TRP A 827      67.720  44.560  68.230  1.00  0.00           H
ATOM   2734  NE1 TRP A 827      68.350  43.300  66.570  1.00  0.00           N
ATOM   2735  HE1 TRP A 827      67.910  42.470  66.830  1.00  0.00           H
ATOM   2736  CE2 TRP A 827      69.360  43.460  65.600  1.00  0.00           C
ATOM   2737  CD2 TRP A 827      69.990  44.650  65.870  1.00  0.00           C
ATOM   2738  CE3 TRP A 827      70.890  45.130  64.930  1.00  0.00           C
ATOM   2739  HE3 TRP A 827      71.260  46.140  64.990  1.00  0.00           H
ATOM   2740  CZ3 TRP A 827      71.200  44.300  63.840  1.00  0.00           C
ATOM   2741  HZ3 TRP A 827      71.990  44.700  63.220  1.00  0.00           H
ATOM   2742  CZ2 TRP A 827      69.640  42.620  64.520  1.00  0.00           C
ATOM   2743  HZ2 TRP A 827      69.190  41.670  64.270  1.00  0.00           H
ATOM   2744  CH2 TRP A 827      70.620  43.070  63.640  1.00  0.00           C
ATOM   2745  HH2 TRP A 827      70.950  42.450  62.810  1.00  0.00           H
ATOM   2746  C   TRP A 827      68.540  47.600  65.720  1.00  0.00           C
ATOM   2747  O   TRP A 827      68.710  47.100  64.580  1.00  0.00           O
ATOM   2748  N   CYS A 828      67.330  48.010  66.160  1.00  0.00           N
ATOM   2749  HN  CYS A 828      67.220  48.550  66.990  1.00  0.00           H
ATOM   2750  CA  CYS A 828      66.140  47.920  65.270  1.00  0.00           C
ATOM   2751  HA  CYS A 828      66.100  46.860  65.010  1.00  0.00           H
ATOM   2752  CB  CYS A 828      64.800  48.230  66.110  1.00  0.00           C
ATOM   2753  HB1 CYS A 828      63.890  48.170  65.480  1.00  0.00           H
ATOM   2754  HB2 CYS A 828      64.860  49.220  66.620  1.00  0.00           H
ATOM   2755  SG  CYS A 828      64.710  47.050  67.500  1.00  0.00           S
ATOM   2756  HG1 CYS A 828      65.860  47.530  67.930  1.00  0.00           H
ATOM   2757  C   CYS A 828      66.220  48.700  63.950  1.00  0.00           C
ATOM   2758  O   CYS A 828      65.840  48.130  62.920  1.00  0.00           O
ATOM   2759  N   VAL A 829      66.790  49.900  63.960  1.00  0.00           N
ATOM   2760  HN  VAL A 829      67.000  50.260  64.870  1.00  0.00           H
ATOM   2761  CA  VAL A 829      67.190  50.650  62.780  1.00  0.00           C
ATOM   2762  HA  VAL A 829      66.360  50.960  62.170  1.00  0.00           H
ATOM   2763  CB  VAL A 829      67.830  51.940  63.310  1.00  0.00           C
ATOM   2764  HB  VAL A 829      68.660  51.790  64.040  1.00  0.00           H
ATOM   2765  CG1 VAL A 829      68.390  52.730  62.110  1.00  0.00           C
ATOM   2766 HG11 VAL A 829      69.290  52.230  61.690  1.00  0.00           H
ATOM   2767 HG12 VAL A 829      68.580  53.750  62.510  1.00  0.00           H
ATOM   2768 HG13 VAL A 829      67.610  52.920  61.350  1.00  0.00           H
ATOM   2769  CG2 VAL A 829      66.790  52.760  64.030  1.00  0.00           C
ATOM   2770 HG21 VAL A 829      66.450  52.310  64.990  1.00  0.00           H
ATOM   2771 HG22 VAL A 829      65.880  52.800  63.390  1.00  0.00           H
ATOM   2772 HG23 VAL A 829      67.110  53.790  64.320  1.00  0.00           H
ATOM   2773  C   VAL A 829      68.120  49.930  61.840  1.00  0.00           C
ATOM   2774  O   VAL A 829      67.890  49.800  60.670  1.00  0.00           O
ATOM   2775  N   ILE A 830      69.200  49.310  62.370  1.00  0.00           N
ATOM   2776  HN  ILE A 830      69.440  49.440  63.330  1.00  0.00           H
ATOM   2777  CA  ILE A 830      69.990  48.370  61.520  1.00  0.00           C
ATOM   2778  HA  ILE A 830      70.410  48.880  60.660  1.00  0.00           H
ATOM   2779  CB  ILE A 830      71.230  47.730  62.290  1.00  0.00           C
ATOM   2780  HB  ILE A 830      70.730  47.270  63.160  1.00  0.00           H
ATOM   2781  CG2 ILE A 830      72.180  46.890  61.410  1.00  0.00           C
ATOM   2782 HG21 ILE A 830      72.460  47.580  60.610  1.00  0.00           H
ATOM   2783 HG22 ILE A 830      71.680  46.010  60.950  1.00  0.00           H
ATOM   2784 HG23 ILE A 830      73.110  46.630  61.950  1.00  0.00           H
ATOM   2785  CG1 ILE A 830      72.020  48.840  63.060  1.00  0.00           C
ATOM   2786 HG11 ILE A 830      72.710  48.310  63.750  1.00  0.00           H
ATOM   2787 HG12 ILE A 830      71.480  49.460  63.810  1.00  0.00           H
ATOM   2788  CD  ILE A 830      72.830  49.750  62.190  1.00  0.00           C
ATOM   2789  HD1 ILE A 830      73.260  50.590  62.780  1.00  0.00           H
ATOM   2790  HD2 ILE A 830      72.250  50.200  61.360  1.00  0.00           H
ATOM   2791  HD3 ILE A 830      73.620  49.070  61.780  1.00  0.00           H
ATOM   2792  C   ILE A 830      69.180  47.160  61.050  1.00  0.00           C
ATOM   2793  O   ILE A 830      69.240  46.760  59.870  1.00  0.00           O
ATOM   2794  N   LEU A 831      68.310  46.570  61.900  1.00  0.00           N
ATOM   2795  HN  LEU A 831      68.270  46.860  62.850  1.00  0.00           H
ATOM   2796  CA  LEU A 831      67.550  45.370  61.590  1.00  0.00           C
ATOM   2797  HA  LEU A 831      68.230  44.620  61.220  1.00  0.00           H
ATOM   2798  CB  LEU A 831      66.950  44.910  62.860  1.00  0.00           C
ATOM   2799  HB1 LEU A 831      66.490  45.810  63.340  1.00  0.00           H
ATOM   2800  HB2 LEU A 831      67.780  44.830  63.600  1.00  0.00           H
ATOM   2801  CG  LEU A 831      66.040  43.660  62.830  1.00  0.00           C
ATOM   2802  HG  LEU A 831      65.120  43.870  62.240  1.00  0.00           H
ATOM   2803  CD1 LEU A 831      66.740  42.470  62.200  1.00  0.00           C
ATOM   2804 HD11 LEU A 831      66.920  42.600  61.110  1.00  0.00           H
ATOM   2805 HD12 LEU A 831      66.040  41.610  62.270  1.00  0.00           H
ATOM   2806 HD13 LEU A 831      67.720  42.200  62.640  1.00  0.00           H
ATOM   2807  CD2 LEU A 831      65.550  43.340  64.310  1.00  0.00           C
ATOM   2808 HD21 LEU A 831      65.400  44.300  64.840  1.00  0.00           H
ATOM   2809 HD22 LEU A 831      66.350  42.780  64.850  1.00  0.00           H
ATOM   2810 HD23 LEU A 831      64.640  42.710  64.400  1.00  0.00           H
ATOM   2811  C   LEU A 831      66.680  45.560  60.330  1.00  0.00           C
ATOM   2812  O   LEU A 831      66.490  44.780  59.420  1.00  0.00           O
ATOM   2813  N   PHE A 832      66.040  46.750  60.380  1.00  0.00           N
ATOM   2814  HN  PHE A 832      66.090  47.250  61.230  1.00  0.00           H
ATOM   2815  CA  PHE A 832      65.260  47.360  59.330  1.00  0.00           C
ATOM   2816  HA  PHE A 832      64.550  46.620  58.960  1.00  0.00           H
ATOM   2817  CB  PHE A 832      64.560  48.650  59.860  1.00  0.00           C
ATOM   2818  HB1 PHE A 832      65.320  49.290  60.370  1.00  0.00           H
ATOM   2819  HB2 PHE A 832      63.820  48.420  60.660  1.00  0.00           H
ATOM   2820  CG  PHE A 832      63.920  49.430  58.770  1.00  0.00           C
ATOM   2821  CD1 PHE A 832      64.490  50.640  58.230  1.00  0.00           C
ATOM   2822  HD1 PHE A 832      65.430  50.990  58.650  1.00  0.00           H
ATOM   2823  CE1 PHE A 832      63.700  51.550  57.560  1.00  0.00           C
ATOM   2824  HE1 PHE A 832      64.230  52.460  57.330  1.00  0.00           H
ATOM   2825  CZ  PHE A 832      62.320  51.300  57.440  1.00  0.00           C
ATOM   2826  HZ  PHE A 832      61.620  52.000  57.000  1.00  0.00           H
ATOM   2827  CD2 PHE A 832      62.560  49.160  58.570  1.00  0.00           C
ATOM   2828  HD2 PHE A 832      62.100  48.240  58.890  1.00  0.00           H
ATOM   2829  CE2 PHE A 832      61.770  50.080  57.890  1.00  0.00           C
ATOM   2830  HE2 PHE A 832      60.740  49.810  57.690  1.00  0.00           H
ATOM   2831  C   PHE A 832      66.070  47.660  58.000  1.00  0.00           C
ATOM   2832  O   PHE A 832      65.700  47.190  56.970  1.00  0.00           O
ATOM   2833  N   PHE A 833      67.200  48.450  58.050  1.00  0.00           N
ATOM   2834  HN  PHE A 833      67.450  48.640  59.000  1.00  0.00           H
ATOM   2835  CA  PHE A 833      68.080  48.750  56.910  1.00  0.00           C
ATOM   2836  HA  PHE A 833      67.450  49.230  56.180  1.00  0.00           H
ATOM   2837  CB  PHE A 833      69.260  49.690  57.260  1.00  0.00           C
ATOM   2838  HB1 PHE A 833      69.920  49.240  58.050  1.00  0.00           H
ATOM   2839  HB2 PHE A 833      68.980  50.690  57.640  1.00  0.00           H
ATOM   2840  CG  PHE A 833      70.210  50.020  56.160  1.00  0.00           C
ATOM   2841  CD1 PHE A 833      69.730  50.350  54.890  1.00  0.00           C
ATOM   2842  HD1 PHE A 833      68.670  50.510  54.810  1.00  0.00           H
ATOM   2843  CE1 PHE A 833      70.520  50.480  53.810  1.00  0.00           C
ATOM   2844  HE1 PHE A 833      70.120  50.640  52.810  1.00  0.00           H
ATOM   2845  CZ  PHE A 833      71.890  50.190  53.960  1.00  0.00           C
ATOM   2846  HZ  PHE A 833      72.470  49.980  53.080  1.00  0.00           H
ATOM   2847  CD2 PHE A 833      71.630  49.880  56.300  1.00  0.00           C
ATOM   2848  HD2 PHE A 833      72.060  49.830  57.290  1.00  0.00           H
ATOM   2849  CE2 PHE A 833      72.500  49.940  55.190  1.00  0.00           C
ATOM   2850  HE2 PHE A 833      73.580  49.890  55.340  1.00  0.00           H
ATOM   2851  C   PHE A 833      68.590  47.490  56.190  1.00  0.00           C
ATOM   2852  O   PHE A 833      68.480  47.340  54.970  1.00  0.00           O
ATOM   2853  N   THR A 834      69.110  46.560  57.040  1.00  0.00           N
ATOM   2854  HN  THR A 834      69.040  46.710  58.020  1.00  0.00           H
ATOM   2855  CA  THR A 834      69.660  45.270  56.550  1.00  0.00           C
ATOM   2856  HA  THR A 834      70.360  45.520  55.770  1.00  0.00           H
ATOM   2857  CB  THR A 834      70.370  44.510  57.630  1.00  0.00           C
ATOM   2858  HB  THR A 834      69.580  43.940  58.170  1.00  0.00           H
ATOM   2859  OG1 THR A 834      70.980  45.370  58.560  1.00  0.00           O
ATOM   2860  HG1 THR A 834      70.250  45.830  58.980  1.00  0.00           H
ATOM   2861  CG2 THR A 834      71.360  43.580  57.100  1.00  0.00           C
ATOM   2862 HG21 THR A 834      72.170  44.180  56.620  1.00  0.00           H
ATOM   2863 HG22 THR A 834      70.940  42.860  56.370  1.00  0.00           H
ATOM   2864 HG23 THR A 834      71.810  42.940  57.900  1.00  0.00           H
ATOM   2865  C   THR A 834      68.570  44.490  55.900  1.00  0.00           C
ATOM   2866  O   THR A 834      68.740  43.880  54.850  1.00  0.00           O
ATOM   2867  N   THR A 835      67.290  44.400  56.490  1.00  0.00           N
ATOM   2868  HN  THR A 835      67.030  44.940  57.290  1.00  0.00           H
ATOM   2869  CA  THR A 835      66.180  43.770  55.690  1.00  0.00           C
ATOM   2870  HA  THR A 835      66.490  42.730  55.650  1.00  0.00           H
ATOM   2871  CB  THR A 835      64.880  43.830  56.410  1.00  0.00           C
ATOM   2872  HB  THR A 835      64.570  44.860  56.680  1.00  0.00           H
ATOM   2873  OG1 THR A 835      64.990  43.140  57.670  1.00  0.00           O
ATOM   2874  HG1 THR A 835      65.470  43.750  58.230  1.00  0.00           H
ATOM   2875  CG2 THR A 835      63.740  43.110  55.680  1.00  0.00           C
ATOM   2876 HG21 THR A 835      62.810  43.020  56.290  1.00  0.00           H
ATOM   2877 HG22 THR A 835      63.960  42.060  55.410  1.00  0.00           H
ATOM   2878 HG23 THR A 835      63.500  43.610  54.720  1.00  0.00           H
ATOM   2879  C   THR A 835      65.940  44.340  54.310  1.00  0.00           C
ATOM   2880  O   THR A 835      65.840  43.590  53.340  1.00  0.00           O
ATOM   2881  N   PHE A 836      65.880  45.640  54.180  1.00  0.00           N
ATOM   2882  HN  PHE A 836      66.060  46.240  54.950  1.00  0.00           H
ATOM   2883  CA  PHE A 836      65.730  46.290  52.890  1.00  0.00           C
ATOM   2884  HA  PHE A 836      64.980  45.730  52.360  1.00  0.00           H
ATOM   2885  CB  PHE A 836      65.250  47.780  53.230  1.00  0.00           C
ATOM   2886  HB1 PHE A 836      65.970  48.200  53.970  1.00  0.00           H
ATOM   2887  HB2 PHE A 836      64.260  47.650  53.710  1.00  0.00           H
ATOM   2888  CG  PHE A 836      65.170  48.800  52.120  1.00  0.00           C
ATOM   2889  CD1 PHE A 836      64.740  48.480  50.820  1.00  0.00           C
ATOM   2890  HD1 PHE A 836      64.460  47.450  50.580  1.00  0.00           H
ATOM   2891  CE1 PHE A 836      64.520  49.450  49.820  1.00  0.00           C
ATOM   2892  HE1 PHE A 836      64.230  49.110  48.840  1.00  0.00           H
ATOM   2893  CZ  PHE A 836      64.840  50.800  50.160  1.00  0.00           C
ATOM   2894  HZ  PHE A 836      64.810  51.510  49.350  1.00  0.00           H
ATOM   2895  CD2 PHE A 836      65.470  50.160  52.420  1.00  0.00           C
ATOM   2896  HD2 PHE A 836      65.670  50.410  53.450  1.00  0.00           H
ATOM   2897  CE2 PHE A 836      65.300  51.110  51.450  1.00  0.00           C
ATOM   2898  HE2 PHE A 836      65.410  52.100  51.870  1.00  0.00           H
ATOM   2899  C   PHE A 836      66.920  46.320  51.890  1.00  0.00           C
ATOM   2900  O   PHE A 836      66.750  46.060  50.710  1.00  0.00           O
ATOM   2901  N   PHE A 837      68.120  46.400  52.460  1.00  0.00           N
ATOM   2902  HN  PHE A 837      68.250  46.670  53.420  1.00  0.00           H
ATOM   2903  CA  PHE A 837      69.330  46.140  51.690  1.00  0.00           C
ATOM   2904  HA  PHE A 837      69.400  46.840  50.870  1.00  0.00           H
ATOM   2905  CB  PHE A 837      70.440  46.620  52.550  1.00  0.00           C
ATOM   2906  HB1 PHE A 837      70.380  45.920  53.410  1.00  0.00           H
ATOM   2907  HB2 PHE A 837      70.170  47.600  52.980  1.00  0.00           H
ATOM   2908  CG  PHE A 837      71.850  46.610  52.010  1.00  0.00           C
ATOM   2909  CD1 PHE A 837      72.840  46.780  52.960  1.00  0.00           C
ATOM   2910  HD1 PHE A 837      72.700  46.780  54.030  1.00  0.00           H
ATOM   2911  CE1 PHE A 837      74.160  46.820  52.550  1.00  0.00           C
ATOM   2912  HE1 PHE A 837      74.900  46.910  53.340  1.00  0.00           H
ATOM   2913  CZ  PHE A 837      74.490  46.700  51.150  1.00  0.00           C
ATOM   2914  HZ  PHE A 837      75.490  46.940  50.840  1.00  0.00           H
ATOM   2915  CD2 PHE A 837      72.180  46.570  50.720  1.00  0.00           C
ATOM   2916  HD2 PHE A 837      71.380  46.430  50.000  1.00  0.00           H
ATOM   2917  CE2 PHE A 837      73.520  46.480  50.250  1.00  0.00           C
ATOM   2918  HE2 PHE A 837      73.680  46.290  49.200  1.00  0.00           H
ATOM   2919  C   PHE A 837      69.500  44.700  51.090  1.00  0.00           C
ATOM   2920  O   PHE A 837      69.820  44.490  49.920  1.00  0.00           O
ATOM   2921  N   LEU A 838      69.200  43.650  51.890  1.00  0.00           N
ATOM   2922  HN  LEU A 838      68.930  43.890  52.820  1.00  0.00           H
ATOM   2923  CA  LEU A 838      69.330  42.230  51.620  1.00  0.00           C
ATOM   2924  HA  LEU A 838      70.310  42.090  51.190  1.00  0.00           H
ATOM   2925  CB  LEU A 838      69.130  41.350  52.890  1.00  0.00           C
ATOM   2926  HB1 LEU A 838      68.150  41.530  53.370  1.00  0.00           H
ATOM   2927  HB2 LEU A 838      69.950  41.780  53.500  1.00  0.00           H
ATOM   2928  CG  LEU A 838      69.330  39.880  52.680  1.00  0.00           C
ATOM   2929  HG  LEU A 838      68.550  39.430  52.030  1.00  0.00           H
ATOM   2930  CD1 LEU A 838      70.670  39.530  51.860  1.00  0.00           C
ATOM   2931 HD11 LEU A 838      70.590  39.870  50.810  1.00  0.00           H
ATOM   2932 HD12 LEU A 838      70.840  38.430  51.840  1.00  0.00           H
ATOM   2933 HD13 LEU A 838      71.490  39.940  52.490  1.00  0.00           H
ATOM   2934  CD2 LEU A 838      69.230  39.140  54.000  1.00  0.00           C
ATOM   2935 HD21 LEU A 838      70.150  39.310  54.580  1.00  0.00           H
ATOM   2936 HD22 LEU A 838      69.080  38.040  53.940  1.00  0.00           H
ATOM   2937 HD23 LEU A 838      68.400  39.440  54.700  1.00  0.00           H
ATOM   2938  C   LEU A 838      68.330  41.900  50.540  1.00  0.00           C
ATOM   2939  O   LEU A 838      68.760  41.230  49.570  1.00  0.00           O
ATOM   2940  N   SER A 839      67.090  42.430  50.700  1.00  0.00           N
ATOM   2941  HN  SER A 839      66.830  42.820  51.580  1.00  0.00           H
ATOM   2942  CA  SER A 839      66.060  42.230  49.740  1.00  0.00           C
ATOM   2943  HA  SER A 839      65.940  41.180  49.540  1.00  0.00           H
ATOM   2944  CB  SER A 839      64.690  42.660  50.310  1.00  0.00           C
ATOM   2945  HB1 SER A 839      64.530  42.140  51.280  1.00  0.00           H
ATOM   2946  HB2 SER A 839      63.800  42.420  49.680  1.00  0.00           H
ATOM   2947  OG  SER A 839      64.670  44.080  50.620  1.00  0.00           O
ATOM   2948  HG1 SER A 839      65.550  44.400  50.810  1.00  0.00           H
ATOM   2949  C   SER A 839      66.250  42.850  48.370  1.00  0.00           C
ATOM   2950  O   SER A 839      66.140  42.210  47.340  1.00  0.00           O
ATOM   2951  N   SER A 840      66.770  44.070  48.350  1.00  0.00           N
ATOM   2952  HN  SER A 840      66.840  44.640  49.160  1.00  0.00           H
ATOM   2953  CA  SER A 840      67.190  44.780  47.150  1.00  0.00           C
ATOM   2954  HA  SER A 840      66.410  44.880  46.420  1.00  0.00           H
ATOM   2955  CB  SER A 840      67.680  46.180  47.580  1.00  0.00           C
ATOM   2956  HB1 SER A 840      68.150  46.720  46.720  1.00  0.00           H
ATOM   2957  HB2 SER A 840      68.420  46.170  48.410  1.00  0.00           H
ATOM   2958  OG  SER A 840      66.620  46.980  48.010  1.00  0.00           O
ATOM   2959  HG1 SER A 840      66.470  46.700  48.910  1.00  0.00           H
ATOM   2960  C   SER A 840      68.410  44.120  46.500  1.00  0.00           C
ATOM   2961  O   SER A 840      68.510  43.870  45.290  1.00  0.00           O
ATOM   2962  N   PHE A 841      69.500  43.690  47.190  1.00  0.00           N
ATOM   2963  HN  PHE A 841      69.510  43.950  48.150  1.00  0.00           H
ATOM   2964  CA  PHE A 841      70.750  43.070  46.730  1.00  0.00           C
ATOM   2965  HA  PHE A 841      71.250  43.730  46.040  1.00  0.00           H
ATOM   2966  CB  PHE A 841      71.760  42.790  47.940  1.00  0.00           C
ATOM   2967  HB1 PHE A 841      71.420  41.980  48.620  1.00  0.00           H
ATOM   2968  HB2 PHE A 841      71.880  43.730  48.530  1.00  0.00           H
ATOM   2969  CG  PHE A 841      73.080  42.330  47.340  1.00  0.00           C
ATOM   2970  CD1 PHE A 841      73.910  43.350  46.910  1.00  0.00           C
ATOM   2971  HD1 PHE A 841      73.510  44.350  46.940  1.00  0.00           H
ATOM   2972  CE1 PHE A 841      75.140  43.120  46.240  1.00  0.00           C
ATOM   2973  HE1 PHE A 841      75.610  44.040  45.910  1.00  0.00           H
ATOM   2974  CZ  PHE A 841      75.570  41.830  46.090  1.00  0.00           C
ATOM   2975  HZ  PHE A 841      76.400  41.470  45.500  1.00  0.00           H
ATOM   2976  CD2 PHE A 841      73.470  41.010  47.190  1.00  0.00           C
ATOM   2977  HD2 PHE A 841      72.870  40.170  47.500  1.00  0.00           H
ATOM   2978  CE2 PHE A 841      74.670  40.780  46.580  1.00  0.00           C
ATOM   2979  HE2 PHE A 841      74.960  39.760  46.480  1.00  0.00           H
ATOM   2980  C   PHE A 841      70.390  41.720  46.080  1.00  0.00           C
ATOM   2981  O   PHE A 841      70.800  41.490  44.960  1.00  0.00           O
ATOM   2982  N   LEU A 842      69.540  40.860  46.690  1.00  0.00           N
ATOM   2983  HN  LEU A 842      69.120  41.190  47.530  1.00  0.00           H
ATOM   2984  CA  LEU A 842      68.950  39.660  46.060  1.00  0.00           C
ATOM   2985  HA  LEU A 842      69.830  39.130  45.700  1.00  0.00           H
ATOM   2986  CB  LEU A 842      68.290  38.690  47.120  1.00  0.00           C
ATOM   2987  HB1 LEU A 842      67.780  37.940  46.500  1.00  0.00           H
ATOM   2988  HB2 LEU A 842      67.670  39.360  47.760  1.00  0.00           H
ATOM   2989  CG  LEU A 842      69.280  37.900  48.080  1.00  0.00           C
ATOM   2990  HG  LEU A 842      70.090  38.620  48.310  1.00  0.00           H
ATOM   2991  CD1 LEU A 842      68.650  37.390  49.380  1.00  0.00           C
ATOM   2992 HD11 LEU A 842      67.980  38.170  49.820  1.00  0.00           H
ATOM   2993 HD12 LEU A 842      69.450  37.130  50.110  1.00  0.00           H
ATOM   2994 HD13 LEU A 842      68.140  36.450  49.110  1.00  0.00           H
ATOM   2995  CD2 LEU A 842      69.890  36.690  47.380  1.00  0.00           C
ATOM   2996 HD21 LEU A 842      70.570  36.160  48.090  1.00  0.00           H
ATOM   2997 HD22 LEU A 842      70.470  36.960  46.480  1.00  0.00           H
ATOM   2998 HD23 LEU A 842      69.120  35.970  47.030  1.00  0.00           H
ATOM   2999  C   LEU A 842      68.010  39.970  44.880  1.00  0.00           C
ATOM   3000  O   LEU A 842      68.080  39.340  43.830  1.00  0.00           O
ATOM   3001  N   LYS A 843      67.260  41.060  44.880  1.00  0.00           N
ATOM   3002  HN  LYS A 843      67.100  41.510  45.750  1.00  0.00           H
ATOM   3003  CA  LYS A 843      66.410  41.410  43.710  1.00  0.00           C
ATOM   3004  HA  LYS A 843      66.000  40.510  43.270  1.00  0.00           H
ATOM   3005  CB  LYS A 843      65.300  42.350  44.190  1.00  0.00           C
ATOM   3006  HB1 LYS A 843      65.620  43.270  44.750  1.00  0.00           H
ATOM   3007  HB2 LYS A 843      64.630  41.880  44.940  1.00  0.00           H
ATOM   3008  CG  LYS A 843      64.400  42.840  43.080  1.00  0.00           C
ATOM   3009  HG1 LYS A 843      64.950  43.140  42.150  1.00  0.00           H
ATOM   3010  HG2 LYS A 843      63.800  43.680  43.490  1.00  0.00           H
ATOM   3011  CD  LYS A 843      63.340  41.830  42.580  1.00  0.00           C
ATOM   3012  HD1 LYS A 843      62.580  41.600  43.370  1.00  0.00           H
ATOM   3013  HD2 LYS A 843      63.930  40.900  42.440  1.00  0.00           H
ATOM   3014  CE  LYS A 843      62.710  42.320  41.300  1.00  0.00           C
ATOM   3015  HE1 LYS A 843      62.500  43.410  41.340  1.00  0.00           H
ATOM   3016  HE2 LYS A 843      61.750  41.790  41.090  1.00  0.00           H
ATOM   3017  NZ  LYS A 843      63.590  42.120  40.140  1.00  0.00           N
ATOM   3018  HZ1 LYS A 843      64.240  42.930  40.010  1.00  0.00           H
ATOM   3019  HZ2 LYS A 843      63.080  42.150  39.230  1.00  0.00           H
ATOM   3020  HZ3 LYS A 843      64.250  41.310  40.200  1.00  0.00           H
ATOM   3021  C   LYS A 843      67.190  42.000  42.610  1.00  0.00           C
ATOM   3022  O   LYS A 843      66.760  41.860  41.440  1.00  0.00           O
ATOM   3023  N   GLN A 844      68.380  42.580  42.800  1.00  0.00           N
ATOM   3024  HN  GLN A 844      68.670  42.650  43.750  1.00  0.00           H
ATOM   3025  CA  GLN A 844      69.400  42.950  41.770  1.00  0.00           C
ATOM   3026  HA  GLN A 844      68.820  42.900  40.850  1.00  0.00           H
ATOM   3027  CB  GLN A 844      70.070  44.330  42.070  1.00  0.00           C
ATOM   3028  HB1 GLN A 844      70.710  44.600  41.190  1.00  0.00           H
ATOM   3029  HB2 GLN A 844      70.610  44.240  43.030  1.00  0.00           H
ATOM   3030  CG  GLN A 844      69.110  45.560  42.170  1.00  0.00           C
ATOM   3031  HG1 GLN A 844      69.640  46.530  42.150  1.00  0.00           H
ATOM   3032  HG2 GLN A 844      68.550  45.470  43.130  1.00  0.00           H
ATOM   3033  CD  GLN A 844      68.000  45.610  41.080  1.00  0.00           C
ATOM   3034  OE1 GLN A 844      66.840  45.430  41.400  1.00  0.00           O
ATOM   3035  NE2 GLN A 844      68.330  45.900  39.820  1.00  0.00           N
ATOM   3036 HE21 GLN A 844      67.630  45.980  39.110  1.00  0.00           H
ATOM   3037 HE22 GLN A 844      69.210  46.320  39.600  1.00  0.00           H
ATOM   3038  C   GLN A 844      70.480  41.890  41.690  1.00  0.00           C
ATOM   3039  O   GLN A 844      71.570  42.260  41.230  1.00  0.00           O
ATOM   3040  N   PHE A 845      70.220  40.610  42.030  1.00  0.00           N
ATOM   3041  HN  PHE A 845      69.340  40.440  42.470  1.00  0.00           H
ATOM   3042  CA  PHE A 845      71.100  39.400  41.850  1.00  0.00           C
ATOM   3043  HA  PHE A 845      72.100  39.810  41.670  1.00  0.00           H
ATOM   3044  CB  PHE A 845      71.170  38.580  43.170  1.00  0.00           C
ATOM   3045  HB1 PHE A 845      70.520  37.690  43.070  1.00  0.00           H
ATOM   3046  HB2 PHE A 845      70.890  39.160  44.070  1.00  0.00           H
ATOM   3047  CG  PHE A 845      72.560  38.060  43.420  1.00  0.00           C
ATOM   3048  CD1 PHE A 845      72.770  36.650  43.380  1.00  0.00           C
ATOM   3049  HD1 PHE A 845      71.960  36.040  43.010  1.00  0.00           H
ATOM   3050  CE1 PHE A 845      74.040  36.110  43.550  1.00  0.00           C
ATOM   3051  HE1 PHE A 845      74.150  35.050  43.600  1.00  0.00           H
ATOM   3052  CZ  PHE A 845      75.120  37.030  43.860  1.00  0.00           C
ATOM   3053  HZ  PHE A 845      76.100  36.630  44.070  1.00  0.00           H
ATOM   3054  CD2 PHE A 845      73.670  38.900  43.670  1.00  0.00           C
ATOM   3055  HD2 PHE A 845      73.540  39.940  43.910  1.00  0.00           H
ATOM   3056  CE2 PHE A 845      74.990  38.380  43.830  1.00  0.00           C
ATOM   3057  HE2 PHE A 845      75.900  38.940  44.030  1.00  0.00           H
ATOM   3058  C   PHE A 845      70.710  38.550  40.630  1.00  0.00           C
ATOM   3059  O   PHE A 845      71.320  37.500  40.370  1.00  0.00           O
ATOM   3060  N   LYS A 846      69.700  38.940  39.730  1.00  0.00           N
ATOM   3061  HN  LYS A 846      69.440  39.880  39.900  1.00  0.00           H
ATOM   3062  CA  LYS A 846      69.270  38.080  38.570  1.00  0.00           C
ATOM   3063  HA  LYS A 846      69.000  37.100  38.910  1.00  0.00           H
ATOM   3064  CB  LYS A 846      67.940  38.740  38.000  1.00  0.00           C
ATOM   3065  HB1 LYS A 846      68.180  39.800  37.740  1.00  0.00           H
ATOM   3066  HB2 LYS A 846      67.170  38.820  38.790  1.00  0.00           H
ATOM   3067  CG  LYS A 846      67.290  38.040  36.750  1.00  0.00           C
ATOM   3068  HG1 LYS A 846      68.110  38.000  35.990  1.00  0.00           H
ATOM   3069  HG2 LYS A 846      66.520  38.750  36.400  1.00  0.00           H
ATOM   3070  CD  LYS A 846      66.660  36.670  37.010  1.00  0.00           C
ATOM   3071  HD1 LYS A 846      67.550  36.110  37.360  1.00  0.00           H
ATOM   3072  HD2 LYS A 846      66.330  36.310  36.020  1.00  0.00           H
ATOM   3073  CE  LYS A 846      65.360  36.690  37.830  1.00  0.00           C
ATOM   3074  HE1 LYS A 846      64.670  37.460  37.440  1.00  0.00           H
ATOM   3075  HE2 LYS A 846      65.590  36.780  38.910  1.00  0.00           H
ATOM   3076  NZ  LYS A 846      64.740  35.360  37.760  1.00  0.00           N
ATOM   3077  HZ1 LYS A 846      65.450  34.610  37.970  1.00  0.00           H
ATOM   3078  HZ2 LYS A 846      64.360  35.150  36.830  1.00  0.00           H
ATOM   3079  HZ3 LYS A 846      64.010  35.360  38.510  1.00  0.00           H
ATOM   3080  C   LYS A 846      70.300  37.880  37.410  1.00  0.00           C
ATOM   3081  O   LYS A 846      70.410  36.750  36.860  1.00  0.00           O
ATOM   3082  N   THR A 847      71.040  38.930  37.060  1.00  0.00           N
ATOM   3083  HN  THR A 847      70.860  39.740  37.620  1.00  0.00           H
ATOM   3084  CA  THR A 847      71.990  39.090  36.000  1.00  0.00           C
ATOM   3085  HA  THR A 847      72.200  38.270  35.340  1.00  0.00           H
ATOM   3086  CB  THR A 847      71.620  40.300  35.220  1.00  0.00           C
ATOM   3087  HB  THR A 847      72.330  40.470  34.380  1.00  0.00           H
ATOM   3088  OG1 THR A 847      71.680  41.530  35.930  1.00  0.00           O
ATOM   3089  HG1 THR A 847      72.130  42.120  35.320  1.00  0.00           H
ATOM   3090  CG2 THR A 847      70.190  40.140  34.690  1.00  0.00           C
ATOM   3091 HG21 THR A 847      70.140  39.140  34.220  1.00  0.00           H
ATOM   3092 HG22 THR A 847      70.090  40.930  33.910  1.00  0.00           H
ATOM   3093 HG23 THR A 847      69.400  40.260  35.460  1.00  0.00           H
ATOM   3094  C   THR A 847      73.380  39.340  36.470  1.00  0.00           C
ATOM   3095  O   THR A 847      74.220  39.550  35.590  1.00  0.00           O
ATOM   3096  N   LYS A 848      73.710  39.170  37.740  1.00  0.00           N
ATOM   3097  HN  LYS A 848      73.050  38.970  38.450  1.00  0.00           H
ATOM   3098  CA  LYS A 848      75.080  39.510  38.180  1.00  0.00           C
ATOM   3099  HA  LYS A 848      75.380  40.460  37.770  1.00  0.00           H
ATOM   3100  CB  LYS A 848      75.140  39.730  39.710  1.00  0.00           C
ATOM   3101  HB1 LYS A 848      76.150  40.090  40.010  1.00  0.00           H
ATOM   3102  HB2 LYS A 848      74.820  38.810  40.250  1.00  0.00           H
ATOM   3103  CG  LYS A 848      74.280  41.030  40.090  1.00  0.00           C
ATOM   3104  HG1 LYS A 848      74.200  41.050  41.200  1.00  0.00           H
ATOM   3105  HG2 LYS A 848      73.250  40.960  39.670  1.00  0.00           H
ATOM   3106  CD  LYS A 848      74.850  42.350  39.670  1.00  0.00           C
ATOM   3107  HD1 LYS A 848      75.840  42.230  39.190  1.00  0.00           H
ATOM   3108  HD2 LYS A 848      74.990  43.060  40.500  1.00  0.00           H
ATOM   3109  CE  LYS A 848      73.990  43.090  38.590  1.00  0.00           C
ATOM   3110  HE1 LYS A 848      73.800  42.390  37.760  1.00  0.00           H
ATOM   3111  HE2 LYS A 848      74.570  43.970  38.230  1.00  0.00           H
ATOM   3112  NZ  LYS A 848      72.780  43.610  39.180  1.00  0.00           N
ATOM   3113  HZ1 LYS A 848      72.250  42.850  39.660  1.00  0.00           H
ATOM   3114  HZ2 LYS A 848      72.150  43.950  38.440  1.00  0.00           H
ATOM   3115  HZ3 LYS A 848      72.860  44.420  39.840  1.00  0.00           H
ATOM   3116  C   LYS A 848      76.140  38.490  37.870  1.00  0.00           C
ATOM   3117  O   LYS A 848      75.950  37.310  38.250  1.00  0.00           O
ATOM   3118  N   ARG A 849      77.200  38.990  37.180  1.00  0.00           N
ATOM   3119  HN  ARG A 849      77.350  39.900  36.850  1.00  0.00           H
ATOM   3120  CA  ARG A 849      78.270  38.180  36.640  1.00  0.00           C
ATOM   3121  HA  ARG A 849      77.810  37.480  35.970  1.00  0.00           H
ATOM   3122  CB  ARG A 849      79.290  39.110  35.850  1.00  0.00           C
ATOM   3123  HB1 ARG A 849      80.040  38.470  35.340  1.00  0.00           H
ATOM   3124  HB2 ARG A 849      79.810  39.610  36.710  1.00  0.00           H
ATOM   3125  CG  ARG A 849      78.750  40.220  34.950  1.00  0.00           C
ATOM   3126  HG1 ARG A 849      79.690  40.660  34.570  1.00  0.00           H
ATOM   3127  HG2 ARG A 849      78.220  40.970  35.580  1.00  0.00           H
ATOM   3128  CD  ARG A 849      77.820  39.680  33.900  1.00  0.00           C
ATOM   3129  HD1 ARG A 849      76.980  39.030  34.180  1.00  0.00           H
ATOM   3130  HD2 ARG A 849      78.460  39.120  33.190  1.00  0.00           H
ATOM   3131  NE  ARG A 849      77.320  40.870  33.070  1.00  0.00           N
ATOM   3132  HE  ARG A 849      77.840  41.710  33.060  1.00  0.00           H
ATOM   3133  CZ  ARG A 849      76.410  40.860  32.110  1.00  0.00           C
ATOM   3134  NH1 ARG A 849      75.770  39.790  31.750  1.00  0.00           N
ATOM   3135 HH11 ARG A 849      75.740  39.020  32.370  1.00  0.00           H
ATOM   3136 HH12 ARG A 849      75.030  39.780  31.080  1.00  0.00           H
ATOM   3137  NH2 ARG A 849      76.260  41.970  31.410  1.00  0.00           N
ATOM   3138 HH21 ARG A 849      76.870  42.740  31.510  1.00  0.00           H
ATOM   3139 HH22 ARG A 849      75.670  41.890  30.600  1.00  0.00           H
ATOM   3140  C   ARG A 849      78.980  37.340  37.650  1.00  0.00           C
ATOM   3141  O   ARG A 849      78.920  37.640  38.820  1.00  0.00           O
ATOM   3142  N   TYR A 850      79.700  36.240  37.270  1.00  0.00           N
ATOM   3143  HN  TYR A 850      79.570  36.040  36.300  1.00  0.00           H
ATOM   3144  CA  TYR A 850      80.680  35.350  37.960  1.00  0.00           C
ATOM   3145  HA  TYR A 850      81.070  34.690  37.190  1.00  0.00           H
ATOM   3146  CB  TYR A 850      81.840  36.210  38.530  1.00  0.00           C
ATOM   3147  HB1 TYR A 850      81.450  36.790  39.400  1.00  0.00           H
ATOM   3148  HB2 TYR A 850      82.340  36.820  37.740  1.00  0.00           H
ATOM   3149  CG  TYR A 850      82.930  35.330  39.130  1.00  0.00           C
ATOM   3150  CD1 TYR A 850      83.800  34.640  38.300  1.00  0.00           C
ATOM   3151  HD1 TYR A 850      83.480  34.590  37.270  1.00  0.00           H
ATOM   3152  CE1 TYR A 850      84.890  33.920  38.900  1.00  0.00           C
ATOM   3153  HE1 TYR A 850      85.600  33.490  38.200  1.00  0.00           H
ATOM   3154  CZ  TYR A 850      85.120  34.000  40.300  1.00  0.00           C
ATOM   3155  OH  TYR A 850      86.220  33.280  40.880  1.00  0.00           O
ATOM   3156  HH  TYR A 850      86.280  32.480  40.360  1.00  0.00           H
ATOM   3157  CD2 TYR A 850      83.060  35.370  40.540  1.00  0.00           C
ATOM   3158  HD2 TYR A 850      82.490  36.030  41.180  1.00  0.00           H
ATOM   3159  CE2 TYR A 850      84.140  34.700  41.070  1.00  0.00           C
ATOM   3160  HE2 TYR A 850      84.280  34.640  42.140  1.00  0.00           H
ATOM   3161  C   TYR A 850      79.980  34.370  38.920  1.00  0.00           C
ATOM   3162  O   TYR A 850      80.560  33.340  39.320  1.00  0.00           O
ATOM   3163  N   PHE A 851      78.690  34.630  39.270  1.00  0.00           N
ATOM   3164  HN  PHE A 851      78.230  35.440  38.920  1.00  0.00           H
ATOM   3165  CA  PHE A 851      77.970  33.690  40.120  1.00  0.00           C
ATOM   3166  HA  PHE A 851      78.660  33.020  40.600  1.00  0.00           H
ATOM   3167  CB  PHE A 851      77.240  34.510  41.210  1.00  0.00           C
ATOM   3168  HB1 PHE A 851      76.260  34.990  40.960  1.00  0.00           H
ATOM   3169  HB2 PHE A 851      77.910  35.350  41.470  1.00  0.00           H
ATOM   3170  CG  PHE A 851      76.940  33.870  42.570  1.00  0.00           C
ATOM   3171  CD1 PHE A 851      77.980  33.960  43.570  1.00  0.00           C
ATOM   3172  HD1 PHE A 851      78.960  34.320  43.260  1.00  0.00           H
ATOM   3173  CE1 PHE A 851      77.740  33.490  44.830  1.00  0.00           C
ATOM   3174  HE1 PHE A 851      78.490  33.520  45.600  1.00  0.00           H
ATOM   3175  CZ  PHE A 851      76.560  32.920  45.260  1.00  0.00           C
ATOM   3176  HZ  PHE A 851      76.490  32.470  46.240  1.00  0.00           H
ATOM   3177  CD2 PHE A 851      75.730  33.270  42.920  1.00  0.00           C
ATOM   3178  HD2 PHE A 851      74.950  33.290  42.160  1.00  0.00           H
ATOM   3179  CE2 PHE A 851      75.550  32.730  44.260  1.00  0.00           C
ATOM   3180  HE2 PHE A 851      74.600  32.270  44.470  1.00  0.00           H
ATOM   3181  C   PHE A 851      77.000  32.890  39.250  1.00  0.00           C
ATOM   3182  O   PHE A 851      76.270  33.600  38.570  1.00  0.00           O
ATOM   3183  N   PRO A 852      76.910  31.570  39.230  1.00  0.00           N
ATOM   3184  CD  PRO A 852      77.300  30.670  40.340  1.00  0.00           C
ATOM   3185  HD1 PRO A 852      76.920  30.990  41.340  1.00  0.00           H
ATOM   3186  HD2 PRO A 852      78.390  30.490  40.410  1.00  0.00           H
ATOM   3187  CA  PRO A 852      76.140  30.740  38.320  1.00  0.00           C
ATOM   3188  HA  PRO A 852      76.630  31.020  37.400  1.00  0.00           H
ATOM   3189  CB  PRO A 852      76.320  29.290  38.670  1.00  0.00           C
ATOM   3190  HB1 PRO A 852      77.150  28.950  38.030  1.00  0.00           H
ATOM   3191  HB2 PRO A 852      75.470  28.620  38.400  1.00  0.00           H
ATOM   3192  CG  PRO A 852      76.610  29.320  40.150  1.00  0.00           C
ATOM   3193  HG1 PRO A 852      75.640  29.230  40.700  1.00  0.00           H
ATOM   3194  HG2 PRO A 852      77.220  28.490  40.570  1.00  0.00           H
ATOM   3195  C   PRO A 852      74.690  31.260  38.050  1.00  0.00           C
ATOM   3196  O   PRO A 852      74.060  31.600  39.040  1.00  0.00           O
ATOM   3197  N   THR A 853      74.260  31.290  36.800  1.00  0.00           N
ATOM   3198  HN  THR A 853      74.890  30.960  36.110  1.00  0.00           H
ATOM   3199  CA  THR A 853      73.060  31.910  36.250  1.00  0.00           C
ATOM   3200  HA  THR A 853      72.990  32.940  36.550  1.00  0.00           H
ATOM   3201  CB  THR A 853      72.980  31.740  34.760  1.00  0.00           C
ATOM   3202  HB  THR A 853      72.760  30.740  34.370  1.00  0.00           H
ATOM   3203  OG1 THR A 853      74.170  32.200  34.090  1.00  0.00           O
ATOM   3204  HG1 THR A 853      74.850  31.640  34.480  1.00  0.00           H
ATOM   3205  CG2 THR A 853      71.930  32.630  34.120  1.00  0.00           C
ATOM   3206 HG21 THR A 853      72.050  33.690  34.440  1.00  0.00           H
ATOM   3207 HG22 THR A 853      70.900  32.310  34.390  1.00  0.00           H
ATOM   3208 HG23 THR A 853      72.010  32.560  33.020  1.00  0.00           H
ATOM   3209  C   THR A 853      71.700  31.390  36.790  1.00  0.00           C
ATOM   3210  O   THR A 853      70.920  32.130  37.320  1.00  0.00           O
ATOM   3211  N   LYS A 854      71.410  30.040  36.760  1.00  0.00           N
ATOM   3212  HN  LYS A 854      72.190  29.450  36.580  1.00  0.00           H
ATOM   3213  CA  LYS A 854      70.200  29.470  37.400  1.00  0.00           C
ATOM   3214  HA  LYS A 854      69.300  29.900  36.960  1.00  0.00           H
ATOM   3215  CB  LYS A 854      69.990  27.980  37.140  1.00  0.00           C
ATOM   3216  HB1 LYS A 854      68.990  27.600  37.430  1.00  0.00           H
ATOM   3217  HB2 LYS A 854      70.790  27.360  37.610  1.00  0.00           H
ATOM   3218  CG  LYS A 854      70.210  27.580  35.670  1.00  0.00           C
ATOM   3219  HG1 LYS A 854      69.830  26.550  35.530  1.00  0.00           H
ATOM   3220  HG2 LYS A 854      71.280  27.680  35.380  1.00  0.00           H
ATOM   3221  CD  LYS A 854      69.450  28.440  34.640  1.00  0.00           C
ATOM   3222  HD1 LYS A 854      69.890  28.170  33.650  1.00  0.00           H
ATOM   3223  HD2 LYS A 854      69.510  29.540  34.790  1.00  0.00           H
ATOM   3224  CE  LYS A 854      68.000  28.230  34.690  1.00  0.00           C
ATOM   3225  HE1 LYS A 854      67.520  28.620  35.620  1.00  0.00           H
ATOM   3226  HE2 LYS A 854      67.840  27.140  34.530  1.00  0.00           H
ATOM   3227  NZ  LYS A 854      67.210  28.790  33.540  1.00  0.00           N
ATOM   3228  HZ1 LYS A 854      67.200  28.320  32.620  1.00  0.00           H
ATOM   3229  HZ2 LYS A 854      67.540  29.770  33.390  1.00  0.00           H
ATOM   3230  HZ3 LYS A 854      66.230  28.930  33.880  1.00  0.00           H
ATOM   3231  C   LYS A 854      70.190  29.660  38.880  1.00  0.00           C
ATOM   3232  O   LYS A 854      69.110  29.960  39.440  1.00  0.00           O
ATOM   3233  N   VAL A 855      71.340  29.500  39.540  1.00  0.00           N
ATOM   3234  HN  VAL A 855      72.180  29.270  39.060  1.00  0.00           H
ATOM   3235  CA  VAL A 855      71.460  29.720  40.940  1.00  0.00           C
ATOM   3236  HA  VAL A 855      70.630  29.200  41.400  1.00  0.00           H
ATOM   3237  CB  VAL A 855      72.750  29.240  41.450  1.00  0.00           C
ATOM   3238  HB  VAL A 855      73.600  29.770  40.980  1.00  0.00           H
ATOM   3239  CG1 VAL A 855      72.810  29.290  43.020  1.00  0.00           C
ATOM   3240 HG11 VAL A 855      73.860  29.000  43.230  1.00  0.00           H
ATOM   3241 HG12 VAL A 855      72.100  28.560  43.480  1.00  0.00           H
ATOM   3242 HG13 VAL A 855      72.660  30.300  43.450  1.00  0.00           H
ATOM   3243  CG2 VAL A 855      72.960  27.780  41.080  1.00  0.00           C
ATOM   3244 HG21 VAL A 855      73.730  27.320  41.740  1.00  0.00           H
ATOM   3245 HG22 VAL A 855      73.230  27.680  40.000  1.00  0.00           H
ATOM   3246 HG23 VAL A 855      72.070  27.150  41.280  1.00  0.00           H
ATOM   3247  C   VAL A 855      71.200  31.180  41.340  1.00  0.00           C
ATOM   3248  O   VAL A 855      70.410  31.460  42.280  1.00  0.00           O
ATOM   3249  N   ARG A 856      71.800  32.220  40.740  1.00  0.00           N
ATOM   3250  HN  ARG A 856      72.420  31.970  40.000  1.00  0.00           H
ATOM   3251  CA  ARG A 856      71.660  33.630  41.060  1.00  0.00           C
ATOM   3252  HA  ARG A 856      71.860  33.680  42.130  1.00  0.00           H
ATOM   3253  CB  ARG A 856      72.660  34.450  40.220  1.00  0.00           C
ATOM   3254  HB1 ARG A 856      73.710  34.110  40.230  1.00  0.00           H
ATOM   3255  HB2 ARG A 856      72.590  35.430  40.750  1.00  0.00           H
ATOM   3256  CG  ARG A 856      72.290  34.840  38.750  1.00  0.00           C
ATOM   3257  HG1 ARG A 856      71.540  35.660  38.760  1.00  0.00           H
ATOM   3258  HG2 ARG A 856      71.880  33.930  38.240  1.00  0.00           H
ATOM   3259  CD  ARG A 856      73.480  35.270  37.950  1.00  0.00           C
ATOM   3260  HD1 ARG A 856      74.160  34.390  37.920  1.00  0.00           H
ATOM   3261  HD2 ARG A 856      73.950  36.180  38.360  1.00  0.00           H
ATOM   3262  NE  ARG A 856      72.930  35.550  36.640  1.00  0.00           N
ATOM   3263  HE  ARG A 856      71.940  35.700  36.570  1.00  0.00           H
ATOM   3264  CZ  ARG A 856      73.720  35.750  35.590  1.00  0.00           C
ATOM   3265  NH1 ARG A 856      75.060  35.600  35.600  1.00  0.00           N
ATOM   3266 HH11 ARG A 856      75.540  35.400  36.450  1.00  0.00           H
ATOM   3267 HH12 ARG A 856      75.520  35.810  34.730  1.00  0.00           H
ATOM   3268  NH2 ARG A 856      73.290  35.970  34.320  1.00  0.00           N
ATOM   3269 HH21 ARG A 856      74.020  36.150  33.660  1.00  0.00           H
ATOM   3270 HH22 ARG A 856      72.370  36.270  34.100  1.00  0.00           H
ATOM   3271  C   ARG A 856      70.230  34.120  40.870  1.00  0.00           C
ATOM   3272  O   ARG A 856      69.690  34.850  41.680  1.00  0.00           O
ATOM   3273  N   SER A 857      69.640  33.630  39.770  1.00  0.00           N
ATOM   3274  HN  SER A 857      70.210  33.070  39.160  1.00  0.00           H
ATOM   3275  CA  SER A 857      68.260  33.780  39.380  1.00  0.00           C
ATOM   3276  HA  SER A 857      68.070  34.840  39.350  1.00  0.00           H
ATOM   3277  CB  SER A 857      67.990  33.120  38.090  1.00  0.00           C
ATOM   3278  HB1 SER A 857      68.250  32.060  38.280  1.00  0.00           H
ATOM   3279  HB2 SER A 857      68.710  33.540  37.350  1.00  0.00           H
ATOM   3280  OG  SER A 857      66.680  33.270  37.660  1.00  0.00           O
ATOM   3281  HG1 SER A 857      66.630  32.600  36.970  1.00  0.00           H
ATOM   3282  C   SER A 857      67.360  33.220  40.450  1.00  0.00           C
ATOM   3283  O   SER A 857      66.480  33.910  40.910  1.00  0.00           O
ATOM   3284  N   THR A 858      67.630  31.940  40.870  1.00  0.00           N
ATOM   3285  HN  THR A 858      68.230  31.410  40.270  1.00  0.00           H
ATOM   3286  CA  THR A 858      66.970  31.330  42.000  1.00  0.00           C
ATOM   3287  HA  THR A 858      65.910  31.410  41.800  1.00  0.00           H
ATOM   3288  CB  THR A 858      67.340  29.850  42.200  1.00  0.00           C
ATOM   3289  HB  THR A 858      68.450  29.860  42.190  1.00  0.00           H
ATOM   3290  OG1 THR A 858      66.790  29.010  41.140  1.00  0.00           O
ATOM   3291  HG1 THR A 858      67.200  29.290  40.320  1.00  0.00           H
ATOM   3292  CG2 THR A 858      66.750  29.250  43.490  1.00  0.00           C
ATOM   3293 HG21 THR A 858      66.590  28.160  43.410  1.00  0.00           H
ATOM   3294 HG22 THR A 858      65.720  29.660  43.640  1.00  0.00           H
ATOM   3295 HG23 THR A 858      67.330  29.460  44.410  1.00  0.00           H
ATOM   3296  C   THR A 858      67.110  32.070  43.310  1.00  0.00           C
ATOM   3297  O   THR A 858      66.120  32.230  44.000  1.00  0.00           O
ATOM   3298  N   ILE A 859      68.330  32.540  43.710  1.00  0.00           N
ATOM   3299  HN  ILE A 859      69.180  32.280  43.260  1.00  0.00           H
ATOM   3300  CA  ILE A 859      68.330  33.230  45.000  1.00  0.00           C
ATOM   3301  HA  ILE A 859      67.590  32.680  45.570  1.00  0.00           H
ATOM   3302  CB  ILE A 859      69.680  33.070  45.740  1.00  0.00           C
ATOM   3303  HB  ILE A 859      69.510  33.660  46.650  1.00  0.00           H
ATOM   3304  CG2 ILE A 859      69.920  31.620  46.280  1.00  0.00           C
ATOM   3305 HG21 ILE A 859      69.080  31.350  46.940  1.00  0.00           H
ATOM   3306 HG22 ILE A 859      70.890  31.540  46.810  1.00  0.00           H
ATOM   3307 HG23 ILE A 859      69.830  30.940  45.390  1.00  0.00           H
ATOM   3308  CG1 ILE A 859      70.910  33.540  44.970  1.00  0.00           C
ATOM   3309 HG11 ILE A 859      70.620  34.300  44.230  1.00  0.00           H
ATOM   3310 HG12 ILE A 859      71.300  32.750  44.290  1.00  0.00           H
ATOM   3311  CD  ILE A 859      72.050  34.010  45.860  1.00  0.00           C
ATOM   3312  HD1 ILE A 859      71.710  34.540  46.770  1.00  0.00           H
ATOM   3313  HD2 ILE A 859      72.720  34.800  45.450  1.00  0.00           H
ATOM   3314  HD3 ILE A 859      72.670  33.140  46.190  1.00  0.00           H
ATOM   3315  C   ILE A 859      67.700  34.620  44.860  1.00  0.00           C
ATOM   3316  O   ILE A 859      67.020  35.190  45.770  1.00  0.00           O
ATOM   3317  N   SER A 860      67.700  35.190  43.670  1.00  0.00           N
ATOM   3318  HN  SER A 860      68.210  34.760  42.950  1.00  0.00           H
ATOM   3319  CA  SER A 860      66.960  36.410  43.300  1.00  0.00           C
ATOM   3320  HA  SER A 860      67.120  37.180  44.040  1.00  0.00           H
ATOM   3321  CB  SER A 860      67.220  36.950  41.890  1.00  0.00           C
ATOM   3322  HB1 SER A 860      66.900  36.260  41.090  1.00  0.00           H
ATOM   3323  HB2 SER A 860      68.330  37.000  41.810  1.00  0.00           H
ATOM   3324  OG  SER A 860      66.680  38.270  41.720  1.00  0.00           O
ATOM   3325  HG1 SER A 860      66.910  38.760  42.520  1.00  0.00           H
ATOM   3326  C   SER A 860      65.480  36.300  43.470  1.00  0.00           C
ATOM   3327  O   SER A 860      64.770  37.160  43.970  1.00  0.00           O
ATOM   3328  N   ASP A 861      64.930  35.200  42.880  1.00  0.00           N
ATOM   3329  HN  ASP A 861      65.520  34.650  42.290  1.00  0.00           H
ATOM   3330  CA  ASP A 861      63.510  34.800  42.900  1.00  0.00           C
ATOM   3331  HA  ASP A 861      62.870  35.570  42.500  1.00  0.00           H
ATOM   3332  CB  ASP A 861      63.340  33.690  41.890  1.00  0.00           C
ATOM   3333  HB1 ASP A 861      62.440  33.040  41.970  1.00  0.00           H
ATOM   3334  HB2 ASP A 861      64.140  32.920  41.960  1.00  0.00           H
ATOM   3335  CG  ASP A 861      63.440  34.240  40.560  1.00  0.00           C
ATOM   3336  OD1 ASP A 861      63.560  33.390  39.630  1.00  0.00           O
ATOM   3337  OD2 ASP A 861      63.290  35.490  40.310  1.00  0.00           O
ATOM   3338  C   ASP A 861      62.920  34.400  44.260  1.00  0.00           C
ATOM   3339  O   ASP A 861      61.790  34.680  44.610  1.00  0.00           O
ATOM   3340  N   PHE A 862      63.740  33.730  45.080  1.00  0.00           N
ATOM   3341  HN  PHE A 862      64.680  33.490  44.860  1.00  0.00           H
ATOM   3342  CA  PHE A 862      63.400  33.420  46.510  1.00  0.00           C
ATOM   3343  HA  PHE A 862      62.340  33.320  46.660  1.00  0.00           H
ATOM   3344  CB  PHE A 862      63.910  31.990  46.810  1.00  0.00           C
ATOM   3345  HB1 PHE A 862      64.130  31.710  47.860  1.00  0.00           H
ATOM   3346  HB2 PHE A 862      64.830  31.900  46.210  1.00  0.00           H
ATOM   3347  CG  PHE A 862      62.940  30.880  46.440  1.00  0.00           C
ATOM   3348  CD1 PHE A 862      61.960  30.510  47.420  1.00  0.00           C
ATOM   3349  HD1 PHE A 862      62.110  30.970  48.390  1.00  0.00           H
ATOM   3350  CE1 PHE A 862      61.080  29.450  47.160  1.00  0.00           C
ATOM   3351  HE1 PHE A 862      60.300  29.250  47.890  1.00  0.00           H
ATOM   3352  CZ  PHE A 862      61.190  28.670  45.970  1.00  0.00           C
ATOM   3353  HZ  PHE A 862      60.560  27.800  45.850  1.00  0.00           H
ATOM   3354  CD2 PHE A 862      63.120  30.050  45.360  1.00  0.00           C
ATOM   3355  HD2 PHE A 862      63.800  30.240  44.550  1.00  0.00           H
ATOM   3356  CE2 PHE A 862      62.280  28.950  45.130  1.00  0.00           C
ATOM   3357  HE2 PHE A 862      62.330  28.380  44.220  1.00  0.00           H
ATOM   3358  C   PHE A 862      63.970  34.380  47.550  1.00  0.00           C
ATOM   3359  O   PHE A 862      64.090  34.070  48.680  1.00  0.00           O
ATOM   3360  N   ALA A 863      64.200  35.650  47.140  1.00  0.00           N
ATOM   3361  HN  ALA A 863      64.110  35.770  46.150  1.00  0.00           H
ATOM   3362  CA  ALA A 863      64.940  36.780  47.840  1.00  0.00           C
ATOM   3363  HA  ALA A 863      65.960  36.510  47.980  1.00  0.00           H
ATOM   3364  CB  ALA A 863      64.930  38.070  47.010  1.00  0.00           C
ATOM   3365  HB1 ALA A 863      65.470  37.960  46.050  1.00  0.00           H
ATOM   3366  HB2 ALA A 863      65.390  38.920  47.560  1.00  0.00           H
ATOM   3367  HB3 ALA A 863      63.940  38.350  46.620  1.00  0.00           H
ATOM   3368  C   ALA A 863      64.220  37.050  49.220  1.00  0.00           C
ATOM   3369  O   ALA A 863      64.830  37.140  50.280  1.00  0.00           O
ATOM   3370  N   VAL A 864      62.840  37.220  49.190  1.00  0.00           N
ATOM   3371  HN  VAL A 864      62.390  37.210  48.310  1.00  0.00           H
ATOM   3372  CA  VAL A 864      62.200  37.690  50.440  1.00  0.00           C
ATOM   3373  HA  VAL A 864      62.690  38.510  50.940  1.00  0.00           H
ATOM   3374  CB  VAL A 864      60.780  38.210  50.200  1.00  0.00           C
ATOM   3375  HB  VAL A 864      60.130  37.410  49.780  1.00  0.00           H
ATOM   3376  CG1 VAL A 864      60.270  38.760  51.570  1.00  0.00           C
ATOM   3377 HG11 VAL A 864      61.100  39.200  52.150  1.00  0.00           H
ATOM   3378 HG12 VAL A 864      59.850  37.950  52.190  1.00  0.00           H
ATOM   3379 HG13 VAL A 864      59.580  39.610  51.390  1.00  0.00           H
ATOM   3380  CG2 VAL A 864      60.840  39.260  49.090  1.00  0.00           C
ATOM   3381 HG21 VAL A 864      61.390  40.190  49.350  1.00  0.00           H
ATOM   3382 HG22 VAL A 864      59.790  39.550  48.930  1.00  0.00           H
ATOM   3383 HG23 VAL A 864      61.300  38.850  48.170  1.00  0.00           H
ATOM   3384  C   VAL A 864      62.150  36.570  51.560  1.00  0.00           C
ATOM   3385  O   VAL A 864      62.330  36.810  52.750  1.00  0.00           O
ATOM   3386  N   PHE A 865      61.950  35.320  51.130  1.00  0.00           N
ATOM   3387  HN  PHE A 865      61.780  35.120  50.170  1.00  0.00           H
ATOM   3388  CA  PHE A 865      62.010  34.150  52.060  1.00  0.00           C
ATOM   3389  HA  PHE A 865      61.320  34.410  52.850  1.00  0.00           H
ATOM   3390  CB  PHE A 865      61.530  32.920  51.310  1.00  0.00           C
ATOM   3391  HB1 PHE A 865      62.160  32.810  50.400  1.00  0.00           H
ATOM   3392  HB2 PHE A 865      60.490  33.100  50.980  1.00  0.00           H
ATOM   3393  CG  PHE A 865      61.570  31.620  52.090  1.00  0.00           C
ATOM   3394  CD1 PHE A 865      60.900  31.530  53.340  1.00  0.00           C
ATOM   3395  HD1 PHE A 865      60.540  32.470  53.730  1.00  0.00           H
ATOM   3396  CE1 PHE A 865      60.700  30.310  53.960  1.00  0.00           C
ATOM   3397  HE1 PHE A 865      59.990  30.230  54.770  1.00  0.00           H
ATOM   3398  CZ  PHE A 865      61.220  29.140  53.420  1.00  0.00           C
ATOM   3399  HZ  PHE A 865      61.180  28.170  53.900  1.00  0.00           H
ATOM   3400  CD2 PHE A 865      62.150  30.420  51.590  1.00  0.00           C
ATOM   3401  HD2 PHE A 865      62.670  30.330  50.640  1.00  0.00           H
ATOM   3402  CE2 PHE A 865      61.930  29.230  52.280  1.00  0.00           C
ATOM   3403  HE2 PHE A 865      62.380  28.330  51.880  1.00  0.00           H
ATOM   3404  C   PHE A 865      63.400  33.980  52.740  1.00  0.00           C
ATOM   3405  O   PHE A 865      63.520  33.750  53.990  1.00  0.00           O
ATOM   3406  N   LEU A 866      64.450  33.970  51.900  1.00  0.00           N
ATOM   3407  HN  LEU A 866      64.330  34.050  50.910  1.00  0.00           H
ATOM   3408  CA  LEU A 866      65.840  34.110  52.330  1.00  0.00           C
ATOM   3409  HA  LEU A 866      66.040  33.250  52.960  1.00  0.00           H
ATOM   3410  CB  LEU A 866      66.860  34.020  51.110  1.00  0.00           C
ATOM   3411  HB1 LEU A 866      67.810  34.580  51.270  1.00  0.00           H
ATOM   3412  HB2 LEU A 866      66.380  34.610  50.300  1.00  0.00           H
ATOM   3413  CG  LEU A 866      67.230  32.560  50.590  1.00  0.00           C
ATOM   3414  HG  LEU A 866      67.770  32.100  51.440  1.00  0.00           H
ATOM   3415  CD1 LEU A 866      65.970  31.690  50.350  1.00  0.00           C
ATOM   3416 HD11 LEU A 866      66.170  30.870  49.630  1.00  0.00           H
ATOM   3417 HD12 LEU A 866      65.180  32.270  49.820  1.00  0.00           H
ATOM   3418 HD13 LEU A 866      65.630  31.260  51.320  1.00  0.00           H
ATOM   3419  CD2 LEU A 866      68.190  32.640  49.390  1.00  0.00           C
ATOM   3420 HD21 LEU A 866      68.580  31.640  49.140  1.00  0.00           H
ATOM   3421 HD22 LEU A 866      69.030  33.340  49.560  1.00  0.00           H
ATOM   3422 HD23 LEU A 866      67.520  33.030  48.570  1.00  0.00           H
ATOM   3423  C   LEU A 866      66.190  35.380  53.240  1.00  0.00           C
ATOM   3424  O   LEU A 866      66.760  35.230  54.300  1.00  0.00           O
ATOM   3425  N   THR A 867      65.660  36.570  52.900  1.00  0.00           N
ATOM   3426  HN  THR A 867      65.280  36.620  51.980  1.00  0.00           H
ATOM   3427  CA  THR A 867      65.710  37.730  53.700  1.00  0.00           C
ATOM   3428  HA  THR A 867      66.760  37.910  53.840  1.00  0.00           H
ATOM   3429  CB  THR A 867      65.130  38.950  53.020  1.00  0.00           C
ATOM   3430  HB  THR A 867      64.040  38.950  52.780  1.00  0.00           H
ATOM   3431  OG1 THR A 867      65.740  39.060  51.800  1.00  0.00           O
ATOM   3432  HG1 THR A 867      65.500  38.340  51.230  1.00  0.00           H
ATOM   3433  CG2 THR A 867      65.310  40.220  53.760  1.00  0.00           C
ATOM   3434 HG21 THR A 867      64.970  40.200  54.830  1.00  0.00           H
ATOM   3435 HG22 THR A 867      64.690  41.050  53.360  1.00  0.00           H
ATOM   3436 HG23 THR A 867      66.330  40.640  53.770  1.00  0.00           H
ATOM   3437  C   THR A 867      65.020  37.550  55.130  1.00  0.00           C
ATOM   3438  O   THR A 867      65.600  37.910  56.180  1.00  0.00           O
ATOM   3439  N   ILE A 868      63.820  36.910  55.210  1.00  0.00           N
ATOM   3440  HN  ILE A 868      63.460  36.540  54.360  1.00  0.00           H
ATOM   3441  CA  ILE A 868      63.270  36.720  56.550  1.00  0.00           C
ATOM   3442  HA  ILE A 868      63.360  37.620  57.140  1.00  0.00           H
ATOM   3443  CB  ILE A 868      61.830  36.490  56.320  1.00  0.00           C
ATOM   3444  HB  ILE A 868      61.700  35.720  55.540  1.00  0.00           H
ATOM   3445  CG2 ILE A 868      61.180  35.940  57.660  1.00  0.00           C
ATOM   3446 HG21 ILE A 868      61.380  34.870  57.880  1.00  0.00           H
ATOM   3447 HG22 ILE A 868      60.090  35.960  57.470  1.00  0.00           H
ATOM   3448 HG23 ILE A 868      61.610  36.590  58.450  1.00  0.00           H
ATOM   3449  CG1 ILE A 868      61.070  37.730  55.910  1.00  0.00           C
ATOM   3450 HG11 ILE A 868      61.700  38.510  55.430  1.00  0.00           H
ATOM   3451 HG12 ILE A 868      60.630  38.170  56.830  1.00  0.00           H
ATOM   3452  CD  ILE A 868      59.930  37.340  54.960  1.00  0.00           C
ATOM   3453  HD1 ILE A 868      60.300  36.960  53.980  1.00  0.00           H
ATOM   3454  HD2 ILE A 868      59.280  38.190  54.690  1.00  0.00           H
ATOM   3455  HD3 ILE A 868      59.300  36.590  55.470  1.00  0.00           H
ATOM   3456  C   ILE A 868      64.030  35.770  57.430  1.00  0.00           C
ATOM   3457  O   ILE A 868      64.380  36.080  58.570  1.00  0.00           O
ATOM   3458  N   VAL A 869      64.460  34.630  56.850  1.00  0.00           N
ATOM   3459  HN  VAL A 869      64.160  34.450  55.910  1.00  0.00           H
ATOM   3460  CA  VAL A 869      65.250  33.590  57.460  1.00  0.00           C
ATOM   3461  HA  VAL A 869      64.710  33.220  58.310  1.00  0.00           H
ATOM   3462  CB  VAL A 869      65.470  32.440  56.520  1.00  0.00           C
ATOM   3463  HB  VAL A 869      65.920  32.760  55.540  1.00  0.00           H
ATOM   3464  CG1 VAL A 869      66.390  31.290  57.010  1.00  0.00           C
ATOM   3465 HG11 VAL A 869      67.400  31.680  57.210  1.00  0.00           H
ATOM   3466 HG12 VAL A 869      66.380  30.470  56.250  1.00  0.00           H
ATOM   3467 HG13 VAL A 869      65.810  30.840  57.840  1.00  0.00           H
ATOM   3468  CG2 VAL A 869      64.070  31.820  56.300  1.00  0.00           C
ATOM   3469 HG21 VAL A 869      64.160  30.850  55.780  1.00  0.00           H
ATOM   3470 HG22 VAL A 869      63.380  32.480  55.730  1.00  0.00           H
ATOM   3471 HG23 VAL A 869      63.590  31.640  57.300  1.00  0.00           H
ATOM   3472  C   VAL A 869      66.590  34.100  57.960  1.00  0.00           C
ATOM   3473  O   VAL A 869      67.040  33.760  59.070  1.00  0.00           O
ATOM   3474  N   ILE A 870      67.340  34.750  57.080  1.00  0.00           N
ATOM   3475  HN  ILE A 870      67.050  34.860  56.130  1.00  0.00           H
ATOM   3476  CA  ILE A 870      68.620  35.310  57.380  1.00  0.00           C
ATOM   3477  HA  ILE A 870      69.250  34.550  57.810  1.00  0.00           H
ATOM   3478  CB  ILE A 870      69.450  35.860  56.110  1.00  0.00           C
ATOM   3479  HB  ILE A 870      68.760  36.540  55.570  1.00  0.00           H
ATOM   3480  CG2 ILE A 870      70.640  36.730  56.460  1.00  0.00           C
ATOM   3481 HG21 ILE A 870      70.460  37.740  56.890  1.00  0.00           H
ATOM   3482 HG22 ILE A 870      71.100  37.060  55.510  1.00  0.00           H
ATOM   3483 HG23 ILE A 870      71.410  36.160  57.030  1.00  0.00           H
ATOM   3484  CG1 ILE A 870      69.830  34.570  55.250  1.00  0.00           C
ATOM   3485 HG11 ILE A 870      68.840  34.260  54.870  1.00  0.00           H
ATOM   3486 HG12 ILE A 870      70.150  33.810  56.000  1.00  0.00           H
ATOM   3487  CD  ILE A 870      70.830  34.850  54.100  1.00  0.00           C
ATOM   3488  HD1 ILE A 870      71.880  34.630  54.390  1.00  0.00           H
ATOM   3489  HD2 ILE A 870      70.810  35.880  53.710  1.00  0.00           H
ATOM   3490  HD3 ILE A 870      70.600  34.140  53.290  1.00  0.00           H
ATOM   3491  C   ILE A 870      68.610  36.340  58.540  1.00  0.00           C
ATOM   3492  O   ILE A 870      69.370  36.270  59.510  1.00  0.00           O
ATOM   3493  N   MET A 871      67.700  37.300  58.510  1.00  0.00           N
ATOM   3494  HN  MET A 871      67.040  37.130  57.780  1.00  0.00           H
ATOM   3495  CA  MET A 871      67.570  38.300  59.530  1.00  0.00           C
ATOM   3496  HA  MET A 871      68.560  38.700  59.690  1.00  0.00           H
ATOM   3497  CB  MET A 871      66.690  39.520  59.190  1.00  0.00           C
ATOM   3498  HB1 MET A 871      66.600  40.190  60.080  1.00  0.00           H
ATOM   3499  HB2 MET A 871      65.630  39.260  58.960  1.00  0.00           H
ATOM   3500  CG  MET A 871      67.160  40.380  57.960  1.00  0.00           C
ATOM   3501  HG1 MET A 871      66.610  41.350  57.890  1.00  0.00           H
ATOM   3502  HG2 MET A 871      66.990  39.920  56.970  1.00  0.00           H
ATOM   3503  SD  MET A 871      68.890  40.890  57.990  1.00  0.00           S
ATOM   3504  CE  MET A 871      69.020  41.590  59.690  1.00  0.00           C
ATOM   3505  HE1 MET A 871      68.470  41.080  60.530  1.00  0.00           H
ATOM   3506  HE2 MET A 871      68.500  42.570  59.610  1.00  0.00           H
ATOM   3507  HE3 MET A 871      70.040  41.910  59.980  1.00  0.00           H
ATOM   3508  C   MET A 871      67.110  37.800  60.920  1.00  0.00           C
ATOM   3509  O   MET A 871      67.410  38.340  62.020  1.00  0.00           O
ATOM   3510  N   VAL A 872      66.330  36.740  60.890  1.00  0.00           N
ATOM   3511  HN  VAL A 872      66.260  36.290  60.010  1.00  0.00           H
ATOM   3512  CA  VAL A 872      65.880  36.070  62.130  1.00  0.00           C
ATOM   3513  HA  VAL A 872      65.460  36.850  62.760  1.00  0.00           H
ATOM   3514  CB  VAL A 872      64.850  35.000  61.820  1.00  0.00           C
ATOM   3515  HB  VAL A 872      65.250  34.460  60.940  1.00  0.00           H
ATOM   3516  CG1 VAL A 872      64.630  34.030  63.070  1.00  0.00           C
ATOM   3517 HG11 VAL A 872      63.590  33.650  63.100  1.00  0.00           H
ATOM   3518 HG12 VAL A 872      64.840  34.590  64.010  1.00  0.00           H
ATOM   3519 HG13 VAL A 872      65.470  33.300  63.070  1.00  0.00           H
ATOM   3520  CG2 VAL A 872      63.460  35.610  61.510  1.00  0.00           C
ATOM   3521 HG21 VAL A 872      63.390  36.350  60.680  1.00  0.00           H
ATOM   3522 HG22 VAL A 872      62.910  35.980  62.410  1.00  0.00           H
ATOM   3523 HG23 VAL A 872      62.750  34.830  61.210  1.00  0.00           H
ATOM   3524  C   VAL A 872      67.150  35.490  62.860  1.00  0.00           C
ATOM   3525  O   VAL A 872      67.390  35.780  64.010  1.00  0.00           O
ATOM   3526  N   THR A 873      68.080  34.830  61.980  1.00  0.00           N
ATOM   3527  HN  THR A 873      67.740  34.690  61.050  1.00  0.00           H
ATOM   3528  CA  THR A 873      69.360  34.310  62.400  1.00  0.00           C
ATOM   3529  HA  THR A 873      69.160  33.710  63.260  1.00  0.00           H
ATOM   3530  CB  THR A 873      70.030  33.430  61.310  1.00  0.00           C
ATOM   3531  HB  THR A 873      70.290  34.000  60.400  1.00  0.00           H
ATOM   3532  OG1 THR A 873      69.010  32.500  60.920  1.00  0.00           O
ATOM   3533  HG1 THR A 873      68.660  32.710  60.050  1.00  0.00           H
ATOM   3534  CG2 THR A 873      71.180  32.620  61.930  1.00  0.00           C
ATOM   3535 HG21 THR A 873      71.530  31.740  61.350  1.00  0.00           H
ATOM   3536 HG22 THR A 873      70.800  32.350  62.940  1.00  0.00           H
ATOM   3537 HG23 THR A 873      72.020  33.350  62.020  1.00  0.00           H
ATOM   3538  C   THR A 873      70.380  35.330  62.890  1.00  0.00           C
ATOM   3539  O   THR A 873      71.060  35.150  63.880  1.00  0.00           O
ATOM   3540  N   ILE A 874      70.520  36.390  62.170  1.00  0.00           N
ATOM   3541  HN  ILE A 874      70.120  36.440  61.250  1.00  0.00           H
ATOM   3542  CA  ILE A 874      71.310  37.510  62.610  1.00  0.00           C
ATOM   3543  HA  ILE A 874      72.280  37.110  62.840  1.00  0.00           H
ATOM   3544  CB  ILE A 874      71.480  38.460  61.470  1.00  0.00           C
ATOM   3545  HB  ILE A 874      70.490  38.640  61.010  1.00  0.00           H
ATOM   3546  CG2 ILE A 874      72.010  39.760  61.940  1.00  0.00           C
ATOM   3547 HG21 ILE A 874      71.400  40.230  62.740  1.00  0.00           H
ATOM   3548 HG22 ILE A 874      71.850  40.550  61.180  1.00  0.00           H
ATOM   3549 HG23 ILE A 874      73.120  39.710  62.100  1.00  0.00           H
ATOM   3550  CG1 ILE A 874      72.420  37.810  60.480  1.00  0.00           C
ATOM   3551 HG11 ILE A 874      71.970  36.930  59.970  1.00  0.00           H
ATOM   3552 HG12 ILE A 874      73.350  37.370  60.910  1.00  0.00           H
ATOM   3553  CD  ILE A 874      72.630  38.670  59.200  1.00  0.00           C
ATOM   3554  HD1 ILE A 874      73.200  39.570  59.510  1.00  0.00           H
ATOM   3555  HD2 ILE A 874      71.670  38.850  58.670  1.00  0.00           H
ATOM   3556  HD3 ILE A 874      73.410  38.150  58.600  1.00  0.00           H
ATOM   3557  C   ILE A 874      70.790  38.220  63.890  1.00  0.00           C
ATOM   3558  O   ILE A 874      71.620  38.540  64.770  1.00  0.00           O
ATOM   3559  N   ASP A 875      69.480  38.400  64.120  1.00  0.00           N
ATOM   3560  HN  ASP A 875      68.870  38.230  63.350  1.00  0.00           H
ATOM   3561  CA  ASP A 875      68.970  38.880  65.360  1.00  0.00           C
ATOM   3562  HA  ASP A 875      69.490  39.830  65.470  1.00  0.00           H
ATOM   3563  CB  ASP A 875      67.460  39.110  65.270  1.00  0.00           C
ATOM   3564  HB1 ASP A 875      67.000  38.210  64.840  1.00  0.00           H
ATOM   3565  HB2 ASP A 875      67.350  39.860  64.460  1.00  0.00           H
ATOM   3566  CG  ASP A 875      66.700  39.400  66.500  1.00  0.00           C
ATOM   3567  OD1 ASP A 875      66.860  40.480  67.120  1.00  0.00           O
ATOM   3568  OD2 ASP A 875      65.830  38.580  66.850  1.00  0.00           O
ATOM   3569  C   ASP A 875      69.260  38.020  66.550  1.00  0.00           C
ATOM   3570  O   ASP A 875      69.700  38.490  67.620  1.00  0.00           O
ATOM   3571  N   TYR A 876      69.070  36.720  66.390  1.00  0.00           N
ATOM   3572  HN  TYR A 876      68.700  36.410  65.510  1.00  0.00           H
ATOM   3573  CA  TYR A 876      69.280  35.700  67.430  1.00  0.00           C
ATOM   3574  HA  TYR A 876      68.650  35.940  68.280  1.00  0.00           H
ATOM   3575  CB  TYR A 876      68.990  34.320  66.850  1.00  0.00           C
ATOM   3576  HB1 TYR A 876      69.800  34.020  66.150  1.00  0.00           H
ATOM   3577  HB2 TYR A 876      67.980  34.350  66.400  1.00  0.00           H
ATOM   3578  CG  TYR A 876      68.950  33.220  67.930  1.00  0.00           C
ATOM   3579  CD1 TYR A 876      69.860  32.170  67.920  1.00  0.00           C
ATOM   3580  HD1 TYR A 876      70.580  32.080  67.130  1.00  0.00           H
ATOM   3581  CE1 TYR A 876      69.850  31.190  68.910  1.00  0.00           C
ATOM   3582  HE1 TYR A 876      70.620  30.440  68.830  1.00  0.00           H
ATOM   3583  CZ  TYR A 876      69.000  31.300  70.020  1.00  0.00           C
ATOM   3584  OH  TYR A 876      68.980  30.270  70.940  1.00  0.00           O
ATOM   3585  HH  TYR A 876      68.200  30.390  71.490  1.00  0.00           H
ATOM   3586  CD2 TYR A 876      68.010  33.270  69.010  1.00  0.00           C
ATOM   3587  HD2 TYR A 876      67.260  34.040  69.010  1.00  0.00           H
ATOM   3588  CE2 TYR A 876      67.990  32.280  69.990  1.00  0.00           C
ATOM   3589  HE2 TYR A 876      67.300  32.320  70.830  1.00  0.00           H
ATOM   3590  C   TYR A 876      70.730  35.700  67.940  1.00  0.00           C
ATOM   3591  O   TYR A 876      70.970  35.640  69.170  1.00  0.00           O
ATOM   3592  N   LEU A 877      71.780  35.810  67.030  1.00  0.00           N
ATOM   3593  HN  LEU A 877      71.530  35.600  66.090  1.00  0.00           H
ATOM   3594  CA  LEU A 877      73.180  36.100  67.400  1.00  0.00           C
ATOM   3595  HA  LEU A 877      73.420  35.360  68.150  1.00  0.00           H
ATOM   3596  CB  LEU A 877      73.880  36.020  66.010  1.00  0.00           C
ATOM   3597  HB1 LEU A 877      73.450  36.670  65.220  1.00  0.00           H
ATOM   3598  HB2 LEU A 877      73.620  34.990  65.660  1.00  0.00           H
ATOM   3599  CG  LEU A 877      75.320  36.350  65.960  1.00  0.00           C
ATOM   3600  HG  LEU A 877      75.780  36.490  66.970  1.00  0.00           H
ATOM   3601  CD1 LEU A 877      76.070  35.150  65.360  1.00  0.00           C
ATOM   3602 HD11 LEU A 877      75.760  34.200  65.840  1.00  0.00           H
ATOM   3603 HD12 LEU A 877      77.170  35.230  65.430  1.00  0.00           H
ATOM   3604 HD13 LEU A 877      75.860  35.170  64.260  1.00  0.00           H
ATOM   3605  CD2 LEU A 877      75.650  37.540  65.090  1.00  0.00           C
ATOM   3606 HD21 LEU A 877      75.130  37.370  64.130  1.00  0.00           H
ATOM   3607 HD22 LEU A 877      76.750  37.740  65.030  1.00  0.00           H
ATOM   3608 HD23 LEU A 877      75.090  38.430  65.460  1.00  0.00           H
ATOM   3609  C   LEU A 877      73.530  37.370  68.150  1.00  0.00           C
ATOM   3610  O   LEU A 877      74.260  37.390  69.120  1.00  0.00           O
ATOM   3611  N   VAL A 878      73.030  38.580  67.780  1.00  0.00           N
ATOM   3612  HN  VAL A 878      72.440  38.620  66.970  1.00  0.00           H
ATOM   3613  CA  VAL A 878      73.120  39.930  68.470  1.00  0.00           C
ATOM   3614  HA  VAL A 878      74.180  40.050  68.640  1.00  0.00           H
ATOM   3615  CB  VAL A 878      72.490  40.940  67.520  1.00  0.00           C
ATOM   3616  HB  VAL A 878      71.500  40.480  67.290  1.00  0.00           H
ATOM   3617  CG1 VAL A 878      72.310  42.330  68.100  1.00  0.00           C
ATOM   3618 HG11 VAL A 878      71.390  42.360  68.720  1.00  0.00           H
ATOM   3619 HG12 VAL A 878      72.120  43.150  67.400  1.00  0.00           H
ATOM   3620 HG13 VAL A 878      73.280  42.610  68.570  1.00  0.00           H
ATOM   3621  CG2 VAL A 878      73.330  40.980  66.280  1.00  0.00           C
ATOM   3622 HG21 VAL A 878      73.340  40.020  65.710  1.00  0.00           H
ATOM   3623 HG22 VAL A 878      74.390  41.250  66.490  1.00  0.00           H
ATOM   3624 HG23 VAL A 878      72.950  41.720  65.560  1.00  0.00           H
ATOM   3625  C   VAL A 878      72.550  39.880  69.910  1.00  0.00           C
ATOM   3626  O   VAL A 878      73.040  40.540  70.800  1.00  0.00           O
ATOM   3627  N   GLY A 879      71.430  39.170  70.160  1.00  0.00           N
ATOM   3628  HN  GLY A 879      71.080  38.760  69.310  1.00  0.00           H
ATOM   3629  CA  GLY A 879      70.820  38.880  71.430  1.00  0.00           C
ATOM   3630  HA1 GLY A 879      71.510  38.490  72.180  1.00  0.00           H
ATOM   3631  HA2 GLY A 879      69.980  38.250  71.180  1.00  0.00           H
ATOM   3632  C   GLY A 879      70.220  40.100  72.010  1.00  0.00           C
ATOM   3633  O   GLY A 879      70.120  40.100  73.300  1.00  0.00           O
ATOM   3634  N   VAL A 880      69.750  41.110  71.240  1.00  0.00           N
ATOM   3635  HN  VAL A 880      69.730  41.020  70.250  1.00  0.00           H
ATOM   3636  CA  VAL A 880      69.060  42.290  71.720  1.00  0.00           C
ATOM   3637  HA  VAL A 880      69.170  42.230  72.790  1.00  0.00           H
ATOM   3638  CB  VAL A 880      69.620  43.540  71.040  1.00  0.00           C
ATOM   3639  HB  VAL A 880      69.590  43.240  69.970  1.00  0.00           H
ATOM   3640  CG1 VAL A 880      68.930  44.830  71.280  1.00  0.00           C
ATOM   3641 HG11 VAL A 880      69.140  45.040  72.360  1.00  0.00           H
ATOM   3642 HG12 VAL A 880      67.860  44.850  71.000  1.00  0.00           H
ATOM   3643 HG13 VAL A 880      69.310  45.710  70.730  1.00  0.00           H
ATOM   3644  CG2 VAL A 880      71.130  43.690  71.360  1.00  0.00           C
ATOM   3645 HG21 VAL A 880      71.540  44.560  70.790  1.00  0.00           H
ATOM   3646 HG22 VAL A 880      71.790  42.850  71.060  1.00  0.00           H
ATOM   3647 HG23 VAL A 880      71.190  43.920  72.440  1.00  0.00           H
ATOM   3648  C   VAL A 880      67.570  42.160  71.570  1.00  0.00           C
ATOM   3649  O   VAL A 880      67.130  41.600  70.570  1.00  0.00           O
ATOM   3650  N   PRO A 881      66.680  42.550  72.500  1.00  0.00           N
ATOM   3651  CD  PRO A 881      67.130  43.200  73.800  1.00  0.00           C
ATOM   3652  HD1 PRO A 881      67.510  44.220  73.620  1.00  0.00           H
ATOM   3653  HD2 PRO A 881      67.670  42.500  74.470  1.00  0.00           H
ATOM   3654  CA  PRO A 881      65.360  42.030  72.510  1.00  0.00           C
ATOM   3655  HA  PRO A 881      65.330  40.970  72.300  1.00  0.00           H
ATOM   3656  CB  PRO A 881      64.960  42.280  73.980  1.00  0.00           C
ATOM   3657  HB1 PRO A 881      65.250  41.410  74.590  1.00  0.00           H
ATOM   3658  HB2 PRO A 881      63.910  42.540  74.210  1.00  0.00           H
ATOM   3659  CG  PRO A 881      65.750  43.430  74.440  1.00  0.00           C
ATOM   3660  HG1 PRO A 881      65.300  44.420  74.230  1.00  0.00           H
ATOM   3661  HG2 PRO A 881      65.750  43.400  75.550  1.00  0.00           H
ATOM   3662  C   PRO A 881      64.520  42.750  71.410  1.00  0.00           C
ATOM   3663  O   PRO A 881      63.830  43.670  71.840  1.00  0.00           O
ATOM   3664  N   SER A 882      64.400  42.190  70.180  1.00  0.00           N
ATOM   3665  HN  SER A 882      64.980  41.410  69.960  1.00  0.00           H
ATOM   3666  CA  SER A 882      63.600  42.860  69.130  1.00  0.00           C
ATOM   3667  HA  SER A 882      63.720  43.910  69.360  1.00  0.00           H
ATOM   3668  CB  SER A 882      64.200  42.550  67.800  1.00  0.00           C
ATOM   3669  HB1 SER A 882      65.300  42.720  67.800  1.00  0.00           H
ATOM   3670  HB2 SER A 882      63.580  43.060  67.030  1.00  0.00           H
ATOM   3671  OG  SER A 882      64.220  41.090  67.500  1.00  0.00           O
ATOM   3672  HG1 SER A 882      65.130  40.890  67.280  1.00  0.00           H
ATOM   3673  C   SER A 882      62.170  42.380  69.170  1.00  0.00           C
ATOM   3674  O   SER A 882      61.930  41.230  69.490  1.00  0.00           O
ATOM   3675  N   PRO A 883      61.160  43.350  69.120  1.00  0.00           N
ATOM   3676  CD  PRO A 883      61.280  44.830  69.110  1.00  0.00           C
ATOM   3677  HD1 PRO A 883      61.530  45.170  68.090  1.00  0.00           H
ATOM   3678  HD2 PRO A 883      62.110  45.130  69.800  1.00  0.00           H
ATOM   3679  CA  PRO A 883      59.780  42.970  69.110  1.00  0.00           C
ATOM   3680  HA  PRO A 883      59.590  42.540  70.080  1.00  0.00           H
ATOM   3681  CB  PRO A 883      58.930  44.260  68.950  1.00  0.00           C
ATOM   3682  HB1 PRO A 883      57.920  44.250  69.400  1.00  0.00           H
ATOM   3683  HB2 PRO A 883      58.850  44.480  67.860  1.00  0.00           H
ATOM   3684  CG  PRO A 883      59.870  45.290  69.620  1.00  0.00           C
ATOM   3685  HG1 PRO A 883      59.460  46.290  69.320  1.00  0.00           H
ATOM   3686  HG2 PRO A 883      59.900  45.140  70.720  1.00  0.00           H
ATOM   3687  C   PRO A 883      59.450  41.880  68.040  1.00  0.00           C
ATOM   3688  O   PRO A 883      60.000  41.960  66.950  1.00  0.00           O
ATOM   3689  N   LYS A 884      58.580  40.890  68.340  1.00  0.00           N
ATOM   3690  HN  LYS A 884      58.090  40.870  69.220  1.00  0.00           H
ATOM   3691  CA  LYS A 884      58.340  39.740  67.520  1.00  0.00           C
ATOM   3692  HA  LYS A 884      58.900  39.790  66.590  1.00  0.00           H
ATOM   3693  CB  LYS A 884      58.770  38.360  68.080  1.00  0.00           C
ATOM   3694  HB1 LYS A 884      58.510  37.700  67.230  1.00  0.00           H
ATOM   3695  HB2 LYS A 884      58.150  38.150  68.980  1.00  0.00           H
ATOM   3696  CG  LYS A 884      60.290  38.270  68.490  1.00  0.00           C
ATOM   3697  HG1 LYS A 884      60.520  37.270  68.920  1.00  0.00           H
ATOM   3698  HG2 LYS A 884      60.440  38.990  69.320  1.00  0.00           H
ATOM   3699  CD  LYS A 884      61.290  38.530  67.400  1.00  0.00           C
ATOM   3700  HD1 LYS A 884      61.410  39.600  67.110  1.00  0.00           H
ATOM   3701  HD2 LYS A 884      60.900  38.060  66.470  1.00  0.00           H
ATOM   3702  CE  LYS A 884      62.620  37.830  67.560  1.00  0.00           C
ATOM   3703  HE1 LYS A 884      63.050  37.630  66.550  1.00  0.00           H
ATOM   3704  HE2 LYS A 884      62.480  36.840  68.040  1.00  0.00           H
ATOM   3705  NZ  LYS A 884      63.530  38.560  68.380  1.00  0.00           N
ATOM   3706  HZ1 LYS A 884      64.450  38.670  67.900  1.00  0.00           H
ATOM   3707  HZ2 LYS A 884      63.570  38.210  69.360  1.00  0.00           H
ATOM   3708  HZ3 LYS A 884      63.230  39.540  68.610  1.00  0.00           H
ATOM   3709  C   LYS A 884      56.900  39.830  67.080  1.00  0.00           C
ATOM   3710  O   LYS A 884      55.940  40.360  67.700  1.00  0.00           O
ATOM   3711  N   LEU A 885      56.580  39.160  65.940  1.00  0.00           N
ATOM   3712  HN  LEU A 885      57.280  38.680  65.430  1.00  0.00           H
ATOM   3713  CA  LEU A 885      55.200  38.990  65.470  1.00  0.00           C
ATOM   3714  HA  LEU A 885      54.760  39.960  65.330  1.00  0.00           H
ATOM   3715  CB  LEU A 885      55.180  38.230  64.120  1.00  0.00           C
ATOM   3716  HB1 LEU A 885      55.680  37.240  64.200  1.00  0.00           H
ATOM   3717  HB2 LEU A 885      55.820  38.770  63.390  1.00  0.00           H
ATOM   3718  CG  LEU A 885      53.840  37.980  63.500  1.00  0.00           C
ATOM   3719  HG  LEU A 885      53.120  37.360  64.060  1.00  0.00           H
ATOM   3720  CD1 LEU A 885      53.160  39.330  63.140  1.00  0.00           C
ATOM   3721 HD11 LEU A 885      52.130  39.070  62.790  1.00  0.00           H
ATOM   3722 HD12 LEU A 885      53.770  39.780  62.340  1.00  0.00           H
ATOM   3723 HD13 LEU A 885      53.080  39.880  64.100  1.00  0.00           H
ATOM   3724  CD2 LEU A 885      54.060  37.040  62.190  1.00  0.00           C
ATOM   3725 HD21 LEU A 885      53.190  37.080  61.490  1.00  0.00           H
ATOM   3726 HD22 LEU A 885      54.310  35.990  62.470  1.00  0.00           H
ATOM   3727 HD23 LEU A 885      54.910  37.330  61.550  1.00  0.00           H
ATOM   3728  C   LEU A 885      54.360  38.240  66.420  1.00  0.00           C
ATOM   3729  O   LEU A 885      54.840  37.300  67.020  1.00  0.00           O
ATOM   3730  N   HSD A 886      53.090  38.550  66.660  1.00  0.00           N
ATOM   3731  HN  HSD A 886      52.730  39.320  66.140  1.00  0.00           H
ATOM   3732  CA  HSD A 886      52.160  37.730  67.510  1.00  0.00           C
ATOM   3733  HA  HSD A 886      52.680  36.920  67.990  1.00  0.00           H
ATOM   3734  CB  HSD A 886      51.460  38.600  68.570  1.00  0.00           C
ATOM   3735  HB1 HSD A 886      50.890  39.460  68.170  1.00  0.00           H
ATOM   3736  HB2 HSD A 886      52.350  39.120  68.970  1.00  0.00           H
ATOM   3737  ND1 HSD A 886      49.290  37.640  69.600  1.00  0.00           N
ATOM   3738  HD1 HSD A 886      48.660  37.950  68.890  1.00  0.00           H
ATOM   3739  CG  HSD A 886      50.700  37.780  69.630  1.00  0.00           C
ATOM   3740  CE1 HSD A 886      48.890  36.940  70.690  1.00  0.00           C
ATOM   3741  HE1 HSD A 886      47.880  36.600  70.900  1.00  0.00           H
ATOM   3742  NE2 HSD A 886      49.920  36.600  71.380  1.00  0.00           N
ATOM   3743  CD2 HSD A 886      51.070  37.100  70.700  1.00  0.00           C
ATOM   3744  HD2 HSD A 886      51.990  36.860  71.200  1.00  0.00           H
ATOM   3745  C   HSD A 886      51.040  37.150  66.600  1.00  0.00           C
ATOM   3746  O   HSD A 886      50.290  37.960  66.040  1.00  0.00           O
ATOM   3747  N   VAL A 887      50.900  35.780  66.450  1.00  0.00           N
ATOM   3748  HN  VAL A 887      51.540  35.160  66.860  1.00  0.00           H
ATOM   3749  CA  VAL A 887      49.880  35.090  65.630  1.00  0.00           C
ATOM   3750  HA  VAL A 887      49.300  35.810  65.080  1.00  0.00           H
ATOM   3751  CB  VAL A 887      50.330  34.070  64.560  1.00  0.00           C
ATOM   3752  HB  VAL A 887      50.700  33.170  65.090  1.00  0.00           H
ATOM   3753  CG1 VAL A 887      49.190  33.550  63.710  1.00  0.00           C
ATOM   3754 HG11 VAL A 887      49.620  32.950  62.890  1.00  0.00           H
ATOM   3755 HG12 VAL A 887      48.660  34.390  63.210  1.00  0.00           H
ATOM   3756 HG13 VAL A 887      48.430  32.920  64.230  1.00  0.00           H
ATOM   3757  CG2 VAL A 887      51.470  34.550  63.700  1.00  0.00           C
ATOM   3758 HG21 VAL A 887      51.280  35.570  63.300  1.00  0.00           H
ATOM   3759 HG22 VAL A 887      51.600  33.840  62.860  1.00  0.00           H
ATOM   3760 HG23 VAL A 887      52.440  34.620  64.250  1.00  0.00           H
ATOM   3761  C   VAL A 887      48.990  34.320  66.680  1.00  0.00           C
ATOM   3762  O   VAL A 887      49.660  33.830  67.540  1.00  0.00           O
ATOM   3763  N   PRO A 888      47.600  34.410  66.710  1.00  0.00           N
ATOM   3764  CD  PRO A 888      46.750  35.340  65.980  1.00  0.00           C
ATOM   3765  HD1 PRO A 888      46.970  35.310  64.890  1.00  0.00           H
ATOM   3766  HD2 PRO A 888      46.980  36.390  66.260  1.00  0.00           H
ATOM   3767  CA  PRO A 888      46.790  33.650  67.660  1.00  0.00           C
ATOM   3768  HA  PRO A 888      46.930  34.160  68.600  1.00  0.00           H
ATOM   3769  CB  PRO A 888      45.450  33.720  67.070  1.00  0.00           C
ATOM   3770  HB1 PRO A 888      44.680  33.590  67.860  1.00  0.00           H
ATOM   3771  HB2 PRO A 888      45.260  33.020  66.220  1.00  0.00           H
ATOM   3772  CG  PRO A 888      45.290  35.100  66.420  1.00  0.00           C
ATOM   3773  HG1 PRO A 888      44.660  35.320  65.530  1.00  0.00           H
ATOM   3774  HG2 PRO A 888      45.080  35.930  67.130  1.00  0.00           H
ATOM   3775  C   PRO A 888      47.250  32.220  67.940  1.00  0.00           C
ATOM   3776  O   PRO A 888      47.940  31.570  67.130  1.00  0.00           O
ATOM   3777  N   GLU A 889      46.860  31.770  69.170  1.00  0.00           N
ATOM   3778  HN  GLU A 889      46.250  32.340  69.710  1.00  0.00           H
ATOM   3779  CA  GLU A 889      47.230  30.490  69.740  1.00  0.00           C
ATOM   3780  HA  GLU A 889      47.780  29.880  69.040  1.00  0.00           H
ATOM   3781  CB  GLU A 889      48.180  30.660  70.870  1.00  0.00           C
ATOM   3782  HB1 GLU A 889      48.290  29.720  71.450  1.00  0.00           H
ATOM   3783  HB2 GLU A 889      47.820  31.470  71.540  1.00  0.00           H
ATOM   3784  CG  GLU A 889      49.580  31.130  70.420  1.00  0.00           C
ATOM   3785  HG1 GLU A 889      49.580  32.130  69.920  1.00  0.00           H
ATOM   3786  HG2 GLU A 889      49.820  30.260  69.790  1.00  0.00           H
ATOM   3787  CD  GLU A 889      50.540  31.130  71.650  1.00  0.00           C
ATOM   3788  OE1 GLU A 889      51.460  30.290  71.640  1.00  0.00           O
ATOM   3789  OE2 GLU A 889      50.370  31.920  72.560  1.00  0.00           O
ATOM   3790  C   GLU A 889      46.010  29.690  70.230  1.00  0.00           C
ATOM   3791  O   GLU A 889      46.070  28.690  70.940  1.00  0.00           O
ATOM   3792  N   LYS A 890      44.820  30.150  69.900  1.00  0.00           N
ATOM   3793  HN  LYS A 890      44.800  30.910  69.260  1.00  0.00           H
ATOM   3794  CA  LYS A 890      43.580  29.710  70.410  1.00  0.00           C
ATOM   3795  HA  LYS A 890      43.660  28.660  70.670  1.00  0.00           H
ATOM   3796  CB  LYS A 890      42.990  30.560  71.570  1.00  0.00           C
ATOM   3797  HB1 LYS A 890      41.890  30.400  71.590  1.00  0.00           H
ATOM   3798  HB2 LYS A 890      43.010  31.640  71.280  1.00  0.00           H
ATOM   3799  CG  LYS A 890      43.640  30.390  72.950  1.00  0.00           C
ATOM   3800  HG1 LYS A 890      43.260  31.190  73.610  1.00  0.00           H
ATOM   3801  HG2 LYS A 890      44.720  30.670  72.990  1.00  0.00           H
ATOM   3802  CD  LYS A 890      43.370  29.010  73.660  1.00  0.00           C
ATOM   3803  HD1 LYS A 890      44.140  28.940  74.450  1.00  0.00           H
ATOM   3804  HD2 LYS A 890      43.510  28.150  72.980  1.00  0.00           H
ATOM   3805  CE  LYS A 890      41.900  28.970  74.220  1.00  0.00           C
ATOM   3806  HE1 LYS A 890      41.090  28.980  73.450  1.00  0.00           H
ATOM   3807  HE2 LYS A 890      41.750  29.860  74.860  1.00  0.00           H
ATOM   3808  NZ  LYS A 890      41.680  27.870  75.170  1.00  0.00           N
ATOM   3809  HZ1 LYS A 890      42.010  28.100  76.130  1.00  0.00           H
ATOM   3810  HZ2 LYS A 890      42.220  27.100  74.720  1.00  0.00           H
ATOM   3811  HZ3 LYS A 890      40.670  27.610  75.110  1.00  0.00           H
ATOM   3812  C   LYS A 890      42.690  29.820  69.130  1.00  0.00           C
ATOM   3813  O   LYS A 890      42.680  30.890  68.480  1.00  0.00           O
ATOM   3814  N   PHE A 891      41.780  28.810  68.800  1.00  0.00           N
ATOM   3815  HN  PHE A 891      41.760  28.010  69.400  1.00  0.00           H
ATOM   3816  CA  PHE A 891      40.860  28.800  67.710  1.00  0.00           C
ATOM   3817  HA  PHE A 891      41.230  29.350  66.860  1.00  0.00           H
ATOM   3818  CB  PHE A 891      40.580  27.370  67.400  1.00  0.00           C
ATOM   3819  HB1 PHE A 891      39.790  26.990  68.070  1.00  0.00           H
ATOM   3820  HB2 PHE A 891      41.480  26.770  67.640  1.00  0.00           H
ATOM   3821  CG  PHE A 891      40.120  27.170  66.010  1.00  0.00           C
ATOM   3822  CD1 PHE A 891      38.750  27.060  65.640  1.00  0.00           C
ATOM   3823  HD1 PHE A 891      37.990  26.990  66.400  1.00  0.00           H
ATOM   3824  CE1 PHE A 891      38.450  26.900  64.300  1.00  0.00           C
ATOM   3825  HE1 PHE A 891      37.450  26.680  63.970  1.00  0.00           H
ATOM   3826  CZ  PHE A 891      39.450  26.900  63.310  1.00  0.00           C
ATOM   3827  HZ  PHE A 891      39.120  26.910  62.280  1.00  0.00           H
ATOM   3828  CD2 PHE A 891      41.020  27.310  65.030  1.00  0.00           C
ATOM   3829  HD2 PHE A 891      42.020  27.610  65.300  1.00  0.00           H
ATOM   3830  CE2 PHE A 891      40.720  27.250  63.640  1.00  0.00           C
ATOM   3831  HE2 PHE A 891      41.450  27.400  62.860  1.00  0.00           H
ATOM   3832  C   PHE A 891      39.560  29.520  68.290  1.00  0.00           C
ATOM   3833  O   PHE A 891      38.910  30.280  67.600  1.00  0.00           O
ATOM   3834  N   GLU A 892      39.370  29.370  69.620  1.00  0.00           N
ATOM   3835  HN  GLU A 892      39.990  28.730  70.070  1.00  0.00           H
ATOM   3836  CA  GLU A 892      38.380  30.130  70.390  1.00  0.00           C
ATOM   3837  HA  GLU A 892      37.420  29.990  69.920  1.00  0.00           H
ATOM   3838  CB  GLU A 892      38.430  29.730  71.890  1.00  0.00           C
ATOM   3839  HB1 GLU A 892      37.860  30.500  72.470  1.00  0.00           H
ATOM   3840  HB2 GLU A 892      39.510  29.780  72.120  1.00  0.00           H
ATOM   3841  CG  GLU A 892      37.750  28.490  72.230  1.00  0.00           C
ATOM   3842  HG1 GLU A 892      38.110  27.730  71.510  1.00  0.00           H
ATOM   3843  HG2 GLU A 892      36.650  28.590  72.140  1.00  0.00           H
ATOM   3844  CD  GLU A 892      38.100  28.040  73.610  1.00  0.00           C
ATOM   3845  OE1 GLU A 892      37.130  28.060  74.420  1.00  0.00           O
ATOM   3846  OE2 GLU A 892      39.200  27.570  73.940  1.00  0.00           O
ATOM   3847  C   GLU A 892      38.600  31.680  70.320  1.00  0.00           C
ATOM   3848  O   GLU A 892      39.730  32.120  70.600  1.00  0.00           O
ATOM   3849  N   PRO A 893      37.700  32.560  69.880  1.00  0.00           N
ATOM   3850  CD  PRO A 893      36.440  32.260  69.210  1.00  0.00           C
ATOM   3851  HD1 PRO A 893      35.790  32.040  70.090  1.00  0.00           H
ATOM   3852  HD2 PRO A 893      36.500  31.460  68.460  1.00  0.00           H
ATOM   3853  CA  PRO A 893      37.710  34.000  70.140  1.00  0.00           C
ATOM   3854  HA  PRO A 893      38.600  34.250  69.590  1.00  0.00           H
ATOM   3855  CB  PRO A 893      36.420  34.530  69.600  1.00  0.00           C
ATOM   3856  HB1 PRO A 893      36.640  35.520  69.130  1.00  0.00           H
ATOM   3857  HB2 PRO A 893      35.670  34.800  70.370  1.00  0.00           H
ATOM   3858  CG  PRO A 893      35.910  33.540  68.530  1.00  0.00           C
ATOM   3859  HG1 PRO A 893      34.840  33.620  68.250  1.00  0.00           H
ATOM   3860  HG2 PRO A 893      36.640  33.800  67.730  1.00  0.00           H
ATOM   3861  C   PRO A 893      37.970  34.450  71.550  1.00  0.00           C
ATOM   3862  O   PRO A 893      37.820  33.730  72.510  1.00  0.00           O
ATOM   3863  N   THR A 894      38.410  35.680  71.710  1.00  0.00           N
ATOM   3864  HN  THR A 894      38.600  36.340  70.980  1.00  0.00           H
ATOM   3865  CA  THR A 894      38.910  36.140  72.980  1.00  0.00           C
ATOM   3866  HA  THR A 894      39.300  35.360  73.600  1.00  0.00           H
ATOM   3867  CB  THR A 894      40.150  37.030  72.950  1.00  0.00           C
ATOM   3868  HB  THR A 894      40.280  37.590  73.900  1.00  0.00           H
ATOM   3869  OG1 THR A 894      40.050  37.820  71.830  1.00  0.00           O
ATOM   3870  HG1 THR A 894      39.540  38.580  72.120  1.00  0.00           H
ATOM   3871  CG2 THR A 894      41.310  36.000  72.780  1.00  0.00           C
ATOM   3872 HG21 THR A 894      41.250  35.550  71.770  1.00  0.00           H
ATOM   3873 HG22 THR A 894      41.270  35.270  73.620  1.00  0.00           H
ATOM   3874 HG23 THR A 894      42.280  36.510  72.900  1.00  0.00           H
ATOM   3875  C   THR A 894      37.890  36.800  73.890  1.00  0.00           C
ATOM   3876  O   THR A 894      38.040  36.810  75.090  1.00  0.00           O
ATOM   3877  N   HSD A 895      36.740  37.200  73.290  1.00  0.00           N
ATOM   3878  HN  HSD A 895      36.620  36.900  72.350  1.00  0.00           H
ATOM   3879  CA  HSD A 895      35.620  37.730  74.000  1.00  0.00           C
ATOM   3880  HA  HSD A 895      35.820  38.510  74.700  1.00  0.00           H
ATOM   3881  CB  HSD A 895      34.710  38.480  72.920  1.00  0.00           C
ATOM   3882  HB1 HSD A 895      34.380  37.670  72.230  1.00  0.00           H
ATOM   3883  HB2 HSD A 895      35.280  39.230  72.350  1.00  0.00           H
ATOM   3884  ND1 HSD A 895      33.450  39.830  74.690  1.00  0.00           N
ATOM   3885  HD1 HSD A 895      34.190  40.200  75.250  1.00  0.00           H
ATOM   3886  CG  HSD A 895      33.540  39.100  73.500  1.00  0.00           C
ATOM   3887  CE1 HSD A 895      32.120  40.210  74.880  1.00  0.00           C
ATOM   3888  HE1 HSD A 895      31.830  40.800  75.740  1.00  0.00           H
ATOM   3889  NE2 HSD A 895      31.390  39.720  73.910  1.00  0.00           N
ATOM   3890  CD2 HSD A 895      32.230  39.120  73.040  1.00  0.00           C
ATOM   3891  HD2 HSD A 895      31.830  38.610  72.170  1.00  0.00           H
ATOM   3892  C   HSD A 895      34.820  36.680  74.820  1.00  0.00           C
ATOM   3893  O   HSD A 895      34.420  35.630  74.180  1.00  0.00           O
ATOM   3894  N   PRO A 896      34.510  36.870  76.110  1.00  0.00           N
ATOM   3895  CD  PRO A 896      35.140  37.800  77.030  1.00  0.00           C
ATOM   3896  HD1 PRO A 896      34.480  38.690  77.020  1.00  0.00           H
ATOM   3897  HD2 PRO A 896      36.210  38.000  76.800  1.00  0.00           H
ATOM   3898  CA  PRO A 896      33.880  35.800  76.900  1.00  0.00           C
ATOM   3899  HA  PRO A 896      34.450  34.890  76.720  1.00  0.00           H
ATOM   3900  CB  PRO A 896      33.790  36.310  78.340  1.00  0.00           C
ATOM   3901  HB1 PRO A 896      33.860  35.480  79.080  1.00  0.00           H
ATOM   3902  HB2 PRO A 896      32.940  36.960  78.590  1.00  0.00           H
ATOM   3903  CG  PRO A 896      35.090  37.080  78.350  1.00  0.00           C
ATOM   3904  HG1 PRO A 896      35.110  37.810  79.190  1.00  0.00           H
ATOM   3905  HG2 PRO A 896      35.990  36.460  78.560  1.00  0.00           H
ATOM   3906  C   PRO A 896      32.410  35.590  76.480  1.00  0.00           C
ATOM   3907  O   PRO A 896      31.930  34.440  76.480  1.00  0.00           O
ATOM   3908  N   GLU A 897      31.760  36.650  76.060  1.00  0.00           N
ATOM   3909  HN  GLU A 897      32.180  37.550  75.930  1.00  0.00           H
ATOM   3910  CA  GLU A 897      30.330  36.700  75.660  1.00  0.00           C
ATOM   3911  HA  GLU A 897      29.770  35.910  76.150  1.00  0.00           H
ATOM   3912  CB  GLU A 897      29.640  37.940  76.310  1.00  0.00           C
ATOM   3913  HB1 GLU A 897      28.630  38.130  75.890  1.00  0.00           H
ATOM   3914  HB2 GLU A 897      30.250  38.820  76.010  1.00  0.00           H
ATOM   3915  CG  GLU A 897      29.590  37.770  77.860  1.00  0.00           C
ATOM   3916  HG1 GLU A 897      30.580  37.570  78.330  1.00  0.00           H
ATOM   3917  HG2 GLU A 897      28.840  36.980  78.060  1.00  0.00           H
ATOM   3918  CD  GLU A 897      29.040  39.030  78.450  1.00  0.00           C
ATOM   3919  OE1 GLU A 897      29.310  39.260  79.670  1.00  0.00           O
ATOM   3920  OE2 GLU A 897      28.390  39.810  77.720  1.00  0.00           O
ATOM   3921  C   GLU A 897      30.080  36.580  74.180  1.00  0.00           C
ATOM   3922  O   GLU A 897      29.000  36.860  73.740  1.00  0.00           O
ATOM   3923  N   ARG A 898      31.050  36.140  73.370  1.00  0.00           N
ATOM   3924  HN  ARG A 898      31.960  36.010  73.760  1.00  0.00           H
ATOM   3925  CA  ARG A 898      30.880  36.030  71.940  1.00  0.00           C
ATOM   3926  HA  ARG A 898      30.620  36.990  71.530  1.00  0.00           H
ATOM   3927  CB  ARG A 898      32.200  35.660  71.260  1.00  0.00           C
ATOM   3928  HB1 ARG A 898      32.420  34.560  71.300  1.00  0.00           H
ATOM   3929  HB2 ARG A 898      33.020  36.210  71.780  1.00  0.00           H
ATOM   3930  CG  ARG A 898      32.450  36.060  69.810  1.00  0.00           C
ATOM   3931  HG1 ARG A 898      33.520  35.830  69.620  1.00  0.00           H
ATOM   3932  HG2 ARG A 898      32.240  37.120  69.560  1.00  0.00           H
ATOM   3933  CD  ARG A 898      31.640  35.230  68.790  1.00  0.00           C
ATOM   3934  HD1 ARG A 898      30.570  35.490  68.670  1.00  0.00           H
ATOM   3935  HD2 ARG A 898      31.870  34.180  69.040  1.00  0.00           H
ATOM   3936  NE  ARG A 898      32.220  35.500  67.500  1.00  0.00           N
ATOM   3937  HE  ARG A 898      33.080  36.000  67.440  1.00  0.00           H
ATOM   3938  CZ  ARG A 898      31.610  35.180  66.360  1.00  0.00           C
ATOM   3939  NH1 ARG A 898      30.560  34.380  66.240  1.00  0.00           N
ATOM   3940 HH11 ARG A 898      30.020  34.170  67.060  1.00  0.00           H
ATOM   3941 HH12 ARG A 898      30.420  33.890  65.380  1.00  0.00           H
ATOM   3942  NH2 ARG A 898      32.190  35.480  65.170  1.00  0.00           N
ATOM   3943 HH21 ARG A 898      32.850  36.230  65.150  1.00  0.00           H
ATOM   3944 HH22 ARG A 898      31.530  35.400  64.420  1.00  0.00           H
ATOM   3945  C   ARG A 898      29.850  35.000  71.580  1.00  0.00           C
ATOM   3946  O   ARG A 898      30.040  33.850  71.980  1.00  0.00           O
ATOM   3947  N   GLY A 899      28.840  35.420  70.840  1.00  0.00           N
ATOM   3948  HN  GLY A 899      28.820  36.300  70.380  1.00  0.00           H
ATOM   3949  CA  GLY A 899      27.790  34.520  70.280  1.00  0.00           C
ATOM   3950  HA1 GLY A 899      27.290  35.060  69.490  1.00  0.00           H
ATOM   3951  HA2 GLY A 899      27.080  34.220  71.020  1.00  0.00           H
ATOM   3952  C   GLY A 899      28.320  33.370  69.570  1.00  0.00           C
ATOM   3953  O   GLY A 899      29.080  33.510  68.610  1.00  0.00           O
ATOM   3954  N   TRP A 900      27.860  32.110  69.900  1.00  0.00           N
ATOM   3955  HN  TRP A 900      27.130  31.950  70.560  1.00  0.00           H
ATOM   3956  CA  TRP A 900      28.090  30.950  69.090  1.00  0.00           C
ATOM   3957  HA  TRP A 900      29.130  30.670  69.260  1.00  0.00           H
ATOM   3958  CB  TRP A 900      27.330  29.670  69.690  1.00  0.00           C
ATOM   3959  HB1 TRP A 900      26.270  29.990  69.630  1.00  0.00           H
ATOM   3960  HB2 TRP A 900      27.550  29.540  70.780  1.00  0.00           H
ATOM   3961  CG  TRP A 900      27.590  28.400  68.960  1.00  0.00           C
ATOM   3962  CD1 TRP A 900      26.640  27.450  68.610  1.00  0.00           C
ATOM   3963  HD1 TRP A 900      25.600  27.690  68.700  1.00  0.00           H
ATOM   3964  NE1 TRP A 900      27.190  26.290  68.100  1.00  0.00           N
ATOM   3965  HE1 TRP A 900      26.740  25.420  68.090  1.00  0.00           H
ATOM   3966  CE2 TRP A 900      28.570  26.500  68.030  1.00  0.00           C
ATOM   3967  CD2 TRP A 900      28.830  27.810  68.590  1.00  0.00           C
ATOM   3968  CE3 TRP A 900      30.120  28.250  68.770  1.00  0.00           C
ATOM   3969  HE3 TRP A 900      30.440  29.240  69.030  1.00  0.00           H
ATOM   3970  CZ3 TRP A 900      31.150  27.370  68.360  1.00  0.00           C
ATOM   3971  HZ3 TRP A 900      32.150  27.800  68.310  1.00  0.00           H
ATOM   3972  CZ2 TRP A 900      29.600  25.600  67.720  1.00  0.00           C
ATOM   3973  HZ2 TRP A 900      29.530  24.570  67.390  1.00  0.00           H
ATOM   3974  CH2 TRP A 900      30.910  26.090  67.860  1.00  0.00           C
ATOM   3975  HH2 TRP A 900      31.730  25.460  67.550  1.00  0.00           H
ATOM   3976  C   TRP A 900      27.870  31.030  67.590  1.00  0.00           C
ATOM   3977  O   TRP A 900      26.730  31.120  67.150  1.00  0.00           O
ATOM   3978  N   ILE A 901      28.910  31.080  66.760  1.00  0.00           N
ATOM   3979  HN  ILE A 901      29.840  31.060  67.110  1.00  0.00           H
ATOM   3980  CA  ILE A 901      28.840  31.210  65.330  1.00  0.00           C
ATOM   3981  HA  ILE A 901      29.850  31.510  65.110  1.00  0.00           H
ATOM   3982  CB  ILE A 901      28.590  29.850  64.590  1.00  0.00           C
ATOM   3983  HB  ILE A 901      27.530  29.600  64.790  1.00  0.00           H
ATOM   3984  CG2 ILE A 901      28.790  30.110  63.130  1.00  0.00           C
ATOM   3985 HG21 ILE A 901      28.860  29.160  62.550  1.00  0.00           H
ATOM   3986 HG22 ILE A 901      29.780  30.580  63.000  1.00  0.00           H
ATOM   3987 HG23 ILE A 901      28.060  30.740  62.580  1.00  0.00           H
ATOM   3988  CG1 ILE A 901      29.350  28.660  65.040  1.00  0.00           C
ATOM   3989 HG11 ILE A 901      29.040  27.810  64.410  1.00  0.00           H
ATOM   3990 HG12 ILE A 901      29.220  28.450  66.130  1.00  0.00           H
ATOM   3991  CD  ILE A 901      30.890  28.840  64.920  1.00  0.00           C
ATOM   3992  HD1 ILE A 901      31.410  27.890  65.170  1.00  0.00           H
ATOM   3993  HD2 ILE A 901      31.150  29.690  65.580  1.00  0.00           H
ATOM   3994  HD3 ILE A 901      31.220  29.100  63.900  1.00  0.00           H
ATOM   3995  C   ILE A 901      28.070  32.460  64.760  1.00  0.00           C
ATOM   3996  O   ILE A 901      28.740  33.420  64.350  1.00  0.00           O
ATOM   3997  N   ILE A 902      26.720  32.560  64.700  1.00  0.00           N
ATOM   3998  HN  ILE A 902      26.360  31.780  65.210  1.00  0.00           H
ATOM   3999  CA  ILE A 902      25.900  33.620  64.150  1.00  0.00           C
ATOM   4000  HA  ILE A 902      26.250  33.810  63.140  1.00  0.00           H
ATOM   4001  CB  ILE A 902      24.430  33.180  63.960  1.00  0.00           C
ATOM   4002  HB  ILE A 902      24.460  32.310  63.280  1.00  0.00           H
ATOM   4003  CG2 ILE A 902      23.780  32.720  65.270  1.00  0.00           C
ATOM   4004 HG21 ILE A 902      22.780  32.260  65.100  1.00  0.00           H
ATOM   4005 HG22 ILE A 902      23.610  33.590  65.940  1.00  0.00           H
ATOM   4006 HG23 ILE A 902      24.370  31.970  65.830  1.00  0.00           H
ATOM   4007  CG1 ILE A 902      23.730  34.160  63.010  1.00  0.00           C
ATOM   4008 HG11 ILE A 902      24.380  34.490  62.180  1.00  0.00           H
ATOM   4009 HG12 ILE A 902      23.410  35.000  63.650  1.00  0.00           H
ATOM   4010  CD  ILE A 902      22.470  33.460  62.460  1.00  0.00           C
ATOM   4011  HD1 ILE A 902      21.770  33.330  63.320  1.00  0.00           H
ATOM   4012  HD2 ILE A 902      22.750  32.510  61.950  1.00  0.00           H
ATOM   4013  HD3 ILE A 902      21.880  34.130  61.790  1.00  0.00           H
ATOM   4014  C   ILE A 902      26.010  34.990  64.940  1.00  0.00           C
ATOM   4015  O   ILE A 902      26.080  35.030  66.170  1.00  0.00           O
ATOM   4016  N   SER A 903      26.100  36.200  64.220  1.00  0.00           N
ATOM   4017  HN  SER A 903      26.030  36.230  63.230  1.00  0.00           H
ATOM   4018  CA  SER A 903      25.990  37.520  64.860  1.00  0.00           C
ATOM   4019  HA  SER A 903      26.580  37.350  65.750  1.00  0.00           H
ATOM   4020  CB  SER A 903      26.380  38.740  63.930  1.00  0.00           C
ATOM   4021  HB1 SER A 903      25.630  38.880  63.130  1.00  0.00           H
ATOM   4022  HB2 SER A 903      27.410  38.500  63.600  1.00  0.00           H
ATOM   4023  OG  SER A 903      26.480  40.040  64.570  1.00  0.00           O
ATOM   4024  HG1 SER A 903      25.690  40.520  64.320  1.00  0.00           H
ATOM   4025  C   SER A 903      24.610  37.800  65.400  1.00  0.00           C
ATOM   4026  O   SER A 903      23.620  37.400  64.820  1.00  0.00           O
ATOM   4027  N   PRO A 904      24.380  38.460  66.580  1.00  0.00           N
ATOM   4028  CD  PRO A 904      25.390  38.640  67.690  1.00  0.00           C
ATOM   4029  HD1 PRO A 904      25.940  39.570  67.430  1.00  0.00           H
ATOM   4030  HD2 PRO A 904      26.180  37.860  67.780  1.00  0.00           H
ATOM   4031  CA  PRO A 904      23.170  39.150  66.920  1.00  0.00           C
ATOM   4032  HA  PRO A 904      22.370  38.440  66.930  1.00  0.00           H
ATOM   4033  CB  PRO A 904      23.460  39.830  68.330  1.00  0.00           C
ATOM   4034  HB1 PRO A 904      22.550  39.950  68.960  1.00  0.00           H
ATOM   4035  HB2 PRO A 904      23.820  40.850  68.120  1.00  0.00           H
ATOM   4036  CG  PRO A 904      24.570  38.940  68.920  1.00  0.00           C
ATOM   4037  HG1 PRO A 904      25.210  39.490  69.650  1.00  0.00           H
ATOM   4038  HG2 PRO A 904      24.250  37.990  69.390  1.00  0.00           H
ATOM   4039  C   PRO A 904      22.700  40.240  65.840  1.00  0.00           C
ATOM   4040  O   PRO A 904      23.520  40.710  65.010  1.00  0.00           O
ATOM   4041  N   LEU A 905      21.420  40.490  65.690  1.00  0.00           N
ATOM   4042  HN  LEU A 905      20.890  40.190  66.480  1.00  0.00           H
ATOM   4043  CA  LEU A 905      20.860  40.950  64.420  1.00  0.00           C
ATOM   4044  HA  LEU A 905      20.950  42.010  64.260  1.00  0.00           H
ATOM   4045  CB  LEU A 905      21.260  40.200  63.170  1.00  0.00           C
ATOM   4046  HB1 LEU A 905      21.160  39.140  63.470  1.00  0.00           H
ATOM   4047  HB2 LEU A 905      22.310  40.400  62.870  1.00  0.00           H
ATOM   4048  CG  LEU A 905      20.450  40.400  61.890  1.00  0.00           C
ATOM   4049  HG  LEU A 905      19.380  40.190  62.080  1.00  0.00           H
ATOM   4050  CD1 LEU A 905      20.540  41.880  61.460  1.00  0.00           C
ATOM   4051 HD11 LEU A 905      19.890  41.980  60.560  1.00  0.00           H
ATOM   4052 HD12 LEU A 905      21.560  42.140  61.110  1.00  0.00           H
ATOM   4053 HD13 LEU A 905      20.140  42.610  62.190  1.00  0.00           H
ATOM   4054  CD2 LEU A 905      20.880  39.350  60.850  1.00  0.00           C
ATOM   4055 HD21 LEU A 905      21.960  39.320  60.580  1.00  0.00           H
ATOM   4056 HD22 LEU A 905      20.330  39.450  59.890  1.00  0.00           H
ATOM   4057 HD23 LEU A 905      20.670  38.340  61.280  1.00  0.00           H
ATOM   4058  C   LEU A 905      19.320  40.700  64.670  1.00  0.00           C
ATOM   4059  O   LEU A 905      18.970  39.550  64.920  1.00  0.00           O
ATOM   4060  N   GLY A 906      18.410  41.750  64.570  1.00  0.00           N
ATOM   4061  HN  GLY A 906      18.570  42.600  64.080  1.00  0.00           H
ATOM   4062  CA  GLY A 906      16.990  41.530  65.000  1.00  0.00           C
ATOM   4063  HA1 GLY A 906      16.900  40.510  65.290  1.00  0.00           H
ATOM   4064  HA2 GLY A 906      16.500  41.730  64.060  1.00  0.00           H
ATOM   4065  C   GLY A 906      16.590  42.280  66.140  1.00  0.00           C
ATOM   4066  O   GLY A 906      15.430  42.260  66.540  1.00  0.00           O
ATOM   4067  N   ASP A 907      17.460  43.150  66.690  1.00  0.00           N
ATOM   4068  HN  ASP A 907      18.400  43.290  66.390  1.00  0.00           H
ATOM   4069  CA  ASP A 907      17.040  44.010  67.740  1.00  0.00           C
ATOM   4070  HA  ASP A 907      16.330  43.480  68.370  1.00  0.00           H
ATOM   4071  CB  ASP A 907      18.240  44.340  68.660  1.00  0.00           C
ATOM   4072  HB1 ASP A 907      17.940  45.120  69.400  1.00  0.00           H
ATOM   4073  HB2 ASP A 907      19.070  44.720  68.030  1.00  0.00           H
ATOM   4074  CG  ASP A 907      18.740  43.190  69.580  1.00  0.00           C
ATOM   4075  OD1 ASP A 907      19.660  43.460  70.450  1.00  0.00           O
ATOM   4076  OD2 ASP A 907      18.280  42.020  69.700  1.00  0.00           O
ATOM   4077  C   ASP A 907      16.300  45.240  67.320  1.00  0.00           C
ATOM   4078  O   ASP A 907      15.290  45.580  67.960  1.00  0.00           O
ATOM   4079  N   ASN A 908      16.600  45.840  66.170  1.00  0.00           N
ATOM   4080  HN  ASN A 908      17.150  45.400  65.470  1.00  0.00           H
ATOM   4081  CA  ASN A 908      16.290  47.280  65.820  1.00  0.00           C
ATOM   4082  HA  ASN A 908      16.240  47.770  66.770  1.00  0.00           H
ATOM   4083  CB  ASN A 908      17.380  48.040  64.990  1.00  0.00           C
ATOM   4084  HB1 ASN A 908      17.190  49.130  64.960  1.00  0.00           H
ATOM   4085  HB2 ASN A 908      17.340  47.560  63.980  1.00  0.00           H
ATOM   4086  CG  ASN A 908      18.760  47.720  65.540  1.00  0.00           C
ATOM   4087  OD1 ASN A 908      19.440  46.820  65.050  1.00  0.00           O
ATOM   4088  ND2 ASN A 908      19.110  48.400  66.610  1.00  0.00           N
ATOM   4089 HD21 ASN A 908      20.030  48.370  66.980  1.00  0.00           H
ATOM   4090 HD22 ASN A 908      18.550  49.140  66.970  1.00  0.00           H
ATOM   4091  C   ASN A 908      14.970  47.490  65.190  1.00  0.00           C
ATOM   4092  O   ASN A 908      14.700  46.780  64.190  1.00  0.00           O
ATOM   4093  N   PRO A 909      14.040  48.360  65.660  1.00  0.00           N
ATOM   4094  CD  PRO A 909      14.310  49.340  66.740  1.00  0.00           C
ATOM   4095  HD1 PRO A 909      15.050  50.100  66.400  1.00  0.00           H
ATOM   4096  HD2 PRO A 909      14.800  48.900  67.640  1.00  0.00           H
ATOM   4097  CA  PRO A 909      12.910  48.850  64.880  1.00  0.00           C
ATOM   4098  HA  PRO A 909      12.230  48.020  64.710  1.00  0.00           H
ATOM   4099  CB  PRO A 909      12.410  50.140  65.560  1.00  0.00           C
ATOM   4100  HB1 PRO A 909      11.300  50.200  65.500  1.00  0.00           H
ATOM   4101  HB2 PRO A 909      12.810  51.020  65.020  1.00  0.00           H
ATOM   4102  CG  PRO A 909      13.020  50.160  66.930  1.00  0.00           C
ATOM   4103  HG1 PRO A 909      13.150  51.170  67.360  1.00  0.00           H
ATOM   4104  HG2 PRO A 909      12.310  49.600  67.580  1.00  0.00           H
ATOM   4105  C   PRO A 909      13.080  49.080  63.390  1.00  0.00           C
ATOM   4106  O   PRO A 909      14.170  49.430  62.950  1.00  0.00           O
ATOM   4107  N   TRP A 910      12.030  48.900  62.510  1.00  0.00           N
ATOM   4108  HN  TRP A 910      11.230  48.560  63.000  1.00  0.00           H
ATOM   4109  CA  TRP A 910      12.070  49.070  61.110  1.00  0.00           C
ATOM   4110  HA  TRP A 910      12.870  48.440  60.760  1.00  0.00           H
ATOM   4111  CB  TRP A 910      10.780  48.710  60.380  1.00  0.00           C
ATOM   4112  HB1 TRP A 910      10.330  47.750  60.740  1.00  0.00           H
ATOM   4113  HB2 TRP A 910      11.110  48.670  59.330  1.00  0.00           H
ATOM   4114  CG  TRP A 910       9.680  49.790  60.450  1.00  0.00           C
ATOM   4115  CD1 TRP A 910       8.720  49.930  61.470  1.00  0.00           C
ATOM   4116  HD1 TRP A 910       8.550  49.200  62.250  1.00  0.00           H
ATOM   4117  NE1 TRP A 910       7.990  51.040  61.250  1.00  0.00           N
ATOM   4118  HE1 TRP A 910       7.090  51.210  61.590  1.00  0.00           H
ATOM   4119  CE2 TRP A 910       8.450  51.580  60.000  1.00  0.00           C
ATOM   4120  CD2 TRP A 910       9.580  50.890  59.550  1.00  0.00           C
ATOM   4121  CE3 TRP A 910      10.310  51.360  58.430  1.00  0.00           C
ATOM   4122  HE3 TRP A 910      11.120  50.730  58.090  1.00  0.00           H
ATOM   4123  CZ3 TRP A 910       9.920  52.570  57.860  1.00  0.00           C
ATOM   4124  HZ3 TRP A 910      10.460  52.960  57.000  1.00  0.00           H
ATOM   4125  CZ2 TRP A 910       8.070  52.750  59.400  1.00  0.00           C
ATOM   4126  HZ2 TRP A 910       7.310  53.440  59.740  1.00  0.00           H
ATOM   4127  CH2 TRP A 910       8.850  53.240  58.370  1.00  0.00           C
ATOM   4128  HH2 TRP A 910       8.480  54.140  57.900  1.00  0.00           H
ATOM   4129  C   TRP A 910      12.530  50.480  60.690  1.00  0.00           C
ATOM   4130  O   TRP A 910      13.290  50.630  59.740  1.00  0.00           O
ATOM   4131  N   TRP A 911      12.080  51.510  61.400  1.00  0.00           N
ATOM   4132  HN  TRP A 911      11.400  51.300  62.110  1.00  0.00           H
ATOM   4133  CA  TRP A 911      12.530  52.900  61.170  1.00  0.00           C
ATOM   4134  HA  TRP A 911      12.410  53.060  60.100  1.00  0.00           H
ATOM   4135  CB  TRP A 911      11.790  53.950  62.010  1.00  0.00           C
ATOM   4136  HB1 TRP A 911      11.870  53.530  63.030  1.00  0.00           H
ATOM   4137  HB2 TRP A 911      10.710  53.870  61.760  1.00  0.00           H
ATOM   4138  CG  TRP A 911      12.060  55.460  61.900  1.00  0.00           C
ATOM   4139  CD1 TRP A 911      12.640  56.170  62.940  1.00  0.00           C
ATOM   4140  HD1 TRP A 911      12.970  55.790  63.890  1.00  0.00           H
ATOM   4141  NE1 TRP A 911      12.900  57.490  62.480  1.00  0.00           N
ATOM   4142  HE1 TRP A 911      13.410  58.220  62.890  1.00  0.00           H
ATOM   4143  CE2 TRP A 911      12.530  57.560  61.200  1.00  0.00           C
ATOM   4144  CD2 TRP A 911      11.980  56.310  60.830  1.00  0.00           C
ATOM   4145  CE3 TRP A 911      11.590  56.120  59.480  1.00  0.00           C
ATOM   4146  HE3 TRP A 911      11.290  55.140  59.140  1.00  0.00           H
ATOM   4147  CZ3 TRP A 911      11.700  57.150  58.600  1.00  0.00           C
ATOM   4148  HZ3 TRP A 911      11.310  56.960  57.600  1.00  0.00           H
ATOM   4149  CZ2 TRP A 911      12.520  58.680  60.340  1.00  0.00           C
ATOM   4150  HZ2 TRP A 911      12.750  59.680  60.690  1.00  0.00           H
ATOM   4151  CH2 TRP A 911      12.200  58.420  58.970  1.00  0.00           C
ATOM   4152  HH2 TRP A 911      12.000  59.200  58.240  1.00  0.00           H
ATOM   4153  C   TRP A 911      14.060  53.000  61.400  1.00  0.00           C
ATOM   4154  O   TRP A 911      14.790  53.550  60.590  1.00  0.00           O
ATOM   4155  N   THR A 912      14.560  52.300  62.470  1.00  0.00           N
ATOM   4156  HN  THR A 912      13.910  51.820  63.070  1.00  0.00           H
ATOM   4157  CA  THR A 912      16.010  52.330  62.780  1.00  0.00           C
ATOM   4158  HA  THR A 912      16.240  53.390  62.790  1.00  0.00           H
ATOM   4159  CB  THR A 912      16.400  51.730  64.130  1.00  0.00           C
ATOM   4160  HB  THR A 912      16.020  50.690  64.110  1.00  0.00           H
ATOM   4161  OG1 THR A 912      15.910  52.620  65.160  1.00  0.00           O
ATOM   4162  HG1 THR A 912      14.980  52.790  64.950  1.00  0.00           H
ATOM   4163  CG2 THR A 912      17.990  51.780  64.230  1.00  0.00           C
ATOM   4164 HG21 THR A 912      18.350  52.830  64.260  1.00  0.00           H
ATOM   4165 HG22 THR A 912      18.590  51.170  63.520  1.00  0.00           H
ATOM   4166 HG23 THR A 912      18.310  51.420  65.240  1.00  0.00           H
ATOM   4167  C   THR A 912      16.790  51.730  61.620  1.00  0.00           C
ATOM   4168  O   THR A 912      17.870  52.210  61.160  1.00  0.00           O
ATOM   4169  N   LEU A 913      16.220  50.620  61.100  1.00  0.00           N
ATOM   4170  HN  LEU A 913      15.460  50.220  61.610  1.00  0.00           H
ATOM   4171  CA  LEU A 913      16.750  49.890  59.970  1.00  0.00           C
ATOM   4172  HA  LEU A 913      17.780  49.670  60.260  1.00  0.00           H
ATOM   4173  CB  LEU A 913      16.000  48.540  59.630  1.00  0.00           C
ATOM   4174  HB1 LEU A 913      16.470  48.110  58.720  1.00  0.00           H
ATOM   4175  HB2 LEU A 913      14.970  48.830  59.330  1.00  0.00           H
ATOM   4176  CG  LEU A 913      15.930  47.550  60.820  1.00  0.00           C
ATOM   4177  HG  LEU A 913      15.680  48.080  61.770  1.00  0.00           H
ATOM   4178  CD1 LEU A 913      14.880  46.460  60.550  1.00  0.00           C
ATOM   4179 HD11 LEU A 913      15.260  45.690  59.840  1.00  0.00           H
ATOM   4180 HD12 LEU A 913      14.020  46.950  60.070  1.00  0.00           H
ATOM   4181 HD13 LEU A 913      14.580  45.920  61.480  1.00  0.00           H
ATOM   4182  CD2 LEU A 913      17.260  46.980  61.100  1.00  0.00           C
ATOM   4183 HD21 LEU A 913      17.520  46.280  60.270  1.00  0.00           H
ATOM   4184 HD22 LEU A 913      17.220  46.480  62.090  1.00  0.00           H
ATOM   4185 HD23 LEU A 913      17.960  47.810  61.280  1.00  0.00           H
ATOM   4186  C   LEU A 913      16.730  50.810  58.710  1.00  0.00           C
ATOM   4187  O   LEU A 913      17.780  50.950  58.130  1.00  0.00           O
ATOM   4188  N   LEU A 914      15.610  51.550  58.400  1.00  0.00           N
ATOM   4189  HN  LEU A 914      14.770  51.380  58.900  1.00  0.00           H
ATOM   4190  CA  LEU A 914      15.650  52.560  57.380  1.00  0.00           C
ATOM   4191  HA  LEU A 914      15.900  52.080  56.450  1.00  0.00           H
ATOM   4192  CB  LEU A 914      14.220  53.210  57.110  1.00  0.00           C
ATOM   4193  HB1 LEU A 914      13.930  53.810  57.990  1.00  0.00           H
ATOM   4194  HB2 LEU A 914      13.570  52.310  56.920  1.00  0.00           H
ATOM   4195  CG  LEU A 914      14.040  54.020  55.740  1.00  0.00           C
ATOM   4196  HG  LEU A 914      14.710  54.910  55.690  1.00  0.00           H
ATOM   4197  CD1 LEU A 914      14.270  52.980  54.610  1.00  0.00           C
ATOM   4198 HD11 LEU A 914      13.850  51.970  54.760  1.00  0.00           H
ATOM   4199 HD12 LEU A 914      15.350  52.840  54.410  1.00  0.00           H
ATOM   4200 HD13 LEU A 914      13.870  53.370  53.650  1.00  0.00           H
ATOM   4201  CD2 LEU A 914      12.620  54.530  55.710  1.00  0.00           C
ATOM   4202 HD21 LEU A 914      12.610  55.200  54.820  1.00  0.00           H
ATOM   4203 HD22 LEU A 914      12.460  55.260  56.540  1.00  0.00           H
ATOM   4204 HD23 LEU A 914      11.850  53.750  55.650  1.00  0.00           H
ATOM   4205  C   LEU A 914      16.700  53.700  57.520  1.00  0.00           C
ATOM   4206  O   LEU A 914      17.340  54.120  56.550  1.00  0.00           O
ATOM   4207  N   ILE A 915      16.770  54.260  58.710  1.00  0.00           N
ATOM   4208  HN  ILE A 915      16.110  53.910  59.360  1.00  0.00           H
ATOM   4209  CA  ILE A 915      17.750  55.320  58.980  1.00  0.00           C
ATOM   4210  HA  ILE A 915      17.720  56.090  58.240  1.00  0.00           H
ATOM   4211  CB  ILE A 915      17.460  55.990  60.330  1.00  0.00           C
ATOM   4212  HB  ILE A 915      17.380  55.230  61.130  1.00  0.00           H
ATOM   4213  CG2 ILE A 915      18.540  56.990  60.570  1.00  0.00           C
ATOM   4214 HG21 ILE A 915      19.410  56.610  61.130  1.00  0.00           H
ATOM   4215 HG22 ILE A 915      18.100  57.850  61.110  1.00  0.00           H
ATOM   4216 HG23 ILE A 915      18.900  57.570  59.680  1.00  0.00           H
ATOM   4217  CG1 ILE A 915      16.090  56.670  60.260  1.00  0.00           C
ATOM   4218 HG11 ILE A 915      15.900  56.980  61.310  1.00  0.00           H
ATOM   4219 HG12 ILE A 915      15.320  55.890  60.070  1.00  0.00           H
ATOM   4220  CD  ILE A 915      15.900  57.880  59.300  1.00  0.00           C
ATOM   4221  HD1 ILE A 915      14.850  58.230  59.310  1.00  0.00           H
ATOM   4222  HD2 ILE A 915      15.990  57.610  58.220  1.00  0.00           H
ATOM   4223  HD3 ILE A 915      16.560  58.760  59.430  1.00  0.00           H
ATOM   4224  C   ILE A 915      19.250  54.860  58.760  1.00  0.00           C
ATOM   4225  O   ILE A 915      20.050  55.580  58.160  1.00  0.00           O
ATOM   4226  N   ALA A 916      19.570  53.600  59.260  1.00  0.00           N
ATOM   4227  HN  ALA A 916      18.770  53.120  59.560  1.00  0.00           H
ATOM   4228  CA  ALA A 916      20.870  52.990  59.090  1.00  0.00           C
ATOM   4229  HA  ALA A 916      21.660  53.580  59.530  1.00  0.00           H
ATOM   4230  CB  ALA A 916      20.770  51.630  59.820  1.00  0.00           C
ATOM   4231  HB1 ALA A 916      20.530  51.870  60.870  1.00  0.00           H
ATOM   4232  HB2 ALA A 916      21.670  51.010  59.640  1.00  0.00           H
ATOM   4233  HB3 ALA A 916      19.850  51.140  59.410  1.00  0.00           H
ATOM   4234  C   ALA A 916      21.330  52.830  57.700  1.00  0.00           C
ATOM   4235  O   ALA A 916      22.460  52.640  57.360  1.00  0.00           O
ATOM   4236  N   ALA A 917      20.430  52.960  56.680  1.00  0.00           N
ATOM   4237  HN  ALA A 917      19.470  53.090  56.940  1.00  0.00           H
ATOM   4238  CA  ALA A 917      20.760  52.960  55.260  1.00  0.00           C
ATOM   4239  HA  ALA A 917      21.210  52.000  55.040  1.00  0.00           H
ATOM   4240  CB  ALA A 917      19.520  53.160  54.440  1.00  0.00           C
ATOM   4241  HB1 ALA A 917      18.720  52.560  54.950  1.00  0.00           H
ATOM   4242  HB2 ALA A 917      19.760  52.770  53.430  1.00  0.00           H
ATOM   4243  HB3 ALA A 917      19.200  54.210  54.330  1.00  0.00           H
ATOM   4244  C   ALA A 917      21.700  54.080  54.890  1.00  0.00           C
ATOM   4245  O   ALA A 917      22.670  53.860  54.160  1.00  0.00           O
ATOM   4246  N   ILE A 918      21.500  55.290  55.500  1.00  0.00           N
ATOM   4247  HN  ILE A 918      20.710  55.510  56.070  1.00  0.00           H
ATOM   4248  CA  ILE A 918      22.340  56.400  55.100  1.00  0.00           C
ATOM   4249  HA  ILE A 918      22.490  56.290  54.040  1.00  0.00           H
ATOM   4250  CB  ILE A 918      21.690  57.780  55.430  1.00  0.00           C
ATOM   4251  HB  ILE A 918      21.420  57.870  56.500  1.00  0.00           H
ATOM   4252  CG2 ILE A 918      22.660  58.950  55.050  1.00  0.00           C
ATOM   4253 HG21 ILE A 918      22.090  59.890  55.240  1.00  0.00           H
ATOM   4254 HG22 ILE A 918      22.930  58.860  53.970  1.00  0.00           H
ATOM   4255 HG23 ILE A 918      23.490  58.860  55.780  1.00  0.00           H
ATOM   4256  CG1 ILE A 918      20.340  57.870  54.680  1.00  0.00           C
ATOM   4257 HG11 ILE A 918      20.040  58.950  54.660  1.00  0.00           H
ATOM   4258 HG12 ILE A 918      19.600  57.390  55.360  1.00  0.00           H
ATOM   4259  CD  ILE A 918      20.350  57.420  53.240  1.00  0.00           C
ATOM   4260  HD1 ILE A 918      19.470  57.890  52.720  1.00  0.00           H
ATOM   4261  HD2 ILE A 918      20.320  56.310  53.210  1.00  0.00           H
ATOM   4262  HD3 ILE A 918      21.250  57.800  52.720  1.00  0.00           H
ATOM   4263  C   ILE A 918      23.880  56.240  55.500  1.00  0.00           C
ATOM   4264  O   ILE A 918      24.760  56.530  54.660  1.00  0.00           O
ATOM   4265  N   PRO A 919      24.300  55.710  56.680  1.00  0.00           N
ATOM   4266  CD  PRO A 919      23.400  55.880  57.880  1.00  0.00           C
ATOM   4267  HD1 PRO A 919      22.990  54.850  57.980  1.00  0.00           H
ATOM   4268  HD2 PRO A 919      22.600  56.620  57.660  1.00  0.00           H
ATOM   4269  CA  PRO A 919      25.680  55.600  57.000  1.00  0.00           C
ATOM   4270  HA  PRO A 919      26.230  56.450  56.620  1.00  0.00           H
ATOM   4271  CB  PRO A 919      25.570  55.510  58.570  1.00  0.00           C
ATOM   4272  HB1 PRO A 919      26.500  55.950  59.000  1.00  0.00           H
ATOM   4273  HB2 PRO A 919      25.540  54.430  58.880  1.00  0.00           H
ATOM   4274  CG  PRO A 919      24.330  56.200  59.050  1.00  0.00           C
ATOM   4275  HG1 PRO A 919      23.940  55.800  60.020  1.00  0.00           H
ATOM   4276  HG2 PRO A 919      24.470  57.300  59.100  1.00  0.00           H
ATOM   4277  C   PRO A 919      26.350  54.400  56.340  1.00  0.00           C
ATOM   4278  O   PRO A 919      27.570  54.390  56.160  1.00  0.00           O
ATOM   4279  N   ALA A 920      25.500  53.410  55.960  1.00  0.00           N
ATOM   4280  HN  ALA A 920      24.520  53.440  56.140  1.00  0.00           H
ATOM   4281  CA  ALA A 920      25.960  52.370  55.140  1.00  0.00           C
ATOM   4282  HA  ALA A 920      26.880  51.880  55.440  1.00  0.00           H
ATOM   4283  CB  ALA A 920      24.970  51.230  55.090  1.00  0.00           C
ATOM   4284  HB1 ALA A 920      25.250  50.510  54.290  1.00  0.00           H
ATOM   4285  HB2 ALA A 920      23.970  51.640  54.800  1.00  0.00           H
ATOM   4286  HB3 ALA A 920      24.840  50.800  56.110  1.00  0.00           H
ATOM   4287  C   ALA A 920      26.360  52.830  53.730  1.00  0.00           C
ATOM   4288  O   ALA A 920      27.240  52.290  53.080  1.00  0.00           O
ATOM   4289  N   LEU A 921      25.740  53.920  53.170  1.00  0.00           N
ATOM   4290  HN  LEU A 921      24.970  54.430  53.550  1.00  0.00           H
ATOM   4291  CA  LEU A 921      26.200  54.520  51.960  1.00  0.00           C
ATOM   4292  HA  LEU A 921      26.320  53.670  51.310  1.00  0.00           H
ATOM   4293  CB  LEU A 921      25.110  55.550  51.420  1.00  0.00           C
ATOM   4294  HB1 LEU A 921      25.120  56.370  52.150  1.00  0.00           H
ATOM   4295  HB2 LEU A 921      24.130  55.040  51.280  1.00  0.00           H
ATOM   4296  CG  LEU A 921      25.500  56.310  50.190  1.00  0.00           C
ATOM   4297  HG  LEU A 921      26.460  56.880  50.290  1.00  0.00           H
ATOM   4298  CD1 LEU A 921      25.840  55.410  48.940  1.00  0.00           C
ATOM   4299 HD11 LEU A 921      26.530  55.930  48.240  1.00  0.00           H
ATOM   4300 HD12 LEU A 921      24.900  55.220  48.400  1.00  0.00           H
ATOM   4301 HD13 LEU A 921      26.420  54.470  49.110  1.00  0.00           H
ATOM   4302  CD2 LEU A 921      24.350  57.270  49.920  1.00  0.00           C
ATOM   4303 HD21 LEU A 921      23.420  56.670  49.860  1.00  0.00           H
ATOM   4304 HD22 LEU A 921      24.380  57.720  48.900  1.00  0.00           H
ATOM   4305 HD23 LEU A 921      24.320  58.070  50.680  1.00  0.00           H
ATOM   4306  C   LEU A 921      27.600  55.120  52.000  1.00  0.00           C
ATOM   4307  O   LEU A 921      28.340  54.960  51.070  1.00  0.00           O
ATOM   4308  N   LEU A 922      27.940  55.650  53.180  1.00  0.00           N
ATOM   4309  HN  LEU A 922      27.300  55.640  53.940  1.00  0.00           H
ATOM   4310  CA  LEU A 922      29.250  56.170  53.380  1.00  0.00           C
ATOM   4311  HA  LEU A 922      29.500  56.710  52.480  1.00  0.00           H
ATOM   4312  CB  LEU A 922      29.190  57.070  54.650  1.00  0.00           C
ATOM   4313  HB1 LEU A 922      28.940  56.530  55.590  1.00  0.00           H
ATOM   4314  HB2 LEU A 922      28.340  57.730  54.420  1.00  0.00           H
ATOM   4315  CG  LEU A 922      30.330  58.060  54.930  1.00  0.00           C
ATOM   4316  HG  LEU A 922      31.290  57.530  55.010  1.00  0.00           H
ATOM   4317  CD1 LEU A 922      30.590  59.210  53.950  1.00  0.00           C
ATOM   4318 HD11 LEU A 922      31.540  59.680  54.260  1.00  0.00           H
ATOM   4319 HD12 LEU A 922      29.830  60.020  53.920  1.00  0.00           H
ATOM   4320 HD13 LEU A 922      30.730  58.730  52.950  1.00  0.00           H
ATOM   4321  CD2 LEU A 922      30.070  58.690  56.280  1.00  0.00           C
ATOM   4322 HD21 LEU A 922      29.000  58.980  56.380  1.00  0.00           H
ATOM   4323 HD22 LEU A 922      30.670  59.620  56.430  1.00  0.00           H
ATOM   4324 HD23 LEU A 922      30.430  58.060  57.110  1.00  0.00           H
ATOM   4325  C   LEU A 922      30.320  55.060  53.510  1.00  0.00           C
ATOM   4326  O   LEU A 922      31.360  55.160  52.850  1.00  0.00           O
ATOM   4327  N   CYS A 923      30.010  53.890  54.150  1.00  0.00           N
ATOM   4328  HN  CYS A 923      29.140  53.790  54.650  1.00  0.00           H
ATOM   4329  CA  CYS A 923      30.840  52.720  54.160  1.00  0.00           C
ATOM   4330  HA  CYS A 923      31.860  53.040  54.330  1.00  0.00           H
ATOM   4331  CB  CYS A 923      30.400  51.850  55.330  1.00  0.00           C
ATOM   4332  HB1 CYS A 923      29.390  51.400  55.240  1.00  0.00           H
ATOM   4333  HB2 CYS A 923      30.320  52.410  56.290  1.00  0.00           H
ATOM   4334  SG  CYS A 923      31.540  50.490  55.510  1.00  0.00           S
ATOM   4335  HG1 CYS A 923      30.740  49.570  55.000  1.00  0.00           H
ATOM   4336  C   CYS A 923      30.880  52.100  52.790  1.00  0.00           C
ATOM   4337  O   CYS A 923      31.880  51.590  52.350  1.00  0.00           O
ATOM   4338  N   THR A 924      29.810  52.220  51.990  1.00  0.00           N
ATOM   4339  HN  THR A 924      29.100  52.830  52.320  1.00  0.00           H
ATOM   4340  CA  THR A 924      29.800  51.610  50.620  1.00  0.00           C
ATOM   4341  HA  THR A 924      30.080  50.570  50.730  1.00  0.00           H
ATOM   4342  CB  THR A 924      28.500  51.620  49.840  1.00  0.00           C
ATOM   4343  HB  THR A 924      28.130  52.660  49.700  1.00  0.00           H
ATOM   4344  OG1 THR A 924      27.500  50.970  50.650  1.00  0.00           O
ATOM   4345  HG1 THR A 924      27.410  51.380  51.510  1.00  0.00           H
ATOM   4346  CG2 THR A 924      28.570  51.000  48.440  1.00  0.00           C
ATOM   4347 HG21 THR A 924      27.590  51.030  47.930  1.00  0.00           H
ATOM   4348 HG22 THR A 924      28.950  49.960  48.490  1.00  0.00           H
ATOM   4349 HG23 THR A 924      29.220  51.700  47.870  1.00  0.00           H
ATOM   4350  C   THR A 924      30.900  52.110  49.780  1.00  0.00           C
ATOM   4351  O   THR A 924      31.560  51.340  49.130  1.00  0.00           O
ATOM   4352  N   ILE A 925      31.040  53.500  49.850  1.00  0.00           N
ATOM   4353  HN  ILE A 925      30.380  54.070  50.330  1.00  0.00           H
ATOM   4354  CA  ILE A 925      32.060  54.280  49.150  1.00  0.00           C
ATOM   4355  HA  ILE A 925      31.800  54.040  48.140  1.00  0.00           H
ATOM   4356  CB  ILE A 925      31.940  55.820  49.460  1.00  0.00           C
ATOM   4357  HB  ILE A 925      32.020  55.910  50.570  1.00  0.00           H
ATOM   4358  CG2 ILE A 925      33.070  56.640  48.770  1.00  0.00           C
ATOM   4359 HG21 ILE A 925      34.030  56.360  49.230  1.00  0.00           H
ATOM   4360 HG22 ILE A 925      32.930  57.730  48.920  1.00  0.00           H
ATOM   4361 HG23 ILE A 925      33.140  56.450  47.680  1.00  0.00           H
ATOM   4362  CG1 ILE A 925      30.570  56.320  49.050  1.00  0.00           C
ATOM   4363 HG11 ILE A 925      29.830  55.570  49.400  1.00  0.00           H
ATOM   4364 HG12 ILE A 925      30.570  56.430  47.950  1.00  0.00           H
ATOM   4365  CD  ILE A 925      30.310  57.830  49.630  1.00  0.00           C
ATOM   4366  HD1 ILE A 925      30.980  58.630  49.240  1.00  0.00           H
ATOM   4367  HD2 ILE A 925      30.490  57.870  50.730  1.00  0.00           H
ATOM   4368  HD3 ILE A 925      29.230  58.080  49.510  1.00  0.00           H
ATOM   4369  C   ILE A 925      33.490  53.780  49.260  1.00  0.00           C
ATOM   4370  O   ILE A 925      34.130  53.470  48.250  1.00  0.00           O
ATOM   4371  N   LEU A 926      33.920  53.600  50.520  1.00  0.00           N
ATOM   4372  HN  LEU A 926      33.390  53.900  51.320  1.00  0.00           H
ATOM   4373  CA  LEU A 926      35.090  52.910  51.010  1.00  0.00           C
ATOM   4374  HA  LEU A 926      35.930  53.470  50.600  1.00  0.00           H
ATOM   4375  CB  LEU A 926      35.100  52.840  52.620  1.00  0.00           C
ATOM   4376  HB1 LEU A 926      35.710  52.010  53.040  1.00  0.00           H
ATOM   4377  HB2 LEU A 926      34.050  52.610  52.930  1.00  0.00           H
ATOM   4378  CG  LEU A 926      35.510  54.090  53.400  1.00  0.00           C
ATOM   4379  HG  LEU A 926      36.610  54.300  53.350  1.00  0.00           H
ATOM   4380  CD1 LEU A 926      34.780  55.420  53.130  1.00  0.00           C
ATOM   4381 HD11 LEU A 926      34.640  55.640  52.050  1.00  0.00           H
ATOM   4382 HD12 LEU A 926      35.290  56.250  53.680  1.00  0.00           H
ATOM   4383 HD13 LEU A 926      33.780  55.340  53.630  1.00  0.00           H
ATOM   4384  CD2 LEU A 926      35.210  53.780  54.890  1.00  0.00           C
ATOM   4385 HD21 LEU A 926      35.600  54.650  55.460  1.00  0.00           H
ATOM   4386 HD22 LEU A 926      35.810  52.900  55.230  1.00  0.00           H
ATOM   4387 HD23 LEU A 926      34.130  53.610  55.030  1.00  0.00           H
ATOM   4388  C   LEU A 926      35.300  51.510  50.580  1.00  0.00           C
ATOM   4389  O   LEU A 926      36.400  51.150  50.100  1.00  0.00           O
ATOM   4390  N   ILE A 927      34.310  50.610  50.690  1.00  0.00           N
ATOM   4391  HN  ILE A 927      33.470  50.910  51.130  1.00  0.00           H
ATOM   4392  CA  ILE A 927      34.310  49.220  50.270  1.00  0.00           C
ATOM   4393  HA  ILE A 927      35.250  48.770  50.570  1.00  0.00           H
ATOM   4394  CB  ILE A 927      33.290  48.350  50.800  1.00  0.00           C
ATOM   4395  HB  ILE A 927      32.280  48.650  50.420  1.00  0.00           H
ATOM   4396  CG2 ILE A 927      33.500  46.960  50.160  1.00  0.00           C
ATOM   4397 HG21 ILE A 927      33.110  46.830  49.120  1.00  0.00           H
ATOM   4398 HG22 ILE A 927      33.020  46.170  50.770  1.00  0.00           H
ATOM   4399 HG23 ILE A 927      34.580  46.710  50.170  1.00  0.00           H
ATOM   4400  CG1 ILE A 927      33.220  48.370  52.340  1.00  0.00           C
ATOM   4401 HG11 ILE A 927      32.220  48.020  52.680  1.00  0.00           H
ATOM   4402 HG12 ILE A 927      33.110  49.430  52.670  1.00  0.00           H
ATOM   4403  CD  ILE A 927      34.350  47.680  53.100  1.00  0.00           C
ATOM   4404  HD1 ILE A 927      35.240  48.310  52.950  1.00  0.00           H
ATOM   4405  HD2 ILE A 927      34.400  46.610  52.780  1.00  0.00           H
ATOM   4406  HD3 ILE A 927      34.160  47.580  54.200  1.00  0.00           H
ATOM   4407  C   ILE A 927      34.440  49.150  48.720  1.00  0.00           C
ATOM   4408  O   ILE A 927      35.240  48.400  48.220  1.00  0.00           O
ATOM   4409  N   PHE A 928      33.770  50.090  48.010  1.00  0.00           N
ATOM   4410  HN  PHE A 928      33.130  50.700  48.480  1.00  0.00           H
ATOM   4411  CA  PHE A 928      33.800  50.340  46.540  1.00  0.00           C
ATOM   4412  HA  PHE A 928      33.570  49.420  46.020  1.00  0.00           H
ATOM   4413  CB  PHE A 928      32.630  51.260  46.150  1.00  0.00           C
ATOM   4414  HB1 PHE A 928      32.620  52.250  46.660  1.00  0.00           H
ATOM   4415  HB2 PHE A 928      31.600  50.910  46.390  1.00  0.00           H
ATOM   4416  CG  PHE A 928      32.450  51.590  44.700  1.00  0.00           C
ATOM   4417  CD1 PHE A 928      31.990  50.610  43.780  1.00  0.00           C
ATOM   4418  HD1 PHE A 928      31.730  49.600  44.060  1.00  0.00           H
ATOM   4419  CE1 PHE A 928      31.870  50.840  42.420  1.00  0.00           C
ATOM   4420  HE1 PHE A 928      31.650  50.030  41.730  1.00  0.00           H
ATOM   4421  CZ  PHE A 928      32.040  52.180  41.920  1.00  0.00           C
ATOM   4422  HZ  PHE A 928      32.040  52.430  40.870  1.00  0.00           H
ATOM   4423  CD2 PHE A 928      32.660  52.850  44.210  1.00  0.00           C
ATOM   4424  HD2 PHE A 928      33.060  53.690  44.760  1.00  0.00           H
ATOM   4425  CE2 PHE A 928      32.490  53.110  42.850  1.00  0.00           C
ATOM   4426  HE2 PHE A 928      32.730  54.090  42.450  1.00  0.00           H
ATOM   4427  C   PHE A 928      35.100  50.820  46.050  1.00  0.00           C
ATOM   4428  O   PHE A 928      35.630  50.230  45.100  1.00  0.00           O
ATOM   4429  N   MET A 929      35.640  51.890  46.700  1.00  0.00           N
ATOM   4430  HN  MET A 929      35.260  52.370  47.500  1.00  0.00           H
ATOM   4431  CA  MET A 929      36.890  52.460  46.300  1.00  0.00           C
ATOM   4432  HA  MET A 929      36.830  52.740  45.270  1.00  0.00           H
ATOM   4433  CB  MET A 929      37.210  53.770  47.180  1.00  0.00           C
ATOM   4434  HB1 MET A 929      38.280  53.830  47.420  1.00  0.00           H
ATOM   4435  HB2 MET A 929      36.830  53.520  48.190  1.00  0.00           H
ATOM   4436  CG  MET A 929      36.570  55.070  46.670  1.00  0.00           C
ATOM   4437  HG1 MET A 929      36.540  55.850  47.470  1.00  0.00           H
ATOM   4438  HG2 MET A 929      35.510  55.080  46.310  1.00  0.00           H
ATOM   4439  SD  MET A 929      37.500  55.860  45.300  1.00  0.00           S
ATOM   4440  CE  MET A 929      38.990  56.000  46.210  1.00  0.00           C
ATOM   4441  HE1 MET A 929      39.520  56.900  45.820  1.00  0.00           H
ATOM   4442  HE2 MET A 929      39.640  55.110  46.070  1.00  0.00           H
ATOM   4443  HE3 MET A 929      38.790  56.110  47.290  1.00  0.00           H
ATOM   4444  C   MET A 929      38.100  51.580  46.340  1.00  0.00           C
ATOM   4445  O   MET A 929      38.970  51.550  45.420  1.00  0.00           O
ATOM   4446  N   ASP A 930      38.240  50.850  47.470  1.00  0.00           N
ATOM   4447  HN  ASP A 930      37.560  50.950  48.200  1.00  0.00           H
ATOM   4448  CA  ASP A 930      39.370  49.930  47.600  1.00  0.00           C
ATOM   4449  HA  ASP A 930      40.240  50.420  47.170  1.00  0.00           H
ATOM   4450  CB  ASP A 930      39.760  49.700  49.150  1.00  0.00           C
ATOM   4451  HB1 ASP A 930      40.430  48.820  49.270  1.00  0.00           H
ATOM   4452  HB2 ASP A 930      38.780  49.350  49.590  1.00  0.00           H
ATOM   4453  CG  ASP A 930      40.330  50.870  49.750  1.00  0.00           C
ATOM   4454  OD1 ASP A 930      40.770  50.720  50.940  1.00  0.00           O
ATOM   4455  OD2 ASP A 930      40.590  51.940  49.160  1.00  0.00           O
ATOM   4456  C   ASP A 930      39.270  48.550  46.760  1.00  0.00           C
ATOM   4457  O   ASP A 930      40.250  48.030  46.220  1.00  0.00           O
ATOM   4458  N   GLN A 931      37.980  48.120  46.530  1.00  0.00           N
ATOM   4459  HN  GLN A 931      37.250  48.630  46.950  1.00  0.00           H
ATOM   4460  CA  GLN A 931      37.710  47.230  45.430  1.00  0.00           C
ATOM   4461  HA  GLN A 931      38.440  46.440  45.520  1.00  0.00           H
ATOM   4462  CB  GLN A 931      36.340  46.550  45.360  1.00  0.00           C
ATOM   4463  HB1 GLN A 931      35.450  47.210  45.180  1.00  0.00           H
ATOM   4464  HB2 GLN A 931      36.170  46.080  46.350  1.00  0.00           H
ATOM   4465  CG  GLN A 931      36.210  45.440  44.330  1.00  0.00           C
ATOM   4466  HG1 GLN A 931      36.050  45.880  43.330  1.00  0.00           H
ATOM   4467  HG2 GLN A 931      35.310  44.810  44.480  1.00  0.00           H
ATOM   4468  CD  GLN A 931      37.390  44.440  44.410  1.00  0.00           C
ATOM   4469  OE1 GLN A 931      37.990  44.180  45.440  1.00  0.00           O
ATOM   4470  NE2 GLN A 931      37.730  43.930  43.190  1.00  0.00           N
ATOM   4471 HE21 GLN A 931      38.470  43.250  43.100  1.00  0.00           H
ATOM   4472 HE22 GLN A 931      37.210  44.300  42.420  1.00  0.00           H
ATOM   4473  C   GLN A 931      38.090  47.700  44.040  1.00  0.00           C
ATOM   4474  O   GLN A 931      38.830  47.000  43.330  1.00  0.00           O
ATOM   4475  N   GLN A 932      37.650  48.890  43.640  1.00  0.00           N
ATOM   4476  HN  GLN A 932      37.110  49.400  44.310  1.00  0.00           H
ATOM   4477  CA  GLN A 932      37.780  49.260  42.230  1.00  0.00           C
ATOM   4478  HA  GLN A 932      37.700  48.340  41.670  1.00  0.00           H
ATOM   4479  CB  GLN A 932      36.680  50.310  41.900  1.00  0.00           C
ATOM   4480  HB1 GLN A 932      36.920  50.800  40.930  1.00  0.00           H
ATOM   4481  HB2 GLN A 932      36.730  51.190  42.560  1.00  0.00           H
ATOM   4482  CG  GLN A 932      35.250  49.790  41.850  1.00  0.00           C
ATOM   4483  HG1 GLN A 932      34.460  50.560  41.920  1.00  0.00           H
ATOM   4484  HG2 GLN A 932      34.970  49.110  42.680  1.00  0.00           H
ATOM   4485  CD  GLN A 932      34.950  48.910  40.620  1.00  0.00           C
ATOM   4486  OE1 GLN A 932      35.740  47.980  40.260  1.00  0.00           O
ATOM   4487  NE2 GLN A 932      33.820  49.150  39.950  1.00  0.00           N
ATOM   4488 HE21 GLN A 932      33.650  48.770  39.040  1.00  0.00           H
ATOM   4489 HE22 GLN A 932      33.230  49.930  40.190  1.00  0.00           H
ATOM   4490  C   GLN A 932      39.110  49.740  41.820  1.00  0.00           C
ATOM   4491  O   GLN A 932      39.550  49.240  40.810  1.00  0.00           O
ATOM   4492  N   ILE A 933      39.710  50.650  42.600  1.00  0.00           N
ATOM   4493  HN  ILE A 933      39.370  51.030  43.460  1.00  0.00           H
ATOM   4494  CA  ILE A 933      40.950  51.320  42.130  1.00  0.00           C
ATOM   4495  HA  ILE A 933      40.800  51.650  41.110  1.00  0.00           H
ATOM   4496  CB  ILE A 933      41.300  52.410  43.020  1.00  0.00           C
ATOM   4497  HB  ILE A 933      41.370  52.010  44.060  1.00  0.00           H
ATOM   4498  CG2 ILE A 933      42.650  53.180  42.600  1.00  0.00           C
ATOM   4499 HG21 ILE A 933      42.770  53.430  41.530  1.00  0.00           H
ATOM   4500 HG22 ILE A 933      43.510  52.600  42.980  1.00  0.00           H
ATOM   4501 HG23 ILE A 933      42.600  54.140  43.150  1.00  0.00           H
ATOM   4502  CG1 ILE A 933      40.140  53.430  43.120  1.00  0.00           C
ATOM   4503 HG11 ILE A 933      40.340  54.090  44.000  1.00  0.00           H
ATOM   4504 HG12 ILE A 933      39.170  52.960  43.350  1.00  0.00           H
ATOM   4505  CD  ILE A 933      40.020  54.340  41.870  1.00  0.00           C
ATOM   4506  HD1 ILE A 933      39.190  55.080  41.950  1.00  0.00           H
ATOM   4507  HD2 ILE A 933      39.960  53.800  40.910  1.00  0.00           H
ATOM   4508  HD3 ILE A 933      40.980  54.880  41.790  1.00  0.00           H
ATOM   4509  C   ILE A 933      42.050  50.290  42.060  1.00  0.00           C
ATOM   4510  O   ILE A 933      42.850  50.230  41.170  1.00  0.00           O
ATOM   4511  N   THR A 934      42.030  49.340  43.010  1.00  0.00           N
ATOM   4512  HN  THR A 934      41.340  49.310  43.740  1.00  0.00           H
ATOM   4513  CA  THR A 934      43.000  48.260  43.040  1.00  0.00           C
ATOM   4514  HA  THR A 934      44.010  48.620  43.040  1.00  0.00           H
ATOM   4515  CB  THR A 934      42.930  47.500  44.330  1.00  0.00           C
ATOM   4516  HB  THR A 934      41.880  47.230  44.560  1.00  0.00           H
ATOM   4517  OG1 THR A 934      43.380  48.250  45.440  1.00  0.00           O
ATOM   4518  HG1 THR A 934      42.710  48.120  46.120  1.00  0.00           H
ATOM   4519  CG2 THR A 934      43.900  46.270  44.270  1.00  0.00           C
ATOM   4520 HG21 THR A 934      43.980  45.900  45.310  1.00  0.00           H
ATOM   4521 HG22 THR A 934      44.940  46.550  44.050  1.00  0.00           H
ATOM   4522 HG23 THR A 934      43.490  45.450  43.640  1.00  0.00           H
ATOM   4523  C   THR A 934      42.830  47.360  41.870  1.00  0.00           C
ATOM   4524  O   THR A 934      43.820  46.950  41.220  1.00  0.00           O
ATOM   4525  N   ALA A 935      41.610  46.950  41.470  1.00  0.00           N
ATOM   4526  HN  ALA A 935      40.790  47.200  41.970  1.00  0.00           H
ATOM   4527  CA  ALA A 935      41.290  46.250  40.230  1.00  0.00           C
ATOM   4528  HA  ALA A 935      42.020  45.480  40.080  1.00  0.00           H
ATOM   4529  CB  ALA A 935      39.890  45.630  40.260  1.00  0.00           C
ATOM   4530  HB1 ALA A 935      39.820  44.990  39.360  1.00  0.00           H
ATOM   4531  HB2 ALA A 935      39.080  46.410  40.290  1.00  0.00           H
ATOM   4532  HB3 ALA A 935      39.690  45.070  41.200  1.00  0.00           H
ATOM   4533  C   ALA A 935      41.530  47.050  38.920  1.00  0.00           C
ATOM   4534  O   ALA A 935      42.130  46.530  37.970  1.00  0.00           O
ATOM   4535  N   VAL A 936      41.260  48.320  38.930  1.00  0.00           N
ATOM   4536  HN  VAL A 936      40.600  48.700  39.570  1.00  0.00           H
ATOM   4537  CA  VAL A 936      41.720  49.230  37.900  1.00  0.00           C
ATOM   4538  HA  VAL A 936      41.260  48.860  36.990  1.00  0.00           H
ATOM   4539  CB  VAL A 936      41.290  50.700  38.120  1.00  0.00           C
ATOM   4540  HB  VAL A 936      41.280  50.980  39.180  1.00  0.00           H
ATOM   4541  CG1 VAL A 936      42.130  51.760  37.310  1.00  0.00           C
ATOM   4542 HG11 VAL A 936      42.320  51.430  36.270  1.00  0.00           H
ATOM   4543 HG12 VAL A 936      43.150  51.980  37.680  1.00  0.00           H
ATOM   4544 HG13 VAL A 936      41.610  52.740  37.340  1.00  0.00           H
ATOM   4545  CG2 VAL A 936      39.760  50.620  37.690  1.00  0.00           C
ATOM   4546 HG21 VAL A 936      39.410  51.650  37.480  1.00  0.00           H
ATOM   4547 HG22 VAL A 936      39.090  50.200  38.490  1.00  0.00           H
ATOM   4548 HG23 VAL A 936      39.650  50.120  36.700  1.00  0.00           H
ATOM   4549  C   VAL A 936      43.280  49.240  37.800  1.00  0.00           C
ATOM   4550  O   VAL A 936      43.820  49.170  36.710  1.00  0.00           O
ATOM   4551  N   ILE A 937      44.070  49.190  38.900  1.00  0.00           N
ATOM   4552  HN  ILE A 937      43.720  49.260  39.830  1.00  0.00           H
ATOM   4553  CA  ILE A 937      45.500  49.120  38.880  1.00  0.00           C
ATOM   4554  HA  ILE A 937      45.820  49.880  38.170  1.00  0.00           H
ATOM   4555  CB  ILE A 937      46.160  49.440  40.250  1.00  0.00           C
ATOM   4556  HB  ILE A 937      45.570  48.970  41.050  1.00  0.00           H
ATOM   4557  CG2 ILE A 937      47.640  49.040  40.280  1.00  0.00           C
ATOM   4558 HG21 ILE A 937      47.840  47.940  40.230  1.00  0.00           H
ATOM   4559 HG22 ILE A 937      48.090  49.480  41.190  1.00  0.00           H
ATOM   4560 HG23 ILE A 937      48.150  49.340  39.340  1.00  0.00           H
ATOM   4561  CG1 ILE A 937      46.040  51.020  40.500  1.00  0.00           C
ATOM   4562 HG11 ILE A 937      46.320  51.180  41.570  1.00  0.00           H
ATOM   4563 HG12 ILE A 937      44.990  51.330  40.380  1.00  0.00           H
ATOM   4564  CD  ILE A 937      46.840  51.920  39.620  1.00  0.00           C
ATOM   4565  HD1 ILE A 937      47.940  51.810  39.820  1.00  0.00           H
ATOM   4566  HD2 ILE A 937      46.650  52.990  39.860  1.00  0.00           H
ATOM   4567  HD3 ILE A 937      46.690  51.810  38.530  1.00  0.00           H
ATOM   4568  C   ILE A 937      46.050  47.850  38.210  1.00  0.00           C
ATOM   4569  O   ILE A 937      46.980  47.860  37.380  1.00  0.00           O
ATOM   4570  N   ILE A 938      45.450  46.750  38.440  1.00  0.00           N
ATOM   4571  HN  ILE A 938      44.610  46.690  38.980  1.00  0.00           H
ATOM   4572  CA  ILE A 938      45.860  45.510  37.860  1.00  0.00           C
ATOM   4573  HA  ILE A 938      46.920  45.370  37.980  1.00  0.00           H
ATOM   4574  CB  ILE A 938      45.090  44.410  38.670  1.00  0.00           C
ATOM   4575  HB  ILE A 938      44.120  44.820  39.030  1.00  0.00           H
ATOM   4576  CG2 ILE A 938      44.700  43.270  37.780  1.00  0.00           C
ATOM   4577 HG21 ILE A 938      43.820  43.470  37.110  1.00  0.00           H
ATOM   4578 HG22 ILE A 938      44.390  42.450  38.460  1.00  0.00           H
ATOM   4579 HG23 ILE A 938      45.460  42.900  37.050  1.00  0.00           H
ATOM   4580  CG1 ILE A 938      45.960  43.830  39.820  1.00  0.00           C
ATOM   4581 HG11 ILE A 938      46.820  43.350  39.330  1.00  0.00           H
ATOM   4582 HG12 ILE A 938      45.400  43.080  40.420  1.00  0.00           H
ATOM   4583  CD  ILE A 938      46.600  44.990  40.600  1.00  0.00           C
ATOM   4584  HD1 ILE A 938      47.410  45.510  40.030  1.00  0.00           H
ATOM   4585  HD2 ILE A 938      47.200  44.670  41.480  1.00  0.00           H
ATOM   4586  HD3 ILE A 938      45.810  45.670  40.990  1.00  0.00           H
ATOM   4587  C   ILE A 938      45.430  45.480  36.420  1.00  0.00           C
ATOM   4588  O   ILE A 938      46.060  44.810  35.580  1.00  0.00           O
ATOM   4589  N   ASN A 939      44.400  46.270  36.090  1.00  0.00           N
ATOM   4590  HN  ASN A 939      43.860  46.750  36.780  1.00  0.00           H
ATOM   4591  CA  ASN A 939      43.930  46.290  34.700  1.00  0.00           C
ATOM   4592  HA  ASN A 939      44.110  45.330  34.260  1.00  0.00           H
ATOM   4593  CB  ASN A 939      42.410  46.540  34.610  1.00  0.00           C
ATOM   4594  HB1 ASN A 939      42.190  47.600  34.870  1.00  0.00           H
ATOM   4595  HB2 ASN A 939      42.100  45.970  35.510  1.00  0.00           H
ATOM   4596  CG  ASN A 939      41.750  45.950  33.390  1.00  0.00           C
ATOM   4597  OD1 ASN A 939      42.020  44.760  33.060  1.00  0.00           O
ATOM   4598  ND2 ASN A 939      41.020  46.740  32.660  1.00  0.00           N
ATOM   4599 HD21 ASN A 939      40.690  47.630  32.990  1.00  0.00           H
ATOM   4600 HD22 ASN A 939      40.550  46.390  31.850  1.00  0.00           H
ATOM   4601  C   ASN A 939      44.690  47.350  33.900  1.00  0.00           C
ATOM   4602  O   ASN A 939      44.420  47.490  32.720  1.00  0.00           O
ATOM   4603  N   ARG A 940      45.680  47.980  34.510  1.00  0.00           N
ATOM   4604  HN  ARG A 940      45.730  47.810  35.490  1.00  0.00           H
ATOM   4605  CA  ARG A 940      46.650  48.920  33.900  1.00  0.00           C
ATOM   4606  HA  ARG A 940      46.150  49.790  33.510  1.00  0.00           H
ATOM   4607  CB  ARG A 940      47.620  49.570  34.940  1.00  0.00           C
ATOM   4608  HB1 ARG A 940      48.320  50.190  34.340  1.00  0.00           H
ATOM   4609  HB2 ARG A 940      48.040  48.710  35.520  1.00  0.00           H
ATOM   4610  CG  ARG A 940      46.810  50.550  35.780  1.00  0.00           C
ATOM   4611  HG1 ARG A 940      47.420  50.480  36.700  1.00  0.00           H
ATOM   4612  HG2 ARG A 940      45.820  50.080  35.930  1.00  0.00           H
ATOM   4613  CD  ARG A 940      46.650  51.980  35.310  1.00  0.00           C
ATOM   4614  HD1 ARG A 940      45.990  52.590  35.980  1.00  0.00           H
ATOM   4615  HD2 ARG A 940      46.270  52.030  34.270  1.00  0.00           H
ATOM   4616  NE  ARG A 940      48.000  52.540  35.200  1.00  0.00           N
ATOM   4617  HE  ARG A 940      48.750  52.150  35.740  1.00  0.00           H
ATOM   4618  CZ  ARG A 940      48.350  53.690  34.670  1.00  0.00           C
ATOM   4619  NH1 ARG A 940      47.520  54.560  34.240  1.00  0.00           N
ATOM   4620 HH11 ARG A 940      46.530  54.400  34.300  1.00  0.00           H
ATOM   4621 HH12 ARG A 940      47.910  55.470  34.080  1.00  0.00           H
ATOM   4622  NH2 ARG A 940      49.530  54.120  34.880  1.00  0.00           N
ATOM   4623 HH21 ARG A 940      50.190  53.520  35.340  1.00  0.00           H
ATOM   4624 HH22 ARG A 940      49.810  55.060  34.710  1.00  0.00           H
ATOM   4625  C   ARG A 940      47.520  48.260  32.790  1.00  0.00           C
ATOM   4626  O   ARG A 940      47.880  47.090  32.950  1.00  0.00           O
ATOM   4627  N   LYS A 941      47.810  49.050  31.710  1.00  0.00           N
ATOM   4628  HN  LYS A 941      47.420  49.970  31.670  1.00  0.00           H
ATOM   4629  CA  LYS A 941      48.330  48.550  30.430  1.00  0.00           C
ATOM   4630  HA  LYS A 941      47.780  47.680  30.120  1.00  0.00           H
ATOM   4631  CB  LYS A 941      48.240  49.720  29.400  1.00  0.00           C
ATOM   4632  HB1 LYS A 941      48.890  49.360  28.570  1.00  0.00           H
ATOM   4633  HB2 LYS A 941      48.670  50.700  29.680  1.00  0.00           H
ATOM   4634  CG  LYS A 941      46.830  49.830  28.800  1.00  0.00           C
ATOM   4635  HG1 LYS A 941      46.280  50.560  29.440  1.00  0.00           H
ATOM   4636  HG2 LYS A 941      46.240  48.910  29.020  1.00  0.00           H
ATOM   4637  CD  LYS A 941      46.760  50.110  27.320  1.00  0.00           C
ATOM   4638  HD1 LYS A 941      45.700  50.020  26.980  1.00  0.00           H
ATOM   4639  HD2 LYS A 941      47.420  49.350  26.850  1.00  0.00           H
ATOM   4640  CE  LYS A 941      47.350  51.530  26.970  1.00  0.00           C
ATOM   4641  HE1 LYS A 941      48.430  51.540  27.270  1.00  0.00           H
ATOM   4642  HE2 LYS A 941      46.830  52.370  27.470  1.00  0.00           H
ATOM   4643  NZ  LYS A 941      47.450  51.730  25.540  1.00  0.00           N
ATOM   4644  HZ1 LYS A 941      48.370  51.310  25.260  1.00  0.00           H
ATOM   4645  HZ2 LYS A 941      47.490  52.750  25.320  1.00  0.00           H
ATOM   4646  HZ3 LYS A 941      46.650  51.230  25.110  1.00  0.00           H
ATOM   4647  C   LYS A 941      49.680  47.990  30.540  1.00  0.00           C
ATOM   4648  O   LYS A 941      50.080  47.130  29.830  1.00  0.00           O
ATOM   4649  N   GLU A 942      50.600  48.550  31.400  1.00  0.00           N
ATOM   4650  HN  GLU A 942      50.210  49.250  31.990  1.00  0.00           H
ATOM   4651  CA  GLU A 942      51.920  48.050  31.730  1.00  0.00           C
ATOM   4652  HA  GLU A 942      52.500  47.970  30.830  1.00  0.00           H
ATOM   4653  CB  GLU A 942      52.670  48.940  32.780  1.00  0.00           C
ATOM   4654  HB1 GLU A 942      52.640  49.980  32.380  1.00  0.00           H
ATOM   4655  HB2 GLU A 942      53.760  48.720  32.740  1.00  0.00           H
ATOM   4656  CG  GLU A 942      52.120  48.840  34.190  1.00  0.00           C
ATOM   4657  HG1 GLU A 942      52.520  47.910  34.650  1.00  0.00           H
ATOM   4658  HG2 GLU A 942      51.010  48.830  34.160  1.00  0.00           H
ATOM   4659  CD  GLU A 942      52.530  49.940  35.050  1.00  0.00           C
ATOM   4660  OE1 GLU A 942      51.910  51.010  34.980  1.00  0.00           O
ATOM   4661  OE2 GLU A 942      53.540  49.800  35.850  1.00  0.00           O
ATOM   4662  C   GLU A 942      51.900  46.670  32.300  1.00  0.00           C
ATOM   4663  O   GLU A 942      52.690  45.810  31.910  1.00  0.00           O
ATOM   4664  N   HSD A 943      50.920  46.320  33.210  1.00  0.00           N
ATOM   4665  HN  HSD A 943      50.110  46.870  33.390  1.00  0.00           H
ATOM   4666  CA  HSD A 943      50.810  44.970  33.650  1.00  0.00           C
ATOM   4667  HA  HSD A 943      51.810  44.710  33.970  1.00  0.00           H
ATOM   4668  CB  HSD A 943      49.760  44.990  34.780  1.00  0.00           C
ATOM   4669  HB1 HSD A 943      49.750  44.030  35.350  1.00  0.00           H
ATOM   4670  HB2 HSD A 943      48.770  45.240  34.340  1.00  0.00           H
ATOM   4671  ND1 HSD A 943      49.250  46.430  36.660  1.00  0.00           N
ATOM   4672  HD1 HSD A 943      48.260  46.400  36.530  1.00  0.00           H
ATOM   4673  CG  HSD A 943      50.210  45.770  35.970  1.00  0.00           C
ATOM   4674  CE1 HSD A 943      49.860  47.260  37.560  1.00  0.00           C
ATOM   4675  HE1 HSD A 943      49.270  47.840  38.260  1.00  0.00           H
ATOM   4676  NE2 HSD A 943      51.210  47.050  37.510  1.00  0.00           N
ATOM   4677  CD2 HSD A 943      51.400  46.100  36.540  1.00  0.00           C
ATOM   4678  HD2 HSD A 943      52.410  45.740  36.370  1.00  0.00           H
ATOM   4679  C   HSD A 943      50.390  43.880  32.580  1.00  0.00           C
ATOM   4680  O   HSD A 943      50.820  42.740  32.620  1.00  0.00           O
ATOM   4681  N   LYS A 944      49.550  44.270  31.610  1.00  0.00           N
ATOM   4682  HN  LYS A 944      49.350  45.240  31.450  1.00  0.00           H
ATOM   4683  CA  LYS A 944      49.260  43.290  30.510  1.00  0.00           C
ATOM   4684  HA  LYS A 944      48.520  43.870  29.950  1.00  0.00           H
ATOM   4685  CB  LYS A 944      50.350  42.920  29.430  1.00  0.00           C
ATOM   4686  HB1 LYS A 944      49.890  42.150  28.770  1.00  0.00           H
ATOM   4687  HB2 LYS A 944      51.220  42.370  29.870  1.00  0.00           H
ATOM   4688  CG  LYS A 944      50.900  44.050  28.560  1.00  0.00           C
ATOM   4689  HG1 LYS A 944      51.940  43.880  28.220  1.00  0.00           H
ATOM   4690  HG2 LYS A 944      50.970  44.910  29.250  1.00  0.00           H
ATOM   4691  CD  LYS A 944      49.990  44.490  27.310  1.00  0.00           C
ATOM   4692  HD1 LYS A 944      48.930  44.290  27.590  1.00  0.00           H
ATOM   4693  HD2 LYS A 944      50.400  44.070  26.370  1.00  0.00           H
ATOM   4694  CE  LYS A 944      50.030  46.060  27.000  1.00  0.00           C
ATOM   4695  HE1 LYS A 944      49.350  46.500  27.780  1.00  0.00           H
ATOM   4696  HE2 LYS A 944      49.590  46.240  26.000  1.00  0.00           H
ATOM   4697  NZ  LYS A 944      51.390  46.580  26.940  1.00  0.00           N
ATOM   4698  HZ1 LYS A 944      51.930  46.460  27.820  1.00  0.00           H
ATOM   4699  HZ2 LYS A 944      51.300  47.580  26.700  1.00  0.00           H
ATOM   4700  HZ3 LYS A 944      51.980  46.200  26.180  1.00  0.00           H
ATOM   4701  C   LYS A 944      48.400  42.170  30.810  1.00  0.00           C
ATOM   4702  O   LYS A 944      48.600  41.020  30.540  1.00  0.00           O
ATOM   4703  N   LEU A 945      47.210  42.440  31.550  1.00  0.00           N
ATOM   4704  HN  LEU A 945      47.020  43.350  31.910  1.00  0.00           H
ATOM   4705  CA  LEU A 945      46.230  41.370  31.850  1.00  0.00           C
ATOM   4706  HA  LEU A 945      46.800  40.480  32.100  1.00  0.00           H
ATOM   4707  CB  LEU A 945      45.180  41.860  32.890  1.00  0.00           C
ATOM   4708  HB1 LEU A 945      44.770  42.800  32.460  1.00  0.00           H
ATOM   4709  HB2 LEU A 945      45.810  42.250  33.730  1.00  0.00           H
ATOM   4710  CG  LEU A 945      44.250  40.860  33.550  1.00  0.00           C
ATOM   4711  HG  LEU A 945      43.520  40.450  32.840  1.00  0.00           H
ATOM   4712  CD1 LEU A 945      44.930  39.740  34.280  1.00  0.00           C
ATOM   4713 HD11 LEU A 945      44.180  39.320  34.980  1.00  0.00           H
ATOM   4714 HD12 LEU A 945      45.860  40.000  34.840  1.00  0.00           H
ATOM   4715 HD13 LEU A 945      45.190  39.010  33.490  1.00  0.00           H
ATOM   4716  CD2 LEU A 945      43.430  41.640  34.590  1.00  0.00           C
ATOM   4717 HD21 LEU A 945      42.790  42.480  34.240  1.00  0.00           H
ATOM   4718 HD22 LEU A 945      44.040  42.000  35.450  1.00  0.00           H
ATOM   4719 HD23 LEU A 945      42.660  40.930  34.950  1.00  0.00           H
ATOM   4720  C   LEU A 945      45.340  41.000  30.660  1.00  0.00           C
ATOM   4721  O   LEU A 945      44.880  41.880  29.990  1.00  0.00           O
ATOM   4722  N   LYS A 946      45.210  39.740  30.300  1.00  0.00           N
ATOM   4723  HN  LYS A 946      45.720  39.080  30.850  1.00  0.00           H
ATOM   4724  CA  LYS A 946      44.310  39.250  29.250  1.00  0.00           C
ATOM   4725  HA  LYS A 946      44.430  39.910  28.400  1.00  0.00           H
ATOM   4726  CB  LYS A 946      44.510  37.740  28.900  1.00  0.00           C
ATOM   4727  HB1 LYS A 946      45.510  37.580  28.440  1.00  0.00           H
ATOM   4728  HB2 LYS A 946      43.740  37.520  28.130  1.00  0.00           H
ATOM   4729  CG  LYS A 946      44.490  36.830  30.130  1.00  0.00           C
ATOM   4730  HG1 LYS A 946      43.540  36.930  30.670  1.00  0.00           H
ATOM   4731  HG2 LYS A 946      45.330  37.030  30.820  1.00  0.00           H
ATOM   4732  CD  LYS A 946      44.630  35.360  29.740  1.00  0.00           C
ATOM   4733  HD1 LYS A 946      45.620  35.090  29.310  1.00  0.00           H
ATOM   4734  HD2 LYS A 946      43.920  35.220  28.900  1.00  0.00           H
ATOM   4735  CE  LYS A 946      44.320  34.350  30.820  1.00  0.00           C
ATOM   4736  HE1 LYS A 946      44.560  33.290  30.580  1.00  0.00           H
ATOM   4737  HE2 LYS A 946      43.230  34.470  30.990  1.00  0.00           H
ATOM   4738  NZ  LYS A 946      45.100  34.590  32.020  1.00  0.00           N
ATOM   4739  HZ1 LYS A 946      44.950  33.920  32.800  1.00  0.00           H
ATOM   4740  HZ2 LYS A 946      44.710  35.450  32.460  1.00  0.00           H
ATOM   4741  HZ3 LYS A 946      46.120  34.710  31.880  1.00  0.00           H
ATOM   4742  C   LYS A 946      42.840  39.310  29.700  1.00  0.00           C
ATOM   4743  O   LYS A 946      42.510  39.080  30.830  1.00  0.00           O
ATOM   4744  N   LYS A 947      41.980  39.660  28.740  1.00  0.00           N
ATOM   4745  HN  LYS A 947      42.340  39.900  27.850  1.00  0.00           H
ATOM   4746  CA  LYS A 947      40.560  39.800  28.870  1.00  0.00           C
ATOM   4747  HA  LYS A 947      40.310  40.510  28.080  1.00  0.00           H
ATOM   4748  CB  LYS A 947      39.840  38.420  28.450  1.00  0.00           C
ATOM   4749  HB1 LYS A 947      38.800  38.460  28.850  1.00  0.00           H
ATOM   4750  HB2 LYS A 947      40.390  37.610  28.980  1.00  0.00           H
ATOM   4751  CG  LYS A 947      39.870  38.230  26.900  1.00  0.00           C
ATOM   4752  HG1 LYS A 947      39.570  37.190  26.670  1.00  0.00           H
ATOM   4753  HG2 LYS A 947      40.850  38.480  26.420  1.00  0.00           H
ATOM   4754  CD  LYS A 947      38.720  39.120  26.290  1.00  0.00           C
ATOM   4755  HD1 LYS A 947      38.850  40.170  26.620  1.00  0.00           H
ATOM   4756  HD2 LYS A 947      37.710  38.820  26.640  1.00  0.00           H
ATOM   4757  CE  LYS A 947      38.670  39.280  24.730  1.00  0.00           C
ATOM   4758  HE1 LYS A 947      39.620  39.610  24.250  1.00  0.00           H
ATOM   4759  HE2 LYS A 947      37.830  39.920  24.400  1.00  0.00           H
ATOM   4760  NZ  LYS A 947      38.400  37.980  24.190  1.00  0.00           N
ATOM   4761  HZ1 LYS A 947      39.250  37.390  24.140  1.00  0.00           H
ATOM   4762  HZ2 LYS A 947      38.060  38.030  23.210  1.00  0.00           H
ATOM   4763  HZ3 LYS A 947      37.610  37.490  24.670  1.00  0.00           H
ATOM   4764  C   LYS A 947      39.930  40.400  30.120  1.00  0.00           C
ATOM   4765  O   LYS A 947      39.110  39.740  30.700  1.00  0.00           O
ATOM   4766  N   GLY A 948      40.520  41.590  30.540  1.00  0.00           N
ATOM   4767  HN  GLY A 948      41.250  41.960  29.960  1.00  0.00           H
ATOM   4768  CA  GLY A 948      40.170  42.510  31.680  1.00  0.00           C
ATOM   4769  HA1 GLY A 948      39.180  42.860  31.420  1.00  0.00           H
ATOM   4770  HA2 GLY A 948      40.940  43.260  31.760  1.00  0.00           H
ATOM   4771  C   GLY A 948      40.210  41.810  33.010  1.00  0.00           C
ATOM   4772  O   GLY A 948      40.670  40.710  33.160  1.00  0.00           O
ATOM   4773  N   ALA A 949      39.630  42.390  34.070  1.00  0.00           N
ATOM   4774  HN  ALA A 949      39.160  43.250  33.950  1.00  0.00           H
ATOM   4775  CA  ALA A 949      39.620  41.890  35.420  1.00  0.00           C
ATOM   4776  HA  ALA A 949      40.280  41.030  35.540  1.00  0.00           H
ATOM   4777  CB  ALA A 949      40.220  43.010  36.320  1.00  0.00           C
ATOM   4778  HB1 ALA A 949      41.190  43.180  35.820  1.00  0.00           H
ATOM   4779  HB2 ALA A 949      40.370  42.700  37.370  1.00  0.00           H
ATOM   4780  HB3 ALA A 949      39.560  43.900  36.260  1.00  0.00           H
ATOM   4781  C   ALA A 949      38.250  41.500  36.020  1.00  0.00           C
ATOM   4782  O   ALA A 949      38.150  40.920  37.090  1.00  0.00           O
ATOM   4783  N   GLY A 950      37.120  41.690  35.270  1.00  0.00           N
ATOM   4784  HN  GLY A 950      37.190  42.010  34.330  1.00  0.00           H
ATOM   4785  CA  GLY A 950      35.800  41.410  35.820  1.00  0.00           C
ATOM   4786  HA1 GLY A 950      35.860  40.440  36.280  1.00  0.00           H
ATOM   4787  HA2 GLY A 950      35.150  41.480  34.960  1.00  0.00           H
ATOM   4788  C   GLY A 950      35.230  42.310  36.940  1.00  0.00           C
ATOM   4789  O   GLY A 950      34.750  41.770  37.980  1.00  0.00           O
ATOM   4790  N   TYR A 951      35.240  43.660  36.760  1.00  0.00           N
ATOM   4791  HN  TYR A 951      35.590  44.160  35.960  1.00  0.00           H
ATOM   4792  CA  TYR A 951      34.910  44.570  37.840  1.00  0.00           C
ATOM   4793  HA  TYR A 951      35.680  44.370  38.560  1.00  0.00           H
ATOM   4794  CB  TYR A 951      34.960  46.110  37.450  1.00  0.00           C
ATOM   4795  HB1 TYR A 951      34.730  46.750  38.320  1.00  0.00           H
ATOM   4796  HB2 TYR A 951      34.130  46.170  36.720  1.00  0.00           H
ATOM   4797  CG  TYR A 951      36.200  46.530  36.800  1.00  0.00           C
ATOM   4798  CD1 TYR A 951      37.490  46.350  37.280  1.00  0.00           C
ATOM   4799  HD1 TYR A 951      37.570  45.790  38.200  1.00  0.00           H
ATOM   4800  CE1 TYR A 951      38.640  46.930  36.650  1.00  0.00           C
ATOM   4801  HE1 TYR A 951      39.630  46.810  37.060  1.00  0.00           H
ATOM   4802  CZ  TYR A 951      38.420  47.800  35.530  1.00  0.00           C
ATOM   4803  OH  TYR A 951      39.490  48.410  34.830  1.00  0.00           O
ATOM   4804  HH  TYR A 951      39.200  49.160  34.320  1.00  0.00           H
ATOM   4805  CD2 TYR A 951      36.000  47.450  35.770  1.00  0.00           C
ATOM   4806  HD2 TYR A 951      35.050  47.560  35.270  1.00  0.00           H
ATOM   4807  CE2 TYR A 951      37.140  48.090  35.090  1.00  0.00           C
ATOM   4808  HE2 TYR A 951      36.840  48.770  34.320  1.00  0.00           H
ATOM   4809  C   TYR A 951      33.600  44.450  38.540  1.00  0.00           C
ATOM   4810  O   TYR A 951      33.570  44.610  39.720  1.00  0.00           O
ATOM   4811  N   HSD A 952      32.490  44.130  37.880  1.00  0.00           N
ATOM   4812  HN  HSD A 952      32.610  43.920  36.910  1.00  0.00           H
ATOM   4813  CA  HSD A 952      31.240  43.640  38.590  1.00  0.00           C
ATOM   4814  HA  HSD A 952      31.030  44.270  39.440  1.00  0.00           H
ATOM   4815  CB  HSD A 952      30.070  43.760  37.620  1.00  0.00           C
ATOM   4816  HB1 HSD A 952      29.160  43.290  38.070  1.00  0.00           H
ATOM   4817  HB2 HSD A 952      30.430  43.260  36.700  1.00  0.00           H
ATOM   4818  ND1 HSD A 952      29.340  45.430  35.920  1.00  0.00           N
ATOM   4819  HD1 HSD A 952      29.110  44.760  35.210  1.00  0.00           H
ATOM   4820  CG  HSD A 952      29.680  45.130  37.250  1.00  0.00           C
ATOM   4821  CE1 HSD A 952      28.930  46.730  35.970  1.00  0.00           C
ATOM   4822  HE1 HSD A 952      28.560  47.240  35.080  1.00  0.00           H
ATOM   4823  NE2 HSD A 952      29.200  47.320  37.150  1.00  0.00           N
ATOM   4824  CD2 HSD A 952      29.660  46.330  37.940  1.00  0.00           C
ATOM   4825  HD2 HSD A 952      30.020  46.750  38.870  1.00  0.00           H
ATOM   4826  C   HSD A 952      31.350  42.250  39.270  1.00  0.00           C
ATOM   4827  O   HSD A 952      30.990  42.050  40.440  1.00  0.00           O
ATOM   4828  N   LEU A 953      31.940  41.230  38.600  1.00  0.00           N
ATOM   4829  HN  LEU A 953      32.260  41.440  37.680  1.00  0.00           H
ATOM   4830  CA  LEU A 953      32.200  39.890  39.210  1.00  0.00           C
ATOM   4831  HA  LEU A 953      31.250  39.660  39.660  1.00  0.00           H
ATOM   4832  CB  LEU A 953      32.580  38.860  38.050  1.00  0.00           C
ATOM   4833  HB1 LEU A 953      33.210  39.530  37.420  1.00  0.00           H
ATOM   4834  HB2 LEU A 953      31.670  38.590  37.470  1.00  0.00           H
ATOM   4835  CG  LEU A 953      33.400  37.580  38.380  1.00  0.00           C
ATOM   4836  HG  LEU A 953      34.290  37.800  39.000  1.00  0.00           H
ATOM   4837  CD1 LEU A 953      32.540  36.660  39.180  1.00  0.00           C
ATOM   4838 HD11 LEU A 953      31.660  36.250  38.660  1.00  0.00           H
ATOM   4839 HD12 LEU A 953      32.120  37.060  40.130  1.00  0.00           H
ATOM   4840 HD13 LEU A 953      33.180  35.770  39.360  1.00  0.00           H
ATOM   4841  CD2 LEU A 953      33.880  36.940  36.970  1.00  0.00           C
ATOM   4842 HD21 LEU A 953      32.980  36.910  36.300  1.00  0.00           H
ATOM   4843 HD22 LEU A 953      34.390  35.970  37.180  1.00  0.00           H
ATOM   4844 HD23 LEU A 953      34.580  37.580  36.400  1.00  0.00           H
ATOM   4845  C   LEU A 953      33.070  39.910  40.440  1.00  0.00           C
ATOM   4846  O   LEU A 953      32.770  39.300  41.470  1.00  0.00           O
ATOM   4847  N   ASP A 954      34.090  40.730  40.460  1.00  0.00           N
ATOM   4848  HN  ASP A 954      34.320  41.060  39.540  1.00  0.00           H
ATOM   4849  CA  ASP A 954      34.900  40.940  41.650  1.00  0.00           C
ATOM   4850  HA  ASP A 954      35.130  39.960  42.030  1.00  0.00           H
ATOM   4851  CB  ASP A 954      36.260  41.630  41.310  1.00  0.00           C
ATOM   4852  HB1 ASP A 954      36.870  41.730  42.230  1.00  0.00           H
ATOM   4853  HB2 ASP A 954      35.930  42.610  40.900  1.00  0.00           H
ATOM   4854  CG  ASP A 954      37.010  40.880  40.240  1.00  0.00           C
ATOM   4855  OD1 ASP A 954      36.810  39.710  39.960  1.00  0.00           O
ATOM   4856  OD2 ASP A 954      37.880  41.660  39.590  1.00  0.00           O
ATOM   4857  HD2 ASP A 954      38.000  41.320  38.700  1.00  0.00           H
ATOM   4858  C   ASP A 954      34.240  41.670  42.810  1.00  0.00           C
ATOM   4859  O   ASP A 954      34.180  41.340  43.960  1.00  0.00           O
ATOM   4860  N   LEU A 955      33.480  42.750  42.350  1.00  0.00           N
ATOM   4861  HN  LEU A 955      33.550  43.040  41.400  1.00  0.00           H
ATOM   4862  CA  LEU A 955      32.590  43.610  43.190  1.00  0.00           C
ATOM   4863  HA  LEU A 955      33.110  43.990  44.050  1.00  0.00           H
ATOM   4864  CB  LEU A 955      32.060  44.850  42.430  1.00  0.00           C
ATOM   4865  HB1 LEU A 955      31.400  44.480  41.610  1.00  0.00           H
ATOM   4866  HB2 LEU A 955      32.980  45.270  41.980  1.00  0.00           H
ATOM   4867  CG  LEU A 955      31.260  45.920  43.210  1.00  0.00           C
ATOM   4868  HG  LEU A 955      30.290  45.500  43.560  1.00  0.00           H
ATOM   4869  CD1 LEU A 955      32.120  46.610  44.350  1.00  0.00           C
ATOM   4870 HD11 LEU A 955      33.030  47.040  43.890  1.00  0.00           H
ATOM   4871 HD12 LEU A 955      32.370  45.820  45.100  1.00  0.00           H
ATOM   4872 HD13 LEU A 955      31.550  47.430  44.830  1.00  0.00           H
ATOM   4873  CD2 LEU A 955      30.740  46.990  42.190  1.00  0.00           C
ATOM   4874 HD21 LEU A 955      30.130  46.470  41.430  1.00  0.00           H
ATOM   4875 HD22 LEU A 955      31.520  47.650  41.750  1.00  0.00           H
ATOM   4876 HD23 LEU A 955      30.050  47.700  42.670  1.00  0.00           H
ATOM   4877  C   LEU A 955      31.490  42.800  43.840  1.00  0.00           C
ATOM   4878  O   LEU A 955      31.230  42.890  45.040  1.00  0.00           O
ATOM   4879  N   LEU A 956      30.880  41.830  43.190  1.00  0.00           N
ATOM   4880  HN  LEU A 956      31.070  41.690  42.220  1.00  0.00           H
ATOM   4881  CA  LEU A 956      29.990  40.780  43.690  1.00  0.00           C
ATOM   4882  HA  LEU A 956      29.090  41.280  44.010  1.00  0.00           H
ATOM   4883  CB  LEU A 956      29.600  39.730  42.610  1.00  0.00           C
ATOM   4884  HB1 LEU A 956      30.570  39.530  42.120  1.00  0.00           H
ATOM   4885  HB2 LEU A 956      29.030  40.190  41.790  1.00  0.00           H
ATOM   4886  CG  LEU A 956      29.010  38.400  43.120  1.00  0.00           C
ATOM   4887  HG  LEU A 956      29.710  37.920  43.850  1.00  0.00           H
ATOM   4888  CD1 LEU A 956      27.600  38.590  43.640  1.00  0.00           C
ATOM   4889 HD11 LEU A 956      27.660  39.540  44.210  1.00  0.00           H
ATOM   4890 HD12 LEU A 956      27.280  37.780  44.320  1.00  0.00           H
ATOM   4891 HD13 LEU A 956      26.840  38.730  42.840  1.00  0.00           H
ATOM   4892  CD2 LEU A 956      28.970  37.420  41.910  1.00  0.00           C
ATOM   4893 HD21 LEU A 956      28.400  37.960  41.120  1.00  0.00           H
ATOM   4894 HD22 LEU A 956      28.510  36.430  42.060  1.00  0.00           H
ATOM   4895 HD23 LEU A 956      30.010  37.290  41.530  1.00  0.00           H
ATOM   4896  C   LEU A 956      30.550  40.010  44.840  1.00  0.00           C
ATOM   4897  O   LEU A 956      29.920  39.890  45.920  1.00  0.00           O
ATOM   4898  N   MET A 957      31.750  39.450  44.650  1.00  0.00           N
ATOM   4899  HN  MET A 957      32.260  39.650  43.830  1.00  0.00           H
ATOM   4900  CA  MET A 957      32.430  38.740  45.690  1.00  0.00           C
ATOM   4901  HA  MET A 957      31.670  38.110  46.120  1.00  0.00           H
ATOM   4902  CB  MET A 957      33.580  37.890  45.120  1.00  0.00           C
ATOM   4903  HB1 MET A 957      34.040  37.320  45.960  1.00  0.00           H
ATOM   4904  HB2 MET A 957      34.290  38.600  44.650  1.00  0.00           H
ATOM   4905  CG  MET A 957      33.160  36.820  44.060  1.00  0.00           C
ATOM   4906  HG1 MET A 957      34.080  36.230  43.880  1.00  0.00           H
ATOM   4907  HG2 MET A 957      32.780  37.260  43.110  1.00  0.00           H
ATOM   4908  SD  MET A 957      31.950  35.500  44.620  1.00  0.00           S
ATOM   4909  CE  MET A 957      32.950  35.060  46.100  1.00  0.00           C
ATOM   4910  HE1 MET A 957      33.990  34.770  45.840  1.00  0.00           H
ATOM   4911  HE2 MET A 957      32.590  34.130  46.580  1.00  0.00           H
ATOM   4912  HE3 MET A 957      33.010  35.780  46.940  1.00  0.00           H
ATOM   4913  C   MET A 957      32.830  39.480  46.930  1.00  0.00           C
ATOM   4914  O   MET A 957      32.690  38.930  48.040  1.00  0.00           O
ATOM   4915  N   VAL A 958      33.250  40.750  46.760  1.00  0.00           N
ATOM   4916  HN  VAL A 958      33.380  41.260  45.910  1.00  0.00           H
ATOM   4917  CA  VAL A 958      33.350  41.640  47.930  1.00  0.00           C
ATOM   4918  HA  VAL A 958      34.060  41.190  48.590  1.00  0.00           H
ATOM   4919  CB  VAL A 958      33.890  43.020  47.450  1.00  0.00           C
ATOM   4920  HB  VAL A 958      33.510  43.100  46.410  1.00  0.00           H
ATOM   4921  CG1 VAL A 958      33.300  44.230  48.220  1.00  0.00           C
ATOM   4922 HG11 VAL A 958      32.230  44.440  48.010  1.00  0.00           H
ATOM   4923 HG12 VAL A 958      33.890  45.100  47.830  1.00  0.00           H
ATOM   4924 HG13 VAL A 958      33.440  44.110  49.320  1.00  0.00           H
ATOM   4925  CG2 VAL A 958      35.460  42.910  47.310  1.00  0.00           C
ATOM   4926 HG21 VAL A 958      35.870  42.520  48.280  1.00  0.00           H
ATOM   4927 HG22 VAL A 958      35.890  43.860  46.960  1.00  0.00           H
ATOM   4928 HG23 VAL A 958      35.770  42.180  46.530  1.00  0.00           H
ATOM   4929  C   VAL A 958      31.990  41.800  48.590  1.00  0.00           C
ATOM   4930  O   VAL A 958      31.910  41.720  49.800  1.00  0.00           O
ATOM   4931  N   GLY A 959      30.900  41.970  47.880  1.00  0.00           N
ATOM   4932  HN  GLY A 959      31.120  41.870  46.910  1.00  0.00           H
ATOM   4933  CA  GLY A 959      29.490  42.030  48.340  1.00  0.00           C
ATOM   4934  HA1 GLY A 959      28.900  42.060  47.440  1.00  0.00           H
ATOM   4935  HA2 GLY A 959      29.370  42.840  49.050  1.00  0.00           H
ATOM   4936  C   GLY A 959      29.010  40.830  49.120  1.00  0.00           C
ATOM   4937  O   GLY A 959      28.740  40.870  50.310  1.00  0.00           O
ATOM   4938  N   VAL A 960      29.090  39.610  48.520  1.00  0.00           N
ATOM   4939  HN  VAL A 960      29.370  39.500  47.570  1.00  0.00           H
ATOM   4940  CA  VAL A 960      28.610  38.390  49.180  1.00  0.00           C
ATOM   4941  HA  VAL A 960      27.590  38.630  49.430  1.00  0.00           H
ATOM   4942  CB  VAL A 960      28.260  37.330  48.240  1.00  0.00           C
ATOM   4943  HB  VAL A 960      27.780  36.480  48.770  1.00  0.00           H
ATOM   4944  CG1 VAL A 960      27.200  37.910  47.220  1.00  0.00           C
ATOM   4945 HG11 VAL A 960      26.460  37.160  46.900  1.00  0.00           H
ATOM   4946 HG12 VAL A 960      27.800  38.240  46.340  1.00  0.00           H
ATOM   4947 HG13 VAL A 960      26.730  38.840  47.600  1.00  0.00           H
ATOM   4948  CG2 VAL A 960      29.460  36.750  47.520  1.00  0.00           C
ATOM   4949 HG21 VAL A 960      30.250  36.290  48.160  1.00  0.00           H
ATOM   4950 HG22 VAL A 960      30.090  37.530  47.030  1.00  0.00           H
ATOM   4951 HG23 VAL A 960      29.240  36.050  46.690  1.00  0.00           H
ATOM   4952  C   VAL A 960      29.320  37.980  50.440  1.00  0.00           C
ATOM   4953  O   VAL A 960      28.680  37.770  51.450  1.00  0.00           O
ATOM   4954  N   MET A 961      30.620  38.050  50.330  1.00  0.00           N
ATOM   4955  HN  MET A 961      31.080  38.430  49.520  1.00  0.00           H
ATOM   4956  CA  MET A 961      31.490  37.780  51.470  1.00  0.00           C
ATOM   4957  HA  MET A 961      31.200  36.810  51.830  1.00  0.00           H
ATOM   4958  CB  MET A 961      33.000  37.620  51.140  1.00  0.00           C
ATOM   4959  HB1 MET A 961      33.520  37.680  52.130  1.00  0.00           H
ATOM   4960  HB2 MET A 961      33.430  38.500  50.610  1.00  0.00           H
ATOM   4961  CG  MET A 961      33.310  36.390  50.250  1.00  0.00           C
ATOM   4962  HG1 MET A 961      34.340  36.530  49.850  1.00  0.00           H
ATOM   4963  HG2 MET A 961      32.680  36.290  49.350  1.00  0.00           H
ATOM   4964  SD  MET A 961      33.110  34.860  51.170  1.00  0.00           S
ATOM   4965  CE  MET A 961      31.690  34.180  50.270  1.00  0.00           C
ATOM   4966  HE1 MET A 961      30.970  35.000  50.080  1.00  0.00           H
ATOM   4967  HE2 MET A 961      31.150  33.390  50.820  1.00  0.00           H
ATOM   4968  HE3 MET A 961      32.010  33.790  49.270  1.00  0.00           H
ATOM   4969  C   MET A 961      31.330  38.800  52.570  1.00  0.00           C
ATOM   4970  O   MET A 961      31.260  38.410  53.720  1.00  0.00           O
ATOM   4971  N   LEU A 962      31.220  40.060  52.250  1.00  0.00           N
ATOM   4972  HN  LEU A 962      31.330  40.420  51.330  1.00  0.00           H
ATOM   4973  CA  LEU A 962      30.920  41.030  53.280  1.00  0.00           C
ATOM   4974  HA  LEU A 962      31.670  40.780  54.020  1.00  0.00           H
ATOM   4975  CB  LEU A 962      30.980  42.510  52.790  1.00  0.00           C
ATOM   4976  HB1 LEU A 962      30.250  42.620  51.960  1.00  0.00           H
ATOM   4977  HB2 LEU A 962      31.980  42.670  52.340  1.00  0.00           H
ATOM   4978  CG  LEU A 962      30.910  43.590  53.920  1.00  0.00           C
ATOM   4979  HG  LEU A 962      31.360  43.130  54.820  1.00  0.00           H
ATOM   4980  CD1 LEU A 962      31.740  44.790  53.600  1.00  0.00           C
ATOM   4981 HD11 LEU A 962      31.280  45.400  52.780  1.00  0.00           H
ATOM   4982 HD12 LEU A 962      32.740  44.460  53.240  1.00  0.00           H
ATOM   4983 HD13 LEU A 962      31.820  45.490  54.450  1.00  0.00           H
ATOM   4984  CD2 LEU A 962      29.520  44.070  54.500  1.00  0.00           C
ATOM   4985 HD21 LEU A 962      29.680  45.020  55.060  1.00  0.00           H
ATOM   4986 HD22 LEU A 962      29.010  43.410  55.240  1.00  0.00           H
ATOM   4987 HD23 LEU A 962      28.760  44.290  53.730  1.00  0.00           H
ATOM   4988  C   LEU A 962      29.640  40.770  54.070  1.00  0.00           C
ATOM   4989  O   LEU A 962      29.490  40.890  55.300  1.00  0.00           O
ATOM   4990  N   GLY A 963      28.600  40.450  53.300  1.00  0.00           N
ATOM   4991  HN  GLY A 963      28.730  40.360  52.330  1.00  0.00           H
ATOM   4992  CA  GLY A 963      27.350  39.970  53.810  1.00  0.00           C
ATOM   4993  HA1 GLY A 963      26.670  39.810  52.980  1.00  0.00           H
ATOM   4994  HA2 GLY A 963      26.920  40.690  54.490  1.00  0.00           H
ATOM   4995  C   GLY A 963      27.330  38.730  54.660  1.00  0.00           C
ATOM   4996  O   GLY A 963      26.870  38.760  55.820  1.00  0.00           O
ATOM   4997  N   VAL A 964      27.970  37.620  54.210  1.00  0.00           N
ATOM   4998  HN  VAL A 964      28.320  37.620  53.280  1.00  0.00           H
ATOM   4999  CA  VAL A 964      28.390  36.450  55.050  1.00  0.00           C
ATOM   5000  HA  VAL A 964      27.480  36.050  55.480  1.00  0.00           H
ATOM   5001  CB  VAL A 964      28.990  35.320  54.160  1.00  0.00           C
ATOM   5002  HB  VAL A 964      29.920  35.540  53.590  1.00  0.00           H
ATOM   5003  CG1 VAL A 964      29.300  34.070  55.040  1.00  0.00           C
ATOM   5004 HG11 VAL A 964      29.720  33.210  54.470  1.00  0.00           H
ATOM   5005 HG12 VAL A 964      28.350  33.770  55.530  1.00  0.00           H
ATOM   5006 HG13 VAL A 964      30.030  34.240  55.850  1.00  0.00           H
ATOM   5007  CG2 VAL A 964      28.050  34.980  53.020  1.00  0.00           C
ATOM   5008 HG21 VAL A 964      27.010  34.840  53.390  1.00  0.00           H
ATOM   5009 HG22 VAL A 964      28.220  33.960  52.610  1.00  0.00           H
ATOM   5010 HG23 VAL A 964      28.060  35.720  52.190  1.00  0.00           H
ATOM   5011  C   VAL A 964      29.290  36.860  56.260  1.00  0.00           C
ATOM   5012  O   VAL A 964      28.990  36.370  57.350  1.00  0.00           O
ATOM   5013  N   CYS A 965      30.360  37.660  56.150  1.00  0.00           N
ATOM   5014  HN  CYS A 965      30.710  37.930  55.250  1.00  0.00           H
ATOM   5015  CA  CYS A 965      31.110  38.190  57.320  1.00  0.00           C
ATOM   5016  HA  CYS A 965      31.570  37.330  57.790  1.00  0.00           H
ATOM   5017  CB  CYS A 965      32.310  39.020  56.830  1.00  0.00           C
ATOM   5018  HB1 CYS A 965      32.830  39.460  57.700  1.00  0.00           H
ATOM   5019  HB2 CYS A 965      32.000  39.890  56.200  1.00  0.00           H
ATOM   5020  SG  CYS A 965      33.460  38.000  55.910  1.00  0.00           S
ATOM   5021  HG1 CYS A 965      32.530  37.600  55.050  1.00  0.00           H
ATOM   5022  C   CYS A 965      30.240  38.890  58.270  1.00  0.00           C
ATOM   5023  O   CYS A 965      30.220  38.560  59.450  1.00  0.00           O
ATOM   5024  N   SER A 966      29.270  39.680  57.840  1.00  0.00           N
ATOM   5025  HN  SER A 966      29.310  40.070  56.920  1.00  0.00           H
ATOM   5026  CA  SER A 966      28.300  40.290  58.720  1.00  0.00           C
ATOM   5027  HA  SER A 966      28.960  40.590  59.520  1.00  0.00           H
ATOM   5028  CB  SER A 966      27.390  41.410  58.030  1.00  0.00           C
ATOM   5029  HB1 SER A 966      26.930  42.050  58.810  1.00  0.00           H
ATOM   5030  HB2 SER A 966      26.510  41.000  57.470  1.00  0.00           H
ATOM   5031  OG  SER A 966      28.310  42.220  57.270  1.00  0.00           O
ATOM   5032  HG1 SER A 966      28.600  41.630  56.570  1.00  0.00           H
ATOM   5033  C   SER A 966      27.310  39.410  59.500  1.00  0.00           C
ATOM   5034  O   SER A 966      26.920  39.630  60.650  1.00  0.00           O
ATOM   5035  N   VAL A 967      26.970  38.340  58.810  1.00  0.00           N
ATOM   5036  HN  VAL A 967      27.470  38.260  57.950  1.00  0.00           H
ATOM   5037  CA  VAL A 967      26.110  37.300  59.290  1.00  0.00           C
ATOM   5038  HA  VAL A 967      25.320  37.860  59.770  1.00  0.00           H
ATOM   5039  CB  VAL A 967      25.580  36.480  58.060  1.00  0.00           C
ATOM   5040  HB  VAL A 967      26.410  36.330  57.340  1.00  0.00           H
ATOM   5041  CG1 VAL A 967      25.110  35.020  58.250  1.00  0.00           C
ATOM   5042 HG11 VAL A 967      24.520  35.140  59.190  1.00  0.00           H
ATOM   5043 HG12 VAL A 967      25.900  34.320  58.580  1.00  0.00           H
ATOM   5044 HG13 VAL A 967      24.510  34.690  57.370  1.00  0.00           H
ATOM   5045  CG2 VAL A 967      24.510  37.330  57.380  1.00  0.00           C
ATOM   5046 HG21 VAL A 967      23.700  37.630  58.080  1.00  0.00           H
ATOM   5047 HG22 VAL A 967      24.080  36.730  56.550  1.00  0.00           H
ATOM   5048 HG23 VAL A 967      24.960  38.230  56.900  1.00  0.00           H
ATOM   5049  C   VAL A 967      26.760  36.450  60.330  1.00  0.00           C
ATOM   5050  O   VAL A 967      26.260  36.100  61.390  1.00  0.00           O
ATOM   5051  N   MET A 968      28.110  36.100  60.150  1.00  0.00           N
ATOM   5052  HN  MET A 968      28.520  36.370  59.270  1.00  0.00           H
ATOM   5053  CA  MET A 968      28.910  35.300  61.050  1.00  0.00           C
ATOM   5054  HA  MET A 968      28.240  34.690  61.650  1.00  0.00           H
ATOM   5055  CB  MET A 968      29.730  34.330  60.180  1.00  0.00           C
ATOM   5056  HB1 MET A 968      30.380  33.740  60.860  1.00  0.00           H
ATOM   5057  HB2 MET A 968      30.420  34.940  59.570  1.00  0.00           H
ATOM   5058  CG  MET A 968      28.960  33.390  59.310  1.00  0.00           C
ATOM   5059  HG1 MET A 968      29.680  32.680  58.850  1.00  0.00           H
ATOM   5060  HG2 MET A 968      28.440  33.790  58.410  1.00  0.00           H
[truncated: 6,873,249 more chars]
