# Supplementary material for: CryoEM and computational modeling structural insights into the pH regulator NBCn1
Source: Nat Commun. 2025 Nov 11;16:9932. doi: 10.1038/s41467-025-64868-z (PMC12606367; doi:10.1038/s41467-025-64868-z)
Supplement: Supplementary file 7 — Supplementary Data 5 [file 41467_2025_64868_MOESM7_ESM.zip › 100ns_z_restr_MD_NBCn1_2NaCO3/hNBCn1_OF/z-restr_hNBCn1_OF_2NaCO3_first_step_67.pdb]

REMARK    GENERATED BY TRJCONV
TITLE     Title t= 4100.00000 step= 2050000
REMARK    THIS IS A SIMULATION BOX
CRYST1   92.795   92.795  103.712  90.00  90.00  90.00 P 1           1
MODEL        1
ATOM      1  N   LEU A 585      25.510  42.240  32.820  1.00  0.00           N
ATOM      2  HT1 LEU A 585      25.040  43.040  33.290  1.00  0.00           H
ATOM      3  HT2 LEU A 585      24.800  41.640  32.380  1.00  0.00           H
ATOM      4  HT3 LEU A 585      26.170  42.580  32.100  1.00  0.00           H
ATOM      5  CA  LEU A 585      26.220  41.320  33.880  1.00  0.00           C
ATOM      6  HA  LEU A 585      27.030  41.910  34.290  1.00  0.00           H
ATOM      7  CB  LEU A 585      25.320  41.010  34.980  1.00  0.00           C
ATOM      8  HB1 LEU A 585      24.380  40.500  34.680  1.00  0.00           H
ATOM      9  HB2 LEU A 585      24.970  41.990  35.360  1.00  0.00           H
ATOM     10  CG  LEU A 585      25.840  40.110  36.130  1.00  0.00           C
ATOM     11  HG  LEU A 585      25.740  39.030  35.890  1.00  0.00           H
ATOM     12  CD1 LEU A 585      27.260  40.380  36.550  1.00  0.00           C
ATOM     13 HD11 LEU A 585      28.040  40.280  35.770  1.00  0.00           H
ATOM     14 HD12 LEU A 585      27.350  39.610  37.350  1.00  0.00           H
ATOM     15 HD13 LEU A 585      27.180  41.420  36.930  1.00  0.00           H
ATOM     16  CD2 LEU A 585      24.890  40.330  37.330  1.00  0.00           C
ATOM     17 HD21 LEU A 585      25.030  41.370  37.660  1.00  0.00           H
ATOM     18 HD22 LEU A 585      25.070  39.690  38.230  1.00  0.00           H
ATOM     19 HD23 LEU A 585      23.830  40.110  37.060  1.00  0.00           H
ATOM     20  C   LEU A 585      26.810  40.010  33.310  1.00  0.00           C
ATOM     21  O   LEU A 585      27.990  39.770  33.390  1.00  0.00           O
ATOM     22  N   ILE A 586      26.050  39.090  32.550  1.00  0.00           N
ATOM     23  HN  ILE A 586      25.080  39.270  32.390  1.00  0.00           H
ATOM     24  CA  ILE A 586      26.600  37.830  32.050  1.00  0.00           C
ATOM     25  HA  ILE A 586      27.010  37.260  32.880  1.00  0.00           H
ATOM     26  CB  ILE A 586      25.560  37.020  31.450  1.00  0.00           C
ATOM     27  HB  ILE A 586      25.220  37.620  30.590  1.00  0.00           H
ATOM     28  CG2 ILE A 586      26.200  35.710  31.020  1.00  0.00           C
ATOM     29 HG21 ILE A 586      26.890  35.230  31.750  1.00  0.00           H
ATOM     30 HG22 ILE A 586      26.780  35.920  30.090  1.00  0.00           H
ATOM     31 HG23 ILE A 586      25.480  34.910  30.730  1.00  0.00           H
ATOM     32  CG1 ILE A 586      24.290  36.590  32.260  1.00  0.00           C
ATOM     33 HG11 ILE A 586      23.670  35.870  31.690  1.00  0.00           H
ATOM     34 HG12 ILE A 586      23.540  37.400  32.320  1.00  0.00           H
ATOM     35  CD  ILE A 586      24.670  35.950  33.660  1.00  0.00           C
ATOM     36  HD1 ILE A 586      23.880  36.130  34.430  1.00  0.00           H
ATOM     37  HD2 ILE A 586      25.640  36.360  34.020  1.00  0.00           H
ATOM     38  HD3 ILE A 586      24.710  34.850  33.580  1.00  0.00           H
ATOM     39  C   ILE A 586      27.860  38.130  31.080  1.00  0.00           C
ATOM     40  O   ILE A 586      28.880  37.430  31.220  1.00  0.00           O
ATOM     41  N   LEU A 587      27.820  39.030  30.120  1.00  0.00           N
ATOM     42  HN  LEU A 587      27.010  39.620  30.120  1.00  0.00           H
ATOM     43  CA  LEU A 587      28.910  39.500  29.200  1.00  0.00           C
ATOM     44  HA  LEU A 587      29.340  38.640  28.710  1.00  0.00           H
ATOM     45  CB  LEU A 587      28.540  40.360  28.010  1.00  0.00           C
ATOM     46  HB1 LEU A 587      29.470  40.570  27.430  1.00  0.00           H
ATOM     47  HB2 LEU A 587      28.090  41.300  28.400  1.00  0.00           H
ATOM     48  CG  LEU A 587      27.640  39.700  26.950  1.00  0.00           C
ATOM     49  HG  LEU A 587      26.920  38.980  27.380  1.00  0.00           H
ATOM     50  CD1 LEU A 587      26.890  40.700  25.990  1.00  0.00           C
ATOM     51 HD11 LEU A 587      26.570  41.600  26.560  1.00  0.00           H
ATOM     52 HD12 LEU A 587      26.010  40.170  25.580  1.00  0.00           H
ATOM     53 HD13 LEU A 587      27.420  41.030  25.080  1.00  0.00           H
ATOM     54  CD2 LEU A 587      28.430  38.800  26.000  1.00  0.00           C
ATOM     55 HD21 LEU A 587      28.790  37.880  26.520  1.00  0.00           H
ATOM     56 HD22 LEU A 587      29.320  39.320  25.580  1.00  0.00           H
ATOM     57 HD23 LEU A 587      27.780  38.500  25.150  1.00  0.00           H
ATOM     58  C   LEU A 587      30.150  39.970  29.960  1.00  0.00           C
ATOM     59  O   LEU A 587      31.270  39.580  29.710  1.00  0.00           O
ATOM     60  N   ASP A 588      29.970  40.710  31.020  1.00  0.00           N
ATOM     61  HN  ASP A 588      29.050  40.980  31.270  1.00  0.00           H
ATOM     62  CA  ASP A 588      31.030  41.070  31.990  1.00  0.00           C
ATOM     63  HA  ASP A 588      31.850  41.510  31.450  1.00  0.00           H
ATOM     64  CB  ASP A 588      30.370  41.990  33.070  1.00  0.00           C
ATOM     65  HB1 ASP A 588      31.000  42.210  33.950  1.00  0.00           H
ATOM     66  HB2 ASP A 588      29.440  41.460  33.350  1.00  0.00           H
ATOM     67  CG  ASP A 588      29.940  43.300  32.390  1.00  0.00           C
ATOM     68  OD1 ASP A 588      29.820  43.580  31.200  1.00  0.00           O
ATOM     69  OD2 ASP A 588      29.390  44.110  33.270  1.00  0.00           O
ATOM     70  C   ASP A 588      31.730  39.900  32.670  1.00  0.00           C
ATOM     71  O   ASP A 588      32.970  39.930  32.800  1.00  0.00           O
ATOM     72  N   ILE A 589      30.950  38.890  33.090  1.00  0.00           N
ATOM     73  HN  ILE A 589      29.990  39.050  32.920  1.00  0.00           H
ATOM     74  CA  ILE A 589      31.380  37.580  33.590  1.00  0.00           C
ATOM     75  HA  ILE A 589      32.100  37.820  34.360  1.00  0.00           H
ATOM     76  CB  ILE A 589      30.330  36.770  34.360  1.00  0.00           C
ATOM     77  HB  ILE A 589      29.610  36.560  33.540  1.00  0.00           H
ATOM     78  CG2 ILE A 589      30.920  35.470  34.840  1.00  0.00           C
ATOM     79 HG21 ILE A 589      31.960  35.600  35.230  1.00  0.00           H
ATOM     80 HG22 ILE A 589      31.050  34.740  34.010  1.00  0.00           H
ATOM     81 HG23 ILE A 589      30.400  34.890  35.640  1.00  0.00           H
ATOM     82  CG1 ILE A 589      29.610  37.610  35.540  1.00  0.00           C
ATOM     83 HG11 ILE A 589      29.380  38.630  35.180  1.00  0.00           H
ATOM     84 HG12 ILE A 589      30.330  37.870  36.340  1.00  0.00           H
ATOM     85  CD  ILE A 589      28.350  36.950  36.060  1.00  0.00           C
ATOM     86  HD1 ILE A 589      27.640  36.900  35.210  1.00  0.00           H
ATOM     87  HD2 ILE A 589      27.840  37.570  36.840  1.00  0.00           H
ATOM     88  HD3 ILE A 589      28.640  35.980  36.490  1.00  0.00           H
ATOM     89  C   ILE A 589      32.050  36.650  32.490  1.00  0.00           C
ATOM     90  O   ILE A 589      33.090  35.980  32.740  1.00  0.00           O
ATOM     91  N   LYS A 590      31.570  36.620  31.200  1.00  0.00           N
ATOM     92  HN  LYS A 590      30.670  37.050  31.190  1.00  0.00           H
ATOM     93  CA  LYS A 590      32.160  35.930  30.040  1.00  0.00           C
ATOM     94  HA  LYS A 590      32.680  35.030  30.330  1.00  0.00           H
ATOM     95  CB  LYS A 590      31.220  35.400  28.910  1.00  0.00           C
ATOM     96  HB1 LYS A 590      32.000  34.890  28.320  1.00  0.00           H
ATOM     97  HB2 LYS A 590      30.840  36.300  28.370  1.00  0.00           H
ATOM     98  CG  LYS A 590      30.110  34.460  29.320  1.00  0.00           C
ATOM     99  HG1 LYS A 590      29.530  34.840  30.190  1.00  0.00           H
ATOM    100  HG2 LYS A 590      30.580  33.550  29.760  1.00  0.00           H
ATOM    101  CD  LYS A 590      29.320  33.990  28.110  1.00  0.00           C
ATOM    102  HD1 LYS A 590      30.140  33.550  27.520  1.00  0.00           H
ATOM    103  HD2 LYS A 590      28.820  34.820  27.580  1.00  0.00           H
ATOM    104  CE  LYS A 590      28.290  32.910  28.460  1.00  0.00           C
ATOM    105  HE1 LYS A 590      27.520  33.460  29.040  1.00  0.00           H
ATOM    106  HE2 LYS A 590      28.690  32.150  29.160  1.00  0.00           H
ATOM    107  NZ  LYS A 590      27.620  32.410  27.270  1.00  0.00           N
ATOM    108  HZ1 LYS A 590      27.160  33.150  26.700  1.00  0.00           H
ATOM    109  HZ2 LYS A 590      26.900  31.690  27.430  1.00  0.00           H
ATOM    110  HZ3 LYS A 590      28.280  31.960  26.600  1.00  0.00           H
ATOM    111  C   LYS A 590      33.460  36.740  29.480  1.00  0.00           C
ATOM    112  O   LYS A 590      34.010  36.360  28.440  1.00  0.00           O
ATOM    113  N   ARG A 591      33.760  37.920  30.090  1.00  0.00           N
ATOM    114  HN  ARG A 591      33.190  38.360  30.780  1.00  0.00           H
ATOM    115  CA  ARG A 591      35.100  38.490  29.880  1.00  0.00           C
ATOM    116  HA  ARG A 591      35.230  38.640  28.810  1.00  0.00           H
ATOM    117  CB  ARG A 591      35.250  39.920  30.600  1.00  0.00           C
ATOM    118  HB1 ARG A 591      36.300  40.270  30.630  1.00  0.00           H
ATOM    119  HB2 ARG A 591      35.060  39.770  31.680  1.00  0.00           H
ATOM    120  CG  ARG A 591      34.450  41.070  30.040  1.00  0.00           C
ATOM    121  HG1 ARG A 591      34.290  41.750  30.910  1.00  0.00           H
ATOM    122  HG2 ARG A 591      33.430  40.710  29.810  1.00  0.00           H
ATOM    123  CD  ARG A 591      35.090  41.710  28.810  1.00  0.00           C
ATOM    124  HD1 ARG A 591      34.390  42.400  28.290  1.00  0.00           H
ATOM    125  HD2 ARG A 591      35.410  40.940  28.070  1.00  0.00           H
ATOM    126  NE  ARG A 591      36.290  42.410  29.350  1.00  0.00           N
ATOM    127  HE  ARG A 591      36.230  43.060  30.110  1.00  0.00           H
ATOM    128  CZ  ARG A 591      37.350  42.690  28.630  1.00  0.00           C
ATOM    129  NH1 ARG A 591      37.500  42.500  27.350  1.00  0.00           N
ATOM    130 HH11 ARG A 591      37.990  43.140  26.770  1.00  0.00           H
ATOM    131 HH12 ARG A 591      36.790  42.090  26.780  1.00  0.00           H
ATOM    132  NH2 ARG A 591      38.290  43.420  29.190  1.00  0.00           N
ATOM    133 HH21 ARG A 591      38.200  43.770  30.120  1.00  0.00           H
ATOM    134 HH22 ARG A 591      39.090  43.630  28.640  1.00  0.00           H
ATOM    135  C   ARG A 591      36.220  37.610  30.380  1.00  0.00           C
ATOM    136  O   ARG A 591      37.180  37.380  29.740  1.00  0.00           O
ATOM    137  N   LYS A 592      36.110  37.040  31.580  1.00  0.00           N
ATOM    138  HN  LYS A 592      35.290  37.210  32.130  1.00  0.00           H
ATOM    139  CA  LYS A 592      37.160  36.210  32.120  1.00  0.00           C
ATOM    140  HA  LYS A 592      38.050  36.260  31.510  1.00  0.00           H
ATOM    141  CB  LYS A 592      37.610  36.920  33.490  1.00  0.00           C
ATOM    142  HB1 LYS A 592      38.300  36.220  33.990  1.00  0.00           H
ATOM    143  HB2 LYS A 592      36.670  36.860  34.070  1.00  0.00           H
ATOM    144  CG  LYS A 592      38.210  38.360  33.400  1.00  0.00           C
ATOM    145  HG1 LYS A 592      38.410  38.460  34.500  1.00  0.00           H
ATOM    146  HG2 LYS A 592      37.420  39.070  33.060  1.00  0.00           H
ATOM    147  CD  LYS A 592      39.440  38.500  32.540  1.00  0.00           C
ATOM    148  HD1 LYS A 592      39.710  39.570  32.540  1.00  0.00           H
ATOM    149  HD2 LYS A 592      39.250  38.170  31.490  1.00  0.00           H
ATOM    150  CE  LYS A 592      40.770  37.760  33.020  1.00  0.00           C
ATOM    151  HE1 LYS A 592      40.760  36.640  33.000  1.00  0.00           H
ATOM    152  HE2 LYS A 592      41.000  38.120  34.040  1.00  0.00           H
ATOM    153  NZ  LYS A 592      41.950  38.200  32.210  1.00  0.00           N
ATOM    154  HZ1 LYS A 592      41.890  37.880  31.220  1.00  0.00           H
ATOM    155  HZ2 LYS A 592      42.830  37.770  32.560  1.00  0.00           H
ATOM    156  HZ3 LYS A 592      42.030  39.230  32.250  1.00  0.00           H
ATOM    157  C   LYS A 592      36.750  34.790  32.150  1.00  0.00           C
ATOM    158  O   LYS A 592      37.580  33.950  32.480  1.00  0.00           O
ATOM    159  N   ALA A 593      35.480  34.480  31.700  1.00  0.00           N
ATOM    160  HN  ALA A 593      34.870  35.270  31.690  1.00  0.00           H
ATOM    161  CA  ALA A 593      35.080  33.090  31.660  1.00  0.00           C
ATOM    162  HA  ALA A 593      35.180  32.780  32.700  1.00  0.00           H
ATOM    163  CB  ALA A 593      33.600  32.770  31.510  1.00  0.00           C
ATOM    164  HB1 ALA A 593      33.320  32.990  30.450  1.00  0.00           H
ATOM    165  HB2 ALA A 593      33.070  33.450  32.220  1.00  0.00           H
ATOM    166  HB3 ALA A 593      33.310  31.730  31.760  1.00  0.00           H
ATOM    167  C   ALA A 593      35.880  32.100  30.790  1.00  0.00           C
ATOM    168  O   ALA A 593      36.000  30.980  31.240  1.00  0.00           O
ATOM    169  N   PRO A 594      36.470  32.360  29.650  1.00  0.00           N
ATOM    170  CD  PRO A 594      35.930  33.490  28.830  1.00  0.00           C
ATOM    171  HD1 PRO A 594      36.520  34.420  28.990  1.00  0.00           H
ATOM    172  HD2 PRO A 594      34.840  33.650  28.960  1.00  0.00           H
ATOM    173  CA  PRO A 594      37.100  31.340  28.760  1.00  0.00           C
ATOM    174  HA  PRO A 594      36.400  30.530  28.640  1.00  0.00           H
ATOM    175  CB  PRO A 594      37.270  32.110  27.460  1.00  0.00           C
ATOM    176  HB1 PRO A 594      37.510  31.420  26.620  1.00  0.00           H
ATOM    177  HB2 PRO A 594      38.060  32.870  27.650  1.00  0.00           H
ATOM    178  CG  PRO A 594      36.060  32.990  27.360  1.00  0.00           C
ATOM    179  HG1 PRO A 594      36.080  33.830  26.630  1.00  0.00           H
ATOM    180  HG2 PRO A 594      35.160  32.380  27.110  1.00  0.00           H
ATOM    181  C   PRO A 594      38.410  30.850  29.330  1.00  0.00           C
ATOM    182  O   PRO A 594      38.770  29.700  29.160  1.00  0.00           O
ATOM    183  N   PHE A 595      39.110  31.770  30.070  1.00  0.00           N
ATOM    184  HN  PHE A 595      38.820  32.680  30.330  1.00  0.00           H
ATOM    185  CA  PHE A 595      40.460  31.530  30.540  1.00  0.00           C
ATOM    186  HA  PHE A 595      40.850  30.640  30.080  1.00  0.00           H
ATOM    187  CB  PHE A 595      41.390  32.740  30.120  1.00  0.00           C
ATOM    188  HB1 PHE A 595      42.440  32.440  30.340  1.00  0.00           H
ATOM    189  HB2 PHE A 595      41.020  33.600  30.700  1.00  0.00           H
ATOM    190  CG  PHE A 595      41.340  33.010  28.620  1.00  0.00           C
ATOM    191  CD1 PHE A 595      40.970  34.300  28.140  1.00  0.00           C
ATOM    192  HD1 PHE A 595      40.730  35.060  28.850  1.00  0.00           H
ATOM    193  CE1 PHE A 595      41.070  34.610  26.810  1.00  0.00           C
ATOM    194  HE1 PHE A 595      40.700  35.580  26.500  1.00  0.00           H
ATOM    195  CZ  PHE A 595      41.680  33.730  25.880  1.00  0.00           C
ATOM    196  HZ  PHE A 595      41.900  34.110  24.900  1.00  0.00           H
ATOM    197  CD2 PHE A 595      41.850  32.100  27.720  1.00  0.00           C
ATOM    198  HD2 PHE A 595      42.320  31.190  28.060  1.00  0.00           H
ATOM    199  CE2 PHE A 595      42.100  32.430  26.370  1.00  0.00           C
ATOM    200  HE2 PHE A 595      42.500  31.700  25.690  1.00  0.00           H
ATOM    201  C   PHE A 595      40.440  31.350  31.970  1.00  0.00           C
ATOM    202  O   PHE A 595      41.480  31.430  32.640  1.00  0.00           O
ATOM    203  N   PHE A 596      39.300  30.990  32.540  1.00  0.00           N
ATOM    204  HN  PHE A 596      38.570  30.720  31.930  1.00  0.00           H
ATOM    205  CA  PHE A 596      39.170  30.770  33.940  1.00  0.00           C
ATOM    206  HA  PHE A 596      39.310  31.700  34.460  1.00  0.00           H
ATOM    207  CB  PHE A 596      37.680  30.350  34.190  1.00  0.00           C
ATOM    208  HB1 PHE A 596      37.460  29.390  33.670  1.00  0.00           H
ATOM    209  HB2 PHE A 596      37.030  31.060  33.640  1.00  0.00           H
ATOM    210  CG  PHE A 596      37.270  30.180  35.630  1.00  0.00           C
ATOM    211  CD1 PHE A 596      36.760  28.950  36.070  1.00  0.00           C
ATOM    212  HD1 PHE A 596      36.910  28.070  35.450  1.00  0.00           H
ATOM    213  CE1 PHE A 596      36.130  28.820  37.270  1.00  0.00           C
ATOM    214  HE1 PHE A 596      35.870  27.850  37.680  1.00  0.00           H
ATOM    215  CZ  PHE A 596      35.910  29.930  38.110  1.00  0.00           C
ATOM    216  HZ  PHE A 596      35.460  29.780  39.080  1.00  0.00           H
ATOM    217  CD2 PHE A 596      36.990  31.310  36.430  1.00  0.00           C
ATOM    218  HD2 PHE A 596      37.180  32.320  36.080  1.00  0.00           H
ATOM    219  CE2 PHE A 596      36.360  31.210  37.690  1.00  0.00           C
ATOM    220  HE2 PHE A 596      36.040  32.120  38.180  1.00  0.00           H
ATOM    221  C   PHE A 596      40.170  29.720  34.460  1.00  0.00           C
ATOM    222  O   PHE A 596      40.750  29.920  35.500  1.00  0.00           O
ATOM    223  N   LEU A 597      40.390  28.580  33.790  1.00  0.00           N
ATOM    224  HN  LEU A 597      39.870  28.350  32.970  1.00  0.00           H
ATOM    225  CA  LEU A 597      41.180  27.450  34.310  1.00  0.00           C
ATOM    226  HA  LEU A 597      41.410  27.590  35.350  1.00  0.00           H
ATOM    227  CB  LEU A 597      40.290  26.110  34.170  1.00  0.00           C
ATOM    228  HB1 LEU A 597      40.990  25.310  34.500  1.00  0.00           H
ATOM    229  HB2 LEU A 597      40.070  25.960  33.090  1.00  0.00           H
ATOM    230  CG  LEU A 597      39.040  26.110  35.060  1.00  0.00           C
ATOM    231  HG  LEU A 597      38.300  26.840  34.680  1.00  0.00           H
ATOM    232  CD1 LEU A 597      38.230  24.780  34.870  1.00  0.00           C
ATOM    233 HD11 LEU A 597      38.020  24.670  33.790  1.00  0.00           H
ATOM    234 HD12 LEU A 597      37.200  24.800  35.290  1.00  0.00           H
ATOM    235 HD13 LEU A 597      38.890  23.930  35.150  1.00  0.00           H
ATOM    236  CD2 LEU A 597      39.340  26.420  36.610  1.00  0.00           C
ATOM    237 HD21 LEU A 597      40.080  25.650  36.900  1.00  0.00           H
ATOM    238 HD22 LEU A 597      38.340  26.320  37.090  1.00  0.00           H
ATOM    239 HD23 LEU A 597      39.890  27.380  36.710  1.00  0.00           H
ATOM    240  C   LEU A 597      42.470  27.170  33.470  1.00  0.00           C
ATOM    241  O   LEU A 597      43.290  26.340  33.820  1.00  0.00           O
ATOM    242  N   SER A 598      42.640  27.970  32.400  1.00  0.00           N
ATOM    243  HN  SER A 598      41.870  28.580  32.240  1.00  0.00           H
ATOM    244  CA  SER A 598      43.720  27.870  31.370  1.00  0.00           C
ATOM    245  HA  SER A 598      43.730  26.830  31.110  1.00  0.00           H
ATOM    246  CB  SER A 598      43.530  28.690  30.040  1.00  0.00           C
ATOM    247  HB1 SER A 598      42.530  28.340  29.710  1.00  0.00           H
ATOM    248  HB2 SER A 598      44.370  28.430  29.370  1.00  0.00           H
ATOM    249  OG  SER A 598      43.580  30.130  30.210  1.00  0.00           O
ATOM    250  HG1 SER A 598      44.160  30.550  29.580  1.00  0.00           H
ATOM    251  C   SER A 598      45.140  28.020  31.880  1.00  0.00           C
ATOM    252  O   SER A 598      45.970  27.170  31.430  1.00  0.00           O
ATOM    253  N   ASP A 599      45.500  28.910  32.860  1.00  0.00           N
ATOM    254  HN  ASP A 599      44.810  29.460  33.320  1.00  0.00           H
ATOM    255  CA  ASP A 599      46.870  29.150  33.310  1.00  0.00           C
ATOM    256  HA  ASP A 599      47.500  28.840  32.480  1.00  0.00           H
ATOM    257  CB  ASP A 599      47.170  30.620  33.540  1.00  0.00           C
ATOM    258  HB1 ASP A 599      48.120  30.790  34.100  1.00  0.00           H
ATOM    259  HB2 ASP A 599      46.420  30.920  34.300  1.00  0.00           H
ATOM    260  CG  ASP A 599      47.200  31.560  32.330  1.00  0.00           C
ATOM    261  OD1 ASP A 599      46.540  31.270  31.290  1.00  0.00           O
ATOM    262  OD2 ASP A 599      47.720  32.650  32.490  1.00  0.00           O
ATOM    263  C   ASP A 599      47.020  28.350  34.570  1.00  0.00           C
ATOM    264  O   ASP A 599      48.160  27.810  34.820  1.00  0.00           O
ATOM    265  N   PHE A 600      45.950  28.150  35.360  1.00  0.00           N
ATOM    266  HN  PHE A 600      45.080  28.620  35.200  1.00  0.00           H
ATOM    267  CA  PHE A 600      45.820  27.250  36.450  1.00  0.00           C
ATOM    268  HA  PHE A 600      46.400  27.550  37.310  1.00  0.00           H
ATOM    269  CB  PHE A 600      44.360  27.440  36.930  1.00  0.00           C
ATOM    270  HB1 PHE A 600      43.670  27.240  36.080  1.00  0.00           H
ATOM    271  HB2 PHE A 600      44.220  28.500  37.260  1.00  0.00           H
ATOM    272  CG  PHE A 600      43.970  26.510  38.050  1.00  0.00           C
ATOM    273  CD1 PHE A 600      42.950  25.630  37.800  1.00  0.00           C
ATOM    274  HD1 PHE A 600      42.570  25.520  36.800  1.00  0.00           H
ATOM    275  CE1 PHE A 600      42.400  24.900  38.880  1.00  0.00           C
ATOM    276  HE1 PHE A 600      41.520  24.320  38.640  1.00  0.00           H
ATOM    277  CZ  PHE A 600      42.820  25.100  40.260  1.00  0.00           C
ATOM    278  HZ  PHE A 600      42.280  24.660  41.070  1.00  0.00           H
ATOM    279  CD2 PHE A 600      44.450  26.650  39.360  1.00  0.00           C
ATOM    280  HD2 PHE A 600      45.190  27.410  39.550  1.00  0.00           H
ATOM    281  CE2 PHE A 600      43.930  25.930  40.480  1.00  0.00           C
ATOM    282  HE2 PHE A 600      44.360  26.130  41.450  1.00  0.00           H
ATOM    283  C   PHE A 600      46.180  25.780  36.220  1.00  0.00           C
ATOM    284  O   PHE A 600      46.670  25.050  37.100  1.00  0.00           O
ATOM    285  N   LYS A 601      45.990  25.280  35.020  1.00  0.00           N
ATOM    286  HN  LYS A 601      45.320  25.800  34.500  1.00  0.00           H
ATOM    287  CA  LYS A 601      46.690  24.060  34.580  1.00  0.00           C
ATOM    288  HA  LYS A 601      46.750  23.400  35.420  1.00  0.00           H
ATOM    289  CB  LYS A 601      45.910  23.210  33.580  1.00  0.00           C
ATOM    290  HB1 LYS A 601      44.950  22.890  34.050  1.00  0.00           H
ATOM    291  HB2 LYS A 601      46.280  22.200  33.320  1.00  0.00           H
ATOM    292  CG  LYS A 601      45.430  24.040  32.340  1.00  0.00           C
ATOM    293  HG1 LYS A 601      45.180  25.060  32.710  1.00  0.00           H
ATOM    294  HG2 LYS A 601      44.510  23.570  31.920  1.00  0.00           H
ATOM    295  CD  LYS A 601      46.490  24.200  31.220  1.00  0.00           C
ATOM    296  HD1 LYS A 601      47.360  24.780  31.600  1.00  0.00           H
ATOM    297  HD2 LYS A 601      45.870  24.730  30.470  1.00  0.00           H
ATOM    298  CE  LYS A 601      47.020  22.860  30.630  1.00  0.00           C
ATOM    299  HE1 LYS A 601      46.250  22.560  29.880  1.00  0.00           H
ATOM    300  HE2 LYS A 601      47.140  22.070  31.400  1.00  0.00           H
ATOM    301  NZ  LYS A 601      48.290  23.110  30.050  1.00  0.00           N
ATOM    302  HZ1 LYS A 601      48.160  23.720  29.210  1.00  0.00           H
ATOM    303  HZ2 LYS A 601      48.810  22.260  29.790  1.00  0.00           H
ATOM    304  HZ3 LYS A 601      48.910  23.570  30.750  1.00  0.00           H
ATOM    305  C   LYS A 601      48.150  23.980  34.260  1.00  0.00           C
ATOM    306  O   LYS A 601      48.730  22.940  34.040  1.00  0.00           O
ATOM    307  N   ASP A 602      48.860  25.080  34.320  1.00  0.00           N
ATOM    308  HN  ASP A 602      48.300  25.860  34.600  1.00  0.00           H
ATOM    309  CA  ASP A 602      50.340  25.110  34.200  1.00  0.00           C
ATOM    310  HA  ASP A 602      50.730  24.160  33.880  1.00  0.00           H
ATOM    311  CB  ASP A 602      50.580  26.230  33.140  1.00  0.00           C
ATOM    312  HB1 ASP A 602      51.620  26.590  33.030  1.00  0.00           H
ATOM    313  HB2 ASP A 602      49.990  27.110  33.480  1.00  0.00           H
ATOM    314  CG  ASP A 602      50.220  25.790  31.680  1.00  0.00           C
ATOM    315  OD1 ASP A 602      50.190  26.810  30.850  1.00  0.00           O
ATOM    316  OD2 ASP A 602      49.980  24.650  31.350  1.00  0.00           O
ATOM    317  C   ASP A 602      50.870  25.390  35.610  1.00  0.00           C
ATOM    318  O   ASP A 602      52.080  25.450  35.750  1.00  0.00           O
ATOM    319  N   ALA A 603      50.030  25.490  36.650  1.00  0.00           N
ATOM    320  HN  ALA A 603      49.050  25.490  36.450  1.00  0.00           H
ATOM    321  CA  ALA A 603      50.550  25.750  38.040  1.00  0.00           C
ATOM    322  HA  ALA A 603      50.920  26.760  38.090  1.00  0.00           H
ATOM    323  CB  ALA A 603      49.410  25.710  39.020  1.00  0.00           C
ATOM    324  HB1 ALA A 603      49.000  24.700  39.220  1.00  0.00           H
ATOM    325  HB2 ALA A 603      48.570  26.380  38.730  1.00  0.00           H
ATOM    326  HB3 ALA A 603      49.790  26.210  39.940  1.00  0.00           H
ATOM    327  C   ALA A 603      51.640  24.790  38.620  1.00  0.00           C
ATOM    328  O   ALA A 603      52.380  25.230  39.480  1.00  0.00           O
ATOM    329  N   LEU A 604      51.760  23.500  38.180  1.00  0.00           N
ATOM    330  HN  LEU A 604      51.120  23.130  37.530  1.00  0.00           H
ATOM    331  CA  LEU A 604      52.830  22.600  38.650  1.00  0.00           C
ATOM    332  HA  LEU A 604      53.260  22.810  39.620  1.00  0.00           H
ATOM    333  CB  LEU A 604      52.330  21.160  38.810  1.00  0.00           C
ATOM    334  HB1 LEU A 604      53.100  20.370  38.830  1.00  0.00           H
ATOM    335  HB2 LEU A 604      51.730  21.060  37.890  1.00  0.00           H
ATOM    336  CG  LEU A 604      51.160  20.900  39.870  1.00  0.00           C
ATOM    337  HG  LEU A 604      50.420  21.720  40.020  1.00  0.00           H
ATOM    338  CD1 LEU A 604      50.360  19.600  39.620  1.00  0.00           C
ATOM    339 HD11 LEU A 604      49.940  19.540  38.600  1.00  0.00           H
ATOM    340 HD12 LEU A 604      49.550  19.680  40.370  1.00  0.00           H
ATOM    341 HD13 LEU A 604      51.020  18.730  39.820  1.00  0.00           H
ATOM    342  CD2 LEU A 604      51.940  20.940  41.230  1.00  0.00           C
ATOM    343 HD21 LEU A 604      52.880  20.370  41.080  1.00  0.00           H
ATOM    344 HD22 LEU A 604      51.450  20.390  42.060  1.00  0.00           H
ATOM    345 HD23 LEU A 604      52.150  21.980  41.550  1.00  0.00           H
ATOM    346  C   LEU A 604      54.000  22.520  37.750  1.00  0.00           C
ATOM    347  O   LEU A 604      54.920  21.830  38.110  1.00  0.00           O
ATOM    348  N   SER A 605      54.040  23.290  36.700  1.00  0.00           N
ATOM    349  HN  SER A 605      53.170  23.720  36.470  1.00  0.00           H
ATOM    350  CA  SER A 605      55.250  23.700  35.900  1.00  0.00           C
ATOM    351  HA  SER A 605      56.120  23.210  36.300  1.00  0.00           H
ATOM    352  CB  SER A 605      55.080  23.610  34.310  1.00  0.00           C
ATOM    353  HB1 SER A 605      54.110  24.100  34.080  1.00  0.00           H
ATOM    354  HB2 SER A 605      54.990  22.500  34.280  1.00  0.00           H
ATOM    355  OG  SER A 605      56.230  24.000  33.580  1.00  0.00           O
ATOM    356  HG1 SER A 605      56.940  23.420  33.880  1.00  0.00           H
ATOM    357  C   SER A 605      55.690  25.150  36.170  1.00  0.00           C
ATOM    358  O   SER A 605      56.860  25.410  36.180  1.00  0.00           O
ATOM    359  N   LEU A 606      54.790  26.080  36.380  1.00  0.00           N
ATOM    360  HN  LEU A 606      53.820  25.900  36.290  1.00  0.00           H
ATOM    361  CA  LEU A 606      55.130  27.480  36.740  1.00  0.00           C
ATOM    362  HA  LEU A 606      55.910  27.810  36.060  1.00  0.00           H
ATOM    363  CB  LEU A 606      53.950  28.330  36.470  1.00  0.00           C
ATOM    364  HB1 LEU A 606      54.260  29.390  36.680  1.00  0.00           H
ATOM    365  HB2 LEU A 606      53.080  28.140  37.140  1.00  0.00           H
ATOM    366  CG  LEU A 606      53.330  28.390  35.020  1.00  0.00           C
ATOM    367  HG  LEU A 606      53.190  27.320  34.750  1.00  0.00           H
ATOM    368  CD1 LEU A 606      51.930  29.050  35.060  1.00  0.00           C
ATOM    369 HD11 LEU A 606      52.070  30.090  35.440  1.00  0.00           H
ATOM    370 HD12 LEU A 606      51.240  28.650  35.840  1.00  0.00           H
ATOM    371 HD13 LEU A 606      51.440  28.950  34.060  1.00  0.00           H
ATOM    372  CD2 LEU A 606      54.260  29.040  33.930  1.00  0.00           C
ATOM    373 HD21 LEU A 606      53.620  29.320  33.060  1.00  0.00           H
ATOM    374 HD22 LEU A 606      54.950  28.230  33.650  1.00  0.00           H
ATOM    375 HD23 LEU A 606      54.670  30.040  34.180  1.00  0.00           H
ATOM    376  C   LEU A 606      55.790  27.620  38.080  1.00  0.00           C
ATOM    377  O   LEU A 606      55.460  26.990  39.060  1.00  0.00           O
ATOM    378  N   GLN A 607      56.790  28.610  38.140  1.00  0.00           N
ATOM    379  HN  GLN A 607      57.050  29.120  37.320  1.00  0.00           H
ATOM    380  CA  GLN A 607      57.490  28.900  39.380  1.00  0.00           C
ATOM    381  HA  GLN A 607      57.770  28.020  39.940  1.00  0.00           H
ATOM    382  CB  GLN A 607      58.820  29.690  39.110  1.00  0.00           C
ATOM    383  HB1 GLN A 607      59.170  29.790  40.160  1.00  0.00           H
ATOM    384  HB2 GLN A 607      58.660  30.730  38.780  1.00  0.00           H
ATOM    385  CG  GLN A 607      59.870  29.060  38.200  1.00  0.00           C
ATOM    386  HG1 GLN A 607      60.780  29.680  38.100  1.00  0.00           H
ATOM    387  HG2 GLN A 607      59.380  29.060  37.200  1.00  0.00           H
ATOM    388  CD  GLN A 607      60.250  27.610  38.580  1.00  0.00           C
ATOM    389  OE1 GLN A 607      60.320  27.290  39.770  1.00  0.00           O
ATOM    390  NE2 GLN A 607      60.380  26.670  37.650  1.00  0.00           N
ATOM    391 HE21 GLN A 607      60.770  25.790  37.940  1.00  0.00           H
ATOM    392 HE22 GLN A 607      60.390  26.950  36.690  1.00  0.00           H
ATOM    393  C   GLN A 607      56.670  29.710  40.360  1.00  0.00           C
ATOM    394  O   GLN A 607      56.420  30.910  40.170  1.00  0.00           O
ATOM    395  N   CYS A 608      56.100  29.110  41.450  1.00  0.00           N
ATOM    396  HN  CYS A 608      56.360  28.160  41.610  1.00  0.00           H
ATOM    397  CA  CYS A 608      55.040  29.710  42.260  1.00  0.00           C
ATOM    398  HA  CYS A 608      54.970  30.750  41.940  1.00  0.00           H
ATOM    399  CB  CYS A 608      53.750  28.870  42.000  1.00  0.00           C
ATOM    400  HB1 CYS A 608      53.030  29.260  42.760  1.00  0.00           H
ATOM    401  HB2 CYS A 608      53.830  27.790  42.260  1.00  0.00           H
ATOM    402  SG  CYS A 608      53.010  29.270  40.410  1.00  0.00           S
ATOM    403  HG1 CYS A 608      53.950  28.620  39.730  1.00  0.00           H
ATOM    404  C   CYS A 608      55.430  29.740  43.780  1.00  0.00           C
ATOM    405  O   CYS A 608      54.820  30.540  44.470  1.00  0.00           O
ATOM    406  N   LEU A 609      56.380  28.870  44.240  1.00  0.00           N
ATOM    407  HN  LEU A 609      56.760  28.240  43.590  1.00  0.00           H
ATOM    408  CA  LEU A 609      56.780  28.750  45.680  1.00  0.00           C
ATOM    409  HA  LEU A 609      55.870  28.430  46.150  1.00  0.00           H
ATOM    410  CB  LEU A 609      57.930  27.730  45.800  1.00  0.00           C
ATOM    411  HB1 LEU A 609      58.890  28.010  45.340  1.00  0.00           H
ATOM    412  HB2 LEU A 609      57.730  26.720  45.360  1.00  0.00           H
ATOM    413  CG  LEU A 609      58.100  27.360  47.340  1.00  0.00           C
ATOM    414  HG  LEU A 609      58.580  28.190  47.910  1.00  0.00           H
ATOM    415  CD1 LEU A 609      56.750  27.020  48.030  1.00  0.00           C
ATOM    416 HD11 LEU A 609      56.250  27.980  48.330  1.00  0.00           H
ATOM    417 HD12 LEU A 609      56.930  26.460  48.980  1.00  0.00           H
ATOM    418 HD13 LEU A 609      56.000  26.500  47.400  1.00  0.00           H
ATOM    419  CD2 LEU A 609      59.050  26.140  47.490  1.00  0.00           C
ATOM    420 HD21 LEU A 609      59.450  26.040  48.530  1.00  0.00           H
ATOM    421 HD22 LEU A 609      60.010  26.350  46.960  1.00  0.00           H
ATOM    422 HD23 LEU A 609      58.510  25.340  46.940  1.00  0.00           H
ATOM    423  C   LEU A 609      57.240  30.020  46.380  1.00  0.00           C
ATOM    424  O   LEU A 609      56.770  30.350  47.450  1.00  0.00           O
ATOM    425  N   ALA A 610      58.160  30.810  45.700  1.00  0.00           N
ATOM    426  HN  ALA A 610      58.450  30.540  44.790  1.00  0.00           H
ATOM    427  CA  ALA A 610      58.770  31.940  46.430  1.00  0.00           C
ATOM    428  HA  ALA A 610      59.010  31.710  47.460  1.00  0.00           H
ATOM    429  CB  ALA A 610      60.000  32.330  45.620  1.00  0.00           C
ATOM    430  HB1 ALA A 610      60.450  33.250  46.070  1.00  0.00           H
ATOM    431  HB2 ALA A 610      59.790  32.400  44.530  1.00  0.00           H
ATOM    432  HB3 ALA A 610      60.740  31.490  45.670  1.00  0.00           H
ATOM    433  C   ALA A 610      57.740  33.120  46.520  1.00  0.00           C
ATOM    434  O   ALA A 610      57.870  33.960  47.450  1.00  0.00           O
ATOM    435  N   SER A 611      56.700  33.150  45.590  1.00  0.00           N
ATOM    436  HN  SER A 611      56.650  32.520  44.820  1.00  0.00           H
ATOM    437  CA  SER A 611      55.700  34.210  45.520  1.00  0.00           C
ATOM    438  HA  SER A 611      56.190  35.140  45.780  1.00  0.00           H
ATOM    439  CB  SER A 611      54.940  34.410  44.150  1.00  0.00           C
ATOM    440  HB1 SER A 611      54.290  35.300  44.040  1.00  0.00           H
ATOM    441  HB2 SER A 611      54.340  33.480  44.070  1.00  0.00           H
ATOM    442  OG  SER A 611      55.880  34.560  43.080  1.00  0.00           O
ATOM    443  HG1 SER A 611      56.430  33.780  42.970  1.00  0.00           H
ATOM    444  C   SER A 611      54.760  34.060  46.660  1.00  0.00           C
ATOM    445  O   SER A 611      54.420  35.050  47.420  1.00  0.00           O
ATOM    446  N   ILE A 612      54.320  32.820  47.020  1.00  0.00           N
ATOM    447  HN  ILE A 612      54.620  32.020  46.500  1.00  0.00           H
ATOM    448  CA  ILE A 612      53.550  32.600  48.220  1.00  0.00           C
ATOM    449  HA  ILE A 612      52.690  33.180  47.960  1.00  0.00           H
ATOM    450  CB  ILE A 612      53.060  31.120  48.230  1.00  0.00           C
ATOM    451  HB  ILE A 612      53.940  30.520  47.940  1.00  0.00           H
ATOM    452  CG2 ILE A 612      52.560  30.610  49.630  1.00  0.00           C
ATOM    453 HG21 ILE A 612      51.610  31.110  49.940  1.00  0.00           H
ATOM    454 HG22 ILE A 612      53.300  30.800  50.420  1.00  0.00           H
ATOM    455 HG23 ILE A 612      52.390  29.510  49.510  1.00  0.00           H
ATOM    456  CG1 ILE A 612      51.870  30.920  47.290  1.00  0.00           C
ATOM    457 HG11 ILE A 612      51.740  31.680  46.480  1.00  0.00           H
ATOM    458 HG12 ILE A 612      50.960  31.130  47.910  1.00  0.00           H
ATOM    459  CD  ILE A 612      51.970  29.500  46.690  1.00  0.00           C
ATOM    460  HD1 ILE A 612      52.060  28.770  47.530  1.00  0.00           H
ATOM    461  HD2 ILE A 612      52.850  29.420  46.040  1.00  0.00           H
ATOM    462  HD3 ILE A 612      51.020  29.160  46.220  1.00  0.00           H
ATOM    463  C   ILE A 612      54.290  33.050  49.520  1.00  0.00           C
ATOM    464  O   ILE A 612      53.850  33.900  50.250  1.00  0.00           O
ATOM    465  N   LEU A 613      55.560  32.610  49.630  1.00  0.00           N
ATOM    466  HN  LEU A 613      56.050  31.980  49.040  1.00  0.00           H
ATOM    467  CA  LEU A 613      56.370  33.050  50.710  1.00  0.00           C
ATOM    468  HA  LEU A 613      55.820  32.840  51.610  1.00  0.00           H
ATOM    469  CB  LEU A 613      57.800  32.250  50.620  1.00  0.00           C
ATOM    470  HB1 LEU A 613      58.330  32.750  51.450  1.00  0.00           H
ATOM    471  HB2 LEU A 613      58.240  32.600  49.670  1.00  0.00           H
ATOM    472  CG  LEU A 613      57.730  30.770  50.920  1.00  0.00           C
ATOM    473  HG  LEU A 613      57.210  30.230  50.100  1.00  0.00           H
ATOM    474  CD1 LEU A 613      59.060  30.170  51.190  1.00  0.00           C
ATOM    475 HD11 LEU A 613      58.930  29.080  51.210  1.00  0.00           H
ATOM    476 HD12 LEU A 613      59.560  30.420  52.160  1.00  0.00           H
ATOM    477 HD13 LEU A 613      59.880  30.500  50.510  1.00  0.00           H
ATOM    478  CD2 LEU A 613      56.800  30.590  52.110  1.00  0.00           C
ATOM    479 HD21 LEU A 613      56.740  29.530  52.440  1.00  0.00           H
ATOM    480 HD22 LEU A 613      55.770  30.940  51.910  1.00  0.00           H
ATOM    481 HD23 LEU A 613      57.180  31.180  52.980  1.00  0.00           H
ATOM    482  C   LEU A 613      56.600  34.600  50.830  1.00  0.00           C
ATOM    483  O   LEU A 613      56.360  35.130  51.900  1.00  0.00           O
ATOM    484  N   PHE A 614      56.960  35.290  49.780  1.00  0.00           N
ATOM    485  HN  PHE A 614      57.180  34.790  48.950  1.00  0.00           H
ATOM    486  CA  PHE A 614      57.100  36.660  49.710  1.00  0.00           C
ATOM    487  HA  PHE A 614      57.960  36.920  50.330  1.00  0.00           H
ATOM    488  CB  PHE A 614      57.490  37.040  48.210  1.00  0.00           C
ATOM    489  HB1 PHE A 614      56.650  36.650  47.600  1.00  0.00           H
ATOM    490  HB2 PHE A 614      58.370  36.440  47.890  1.00  0.00           H
ATOM    491  CG  PHE A 614      57.870  38.440  47.930  1.00  0.00           C
ATOM    492  CD1 PHE A 614      58.430  39.320  48.890  1.00  0.00           C
ATOM    493  HD1 PHE A 614      58.590  39.020  49.910  1.00  0.00           H
ATOM    494  CE1 PHE A 614      58.580  40.640  48.620  1.00  0.00           C
ATOM    495  HE1 PHE A 614      58.850  41.360  49.380  1.00  0.00           H
ATOM    496  CZ  PHE A 614      58.270  41.080  47.340  1.00  0.00           C
ATOM    497  HZ  PHE A 614      58.340  42.150  47.230  1.00  0.00           H
ATOM    498  CD2 PHE A 614      57.420  38.970  46.700  1.00  0.00           C
ATOM    499  HD2 PHE A 614      56.960  38.320  45.970  1.00  0.00           H
ATOM    500  CE2 PHE A 614      57.590  40.290  46.380  1.00  0.00           C
ATOM    501  HE2 PHE A 614      57.210  40.680  45.450  1.00  0.00           H
ATOM    502  C   PHE A 614      55.960  37.520  50.150  1.00  0.00           C
ATOM    503  O   PHE A 614      56.080  38.530  50.810  1.00  0.00           O
ATOM    504  N   LEU A 615      54.720  37.080  49.810  1.00  0.00           N
ATOM    505  HN  LEU A 615      54.660  36.320  49.170  1.00  0.00           H
ATOM    506  CA  LEU A 615      53.580  37.970  49.950  1.00  0.00           C
ATOM    507  HA  LEU A 615      53.980  38.970  49.990  1.00  0.00           H
ATOM    508  CB  LEU A 615      52.590  37.810  48.790  1.00  0.00           C
ATOM    509  HB1 LEU A 615      51.570  38.070  49.150  1.00  0.00           H
ATOM    510  HB2 LEU A 615      52.540  36.720  48.560  1.00  0.00           H
ATOM    511  CG  LEU A 615      52.950  38.610  47.570  1.00  0.00           C
ATOM    512  HG  LEU A 615      54.030  38.480  47.330  1.00  0.00           H
ATOM    513  CD1 LEU A 615      52.200  38.070  46.380  1.00  0.00           C
ATOM    514 HD11 LEU A 615      52.650  37.180  45.880  1.00  0.00           H
ATOM    515 HD12 LEU A 615      52.310  38.750  45.510  1.00  0.00           H
ATOM    516 HD13 LEU A 615      51.150  37.810  46.610  1.00  0.00           H
ATOM    517  CD2 LEU A 615      52.700  40.110  47.800  1.00  0.00           C
ATOM    518 HD21 LEU A 615      53.450  40.520  48.520  1.00  0.00           H
ATOM    519 HD22 LEU A 615      51.680  40.190  48.250  1.00  0.00           H
ATOM    520 HD23 LEU A 615      52.670  40.680  46.850  1.00  0.00           H
ATOM    521  C   LEU A 615      52.940  37.740  51.300  1.00  0.00           C
ATOM    522  O   LEU A 615      52.570  38.690  51.970  1.00  0.00           O
ATOM    523  N   TYR A 616      52.710  36.470  51.680  1.00  0.00           N
ATOM    524  HN  TYR A 616      52.880  35.760  51.010  1.00  0.00           H
ATOM    525  CA  TYR A 616      52.170  36.050  52.870  1.00  0.00           C
ATOM    526  HA  TYR A 616      51.150  36.410  52.850  1.00  0.00           H
ATOM    527  CB  TYR A 616      52.120  34.480  53.010  1.00  0.00           C
ATOM    528  HB1 TYR A 616      53.150  34.120  52.810  1.00  0.00           H
ATOM    529  HB2 TYR A 616      51.450  34.010  52.250  1.00  0.00           H
ATOM    530  CG  TYR A 616      51.660  33.880  54.310  1.00  0.00           C
ATOM    531  CD1 TYR A 616      50.360  34.050  54.780  1.00  0.00           C
ATOM    532  HD1 TYR A 616      49.710  34.590  54.110  1.00  0.00           H
ATOM    533  CE1 TYR A 616      49.940  33.770  56.060  1.00  0.00           C
ATOM    534  HE1 TYR A 616      48.990  33.990  56.490  1.00  0.00           H
ATOM    535  CZ  TYR A 616      50.810  33.080  56.930  1.00  0.00           C
ATOM    536  OH  TYR A 616      50.410  32.750  58.270  1.00  0.00           O
ATOM    537  HH  TYR A 616      49.510  33.070  58.360  1.00  0.00           H
ATOM    538  CD2 TYR A 616      52.590  33.210  55.240  1.00  0.00           C
ATOM    539  HD2 TYR A 616      53.600  33.110  54.880  1.00  0.00           H
ATOM    540  CE2 TYR A 616      52.160  32.900  56.550  1.00  0.00           C
ATOM    541  HE2 TYR A 616      52.890  32.480  57.210  1.00  0.00           H
ATOM    542  C   TYR A 616      52.870  36.650  54.170  1.00  0.00           C
ATOM    543  O   TYR A 616      52.210  37.100  55.090  1.00  0.00           O
ATOM    544  N   CYS A 617      54.210  36.690  54.260  1.00  0.00           N
ATOM    545  HN  CYS A 617      54.810  36.320  53.550  1.00  0.00           H
ATOM    546  CA  CYS A 617      54.970  37.340  55.340  1.00  0.00           C
ATOM    547  HA  CYS A 617      54.710  36.920  56.300  1.00  0.00           H
ATOM    548  CB  CYS A 617      56.510  37.100  55.080  1.00  0.00           C
ATOM    549  HB1 CYS A 617      56.800  37.550  54.110  1.00  0.00           H
ATOM    550  HB2 CYS A 617      56.780  36.040  54.870  1.00  0.00           H
ATOM    551  SG  CYS A 617      57.580  37.550  56.500  1.00  0.00           S
ATOM    552  HG1 CYS A 617      57.090  38.730  56.800  1.00  0.00           H
ATOM    553  C   CYS A 617      54.730  38.810  55.390  1.00  0.00           C
ATOM    554  O   CYS A 617      54.520  39.410  56.480  1.00  0.00           O
ATOM    555  N   ALA A 618      54.700  39.510  54.240  1.00  0.00           N
ATOM    556  HN  ALA A 618      55.000  39.120  53.370  1.00  0.00           H
ATOM    557  CA  ALA A 618      54.440  40.900  54.120  1.00  0.00           C
ATOM    558  HA  ALA A 618      55.060  41.390  54.850  1.00  0.00           H
ATOM    559  CB  ALA A 618      54.720  41.380  52.680  1.00  0.00           C
ATOM    560  HB1 ALA A 618      54.170  40.880  51.860  1.00  0.00           H
ATOM    561  HB2 ALA A 618      55.800  41.270  52.440  1.00  0.00           H
ATOM    562  HB3 ALA A 618      54.380  42.430  52.520  1.00  0.00           H
ATOM    563  C   ALA A 618      52.970  41.290  54.440  1.00  0.00           C
ATOM    564  O   ALA A 618      52.830  42.290  55.110  1.00  0.00           O
ATOM    565  N   CYS A 619      51.950  40.490  54.030  1.00  0.00           N
ATOM    566  HN  CYS A 619      52.220  39.790  53.370  1.00  0.00           H
ATOM    567  CA  CYS A 619      50.590  40.630  54.290  1.00  0.00           C
ATOM    568  HA  CYS A 619      50.260  41.600  53.940  1.00  0.00           H
ATOM    569  CB  CYS A 619      49.740  39.600  53.500  1.00  0.00           C
ATOM    570  HB1 CYS A 619      48.670  39.590  53.860  1.00  0.00           H
ATOM    571  HB2 CYS A 619      50.150  38.570  53.520  1.00  0.00           H
ATOM    572  SG  CYS A 619      49.600  39.980  51.830  1.00  0.00           S
ATOM    573  HG1 CYS A 619      50.890  39.720  51.670  1.00  0.00           H
ATOM    574  C   CYS A 619      50.280  40.470  55.790  1.00  0.00           C
ATOM    575  O   CYS A 619      49.410  41.200  56.230  1.00  0.00           O
ATOM    576  N   MET A 620      51.030  39.650  56.590  1.00  0.00           N
ATOM    577  HN  MET A 620      51.750  39.070  56.230  1.00  0.00           H
ATOM    578  CA  MET A 620      50.580  39.340  57.930  1.00  0.00           C
ATOM    579  HA  MET A 620      49.640  38.820  57.860  1.00  0.00           H
ATOM    580  CB  MET A 620      51.460  38.220  58.560  1.00  0.00           C
ATOM    581  HB1 MET A 620      51.500  38.360  59.660  1.00  0.00           H
ATOM    582  HB2 MET A 620      52.470  38.370  58.120  1.00  0.00           H
ATOM    583  CG  MET A 620      50.930  36.820  58.120  1.00  0.00           C
ATOM    584  HG1 MET A 620      51.790  36.140  58.260  1.00  0.00           H
ATOM    585  HG2 MET A 620      50.640  36.910  57.040  1.00  0.00           H
ATOM    586  SD  MET A 620      49.430  36.360  59.050  1.00  0.00           S
ATOM    587  CE  MET A 620      50.100  36.330  60.730  1.00  0.00           C
ATOM    588  HE1 MET A 620      50.550  37.310  61.000  1.00  0.00           H
ATOM    589  HE2 MET A 620      50.980  35.660  60.720  1.00  0.00           H
ATOM    590  HE3 MET A 620      49.430  35.930  61.520  1.00  0.00           H
ATOM    591  C   MET A 620      50.440  40.450  58.980  1.00  0.00           C
ATOM    592  O   MET A 620      49.470  40.450  59.730  1.00  0.00           O
ATOM    593  N   SER A 621      51.410  41.370  59.080  1.00  0.00           N
ATOM    594  HN  SER A 621      52.180  41.400  58.450  1.00  0.00           H
ATOM    595  CA  SER A 621      51.460  42.350  60.140  1.00  0.00           C
ATOM    596  HA  SER A 621      51.260  41.880  61.090  1.00  0.00           H
ATOM    597  CB  SER A 621      52.880  42.900  60.540  1.00  0.00           C
ATOM    598  HB1 SER A 621      53.660  43.110  59.780  1.00  0.00           H
ATOM    599  HB2 SER A 621      53.320  42.180  61.250  1.00  0.00           H
ATOM    600  OG  SER A 621      52.790  44.120  61.290  1.00  0.00           O
ATOM    601  HG1 SER A 621      52.330  43.950  62.120  1.00  0.00           H
ATOM    602  C   SER A 621      50.230  43.340  60.080  1.00  0.00           C
ATOM    603  O   SER A 621      49.530  43.700  61.100  1.00  0.00           O
ATOM    604  N   PRO A 622      49.860  43.870  58.880  1.00  0.00           N
ATOM    605  CD  PRO A 622      50.790  44.100  57.770  1.00  0.00           C
ATOM    606  HD1 PRO A 622      50.760  43.250  57.060  1.00  0.00           H
ATOM    607  HD2 PRO A 622      51.830  44.260  58.130  1.00  0.00           H
ATOM    608  CA  PRO A 622      48.580  44.530  58.610  1.00  0.00           C
ATOM    609  HA  PRO A 622      48.650  45.390  59.270  1.00  0.00           H
ATOM    610  CB  PRO A 622      48.630  44.940  57.130  1.00  0.00           C
ATOM    611  HB1 PRO A 622      47.950  45.790  56.860  1.00  0.00           H
ATOM    612  HB2 PRO A 622      48.310  44.060  56.550  1.00  0.00           H
ATOM    613  CG  PRO A 622      50.120  45.230  56.890  1.00  0.00           C
ATOM    614  HG1 PRO A 622      50.310  45.080  55.810  1.00  0.00           H
ATOM    615  HG2 PRO A 622      50.340  46.260  57.220  1.00  0.00           H
ATOM    616  C   PRO A 622      47.300  43.860  59.080  1.00  0.00           C
ATOM    617  O   PRO A 622      46.430  44.430  59.730  1.00  0.00           O
ATOM    618  N   VAL A 623      47.180  42.520  58.830  1.00  0.00           N
ATOM    619  HN  VAL A 623      47.920  42.050  58.350  1.00  0.00           H
ATOM    620  CA  VAL A 623      45.990  41.830  59.240  1.00  0.00           C
ATOM    621  HA  VAL A 623      45.180  42.430  58.870  1.00  0.00           H
ATOM    622  CB  VAL A 623      45.950  40.440  58.590  1.00  0.00           C
ATOM    623  HB  VAL A 623      46.780  39.830  58.990  1.00  0.00           H
ATOM    624  CG1 VAL A 623      44.700  39.630  59.090  1.00  0.00           C
ATOM    625 HG11 VAL A 623      44.670  38.660  58.540  1.00  0.00           H
ATOM    626 HG12 VAL A 623      43.730  40.100  58.820  1.00  0.00           H
ATOM    627 HG13 VAL A 623      44.790  39.420  60.170  1.00  0.00           H
ATOM    628  CG2 VAL A 623      45.950  40.460  57.110  1.00  0.00           C
ATOM    629 HG21 VAL A 623      45.080  41.050  56.750  1.00  0.00           H
ATOM    630 HG22 VAL A 623      45.950  39.430  56.700  1.00  0.00           H
ATOM    631 HG23 VAL A 623      46.900  40.870  56.680  1.00  0.00           H
ATOM    632  C   VAL A 623      45.970  41.790  60.740  1.00  0.00           C
ATOM    633  O   VAL A 623      44.940  42.070  61.330  1.00  0.00           O
ATOM    634  N   ILE A 624      47.160  41.540  61.400  1.00  0.00           N
ATOM    635  HN  ILE A 624      48.030  41.240  61.030  1.00  0.00           H
ATOM    636  CA  ILE A 624      47.250  41.640  62.890  1.00  0.00           C
ATOM    637  HA  ILE A 624      46.440  41.050  63.320  1.00  0.00           H
ATOM    638  CB  ILE A 624      48.580  41.190  63.520  1.00  0.00           C
ATOM    639  HB  ILE A 624      49.340  41.900  63.120  1.00  0.00           H
ATOM    640  CG2 ILE A 624      48.510  41.430  65.050  1.00  0.00           C
ATOM    641 HG21 ILE A 624      48.590  42.480  65.410  1.00  0.00           H
ATOM    642 HG22 ILE A 624      49.370  40.870  65.490  1.00  0.00           H
ATOM    643 HG23 ILE A 624      47.520  41.150  65.450  1.00  0.00           H
ATOM    644  CG1 ILE A 624      48.940  39.760  63.120  1.00  0.00           C
ATOM    645 HG11 ILE A 624      49.980  39.550  63.460  1.00  0.00           H
ATOM    646 HG12 ILE A 624      49.130  39.800  62.020  1.00  0.00           H
ATOM    647  CD  ILE A 624      48.190  38.450  63.440  1.00  0.00           C
ATOM    648  HD1 ILE A 624      48.300  37.820  62.540  1.00  0.00           H
ATOM    649  HD2 ILE A 624      47.120  38.730  63.540  1.00  0.00           H
ATOM    650  HD3 ILE A 624      48.610  38.040  64.380  1.00  0.00           H
ATOM    651  C   ILE A 624      46.920  43.030  63.440  1.00  0.00           C
ATOM    652  O   ILE A 624      46.050  43.170  64.280  1.00  0.00           O
ATOM    653  N   THR A 625      47.500  44.090  62.780  1.00  0.00           N
ATOM    654  HN  THR A 625      48.130  43.980  62.020  1.00  0.00           H
ATOM    655  CA  THR A 625      47.240  45.430  63.200  1.00  0.00           C
ATOM    656  HA  THR A 625      47.310  45.490  64.270  1.00  0.00           H
ATOM    657  CB  THR A 625      48.040  46.550  62.550  1.00  0.00           C
ATOM    658  HB  THR A 625      47.760  46.670  61.490  1.00  0.00           H
ATOM    659  OG1 THR A 625      49.400  46.160  62.470  1.00  0.00           O
ATOM    660  HG1 THR A 625      49.350  45.230  62.240  1.00  0.00           H
ATOM    661  CG2 THR A 625      48.080  47.940  63.240  1.00  0.00           C
ATOM    662 HG21 THR A 625      48.380  47.890  64.310  1.00  0.00           H
ATOM    663 HG22 THR A 625      47.080  48.390  63.090  1.00  0.00           H
ATOM    664 HG23 THR A 625      48.850  48.530  62.690  1.00  0.00           H
ATOM    665  C   THR A 625      45.830  45.930  62.930  1.00  0.00           C
ATOM    666  O   THR A 625      45.280  46.630  63.770  1.00  0.00           O
ATOM    667  N   PHE A 626      45.150  45.600  61.830  1.00  0.00           N
ATOM    668  HN  PHE A 626      45.450  45.020  61.080  1.00  0.00           H
ATOM    669  CA  PHE A 626      43.710  45.970  61.760  1.00  0.00           C
ATOM    670  HA  PHE A 626      43.620  47.040  61.770  1.00  0.00           H
ATOM    671  CB  PHE A 626      43.230  45.530  60.390  1.00  0.00           C
ATOM    672  HB1 PHE A 626      43.530  44.490  60.120  1.00  0.00           H
ATOM    673  HB2 PHE A 626      43.810  46.120  59.640  1.00  0.00           H
ATOM    674  CG  PHE A 626      41.710  45.650  60.040  1.00  0.00           C
ATOM    675  CD1 PHE A 626      41.180  44.840  59.010  1.00  0.00           C
ATOM    676  HD1 PHE A 626      41.810  44.090  58.560  1.00  0.00           H
ATOM    677  CE1 PHE A 626      39.850  45.060  58.550  1.00  0.00           C
ATOM    678  HE1 PHE A 626      39.510  44.460  57.720  1.00  0.00           H
ATOM    679  CZ  PHE A 626      39.090  45.970  59.270  1.00  0.00           C
ATOM    680  HZ  PHE A 626      38.080  46.190  58.960  1.00  0.00           H
ATOM    681  CD2 PHE A 626      40.920  46.500  60.760  1.00  0.00           C
ATOM    682  HD2 PHE A 626      41.200  47.100  61.610  1.00  0.00           H
ATOM    683  CE2 PHE A 626      39.630  46.740  60.270  1.00  0.00           C
ATOM    684  HE2 PHE A 626      39.060  47.560  60.660  1.00  0.00           H
ATOM    685  C   PHE A 626      42.910  45.270  62.950  1.00  0.00           C
ATOM    686  O   PHE A 626      42.090  45.950  63.530  1.00  0.00           O
ATOM    687  N   GLY A 627      43.150  43.960  63.140  1.00  0.00           N
ATOM    688  HN  GLY A 627      43.910  43.480  62.710  1.00  0.00           H
ATOM    689  CA  GLY A 627      42.440  43.070  64.030  1.00  0.00           C
ATOM    690  HA1 GLY A 627      42.840  42.090  63.820  1.00  0.00           H
ATOM    691  HA2 GLY A 627      41.380  43.140  63.850  1.00  0.00           H
ATOM    692  C   GLY A 627      42.570  43.360  65.470  1.00  0.00           C
ATOM    693  O   GLY A 627      41.540  43.310  66.150  1.00  0.00           O
ATOM    694  N   GLY A 628      43.730  43.550  66.000  1.00  0.00           N
ATOM    695  HN  GLY A 628      44.490  43.500  65.350  1.00  0.00           H
ATOM    696  CA  GLY A 628      44.040  43.960  67.310  1.00  0.00           C
ATOM    697  HA1 GLY A 628      45.120  43.930  67.380  1.00  0.00           H
ATOM    698  HA2 GLY A 628      43.630  43.230  67.990  1.00  0.00           H
ATOM    699  C   GLY A 628      43.550  45.380  67.700  1.00  0.00           C
ATOM    700  O   GLY A 628      42.760  45.500  68.650  1.00  0.00           O
ATOM    701  N   LEU A 629      43.810  46.480  66.940  1.00  0.00           N
ATOM    702  HN  LEU A 629      44.230  46.310  66.050  1.00  0.00           H
ATOM    703  CA  LEU A 629      43.280  47.840  67.110  1.00  0.00           C
ATOM    704  HA  LEU A 629      43.510  48.050  68.150  1.00  0.00           H
ATOM    705  CB  LEU A 629      43.980  48.920  66.320  1.00  0.00           C
ATOM    706  HB1 LEU A 629      43.480  49.910  66.450  1.00  0.00           H
ATOM    707  HB2 LEU A 629      43.910  48.570  65.260  1.00  0.00           H
ATOM    708  CG  LEU A 629      45.430  49.200  66.650  1.00  0.00           C
ATOM    709  HG  LEU A 629      46.010  48.280  66.430  1.00  0.00           H
ATOM    710  CD1 LEU A 629      45.900  50.360  65.770  1.00  0.00           C
ATOM    711 HD11 LEU A 629      45.150  51.170  65.840  1.00  0.00           H
ATOM    712 HD12 LEU A 629      45.980  50.050  64.710  1.00  0.00           H
ATOM    713 HD13 LEU A 629      46.880  50.770  66.110  1.00  0.00           H
ATOM    714  CD2 LEU A 629      45.680  49.570  68.110  1.00  0.00           C
ATOM    715 HD21 LEU A 629      46.750  49.690  68.380  1.00  0.00           H
ATOM    716 HD22 LEU A 629      45.300  48.770  68.780  1.00  0.00           H
ATOM    717 HD23 LEU A 629      45.160  50.480  68.480  1.00  0.00           H
ATOM    718  C   LEU A 629      41.800  48.140  67.040  1.00  0.00           C
ATOM    719  O   LEU A 629      41.190  48.920  67.840  1.00  0.00           O
ATOM    720  N   LEU A 630      41.180  47.430  66.110  1.00  0.00           N
ATOM    721  HN  LEU A 630      41.730  46.840  65.520  1.00  0.00           H
ATOM    722  CA  LEU A 630      39.710  47.280  66.110  1.00  0.00           C
ATOM    723  HA  LEU A 630      39.280  48.270  66.000  1.00  0.00           H
ATOM    724  CB  LEU A 630      39.230  46.430  64.870  1.00  0.00           C
ATOM    725  HB1 LEU A 630      39.530  45.380  65.060  1.00  0.00           H
ATOM    726  HB2 LEU A 630      39.720  46.910  63.990  1.00  0.00           H
ATOM    727  CG  LEU A 630      37.690  46.320  64.610  1.00  0.00           C
ATOM    728  HG  LEU A 630      37.250  45.800  65.490  1.00  0.00           H
ATOM    729  CD1 LEU A 630      37.010  47.630  64.280  1.00  0.00           C
ATOM    730 HD11 LEU A 630      37.050  48.360  65.110  1.00  0.00           H
ATOM    731 HD12 LEU A 630      35.890  47.530  64.250  1.00  0.00           H
ATOM    732 HD13 LEU A 630      37.320  47.980  63.280  1.00  0.00           H
ATOM    733  CD2 LEU A 630      37.500  45.330  63.400  1.00  0.00           C
ATOM    734 HD21 LEU A 630      36.410  45.140  63.280  1.00  0.00           H
ATOM    735 HD22 LEU A 630      38.130  44.430  63.520  1.00  0.00           H
ATOM    736 HD23 LEU A 630      37.780  45.850  62.460  1.00  0.00           H
ATOM    737  C   LEU A 630      39.190  46.730  67.380  1.00  0.00           C
ATOM    738  O   LEU A 630      38.240  47.250  67.920  1.00  0.00           O
ATOM    739  N   GLY A 631      39.840  45.660  67.870  1.00  0.00           N
ATOM    740  HN  GLY A 631      40.500  45.170  67.320  1.00  0.00           H
ATOM    741  CA  GLY A 631      39.450  45.030  69.130  1.00  0.00           C
ATOM    742  HA1 GLY A 631      40.150  44.240  69.350  1.00  0.00           H
ATOM    743  HA2 GLY A 631      38.400  44.770  69.150  1.00  0.00           H
ATOM    744  C   GLY A 631      39.480  45.930  70.300  1.00  0.00           C
ATOM    745  O   GLY A 631      38.640  45.970  71.130  1.00  0.00           O
ATOM    746  N   GLU A 632      40.530  46.790  70.290  1.00  0.00           N
ATOM    747  HN  GLU A 632      41.190  46.830  69.540  1.00  0.00           H
ATOM    748  CA  GLU A 632      40.730  47.770  71.370  1.00  0.00           C
ATOM    749  HA  GLU A 632      40.440  47.350  72.320  1.00  0.00           H
ATOM    750  CB  GLU A 632      42.200  48.280  71.410  1.00  0.00           C
ATOM    751  HB1 GLU A 632      42.140  49.200  72.050  1.00  0.00           H
ATOM    752  HB2 GLU A 632      42.480  48.650  70.410  1.00  0.00           H
ATOM    753  CG  GLU A 632      43.250  47.350  71.920  1.00  0.00           C
ATOM    754  HG1 GLU A 632      44.140  47.930  72.270  1.00  0.00           H
ATOM    755  HG2 GLU A 632      43.580  46.620  71.150  1.00  0.00           H
ATOM    756  CD  GLU A 632      42.780  46.490  73.150  1.00  0.00           C
ATOM    757  OE1 GLU A 632      42.580  47.110  74.250  1.00  0.00           O
ATOM    758  OE2 GLU A 632      42.580  45.290  73.130  1.00  0.00           O
ATOM    759  C   GLU A 632      39.870  49.010  71.180  1.00  0.00           C
ATOM    760  O   GLU A 632      39.350  49.620  72.180  1.00  0.00           O
ATOM    761  N   ALA A 633      39.590  49.460  69.950  1.00  0.00           N
ATOM    762  HN  ALA A 633      39.840  48.900  69.150  1.00  0.00           H
ATOM    763  CA  ALA A 633      38.650  50.450  69.600  1.00  0.00           C
ATOM    764  HA  ALA A 633      39.040  51.340  70.070  1.00  0.00           H
ATOM    765  CB  ALA A 633      38.650  50.760  68.060  1.00  0.00           C
ATOM    766  HB1 ALA A 633      38.400  49.910  67.400  1.00  0.00           H
ATOM    767  HB2 ALA A 633      39.640  51.220  67.900  1.00  0.00           H
ATOM    768  HB3 ALA A 633      37.840  51.490  67.870  1.00  0.00           H
ATOM    769  C   ALA A 633      37.220  50.160  70.080  1.00  0.00           C
ATOM    770  O   ALA A 633      36.530  50.960  70.670  1.00  0.00           O
ATOM    771  N   THR A 634      36.770  48.900  69.860  1.00  0.00           N
ATOM    772  HN  THR A 634      37.190  48.270  69.210  1.00  0.00           H
ATOM    773  CA  THR A 634      35.480  48.380  70.140  1.00  0.00           C
ATOM    774  HA  THR A 634      34.730  49.160  69.980  1.00  0.00           H
ATOM    775  CB  THR A 634      34.990  47.230  69.280  1.00  0.00           C
ATOM    776  HB  THR A 634      34.080  46.730  69.690  1.00  0.00           H
ATOM    777  OG1 THR A 634      35.930  46.200  69.040  1.00  0.00           O
ATOM    778  HG1 THR A 634      36.740  46.610  68.720  1.00  0.00           H
ATOM    779  CG2 THR A 634      34.570  47.710  67.950  1.00  0.00           C
ATOM    780 HG21 THR A 634      35.440  48.020  67.340  1.00  0.00           H
ATOM    781 HG22 THR A 634      33.830  48.530  68.050  1.00  0.00           H
ATOM    782 HG23 THR A 634      34.070  46.960  67.300  1.00  0.00           H
ATOM    783  C   THR A 634      35.340  47.840  71.490  1.00  0.00           C
ATOM    784  O   THR A 634      34.270  47.490  71.920  1.00  0.00           O
ATOM    785  N   GLU A 635      36.390  47.790  72.230  1.00  0.00           N
ATOM    786  HN  GLU A 635      37.150  48.270  71.790  1.00  0.00           H
ATOM    787  CA  GLU A 635      36.490  47.360  73.690  1.00  0.00           C
ATOM    788  HA  GLU A 635      37.540  47.510  73.910  1.00  0.00           H
ATOM    789  CB  GLU A 635      35.700  48.310  74.630  1.00  0.00           C
ATOM    790  HB1 GLU A 635      35.830  48.010  75.690  1.00  0.00           H
ATOM    791  HB2 GLU A 635      34.620  48.140  74.400  1.00  0.00           H
ATOM    792  CG  GLU A 635      36.140  49.810  74.420  1.00  0.00           C
ATOM    793  HG1 GLU A 635      36.020  50.130  73.370  1.00  0.00           H
ATOM    794  HG2 GLU A 635      37.210  49.880  74.750  1.00  0.00           H
ATOM    795  CD  GLU A 635      35.390  50.840  75.190  1.00  0.00           C
ATOM    796  OE1 GLU A 635      34.230  51.070  74.820  1.00  0.00           O
ATOM    797  OE2 GLU A 635      35.910  51.410  76.170  1.00  0.00           O
ATOM    798  C   GLU A 635      36.200  45.860  73.910  1.00  0.00           C
ATOM    799  O   GLU A 635      35.360  45.300  74.640  1.00  0.00           O
ATOM    800  N   GLY A 636      36.980  44.990  73.270  1.00  0.00           N
ATOM    801  HN  GLY A 636      37.680  45.320  72.650  1.00  0.00           H
ATOM    802  CA  GLY A 636      37.080  43.600  73.510  1.00  0.00           C
ATOM    803  HA1 GLY A 636      36.790  43.400  74.530  1.00  0.00           H
ATOM    804  HA2 GLY A 636      38.090  43.250  73.340  1.00  0.00           H
ATOM    805  C   GLY A 636      36.250  42.820  72.580  1.00  0.00           C
ATOM    806  O   GLY A 636      36.400  41.640  72.390  1.00  0.00           O
ATOM    807  N   ARG A 637      35.300  43.460  71.910  1.00  0.00           N
ATOM    808  HN  ARG A 637      35.390  44.450  71.990  1.00  0.00           H
ATOM    809  CA  ARG A 637      34.370  42.890  70.980  1.00  0.00           C
ATOM    810  HA  ARG A 637      33.940  42.040  71.460  1.00  0.00           H
ATOM    811  CB  ARG A 637      33.280  43.960  70.570  1.00  0.00           C
ATOM    812  HB1 ARG A 637      32.420  43.500  70.040  1.00  0.00           H
ATOM    813  HB2 ARG A 637      33.670  44.700  69.850  1.00  0.00           H
ATOM    814  CG  ARG A 637      32.640  44.820  71.590  1.00  0.00           C
ATOM    815  HG1 ARG A 637      31.860  45.500  71.210  1.00  0.00           H
ATOM    816  HG2 ARG A 637      33.480  45.410  72.030  1.00  0.00           H
ATOM    817  CD  ARG A 637      32.090  44.060  72.910  1.00  0.00           C
ATOM    818  HD1 ARG A 637      31.870  44.740  73.760  1.00  0.00           H
ATOM    819  HD2 ARG A 637      32.770  43.300  73.360  1.00  0.00           H
ATOM    820  NE  ARG A 637      30.850  43.320  72.560  1.00  0.00           N
ATOM    821  HE  ARG A 637      30.880  42.370  72.260  1.00  0.00           H
ATOM    822  CZ  ARG A 637      29.630  43.920  72.320  1.00  0.00           C
ATOM    823  NH1 ARG A 637      29.380  45.210  72.560  1.00  0.00           N
ATOM    824 HH11 ARG A 637      30.000  45.750  73.130  1.00  0.00           H
ATOM    825 HH12 ARG A 637      28.660  45.680  72.050  1.00  0.00           H
ATOM    826  NH2 ARG A 637      28.700  43.160  71.720  1.00  0.00           N
ATOM    827 HH21 ARG A 637      29.070  42.330  71.290  1.00  0.00           H
ATOM    828 HH22 ARG A 637      27.790  43.520  71.590  1.00  0.00           H
ATOM    829  C   ARG A 637      34.910  42.150  69.710  1.00  0.00           C
ATOM    830  O   ARG A 637      34.370  41.160  69.260  1.00  0.00           O
ATOM    831  N   ILE A 638      35.970  42.610  69.080  1.00  0.00           N
ATOM    832  HN  ILE A 638      36.420  43.440  69.370  1.00  0.00           H
ATOM    833  CA  ILE A 638      36.500  42.090  67.830  1.00  0.00           C
ATOM    834  HA  ILE A 638      36.020  41.190  67.470  1.00  0.00           H
ATOM    835  CB  ILE A 638      36.250  43.070  66.640  1.00  0.00           C
ATOM    836  HB  ILE A 638      36.920  43.950  66.680  1.00  0.00           H
ATOM    837  CG2 ILE A 638      36.490  42.300  65.280  1.00  0.00           C
ATOM    838 HG21 ILE A 638      35.960  41.350  65.460  1.00  0.00           H
ATOM    839 HG22 ILE A 638      37.570  42.120  65.080  1.00  0.00           H
ATOM    840 HG23 ILE A 638      35.980  42.770  64.400  1.00  0.00           H
ATOM    841  CG1 ILE A 638      34.840  43.620  66.760  1.00  0.00           C
ATOM    842 HG11 ILE A 638      34.660  44.190  67.700  1.00  0.00           H
ATOM    843 HG12 ILE A 638      34.080  42.820  66.670  1.00  0.00           H
ATOM    844  CD  ILE A 638      34.440  44.600  65.600  1.00  0.00           C
ATOM    845  HD1 ILE A 638      34.170  43.970  64.730  1.00  0.00           H
ATOM    846  HD2 ILE A 638      35.260  45.320  65.380  1.00  0.00           H
ATOM    847  HD3 ILE A 638      33.610  45.250  65.960  1.00  0.00           H
ATOM    848  C   ILE A 638      38.080  41.770  68.030  1.00  0.00           C
ATOM    849  O   ILE A 638      38.750  42.160  69.030  1.00  0.00           O
ATOM    850  N   SER A 639      38.630  40.830  67.280  1.00  0.00           N
ATOM    851  HN  SER A 639      38.150  40.530  66.460  1.00  0.00           H
ATOM    852  CA  SER A 639      39.850  40.200  67.550  1.00  0.00           C
ATOM    853  HA  SER A 639      40.500  40.870  68.080  1.00  0.00           H
ATOM    854  CB  SER A 639      39.740  38.890  68.360  1.00  0.00           C
ATOM    855  HB1 SER A 639      39.400  39.220  69.370  1.00  0.00           H
ATOM    856  HB2 SER A 639      40.730  38.520  68.690  1.00  0.00           H
ATOM    857  OG  SER A 639      38.980  37.830  67.830  1.00  0.00           O
ATOM    858  HG1 SER A 639      38.230  38.300  67.440  1.00  0.00           H
ATOM    859  C   SER A 639      40.750  39.910  66.300  1.00  0.00           C
ATOM    860  O   SER A 639      40.340  40.010  65.130  1.00  0.00           O
ATOM    861  N   ALA A 640      42.060  39.760  66.510  1.00  0.00           N
ATOM    862  HN  ALA A 640      42.450  39.890  67.420  1.00  0.00           H
ATOM    863  CA  ALA A 640      43.040  39.370  65.430  1.00  0.00           C
ATOM    864  HA  ALA A 640      42.910  40.140  64.670  1.00  0.00           H
ATOM    865  CB  ALA A 640      44.450  39.420  66.110  1.00  0.00           C
ATOM    866  HB1 ALA A 640      45.240  39.060  65.440  1.00  0.00           H
ATOM    867  HB2 ALA A 640      44.400  38.740  66.980  1.00  0.00           H
ATOM    868  HB3 ALA A 640      44.720  40.450  66.460  1.00  0.00           H
ATOM    869  C   ALA A 640      42.770  38.120  64.720  1.00  0.00           C
ATOM    870  O   ALA A 640      43.010  38.060  63.540  1.00  0.00           O
ATOM    871  N   ILE A 641      42.250  37.040  65.380  1.00  0.00           N
ATOM    872  HN  ILE A 641      42.290  37.090  66.370  1.00  0.00           H
ATOM    873  CA  ILE A 641      41.790  35.810  64.730  1.00  0.00           C
ATOM    874  HA  ILE A 641      42.590  35.520  64.060  1.00  0.00           H
ATOM    875  CB  ILE A 641      41.670  34.690  65.810  1.00  0.00           C
ATOM    876  HB  ILE A 641      42.600  34.710  66.420  1.00  0.00           H
ATOM    877  CG2 ILE A 641      40.490  34.660  66.780  1.00  0.00           C
ATOM    878 HG21 ILE A 641      40.480  33.860  67.560  1.00  0.00           H
ATOM    879 HG22 ILE A 641      39.510  34.550  66.280  1.00  0.00           H
ATOM    880 HG23 ILE A 641      40.410  35.620  67.320  1.00  0.00           H
ATOM    881  CG1 ILE A 641      41.720  33.310  65.160  1.00  0.00           C
ATOM    882 HG11 ILE A 641      40.770  33.140  64.610  1.00  0.00           H
ATOM    883 HG12 ILE A 641      41.810  32.510  65.920  1.00  0.00           H
ATOM    884  CD  ILE A 641      42.810  32.910  64.140  1.00  0.00           C
ATOM    885  HD1 ILE A 641      43.820  33.120  64.570  1.00  0.00           H
ATOM    886  HD2 ILE A 641      42.600  33.550  63.250  1.00  0.00           H
ATOM    887  HD3 ILE A 641      42.760  31.880  63.720  1.00  0.00           H
ATOM    888  C   ILE A 641      40.560  35.890  63.890  1.00  0.00           C
ATOM    889  O   ILE A 641      40.430  35.270  62.800  1.00  0.00           O
ATOM    890  N   GLU A 642      39.630  36.760  64.290  1.00  0.00           N
ATOM    891  HN  GLU A 642      39.680  37.310  65.110  1.00  0.00           H
ATOM    892  CA  GLU A 642      38.620  37.140  63.310  1.00  0.00           C
ATOM    893  HA  GLU A 642      38.010  36.270  63.070  1.00  0.00           H
ATOM    894  CB  GLU A 642      37.490  37.930  64.060  1.00  0.00           C
ATOM    895  HB1 GLU A 642      36.730  38.340  63.370  1.00  0.00           H
ATOM    896  HB2 GLU A 642      38.090  38.780  64.430  1.00  0.00           H
ATOM    897  CG  GLU A 642      36.900  37.100  65.190  1.00  0.00           C
ATOM    898  HG1 GLU A 642      37.730  36.730  65.830  1.00  0.00           H
ATOM    899  HG2 GLU A 642      36.310  36.240  64.830  1.00  0.00           H
ATOM    900  CD  GLU A 642      36.020  37.900  66.160  1.00  0.00           C
ATOM    901  OE1 GLU A 642      34.800  37.790  66.220  1.00  0.00           O
ATOM    902  OE2 GLU A 642      36.670  38.780  66.770  1.00  0.00           O
ATOM    903  C   GLU A 642      39.100  37.860  62.140  1.00  0.00           C
ATOM    904  O   GLU A 642      38.590  37.530  61.050  1.00  0.00           O
ATOM    905  N   SER A 643      40.010  38.870  62.270  1.00  0.00           N
ATOM    906  HN  SER A 643      40.340  39.210  63.140  1.00  0.00           H
ATOM    907  CA  SER A 643      40.710  39.470  61.120  1.00  0.00           C
ATOM    908  HA  SER A 643      39.960  39.950  60.510  1.00  0.00           H
ATOM    909  CB  SER A 643      41.610  40.460  61.730  1.00  0.00           C
ATOM    910  HB1 SER A 643      42.430  39.900  62.230  1.00  0.00           H
ATOM    911  HB2 SER A 643      41.070  41.110  62.470  1.00  0.00           H
ATOM    912  OG  SER A 643      42.170  41.250  60.720  1.00  0.00           O
ATOM    913  HG1 SER A 643      42.870  41.790  61.090  1.00  0.00           H
ATOM    914  C   SER A 643      41.520  38.560  60.250  1.00  0.00           C
ATOM    915  O   SER A 643      41.290  38.580  59.090  1.00  0.00           O
ATOM    916  N   LEU A 644      42.220  37.580  60.920  1.00  0.00           N
ATOM    917  HN  LEU A 644      42.480  37.670  61.880  1.00  0.00           H
ATOM    918  CA  LEU A 644      42.820  36.410  60.150  1.00  0.00           C
ATOM    919  HA  LEU A 644      43.520  36.810  59.430  1.00  0.00           H
ATOM    920  CB  LEU A 644      43.620  35.400  61.050  1.00  0.00           C
ATOM    921  HB1 LEU A 644      43.790  34.480  60.450  1.00  0.00           H
ATOM    922  HB2 LEU A 644      42.930  35.140  61.880  1.00  0.00           H
ATOM    923  CG  LEU A 644      44.930  35.950  61.560  1.00  0.00           C
ATOM    924  HG  LEU A 644      44.850  36.870  62.190  1.00  0.00           H
ATOM    925  CD1 LEU A 644      45.520  34.890  62.540  1.00  0.00           C
ATOM    926 HD11 LEU A 644      46.600  34.980  62.710  1.00  0.00           H
ATOM    927 HD12 LEU A 644      45.340  33.930  61.990  1.00  0.00           H
ATOM    928 HD13 LEU A 644      44.880  34.790  63.440  1.00  0.00           H
ATOM    929  CD2 LEU A 644      45.940  36.170  60.400  1.00  0.00           C
ATOM    930 HD21 LEU A 644      46.950  36.170  60.860  1.00  0.00           H
ATOM    931 HD22 LEU A 644      45.740  37.150  59.910  1.00  0.00           H
ATOM    932 HD23 LEU A 644      45.950  35.360  59.640  1.00  0.00           H
ATOM    933  C   LEU A 644      41.820  35.640  59.290  1.00  0.00           C
ATOM    934  O   LEU A 644      42.050  35.320  58.110  1.00  0.00           O
ATOM    935  N   PHE A 645      40.660  35.240  59.860  1.00  0.00           N
ATOM    936  HN  PHE A 645      40.490  35.570  60.790  1.00  0.00           H
ATOM    937  CA  PHE A 645      39.640  34.540  59.220  1.00  0.00           C
ATOM    938  HA  PHE A 645      40.160  33.800  58.620  1.00  0.00           H
ATOM    939  CB  PHE A 645      38.650  33.800  60.220  1.00  0.00           C
ATOM    940  HB1 PHE A 645      37.580  33.690  59.920  1.00  0.00           H
ATOM    941  HB2 PHE A 645      38.640  34.220  61.240  1.00  0.00           H
ATOM    942  CG  PHE A 645      39.200  32.420  60.230  1.00  0.00           C
ATOM    943  CD1 PHE A 645      40.160  32.080  61.220  1.00  0.00           C
ATOM    944  HD1 PHE A 645      40.520  32.780  61.950  1.00  0.00           H
ATOM    945  CE1 PHE A 645      40.540  30.730  61.270  1.00  0.00           C
ATOM    946  HE1 PHE A 645      41.190  30.340  62.040  1.00  0.00           H
ATOM    947  CZ  PHE A 645      40.170  29.780  60.340  1.00  0.00           C
ATOM    948  HZ  PHE A 645      40.610  28.810  60.490  1.00  0.00           H
ATOM    949  CD2 PHE A 645      38.780  31.430  59.320  1.00  0.00           C
ATOM    950  HD2 PHE A 645      38.020  31.660  58.580  1.00  0.00           H
ATOM    951  CE2 PHE A 645      39.320  30.150  59.380  1.00  0.00           C
ATOM    952  HE2 PHE A 645      39.040  29.340  58.710  1.00  0.00           H
ATOM    953  C   PHE A 645      38.790  35.350  58.250  1.00  0.00           C
ATOM    954  O   PHE A 645      38.240  34.810  57.310  1.00  0.00           O
ATOM    955  N   GLY A 646      38.640  36.670  58.510  1.00  0.00           N
ATOM    956  HN  GLY A 646      38.900  36.960  59.420  1.00  0.00           H
ATOM    957  CA  GLY A 646      38.030  37.640  57.590  1.00  0.00           C
ATOM    958  HA1 GLY A 646      38.070  38.660  57.960  1.00  0.00           H
ATOM    959  HA2 GLY A 646      37.050  37.260  57.360  1.00  0.00           H
ATOM    960  C   GLY A 646      38.800  37.700  56.280  1.00  0.00           C
ATOM    961  O   GLY A 646      38.160  37.620  55.220  1.00  0.00           O
ATOM    962  N   ALA A 647      40.180  37.800  56.330  1.00  0.00           N
ATOM    963  HN  ALA A 647      40.570  38.120  57.190  1.00  0.00           H
ATOM    964  CA  ALA A 647      41.060  37.650  55.200  1.00  0.00           C
ATOM    965  HA  ALA A 647      40.710  38.470  54.580  1.00  0.00           H
ATOM    966  CB  ALA A 647      42.530  38.080  55.600  1.00  0.00           C
ATOM    967  HB1 ALA A 647      42.520  38.930  56.310  1.00  0.00           H
ATOM    968  HB2 ALA A 647      43.190  38.320  54.750  1.00  0.00           H
ATOM    969  HB3 ALA A 647      42.860  37.340  56.360  1.00  0.00           H
ATOM    970  C   ALA A 647      41.080  36.350  54.480  1.00  0.00           C
ATOM    971  O   ALA A 647      41.090  36.300  53.220  1.00  0.00           O
ATOM    972  N   SER A 648      41.170  35.220  55.260  1.00  0.00           N
ATOM    973  HN  SER A 648      41.210  35.470  56.230  1.00  0.00           H
ATOM    974  CA  SER A 648      41.050  33.890  54.650  1.00  0.00           C
ATOM    975  HA  SER A 648      41.910  33.850  54.000  1.00  0.00           H
ATOM    976  CB  SER A 648      41.150  32.810  55.750  1.00  0.00           C
ATOM    977  HB1 SER A 648      40.170  32.790  56.270  1.00  0.00           H
ATOM    978  HB2 SER A 648      41.860  33.140  56.530  1.00  0.00           H
ATOM    979  OG  SER A 648      41.500  31.540  55.260  1.00  0.00           O
ATOM    980  HG1 SER A 648      42.180  31.610  54.580  1.00  0.00           H
ATOM    981  C   SER A 648      39.860  33.610  53.810  1.00  0.00           C
ATOM    982  O   SER A 648      39.980  33.270  52.640  1.00  0.00           O
ATOM    983  N   LEU A 649      38.730  33.850  54.390  1.00  0.00           N
ATOM    984  HN  LEU A 649      38.700  34.330  55.260  1.00  0.00           H
ATOM    985  CA  LEU A 649      37.430  33.540  53.750  1.00  0.00           C
ATOM    986  HA  LEU A 649      37.480  32.540  53.350  1.00  0.00           H
ATOM    987  CB  LEU A 649      36.330  33.740  54.800  1.00  0.00           C
ATOM    988  HB1 LEU A 649      36.250  34.750  55.240  1.00  0.00           H
ATOM    989  HB2 LEU A 649      36.720  33.000  55.530  1.00  0.00           H
ATOM    990  CG  LEU A 649      34.860  33.360  54.260  1.00  0.00           C
ATOM    991  HG  LEU A 649      34.770  33.870  53.280  1.00  0.00           H
ATOM    992  CD1 LEU A 649      34.590  31.830  54.110  1.00  0.00           C
ATOM    993 HD11 LEU A 649      35.410  31.340  53.550  1.00  0.00           H
ATOM    994 HD12 LEU A 649      33.670  31.570  53.560  1.00  0.00           H
ATOM    995 HD13 LEU A 649      34.600  31.400  55.140  1.00  0.00           H
ATOM    996  CD2 LEU A 649      33.840  34.030  55.180  1.00  0.00           C
ATOM    997 HD21 LEU A 649      34.010  35.110  55.020  1.00  0.00           H
ATOM    998 HD22 LEU A 649      33.900  33.750  56.250  1.00  0.00           H
ATOM    999 HD23 LEU A 649      32.800  33.890  54.800  1.00  0.00           H
ATOM   1000  C   LEU A 649      37.200  34.500  52.550  1.00  0.00           C
ATOM   1001  O   LEU A 649      36.800  34.060  51.410  1.00  0.00           O
ATOM   1002  N   THR A 650      37.480  35.820  52.640  1.00  0.00           N
ATOM   1003  HN  THR A 650      37.590  36.210  53.560  1.00  0.00           H
ATOM   1004  CA  THR A 650      37.460  36.760  51.500  1.00  0.00           C
ATOM   1005  HA  THR A 650      36.490  36.640  51.020  1.00  0.00           H
ATOM   1006  CB  THR A 650      37.590  38.260  51.870  1.00  0.00           C
ATOM   1007  HB  THR A 650      38.650  38.380  52.170  1.00  0.00           H
ATOM   1008  OG1 THR A 650      36.780  38.680  52.920  1.00  0.00           O
ATOM   1009  HG1 THR A 650      37.360  38.630  53.690  1.00  0.00           H
ATOM   1010  CG2 THR A 650      37.320  39.240  50.670  1.00  0.00           C
ATOM   1011 HG21 THR A 650      38.130  39.150  49.910  1.00  0.00           H
ATOM   1012 HG22 THR A 650      37.260  40.240  51.150  1.00  0.00           H
ATOM   1013 HG23 THR A 650      36.310  39.160  50.210  1.00  0.00           H
ATOM   1014  C   THR A 650      38.470  36.470  50.450  1.00  0.00           C
ATOM   1015  O   THR A 650      38.240  36.690  49.200  1.00  0.00           O
ATOM   1016  N   GLY A 651      39.710  36.050  50.860  1.00  0.00           N
ATOM   1017  HN  GLY A 651      39.950  35.960  51.830  1.00  0.00           H
ATOM   1018  CA  GLY A 651      40.750  35.830  49.960  1.00  0.00           C
ATOM   1019  HA1 GLY A 651      41.680  35.900  50.490  1.00  0.00           H
ATOM   1020  HA2 GLY A 651      40.760  36.690  49.310  1.00  0.00           H
ATOM   1021  C   GLY A 651      40.690  34.590  49.120  1.00  0.00           C
ATOM   1022  O   GLY A 651      41.010  34.620  47.930  1.00  0.00           O
ATOM   1023  N   ILE A 652      40.280  33.470  49.700  1.00  0.00           N
ATOM   1024  HN  ILE A 652      39.940  33.470  50.640  1.00  0.00           H
ATOM   1025  CA  ILE A 652      40.150  32.230  48.950  1.00  0.00           C
ATOM   1026  HA  ILE A 652      41.060  32.100  48.370  1.00  0.00           H
ATOM   1027  CB  ILE A 652      39.850  31.070  49.920  1.00  0.00           C
ATOM   1028  HB  ILE A 652      39.060  31.410  50.640  1.00  0.00           H
ATOM   1029  CG2 ILE A 652      39.230  29.810  49.220  1.00  0.00           C
ATOM   1030 HG21 ILE A 652      38.260  30.090  48.760  1.00  0.00           H
ATOM   1031 HG22 ILE A 652      39.240  29.000  49.980  1.00  0.00           H
ATOM   1032 HG23 ILE A 652      39.850  29.440  48.370  1.00  0.00           H
ATOM   1033  CG1 ILE A 652      41.160  30.680  50.630  1.00  0.00           C
ATOM   1034 HG11 ILE A 652      41.740  31.580  50.890  1.00  0.00           H
ATOM   1035 HG12 ILE A 652      41.770  30.050  49.950  1.00  0.00           H
ATOM   1036  CD  ILE A 652      40.800  29.940  52.010  1.00  0.00           C
ATOM   1037  HD1 ILE A 652      40.370  28.950  51.750  1.00  0.00           H
ATOM   1038  HD2 ILE A 652      40.180  30.570  52.690  1.00  0.00           H
ATOM   1039  HD3 ILE A 652      41.730  29.740  52.590  1.00  0.00           H
ATOM   1040  C   ILE A 652      39.000  32.390  47.960  1.00  0.00           C
ATOM   1041  O   ILE A 652      39.040  32.070  46.780  1.00  0.00           O
ATOM   1042  N   ALA A 653      37.900  33.030  48.430  1.00  0.00           N
ATOM   1043  HN  ALA A 653      37.740  33.250  49.390  1.00  0.00           H
ATOM   1044  CA  ALA A 653      36.720  33.210  47.640  1.00  0.00           C
ATOM   1045  HA  ALA A 653      36.430  32.220  47.320  1.00  0.00           H
ATOM   1046  CB  ALA A 653      35.580  33.860  48.610  1.00  0.00           C
ATOM   1047  HB1 ALA A 653      34.600  33.830  48.100  1.00  0.00           H
ATOM   1048  HB2 ALA A 653      35.960  34.870  48.890  1.00  0.00           H
ATOM   1049  HB3 ALA A 653      35.430  33.230  49.520  1.00  0.00           H
ATOM   1050  C   ALA A 653      36.900  34.100  46.460  1.00  0.00           C
ATOM   1051  O   ALA A 653      36.210  34.000  45.470  1.00  0.00           O
ATOM   1052  N   TYR A 654      37.810  35.130  46.660  1.00  0.00           N
ATOM   1053  HN  TYR A 654      38.180  35.270  47.580  1.00  0.00           H
ATOM   1054  CA  TYR A 654      38.060  36.110  45.610  1.00  0.00           C
ATOM   1055  HA  TYR A 654      37.210  36.330  44.990  1.00  0.00           H
ATOM   1056  CB  TYR A 654      38.810  37.390  46.150  1.00  0.00           C
ATOM   1057  HB1 TYR A 654      39.810  37.140  46.570  1.00  0.00           H
ATOM   1058  HB2 TYR A 654      38.120  37.900  46.850  1.00  0.00           H
ATOM   1059  CG  TYR A 654      38.900  38.370  45.000  1.00  0.00           C
ATOM   1060  CD1 TYR A 654      40.140  38.420  44.240  1.00  0.00           C
ATOM   1061  HD1 TYR A 654      40.990  37.790  44.460  1.00  0.00           H
ATOM   1062  CE1 TYR A 654      40.380  39.460  43.310  1.00  0.00           C
ATOM   1063  HE1 TYR A 654      41.190  39.410  42.590  1.00  0.00           H
ATOM   1064  CZ  TYR A 654      39.390  40.410  43.070  1.00  0.00           C
ATOM   1065  OH  TYR A 654      39.670  41.330  42.090  1.00  0.00           O
ATOM   1066  HH  TYR A 654      40.620  41.350  42.000  1.00  0.00           H
ATOM   1067  CD2 TYR A 654      37.990  39.370  44.770  1.00  0.00           C
ATOM   1068  HD2 TYR A 654      37.170  39.560  45.450  1.00  0.00           H
ATOM   1069  CE2 TYR A 654      38.170  40.340  43.770  1.00  0.00           C
ATOM   1070  HE2 TYR A 654      37.500  41.180  43.750  1.00  0.00           H
ATOM   1071  C   TYR A 654      39.000  35.480  44.550  1.00  0.00           C
ATOM   1072  O   TYR A 654      38.770  35.690  43.350  1.00  0.00           O
ATOM   1073  N   SER A 655      40.040  34.680  45.010  1.00  0.00           N
ATOM   1074  HN  SER A 655      40.050  34.340  45.940  1.00  0.00           H
ATOM   1075  CA  SER A 655      41.030  34.130  44.110  1.00  0.00           C
ATOM   1076  HA  SER A 655      41.390  34.870  43.420  1.00  0.00           H
ATOM   1077  CB  SER A 655      42.340  33.560  44.810  1.00  0.00           C
ATOM   1078  HB1 SER A 655      43.160  33.460  44.080  1.00  0.00           H
ATOM   1079  HB2 SER A 655      42.190  32.550  45.260  1.00  0.00           H
ATOM   1080  OG  SER A 655      42.790  34.500  45.790  1.00  0.00           O
ATOM   1081  HG1 SER A 655      42.140  34.330  46.480  1.00  0.00           H
ATOM   1082  C   SER A 655      40.440  33.080  43.240  1.00  0.00           C
ATOM   1083  O   SER A 655      40.640  33.120  42.020  1.00  0.00           O
ATOM   1084  N   LEU A 656      39.550  32.270  43.700  1.00  0.00           N
ATOM   1085  HN  LEU A 656      39.420  32.380  44.680  1.00  0.00           H
ATOM   1086  CA  LEU A 656      38.880  31.280  42.870  1.00  0.00           C
ATOM   1087  HA  LEU A 656      39.630  30.660  42.410  1.00  0.00           H
ATOM   1088  CB  LEU A 656      38.030  30.370  43.780  1.00  0.00           C
ATOM   1089  HB1 LEU A 656      37.310  29.840  43.120  1.00  0.00           H
ATOM   1090  HB2 LEU A 656      37.300  30.990  44.330  1.00  0.00           H
ATOM   1091  CG  LEU A 656      38.790  29.500  44.720  1.00  0.00           C
ATOM   1092  HG  LEU A 656      39.560  30.150  45.170  1.00  0.00           H
ATOM   1093  CD1 LEU A 656      37.910  28.820  45.820  1.00  0.00           C
ATOM   1094 HD11 LEU A 656      37.090  28.240  45.340  1.00  0.00           H
ATOM   1095 HD12 LEU A 656      37.540  29.630  46.480  1.00  0.00           H
ATOM   1096 HD13 LEU A 656      38.560  28.150  46.410  1.00  0.00           H
ATOM   1097  CD2 LEU A 656      39.630  28.410  44.010  1.00  0.00           C
ATOM   1098 HD21 LEU A 656      40.120  27.760  44.750  1.00  0.00           H
ATOM   1099 HD22 LEU A 656      40.390  28.800  43.280  1.00  0.00           H
ATOM   1100 HD23 LEU A 656      38.980  27.840  43.320  1.00  0.00           H
ATOM   1101  C   LEU A 656      37.970  31.790  41.800  1.00  0.00           C
ATOM   1102  O   LEU A 656      37.920  31.290  40.680  1.00  0.00           O
ATOM   1103  N   PHE A 657      37.150  32.760  42.200  1.00  0.00           N
ATOM   1104  HN  PHE A 657      37.290  33.170  43.100  1.00  0.00           H
ATOM   1105  CA  PHE A 657      35.930  32.990  41.410  1.00  0.00           C
ATOM   1106  HA  PHE A 657      35.850  32.330  40.560  1.00  0.00           H
ATOM   1107  CB  PHE A 657      34.690  32.750  42.280  1.00  0.00           C
ATOM   1108  HB1 PHE A 657      33.770  32.770  41.650  1.00  0.00           H
ATOM   1109  HB2 PHE A 657      34.570  33.520  43.080  1.00  0.00           H
ATOM   1110  CG  PHE A 657      34.710  31.490  43.030  1.00  0.00           C
ATOM   1111  CD1 PHE A 657      34.330  31.530  44.350  1.00  0.00           C
ATOM   1112  HD1 PHE A 657      34.090  32.480  44.800  1.00  0.00           H
ATOM   1113  CE1 PHE A 657      34.170  30.320  45.020  1.00  0.00           C
ATOM   1114  HE1 PHE A 657      33.790  30.380  46.040  1.00  0.00           H
ATOM   1115  CZ  PHE A 657      34.500  29.060  44.470  1.00  0.00           C
ATOM   1116  HZ  PHE A 657      34.180  28.190  45.020  1.00  0.00           H
ATOM   1117  CD2 PHE A 657      34.860  30.200  42.310  1.00  0.00           C
ATOM   1118  HD2 PHE A 657      35.140  30.310  41.270  1.00  0.00           H
ATOM   1119  CE2 PHE A 657      34.810  29.040  43.030  1.00  0.00           C
ATOM   1120  HE2 PHE A 657      34.950  28.110  42.480  1.00  0.00           H
ATOM   1121  C   PHE A 657      35.890  34.450  40.960  1.00  0.00           C
ATOM   1122  O   PHE A 657      34.900  34.870  40.330  1.00  0.00           O
ATOM   1123  N   ALA A 658      36.810  35.400  41.220  1.00  0.00           N
ATOM   1124  HN  ALA A 658      37.620  35.200  41.770  1.00  0.00           H
ATOM   1125  CA  ALA A 658      36.950  36.720  40.760  1.00  0.00           C
ATOM   1126  HA  ALA A 658      35.970  37.080  40.500  1.00  0.00           H
ATOM   1127  CB  ALA A 658      37.590  37.680  41.800  1.00  0.00           C
ATOM   1128  HB1 ALA A 658      37.220  37.310  42.780  1.00  0.00           H
ATOM   1129  HB2 ALA A 658      37.250  38.740  41.710  1.00  0.00           H
ATOM   1130  HB3 ALA A 658      38.700  37.580  41.820  1.00  0.00           H
ATOM   1131  C   ALA A 658      37.640  36.660  39.370  1.00  0.00           C
ATOM   1132  O   ALA A 658      38.080  35.620  38.900  1.00  0.00           O
ATOM   1133  N   GLY A 659      37.610  37.790  38.620  1.00  0.00           N
ATOM   1134  HN  GLY A 659      37.070  38.540  38.990  1.00  0.00           H
ATOM   1135  CA  GLY A 659      38.280  38.040  37.350  1.00  0.00           C
ATOM   1136  HA1 GLY A 659      38.220  39.110  37.270  1.00  0.00           H
ATOM   1137  HA2 GLY A 659      37.820  37.480  36.550  1.00  0.00           H
ATOM   1138  C   GLY A 659      39.770  37.770  37.210  1.00  0.00           C
ATOM   1139  O   GLY A 659      40.210  37.300  36.130  1.00  0.00           O
ATOM   1140  N   GLN A 660      40.570  37.930  38.260  1.00  0.00           N
ATOM   1141  HN  GLN A 660      40.170  38.330  39.080  1.00  0.00           H
ATOM   1142  CA  GLN A 660      41.960  37.580  38.320  1.00  0.00           C
ATOM   1143  HA  GLN A 660      41.990  36.540  37.980  1.00  0.00           H
ATOM   1144  CB  GLN A 660      42.900  38.430  37.520  1.00  0.00           C
ATOM   1145  HB1 GLN A 660      42.610  38.100  36.490  1.00  0.00           H
ATOM   1146  HB2 GLN A 660      43.970  38.170  37.690  1.00  0.00           H
ATOM   1147  CG  GLN A 660      42.580  39.930  37.590  1.00  0.00           C
ATOM   1148  HG1 GLN A 660      41.550  40.100  37.200  1.00  0.00           H
ATOM   1149  HG2 GLN A 660      43.310  40.420  36.900  1.00  0.00           H
ATOM   1150  CD  GLN A 660      42.700  40.550  39.000  1.00  0.00           C
ATOM   1151  OE1 GLN A 660      43.850  40.780  39.490  1.00  0.00           O
ATOM   1152  NE2 GLN A 660      41.580  40.830  39.690  1.00  0.00           N
ATOM   1153 HE21 GLN A 660      41.760  41.360  40.520  1.00  0.00           H
ATOM   1154 HE22 GLN A 660      40.660  40.730  39.300  1.00  0.00           H
ATOM   1155  C   GLN A 660      42.370  37.380  39.720  1.00  0.00           C
ATOM   1156  O   GLN A 660      41.580  37.740  40.630  1.00  0.00           O
ATOM   1157  N   PRO A 661      43.530  36.740  39.980  1.00  0.00           N
ATOM   1158  CD  PRO A 661      44.220  35.880  39.040  1.00  0.00           C
ATOM   1159  HD1 PRO A 661      44.940  36.440  38.400  1.00  0.00           H
ATOM   1160  HD2 PRO A 661      43.450  35.420  38.380  1.00  0.00           H
ATOM   1161  CA  PRO A 661      43.900  36.380  41.300  1.00  0.00           C
ATOM   1162  HA  PRO A 661      43.120  36.480  42.030  1.00  0.00           H
ATOM   1163  CB  PRO A 661      44.310  34.950  41.260  1.00  0.00           C
ATOM   1164  HB1 PRO A 661      43.510  34.200  41.370  1.00  0.00           H
ATOM   1165  HB2 PRO A 661      45.000  34.760  42.100  1.00  0.00           H
ATOM   1166  CG  PRO A 661      45.010  34.840  39.870  1.00  0.00           C
ATOM   1167  HG1 PRO A 661      46.090  34.960  40.050  1.00  0.00           H
ATOM   1168  HG2 PRO A 661      44.950  33.840  39.380  1.00  0.00           H
ATOM   1169  C   PRO A 661      45.000  37.340  41.730  1.00  0.00           C
ATOM   1170  O   PRO A 661      45.520  37.150  42.780  1.00  0.00           O
ATOM   1171  N   LEU A 662      45.340  38.360  40.900  1.00  0.00           N
ATOM   1172  HN  LEU A 662      44.880  38.500  40.020  1.00  0.00           H
ATOM   1173  CA  LEU A 662      46.470  39.050  41.150  1.00  0.00           C
ATOM   1174  HA  LEU A 662      47.130  38.300  41.560  1.00  0.00           H
ATOM   1175  CB  LEU A 662      47.040  39.670  39.850  1.00  0.00           C
ATOM   1176  HB1 LEU A 662      47.770  40.480  40.050  1.00  0.00           H
ATOM   1177  HB2 LEU A 662      46.150  40.140  39.370  1.00  0.00           H
ATOM   1178  CG  LEU A 662      47.620  38.650  38.870  1.00  0.00           C
ATOM   1179  HG  LEU A 662      46.890  37.830  38.840  1.00  0.00           H
ATOM   1180  CD1 LEU A 662      47.850  39.340  37.500  1.00  0.00           C
ATOM   1181 HD11 LEU A 662      46.940  39.610  36.930  1.00  0.00           H
ATOM   1182 HD12 LEU A 662      48.290  38.570  36.830  1.00  0.00           H
ATOM   1183 HD13 LEU A 662      48.450  40.250  37.710  1.00  0.00           H
ATOM   1184  CD2 LEU A 662      48.970  37.990  39.390  1.00  0.00           C
ATOM   1185 HD21 LEU A 662      49.850  38.650  39.240  1.00  0.00           H
ATOM   1186 HD22 LEU A 662      49.050  37.130  38.670  1.00  0.00           H
ATOM   1187 HD23 LEU A 662      48.980  37.530  40.400  1.00  0.00           H
ATOM   1188  C   LEU A 662      46.290  40.090  42.220  1.00  0.00           C
ATOM   1189  O   LEU A 662      47.110  40.320  43.140  1.00  0.00           O
ATOM   1190  N   THR A 663      45.130  40.680  42.210  1.00  0.00           N
ATOM   1191  HN  THR A 663      44.570  40.490  41.410  1.00  0.00           H
ATOM   1192  CA  THR A 663      44.720  41.650  43.180  1.00  0.00           C
ATOM   1193  HA  THR A 663      45.440  42.440  43.270  1.00  0.00           H
ATOM   1194  CB  THR A 663      43.360  42.260  42.780  1.00  0.00           C
ATOM   1195  HB  THR A 663      42.750  42.690  43.600  1.00  0.00           H
ATOM   1196  OG1 THR A 663      42.540  41.290  42.200  1.00  0.00           O
ATOM   1197  HG1 THR A 663      42.660  40.540  42.790  1.00  0.00           H
ATOM   1198  CG2 THR A 663      43.640  43.370  41.800  1.00  0.00           C
ATOM   1199 HG21 THR A 663      42.650  43.830  41.640  1.00  0.00           H
ATOM   1200 HG22 THR A 663      43.990  42.980  40.820  1.00  0.00           H
ATOM   1201 HG23 THR A 663      44.440  43.980  42.260  1.00  0.00           H
ATOM   1202  C   THR A 663      44.710  41.070  44.570  1.00  0.00           C
ATOM   1203  O   THR A 663      44.110  40.040  44.870  1.00  0.00           O
ATOM   1204  N   ILE A 664      45.570  41.670  45.460  1.00  0.00           N
ATOM   1205  HN  ILE A 664      46.160  42.440  45.220  1.00  0.00           H
ATOM   1206  CA  ILE A 664      45.860  41.120  46.760  1.00  0.00           C
ATOM   1207  HA  ILE A 664      45.600  40.080  46.770  1.00  0.00           H
ATOM   1208  CB  ILE A 664      47.280  41.330  47.290  1.00  0.00           C
ATOM   1209  HB  ILE A 664      47.580  42.390  47.160  1.00  0.00           H
ATOM   1210  CG2 ILE A 664      47.380  40.990  48.840  1.00  0.00           C
ATOM   1211 HG21 ILE A 664      46.980  39.990  49.120  1.00  0.00           H
ATOM   1212 HG22 ILE A 664      46.880  41.770  49.450  1.00  0.00           H
ATOM   1213 HG23 ILE A 664      48.430  40.940  49.210  1.00  0.00           H
ATOM   1214  CG1 ILE A 664      48.320  40.540  46.460  1.00  0.00           C
ATOM   1215 HG11 ILE A 664      49.310  40.960  46.710  1.00  0.00           H
ATOM   1216 HG12 ILE A 664      48.110  40.570  45.360  1.00  0.00           H
ATOM   1217  CD  ILE A 664      48.320  38.990  46.740  1.00  0.00           C
ATOM   1218  HD1 ILE A 664      48.500  38.970  47.830  1.00  0.00           H
ATOM   1219  HD2 ILE A 664      49.150  38.460  46.240  1.00  0.00           H
ATOM   1220  HD3 ILE A 664      47.350  38.540  46.460  1.00  0.00           H
ATOM   1221  C   ILE A 664      45.000  41.790  47.780  1.00  0.00           C
ATOM   1222  O   ILE A 664      44.880  43.000  47.640  1.00  0.00           O
ATOM   1223  N   LEU A 665      44.300  40.970  48.590  1.00  0.00           N
ATOM   1224  HN  LEU A 665      44.400  39.980  48.540  1.00  0.00           H
ATOM   1225  CA  LEU A 665      43.550  41.410  49.710  1.00  0.00           C
ATOM   1226  HA  LEU A 665      42.860  42.130  49.300  1.00  0.00           H
ATOM   1227  CB  LEU A 665      42.760  40.230  50.400  1.00  0.00           C
ATOM   1228  HB1 LEU A 665      42.410  40.400  51.430  1.00  0.00           H
ATOM   1229  HB2 LEU A 665      43.400  39.330  50.510  1.00  0.00           H
ATOM   1230  CG  LEU A 665      41.450  39.690  49.640  1.00  0.00           C
ATOM   1231  HG  LEU A 665      40.850  38.940  50.200  1.00  0.00           H
ATOM   1232  CD1 LEU A 665      40.390  40.800  49.360  1.00  0.00           C
ATOM   1233 HD11 LEU A 665      40.190  41.470  50.210  1.00  0.00           H
ATOM   1234 HD12 LEU A 665      39.420  40.430  48.970  1.00  0.00           H
ATOM   1235 HD13 LEU A 665      40.750  41.510  48.590  1.00  0.00           H
ATOM   1236  CD2 LEU A 665      41.790  39.110  48.270  1.00  0.00           C
ATOM   1237 HD21 LEU A 665      40.890  38.520  47.960  1.00  0.00           H
ATOM   1238 HD22 LEU A 665      42.620  38.400  48.440  1.00  0.00           H
ATOM   1239 HD23 LEU A 665      42.100  39.840  47.480  1.00  0.00           H
ATOM   1240  C   LEU A 665      44.280  42.130  50.760  1.00  0.00           C
ATOM   1241  O   LEU A 665      45.330  41.710  51.280  1.00  0.00           O
ATOM   1242  N   GLY A 666      43.770  43.240  51.240  1.00  0.00           N
ATOM   1243  HN  GLY A 666      42.830  43.470  51.010  1.00  0.00           H
ATOM   1244  CA  GLY A 666      44.520  44.070  52.140  1.00  0.00           C
ATOM   1245  HA1 GLY A 666      45.080  44.700  51.460  1.00  0.00           H
ATOM   1246  HA2 GLY A 666      45.050  43.510  52.890  1.00  0.00           H
ATOM   1247  C   GLY A 666      43.570  45.020  52.820  1.00  0.00           C
ATOM   1248  O   GLY A 666      42.490  45.290  52.270  1.00  0.00           O
ATOM   1249  N   SER A 667      43.820  45.400  54.080  1.00  0.00           N
ATOM   1250  HN  SER A 667      44.560  45.060  54.660  1.00  0.00           H
ATOM   1251  CA  SER A 667      42.890  46.240  54.850  1.00  0.00           C
ATOM   1252  HA  SER A 667      41.900  46.070  54.470  1.00  0.00           H
ATOM   1253  CB  SER A 667      43.020  45.980  56.370  1.00  0.00           C
ATOM   1254  HB1 SER A 667      42.980  44.870  56.440  1.00  0.00           H
ATOM   1255  HB2 SER A 667      42.160  46.350  56.980  1.00  0.00           H
ATOM   1256  OG  SER A 667      44.300  46.310  56.920  1.00  0.00           O
ATOM   1257  HG1 SER A 667      44.850  45.640  56.500  1.00  0.00           H
ATOM   1258  C   SER A 667      42.960  47.790  54.660  1.00  0.00           C
ATOM   1259  O   SER A 667      44.040  48.360  54.590  1.00  0.00           O
ATOM   1260  N   THR A 668      41.840  48.500  54.640  1.00  0.00           N
ATOM   1261  HN  THR A 668      40.970  48.020  54.730  1.00  0.00           H
ATOM   1262  CA  THR A 668      41.960  49.930  54.170  1.00  0.00           C
ATOM   1263  HA  THR A 668      42.950  50.300  53.930  1.00  0.00           H
ATOM   1264  CB  THR A 668      41.330  50.080  52.790  1.00  0.00           C
ATOM   1265  HB  THR A 668      41.770  49.450  51.980  1.00  0.00           H
ATOM   1266  OG1 THR A 668      41.460  51.430  52.370  1.00  0.00           O
ATOM   1267  HG1 THR A 668      41.270  51.380  51.430  1.00  0.00           H
ATOM   1268  CG2 THR A 668      39.890  49.630  52.730  1.00  0.00           C
ATOM   1269 HG21 THR A 668      39.740  48.560  52.980  1.00  0.00           H
ATOM   1270 HG22 THR A 668      39.400  49.940  51.780  1.00  0.00           H
ATOM   1271 HG23 THR A 668      39.310  50.200  53.490  1.00  0.00           H
ATOM   1272  C   THR A 668      41.510  50.920  55.390  1.00  0.00           C
ATOM   1273  O   THR A 668      40.490  50.610  56.070  1.00  0.00           O
ATOM   1274  N   GLY A 669      42.140  52.050  55.620  1.00  0.00           N
ATOM   1275  HN  GLY A 669      42.920  52.290  55.060  1.00  0.00           H
ATOM   1276  CA  GLY A 669      41.870  52.940  56.770  1.00  0.00           C
ATOM   1277  HA1 GLY A 669      42.490  53.820  56.690  1.00  0.00           H
ATOM   1278  HA2 GLY A 669      42.170  52.310  57.590  1.00  0.00           H
ATOM   1279  C   GLY A 669      40.440  53.440  56.890  1.00  0.00           C
ATOM   1280  O   GLY A 669      39.870  53.350  57.980  1.00  0.00           O
ATOM   1281  N   PRO A 670      39.730  53.970  55.910  1.00  0.00           N
ATOM   1282  CD  PRO A 670      40.300  54.310  54.620  1.00  0.00           C
ATOM   1283  HD1 PRO A 670      40.180  53.440  53.940  1.00  0.00           H
ATOM   1284  HD2 PRO A 670      41.360  54.640  54.740  1.00  0.00           H
ATOM   1285  CA  PRO A 670      38.480  54.660  56.190  1.00  0.00           C
ATOM   1286  HA  PRO A 670      38.660  55.440  56.900  1.00  0.00           H
ATOM   1287  CB  PRO A 670      38.060  55.200  54.850  1.00  0.00           C
ATOM   1288  HB1 PRO A 670      37.570  56.190  55.030  1.00  0.00           H
ATOM   1289  HB2 PRO A 670      37.440  54.470  54.310  1.00  0.00           H
ATOM   1290  CG  PRO A 670      39.340  55.410  54.040  1.00  0.00           C
ATOM   1291  HG1 PRO A 670      39.120  55.480  52.940  1.00  0.00           H
ATOM   1292  HG2 PRO A 670      39.950  56.310  54.270  1.00  0.00           H
ATOM   1293  C   PRO A 670      37.320  53.860  56.800  1.00  0.00           C
ATOM   1294  O   PRO A 670      36.460  54.370  57.570  1.00  0.00           O
ATOM   1295  N   VAL A 671      37.320  52.540  56.450  1.00  0.00           N
ATOM   1296  HN  VAL A 671      37.990  52.210  55.800  1.00  0.00           H
ATOM   1297  CA  VAL A 671      36.390  51.500  57.020  1.00  0.00           C
ATOM   1298  HA  VAL A 671      35.360  51.810  56.870  1.00  0.00           H
ATOM   1299  CB  VAL A 671      36.730  50.110  56.230  1.00  0.00           C
ATOM   1300  HB  VAL A 671      37.830  49.990  56.390  1.00  0.00           H
ATOM   1301  CG1 VAL A 671      35.920  48.950  56.760  1.00  0.00           C
ATOM   1302 HG11 VAL A 671      36.120  48.690  57.820  1.00  0.00           H
ATOM   1303 HG12 VAL A 671      36.030  47.980  56.230  1.00  0.00           H
ATOM   1304 HG13 VAL A 671      34.840  49.240  56.830  1.00  0.00           H
ATOM   1305  CG2 VAL A 671      36.360  50.330  54.750  1.00  0.00           C
ATOM   1306 HG21 VAL A 671      35.290  50.610  54.760  1.00  0.00           H
ATOM   1307 HG22 VAL A 671      36.560  49.430  54.130  1.00  0.00           H
ATOM   1308 HG23 VAL A 671      37.050  51.140  54.430  1.00  0.00           H
ATOM   1309  C   VAL A 671      36.580  51.240  58.570  1.00  0.00           C
ATOM   1310  O   VAL A 671      35.640  51.080  59.360  1.00  0.00           O
ATOM   1311  N   LEU A 672      37.920  51.240  59.030  1.00  0.00           N
ATOM   1312  HN  LEU A 672      38.600  51.510  58.350  1.00  0.00           H
ATOM   1313  CA  LEU A 672      38.450  51.290  60.370  1.00  0.00           C
ATOM   1314  HA  LEU A 672      38.000  50.460  60.900  1.00  0.00           H
ATOM   1315  CB  LEU A 672      39.990  50.960  60.370  1.00  0.00           C
ATOM   1316  HB1 LEU A 672      40.540  51.890  60.110  1.00  0.00           H
ATOM   1317  HB2 LEU A 672      40.150  50.220  59.560  1.00  0.00           H
ATOM   1318  CG  LEU A 672      40.470  50.390  61.700  1.00  0.00           C
ATOM   1319  HG  LEU A 672      39.750  49.600  62.010  1.00  0.00           H
ATOM   1320  CD1 LEU A 672      41.860  49.720  61.610  1.00  0.00           C
ATOM   1321 HD11 LEU A 672      42.210  49.370  62.610  1.00  0.00           H
ATOM   1322 HD12 LEU A 672      42.580  50.450  61.190  1.00  0.00           H
ATOM   1323 HD13 LEU A 672      41.810  48.850  60.920  1.00  0.00           H
ATOM   1324  CD2 LEU A 672      40.440  51.400  62.830  1.00  0.00           C
ATOM   1325 HD21 LEU A 672      39.770  50.960  63.610  1.00  0.00           H
ATOM   1326 HD22 LEU A 672      40.060  52.380  62.460  1.00  0.00           H
ATOM   1327 HD23 LEU A 672      41.480  51.440  63.210  1.00  0.00           H
ATOM   1328  C   LEU A 672      37.910  52.600  61.070  1.00  0.00           C
ATOM   1329  O   LEU A 672      37.250  52.480  62.100  1.00  0.00           O
ATOM   1330  N   VAL A 673      38.100  53.780  60.490  1.00  0.00           N
ATOM   1331  HN  VAL A 673      38.660  53.940  59.670  1.00  0.00           H
ATOM   1332  CA  VAL A 673      37.470  54.930  61.040  1.00  0.00           C
ATOM   1333  HA  VAL A 673      37.690  54.980  62.090  1.00  0.00           H
ATOM   1334  CB  VAL A 673      38.070  56.210  60.560  1.00  0.00           C
ATOM   1335  HB  VAL A 673      37.800  56.280  59.480  1.00  0.00           H
ATOM   1336  CG1 VAL A 673      37.550  57.400  61.390  1.00  0.00           C
ATOM   1337 HG11 VAL A 673      38.200  58.260  61.110  1.00  0.00           H
ATOM   1338 HG12 VAL A 673      37.710  57.060  62.430  1.00  0.00           H
ATOM   1339 HG13 VAL A 673      36.460  57.550  61.220  1.00  0.00           H
ATOM   1340  CG2 VAL A 673      39.580  56.170  60.790  1.00  0.00           C
ATOM   1341 HG21 VAL A 673      39.710  56.210  61.880  1.00  0.00           H
ATOM   1342 HG22 VAL A 673      40.140  57.070  60.440  1.00  0.00           H
ATOM   1343 HG23 VAL A 673      40.050  55.270  60.320  1.00  0.00           H
ATOM   1344  C   VAL A 673      35.900  54.930  61.060  1.00  0.00           C
ATOM   1345  O   VAL A 673      35.270  55.310  62.030  1.00  0.00           O
ATOM   1346  N   PHE A 674      35.230  54.360  59.970  1.00  0.00           N
ATOM   1347  HN  PHE A 674      35.720  54.120  59.140  1.00  0.00           H
ATOM   1348  CA  PHE A 674      33.720  54.220  59.870  1.00  0.00           C
ATOM   1349  HA  PHE A 674      33.310  55.220  59.960  1.00  0.00           H
ATOM   1350  CB  PHE A 674      33.330  53.640  58.450  1.00  0.00           C
ATOM   1351  HB1 PHE A 674      34.120  53.040  57.950  1.00  0.00           H
ATOM   1352  HB2 PHE A 674      33.100  54.530  57.850  1.00  0.00           H
ATOM   1353  CG  PHE A 674      32.190  52.710  58.290  1.00  0.00           C
ATOM   1354  CD1 PHE A 674      32.380  51.270  58.190  1.00  0.00           C
ATOM   1355  HD1 PHE A 674      33.390  50.890  58.270  1.00  0.00           H
ATOM   1356  CE1 PHE A 674      31.220  50.440  58.130  1.00  0.00           C
ATOM   1357  HE1 PHE A 674      31.530  49.410  58.030  1.00  0.00           H
ATOM   1358  CZ  PHE A 674      29.980  50.930  58.090  1.00  0.00           C
ATOM   1359  HZ  PHE A 674      29.090  50.340  57.960  1.00  0.00           H
ATOM   1360  CD2 PHE A 674      30.890  53.230  58.210  1.00  0.00           C
ATOM   1361  HD2 PHE A 674      30.660  54.260  58.390  1.00  0.00           H
ATOM   1362  CE2 PHE A 674      29.800  52.350  58.060  1.00  0.00           C
ATOM   1363  HE2 PHE A 674      28.780  52.690  58.060  1.00  0.00           H
ATOM   1364  C   PHE A 674      33.110  53.380  61.040  1.00  0.00           C
ATOM   1365  O   PHE A 674      32.180  53.810  61.720  1.00  0.00           O
ATOM   1366  N   GLU A 675      33.740  52.130  61.380  1.00  0.00           N
ATOM   1367  HN  GLU A 675      34.490  51.780  60.820  1.00  0.00           H
ATOM   1368  CA  GLU A 675      33.320  51.440  62.640  1.00  0.00           C
ATOM   1369  HA  GLU A 675      32.260  51.370  62.560  1.00  0.00           H
ATOM   1370  CB  GLU A 675      33.990  49.990  62.780  1.00  0.00           C
ATOM   1371  HB1 GLU A 675      33.710  49.610  63.790  1.00  0.00           H
ATOM   1372  HB2 GLU A 675      35.100  49.980  62.810  1.00  0.00           H
ATOM   1373  CG  GLU A 675      33.370  49.080  61.710  1.00  0.00           C
ATOM   1374  HG1 GLU A 675      33.910  49.070  60.740  1.00  0.00           H
ATOM   1375  HG2 GLU A 675      32.340  49.500  61.590  1.00  0.00           H
ATOM   1376  CD  GLU A 675      33.120  47.690  62.170  1.00  0.00           C
ATOM   1377  OE1 GLU A 675      32.370  47.420  63.110  1.00  0.00           O
ATOM   1378  OE2 GLU A 675      33.500  46.750  61.380  1.00  0.00           O
ATOM   1379  C   GLU A 675      33.620  52.300  63.930  1.00  0.00           C
ATOM   1380  O   GLU A 675      32.900  52.290  64.930  1.00  0.00           O
ATOM   1381  N   LYS A 676      34.740  53.030  64.040  1.00  0.00           N
ATOM   1382  HN  LYS A 676      35.450  52.890  63.350  1.00  0.00           H
ATOM   1383  CA  LYS A 676      35.040  53.940  65.160  1.00  0.00           C
ATOM   1384  HA  LYS A 676      34.990  53.350  66.060  1.00  0.00           H
ATOM   1385  CB  LYS A 676      36.340  54.630  65.080  1.00  0.00           C
ATOM   1386  HB1 LYS A 676      36.290  55.160  66.060  1.00  0.00           H
ATOM   1387  HB2 LYS A 676      36.360  55.350  64.230  1.00  0.00           H
ATOM   1388  CG  LYS A 676      37.640  53.770  65.070  1.00  0.00           C
ATOM   1389  HG1 LYS A 676      37.590  53.020  64.250  1.00  0.00           H
ATOM   1390  HG2 LYS A 676      37.690  53.150  65.980  1.00  0.00           H
ATOM   1391  CD  LYS A 676      38.920  54.610  64.860  1.00  0.00           C
ATOM   1392  HD1 LYS A 676      38.890  55.200  63.920  1.00  0.00           H
ATOM   1393  HD2 LYS A 676      39.860  54.010  64.880  1.00  0.00           H
ATOM   1394  CE  LYS A 676      39.010  55.740  65.930  1.00  0.00           C
ATOM   1395  HE1 LYS A 676      39.110  55.270  66.930  1.00  0.00           H
ATOM   1396  HE2 LYS A 676      38.170  56.460  65.980  1.00  0.00           H
ATOM   1397  NZ  LYS A 676      40.200  56.510  65.620  1.00  0.00           N
ATOM   1398  HZ1 LYS A 676      40.870  55.900  65.130  1.00  0.00           H
ATOM   1399  HZ2 LYS A 676      40.700  56.830  66.480  1.00  0.00           H
ATOM   1400  HZ3 LYS A 676      39.960  57.360  65.070  1.00  0.00           H
ATOM   1401  C   LYS A 676      33.950  54.960  65.390  1.00  0.00           C
ATOM   1402  O   LYS A 676      33.380  55.090  66.480  1.00  0.00           O
ATOM   1403  N   ILE A 677      33.560  55.810  64.400  1.00  0.00           N
ATOM   1404  HN  ILE A 677      34.190  55.850  63.620  1.00  0.00           H
ATOM   1405  CA  ILE A 677      32.440  56.750  64.330  1.00  0.00           C
ATOM   1406  HA  ILE A 677      32.650  57.500  65.090  1.00  0.00           H
ATOM   1407  CB  ILE A 677      32.290  57.430  62.970  1.00  0.00           C
ATOM   1408  HB  ILE A 677      32.090  56.760  62.100  1.00  0.00           H
ATOM   1409  CG2 ILE A 677      30.980  58.340  63.010  1.00  0.00           C
ATOM   1410 HG21 ILE A 677      31.280  59.090  63.780  1.00  0.00           H
ATOM   1411 HG22 ILE A 677      30.120  57.880  63.520  1.00  0.00           H
ATOM   1412 HG23 ILE A 677      30.770  58.830  62.030  1.00  0.00           H
ATOM   1413  CG1 ILE A 677      33.450  58.370  62.760  1.00  0.00           C
ATOM   1414 HG11 ILE A 677      34.380  57.780  62.860  1.00  0.00           H
ATOM   1415 HG12 ILE A 677      33.570  59.090  63.590  1.00  0.00           H
ATOM   1416  CD  ILE A 677      33.560  59.100  61.400  1.00  0.00           C
ATOM   1417  HD1 ILE A 677      34.450  59.740  61.300  1.00  0.00           H
ATOM   1418  HD2 ILE A 677      32.730  59.820  61.290  1.00  0.00           H
ATOM   1419  HD3 ILE A 677      33.590  58.350  60.570  1.00  0.00           H
ATOM   1420  C   ILE A 677      31.100  56.040  64.630  1.00  0.00           C
ATOM   1421  O   ILE A 677      30.320  56.550  65.420  1.00  0.00           O
ATOM   1422  N   LEU A 678      30.890  54.900  63.960  1.00  0.00           N
ATOM   1423  HN  LEU A 678      31.560  54.640  63.260  1.00  0.00           H
ATOM   1424  CA  LEU A 678      29.740  54.110  64.270  1.00  0.00           C
ATOM   1425  HA  LEU A 678      28.890  54.770  64.140  1.00  0.00           H
ATOM   1426  CB  LEU A 678      29.650  52.860  63.360  1.00  0.00           C
ATOM   1427  HB1 LEU A 678      30.450  52.130  63.600  1.00  0.00           H
ATOM   1428  HB2 LEU A 678      29.590  53.210  62.300  1.00  0.00           H
ATOM   1429  CG  LEU A 678      28.390  51.960  63.530  1.00  0.00           C
ATOM   1430  HG  LEU A 678      28.260  51.530  64.540  1.00  0.00           H
ATOM   1431  CD1 LEU A 678      27.140  52.820  63.210  1.00  0.00           C
ATOM   1432 HD11 LEU A 678      26.750  53.370  64.100  1.00  0.00           H
ATOM   1433 HD12 LEU A 678      26.340  52.160  62.820  1.00  0.00           H
ATOM   1434 HD13 LEU A 678      27.290  53.580  62.410  1.00  0.00           H
ATOM   1435  CD2 LEU A 678      28.400  50.750  62.620  1.00  0.00           C
ATOM   1436 HD21 LEU A 678      29.180  50.050  62.960  1.00  0.00           H
ATOM   1437 HD22 LEU A 678      28.730  51.040  61.590  1.00  0.00           H
ATOM   1438 HD23 LEU A 678      27.410  50.260  62.530  1.00  0.00           H
ATOM   1439  C   LEU A 678      29.570  53.640  65.710  1.00  0.00           C
ATOM   1440  O   LEU A 678      28.550  53.920  66.290  1.00  0.00           O
ATOM   1441  N   TYR A 679      30.630  52.980  66.230  1.00  0.00           N
ATOM   1442  HN  TYR A 679      31.460  52.750  65.720  1.00  0.00           H
ATOM   1443  CA  TYR A 679      30.600  52.460  67.610  1.00  0.00           C
ATOM   1444  HA  TYR A 679      29.740  51.830  67.760  1.00  0.00           H
ATOM   1445  CB  TYR A 679      31.870  51.550  67.880  1.00  0.00           C
ATOM   1446  HB1 TYR A 679      32.690  52.220  67.540  1.00  0.00           H
ATOM   1447  HB2 TYR A 679      31.920  50.620  67.270  1.00  0.00           H
ATOM   1448  CG  TYR A 679      31.990  51.030  69.300  1.00  0.00           C
ATOM   1449  CD1 TYR A 679      33.160  51.200  70.050  1.00  0.00           C
ATOM   1450  HD1 TYR A 679      34.030  51.630  69.560  1.00  0.00           H
ATOM   1451  CE1 TYR A 679      33.270  50.790  71.370  1.00  0.00           C
ATOM   1452  HE1 TYR A 679      34.210  50.820  71.900  1.00  0.00           H
ATOM   1453  CZ  TYR A 679      32.180  50.280  72.070  1.00  0.00           C
ATOM   1454  OH  TYR A 679      32.330  49.760  73.320  1.00  0.00           O
ATOM   1455  HH  TYR A 679      33.180  50.040  73.690  1.00  0.00           H
ATOM   1456  CD2 TYR A 679      30.910  50.440  69.970  1.00  0.00           C
ATOM   1457  HD2 TYR A 679      30.010  50.260  69.370  1.00  0.00           H
ATOM   1458  CE2 TYR A 679      30.980  50.130  71.440  1.00  0.00           C
ATOM   1459  HE2 TYR A 679      30.180  49.610  71.940  1.00  0.00           H
ATOM   1460  C   TYR A 679      30.350  53.560  68.650  1.00  0.00           C
ATOM   1461  O   TYR A 679      29.510  53.470  69.590  1.00  0.00           O
ATOM   1462  N   LYS A 680      31.020  54.740  68.640  1.00  0.00           N
ATOM   1463  HN  LYS A 680      31.800  54.820  68.040  1.00  0.00           H
ATOM   1464  CA  LYS A 680      30.640  55.880  69.440  1.00  0.00           C
ATOM   1465  HA  LYS A 680      30.670  55.580  70.470  1.00  0.00           H
ATOM   1466  CB  LYS A 680      31.760  56.940  69.340  1.00  0.00           C
ATOM   1467  HB1 LYS A 680      32.010  57.190  68.300  1.00  0.00           H
ATOM   1468  HB2 LYS A 680      32.600  56.260  69.580  1.00  0.00           H
ATOM   1469  CG  LYS A 680      31.760  58.150  70.270  1.00  0.00           C
ATOM   1470  HG1 LYS A 680      30.910  58.760  69.910  1.00  0.00           H
ATOM   1471  HG2 LYS A 680      32.690  58.750  70.110  1.00  0.00           H
ATOM   1472  CD  LYS A 680      31.680  57.870  71.730  1.00  0.00           C
ATOM   1473  HD1 LYS A 680      32.520  57.220  72.040  1.00  0.00           H
ATOM   1474  HD2 LYS A 680      30.650  57.510  71.910  1.00  0.00           H
ATOM   1475  CE  LYS A 680      31.970  59.170  72.600  1.00  0.00           C
ATOM   1476  HE1 LYS A 680      32.970  59.520  72.290  1.00  0.00           H
ATOM   1477  HE2 LYS A 680      31.760  59.000  73.670  1.00  0.00           H
ATOM   1478  NZ  LYS A 680      31.040  60.370  72.210  1.00  0.00           N
ATOM   1479  HZ1 LYS A 680      31.110  61.120  72.920  1.00  0.00           H
ATOM   1480  HZ2 LYS A 680      30.080  59.990  72.310  1.00  0.00           H
ATOM   1481  HZ3 LYS A 680      31.300  60.750  71.270  1.00  0.00           H
ATOM   1482  C   LYS A 680      29.240  56.530  69.200  1.00  0.00           C
ATOM   1483  O   LYS A 680      28.560  56.800  70.180  1.00  0.00           O
ATOM   1484  N   PHE A 681      28.770  56.720  67.930  1.00  0.00           N
ATOM   1485  HN  PHE A 681      29.460  56.630  67.210  1.00  0.00           H
ATOM   1486  CA  PHE A 681      27.390  57.110  67.600  1.00  0.00           C
ATOM   1487  HA  PHE A 681      27.180  58.100  67.950  1.00  0.00           H
ATOM   1488  CB  PHE A 681      27.290  57.160  66.100  1.00  0.00           C
ATOM   1489  HB1 PHE A 681      27.280  56.120  65.710  1.00  0.00           H
ATOM   1490  HB2 PHE A 681      28.130  57.770  65.710  1.00  0.00           H
ATOM   1491  CG  PHE A 681      26.010  57.870  65.720  1.00  0.00           C
ATOM   1492  CD1 PHE A 681      24.830  57.120  65.330  1.00  0.00           C
ATOM   1493  HD1 PHE A 681      24.820  56.040  65.430  1.00  0.00           H
ATOM   1494  CE1 PHE A 681      23.730  57.860  64.860  1.00  0.00           C
ATOM   1495  HE1 PHE A 681      22.870  57.300  64.520  1.00  0.00           H
ATOM   1496  CZ  PHE A 681      23.830  59.260  64.760  1.00  0.00           C
ATOM   1497  HZ  PHE A 681      23.030  59.820  64.280  1.00  0.00           H
ATOM   1498  CD2 PHE A 681      26.090  59.210  65.600  1.00  0.00           C
ATOM   1499  HD2 PHE A 681      26.990  59.710  65.900  1.00  0.00           H
ATOM   1500  CE2 PHE A 681      24.990  59.920  65.100  1.00  0.00           C
ATOM   1501  HE2 PHE A 681      25.150  60.950  64.810  1.00  0.00           H
ATOM   1502  C   PHE A 681      26.360  56.130  68.250  1.00  0.00           C
ATOM   1503  O   PHE A 681      25.330  56.570  68.790  1.00  0.00           O
ATOM   1504  N   CYS A 682      26.750  54.850  68.270  1.00  0.00           N
ATOM   1505  HN  CYS A 682      27.450  54.570  67.610  1.00  0.00           H
ATOM   1506  CA  CYS A 682      26.000  53.750  68.920  1.00  0.00           C
ATOM   1507  HA  CYS A 682      24.990  53.800  68.570  1.00  0.00           H
ATOM   1508  CB  CYS A 682      26.360  52.290  68.410  1.00  0.00           C
ATOM   1509  HB1 CYS A 682      25.910  51.570  69.100  1.00  0.00           H
ATOM   1510  HB2 CYS A 682      27.450  52.190  68.570  1.00  0.00           H
ATOM   1511  SG  CYS A 682      25.890  52.080  66.690  1.00  0.00           S
ATOM   1512  HG1 CYS A 682      26.640  53.040  66.170  1.00  0.00           H
ATOM   1513  C   CYS A 682      25.940  53.880  70.450  1.00  0.00           C
ATOM   1514  O   CYS A 682      24.940  53.610  71.110  1.00  0.00           O
ATOM   1515  N   ARG A 683      27.030  54.370  71.040  1.00  0.00           N
ATOM   1516  HN  ARG A 683      27.860  54.590  70.540  1.00  0.00           H
ATOM   1517  CA  ARG A 683      26.990  54.710  72.490  1.00  0.00           C
ATOM   1518  HA  ARG A 683      26.470  53.960  73.050  1.00  0.00           H
ATOM   1519  CB  ARG A 683      28.430  54.810  73.060  1.00  0.00           C
ATOM   1520  HB1 ARG A 683      28.280  55.160  74.100  1.00  0.00           H
ATOM   1521  HB2 ARG A 683      29.000  55.590  72.490  1.00  0.00           H
ATOM   1522  CG  ARG A 683      29.200  53.480  73.240  1.00  0.00           C
ATOM   1523  HG1 ARG A 683      30.180  53.790  73.650  1.00  0.00           H
ATOM   1524  HG2 ARG A 683      29.270  53.060  72.210  1.00  0.00           H
ATOM   1525  CD  ARG A 683      28.460  52.520  74.160  1.00  0.00           C
ATOM   1526  HD1 ARG A 683      27.570  52.030  73.730  1.00  0.00           H
ATOM   1527  HD2 ARG A 683      28.150  53.090  75.060  1.00  0.00           H
ATOM   1528  NE  ARG A 683      29.460  51.490  74.630  1.00  0.00           N
ATOM   1529  HE  ARG A 683      30.440  51.690  74.660  1.00  0.00           H
ATOM   1530  CZ  ARG A 683      29.250  50.220  74.940  1.00  0.00           C
ATOM   1531  NH1 ARG A 683      28.040  49.800  75.130  1.00  0.00           N
ATOM   1532 HH11 ARG A 683      27.410  50.560  75.330  1.00  0.00           H
ATOM   1533 HH12 ARG A 683      27.920  48.890  75.540  1.00  0.00           H
ATOM   1534  NH2 ARG A 683      30.260  49.390  75.140  1.00  0.00           N
ATOM   1535 HH21 ARG A 683      30.090  48.430  75.300  1.00  0.00           H
ATOM   1536 HH22 ARG A 683      31.120  49.730  75.520  1.00  0.00           H
ATOM   1537  C   ARG A 683      26.230  55.960  72.830  1.00  0.00           C
ATOM   1538  O   ARG A 683      25.410  56.060  73.750  1.00  0.00           O
ATOM   1539  N   ASP A 684      26.460  57.080  72.080  1.00  0.00           N
ATOM   1540  HN  ASP A 684      27.060  57.030  71.290  1.00  0.00           H
ATOM   1541  CA  ASP A 684      25.960  58.380  72.230  1.00  0.00           C
ATOM   1542  HA  ASP A 684      26.170  58.700  73.240  1.00  0.00           H
ATOM   1543  CB  ASP A 684      26.510  59.290  71.120  1.00  0.00           C
ATOM   1544  HB1 ASP A 684      25.830  60.160  71.000  1.00  0.00           H
ATOM   1545  HB2 ASP A 684      26.630  58.740  70.160  1.00  0.00           H
ATOM   1546  CG  ASP A 684      27.830  59.920  71.570  1.00  0.00           C
ATOM   1547  OD1 ASP A 684      28.430  60.860  70.970  1.00  0.00           O
ATOM   1548  OD2 ASP A 684      28.400  59.450  72.610  1.00  0.00           O
ATOM   1549  C   ASP A 684      24.410  58.450  72.130  1.00  0.00           C
ATOM   1550  O   ASP A 684      23.760  59.080  72.980  1.00  0.00           O
ATOM   1551  N   TYR A 685      23.840  57.750  71.180  1.00  0.00           N
ATOM   1552  HN  TYR A 685      24.270  57.250  70.430  1.00  0.00           H
ATOM   1553  CA  TYR A 685      22.390  57.730  70.970  1.00  0.00           C
ATOM   1554  HA  TYR A 685      22.000  58.530  71.600  1.00  0.00           H
ATOM   1555  CB  TYR A 685      21.980  57.950  69.450  1.00  0.00           C
ATOM   1556  HB1 TYR A 685      20.870  57.940  69.360  1.00  0.00           H
ATOM   1557  HB2 TYR A 685      22.350  57.240  68.680  1.00  0.00           H
ATOM   1558  CG  TYR A 685      22.420  59.360  69.150  1.00  0.00           C
ATOM   1559  CD1 TYR A 685      21.640  60.390  69.490  1.00  0.00           C
ATOM   1560  HD1 TYR A 685      20.720  60.160  70.020  1.00  0.00           H
ATOM   1561  CE1 TYR A 685      22.100  61.680  69.430  1.00  0.00           C
ATOM   1562  HE1 TYR A 685      21.550  62.520  69.850  1.00  0.00           H
ATOM   1563  CZ  TYR A 685      23.290  61.980  68.830  1.00  0.00           C
ATOM   1564  OH  TYR A 685      23.850  63.280  68.760  1.00  0.00           O
ATOM   1565  HH  TYR A 685      23.080  63.840  68.810  1.00  0.00           H
ATOM   1566  CD2 TYR A 685      23.730  59.580  68.610  1.00  0.00           C
ATOM   1567  HD2 TYR A 685      24.430  58.790  68.420  1.00  0.00           H
ATOM   1568  CE2 TYR A 685      24.120  60.930  68.360  1.00  0.00           C
ATOM   1569  HE2 TYR A 685      25.110  61.100  67.960  1.00  0.00           H
ATOM   1570  C   TYR A 685      21.780  56.440  71.530  1.00  0.00           C
ATOM   1571  O   TYR A 685      20.560  56.290  71.310  1.00  0.00           O
ATOM   1572  N   GLN A 686      22.660  55.580  72.140  1.00  0.00           N
ATOM   1573  HN  GLN A 686      23.600  55.830  72.320  1.00  0.00           H
ATOM   1574  CA  GLN A 686      22.270  54.240  72.650  1.00  0.00           C
ATOM   1575  HA  GLN A 686      23.160  53.640  72.600  1.00  0.00           H
ATOM   1576  CB  GLN A 686      21.650  54.210  74.050  1.00  0.00           C
ATOM   1577  HB1 GLN A 686      21.300  53.210  74.360  1.00  0.00           H
ATOM   1578  HB2 GLN A 686      20.750  54.850  74.000  1.00  0.00           H
ATOM   1579  CG  GLN A 686      22.480  54.900  75.190  1.00  0.00           C
ATOM   1580  HG1 GLN A 686      22.730  55.940  74.860  1.00  0.00           H
ATOM   1581  HG2 GLN A 686      23.410  54.310  75.350  1.00  0.00           H
ATOM   1582  CD  GLN A 686      21.660  55.020  76.480  1.00  0.00           C
ATOM   1583  OE1 GLN A 686      21.980  54.200  77.310  1.00  0.00           O
ATOM   1584  NE2 GLN A 686      20.620  55.900  76.570  1.00  0.00           N
ATOM   1585 HE21 GLN A 686      20.050  56.070  77.370  1.00  0.00           H
ATOM   1586 HE22 GLN A 686      20.570  56.570  75.830  1.00  0.00           H
ATOM   1587  C   GLN A 686      21.510  53.460  71.580  1.00  0.00           C
ATOM   1588  O   GLN A 686      20.340  53.170  71.610  1.00  0.00           O
ATOM   1589  N   LEU A 687      22.280  53.020  70.550  1.00  0.00           N
ATOM   1590  HN  LEU A 687      23.270  53.180  70.610  1.00  0.00           H
ATOM   1591  CA  LEU A 687      21.870  52.100  69.470  1.00  0.00           C
ATOM   1592  HA  LEU A 687      20.800  52.030  69.610  1.00  0.00           H
ATOM   1593  CB  LEU A 687      22.200  52.670  68.110  1.00  0.00           C
ATOM   1594  HB1 LEU A 687      21.720  51.990  67.390  1.00  0.00           H
ATOM   1595  HB2 LEU A 687      23.290  52.670  67.880  1.00  0.00           H
ATOM   1596  CG  LEU A 687      21.820  54.140  67.840  1.00  0.00           C
ATOM   1597  HG  LEU A 687      22.240  54.830  68.600  1.00  0.00           H
ATOM   1598  CD1 LEU A 687      22.390  54.840  66.560  1.00  0.00           C
ATOM   1599 HD11 LEU A 687      21.800  54.510  65.670  1.00  0.00           H
ATOM   1600 HD12 LEU A 687      23.490  54.760  66.450  1.00  0.00           H
ATOM   1601 HD13 LEU A 687      22.210  55.930  66.610  1.00  0.00           H
ATOM   1602  CD2 LEU A 687      20.340  54.440  67.810  1.00  0.00           C
ATOM   1603 HD21 LEU A 687      19.810  54.170  68.760  1.00  0.00           H
ATOM   1604 HD22 LEU A 687      19.890  53.830  67.000  1.00  0.00           H
ATOM   1605 HD23 LEU A 687      20.200  55.510  67.600  1.00  0.00           H
ATOM   1606  C   LEU A 687      22.510  50.690  69.680  1.00  0.00           C
ATOM   1607  O   LEU A 687      23.610  50.540  70.230  1.00  0.00           O
ATOM   1608  N   SER A 688      21.880  49.620  69.200  1.00  0.00           N
ATOM   1609  HN  SER A 688      21.000  49.660  68.720  1.00  0.00           H
ATOM   1610  CA  SER A 688      22.430  48.270  69.380  1.00  0.00           C
ATOM   1611  HA  SER A 688      23.080  48.180  70.250  1.00  0.00           H
ATOM   1612  CB  SER A 688      21.370  47.230  69.390  1.00  0.00           C
ATOM   1613  HB1 SER A 688      20.830  47.050  68.430  1.00  0.00           H
ATOM   1614  HB2 SER A 688      20.570  47.670  70.020  1.00  0.00           H
ATOM   1615  OG  SER A 688      21.780  45.990  70.050  1.00  0.00           O
ATOM   1616  HG1 SER A 688      21.230  45.950  70.830  1.00  0.00           H
ATOM   1617  C   SER A 688      23.350  48.080  68.170  1.00  0.00           C
ATOM   1618  O   SER A 688      22.920  47.990  67.020  1.00  0.00           O
ATOM   1619  N   TYR A 689      24.740  48.100  68.490  1.00  0.00           N
ATOM   1620  HN  TYR A 689      25.090  47.920  69.400  1.00  0.00           H
ATOM   1621  CA  TYR A 689      25.790  48.380  67.580  1.00  0.00           C
ATOM   1622  HA  TYR A 689      25.570  49.320  67.100  1.00  0.00           H
ATOM   1623  CB  TYR A 689      27.130  48.580  68.340  1.00  0.00           C
ATOM   1624  HB1 TYR A 689      27.030  47.830  69.160  1.00  0.00           H
ATOM   1625  HB2 TYR A 689      26.980  49.540  68.880  1.00  0.00           H
ATOM   1626  CG  TYR A 689      28.500  48.480  67.570  1.00  0.00           C
ATOM   1627  CD1 TYR A 689      28.850  49.250  66.410  1.00  0.00           C
ATOM   1628  HD1 TYR A 689      28.210  50.020  66.000  1.00  0.00           H
ATOM   1629  CE1 TYR A 689      30.070  49.010  65.690  1.00  0.00           C
ATOM   1630  HE1 TYR A 689      30.370  49.570  64.820  1.00  0.00           H
ATOM   1631  CZ  TYR A 689      31.010  48.160  66.320  1.00  0.00           C
ATOM   1632  OH  TYR A 689      32.270  47.740  65.760  1.00  0.00           O
ATOM   1633  HH  TYR A 689      32.250  47.920  64.810  1.00  0.00           H
ATOM   1634  CD2 TYR A 689      29.440  47.650  68.100  1.00  0.00           C
ATOM   1635  HD2 TYR A 689      29.250  47.160  69.040  1.00  0.00           H
ATOM   1636  CE2 TYR A 689      30.680  47.440  67.460  1.00  0.00           C
ATOM   1637  HE2 TYR A 689      31.460  46.760  67.790  1.00  0.00           H
ATOM   1638  C   TYR A 689      25.890  47.250  66.560  1.00  0.00           C
ATOM   1639  O   TYR A 689      25.800  47.540  65.380  1.00  0.00           O
ATOM   1640  N   LEU A 690      26.180  45.980  66.950  1.00  0.00           N
ATOM   1641  HN  LEU A 690      26.160  45.840  67.940  1.00  0.00           H
ATOM   1642  CA  LEU A 690      26.370  44.910  66.010  1.00  0.00           C
ATOM   1643  HA  LEU A 690      27.140  45.150  65.310  1.00  0.00           H
ATOM   1644  CB  LEU A 690      26.810  43.620  66.800  1.00  0.00           C
ATOM   1645  HB1 LEU A 690      26.800  42.760  66.100  1.00  0.00           H
ATOM   1646  HB2 LEU A 690      25.990  43.280  67.470  1.00  0.00           H
ATOM   1647  CG  LEU A 690      28.110  43.730  67.560  1.00  0.00           C
ATOM   1648  HG  LEU A 690      28.060  44.620  68.220  1.00  0.00           H
ATOM   1649  CD1 LEU A 690      28.250  42.530  68.480  1.00  0.00           C
ATOM   1650 HD11 LEU A 690      27.430  42.480  69.210  1.00  0.00           H
ATOM   1651 HD12 LEU A 690      29.180  42.650  69.090  1.00  0.00           H
ATOM   1652 HD13 LEU A 690      28.450  41.620  67.860  1.00  0.00           H
ATOM   1653  CD2 LEU A 690      29.280  43.850  66.570  1.00  0.00           C
ATOM   1654 HD21 LEU A 690      30.230  44.080  67.120  1.00  0.00           H
ATOM   1655 HD22 LEU A 690      29.170  44.610  65.770  1.00  0.00           H
ATOM   1656 HD23 LEU A 690      29.400  42.890  66.030  1.00  0.00           H
ATOM   1657  C   LEU A 690      25.270  44.400  65.060  1.00  0.00           C
ATOM   1658  O   LEU A 690      25.470  44.140  63.880  1.00  0.00           O
ATOM   1659  N   SER A 691      24.030  44.310  65.530  1.00  0.00           N
ATOM   1660  HN  SER A 691      23.870  44.350  66.520  1.00  0.00           H
ATOM   1661  CA  SER A 691      22.790  44.130  64.730  1.00  0.00           C
ATOM   1662  HA  SER A 691      23.000  43.210  64.200  1.00  0.00           H
ATOM   1663  CB  SER A 691      21.510  43.780  65.590  1.00  0.00           C
ATOM   1664  HB1 SER A 691      21.460  44.500  66.440  1.00  0.00           H
ATOM   1665  HB2 SER A 691      21.700  42.740  65.950  1.00  0.00           H
ATOM   1666  OG  SER A 691      20.250  43.820  65.030  1.00  0.00           O
ATOM   1667  HG1 SER A 691      20.070  44.740  64.780  1.00  0.00           H
ATOM   1668  C   SER A 691      22.650  45.260  63.740  1.00  0.00           C
ATOM   1669  O   SER A 691      22.450  45.010  62.520  1.00  0.00           O
ATOM   1670  N   LEU A 692      22.850  46.550  64.160  1.00  0.00           N
ATOM   1671  HN  LEU A 692      22.840  46.760  65.130  1.00  0.00           H
ATOM   1672  CA  LEU A 692      22.920  47.700  63.240  1.00  0.00           C
ATOM   1673  HA  LEU A 692      22.020  47.540  62.660  1.00  0.00           H
ATOM   1674  CB  LEU A 692      22.610  49.080  63.930  1.00  0.00           C
ATOM   1675  HB1 LEU A 692      23.210  49.150  64.870  1.00  0.00           H
ATOM   1676  HB2 LEU A 692      21.530  49.130  64.200  1.00  0.00           H
ATOM   1677  CG  LEU A 692      22.970  50.370  63.140  1.00  0.00           C
ATOM   1678  HG  LEU A 692      24.050  50.420  62.850  1.00  0.00           H
ATOM   1679  CD1 LEU A 692      22.200  50.580  61.850  1.00  0.00           C
ATOM   1680 HD11 LEU A 692      21.120  50.320  61.900  1.00  0.00           H
ATOM   1681 HD12 LEU A 692      22.660  49.970  61.050  1.00  0.00           H
ATOM   1682 HD13 LEU A 692      22.130  51.660  61.620  1.00  0.00           H
ATOM   1683  CD2 LEU A 692      22.810  51.540  64.150  1.00  0.00           C
ATOM   1684 HD21 LEU A 692      21.820  51.380  64.610  1.00  0.00           H
ATOM   1685 HD22 LEU A 692      22.730  52.510  63.610  1.00  0.00           H
ATOM   1686 HD23 LEU A 692      23.540  51.540  64.970  1.00  0.00           H
ATOM   1687  C   LEU A 692      24.120  47.670  62.210  1.00  0.00           C
ATOM   1688  O   LEU A 692      23.900  47.750  61.050  1.00  0.00           O
ATOM   1689  N   ARG A 693      25.370  47.460  62.660  1.00  0.00           N
ATOM   1690  HN  ARG A 693      25.540  47.280  63.620  1.00  0.00           H
ATOM   1691  CA  ARG A 693      26.580  47.350  61.800  1.00  0.00           C
ATOM   1692  HA  ARG A 693      26.740  48.310  61.330  1.00  0.00           H
ATOM   1693  CB  ARG A 693      27.700  46.950  62.800  1.00  0.00           C
ATOM   1694  HB1 ARG A 693      27.400  45.990  63.290  1.00  0.00           H
ATOM   1695  HB2 ARG A 693      27.760  47.720  63.610  1.00  0.00           H
ATOM   1696  CG  ARG A 693      29.150  46.980  62.270  1.00  0.00           C
ATOM   1697  HG1 ARG A 693      29.870  46.990  63.120  1.00  0.00           H
ATOM   1698  HG2 ARG A 693      29.260  47.950  61.720  1.00  0.00           H
ATOM   1699  CD  ARG A 693      29.770  45.970  61.270  1.00  0.00           C
ATOM   1700  HD1 ARG A 693      30.830  46.210  61.020  1.00  0.00           H
ATOM   1701  HD2 ARG A 693      29.170  46.040  60.340  1.00  0.00           H
ATOM   1702  NE  ARG A 693      29.670  44.610  61.850  1.00  0.00           N
ATOM   1703  HE  ARG A 693      29.020  43.970  61.450  1.00  0.00           H
ATOM   1704  CZ  ARG A 693      30.580  44.090  62.730  1.00  0.00           C
ATOM   1705  NH1 ARG A 693      31.630  44.710  63.180  1.00  0.00           N
ATOM   1706 HH11 ARG A 693      32.240  44.180  63.770  1.00  0.00           H
ATOM   1707 HH12 ARG A 693      31.610  45.700  63.010  1.00  0.00           H
ATOM   1708  NH2 ARG A 693      30.490  42.820  63.080  1.00  0.00           N
ATOM   1709 HH21 ARG A 693      29.780  42.350  62.550  1.00  0.00           H
ATOM   1710 HH22 ARG A 693      31.120  42.420  63.740  1.00  0.00           H
ATOM   1711  C   ARG A 693      26.470  46.320  60.710  1.00  0.00           C
ATOM   1712  O   ARG A 693      26.790  46.550  59.560  1.00  0.00           O
ATOM   1713  N   THR A 694      25.910  45.120  61.020  1.00  0.00           N
ATOM   1714  HN  THR A 694      25.690  44.980  61.980  1.00  0.00           H
ATOM   1715  CA  THR A 694      25.750  43.960  60.090  1.00  0.00           C
ATOM   1716  HA  THR A 694      26.680  43.820  59.550  1.00  0.00           H
ATOM   1717  CB  THR A 694      25.230  42.690  60.790  1.00  0.00           C
ATOM   1718  HB  THR A 694      24.160  42.780  61.070  1.00  0.00           H
ATOM   1719  OG1 THR A 694      26.020  42.470  61.950  1.00  0.00           O
ATOM   1720  HG1 THR A 694      25.560  42.820  62.720  1.00  0.00           H
ATOM   1721  CG2 THR A 694      25.410  41.530  59.820  1.00  0.00           C
ATOM   1722 HG21 THR A 694      25.210  40.500  60.160  1.00  0.00           H
ATOM   1723 HG22 THR A 694      26.470  41.570  59.480  1.00  0.00           H
ATOM   1724 HG23 THR A 694      24.670  41.540  58.980  1.00  0.00           H
ATOM   1725  C   THR A 694      24.790  44.390  59.040  1.00  0.00           C
ATOM   1726  O   THR A 694      24.940  44.080  57.900  1.00  0.00           O
ATOM   1727  N   SER A 695      23.750  45.110  59.450  1.00  0.00           N
ATOM   1728  HN  SER A 695      23.810  45.430  60.390  1.00  0.00           H
ATOM   1729  CA  SER A 695      22.760  45.710  58.450  1.00  0.00           C
ATOM   1730  HA  SER A 695      22.430  44.910  57.790  1.00  0.00           H
ATOM   1731  CB  SER A 695      21.550  46.270  59.280  1.00  0.00           C
ATOM   1732  HB1 SER A 695      20.790  46.640  58.570  1.00  0.00           H
ATOM   1733  HB2 SER A 695      21.900  47.140  59.900  1.00  0.00           H
ATOM   1734  OG  SER A 695      20.940  45.260  60.100  1.00  0.00           O
ATOM   1735  HG1 SER A 695      21.350  45.110  60.960  1.00  0.00           H
ATOM   1736  C   SER A 695      23.250  46.850  57.630  1.00  0.00           C
ATOM   1737  O   SER A 695      22.810  46.970  56.440  1.00  0.00           O
ATOM   1738  N   ILE A 696      24.240  47.610  58.120  1.00  0.00           N
ATOM   1739  HN  ILE A 696      24.500  47.440  59.070  1.00  0.00           H
ATOM   1740  CA  ILE A 696      24.950  48.570  57.250  1.00  0.00           C
ATOM   1741  HA  ILE A 696      24.140  49.050  56.700  1.00  0.00           H
ATOM   1742  CB  ILE A 696      25.660  49.660  58.040  1.00  0.00           C
ATOM   1743  HB  ILE A 696      26.420  49.160  58.680  1.00  0.00           H
ATOM   1744  CG2 ILE A 696      26.480  50.690  57.130  1.00  0.00           C
ATOM   1745 HG21 ILE A 696      25.810  51.180  56.380  1.00  0.00           H
ATOM   1746 HG22 ILE A 696      27.250  50.160  56.530  1.00  0.00           H
ATOM   1747 HG23 ILE A 696      26.980  51.490  57.720  1.00  0.00           H
ATOM   1748  CG1 ILE A 696      24.710  50.390  59.000  1.00  0.00           C
ATOM   1749 HG11 ILE A 696      24.060  49.690  59.570  1.00  0.00           H
ATOM   1750 HG12 ILE A 696      24.100  51.100  58.400  1.00  0.00           H
ATOM   1751  CD  ILE A 696      25.460  51.230  60.030  1.00  0.00           C
ATOM   1752  HD1 ILE A 696      24.770  51.560  60.840  1.00  0.00           H
ATOM   1753  HD2 ILE A 696      25.850  52.150  59.560  1.00  0.00           H
ATOM   1754  HD3 ILE A 696      26.210  50.540  60.460  1.00  0.00           H
ATOM   1755  C   ILE A 696      25.800  47.870  56.170  1.00  0.00           C
ATOM   1756  O   ILE A 696      25.890  48.250  55.010  1.00  0.00           O
ATOM   1757  N   GLY A 697      26.410  46.730  56.500  1.00  0.00           N
ATOM   1758  HN  GLY A 697      26.350  46.520  57.480  1.00  0.00           H
ATOM   1759  CA  GLY A 697      27.160  45.790  55.660  1.00  0.00           C
ATOM   1760  HA1 GLY A 697      27.710  45.070  56.260  1.00  0.00           H
ATOM   1761  HA2 GLY A 697      27.870  46.290  55.040  1.00  0.00           H
ATOM   1762  C   GLY A 697      26.290  44.990  54.750  1.00  0.00           C
ATOM   1763  O   GLY A 697      26.700  44.770  53.600  1.00  0.00           O
ATOM   1764  N   LEU A 698      25.000  44.760  55.150  1.00  0.00           N
ATOM   1765  HN  LEU A 698      24.730  44.830  56.110  1.00  0.00           H
ATOM   1766  CA  LEU A 698      24.040  44.140  54.260  1.00  0.00           C
ATOM   1767  HA  LEU A 698      24.570  43.480  53.600  1.00  0.00           H
ATOM   1768  CB  LEU A 698      23.030  43.340  55.010  1.00  0.00           C
ATOM   1769  HB1 LEU A 698      22.270  42.830  54.360  1.00  0.00           H
ATOM   1770  HB2 LEU A 698      22.400  44.040  55.610  1.00  0.00           H
ATOM   1771  CG  LEU A 698      23.600  42.200  55.910  1.00  0.00           C
ATOM   1772  HG  LEU A 698      24.510  42.600  56.390  1.00  0.00           H
ATOM   1773  CD1 LEU A 698      22.540  41.780  56.920  1.00  0.00           C
ATOM   1774 HD11 LEU A 698      22.820  41.010  57.680  1.00  0.00           H
ATOM   1775 HD12 LEU A 698      21.650  41.430  56.360  1.00  0.00           H
ATOM   1776 HD13 LEU A 698      22.280  42.680  57.530  1.00  0.00           H
ATOM   1777  CD2 LEU A 698      24.090  41.030  55.020  1.00  0.00           C
ATOM   1778 HD21 LEU A 698      24.900  40.490  55.560  1.00  0.00           H
ATOM   1779 HD22 LEU A 698      24.450  41.300  54.010  1.00  0.00           H
ATOM   1780 HD23 LEU A 698      23.150  40.510  54.780  1.00  0.00           H
ATOM   1781  C   LEU A 698      23.440  45.110  53.260  1.00  0.00           C
ATOM   1782  O   LEU A 698      23.190  44.660  52.100  1.00  0.00           O
ATOM   1783  N   TRP A 699      23.290  46.440  53.590  1.00  0.00           N
ATOM   1784  HN  TRP A 699      23.270  46.770  54.540  1.00  0.00           H
ATOM   1785  CA  TRP A 699      22.960  47.440  52.540  1.00  0.00           C
ATOM   1786  HA  TRP A 699      22.130  47.030  51.980  1.00  0.00           H
ATOM   1787  CB  TRP A 699      22.440  48.780  53.240  1.00  0.00           C
ATOM   1788  HB1 TRP A 699      22.600  49.610  52.530  1.00  0.00           H
ATOM   1789  HB2 TRP A 699      23.100  48.840  54.140  1.00  0.00           H
ATOM   1790  CG  TRP A 699      21.020  48.860  53.690  1.00  0.00           C
ATOM   1791  CD1 TRP A 699      20.510  49.030  54.930  1.00  0.00           C
ATOM   1792  HD1 TRP A 699      21.110  49.110  55.820  1.00  0.00           H
ATOM   1793  NE1 TRP A 699      19.110  49.370  54.820  1.00  0.00           N
ATOM   1794  HE1 TRP A 699      18.490  49.420  55.560  1.00  0.00           H
ATOM   1795  CE2 TRP A 699      18.790  49.180  53.470  1.00  0.00           C
ATOM   1796  CD2 TRP A 699      19.900  48.960  52.670  1.00  0.00           C
ATOM   1797  CE3 TRP A 699      19.830  48.740  51.260  1.00  0.00           C
ATOM   1798  HE3 TRP A 699      20.720  48.550  50.680  1.00  0.00           H
ATOM   1799  CZ3 TRP A 699      18.550  48.710  50.700  1.00  0.00           C
ATOM   1800  HZ3 TRP A 699      18.400  48.510  49.650  1.00  0.00           H
ATOM   1801  CZ2 TRP A 699      17.490  49.340  52.910  1.00  0.00           C
ATOM   1802  HZ2 TRP A 699      16.570  49.680  53.360  1.00  0.00           H
ATOM   1803  CH2 TRP A 699      17.430  49.090  51.480  1.00  0.00           C
ATOM   1804  HH2 TRP A 699      16.470  49.120  51.000  1.00  0.00           H
ATOM   1805  C   TRP A 699      24.180  47.720  51.590  1.00  0.00           C
ATOM   1806  O   TRP A 699      24.070  47.770  50.370  1.00  0.00           O
ATOM   1807  N   THR A 700      25.440  47.840  52.170  1.00  0.00           N
ATOM   1808  HN  THR A 700      25.300  47.910  53.150  1.00  0.00           H
ATOM   1809  CA  THR A 700      26.730  48.040  51.500  1.00  0.00           C
ATOM   1810  HA  THR A 700      26.620  48.980  50.980  1.00  0.00           H
ATOM   1811  CB  THR A 700      27.970  48.190  52.450  1.00  0.00           C
ATOM   1812  HB  THR A 700      28.130  47.240  53.000  1.00  0.00           H
ATOM   1813  OG1 THR A 700      27.860  49.390  53.270  1.00  0.00           O
ATOM   1814  HG1 THR A 700      27.010  49.270  53.700  1.00  0.00           H
ATOM   1815  CG2 THR A 700      29.260  48.540  51.580  1.00  0.00           C
ATOM   1816 HG21 THR A 700      29.370  49.570  51.170  1.00  0.00           H
ATOM   1817 HG22 THR A 700      29.400  47.780  50.760  1.00  0.00           H
ATOM   1818 HG23 THR A 700      30.130  48.390  52.240  1.00  0.00           H
ATOM   1819  C   THR A 700      27.010  47.010  50.400  1.00  0.00           C
ATOM   1820  O   THR A 700      27.420  47.220  49.270  1.00  0.00           O
ATOM   1821  N   SER A 701      26.820  45.760  50.780  1.00  0.00           N
ATOM   1822  HN  SER A 701      26.660  45.570  51.750  1.00  0.00           H
ATOM   1823  CA  SER A 701      26.910  44.500  49.980  1.00  0.00           C
ATOM   1824  HA  SER A 701      27.950  44.310  49.750  1.00  0.00           H
ATOM   1825  CB  SER A 701      26.590  43.300  50.860  1.00  0.00           C
ATOM   1826  HB1 SER A 701      25.550  43.420  51.250  1.00  0.00           H
ATOM   1827  HB2 SER A 701      27.450  43.380  51.570  1.00  0.00           H
ATOM   1828  OG  SER A 701      26.730  42.070  50.120  1.00  0.00           O
ATOM   1829  HG1 SER A 701      27.550  42.090  49.630  1.00  0.00           H
ATOM   1830  C   SER A 701      25.880  44.480  48.790  1.00  0.00           C
ATOM   1831  O   SER A 701      26.200  44.350  47.600  1.00  0.00           O
ATOM   1832  N   PHE A 702      24.630  44.810  49.100  1.00  0.00           N
ATOM   1833  HN  PHE A 702      24.210  44.710  50.000  1.00  0.00           H
ATOM   1834  CA  PHE A 702      23.590  45.070  48.120  1.00  0.00           C
ATOM   1835  HA  PHE A 702      23.650  44.220  47.470  1.00  0.00           H
ATOM   1836  CB  PHE A 702      22.200  45.050  48.770  1.00  0.00           C
ATOM   1837  HB1 PHE A 702      22.050  45.890  49.470  1.00  0.00           H
ATOM   1838  HB2 PHE A 702      21.980  44.120  49.350  1.00  0.00           H
ATOM   1839  CG  PHE A 702      21.150  45.190  47.780  1.00  0.00           C
ATOM   1840  CD1 PHE A 702      20.520  46.360  47.480  1.00  0.00           C
ATOM   1841  HD1 PHE A 702      20.800  47.240  48.040  1.00  0.00           H
ATOM   1842  CE1 PHE A 702      19.430  46.410  46.630  1.00  0.00           C
ATOM   1843  HE1 PHE A 702      18.780  47.250  46.420  1.00  0.00           H
ATOM   1844  CZ  PHE A 702      18.980  45.220  46.050  1.00  0.00           C
ATOM   1845  HZ  PHE A 702      18.060  45.150  45.500  1.00  0.00           H
ATOM   1846  CD2 PHE A 702      20.740  44.000  47.220  1.00  0.00           C
ATOM   1847  HD2 PHE A 702      21.190  43.050  47.440  1.00  0.00           H
ATOM   1848  CE2 PHE A 702      19.570  44.030  46.390  1.00  0.00           C
ATOM   1849  HE2 PHE A 702      19.210  43.120  45.930  1.00  0.00           H
ATOM   1850  C   PHE A 702      23.850  46.170  47.220  1.00  0.00           C
ATOM   1851  O   PHE A 702      23.600  46.060  46.050  1.00  0.00           O
ATOM   1852  N   LEU A 703      24.300  47.380  47.690  1.00  0.00           N
ATOM   1853  HN  LEU A 703      24.320  47.500  48.690  1.00  0.00           H
ATOM   1854  CA  LEU A 703      24.670  48.490  46.850  1.00  0.00           C
ATOM   1855  HA  LEU A 703      23.860  48.640  46.150  1.00  0.00           H
ATOM   1856  CB  LEU A 703      24.750  49.780  47.610  1.00  0.00           C
ATOM   1857  HB1 LEU A 703      25.380  50.540  47.100  1.00  0.00           H
ATOM   1858  HB2 LEU A 703      25.150  49.640  48.630  1.00  0.00           H
ATOM   1859  CG  LEU A 703      23.370  50.630  47.740  1.00  0.00           C
ATOM   1860  HG  LEU A 703      23.220  51.180  46.780  1.00  0.00           H
ATOM   1861  CD1 LEU A 703      22.250  49.790  47.990  1.00  0.00           C
ATOM   1862 HD11 LEU A 703      21.340  50.430  48.170  1.00  0.00           H
ATOM   1863 HD12 LEU A 703      22.260  49.140  48.880  1.00  0.00           H
ATOM   1864 HD13 LEU A 703      22.080  49.080  47.160  1.00  0.00           H
ATOM   1865  CD2 LEU A 703      23.490  51.690  48.800  1.00  0.00           C
ATOM   1866 HD21 LEU A 703      22.550  52.280  48.750  1.00  0.00           H
ATOM   1867 HD22 LEU A 703      24.380  52.330  48.610  1.00  0.00           H
ATOM   1868 HD23 LEU A 703      23.520  51.260  49.820  1.00  0.00           H
ATOM   1869  C   LEU A 703      25.960  48.330  45.970  1.00  0.00           C
ATOM   1870  O   LEU A 703      25.930  48.940  44.860  1.00  0.00           O
ATOM   1871  N   CYS A 704      26.890  47.490  46.480  1.00  0.00           N
ATOM   1872  HN  CYS A 704      26.670  47.060  47.350  1.00  0.00           H
ATOM   1873  CA  CYS A 704      27.860  46.890  45.620  1.00  0.00           C
ATOM   1874  HA  CYS A 704      28.330  47.690  45.070  1.00  0.00           H
ATOM   1875  CB  CYS A 704      29.070  46.150  46.440  1.00  0.00           C
ATOM   1876  HB1 CYS A 704      29.730  45.550  45.770  1.00  0.00           H
ATOM   1877  HB2 CYS A 704      28.660  45.350  47.080  1.00  0.00           H
ATOM   1878  SG  CYS A 704      30.150  47.360  47.340  1.00  0.00           S
ATOM   1879  HG1 CYS A 704      29.070  47.940  47.850  1.00  0.00           H
ATOM   1880  C   CYS A 704      27.340  46.050  44.460  1.00  0.00           C
ATOM   1881  O   CYS A 704      27.830  46.170  43.340  1.00  0.00           O
ATOM   1882  N   ILE A 705      26.300  45.120  44.700  1.00  0.00           N
ATOM   1883  HN  ILE A 705      26.180  44.990  45.680  1.00  0.00           H
ATOM   1884  CA  ILE A 705      25.580  44.340  43.730  1.00  0.00           C
ATOM   1885  HA  ILE A 705      26.370  43.860  43.160  1.00  0.00           H
ATOM   1886  CB  ILE A 705      24.710  43.190  44.390  1.00  0.00           C
ATOM   1887  HB  ILE A 705      24.030  43.610  45.170  1.00  0.00           H
ATOM   1888  CG2 ILE A 705      23.830  42.420  43.350  1.00  0.00           C
ATOM   1889 HG21 ILE A 705      24.510  41.880  42.650  1.00  0.00           H
ATOM   1890 HG22 ILE A 705      23.120  42.980  42.700  1.00  0.00           H
ATOM   1891 HG23 ILE A 705      23.400  41.610  43.970  1.00  0.00           H
ATOM   1892  CG1 ILE A 705      25.660  42.130  45.060  1.00  0.00           C
ATOM   1893 HG11 ILE A 705      26.560  42.620  45.490  1.00  0.00           H
ATOM   1894 HG12 ILE A 705      26.080  41.370  44.360  1.00  0.00           H
ATOM   1895  CD  ILE A 705      25.020  41.310  46.200  1.00  0.00           C
ATOM   1896  HD1 ILE A 705      24.240  40.590  45.880  1.00  0.00           H
ATOM   1897  HD2 ILE A 705      24.500  41.980  46.920  1.00  0.00           H
ATOM   1898  HD3 ILE A 705      25.760  40.710  46.780  1.00  0.00           H
ATOM   1899  C   ILE A 705      24.710  45.180  42.780  1.00  0.00           C
ATOM   1900  O   ILE A 705      24.650  44.840  41.590  1.00  0.00           O
ATOM   1901  N   VAL A 706      23.980  46.220  43.170  1.00  0.00           N
ATOM   1902  HN  VAL A 706      23.970  46.430  44.150  1.00  0.00           H
ATOM   1903  CA  VAL A 706      23.160  47.030  42.320  1.00  0.00           C
ATOM   1904  HA  VAL A 706      22.460  46.350  41.840  1.00  0.00           H
ATOM   1905  CB  VAL A 706      22.530  48.160  43.200  1.00  0.00           C
ATOM   1906  HB  VAL A 706      23.380  48.660  43.720  1.00  0.00           H
ATOM   1907  CG1 VAL A 706      21.940  49.340  42.470  1.00  0.00           C
ATOM   1908 HG11 VAL A 706      22.810  49.980  42.190  1.00  0.00           H
ATOM   1909 HG12 VAL A 706      21.170  49.840  43.110  1.00  0.00           H
ATOM   1910 HG13 VAL A 706      21.360  48.970  41.610  1.00  0.00           H
ATOM   1911  CG2 VAL A 706      21.500  47.610  44.190  1.00  0.00           C
ATOM   1912 HG21 VAL A 706      22.020  46.790  44.730  1.00  0.00           H
ATOM   1913 HG22 VAL A 706      20.600  47.130  43.750  1.00  0.00           H
ATOM   1914 HG23 VAL A 706      21.050  48.280  44.960  1.00  0.00           H
ATOM   1915  C   VAL A 706      23.940  47.670  41.190  1.00  0.00           C
ATOM   1916  O   VAL A 706      23.590  47.740  40.010  1.00  0.00           O
ATOM   1917  N   LEU A 707      25.110  48.120  41.590  1.00  0.00           N
ATOM   1918  HN  LEU A 707      25.260  48.100  42.580  1.00  0.00           H
ATOM   1919  CA  LEU A 707      26.070  48.820  40.760  1.00  0.00           C
ATOM   1920  HA  LEU A 707      25.450  49.580  40.300  1.00  0.00           H
ATOM   1921  CB  LEU A 707      27.250  49.350  41.660  1.00  0.00           C
ATOM   1922  HB1 LEU A 707      28.180  49.510  41.100  1.00  0.00           H
ATOM   1923  HB2 LEU A 707      27.480  48.530  42.380  1.00  0.00           H
ATOM   1924  CG  LEU A 707      26.970  50.640  42.470  1.00  0.00           C
ATOM   1925  HG  LEU A 707      26.130  50.480  43.160  1.00  0.00           H
ATOM   1926  CD1 LEU A 707      28.210  51.060  43.320  1.00  0.00           C
ATOM   1927 HD11 LEU A 707      29.010  51.390  42.630  1.00  0.00           H
ATOM   1928 HD12 LEU A 707      28.560  50.250  43.990  1.00  0.00           H
ATOM   1929 HD13 LEU A 707      27.970  51.880  44.030  1.00  0.00           H
ATOM   1930  CD2 LEU A 707      26.590  51.840  41.560  1.00  0.00           C
ATOM   1931 HD21 LEU A 707      25.700  51.530  40.970  1.00  0.00           H
ATOM   1932 HD22 LEU A 707      27.380  52.070  40.800  1.00  0.00           H
ATOM   1933 HD23 LEU A 707      26.340  52.750  42.140  1.00  0.00           H
ATOM   1934  C   LEU A 707      26.640  47.980  39.640  1.00  0.00           C
ATOM   1935  O   LEU A 707      26.800  48.510  38.560  1.00  0.00           O
ATOM   1936  N   VAL A 708      26.880  46.690  39.880  1.00  0.00           N
ATOM   1937  HN  VAL A 708      26.740  46.310  40.800  1.00  0.00           H
ATOM   1938  CA  VAL A 708      27.100  45.730  38.810  1.00  0.00           C
ATOM   1939  HA  VAL A 708      27.930  46.170  38.270  1.00  0.00           H
ATOM   1940  CB  VAL A 708      27.620  44.420  39.450  1.00  0.00           C
ATOM   1941  HB  VAL A 708      26.900  43.950  40.150  1.00  0.00           H
ATOM   1942  CG1 VAL A 708      27.920  43.430  38.280  1.00  0.00           C
ATOM   1943 HG11 VAL A 708      28.200  42.430  38.680  1.00  0.00           H
ATOM   1944 HG12 VAL A 708      28.700  43.700  37.540  1.00  0.00           H
ATOM   1945 HG13 VAL A 708      26.960  43.230  37.760  1.00  0.00           H
ATOM   1946  CG2 VAL A 708      28.990  44.790  40.030  1.00  0.00           C
ATOM   1947 HG21 VAL A 708      29.540  43.900  40.390  1.00  0.00           H
ATOM   1948 HG22 VAL A 708      28.840  45.350  40.970  1.00  0.00           H
ATOM   1949 HG23 VAL A 708      29.720  45.360  39.410  1.00  0.00           H
ATOM   1950  C   VAL A 708      25.910  45.610  37.850  1.00  0.00           C
ATOM   1951  O   VAL A 708      25.940  45.860  36.630  1.00  0.00           O
ATOM   1952  N   ALA A 709      24.730  45.350  38.380  1.00  0.00           N
ATOM   1953  HN  ALA A 709      24.570  45.210  39.350  1.00  0.00           H
ATOM   1954  CA  ALA A 709      23.520  45.030  37.580  1.00  0.00           C
ATOM   1955  HA  ALA A 709      23.830  44.220  36.930  1.00  0.00           H
ATOM   1956  CB  ALA A 709      22.470  44.360  38.510  1.00  0.00           C
ATOM   1957  HB1 ALA A 709      21.620  43.950  37.920  1.00  0.00           H
ATOM   1958  HB2 ALA A 709      22.060  45.240  39.030  1.00  0.00           H
ATOM   1959  HB3 ALA A 709      22.840  43.610  39.230  1.00  0.00           H
ATOM   1960  C   ALA A 709      22.970  46.120  36.740  1.00  0.00           C
ATOM   1961  O   ALA A 709      22.490  45.820  35.670  1.00  0.00           O
ATOM   1962  N   THR A 710      23.090  47.340  37.230  1.00  0.00           N
ATOM   1963  HN  THR A 710      23.370  47.420  38.180  1.00  0.00           H
ATOM   1964  CA  THR A 710      22.910  48.610  36.510  1.00  0.00           C
ATOM   1965  HA  THR A 710      22.020  48.570  35.900  1.00  0.00           H
ATOM   1966  CB  THR A 710      22.770  49.750  37.520  1.00  0.00           C
ATOM   1967  HB  THR A 710      22.470  50.710  37.040  1.00  0.00           H
ATOM   1968  OG1 THR A 710      23.870  49.970  38.430  1.00  0.00           O
ATOM   1969  HG1 THR A 710      24.170  49.140  38.820  1.00  0.00           H
ATOM   1970  CG2 THR A 710      21.480  49.420  38.320  1.00  0.00           C
ATOM   1971 HG21 THR A 710      21.520  48.510  38.950  1.00  0.00           H
ATOM   1972 HG22 THR A 710      20.550  49.370  37.700  1.00  0.00           H
ATOM   1973 HG23 THR A 710      21.330  50.200  39.090  1.00  0.00           H
ATOM   1974  C   THR A 710      24.070  49.050  35.560  1.00  0.00           C
ATOM   1975  O   THR A 710      23.890  49.830  34.630  1.00  0.00           O
ATOM   1976  N   ASP A 711      25.280  48.450  35.700  1.00  0.00           N
ATOM   1977  HN  ASP A 711      25.320  47.830  36.480  1.00  0.00           H
ATOM   1978  CA  ASP A 711      26.380  48.680  34.790  1.00  0.00           C
ATOM   1979  HA  ASP A 711      27.080  47.960  35.180  1.00  0.00           H
ATOM   1980  CB  ASP A 711      26.080  48.310  33.280  1.00  0.00           C
ATOM   1981  HB1 ASP A 711      25.610  49.240  32.900  1.00  0.00           H
ATOM   1982  HB2 ASP A 711      25.280  47.540  33.230  1.00  0.00           H
ATOM   1983  CG  ASP A 711      27.330  47.940  32.470  1.00  0.00           C
ATOM   1984  OD1 ASP A 711      27.220  47.450  31.300  1.00  0.00           O
ATOM   1985  OD2 ASP A 711      28.450  48.160  32.870  1.00  0.00           O
ATOM   1986  C   ASP A 711      27.150  49.990  34.910  1.00  0.00           C
ATOM   1987  O   ASP A 711      26.830  51.020  34.280  1.00  0.00           O
ATOM   1988  N   ALA A 712      28.290  50.000  35.700  1.00  0.00           N
ATOM   1989  HN  ALA A 712      28.640  49.140  36.080  1.00  0.00           H
ATOM   1990  CA  ALA A 712      28.990  51.200  36.160  1.00  0.00           C
ATOM   1991  HA  ALA A 712      28.400  52.080  35.980  1.00  0.00           H
ATOM   1992  CB  ALA A 712      29.020  51.040  37.660  1.00  0.00           C
ATOM   1993  HB1 ALA A 712      28.050  50.710  38.100  1.00  0.00           H
ATOM   1994  HB2 ALA A 712      29.260  52.020  38.150  1.00  0.00           H
ATOM   1995  HB3 ALA A 712      29.750  50.270  37.950  1.00  0.00           H
ATOM   1996  C   ALA A 712      30.440  51.300  35.650  1.00  0.00           C
ATOM   1997  O   ALA A 712      31.350  52.040  36.030  1.00  0.00           O
ATOM   1998  N   SER A 713      30.670  50.490  34.540  1.00  0.00           N
ATOM   1999  HN  SER A 713      29.930  49.920  34.200  1.00  0.00           H
ATOM   2000  CA  SER A 713      32.060  50.280  34.070  1.00  0.00           C
ATOM   2001  HA  SER A 713      32.650  50.090  34.960  1.00  0.00           H
ATOM   2002  CB  SER A 713      32.120  48.950  33.330  1.00  0.00           C
ATOM   2003  HB1 SER A 713      31.670  48.230  34.050  1.00  0.00           H
ATOM   2004  HB2 SER A 713      33.150  48.600  33.100  1.00  0.00           H
ATOM   2005  OG  SER A 713      31.430  48.940  32.110  1.00  0.00           O
ATOM   2006  HG1 SER A 713      30.530  48.700  32.310  1.00  0.00           H
ATOM   2007  C   SER A 713      32.660  51.320  33.250  1.00  0.00           C
ATOM   2008  O   SER A 713      33.920  51.360  33.090  1.00  0.00           O
ATOM   2009  N   SER A 714      31.850  52.270  32.750  1.00  0.00           N
ATOM   2010  HN  SER A 714      30.890  51.980  32.700  1.00  0.00           H
ATOM   2011  CA  SER A 714      32.320  53.360  32.010  1.00  0.00           C
ATOM   2012  HA  SER A 714      33.080  52.980  31.340  1.00  0.00           H
ATOM   2013  CB  SER A 714      31.210  53.900  31.090  1.00  0.00           C
ATOM   2014  HB1 SER A 714      30.820  53.170  30.350  1.00  0.00           H
ATOM   2015  HB2 SER A 714      31.430  54.840  30.550  1.00  0.00           H
ATOM   2016  OG  SER A 714      30.010  54.170  31.850  1.00  0.00           O
ATOM   2017  HG1 SER A 714      29.680  53.280  32.070  1.00  0.00           H
ATOM   2018  C   SER A 714      32.880  54.520  32.930  1.00  0.00           C
ATOM   2019  O   SER A 714      33.720  55.320  32.610  1.00  0.00           O
ATOM   2020  N   LEU A 715      32.510  54.500  34.190  1.00  0.00           N
ATOM   2021  HN  LEU A 715      31.960  53.750  34.580  1.00  0.00           H
ATOM   2022  CA  LEU A 715      32.960  55.450  35.210  1.00  0.00           C
ATOM   2023  HA  LEU A 715      32.710  56.420  34.820  1.00  0.00           H
ATOM   2024  CB  LEU A 715      32.380  55.210  36.670  1.00  0.00           C
ATOM   2025  HB1 LEU A 715      32.850  55.890  37.410  1.00  0.00           H
ATOM   2026  HB2 LEU A 715      32.590  54.160  36.970  1.00  0.00           H
ATOM   2027  CG  LEU A 715      30.830  55.320  36.660  1.00  0.00           C
ATOM   2028  HG  LEU A 715      30.500  54.620  35.850  1.00  0.00           H
ATOM   2029  CD1 LEU A 715      30.230  54.850  38.060  1.00  0.00           C
ATOM   2030 HD11 LEU A 715      29.180  55.210  38.150  1.00  0.00           H
ATOM   2031 HD12 LEU A 715      30.850  55.350  38.830  1.00  0.00           H
ATOM   2032 HD13 LEU A 715      30.220  53.760  38.230  1.00  0.00           H
ATOM   2033  CD2 LEU A 715      30.260  56.750  36.340  1.00  0.00           C
ATOM   2034 HD21 LEU A 715      29.180  56.750  36.080  1.00  0.00           H
ATOM   2035 HD22 LEU A 715      30.740  57.330  35.520  1.00  0.00           H
ATOM   2036 HD23 LEU A 715      30.430  57.250  37.310  1.00  0.00           H
ATOM   2037  C   LEU A 715      34.510  55.390  35.460  1.00  0.00           C
ATOM   2038  O   LEU A 715      35.180  56.400  35.690  1.00  0.00           O
ATOM   2039  N   VAL A 716      35.100  54.190  35.220  1.00  0.00           N
ATOM   2040  HN  VAL A 716      34.590  53.460  34.800  1.00  0.00           H
ATOM   2041  CA  VAL A 716      36.480  53.890  35.540  1.00  0.00           C
ATOM   2042  HA  VAL A 716      37.000  54.610  36.130  1.00  0.00           H
ATOM   2043  CB  VAL A 716      36.470  52.550  36.300  1.00  0.00           C
ATOM   2044  HB  VAL A 716      37.480  52.150  36.520  1.00  0.00           H
ATOM   2045  CG1 VAL A 716      35.720  52.750  37.620  1.00  0.00           C
ATOM   2046 HG11 VAL A 716      34.710  53.180  37.500  1.00  0.00           H
ATOM   2047 HG12 VAL A 716      36.240  53.530  38.230  1.00  0.00           H
ATOM   2048 HG13 VAL A 716      35.700  51.780  38.150  1.00  0.00           H
ATOM   2049  CG2 VAL A 716      35.750  51.400  35.460  1.00  0.00           C
ATOM   2050 HG21 VAL A 716      35.850  50.420  36.010  1.00  0.00           H
ATOM   2051 HG22 VAL A 716      36.270  51.360  34.480  1.00  0.00           H
ATOM   2052 HG23 VAL A 716      34.650  51.540  35.370  1.00  0.00           H
ATOM   2053  C   VAL A 716      37.340  53.730  34.310  1.00  0.00           C
ATOM   2054  O   VAL A 716      38.600  53.820  34.270  1.00  0.00           O
ATOM   2055  N   CYS A 717      36.690  53.610  33.150  1.00  0.00           N
ATOM   2056  HN  CYS A 717      35.720  53.380  33.180  1.00  0.00           H
ATOM   2057  CA  CYS A 717      37.220  53.910  31.800  1.00  0.00           C
ATOM   2058  HA  CYS A 717      38.120  53.350  31.600  1.00  0.00           H
ATOM   2059  CB  CYS A 717      36.170  53.730  30.690  1.00  0.00           C
ATOM   2060  HB1 CYS A 717      36.630  54.090  29.740  1.00  0.00           H
ATOM   2061  HB2 CYS A 717      35.170  54.200  30.790  1.00  0.00           H
ATOM   2062  SG  CYS A 717      35.630  52.030  30.450  1.00  0.00           S
ATOM   2063  HG1 CYS A 717      35.120  51.830  31.660  1.00  0.00           H
ATOM   2064  C   CYS A 717      37.620  55.430  31.780  1.00  0.00           C
ATOM   2065  O   CYS A 717      38.720  55.900  31.580  1.00  0.00           O
ATOM   2066  N   TYR A 718      36.620  56.320  32.220  1.00  0.00           N
ATOM   2067  HN  TYR A 718      35.680  56.060  32.450  1.00  0.00           H
ATOM   2068  CA  TYR A 718      36.790  57.770  32.240  1.00  0.00           C
ATOM   2069  HA  TYR A 718      37.520  58.120  31.520  1.00  0.00           H
ATOM   2070  CB  TYR A 718      35.460  58.470  31.850  1.00  0.00           C
ATOM   2071  HB1 TYR A 718      35.520  59.560  31.630  1.00  0.00           H
ATOM   2072  HB2 TYR A 718      34.630  58.270  32.570  1.00  0.00           H
ATOM   2073  CG  TYR A 718      35.120  57.720  30.620  1.00  0.00           C
ATOM   2074  CD1 TYR A 718      33.970  56.960  30.430  1.00  0.00           C
ATOM   2075  HD1 TYR A 718      33.200  56.890  31.200  1.00  0.00           H
ATOM   2076  CE1 TYR A 718      33.740  56.210  29.220  1.00  0.00           C
ATOM   2077  HE1 TYR A 718      32.780  55.740  29.020  1.00  0.00           H
ATOM   2078  CZ  TYR A 718      34.660  56.290  28.100  1.00  0.00           C
ATOM   2079  OH  TYR A 718      34.370  55.770  26.830  1.00  0.00           O
ATOM   2080  HH  TYR A 718      35.040  55.960  26.170  1.00  0.00           H
ATOM   2081  CD2 TYR A 718      36.070  57.690  29.480  1.00  0.00           C
ATOM   2082  HD2 TYR A 718      36.930  58.330  29.500  1.00  0.00           H
ATOM   2083  CE2 TYR A 718      35.840  56.980  28.320  1.00  0.00           C
ATOM   2084  HE2 TYR A 718      36.580  57.040  27.530  1.00  0.00           H
ATOM   2085  C   TYR A 718      37.430  58.360  33.540  1.00  0.00           C
ATOM   2086  O   TYR A 718      37.350  59.540  33.830  1.00  0.00           O
ATOM   2087  N   ILE A 719      38.210  57.570  34.270  1.00  0.00           N
ATOM   2088  HN  ILE A 719      38.240  56.580  34.140  1.00  0.00           H
ATOM   2089  CA  ILE A 719      38.870  57.970  35.520  1.00  0.00           C
ATOM   2090  HA  ILE A 719      38.150  58.540  36.090  1.00  0.00           H
ATOM   2091  CB  ILE A 719      39.200  56.750  36.310  1.00  0.00           C
ATOM   2092  HB  ILE A 719      38.600  55.880  35.980  1.00  0.00           H
ATOM   2093  CG2 ILE A 719      40.680  56.390  36.020  1.00  0.00           C
ATOM   2094 HG21 ILE A 719      41.360  56.930  36.710  1.00  0.00           H
ATOM   2095 HG22 ILE A 719      41.180  56.640  35.050  1.00  0.00           H
ATOM   2096 HG23 ILE A 719      40.850  55.400  36.510  1.00  0.00           H
ATOM   2097  CG1 ILE A 719      38.850  56.890  37.830  1.00  0.00           C
ATOM   2098 HG11 ILE A 719      37.980  57.580  37.950  1.00  0.00           H
ATOM   2099 HG12 ILE A 719      39.730  57.350  38.340  1.00  0.00           H
ATOM   2100  CD  ILE A 719      38.390  55.670  38.430  1.00  0.00           C
ATOM   2101  HD1 ILE A 719      37.550  55.170  37.920  1.00  0.00           H
ATOM   2102  HD2 ILE A 719      38.090  55.750  39.510  1.00  0.00           H
ATOM   2103  HD3 ILE A 719      39.190  54.900  38.480  1.00  0.00           H
ATOM   2104  C   ILE A 719      40.000  58.990  35.380  1.00  0.00           C
ATOM   2105  O   ILE A 719      40.480  59.560  36.360  1.00  0.00           O
ATOM   2106  N   THR A 720      40.480  59.190  34.160  1.00  0.00           N
ATOM   2107  HN  THR A 720      40.090  58.750  33.350  1.00  0.00           H
ATOM   2108  CA  THR A 720      41.720  59.910  33.820  1.00  0.00           C
ATOM   2109  HA  THR A 720      41.730  60.000  32.740  1.00  0.00           H
ATOM   2110  CB  THR A 720      41.740  61.380  34.170  1.00  0.00           C
ATOM   2111  HB  THR A 720      42.560  61.880  33.610  1.00  0.00           H
ATOM   2112  OG1 THR A 720      41.980  61.500  35.530  1.00  0.00           O
ATOM   2113  HG1 THR A 720      41.250  61.040  35.930  1.00  0.00           H
ATOM   2114  CG2 THR A 720      40.520  62.170  33.780  1.00  0.00           C
ATOM   2115 HG21 THR A 720      40.620  63.260  34.010  1.00  0.00           H
ATOM   2116 HG22 THR A 720      39.670  61.870  34.430  1.00  0.00           H
ATOM   2117 HG23 THR A 720      40.340  62.090  32.690  1.00  0.00           H
ATOM   2118  C   THR A 720      42.960  59.130  34.110  1.00  0.00           C
ATOM   2119  O   THR A 720      43.230  58.760  35.270  1.00  0.00           O
ATOM   2120  N   ARG A 721      43.790  59.020  33.080  1.00  0.00           N
ATOM   2121  HN  ARG A 721      43.630  59.510  32.230  1.00  0.00           H
ATOM   2122  CA  ARG A 721      45.130  58.390  33.110  1.00  0.00           C
ATOM   2123  HA  ARG A 721      45.010  57.450  33.630  1.00  0.00           H
ATOM   2124  CB  ARG A 721      45.700  58.330  31.630  1.00  0.00           C
ATOM   2125  HB1 ARG A 721      46.760  58.020  31.690  1.00  0.00           H
ATOM   2126  HB2 ARG A 721      45.680  59.360  31.210  1.00  0.00           H
ATOM   2127  CG  ARG A 721      44.910  57.460  30.620  1.00  0.00           C
ATOM   2128  HG1 ARG A 721      45.200  57.820  29.600  1.00  0.00           H
ATOM   2129  HG2 ARG A 721      43.850  57.780  30.680  1.00  0.00           H
ATOM   2130  CD  ARG A 721      45.060  55.850  30.700  1.00  0.00           C
ATOM   2131  HD1 ARG A 721      46.130  55.540  30.790  1.00  0.00           H
ATOM   2132  HD2 ARG A 721      44.610  55.340  29.820  1.00  0.00           H
ATOM   2133  NE  ARG A 721      44.300  55.570  31.940  1.00  0.00           N
ATOM   2134  HE  ARG A 721      44.740  55.220  32.760  1.00  0.00           H
ATOM   2135  CZ  ARG A 721      43.030  55.180  31.950  1.00  0.00           C
ATOM   2136  NH1 ARG A 721      42.160  55.190  31.000  1.00  0.00           N
ATOM   2137 HH11 ARG A 721      41.200  54.960  31.190  1.00  0.00           H
ATOM   2138 HH12 ARG A 721      42.320  55.880  30.290  1.00  0.00           H
ATOM   2139  NH2 ARG A 721      42.630  54.590  33.030  1.00  0.00           N
ATOM   2140 HH21 ARG A 721      43.350  54.510  33.720  1.00  0.00           H
ATOM   2141 HH22 ARG A 721      41.950  53.900  32.810  1.00  0.00           H
ATOM   2142  C   ARG A 721      46.010  59.210  34.090  1.00  0.00           C
ATOM   2143  O   ARG A 721      46.830  58.700  34.860  1.00  0.00           O
ATOM   2144  N   PHE A 722      45.930  60.580  34.130  1.00  0.00           N
ATOM   2145  HN  PHE A 722      45.470  61.060  33.380  1.00  0.00           H
ATOM   2146  CA  PHE A 722      46.550  61.470  35.130  1.00  0.00           C
ATOM   2147  HA  PHE A 722      47.600  61.190  35.110  1.00  0.00           H
ATOM   2148  CB  PHE A 722      46.340  63.030  34.760  1.00  0.00           C
ATOM   2149  HB1 PHE A 722      45.340  63.100  34.270  1.00  0.00           H
ATOM   2150  HB2 PHE A 722      47.070  63.340  33.980  1.00  0.00           H
ATOM   2151  CG  PHE A 722      46.530  64.060  35.870  1.00  0.00           C
ATOM   2152  CD1 PHE A 722      47.710  64.740  36.210  1.00  0.00           C
ATOM   2153  HD1 PHE A 722      48.620  64.430  35.720  1.00  0.00           H
ATOM   2154  CE1 PHE A 722      47.700  65.820  37.110  1.00  0.00           C
ATOM   2155  HE1 PHE A 722      48.610  66.410  37.220  1.00  0.00           H
ATOM   2156  CZ  PHE A 722      46.540  66.010  37.880  1.00  0.00           C
ATOM   2157  HZ  PHE A 722      46.520  66.720  38.670  1.00  0.00           H
ATOM   2158  CD2 PHE A 722      45.400  64.310  36.630  1.00  0.00           C
ATOM   2159  HD2 PHE A 722      44.480  63.770  36.460  1.00  0.00           H
ATOM   2160  CE2 PHE A 722      45.440  65.200  37.710  1.00  0.00           C
ATOM   2161  HE2 PHE A 722      44.530  65.270  38.290  1.00  0.00           H
ATOM   2162  C   PHE A 722      46.160  61.100  36.630  1.00  0.00           C
ATOM   2163  O   PHE A 722      47.010  61.180  37.530  1.00  0.00           O
ATOM   2164  N   THR A 723      44.870  60.850  36.880  1.00  0.00           N
ATOM   2165  HN  THR A 723      44.310  60.650  36.090  1.00  0.00           H
ATOM   2166  CA  THR A 723      44.430  60.550  38.270  1.00  0.00           C
ATOM   2167  HA  THR A 723      44.940  61.290  38.880  1.00  0.00           H
ATOM   2168  CB  THR A 723      42.910  60.490  38.430  1.00  0.00           C
ATOM   2169  HB  THR A 723      42.450  59.910  37.590  1.00  0.00           H
ATOM   2170  OG1 THR A 723      42.400  61.750  38.250  1.00  0.00           O
ATOM   2171  HG1 THR A 723      42.340  61.910  37.310  1.00  0.00           H
ATOM   2172  CG2 THR A 723      42.520  59.980  39.860  1.00  0.00           C
ATOM   2173 HG21 THR A 723      43.060  60.520  40.680  1.00  0.00           H
ATOM   2174 HG22 THR A 723      42.780  58.920  40.030  1.00  0.00           H
ATOM   2175 HG23 THR A 723      41.430  60.130  39.960  1.00  0.00           H
ATOM   2176  C   THR A 723      44.970  59.270  38.790  1.00  0.00           C
ATOM   2177  O   THR A 723      45.530  59.120  39.880  1.00  0.00           O
ATOM   2178  N   GLU A 724      45.030  58.340  37.790  1.00  0.00           N
ATOM   2179  HN  GLU A 724      44.590  58.470  36.910  1.00  0.00           H
ATOM   2180  CA  GLU A 724      45.500  56.970  37.930  1.00  0.00           C
ATOM   2181  HA  GLU A 724      44.970  56.570  38.780  1.00  0.00           H
ATOM   2182  CB  GLU A 724      45.250  56.140  36.650  1.00  0.00           C
ATOM   2183  HB1 GLU A 724      45.660  56.600  35.730  1.00  0.00           H
ATOM   2184  HB2 GLU A 724      44.130  56.190  36.590  1.00  0.00           H
ATOM   2185  CG  GLU A 724      45.690  54.660  36.720  1.00  0.00           C
ATOM   2186  HG1 GLU A 724      45.120  54.040  37.430  1.00  0.00           H
ATOM   2187  HG2 GLU A 724      46.730  54.680  37.110  1.00  0.00           H
ATOM   2188  CD  GLU A 724      45.780  53.990  35.370  1.00  0.00           C
ATOM   2189  OE1 GLU A 724      45.160  54.500  34.440  1.00  0.00           O
ATOM   2190  OE2 GLU A 724      46.590  52.960  35.290  1.00  0.00           O
ATOM   2191  C   GLU A 724      46.940  57.020  38.250  1.00  0.00           C
ATOM   2192  O   GLU A 724      47.450  56.440  39.180  1.00  0.00           O
ATOM   2193  N   GLU A 725      47.720  57.790  37.460  1.00  0.00           N
ATOM   2194  HN  GLU A 725      47.300  58.150  36.630  1.00  0.00           H
ATOM   2195  CA  GLU A 725      49.160  57.940  37.530  1.00  0.00           C
ATOM   2196  HA  GLU A 725      49.590  56.940  37.440  1.00  0.00           H
ATOM   2197  CB  GLU A 725      49.670  58.840  36.360  1.00  0.00           C
ATOM   2198  HB1 GLU A 725      49.160  59.820  36.550  1.00  0.00           H
ATOM   2199  HB2 GLU A 725      49.320  58.610  35.330  1.00  0.00           H
ATOM   2200  CG  GLU A 725      51.180  59.090  36.460  1.00  0.00           C
ATOM   2201  HG1 GLU A 725      51.760  58.190  36.150  1.00  0.00           H
ATOM   2202  HG2 GLU A 725      51.510  59.350  37.490  1.00  0.00           H
ATOM   2203  CD  GLU A 725      51.640  60.210  35.560  1.00  0.00           C
ATOM   2204  OE1 GLU A 725      51.480  60.150  34.360  1.00  0.00           O
ATOM   2205  OE2 GLU A 725      52.150  61.270  36.050  1.00  0.00           O
ATOM   2206  C   GLU A 725      49.620  58.510  38.910  1.00  0.00           C
ATOM   2207  O   GLU A 725      50.400  57.920  39.640  1.00  0.00           O
ATOM   2208  N   ALA A 726      48.980  59.690  39.310  1.00  0.00           N
ATOM   2209  HN  ALA A 726      48.360  60.080  38.620  1.00  0.00           H
ATOM   2210  CA  ALA A 726      49.230  60.460  40.500  1.00  0.00           C
ATOM   2211  HA  ALA A 726      50.260  60.760  40.450  1.00  0.00           H
ATOM   2212  CB  ALA A 726      48.310  61.690  40.580  1.00  0.00           C
ATOM   2213  HB1 ALA A 726      47.320  61.200  40.580  1.00  0.00           H
ATOM   2214  HB2 ALA A 726      48.430  62.270  39.640  1.00  0.00           H
ATOM   2215  HB3 ALA A 726      48.430  62.390  41.430  1.00  0.00           H
ATOM   2216  C   ALA A 726      49.010  59.570  41.720  1.00  0.00           C
ATOM   2217  O   ALA A 726      49.950  59.440  42.550  1.00  0.00           O
ATOM   2218  N   PHE A 727      47.880  58.810  41.730  1.00  0.00           N
ATOM   2219  HN  PHE A 727      47.250  58.960  40.960  1.00  0.00           H
ATOM   2220  CA  PHE A 727      47.630  57.850  42.790  1.00  0.00           C
ATOM   2221  HA  PHE A 727      47.940  58.370  43.680  1.00  0.00           H
ATOM   2222  CB  PHE A 727      46.080  57.500  42.890  1.00  0.00           C
ATOM   2223  HB1 PHE A 727      45.800  57.210  41.850  1.00  0.00           H
ATOM   2224  HB2 PHE A 727      45.500  58.400  43.200  1.00  0.00           H
ATOM   2225  CG  PHE A 727      45.830  56.410  43.860  1.00  0.00           C
ATOM   2226  CD1 PHE A 727      45.450  56.630  45.190  1.00  0.00           C
ATOM   2227  HD1 PHE A 727      45.370  57.640  45.550  1.00  0.00           H
ATOM   2228  CE1 PHE A 727      45.140  55.540  46.010  1.00  0.00           C
ATOM   2229  HE1 PHE A 727      44.830  55.770  47.020  1.00  0.00           H
ATOM   2230  CZ  PHE A 727      45.240  54.240  45.530  1.00  0.00           C
ATOM   2231  HZ  PHE A 727      45.170  53.430  46.240  1.00  0.00           H
ATOM   2232  CD2 PHE A 727      45.920  55.060  43.430  1.00  0.00           C
ATOM   2233  HD2 PHE A 727      46.140  54.810  42.400  1.00  0.00           H
ATOM   2234  CE2 PHE A 727      45.640  53.970  44.190  1.00  0.00           C
ATOM   2235  HE2 PHE A 727      45.710  52.930  43.890  1.00  0.00           H
ATOM   2236  C   PHE A 727      48.600  56.710  42.930  1.00  0.00           C
ATOM   2237  O   PHE A 727      48.980  56.310  44.030  1.00  0.00           O
ATOM   2238  N   ALA A 728      49.020  56.070  41.800  1.00  0.00           N
ATOM   2239  HN  ALA A 728      48.690  56.270  40.880  1.00  0.00           H
ATOM   2240  CA  ALA A 728      49.870  54.900  41.810  1.00  0.00           C
ATOM   2241  HA  ALA A 728      49.470  54.140  42.490  1.00  0.00           H
ATOM   2242  CB  ALA A 728      49.890  54.300  40.410  1.00  0.00           C
ATOM   2243  HB1 ALA A 728      50.420  53.320  40.470  1.00  0.00           H
ATOM   2244  HB2 ALA A 728      50.500  54.900  39.690  1.00  0.00           H
ATOM   2245  HB3 ALA A 728      48.840  54.210  40.070  1.00  0.00           H
ATOM   2246  C   ALA A 728      51.240  55.150  42.380  1.00  0.00           C
ATOM   2247  O   ALA A 728      51.650  54.490  43.330  1.00  0.00           O
ATOM   2248  N   ALA A 729      51.880  56.240  41.890  1.00  0.00           N
ATOM   2249  HN  ALA A 729      51.390  56.720  41.170  1.00  0.00           H
ATOM   2250  CA  ALA A 729      53.020  56.790  42.540  1.00  0.00           C
ATOM   2251  HA  ALA A 729      53.750  56.000  42.500  1.00  0.00           H
ATOM   2252  CB  ALA A 729      53.600  57.920  41.690  1.00  0.00           C
ATOM   2253  HB1 ALA A 729      53.090  58.880  41.910  1.00  0.00           H
ATOM   2254  HB2 ALA A 729      53.550  57.490  40.670  1.00  0.00           H
ATOM   2255  HB3 ALA A 729      54.680  58.120  41.870  1.00  0.00           H
ATOM   2256  C   ALA A 729      52.850  57.270  44.080  1.00  0.00           C
ATOM   2257  O   ALA A 729      53.600  56.840  44.960  1.00  0.00           O
ATOM   2258  N   LEU A 730      51.820  58.030  44.430  1.00  0.00           N
ATOM   2259  HN  LEU A 730      51.180  58.380  43.740  1.00  0.00           H
ATOM   2260  CA  LEU A 730      51.580  58.440  45.810  1.00  0.00           C
ATOM   2261  HA  LEU A 730      52.470  58.970  46.120  1.00  0.00           H
ATOM   2262  CB  LEU A 730      50.400  59.450  46.030  1.00  0.00           C
ATOM   2263  HB1 LEU A 730      49.480  59.020  45.580  1.00  0.00           H
ATOM   2264  HB2 LEU A 730      50.670  60.380  45.490  1.00  0.00           H
ATOM   2265  CG  LEU A 730      50.170  59.760  47.510  1.00  0.00           C
ATOM   2266  HG  LEU A 730      49.880  58.880  48.130  1.00  0.00           H
ATOM   2267  CD1 LEU A 730      51.330  60.490  48.120  1.00  0.00           C
ATOM   2268 HD11 LEU A 730      52.270  59.910  48.230  1.00  0.00           H
ATOM   2269 HD12 LEU A 730      51.010  60.960  49.070  1.00  0.00           H
ATOM   2270 HD13 LEU A 730      51.530  61.350  47.440  1.00  0.00           H
ATOM   2271  CD2 LEU A 730      48.930  60.630  47.650  1.00  0.00           C
ATOM   2272 HD21 LEU A 730      48.880  61.040  48.680  1.00  0.00           H
ATOM   2273 HD22 LEU A 730      48.020  60.040  47.420  1.00  0.00           H
ATOM   2274 HD23 LEU A 730      49.010  61.440  46.890  1.00  0.00           H
ATOM   2275  C   LEU A 730      51.470  57.340  46.820  1.00  0.00           C
ATOM   2276  O   LEU A 730      52.060  57.370  47.880  1.00  0.00           O
ATOM   2277  N   ILE A 731      50.680  56.340  46.510  1.00  0.00           N
ATOM   2278  HN  ILE A 731      50.370  56.480  45.580  1.00  0.00           H
ATOM   2279  CA  ILE A 731      50.310  55.140  47.430  1.00  0.00           C
ATOM   2280  HA  ILE A 731      50.040  55.640  48.350  1.00  0.00           H
ATOM   2281  CB  ILE A 731      49.140  54.250  47.050  1.00  0.00           C
ATOM   2282  HB  ILE A 731      48.270  54.890  46.820  1.00  0.00           H
ATOM   2283  CG2 ILE A 731      49.460  53.480  45.730  1.00  0.00           C
ATOM   2284 HG21 ILE A 731      50.340  52.810  45.810  1.00  0.00           H
ATOM   2285 HG22 ILE A 731      49.520  54.190  44.870  1.00  0.00           H
ATOM   2286 HG23 ILE A 731      48.590  52.850  45.460  1.00  0.00           H
ATOM   2287  CG1 ILE A 731      48.620  53.430  48.200  1.00  0.00           C
ATOM   2288 HG11 ILE A 731      48.640  54.040  49.130  1.00  0.00           H
ATOM   2289 HG12 ILE A 731      49.180  52.510  48.490  1.00  0.00           H
ATOM   2290  CD  ILE A 731      47.100  53.130  48.100  1.00  0.00           C
ATOM   2291  HD1 ILE A 731      46.720  52.590  49.010  1.00  0.00           H
ATOM   2292  HD2 ILE A 731      46.920  52.510  47.210  1.00  0.00           H
ATOM   2293  HD3 ILE A 731      46.530  54.070  47.910  1.00  0.00           H
ATOM   2294  C   ILE A 731      51.600  54.340  47.740  1.00  0.00           C
ATOM   2295  O   ILE A 731      51.820  53.900  48.870  1.00  0.00           O
ATOM   2296  N   CYS A 732      52.530  54.170  46.770  1.00  0.00           N
ATOM   2297  HN  CYS A 732      52.270  54.230  45.820  1.00  0.00           H
ATOM   2298  CA  CYS A 732      53.880  53.720  47.020  1.00  0.00           C
ATOM   2299  HA  CYS A 732      53.850  52.720  47.430  1.00  0.00           H
ATOM   2300  CB  CYS A 732      54.610  53.620  45.680  1.00  0.00           C
ATOM   2301  HB1 CYS A 732      55.680  53.420  45.890  1.00  0.00           H
ATOM   2302  HB2 CYS A 732      54.590  54.640  45.250  1.00  0.00           H
ATOM   2303  SG  CYS A 732      53.790  52.570  44.340  1.00  0.00           S
ATOM   2304  HG1 CYS A 732      52.680  53.270  44.110  1.00  0.00           H
ATOM   2305  C   CYS A 732      54.650  54.550  47.980  1.00  0.00           C
ATOM   2306  O   CYS A 732      55.410  53.940  48.810  1.00  0.00           O
ATOM   2307  N   ILE A 733      54.610  55.840  48.040  1.00  0.00           N
ATOM   2308  HN  ILE A 733      54.000  56.200  47.330  1.00  0.00           H
ATOM   2309  CA  ILE A 733      55.240  56.720  48.970  1.00  0.00           C
ATOM   2310  HA  ILE A 733      56.240  56.420  49.240  1.00  0.00           H
ATOM   2311  CB  ILE A 733      55.340  58.150  48.410  1.00  0.00           C
ATOM   2312  HB  ILE A 733      54.370  58.580  48.090  1.00  0.00           H
ATOM   2313  CG2 ILE A 733      55.930  59.090  49.450  1.00  0.00           C
ATOM   2314 HG21 ILE A 733      56.310  60.000  48.930  1.00  0.00           H
ATOM   2315 HG22 ILE A 733      56.740  58.530  49.960  1.00  0.00           H
ATOM   2316 HG23 ILE A 733      55.210  59.430  50.220  1.00  0.00           H
ATOM   2317  CG1 ILE A 733      56.260  58.000  47.130  1.00  0.00           C
ATOM   2318 HG11 ILE A 733      56.320  58.990  46.620  1.00  0.00           H
ATOM   2319 HG12 ILE A 733      55.670  57.480  46.340  1.00  0.00           H
ATOM   2320  CD  ILE A 733      57.620  57.290  47.220  1.00  0.00           C
ATOM   2321  HD1 ILE A 733      58.210  57.710  48.060  1.00  0.00           H
ATOM   2322  HD2 ILE A 733      58.280  57.370  46.330  1.00  0.00           H
ATOM   2323  HD3 ILE A 733      57.430  56.230  47.480  1.00  0.00           H
ATOM   2324  C   ILE A 733      54.660  56.690  50.360  1.00  0.00           C
ATOM   2325  O   ILE A 733      55.290  56.650  51.410  1.00  0.00           O
ATOM   2326  N   ILE A 734      53.280  56.580  50.380  1.00  0.00           N
ATOM   2327  HN  ILE A 734      52.770  56.680  49.530  1.00  0.00           H
ATOM   2328  CA  ILE A 734      52.510  56.140  51.600  1.00  0.00           C
ATOM   2329  HA  ILE A 734      52.800  56.860  52.360  1.00  0.00           H
ATOM   2330  CB  ILE A 734      50.990  56.280  51.300  1.00  0.00           C
ATOM   2331  HB  ILE A 734      50.710  55.820  50.320  1.00  0.00           H
ATOM   2332  CG2 ILE A 734      50.230  55.610  52.480  1.00  0.00           C
ATOM   2333 HG21 ILE A 734      50.350  54.520  52.400  1.00  0.00           H
ATOM   2334 HG22 ILE A 734      49.160  55.860  52.630  1.00  0.00           H
ATOM   2335 HG23 ILE A 734      50.720  55.820  53.460  1.00  0.00           H
ATOM   2336  CG1 ILE A 734      50.650  57.810  51.220  1.00  0.00           C
ATOM   2337 HG11 ILE A 734      51.400  58.250  50.520  1.00  0.00           H
ATOM   2338 HG12 ILE A 734      50.730  58.360  52.180  1.00  0.00           H
ATOM   2339  CD  ILE A 734      49.280  58.010  50.620  1.00  0.00           C
ATOM   2340  HD1 ILE A 734      48.500  57.440  51.160  1.00  0.00           H
ATOM   2341  HD2 ILE A 734      49.260  57.510  49.620  1.00  0.00           H
ATOM   2342  HD3 ILE A 734      49.010  59.070  50.530  1.00  0.00           H
ATOM   2343  C   ILE A 734      52.870  54.760  52.200  1.00  0.00           C
ATOM   2344  O   ILE A 734      53.080  54.610  53.400  1.00  0.00           O
ATOM   2345  N   PHE A 735      53.120  53.780  51.300  1.00  0.00           N
ATOM   2346  HN  PHE A 735      52.830  53.920  50.360  1.00  0.00           H
ATOM   2347  CA  PHE A 735      53.590  52.470  51.770  1.00  0.00           C
ATOM   2348  HA  PHE A 735      52.920  52.060  52.520  1.00  0.00           H
ATOM   2349  CB  PHE A 735      53.690  51.510  50.620  1.00  0.00           C
ATOM   2350  HB1 PHE A 735      54.550  51.780  49.980  1.00  0.00           H
ATOM   2351  HB2 PHE A 735      52.760  51.660  50.020  1.00  0.00           H
ATOM   2352  CG  PHE A 735      53.690  50.110  51.080  1.00  0.00           C
ATOM   2353  CD1 PHE A 735      52.440  49.610  51.440  1.00  0.00           C
ATOM   2354  HD1 PHE A 735      51.590  50.270  51.280  1.00  0.00           H
ATOM   2355  CE1 PHE A 735      52.210  48.290  51.780  1.00  0.00           C
ATOM   2356  HE1 PHE A 735      51.190  47.960  51.920  1.00  0.00           H
ATOM   2357  CZ  PHE A 735      53.370  47.480  51.900  1.00  0.00           C
ATOM   2358  HZ  PHE A 735      53.310  46.490  52.320  1.00  0.00           H
ATOM   2359  CD2 PHE A 735      54.810  49.260  51.140  1.00  0.00           C
ATOM   2360  HD2 PHE A 735      55.790  49.500  50.770  1.00  0.00           H
ATOM   2361  CE2 PHE A 735      54.610  47.960  51.600  1.00  0.00           C
ATOM   2362  HE2 PHE A 735      55.470  47.320  51.710  1.00  0.00           H
ATOM   2363  C   PHE A 735      54.910  52.560  52.500  1.00  0.00           C
ATOM   2364  O   PHE A 735      55.080  52.040  53.580  1.00  0.00           O
ATOM   2365  N   ILE A 736      55.870  53.410  52.040  1.00  0.00           N
ATOM   2366  HN  ILE A 736      55.590  53.890  51.220  1.00  0.00           H
ATOM   2367  CA  ILE A 736      57.030  53.690  52.850  1.00  0.00           C
ATOM   2368  HA  ILE A 736      57.340  52.720  53.220  1.00  0.00           H
ATOM   2369  CB  ILE A 736      58.130  54.250  52.070  1.00  0.00           C
ATOM   2370  HB  ILE A 736      57.740  55.230  51.710  1.00  0.00           H
ATOM   2371  CG2 ILE A 736      59.260  54.550  53.030  1.00  0.00           C
ATOM   2372 HG21 ILE A 736      60.080  54.860  52.350  1.00  0.00           H
ATOM   2373 HG22 ILE A 736      59.540  53.640  53.610  1.00  0.00           H
ATOM   2374 HG23 ILE A 736      59.200  55.450  53.700  1.00  0.00           H
ATOM   2375  CG1 ILE A 736      58.480  53.340  50.840  1.00  0.00           C
ATOM   2376 HG11 ILE A 736      57.550  53.010  50.340  1.00  0.00           H
ATOM   2377 HG12 ILE A 736      59.120  52.460  51.120  1.00  0.00           H
ATOM   2378  CD  ILE A 736      59.300  54.170  49.810  1.00  0.00           C
ATOM   2379  HD1 ILE A 736      60.260  54.300  50.360  1.00  0.00           H
ATOM   2380  HD2 ILE A 736      58.880  55.190  49.690  1.00  0.00           H
ATOM   2381  HD3 ILE A 736      59.620  53.680  48.860  1.00  0.00           H
ATOM   2382  C   ILE A 736      56.770  54.510  54.110  1.00  0.00           C
ATOM   2383  O   ILE A 736      57.350  54.290  55.200  1.00  0.00           O
ATOM   2384  N   TYR A 737      55.870  55.520  53.960  1.00  0.00           N
ATOM   2385  HN  TYR A 737      55.500  55.750  53.070  1.00  0.00           H
ATOM   2386  CA  TYR A 737      55.560  56.440  55.140  1.00  0.00           C
ATOM   2387  HA  TYR A 737      56.520  56.910  55.350  1.00  0.00           H
ATOM   2388  CB  TYR A 737      54.580  57.600  54.710  1.00  0.00           C
ATOM   2389  HB1 TYR A 737      53.740  57.020  54.250  1.00  0.00           H
ATOM   2390  HB2 TYR A 737      54.950  58.240  53.890  1.00  0.00           H
ATOM   2391  CG  TYR A 737      53.990  58.450  55.800  1.00  0.00           C
ATOM   2392  CD1 TYR A 737      52.680  58.170  56.390  1.00  0.00           C
ATOM   2393  HD1 TYR A 737      52.110  57.300  56.110  1.00  0.00           H
ATOM   2394  CE1 TYR A 737      52.190  58.960  57.450  1.00  0.00           C
ATOM   2395  HE1 TYR A 737      51.350  58.540  58.000  1.00  0.00           H
ATOM   2396  CZ  TYR A 737      52.790  60.150  57.770  1.00  0.00           C
ATOM   2397  OH  TYR A 737      52.220  60.860  58.810  1.00  0.00           O
ATOM   2398  HH  TYR A 737      51.380  60.420  58.970  1.00  0.00           H
ATOM   2399  CD2 TYR A 737      54.530  59.750  56.130  1.00  0.00           C
ATOM   2400  HD2 TYR A 737      55.480  60.090  55.750  1.00  0.00           H
ATOM   2401  CE2 TYR A 737      53.890  60.600  57.080  1.00  0.00           C
ATOM   2402  HE2 TYR A 737      54.250  61.610  57.210  1.00  0.00           H
ATOM   2403  C   TYR A 737      55.010  55.660  56.320  1.00  0.00           C
ATOM   2404  O   TYR A 737      55.330  55.890  57.460  1.00  0.00           O
ATOM   2405  N   GLU A 738      54.100  54.740  55.980  1.00  0.00           N
ATOM   2406  HN  GLU A 738      53.790  54.780  55.030  1.00  0.00           H
ATOM   2407  CA  GLU A 738      53.500  53.840  56.960  1.00  0.00           C
ATOM   2408  HA  GLU A 738      52.970  54.420  57.710  1.00  0.00           H
ATOM   2409  CB  GLU A 738      52.590  52.950  56.200  1.00  0.00           C
ATOM   2410  HB1 GLU A 738      52.400  52.010  56.770  1.00  0.00           H
ATOM   2411  HB2 GLU A 738      53.080  52.500  55.310  1.00  0.00           H
ATOM   2412  CG  GLU A 738      51.320  53.630  55.550  1.00  0.00           C
ATOM   2413  HG1 GLU A 738      50.930  53.050  54.690  1.00  0.00           H
ATOM   2414  HG2 GLU A 738      51.560  54.660  55.190  1.00  0.00           H
ATOM   2415  CD  GLU A 738      50.070  53.680  56.470  1.00  0.00           C
ATOM   2416  OE1 GLU A 738      49.490  54.750  56.760  1.00  0.00           O
ATOM   2417  OE2 GLU A 738      49.520  52.590  56.740  1.00  0.00           O
ATOM   2418  C   GLU A 738      54.610  53.050  57.690  1.00  0.00           C
ATOM   2419  O   GLU A 738      54.630  53.120  58.920  1.00  0.00           O
ATOM   2420  N   ALA A 739      55.560  52.420  57.010  1.00  0.00           N
ATOM   2421  HN  ALA A 739      55.680  52.620  56.040  1.00  0.00           H
ATOM   2422  CA  ALA A 739      56.690  51.740  57.610  1.00  0.00           C
ATOM   2423  HA  ALA A 739      56.310  50.970  58.290  1.00  0.00           H
ATOM   2424  CB  ALA A 739      57.490  51.030  56.590  1.00  0.00           C
ATOM   2425  HB1 ALA A 739      56.870  50.450  55.880  1.00  0.00           H
ATOM   2426  HB2 ALA A 739      58.140  50.200  56.960  1.00  0.00           H
ATOM   2427  HB3 ALA A 739      58.220  51.700  56.070  1.00  0.00           H
ATOM   2428  C   ALA A 739      57.540  52.670  58.520  1.00  0.00           C
ATOM   2429  O   ALA A 739      57.880  52.290  59.600  1.00  0.00           O
ATOM   2430  N   LEU A 740      57.950  53.900  58.050  1.00  0.00           N
ATOM   2431  HN  LEU A 740      57.700  53.940  57.100  1.00  0.00           H
ATOM   2432  CA  LEU A 740      58.620  54.960  58.830  1.00  0.00           C
ATOM   2433  HA  LEU A 740      59.480  54.490  59.280  1.00  0.00           H
ATOM   2434  CB  LEU A 740      58.930  56.170  57.920  1.00  0.00           C
ATOM   2435  HB1 LEU A 740      59.430  56.960  58.520  1.00  0.00           H
ATOM   2436  HB2 LEU A 740      57.950  56.610  57.610  1.00  0.00           H
ATOM   2437  CG  LEU A 740      59.890  55.990  56.750  1.00  0.00           C
ATOM   2438  HG  LEU A 740      59.310  55.390  56.020  1.00  0.00           H
ATOM   2439  CD1 LEU A 740      60.170  57.380  55.970  1.00  0.00           C
ATOM   2440 HD11 LEU A 740      60.910  58.080  56.400  1.00  0.00           H
ATOM   2441 HD12 LEU A 740      59.260  58.010  56.090  1.00  0.00           H
ATOM   2442 HD13 LEU A 740      60.400  57.170  54.900  1.00  0.00           H
ATOM   2443  CD2 LEU A 740      61.190  55.200  57.040  1.00  0.00           C
ATOM   2444 HD21 LEU A 740      61.810  55.870  57.670  1.00  0.00           H
ATOM   2445 HD22 LEU A 740      61.790  55.040  56.120  1.00  0.00           H
ATOM   2446 HD23 LEU A 740      60.940  54.210  57.480  1.00  0.00           H
ATOM   2447  C   LEU A 740      57.850  55.380  60.080  1.00  0.00           C
ATOM   2448  O   LEU A 740      58.390  55.610  61.140  1.00  0.00           O
ATOM   2449  N   GLU A 741      56.560  55.530  59.900  1.00  0.00           N
ATOM   2450  HN  GLU A 741      56.200  55.620  58.970  1.00  0.00           H
ATOM   2451  CA  GLU A 741      55.670  55.880  60.950  1.00  0.00           C
ATOM   2452  HA  GLU A 741      56.020  56.820  61.350  1.00  0.00           H
ATOM   2453  CB  GLU A 741      54.250  56.110  60.390  1.00  0.00           C
ATOM   2454  HB1 GLU A 741      54.030  55.290  59.660  1.00  0.00           H
ATOM   2455  HB2 GLU A 741      54.310  57.060  59.810  1.00  0.00           H
ATOM   2456  CG  GLU A 741      53.190  56.120  61.470  1.00  0.00           C
ATOM   2457  HG1 GLU A 741      53.470  56.570  62.460  1.00  0.00           H
ATOM   2458  HG2 GLU A 741      52.920  55.080  61.740  1.00  0.00           H
ATOM   2459  CD  GLU A 741      51.830  56.690  61.160  1.00  0.00           C
ATOM   2460  OE1 GLU A 741      51.680  57.910  61.290  1.00  0.00           O
ATOM   2461  OE2 GLU A 741      50.840  55.930  60.780  1.00  0.00           O
ATOM   2462  C   GLU A 741      55.610  54.780  62.050  1.00  0.00           C
ATOM   2463  O   GLU A 741      55.850  55.020  63.250  1.00  0.00           O
ATOM   2464  N   LYS A 742      55.430  53.530  61.620  1.00  0.00           N
ATOM   2465  HN  LYS A 742      55.360  53.300  60.650  1.00  0.00           H
ATOM   2466  CA  LYS A 742      55.430  52.400  62.590  1.00  0.00           C
ATOM   2467  HA  LYS A 742      54.790  52.710  63.400  1.00  0.00           H
ATOM   2468  CB  LYS A 742      54.850  51.060  62.010  1.00  0.00           C
ATOM   2469  HB1 LYS A 742      55.010  50.200  62.680  1.00  0.00           H
ATOM   2470  HB2 LYS A 742      55.370  51.040  61.020  1.00  0.00           H
ATOM   2471  CG  LYS A 742      53.310  51.190  61.710  1.00  0.00           C
ATOM   2472  HG1 LYS A 742      52.890  50.220  61.370  1.00  0.00           H
ATOM   2473  HG2 LYS A 742      53.070  51.940  60.930  1.00  0.00           H
ATOM   2474  CD  LYS A 742      52.450  51.660  62.940  1.00  0.00           C
ATOM   2475  HD1 LYS A 742      52.510  52.760  63.110  1.00  0.00           H
ATOM   2476  HD2 LYS A 742      52.760  51.090  63.840  1.00  0.00           H
ATOM   2477  CE  LYS A 742      50.930  51.440  62.850  1.00  0.00           C
ATOM   2478  HE1 LYS A 742      50.780  50.340  62.690  1.00  0.00           H
ATOM   2479  HE2 LYS A 742      50.540  52.050  62.010  1.00  0.00           H
ATOM   2480  NZ  LYS A 742      50.210  51.880  64.050  1.00  0.00           N
ATOM   2481  HZ1 LYS A 742      50.510  51.370  64.910  1.00  0.00           H
ATOM   2482  HZ2 LYS A 742      49.190  51.950  63.900  1.00  0.00           H
ATOM   2483  HZ3 LYS A 742      50.500  52.880  64.140  1.00  0.00           H
ATOM   2484  C   LYS A 742      56.870  52.080  63.200  1.00  0.00           C
ATOM   2485  O   LYS A 742      56.830  51.710  64.380  1.00  0.00           O
ATOM   2486  N   LEU A 743      58.000  52.250  62.560  1.00  0.00           N
ATOM   2487  HN  LEU A 743      58.030  52.490  61.590  1.00  0.00           H
ATOM   2488  CA  LEU A 743      59.330  52.270  63.230  1.00  0.00           C
ATOM   2489  HA  LEU A 743      59.430  51.310  63.730  1.00  0.00           H
ATOM   2490  CB  LEU A 743      60.360  52.390  62.080  1.00  0.00           C
ATOM   2491  HB1 LEU A 743      60.050  53.320  61.570  1.00  0.00           H
ATOM   2492  HB2 LEU A 743      60.080  51.560  61.390  1.00  0.00           H
ATOM   2493  CG  LEU A 743      61.860  52.370  62.380  1.00  0.00           C
ATOM   2494  HG  LEU A 743      62.080  53.200  63.090  1.00  0.00           H
ATOM   2495  CD1 LEU A 743      62.290  51.140  63.160  1.00  0.00           C
ATOM   2496 HD11 LEU A 743      61.870  51.150  64.190  1.00  0.00           H
ATOM   2497 HD12 LEU A 743      63.390  51.100  63.340  1.00  0.00           H
ATOM   2498 HD13 LEU A 743      62.080  50.260  62.530  1.00  0.00           H
ATOM   2499  CD2 LEU A 743      62.660  52.510  61.090  1.00  0.00           C
ATOM   2500 HD21 LEU A 743      62.430  53.380  60.430  1.00  0.00           H
ATOM   2501 HD22 LEU A 743      62.330  51.650  60.460  1.00  0.00           H
ATOM   2502 HD23 LEU A 743      63.740  52.340  61.290  1.00  0.00           H
ATOM   2503  C   LEU A 743      59.510  53.310  64.300  1.00  0.00           C
ATOM   2504  O   LEU A 743      60.020  53.070  65.330  1.00  0.00           O
ATOM   2505  N   PHE A 744      58.950  54.550  63.980  1.00  0.00           N
ATOM   2506  HN  PHE A 744      58.530  54.730  63.100  1.00  0.00           H
ATOM   2507  CA  PHE A 744      58.780  55.590  64.980  1.00  0.00           C
ATOM   2508  HA  PHE A 744      59.740  55.730  65.470  1.00  0.00           H
ATOM   2509  CB  PHE A 744      58.500  56.950  64.400  1.00  0.00           C
ATOM   2510  HB1 PHE A 744      57.540  57.000  63.850  1.00  0.00           H
ATOM   2511  HB2 PHE A 744      59.290  57.220  63.650  1.00  0.00           H
ATOM   2512  CG  PHE A 744      58.450  58.070  65.370  1.00  0.00           C
ATOM   2513  CD1 PHE A 744      57.270  58.310  66.190  1.00  0.00           C
ATOM   2514  HD1 PHE A 744      56.450  57.620  66.100  1.00  0.00           H
ATOM   2515  CE1 PHE A 744      57.350  59.380  67.120  1.00  0.00           C
ATOM   2516  HE1 PHE A 744      56.530  59.520  67.800  1.00  0.00           H
ATOM   2517  CZ  PHE A 744      58.460  60.210  67.070  1.00  0.00           C
ATOM   2518  HZ  PHE A 744      58.510  61.020  67.790  1.00  0.00           H
ATOM   2519  CD2 PHE A 744      59.540  58.880  65.360  1.00  0.00           C
ATOM   2520  HD2 PHE A 744      60.370  58.630  64.720  1.00  0.00           H
ATOM   2521  CE2 PHE A 744      59.550  60.010  66.230  1.00  0.00           C
ATOM   2522  HE2 PHE A 744      60.480  60.530  66.230  1.00  0.00           H
ATOM   2523  C   PHE A 744      57.990  55.220  66.150  1.00  0.00           C
ATOM   2524  O   PHE A 744      58.440  55.230  67.300  1.00  0.00           O
ATOM   2525  N   ASP A 745      56.860  54.550  65.960  1.00  0.00           N
ATOM   2526  HN  ASP A 745      56.460  54.590  65.050  1.00  0.00           H
ATOM   2527  CA  ASP A 745      56.050  54.050  67.040  1.00  0.00           C
ATOM   2528  HA  ASP A 745      55.820  54.780  67.800  1.00  0.00           H
ATOM   2529  CB  ASP A 745      54.630  53.580  66.440  1.00  0.00           C
ATOM   2530  HB1 ASP A 745      54.770  52.580  65.960  1.00  0.00           H
ATOM   2531  HB2 ASP A 745      54.430  54.160  65.520  1.00  0.00           H
ATOM   2532  CG  ASP A 745      53.390  53.610  67.210  1.00  0.00           C
ATOM   2533  OD1 ASP A 745      52.600  52.590  67.020  1.00  0.00           O
ATOM   2534  OD2 ASP A 745      53.050  54.550  67.930  1.00  0.00           O
ATOM   2535  C   ASP A 745      56.650  52.980  67.820  1.00  0.00           C
ATOM   2536  O   ASP A 745      56.440  52.930  69.040  1.00  0.00           O
ATOM   2537  N   LEU A 746      57.530  52.140  67.240  1.00  0.00           N
ATOM   2538  HN  LEU A 746      57.660  52.160  66.250  1.00  0.00           H
ATOM   2539  CA  LEU A 746      58.300  51.090  67.890  1.00  0.00           C
ATOM   2540  HA  LEU A 746      57.620  50.440  68.420  1.00  0.00           H
ATOM   2541  CB  LEU A 746      59.190  50.320  66.900  1.00  0.00           C
ATOM   2542  HB1 LEU A 746      60.040  50.940  66.540  1.00  0.00           H
ATOM   2543  HB2 LEU A 746      58.570  50.150  66.000  1.00  0.00           H
ATOM   2544  CG  LEU A 746      59.640  48.970  67.360  1.00  0.00           C
ATOM   2545  HG  LEU A 746      59.920  48.960  68.440  1.00  0.00           H
ATOM   2546  CD1 LEU A 746      58.440  47.980  67.200  1.00  0.00           C
ATOM   2547 HD11 LEU A 746      58.550  46.970  67.630  1.00  0.00           H
ATOM   2548 HD12 LEU A 746      58.230  47.780  66.130  1.00  0.00           H
ATOM   2549 HD13 LEU A 746      57.460  48.380  67.550  1.00  0.00           H
ATOM   2550  CD2 LEU A 746      60.900  48.600  66.540  1.00  0.00           C
ATOM   2551 HD21 LEU A 746      61.660  49.320  66.920  1.00  0.00           H
ATOM   2552 HD22 LEU A 746      60.640  48.680  65.460  1.00  0.00           H
ATOM   2553 HD23 LEU A 746      61.350  47.580  66.620  1.00  0.00           H
ATOM   2554  C   LEU A 746      59.190  51.720  68.940  1.00  0.00           C
ATOM   2555  O   LEU A 746      59.320  51.140  70.050  1.00  0.00           O
ATOM   2556  N   GLY A 747      59.730  52.900  68.670  1.00  0.00           N
ATOM   2557  HN  GLY A 747      59.710  53.300  67.770  1.00  0.00           H
ATOM   2558  CA  GLY A 747      60.260  53.750  69.700  1.00  0.00           C
ATOM   2559  HA1 GLY A 747      60.480  54.680  69.180  1.00  0.00           H
ATOM   2560  HA2 GLY A 747      61.090  53.280  70.200  1.00  0.00           H
ATOM   2561  C   GLY A 747      59.280  54.360  70.750  1.00  0.00           C
ATOM   2562  O   GLY A 747      59.490  54.310  71.960  1.00  0.00           O
ATOM   2563  N   GLU A 748      58.230  55.070  70.240  1.00  0.00           N
ATOM   2564  HN  GLU A 748      58.230  55.120  69.250  1.00  0.00           H
ATOM   2565  CA  GLU A 748      57.200  55.880  70.990  1.00  0.00           C
ATOM   2566  HA  GLU A 748      57.690  56.630  71.600  1.00  0.00           H
ATOM   2567  CB  GLU A 748      56.260  56.720  70.100  1.00  0.00           C
ATOM   2568  HB1 GLU A 748      55.660  56.090  69.420  1.00  0.00           H
ATOM   2569  HB2 GLU A 748      56.960  57.380  69.550  1.00  0.00           H
ATOM   2570  CG  GLU A 748      55.280  57.600  70.910  1.00  0.00           C
ATOM   2571  HG1 GLU A 748      55.780  58.280  71.620  1.00  0.00           H
ATOM   2572  HG2 GLU A 748      54.560  57.000  71.520  1.00  0.00           H
ATOM   2573  CD  GLU A 748      54.350  58.550  70.140  1.00  0.00           C
ATOM   2574  OE1 GLU A 748      53.220  58.190  69.810  1.00  0.00           O
ATOM   2575  OE2 GLU A 748      54.770  59.730  69.940  1.00  0.00           O
ATOM   2576  C   GLU A 748      56.440  55.090  71.990  1.00  0.00           C
ATOM   2577  O   GLU A 748      56.200  55.440  73.180  1.00  0.00           O
ATOM   2578  N   THR A 749      55.980  53.890  71.640  1.00  0.00           N
ATOM   2579  HN  THR A 749      56.210  53.460  70.770  1.00  0.00           H
ATOM   2580  CA  THR A 749      55.110  53.040  72.490  1.00  0.00           C
ATOM   2581  HA  THR A 749      54.280  53.670  72.770  1.00  0.00           H
ATOM   2582  CB  THR A 749      54.510  51.810  71.780  1.00  0.00           C
ATOM   2583  HB  THR A 749      53.980  52.290  70.940  1.00  0.00           H
ATOM   2584  OG1 THR A 749      53.520  51.080  72.530  1.00  0.00           O
ATOM   2585  HG1 THR A 749      53.070  51.650  73.160  1.00  0.00           H
ATOM   2586  CG2 THR A 749      55.610  50.830  71.210  1.00  0.00           C
ATOM   2587 HG21 THR A 749      55.290  50.360  70.250  1.00  0.00           H
ATOM   2588 HG22 THR A 749      55.780  50.000  71.930  1.00  0.00           H
ATOM   2589 HG23 THR A 749      56.510  51.440  71.060  1.00  0.00           H
ATOM   2590  C   THR A 749      55.830  52.410  73.670  1.00  0.00           C
ATOM   2591  O   THR A 749      55.130  52.150  74.700  1.00  0.00           O
ATOM   2592  N   TYR A 750      57.170  52.210  73.630  1.00  0.00           N
ATOM   2593  HN  TYR A 750      57.560  52.290  72.720  1.00  0.00           H
ATOM   2594  CA  TYR A 750      58.010  51.850  74.740  1.00  0.00           C
ATOM   2595  HA  TYR A 750      57.390  51.580  75.580  1.00  0.00           H
ATOM   2596  CB  TYR A 750      59.020  50.730  74.510  1.00  0.00           C
ATOM   2597  HB1 TYR A 750      59.730  50.510  75.330  1.00  0.00           H
ATOM   2598  HB2 TYR A 750      59.550  50.980  73.580  1.00  0.00           H
ATOM   2599  CG  TYR A 750      58.250  49.410  74.280  1.00  0.00           C
ATOM   2600  CD1 TYR A 750      57.620  48.770  75.330  1.00  0.00           C
ATOM   2601  HD1 TYR A 750      57.690  49.270  76.280  1.00  0.00           H
ATOM   2602  CE1 TYR A 750      57.050  47.510  75.120  1.00  0.00           C
ATOM   2603  HE1 TYR A 750      56.690  47.010  76.000  1.00  0.00           H
ATOM   2604  CZ  TYR A 750      56.990  46.860  73.890  1.00  0.00           C
ATOM   2605  OH  TYR A 750      56.280  45.650  73.680  1.00  0.00           O
ATOM   2606  HH  TYR A 750      56.360  45.440  72.750  1.00  0.00           H
ATOM   2607  CD2 TYR A 750      58.200  48.780  73.000  1.00  0.00           C
ATOM   2608  HD2 TYR A 750      58.700  49.220  72.150  1.00  0.00           H
ATOM   2609  CE2 TYR A 750      57.710  47.460  72.860  1.00  0.00           C
ATOM   2610  HE2 TYR A 750      57.620  46.980  71.910  1.00  0.00           H
ATOM   2611  C   TYR A 750      58.610  53.070  75.310  1.00  0.00           C
ATOM   2612  O   TYR A 750      59.460  53.000  76.210  1.00  0.00           O
ATOM   2613  N   ALA A 751      58.220  54.300  74.920  1.00  0.00           N
ATOM   2614  HN  ALA A 751      57.640  54.480  74.120  1.00  0.00           H
ATOM   2615  CA  ALA A 751      58.790  55.540  75.450  1.00  0.00           C
ATOM   2616  HA  ALA A 751      58.380  56.370  74.910  1.00  0.00           H
ATOM   2617  CB  ALA A 751      58.370  55.610  76.900  1.00  0.00           C
ATOM   2618  HB1 ALA A 751      59.020  55.210  77.690  1.00  0.00           H
ATOM   2619  HB2 ALA A 751      57.430  55.040  77.100  1.00  0.00           H
ATOM   2620  HB3 ALA A 751      58.200  56.660  77.220  1.00  0.00           H
ATOM   2621  C   ALA A 751      60.190  55.820  75.260  1.00  0.00           C
ATOM   2622  O   ALA A 751      60.890  56.400  76.100  1.00  0.00           O
ATOM   2623  N   PHE A 752      60.720  55.480  74.050  1.00  0.00           N
ATOM   2624  HN  PHE A 752      60.240  54.920  73.380  1.00  0.00           H
ATOM   2625  CA  PHE A 752      62.060  55.890  73.750  1.00  0.00           C
ATOM   2626  HA  PHE A 752      62.210  56.820  74.290  1.00  0.00           H
ATOM   2627  CB  PHE A 752      62.390  56.340  72.320  1.00  0.00           C
ATOM   2628  HB1 PHE A 752      62.370  55.440  71.660  1.00  0.00           H
ATOM   2629  HB2 PHE A 752      63.430  56.720  72.370  1.00  0.00           H
ATOM   2630  CG  PHE A 752      61.400  57.350  71.800  1.00  0.00           C
ATOM   2631  CD1 PHE A 752      61.380  57.420  70.360  1.00  0.00           C
ATOM   2632  HD1 PHE A 752      62.070  56.870  69.730  1.00  0.00           H
ATOM   2633  CE1 PHE A 752      60.460  58.170  69.740  1.00  0.00           C
ATOM   2634  HE1 PHE A 752      60.450  58.110  68.660  1.00  0.00           H
ATOM   2635  CZ  PHE A 752      59.570  58.970  70.480  1.00  0.00           C
ATOM   2636  HZ  PHE A 752      58.820  59.530  69.970  1.00  0.00           H
ATOM   2637  CD2 PHE A 752      60.600  58.250  72.600  1.00  0.00           C
ATOM   2638  HD2 PHE A 752      60.570  58.300  73.680  1.00  0.00           H
ATOM   2639  CE2 PHE A 752      59.700  58.990  71.840  1.00  0.00           C
ATOM   2640  HE2 PHE A 752      58.910  59.520  72.360  1.00  0.00           H
ATOM   2641  C   PHE A 752      63.180  54.950  74.230  1.00  0.00           C
ATOM   2642  O   PHE A 752      64.180  55.470  74.710  1.00  0.00           O
ATOM   2643  N   PRO A 822      63.080  53.620  74.170  1.00  0.00           N
ATOM   2644  CD  PRO A 822      62.120  53.030  73.220  1.00  0.00           C
ATOM   2645  HD1 PRO A 822      61.730  53.690  72.410  1.00  0.00           H
ATOM   2646  HD2 PRO A 822      61.220  52.790  73.840  1.00  0.00           H
ATOM   2647  CA  PRO A 822      64.150  52.640  74.540  1.00  0.00           C
ATOM   2648  HA  PRO A 822      64.330  52.660  75.600  1.00  0.00           H
ATOM   2649  CB  PRO A 822      63.480  51.290  74.210  1.00  0.00           C
ATOM   2650  HB1 PRO A 822      62.870  51.040  75.100  1.00  0.00           H
ATOM   2651  HB2 PRO A 822      64.200  50.490  73.940  1.00  0.00           H
ATOM   2652  CG  PRO A 822      62.590  51.630  72.960  1.00  0.00           C
ATOM   2653  HG1 PRO A 822      63.270  51.560  72.080  1.00  0.00           H
ATOM   2654  HG2 PRO A 822      61.800  50.850  73.080  1.00  0.00           H
ATOM   2655  C   PRO A 822      65.490  52.750  73.840  1.00  0.00           C
ATOM   2656  O   PRO A 822      65.630  53.370  72.760  1.00  0.00           O
ATOM   2657  N   ASP A 823      66.440  52.010  74.500  1.00  0.00           N
ATOM   2658  HN  ASP A 823      66.170  51.560  75.360  1.00  0.00           H
ATOM   2659  CA  ASP A 823      67.790  51.760  74.040  1.00  0.00           C
ATOM   2660  HA  ASP A 823      68.180  52.660  73.580  1.00  0.00           H
ATOM   2661  CB  ASP A 823      68.730  51.290  75.190  1.00  0.00           C
ATOM   2662  HB1 ASP A 823      68.740  52.140  75.910  1.00  0.00           H
ATOM   2663  HB2 ASP A 823      69.780  51.090  74.910  1.00  0.00           H
ATOM   2664  CG  ASP A 823      68.160  50.080  75.920  1.00  0.00           C
ATOM   2665  OD1 ASP A 823      67.400  49.320  75.300  1.00  0.00           O
ATOM   2666  OD2 ASP A 823      68.670  49.760  77.030  1.00  0.00           O
ATOM   2667  C   ASP A 823      67.870  50.860  72.880  1.00  0.00           C
ATOM   2668  O   ASP A 823      68.700  50.990  71.960  1.00  0.00           O
ATOM   2669  N   VAL A 824      66.850  49.950  72.710  1.00  0.00           N
ATOM   2670  HN  VAL A 824      66.250  49.740  73.480  1.00  0.00           H
ATOM   2671  CA  VAL A 824      66.850  48.850  71.670  1.00  0.00           C
ATOM   2672  HA  VAL A 824      67.860  48.530  71.570  1.00  0.00           H
ATOM   2673  CB  VAL A 824      65.840  47.730  72.010  1.00  0.00           C
ATOM   2674  HB  VAL A 824      65.840  47.600  73.110  1.00  0.00           H
ATOM   2675  CG1 VAL A 824      64.390  48.170  71.610  1.00  0.00           C
ATOM   2676 HG11 VAL A 824      64.290  49.140  72.130  1.00  0.00           H
ATOM   2677 HG12 VAL A 824      63.500  47.570  71.910  1.00  0.00           H
ATOM   2678 HG13 VAL A 824      64.370  48.570  70.580  1.00  0.00           H
ATOM   2679  CG2 VAL A 824      66.290  46.430  71.260  1.00  0.00           C
ATOM   2680 HG21 VAL A 824      66.150  46.660  70.180  1.00  0.00           H
ATOM   2681 HG22 VAL A 824      65.690  45.510  71.370  1.00  0.00           H
ATOM   2682 HG23 VAL A 824      67.350  46.190  71.470  1.00  0.00           H
ATOM   2683  C   VAL A 824      66.700  49.410  70.210  1.00  0.00           C
ATOM   2684  O   VAL A 824      66.740  48.770  69.190  1.00  0.00           O
ATOM   2685  N   LEU A 825      66.340  50.670  70.220  1.00  0.00           N
ATOM   2686  HN  LEU A 825      66.360  51.260  71.020  1.00  0.00           H
ATOM   2687  CA  LEU A 825      65.910  51.420  69.020  1.00  0.00           C
ATOM   2688  HA  LEU A 825      65.150  50.910  68.460  1.00  0.00           H
ATOM   2689  CB  LEU A 825      65.280  52.760  69.420  1.00  0.00           C
ATOM   2690  HB1 LEU A 825      66.020  53.470  69.850  1.00  0.00           H
ATOM   2691  HB2 LEU A 825      64.620  52.530  70.280  1.00  0.00           H
ATOM   2692  CG  LEU A 825      64.500  53.610  68.320  1.00  0.00           C
ATOM   2693  HG  LEU A 825      65.080  54.060  67.490  1.00  0.00           H
ATOM   2694  CD1 LEU A 825      63.440  52.780  67.690  1.00  0.00           C
ATOM   2695 HD11 LEU A 825      63.730  52.110  66.850  1.00  0.00           H
ATOM   2696 HD12 LEU A 825      62.630  53.380  67.230  1.00  0.00           H
ATOM   2697 HD13 LEU A 825      62.930  52.200  68.500  1.00  0.00           H
ATOM   2698  CD2 LEU A 825      63.840  54.790  68.990  1.00  0.00           C
ATOM   2699 HD21 LEU A 825      63.590  54.660  70.050  1.00  0.00           H
ATOM   2700 HD22 LEU A 825      63.020  55.050  68.280  1.00  0.00           H
ATOM   2701 HD23 LEU A 825      64.640  55.570  68.920  1.00  0.00           H
ATOM   2702  C   LEU A 825      67.030  51.650  67.970  1.00  0.00           C
ATOM   2703  O   LEU A 825      66.740  51.580  66.820  1.00  0.00           O
ATOM   2704  N   PHE A 826      68.240  51.930  68.310  1.00  0.00           N
ATOM   2705  HN  PHE A 826      68.550  51.980  69.260  1.00  0.00           H
ATOM   2706  CA  PHE A 826      69.370  52.140  67.450  1.00  0.00           C
ATOM   2707  HA  PHE A 826      69.070  52.920  66.760  1.00  0.00           H
ATOM   2708  CB  PHE A 826      70.710  52.450  68.220  1.00  0.00           C
ATOM   2709  HB1 PHE A 826      71.500  52.430  67.440  1.00  0.00           H
ATOM   2710  HB2 PHE A 826      70.860  51.730  69.040  1.00  0.00           H
ATOM   2711  CG  PHE A 826      70.780  53.790  68.830  1.00  0.00           C
ATOM   2712  CD1 PHE A 826      71.600  53.970  69.990  1.00  0.00           C
ATOM   2713  HD1 PHE A 826      72.120  53.110  70.390  1.00  0.00           H
ATOM   2714  CE1 PHE A 826      71.730  55.190  70.710  1.00  0.00           C
ATOM   2715  HE1 PHE A 826      72.280  55.290  71.630  1.00  0.00           H
ATOM   2716  CZ  PHE A 826      71.010  56.290  70.170  1.00  0.00           C
ATOM   2717  HZ  PHE A 826      71.100  57.240  70.650  1.00  0.00           H
ATOM   2718  CD2 PHE A 826      70.060  54.930  68.380  1.00  0.00           C
ATOM   2719  HD2 PHE A 826      69.360  54.890  67.550  1.00  0.00           H
ATOM   2720  CE2 PHE A 826      70.170  56.180  69.050  1.00  0.00           C
ATOM   2721  HE2 PHE A 826      69.520  56.990  68.770  1.00  0.00           H
ATOM   2722  C   PHE A 826      69.580  50.890  66.650  1.00  0.00           C
ATOM   2723  O   PHE A 826      69.740  50.920  65.460  1.00  0.00           O
ATOM   2724  N   TRP A 827      69.590  49.760  67.320  1.00  0.00           N
ATOM   2725  HN  TRP A 827      69.760  49.830  68.300  1.00  0.00           H
ATOM   2726  CA  TRP A 827      69.760  48.450  66.660  1.00  0.00           C
ATOM   2727  HA  TRP A 827      70.630  48.580  66.040  1.00  0.00           H
ATOM   2728  CB  TRP A 827      70.090  47.430  67.750  1.00  0.00           C
ATOM   2729  HB1 TRP A 827      69.400  47.630  68.600  1.00  0.00           H
ATOM   2730  HB2 TRP A 827      71.070  47.610  68.250  1.00  0.00           H
ATOM   2731  CG  TRP A 827      70.000  46.030  67.360  1.00  0.00           C
ATOM   2732  CD1 TRP A 827      69.090  45.100  67.900  1.00  0.00           C
ATOM   2733  HD1 TRP A 827      68.250  45.260  68.560  1.00  0.00           H
ATOM   2734  NE1 TRP A 827      69.370  43.870  67.370  1.00  0.00           N
ATOM   2735  HE1 TRP A 827      69.050  43.010  67.700  1.00  0.00           H
ATOM   2736  CE2 TRP A 827      70.400  43.930  66.430  1.00  0.00           C
ATOM   2737  CD2 TRP A 827      70.870  45.270  66.430  1.00  0.00           C
ATOM   2738  CE3 TRP A 827      71.920  45.640  65.610  1.00  0.00           C
ATOM   2739  HE3 TRP A 827      72.330  46.640  65.570  1.00  0.00           H
ATOM   2740  CZ3 TRP A 827      72.480  44.660  64.790  1.00  0.00           C
ATOM   2741  HZ3 TRP A 827      73.210  45.080  64.100  1.00  0.00           H
ATOM   2742  CZ2 TRP A 827      71.110  42.960  65.800  1.00  0.00           C
ATOM   2743  HZ2 TRP A 827      70.950  41.890  65.930  1.00  0.00           H
ATOM   2744  CH2 TRP A 827      72.180  43.310  64.950  1.00  0.00           C
ATOM   2745  HH2 TRP A 827      72.720  42.660  64.260  1.00  0.00           H
ATOM   2746  C   TRP A 827      68.620  48.090  65.640  1.00  0.00           C
ATOM   2747  O   TRP A 827      68.770  47.490  64.560  1.00  0.00           O
ATOM   2748  N   CYS A 828      67.410  48.490  66.000  1.00  0.00           N
ATOM   2749  HN  CYS A 828      67.320  48.770  66.950  1.00  0.00           H
ATOM   2750  CA  CYS A 828      66.200  48.440  65.200  1.00  0.00           C
ATOM   2751  HA  CYS A 828      65.990  47.390  65.060  1.00  0.00           H
ATOM   2752  CB  CYS A 828      64.970  48.840  66.050  1.00  0.00           C
ATOM   2753  HB1 CYS A 828      64.140  48.900  65.310  1.00  0.00           H
ATOM   2754  HB2 CYS A 828      65.060  49.850  66.490  1.00  0.00           H
ATOM   2755  SG  CYS A 828      64.460  47.750  67.470  1.00  0.00           S
ATOM   2756  HG1 CYS A 828      65.370  48.270  68.280  1.00  0.00           H
ATOM   2757  C   CYS A 828      66.240  49.200  63.940  1.00  0.00           C
ATOM   2758  O   CYS A 828      65.770  48.760  62.920  1.00  0.00           O
ATOM   2759  N   VAL A 829      66.760  50.400  63.940  1.00  0.00           N
ATOM   2760  HN  VAL A 829      67.200  50.730  64.760  1.00  0.00           H
ATOM   2761  CA  VAL A 829      66.910  51.120  62.720  1.00  0.00           C
ATOM   2762  HA  VAL A 829      66.030  51.040  62.090  1.00  0.00           H
ATOM   2763  CB  VAL A 829      67.260  52.650  62.960  1.00  0.00           C
ATOM   2764  HB  VAL A 829      68.290  52.750  63.370  1.00  0.00           H
ATOM   2765  CG1 VAL A 829      67.170  53.340  61.580  1.00  0.00           C
ATOM   2766 HG11 VAL A 829      66.130  53.560  61.230  1.00  0.00           H
ATOM   2767 HG12 VAL A 829      67.800  52.870  60.810  1.00  0.00           H
ATOM   2768 HG13 VAL A 829      67.640  54.320  61.820  1.00  0.00           H
ATOM   2769  CG2 VAL A 829      66.310  53.370  63.920  1.00  0.00           C
ATOM   2770 HG21 VAL A 829      65.260  53.340  63.600  1.00  0.00           H
ATOM   2771 HG22 VAL A 829      66.560  54.450  64.070  1.00  0.00           H
ATOM   2772 HG23 VAL A 829      66.330  52.900  64.930  1.00  0.00           H
ATOM   2773  C   VAL A 829      68.040  50.500  61.820  1.00  0.00           C
ATOM   2774  O   VAL A 829      67.870  50.510  60.580  1.00  0.00           O
ATOM   2775  N   ILE A 830      69.100  50.020  62.510  1.00  0.00           N
ATOM   2776  HN  ILE A 830      69.170  49.980  63.500  1.00  0.00           H
ATOM   2777  CA  ILE A 830      70.120  49.230  61.830  1.00  0.00           C
ATOM   2778  HA  ILE A 830      70.480  49.860  61.040  1.00  0.00           H
ATOM   2779  CB  ILE A 830      71.270  48.740  62.680  1.00  0.00           C
ATOM   2780  HB  ILE A 830      70.860  48.280  63.610  1.00  0.00           H
ATOM   2781  CG2 ILE A 830      72.200  47.640  62.170  1.00  0.00           C
ATOM   2782 HG21 ILE A 830      72.850  47.760  61.280  1.00  0.00           H
ATOM   2783 HG22 ILE A 830      71.690  46.680  61.980  1.00  0.00           H
ATOM   2784 HG23 ILE A 830      72.870  47.460  63.030  1.00  0.00           H
ATOM   2785  CG1 ILE A 830      72.050  49.950  63.190  1.00  0.00           C
ATOM   2786 HG11 ILE A 830      72.950  49.670  63.780  1.00  0.00           H
ATOM   2787 HG12 ILE A 830      71.440  50.640  63.810  1.00  0.00           H
ATOM   2788  CD  ILE A 830      72.600  50.890  62.060  1.00  0.00           C
ATOM   2789  HD1 ILE A 830      71.800  51.460  61.520  1.00  0.00           H
ATOM   2790  HD2 ILE A 830      73.070  50.200  61.330  1.00  0.00           H
ATOM   2791  HD3 ILE A 830      73.290  51.700  62.380  1.00  0.00           H
ATOM   2792  C   ILE A 830      69.570  48.080  61.010  1.00  0.00           C
ATOM   2793  O   ILE A 830      69.740  48.110  59.780  1.00  0.00           O
ATOM   2794  N   LEU A 831      68.850  47.170  61.590  1.00  0.00           N
ATOM   2795  HN  LEU A 831      68.910  47.190  62.590  1.00  0.00           H
ATOM   2796  CA  LEU A 831      68.060  46.090  60.940  1.00  0.00           C
ATOM   2797  HA  LEU A 831      68.790  45.400  60.550  1.00  0.00           H
ATOM   2798  CB  LEU A 831      67.120  45.560  62.100  1.00  0.00           C
ATOM   2799  HB1 LEU A 831      66.310  44.940  61.650  1.00  0.00           H
ATOM   2800  HB2 LEU A 831      66.570  46.370  62.630  1.00  0.00           H
ATOM   2801  CG  LEU A 831      67.850  44.620  63.190  1.00  0.00           C
ATOM   2802  HG  LEU A 831      68.800  45.170  63.410  1.00  0.00           H
ATOM   2803  CD1 LEU A 831      67.010  44.540  64.510  1.00  0.00           C
ATOM   2804 HD11 LEU A 831      67.330  43.730  65.190  1.00  0.00           H
ATOM   2805 HD12 LEU A 831      65.960  44.370  64.170  1.00  0.00           H
ATOM   2806 HD13 LEU A 831      66.990  45.530  65.020  1.00  0.00           H
ATOM   2807  CD2 LEU A 831      68.100  43.220  62.630  1.00  0.00           C
ATOM   2808 HD21 LEU A 831      68.430  43.320  61.570  1.00  0.00           H
ATOM   2809 HD22 LEU A 831      67.140  42.660  62.670  1.00  0.00           H
ATOM   2810 HD23 LEU A 831      68.900  42.730  63.220  1.00  0.00           H
ATOM   2811  C   LEU A 831      67.200  46.510  59.740  1.00  0.00           C
ATOM   2812  O   LEU A 831      67.310  45.860  58.700  1.00  0.00           O
ATOM   2813  N   PHE A 832      66.360  47.610  59.810  1.00  0.00           N
ATOM   2814  HN  PHE A 832      66.470  48.160  60.620  1.00  0.00           H
ATOM   2815  CA  PHE A 832      65.490  48.100  58.780  1.00  0.00           C
ATOM   2816  HA  PHE A 832      64.770  47.340  58.480  1.00  0.00           H
ATOM   2817  CB  PHE A 832      64.720  49.290  59.280  1.00  0.00           C
ATOM   2818  HB1 PHE A 832      65.530  49.850  59.800  1.00  0.00           H
ATOM   2819  HB2 PHE A 832      63.870  49.040  59.960  1.00  0.00           H
ATOM   2820  CG  PHE A 832      64.090  50.240  58.350  1.00  0.00           C
ATOM   2821  CD1 PHE A 832      62.890  49.820  57.810  1.00  0.00           C
ATOM   2822  HD1 PHE A 832      62.450  48.910  58.190  1.00  0.00           H
ATOM   2823  CE1 PHE A 832      62.140  50.720  57.060  1.00  0.00           C
ATOM   2824  HE1 PHE A 832      61.210  50.410  56.600  1.00  0.00           H
ATOM   2825  CZ  PHE A 832      62.610  52.010  56.800  1.00  0.00           C
ATOM   2826  HZ  PHE A 832      61.980  52.650  56.190  1.00  0.00           H
ATOM   2827  CD2 PHE A 832      64.560  51.550  58.070  1.00  0.00           C
ATOM   2828  HD2 PHE A 832      65.530  51.780  58.500  1.00  0.00           H
ATOM   2829  CE2 PHE A 832      63.870  52.390  57.180  1.00  0.00           C
ATOM   2830  HE2 PHE A 832      64.270  53.400  57.140  1.00  0.00           H
ATOM   2831  C   PHE A 832      66.220  48.460  57.440  1.00  0.00           C
ATOM   2832  O   PHE A 832      65.940  47.970  56.350  1.00  0.00           O
ATOM   2833  N   PHE A 833      67.270  49.370  57.530  1.00  0.00           N
ATOM   2834  HN  PHE A 833      67.360  49.890  58.370  1.00  0.00           H
ATOM   2835  CA  PHE A 833      68.210  49.740  56.420  1.00  0.00           C
ATOM   2836  HA  PHE A 833      67.650  50.050  55.540  1.00  0.00           H
ATOM   2837  CB  PHE A 833      69.000  50.980  56.940  1.00  0.00           C
ATOM   2838  HB1 PHE A 833      69.330  50.810  57.990  1.00  0.00           H
ATOM   2839  HB2 PHE A 833      68.420  51.920  56.860  1.00  0.00           H
ATOM   2840  CG  PHE A 833      70.240  51.300  56.110  1.00  0.00           C
ATOM   2841  CD1 PHE A 833      71.390  51.690  56.760  1.00  0.00           C
ATOM   2842  HD1 PHE A 833      71.600  51.660  57.820  1.00  0.00           H
ATOM   2843  CE1 PHE A 833      72.530  51.990  55.980  1.00  0.00           C
ATOM   2844  HE1 PHE A 833      73.470  52.250  56.450  1.00  0.00           H
ATOM   2845  CZ  PHE A 833      72.390  52.220  54.590  1.00  0.00           C
ATOM   2846  HZ  PHE A 833      73.210  52.590  54.000  1.00  0.00           H
ATOM   2847  CD2 PHE A 833      70.140  51.360  54.710  1.00  0.00           C
ATOM   2848  HD2 PHE A 833      69.230  51.180  54.150  1.00  0.00           H
ATOM   2849  CE2 PHE A 833      71.220  51.930  53.940  1.00  0.00           C
ATOM   2850  HE2 PHE A 833      71.070  52.060  52.880  1.00  0.00           H
ATOM   2851  C   PHE A 833      69.030  48.530  55.910  1.00  0.00           C
ATOM   2852  O   PHE A 833      69.010  48.240  54.700  1.00  0.00           O
ATOM   2853  N   THR A 834      69.560  47.700  56.770  1.00  0.00           N
ATOM   2854  HN  THR A 834      69.430  47.880  57.750  1.00  0.00           H
ATOM   2855  CA  THR A 834      70.320  46.430  56.520  1.00  0.00           C
ATOM   2856  HA  THR A 834      71.160  46.840  55.970  1.00  0.00           H
ATOM   2857  CB  THR A 834      70.770  45.880  57.820  1.00  0.00           C
ATOM   2858  HB  THR A 834      69.880  45.680  58.480  1.00  0.00           H
ATOM   2859  OG1 THR A 834      71.690  46.750  58.470  1.00  0.00           O
ATOM   2860  HG1 THR A 834      71.210  47.270  59.120  1.00  0.00           H
ATOM   2861  CG2 THR A 834      71.650  44.650  57.600  1.00  0.00           C
ATOM   2862 HG21 THR A 834      72.410  44.870  56.820  1.00  0.00           H
ATOM   2863 HG22 THR A 834      71.070  43.760  57.300  1.00  0.00           H
ATOM   2864 HG23 THR A 834      72.200  44.390  58.530  1.00  0.00           H
ATOM   2865  C   THR A 834      69.540  45.400  55.730  1.00  0.00           C
ATOM   2866  O   THR A 834      70.030  44.890  54.740  1.00  0.00           O
ATOM   2867  N   THR A 835      68.250  45.220  56.080  1.00  0.00           N
ATOM   2868  HN  THR A 835      67.930  45.770  56.840  1.00  0.00           H
ATOM   2869  CA  THR A 835      67.300  44.270  55.460  1.00  0.00           C
ATOM   2870  HA  THR A 835      67.730  43.280  55.460  1.00  0.00           H
ATOM   2871  CB  THR A 835      66.000  44.290  56.210  1.00  0.00           C
ATOM   2872  HB  THR A 835      65.680  45.310  56.490  1.00  0.00           H
ATOM   2873  OG1 THR A 835      66.200  43.610  57.400  1.00  0.00           O
ATOM   2874  HG1 THR A 835      66.680  44.260  57.900  1.00  0.00           H
ATOM   2875  CG2 THR A 835      64.900  43.530  55.470  1.00  0.00           C
ATOM   2876 HG21 THR A 835      64.530  44.240  54.700  1.00  0.00           H
ATOM   2877 HG22 THR A 835      64.070  43.260  56.150  1.00  0.00           H
ATOM   2878 HG23 THR A 835      65.280  42.570  55.070  1.00  0.00           H
ATOM   2879  C   THR A 835      67.060  44.780  54.020  1.00  0.00           C
ATOM   2880  O   THR A 835      66.990  43.940  53.140  1.00  0.00           O
ATOM   2881  N   PHE A 836      66.840  46.120  53.890  1.00  0.00           N
ATOM   2882  HN  PHE A 836      66.890  46.780  54.630  1.00  0.00           H
ATOM   2883  CA  PHE A 836      66.460  46.710  52.680  1.00  0.00           C
ATOM   2884  HA  PHE A 836      65.780  46.010  52.220  1.00  0.00           H
ATOM   2885  CB  PHE A 836      65.800  48.100  52.830  1.00  0.00           C
ATOM   2886  HB1 PHE A 836      66.400  48.710  53.550  1.00  0.00           H
ATOM   2887  HB2 PHE A 836      64.870  47.970  53.410  1.00  0.00           H
ATOM   2888  CG  PHE A 836      65.700  48.990  51.560  1.00  0.00           C
ATOM   2889  CD1 PHE A 836      64.970  48.650  50.390  1.00  0.00           C
ATOM   2890  HD1 PHE A 836      64.600  47.630  50.340  1.00  0.00           H
ATOM   2891  CE1 PHE A 836      65.100  49.460  49.150  1.00  0.00           C
ATOM   2892  HE1 PHE A 836      64.520  49.220  48.280  1.00  0.00           H
ATOM   2893  CZ  PHE A 836      65.840  50.620  49.180  1.00  0.00           C
ATOM   2894  HZ  PHE A 836      65.850  51.290  48.320  1.00  0.00           H
ATOM   2895  CD2 PHE A 836      66.270  50.290  51.550  1.00  0.00           C
ATOM   2896  HD2 PHE A 836      66.680  50.630  52.490  1.00  0.00           H
ATOM   2897  CE2 PHE A 836      66.330  51.080  50.440  1.00  0.00           C
ATOM   2898  HE2 PHE A 836      66.950  51.970  50.440  1.00  0.00           H
ATOM   2899  C   PHE A 836      67.570  46.440  51.640  1.00  0.00           C
ATOM   2900  O   PHE A 836      67.400  46.010  50.560  1.00  0.00           O
ATOM   2901  N   PHE A 837      68.840  46.720  52.020  1.00  0.00           N
ATOM   2902  HN  PHE A 837      69.060  47.100  52.920  1.00  0.00           H
ATOM   2903  CA  PHE A 837      70.040  46.460  51.220  1.00  0.00           C
ATOM   2904  HA  PHE A 837      69.960  47.100  50.360  1.00  0.00           H
ATOM   2905  CB  PHE A 837      71.310  46.990  51.950  1.00  0.00           C
ATOM   2906  HB1 PHE A 837      71.160  46.630  52.980  1.00  0.00           H
ATOM   2907  HB2 PHE A 837      71.240  48.090  51.900  1.00  0.00           H
ATOM   2908  CG  PHE A 837      72.690  46.570  51.430  1.00  0.00           C
ATOM   2909  CD1 PHE A 837      72.990  46.780  50.040  1.00  0.00           C
ATOM   2910  HD1 PHE A 837      72.310  47.400  49.470  1.00  0.00           H
ATOM   2911  CE1 PHE A 837      74.150  46.250  49.490  1.00  0.00           C
ATOM   2912  HE1 PHE A 837      74.330  46.410  48.430  1.00  0.00           H
ATOM   2913  CZ  PHE A 837      75.070  45.470  50.240  1.00  0.00           C
ATOM   2914  HZ  PHE A 837      75.910  45.010  49.740  1.00  0.00           H
ATOM   2915  CD2 PHE A 837      73.600  45.700  52.100  1.00  0.00           C
ATOM   2916  HD2 PHE A 837      73.450  45.480  53.150  1.00  0.00           H
ATOM   2917  CE2 PHE A 837      74.770  45.160  51.530  1.00  0.00           C
ATOM   2918  HE2 PHE A 837      75.350  44.540  52.210  1.00  0.00           H
ATOM   2919  C   PHE A 837      70.220  44.960  50.880  1.00  0.00           C
ATOM   2920  O   PHE A 837      70.330  44.620  49.690  1.00  0.00           O
ATOM   2921  N   LEU A 838      70.210  44.030  51.830  1.00  0.00           N
ATOM   2922  HN  LEU A 838      70.060  44.220  52.800  1.00  0.00           H
ATOM   2923  CA  LEU A 838      70.290  42.560  51.530  1.00  0.00           C
ATOM   2924  HA  LEU A 838      71.230  42.510  51.000  1.00  0.00           H
ATOM   2925  CB  LEU A 838      70.110  41.720  52.860  1.00  0.00           C
ATOM   2926  HB1 LEU A 838      70.030  40.680  52.490  1.00  0.00           H
ATOM   2927  HB2 LEU A 838      69.150  41.930  53.390  1.00  0.00           H
ATOM   2928  CG  LEU A 838      71.300  41.790  53.820  1.00  0.00           C
ATOM   2929  HG  LEU A 838      71.300  42.740  54.400  1.00  0.00           H
ATOM   2930  CD1 LEU A 838      71.220  40.690  54.830  1.00  0.00           C
ATOM   2931 HD11 LEU A 838      71.900  40.940  55.670  1.00  0.00           H
ATOM   2932 HD12 LEU A 838      71.560  39.750  54.330  1.00  0.00           H
ATOM   2933 HD13 LEU A 838      70.220  40.570  55.330  1.00  0.00           H
ATOM   2934  CD2 LEU A 838      72.760  41.790  53.120  1.00  0.00           C
ATOM   2935 HD21 LEU A 838      72.910  42.770  52.630  1.00  0.00           H
ATOM   2936 HD22 LEU A 838      72.800  41.030  52.330  1.00  0.00           H
ATOM   2937 HD23 LEU A 838      73.560  41.810  53.900  1.00  0.00           H
ATOM   2938  C   LEU A 838      69.270  42.030  50.540  1.00  0.00           C
ATOM   2939  O   LEU A 838      69.560  41.330  49.530  1.00  0.00           O
ATOM   2940  N   SER A 839      67.990  42.380  50.780  1.00  0.00           N
ATOM   2941  HN  SER A 839      67.790  43.020  51.520  1.00  0.00           H
ATOM   2942  CA  SER A 839      66.870  41.960  49.900  1.00  0.00           C
ATOM   2943  HA  SER A 839      66.940  40.890  49.870  1.00  0.00           H
ATOM   2944  CB  SER A 839      65.460  42.220  50.610  1.00  0.00           C
ATOM   2945  HB1 SER A 839      65.550  41.750  51.600  1.00  0.00           H
ATOM   2946  HB2 SER A 839      64.670  41.750  50.010  1.00  0.00           H
ATOM   2947  OG  SER A 839      65.260  43.630  50.890  1.00  0.00           O
ATOM   2948  HG1 SER A 839      65.770  43.970  51.630  1.00  0.00           H
ATOM   2949  C   SER A 839      66.880  42.590  48.480  1.00  0.00           C
ATOM   2950  O   SER A 839      66.480  41.940  47.510  1.00  0.00           O
ATOM   2951  N   SER A 840      67.270  43.860  48.410  1.00  0.00           N
ATOM   2952  HN  SER A 840      67.450  44.340  49.270  1.00  0.00           H
ATOM   2953  CA  SER A 840      67.550  44.540  47.180  1.00  0.00           C
ATOM   2954  HA  SER A 840      66.660  44.510  46.570  1.00  0.00           H
ATOM   2955  CB  SER A 840      67.810  46.060  47.370  1.00  0.00           C
ATOM   2956  HB1 SER A 840      68.100  46.570  46.430  1.00  0.00           H
ATOM   2957  HB2 SER A 840      68.660  46.150  48.080  1.00  0.00           H
ATOM   2958  OG  SER A 840      66.690  46.760  47.930  1.00  0.00           O
ATOM   2959  HG1 SER A 840      66.690  46.400  48.820  1.00  0.00           H
ATOM   2960  C   SER A 840      68.740  43.970  46.370  1.00  0.00           C
ATOM   2961  O   SER A 840      68.740  43.700  45.170  1.00  0.00           O
ATOM   2962  N   PHE A 841      69.790  43.690  47.140  1.00  0.00           N
ATOM   2963  HN  PHE A 841      69.840  44.030  48.080  1.00  0.00           H
ATOM   2964  CA  PHE A 841      70.970  43.000  46.670  1.00  0.00           C
ATOM   2965  HA  PHE A 841      71.430  43.640  45.930  1.00  0.00           H
ATOM   2966  CB  PHE A 841      71.940  42.950  47.900  1.00  0.00           C
ATOM   2967  HB1 PHE A 841      71.450  42.410  48.740  1.00  0.00           H
ATOM   2968  HB2 PHE A 841      72.130  44.010  48.190  1.00  0.00           H
ATOM   2969  CG  PHE A 841      73.270  42.350  47.690  1.00  0.00           C
ATOM   2970  CD1 PHE A 841      73.690  41.130  48.360  1.00  0.00           C
ATOM   2971  HD1 PHE A 841      72.980  40.680  49.040  1.00  0.00           H
ATOM   2972  CE1 PHE A 841      75.000  40.650  48.220  1.00  0.00           C
ATOM   2973  HE1 PHE A 841      75.110  39.720  48.780  1.00  0.00           H
ATOM   2974  CZ  PHE A 841      75.910  41.350  47.460  1.00  0.00           C
ATOM   2975  HZ  PHE A 841      76.950  41.100  47.350  1.00  0.00           H
ATOM   2976  CD2 PHE A 841      74.260  43.050  46.840  1.00  0.00           C
ATOM   2977  HD2 PHE A 841      74.060  43.990  46.360  1.00  0.00           H
ATOM   2978  CE2 PHE A 841      75.530  42.520  46.790  1.00  0.00           C
ATOM   2979  HE2 PHE A 841      76.260  43.090  46.230  1.00  0.00           H
ATOM   2980  C   PHE A 841      70.790  41.570  46.090  1.00  0.00           C
ATOM   2981  O   PHE A 841      71.330  41.190  45.060  1.00  0.00           O
ATOM   2982  N   LEU A 842      70.070  40.770  46.880  1.00  0.00           N
ATOM   2983  HN  LEU A 842      69.660  41.210  47.680  1.00  0.00           H
ATOM   2984  CA  LEU A 842      69.710  39.410  46.420  1.00  0.00           C
ATOM   2985  HA  LEU A 842      70.560  38.790  46.210  1.00  0.00           H
ATOM   2986  CB  LEU A 842      68.980  38.540  47.500  1.00  0.00           C
ATOM   2987  HB1 LEU A 842      68.430  37.640  47.130  1.00  0.00           H
ATOM   2988  HB2 LEU A 842      68.230  39.160  48.050  1.00  0.00           H
ATOM   2989  CG  LEU A 842      69.980  37.880  48.530  1.00  0.00           C
ATOM   2990  HG  LEU A 842      70.670  38.610  49.030  1.00  0.00           H
ATOM   2991  CD1 LEU A 842      69.230  37.230  49.670  1.00  0.00           C
ATOM   2992 HD11 LEU A 842      68.450  37.880  50.110  1.00  0.00           H
ATOM   2993 HD12 LEU A 842      70.020  37.100  50.440  1.00  0.00           H
ATOM   2994 HD13 LEU A 842      68.670  36.320  49.380  1.00  0.00           H
ATOM   2995  CD2 LEU A 842      71.030  36.910  47.920  1.00  0.00           C
ATOM   2996 HD21 LEU A 842      71.750  36.670  48.720  1.00  0.00           H
ATOM   2997 HD22 LEU A 842      71.680  37.380  47.150  1.00  0.00           H
ATOM   2998 HD23 LEU A 842      70.560  35.980  47.510  1.00  0.00           H
ATOM   2999  C   LEU A 842      68.840  39.360  45.190  1.00  0.00           C
ATOM   3000  O   LEU A 842      68.910  38.470  44.300  1.00  0.00           O
ATOM   3001  N   LYS A 843      67.950  40.370  45.070  1.00  0.00           N
ATOM   3002  HN  LYS A 843      67.730  41.040  45.780  1.00  0.00           H
ATOM   3003  CA  LYS A 843      67.160  40.560  43.870  1.00  0.00           C
ATOM   3004  HA  LYS A 843      66.670  39.600  43.840  1.00  0.00           H
ATOM   3005  CB  LYS A 843      66.060  41.600  44.160  1.00  0.00           C
ATOM   3006  HB1 LYS A 843      66.400  42.630  44.370  1.00  0.00           H
ATOM   3007  HB2 LYS A 843      65.550  41.320  45.100  1.00  0.00           H
ATOM   3008  CG  LYS A 843      65.110  41.700  43.010  1.00  0.00           C
ATOM   3009  HG1 LYS A 843      65.600  42.160  42.110  1.00  0.00           H
ATOM   3010  HG2 LYS A 843      64.420  42.530  43.270  1.00  0.00           H
ATOM   3011  CD  LYS A 843      64.380  40.400  42.550  1.00  0.00           C
ATOM   3012  HD1 LYS A 843      63.540  40.240  43.260  1.00  0.00           H
ATOM   3013  HD2 LYS A 843      65.140  39.630  42.780  1.00  0.00           H
ATOM   3014  CE  LYS A 843      63.960  40.510  41.070  1.00  0.00           C
ATOM   3015  HE1 LYS A 843      64.910  40.580  40.520  1.00  0.00           H
ATOM   3016  HE2 LYS A 843      63.070  41.190  40.970  1.00  0.00           H
ATOM   3017  NZ  LYS A 843      63.480  39.160  40.570  1.00  0.00           N
ATOM   3018  HZ1 LYS A 843      62.500  39.060  40.910  1.00  0.00           H
ATOM   3019  HZ2 LYS A 843      64.040  38.330  40.840  1.00  0.00           H
ATOM   3020  HZ3 LYS A 843      63.370  39.250  39.540  1.00  0.00           H
ATOM   3021  C   LYS A 843      67.860  40.840  42.550  1.00  0.00           C
ATOM   3022  O   LYS A 843      67.520  40.470  41.470  1.00  0.00           O
ATOM   3023  N   GLN A 844      69.040  41.530  42.660  1.00  0.00           N
ATOM   3024  HN  GLN A 844      69.520  41.840  43.470  1.00  0.00           H
ATOM   3025  CA  GLN A 844      69.920  41.870  41.500  1.00  0.00           C
ATOM   3026  HA  GLN A 844      69.390  41.870  40.560  1.00  0.00           H
ATOM   3027  CB  GLN A 844      70.460  43.230  41.570  1.00  0.00           C
ATOM   3028  HB1 GLN A 844      71.090  43.360  40.660  1.00  0.00           H
ATOM   3029  HB2 GLN A 844      71.020  43.310  42.530  1.00  0.00           H
ATOM   3030  CG  GLN A 844      69.470  44.450  41.670  1.00  0.00           C
ATOM   3031  HG1 GLN A 844      69.940  45.420  41.410  1.00  0.00           H
ATOM   3032  HG2 GLN A 844      69.120  44.540  42.720  1.00  0.00           H
ATOM   3033  CD  GLN A 844      68.270  44.350  40.710  1.00  0.00           C
ATOM   3034  OE1 GLN A 844      67.100  44.410  41.060  1.00  0.00           O
ATOM   3035  NE2 GLN A 844      68.570  44.150  39.380  1.00  0.00           N
ATOM   3036 HE21 GLN A 844      67.830  43.830  38.780  1.00  0.00           H
ATOM   3037 HE22 GLN A 844      69.490  43.960  39.070  1.00  0.00           H
ATOM   3038  C   GLN A 844      70.990  40.790  41.360  1.00  0.00           C
ATOM   3039  O   GLN A 844      71.940  40.990  40.590  1.00  0.00           O
ATOM   3040  N   PHE A 845      70.880  39.620  42.060  1.00  0.00           N
ATOM   3041  HN  PHE A 845      70.100  39.510  42.670  1.00  0.00           H
ATOM   3042  CA  PHE A 845      71.930  38.610  42.060  1.00  0.00           C
ATOM   3043  HA  PHE A 845      72.790  39.250  41.950  1.00  0.00           H
ATOM   3044  CB  PHE A 845      71.860  37.900  43.460  1.00  0.00           C
ATOM   3045  HB1 PHE A 845      70.960  37.280  43.600  1.00  0.00           H
ATOM   3046  HB2 PHE A 845      71.920  38.720  44.210  1.00  0.00           H
ATOM   3047  CG  PHE A 845      73.070  37.010  43.640  1.00  0.00           C
ATOM   3048  CD1 PHE A 845      74.230  37.560  44.200  1.00  0.00           C
ATOM   3049  HD1 PHE A 845      74.280  38.640  44.300  1.00  0.00           H
ATOM   3050  CE1 PHE A 845      75.350  36.780  44.500  1.00  0.00           C
ATOM   3051  HE1 PHE A 845      76.310  37.200  44.790  1.00  0.00           H
ATOM   3052  CZ  PHE A 845      75.150  35.390  44.490  1.00  0.00           C
ATOM   3053  HZ  PHE A 845      75.950  34.740  44.820  1.00  0.00           H
ATOM   3054  CD2 PHE A 845      72.940  35.610  43.650  1.00  0.00           C
ATOM   3055  HD2 PHE A 845      72.000  35.220  43.320  1.00  0.00           H
ATOM   3056  CE2 PHE A 845      73.970  34.790  44.030  1.00  0.00           C
ATOM   3057  HE2 PHE A 845      73.870  33.710  44.110  1.00  0.00           H
ATOM   3058  C   PHE A 845      71.800  37.690  40.840  1.00  0.00           C
ATOM   3059  O   PHE A 845      72.630  36.850  40.590  1.00  0.00           O
ATOM   3060  N   LYS A 846      70.660  37.750  40.110  1.00  0.00           N
ATOM   3061  HN  LYS A 846      69.970  38.430  40.360  1.00  0.00           H
ATOM   3062  CA  LYS A 846      70.240  36.840  39.090  1.00  0.00           C
ATOM   3063  HA  LYS A 846      70.250  35.850  39.530  1.00  0.00           H
ATOM   3064  CB  LYS A 846      68.840  37.050  38.630  1.00  0.00           C
ATOM   3065  HB1 LYS A 846      68.710  38.080  38.230  1.00  0.00           H
ATOM   3066  HB2 LYS A 846      68.180  37.080  39.530  1.00  0.00           H
ATOM   3067  CG  LYS A 846      68.410  35.910  37.600  1.00  0.00           C
ATOM   3068  HG1 LYS A 846      68.860  34.960  37.950  1.00  0.00           H
ATOM   3069  HG2 LYS A 846      68.760  36.130  36.570  1.00  0.00           H
ATOM   3070  CD  LYS A 846      66.890  35.820  37.590  1.00  0.00           C
ATOM   3071  HD1 LYS A 846      66.690  35.170  36.710  1.00  0.00           H
ATOM   3072  HD2 LYS A 846      66.590  36.840  37.290  1.00  0.00           H
ATOM   3073  CE  LYS A 846      66.160  35.430  38.920  1.00  0.00           C
ATOM   3074  HE1 LYS A 846      66.330  36.260  39.650  1.00  0.00           H
ATOM   3075  HE2 LYS A 846      66.620  34.550  39.420  1.00  0.00           H
ATOM   3076  NZ  LYS A 846      64.760  35.100  38.660  1.00  0.00           N
ATOM   3077  HZ1 LYS A 846      64.570  34.440  37.870  1.00  0.00           H
ATOM   3078  HZ2 LYS A 846      64.200  35.960  38.500  1.00  0.00           H
ATOM   3079  HZ3 LYS A 846      64.430  34.600  39.500  1.00  0.00           H
ATOM   3080  C   LYS A 846      71.220  36.730  37.930  1.00  0.00           C
ATOM   3081  O   LYS A 846      71.410  35.590  37.440  1.00  0.00           O
ATOM   3082  N   THR A 847      71.920  37.830  37.570  1.00  0.00           N
ATOM   3083  HN  THR A 847      71.780  38.670  38.100  1.00  0.00           H
ATOM   3084  CA  THR A 847      72.910  37.850  36.470  1.00  0.00           C
ATOM   3085  HA  THR A 847      72.730  37.000  35.830  1.00  0.00           H
ATOM   3086  CB  THR A 847      72.640  39.030  35.480  1.00  0.00           C
ATOM   3087  HB  THR A 847      73.330  39.150  34.620  1.00  0.00           H
ATOM   3088  OG1 THR A 847      72.650  40.220  36.170  1.00  0.00           O
ATOM   3089  HG1 THR A 847      71.940  40.290  36.820  1.00  0.00           H
ATOM   3090  CG2 THR A 847      71.200  38.840  34.940  1.00  0.00           C
ATOM   3091 HG21 THR A 847      70.720  39.660  34.380  1.00  0.00           H
ATOM   3092 HG22 THR A 847      70.520  38.770  35.810  1.00  0.00           H
ATOM   3093 HG23 THR A 847      70.990  37.950  34.310  1.00  0.00           H
ATOM   3094  C   THR A 847      74.400  37.910  36.960  1.00  0.00           C
ATOM   3095  O   THR A 847      75.310  37.940  36.130  1.00  0.00           O
ATOM   3096  N   LYS A 848      74.650  37.710  38.320  1.00  0.00           N
ATOM   3097  HN  LYS A 848      73.830  37.510  38.840  1.00  0.00           H
ATOM   3098  CA  LYS A 848      75.990  37.740  38.930  1.00  0.00           C
ATOM   3099  HA  LYS A 848      76.480  38.670  38.650  1.00  0.00           H
ATOM   3100  CB  LYS A 848      76.010  37.830  40.520  1.00  0.00           C
ATOM   3101  HB1 LYS A 848      77.010  37.510  40.900  1.00  0.00           H
ATOM   3102  HB2 LYS A 848      75.320  37.090  40.980  1.00  0.00           H
ATOM   3103  CG  LYS A 848      75.630  39.130  41.120  1.00  0.00           C
ATOM   3104  HG1 LYS A 848      75.750  39.050  42.220  1.00  0.00           H
ATOM   3105  HG2 LYS A 848      74.550  39.370  41.060  1.00  0.00           H
ATOM   3106  CD  LYS A 848      76.480  40.350  40.600  1.00  0.00           C
ATOM   3107  HD1 LYS A 848      76.430  40.510  39.500  1.00  0.00           H
ATOM   3108  HD2 LYS A 848      77.580  40.200  40.620  1.00  0.00           H
ATOM   3109  CE  LYS A 848      76.310  41.780  41.160  1.00  0.00           C
ATOM   3110  HE1 LYS A 848      76.710  41.860  42.200  1.00  0.00           H
ATOM   3111  HE2 LYS A 848      75.260  42.130  41.080  1.00  0.00           H
ATOM   3112  NZ  LYS A 848      77.140  42.680  40.330  1.00  0.00           N
ATOM   3113  HZ1 LYS A 848      78.140  42.430  40.430  1.00  0.00           H
ATOM   3114  HZ2 LYS A 848      76.950  43.680  40.590  1.00  0.00           H
ATOM   3115  HZ3 LYS A 848      76.810  42.520  39.360  1.00  0.00           H
ATOM   3116  C   LYS A 848      76.960  36.720  38.410  1.00  0.00           C
ATOM   3117  O   LYS A 848      76.840  35.580  38.740  1.00  0.00           O
ATOM   3118  N   ARG A 849      77.880  37.160  37.630  1.00  0.00           N
ATOM   3119  HN  ARG A 849      77.860  38.120  37.350  1.00  0.00           H
ATOM   3120  CA  ARG A 849      79.000  36.340  37.180  1.00  0.00           C
ATOM   3121  HA  ARG A 849      78.540  35.600  36.540  1.00  0.00           H
ATOM   3122  CB  ARG A 849      79.980  37.160  36.300  1.00  0.00           C
ATOM   3123  HB1 ARG A 849      80.940  36.600  36.130  1.00  0.00           H
ATOM   3124  HB2 ARG A 849      80.360  38.080  36.780  1.00  0.00           H
ATOM   3125  CG  ARG A 849      79.290  37.450  34.870  1.00  0.00           C
ATOM   3126  HG1 ARG A 849      78.440  38.130  35.020  1.00  0.00           H
ATOM   3127  HG2 ARG A 849      78.820  36.490  34.530  1.00  0.00           H
ATOM   3128  CD  ARG A 849      80.400  37.800  33.920  1.00  0.00           C
ATOM   3129  HD1 ARG A 849      81.020  36.970  33.520  1.00  0.00           H
ATOM   3130  HD2 ARG A 849      81.110  38.590  34.250  1.00  0.00           H
ATOM   3131  NE  ARG A 849      79.720  38.270  32.690  1.00  0.00           N
ATOM   3132  HE  ARG A 849      79.630  37.620  31.940  1.00  0.00           H
ATOM   3133  CZ  ARG A 849      79.160  39.490  32.440  1.00  0.00           C
ATOM   3134  NH1 ARG A 849      79.350  40.570  33.130  1.00  0.00           N
ATOM   3135 HH11 ARG A 849      79.970  40.600  33.920  1.00  0.00           H
ATOM   3136 HH12 ARG A 849      78.800  41.360  32.870  1.00  0.00           H
ATOM   3137  NH2 ARG A 849      78.420  39.680  31.370  1.00  0.00           N
ATOM   3138 HH21 ARG A 849      78.110  38.940  30.750  1.00  0.00           H
ATOM   3139 HH22 ARG A 849      77.960  40.530  31.160  1.00  0.00           H
ATOM   3140  C   ARG A 849      79.900  35.610  38.200  1.00  0.00           C
ATOM   3141  O   ARG A 849      79.990  35.980  39.350  1.00  0.00           O
ATOM   3142  N   TYR A 850      80.460  34.490  37.740  1.00  0.00           N
ATOM   3143  HN  TYR A 850      80.300  34.350  36.770  1.00  0.00           H
ATOM   3144  CA  TYR A 850      81.210  33.460  38.540  1.00  0.00           C
ATOM   3145  HA  TYR A 850      81.790  32.860  37.860  1.00  0.00           H
ATOM   3146  CB  TYR A 850      82.170  34.070  39.600  1.00  0.00           C
ATOM   3147  HB1 TYR A 850      81.700  34.900  40.180  1.00  0.00           H
ATOM   3148  HB2 TYR A 850      82.980  34.620  39.080  1.00  0.00           H
ATOM   3149  CG  TYR A 850      82.800  33.090  40.550  1.00  0.00           C
ATOM   3150  CD1 TYR A 850      83.790  32.210  40.200  1.00  0.00           C
ATOM   3151  HD1 TYR A 850      83.940  32.000  39.140  1.00  0.00           H
ATOM   3152  CE1 TYR A 850      84.460  31.360  41.100  1.00  0.00           C
ATOM   3153  HE1 TYR A 850      85.180  30.650  40.740  1.00  0.00           H
ATOM   3154  CZ  TYR A 850      84.170  31.510  42.450  1.00  0.00           C
ATOM   3155  OH  TYR A 850      84.820  30.660  43.370  1.00  0.00           O
ATOM   3156  HH  TYR A 850      85.550  30.190  42.960  1.00  0.00           H
ATOM   3157  CD2 TYR A 850      82.530  33.190  41.920  1.00  0.00           C
ATOM   3158  HD2 TYR A 850      81.730  33.850  42.240  1.00  0.00           H
ATOM   3159  CE2 TYR A 850      83.200  32.370  42.890  1.00  0.00           C
ATOM   3160  HE2 TYR A 850      82.970  32.470  43.950  1.00  0.00           H
ATOM   3161  C   TYR A 850      80.320  32.350  39.100  1.00  0.00           C
ATOM   3162  O   TYR A 850      80.600  31.140  39.040  1.00  0.00           O
ATOM   3163  N   PHE A 851      79.180  32.790  39.670  1.00  0.00           N
ATOM   3164  HN  PHE A 851      78.930  33.730  39.860  1.00  0.00           H
ATOM   3165  CA  PHE A 851      78.280  31.910  40.390  1.00  0.00           C
ATOM   3166  HA  PHE A 851      78.880  31.200  40.920  1.00  0.00           H
ATOM   3167  CB  PHE A 851      77.330  32.730  41.340  1.00  0.00           C
ATOM   3168  HB1 PHE A 851      76.710  32.100  42.000  1.00  0.00           H
ATOM   3169  HB2 PHE A 851      76.650  33.310  40.660  1.00  0.00           H
ATOM   3170  CG  PHE A 851      78.150  33.680  42.160  1.00  0.00           C
ATOM   3171  CD1 PHE A 851      78.220  35.020  41.890  1.00  0.00           C
ATOM   3172  HD1 PHE A 851      77.570  35.350  41.080  1.00  0.00           H
ATOM   3173  CE1 PHE A 851      78.940  35.890  42.720  1.00  0.00           C
ATOM   3174  HE1 PHE A 851      78.950  36.950  42.530  1.00  0.00           H
ATOM   3175  CZ  PHE A 851      79.600  35.360  43.920  1.00  0.00           C
ATOM   3176  HZ  PHE A 851      80.070  36.050  44.600  1.00  0.00           H
ATOM   3177  CD2 PHE A 851      78.810  33.170  43.260  1.00  0.00           C
ATOM   3178  HD2 PHE A 851      78.630  32.130  43.430  1.00  0.00           H
ATOM   3179  CE2 PHE A 851      79.500  34.010  44.170  1.00  0.00           C
ATOM   3180  HE2 PHE A 851      79.910  33.640  45.110  1.00  0.00           H
ATOM   3181  C   PHE A 851      77.470  31.110  39.270  1.00  0.00           C
ATOM   3182  O   PHE A 851      76.990  31.790  38.330  1.00  0.00           O
ATOM   3183  N   PRO A 852      77.280  29.810  39.250  1.00  0.00           N
ATOM   3184  CD  PRO A 852      78.010  28.890  40.190  1.00  0.00           C
ATOM   3185  HD1 PRO A 852      77.660  29.140  41.230  1.00  0.00           H
ATOM   3186  HD2 PRO A 852      79.100  29.100  40.150  1.00  0.00           H
ATOM   3187  CA  PRO A 852      76.300  29.010  38.390  1.00  0.00           C
ATOM   3188  HA  PRO A 852      76.680  29.200  37.400  1.00  0.00           H
ATOM   3189  CB  PRO A 852      76.370  27.560  38.800  1.00  0.00           C
ATOM   3190  HB1 PRO A 852      76.350  26.920  37.890  1.00  0.00           H
ATOM   3191  HB2 PRO A 852      75.550  27.200  39.450  1.00  0.00           H
ATOM   3192  CG  PRO A 852      77.600  27.500  39.750  1.00  0.00           C
ATOM   3193  HG1 PRO A 852      77.420  26.840  40.610  1.00  0.00           H
ATOM   3194  HG2 PRO A 852      78.360  27.000  39.110  1.00  0.00           H
ATOM   3195  C   PRO A 852      74.890  29.560  38.220  1.00  0.00           C
ATOM   3196  O   PRO A 852      74.240  29.940  39.210  1.00  0.00           O
ATOM   3197  N   THR A 853      74.460  29.690  36.920  1.00  0.00           N
ATOM   3198  HN  THR A 853      75.080  29.340  36.220  1.00  0.00           H
ATOM   3199  CA  THR A 853      73.230  30.360  36.560  1.00  0.00           C
ATOM   3200  HA  THR A 853      73.380  31.360  36.950  1.00  0.00           H
ATOM   3201  CB  THR A 853      72.920  30.570  35.100  1.00  0.00           C
ATOM   3202  HB  THR A 853      72.040  31.250  34.980  1.00  0.00           H
ATOM   3203  OG1 THR A 853      72.620  29.370  34.320  1.00  0.00           O
ATOM   3204  HG1 THR A 853      71.840  29.540  33.790  1.00  0.00           H
ATOM   3205  CG2 THR A 853      74.020  31.200  34.400  1.00  0.00           C
ATOM   3206 HG21 THR A 853      73.890  31.140  33.300  1.00  0.00           H
ATOM   3207 HG22 THR A 853      74.980  30.670  34.580  1.00  0.00           H
ATOM   3208 HG23 THR A 853      74.110  32.270  34.660  1.00  0.00           H
ATOM   3209  C   THR A 853      71.930  29.790  37.260  1.00  0.00           C
ATOM   3210  O   THR A 853      71.070  30.560  37.750  1.00  0.00           O
ATOM   3211  N   LYS A 854      71.760  28.440  37.360  1.00  0.00           N
ATOM   3212  HN  LYS A 854      72.410  27.770  36.980  1.00  0.00           H
ATOM   3213  CA  LYS A 854      70.530  27.880  37.940  1.00  0.00           C
ATOM   3214  HA  LYS A 854      69.700  28.500  37.630  1.00  0.00           H
ATOM   3215  CB  LYS A 854      70.370  26.370  37.660  1.00  0.00           C
ATOM   3216  HB1 LYS A 854      69.380  25.950  37.960  1.00  0.00           H
ATOM   3217  HB2 LYS A 854      71.060  25.720  38.240  1.00  0.00           H
ATOM   3218  CG  LYS A 854      70.500  26.060  36.210  1.00  0.00           C
ATOM   3219  HG1 LYS A 854      70.220  24.990  36.140  1.00  0.00           H
ATOM   3220  HG2 LYS A 854      71.560  26.170  35.870  1.00  0.00           H
ATOM   3221  CD  LYS A 854      69.640  26.870  35.300  1.00  0.00           C
ATOM   3222  HD1 LYS A 854      69.610  26.550  34.250  1.00  0.00           H
ATOM   3223  HD2 LYS A 854      69.860  27.970  35.360  1.00  0.00           H
ATOM   3224  CE  LYS A 854      68.130  26.740  35.680  1.00  0.00           C
ATOM   3225  HE1 LYS A 854      67.990  26.930  36.760  1.00  0.00           H
ATOM   3226  HE2 LYS A 854      67.790  25.680  35.500  1.00  0.00           H
ATOM   3227  NZ  LYS A 854      67.370  27.660  34.870  1.00  0.00           N
ATOM   3228  HZ1 LYS A 854      67.400  27.380  33.870  1.00  0.00           H
ATOM   3229  HZ2 LYS A 854      67.760  28.610  35.000  1.00  0.00           H
ATOM   3230  HZ3 LYS A 854      66.360  27.680  35.140  1.00  0.00           H
ATOM   3231  C   LYS A 854      70.570  28.090  39.430  1.00  0.00           C
ATOM   3232  O   LYS A 854      69.550  28.420  39.970  1.00  0.00           O
ATOM   3233  N   VAL A 855      71.850  27.990  40.080  1.00  0.00           N
ATOM   3234  HN  VAL A 855      72.630  27.630  39.570  1.00  0.00           H
ATOM   3235  CA  VAL A 855      72.070  28.200  41.510  1.00  0.00           C
ATOM   3236  HA  VAL A 855      71.450  27.530  42.090  1.00  0.00           H
ATOM   3237  CB  VAL A 855      73.520  27.860  41.880  1.00  0.00           C
ATOM   3238  HB  VAL A 855      74.210  28.500  41.290  1.00  0.00           H
ATOM   3239  CG1 VAL A 855      73.930  28.260  43.370  1.00  0.00           C
ATOM   3240 HG11 VAL A 855      74.870  27.750  43.670  1.00  0.00           H
ATOM   3241 HG12 VAL A 855      73.200  27.730  44.010  1.00  0.00           H
ATOM   3242 HG13 VAL A 855      73.940  29.370  43.500  1.00  0.00           H
ATOM   3243  CG2 VAL A 855      73.870  26.390  41.710  1.00  0.00           C
ATOM   3244 HG21 VAL A 855      74.800  26.030  42.230  1.00  0.00           H
ATOM   3245 HG22 VAL A 855      73.880  26.140  40.630  1.00  0.00           H
ATOM   3246 HG23 VAL A 855      72.990  25.870  42.140  1.00  0.00           H
ATOM   3247  C   VAL A 855      71.770  29.560  42.020  1.00  0.00           C
ATOM   3248  O   VAL A 855      70.980  29.820  42.940  1.00  0.00           O
ATOM   3249  N   ARG A 856      72.370  30.460  41.270  1.00  0.00           N
ATOM   3250  HN  ARG A 856      72.870  30.160  40.470  1.00  0.00           H
ATOM   3251  CA  ARG A 856      72.130  31.890  41.600  1.00  0.00           C
ATOM   3252  HA  ARG A 856      72.340  31.990  42.660  1.00  0.00           H
ATOM   3253  CB  ARG A 856      73.240  32.800  40.980  1.00  0.00           C
ATOM   3254  HB1 ARG A 856      74.210  32.290  41.200  1.00  0.00           H
ATOM   3255  HB2 ARG A 856      73.310  33.760  41.540  1.00  0.00           H
ATOM   3256  CG  ARG A 856      73.060  33.180  39.550  1.00  0.00           C
ATOM   3257  HG1 ARG A 856      72.170  33.850  39.600  1.00  0.00           H
ATOM   3258  HG2 ARG A 856      72.810  32.350  38.860  1.00  0.00           H
ATOM   3259  CD  ARG A 856      74.260  33.910  38.910  1.00  0.00           C
ATOM   3260  HD1 ARG A 856      75.130  33.210  38.920  1.00  0.00           H
ATOM   3261  HD2 ARG A 856      74.450  34.760  39.600  1.00  0.00           H
ATOM   3262  NE  ARG A 856      73.870  34.340  37.580  1.00  0.00           N
ATOM   3263  HE  ARG A 856      72.970  34.770  37.460  1.00  0.00           H
ATOM   3264  CZ  ARG A 856      74.780  34.400  36.600  1.00  0.00           C
ATOM   3265  NH1 ARG A 856      75.960  33.730  36.560  1.00  0.00           N
ATOM   3266 HH11 ARG A 856      76.200  33.130  37.310  1.00  0.00           H
ATOM   3267 HH12 ARG A 856      76.530  33.780  35.740  1.00  0.00           H
ATOM   3268  NH2 ARG A 856      74.400  34.880  35.440  1.00  0.00           N
ATOM   3269 HH21 ARG A 856      75.110  34.900  34.730  1.00  0.00           H
ATOM   3270 HH22 ARG A 856      73.450  35.120  35.280  1.00  0.00           H
ATOM   3271  C   ARG A 856      70.740  32.410  41.250  1.00  0.00           C
ATOM   3272  O   ARG A 856      70.260  33.260  41.970  1.00  0.00           O
ATOM   3273  N   SER A 857      70.080  32.080  40.200  1.00  0.00           N
ATOM   3274  HN  SER A 857      70.520  31.500  39.520  1.00  0.00           H
ATOM   3275  CA  SER A 857      68.670  32.310  40.100  1.00  0.00           C
ATOM   3276  HA  SER A 857      68.530  33.370  40.180  1.00  0.00           H
ATOM   3277  CB  SER A 857      68.090  31.810  38.730  1.00  0.00           C
ATOM   3278  HB1 SER A 857      68.310  30.740  38.620  1.00  0.00           H
ATOM   3279  HB2 SER A 857      68.720  32.290  37.960  1.00  0.00           H
ATOM   3280  OG  SER A 857      66.740  32.090  38.400  1.00  0.00           O
ATOM   3281  HG1 SER A 857      66.650  31.600  37.580  1.00  0.00           H
ATOM   3282  C   SER A 857      67.780  31.810  41.230  1.00  0.00           C
ATOM   3283  O   SER A 857      66.920  32.570  41.750  1.00  0.00           O
ATOM   3284  N   THR A 858      68.030  30.590  41.610  1.00  0.00           N
ATOM   3285  HN  THR A 858      68.690  29.940  41.230  1.00  0.00           H
ATOM   3286  CA  THR A 858      67.300  29.960  42.700  1.00  0.00           C
ATOM   3287  HA  THR A 858      66.280  30.100  42.390  1.00  0.00           H
ATOM   3288  CB  THR A 858      67.530  28.480  42.870  1.00  0.00           C
ATOM   3289  HB  THR A 858      68.620  28.330  42.990  1.00  0.00           H
ATOM   3290  OG1 THR A 858      67.040  27.870  41.720  1.00  0.00           O
ATOM   3291  HG1 THR A 858      67.670  28.000  41.020  1.00  0.00           H
ATOM   3292  CG2 THR A 858      66.820  27.800  44.090  1.00  0.00           C
ATOM   3293 HG21 THR A 858      67.110  28.280  45.040  1.00  0.00           H
ATOM   3294 HG22 THR A 858      67.170  26.740  44.120  1.00  0.00           H
ATOM   3295 HG23 THR A 858      65.730  27.900  44.220  1.00  0.00           H
ATOM   3296  C   THR A 858      67.400  30.640  44.050  1.00  0.00           C
ATOM   3297  O   THR A 858      66.340  30.940  44.620  1.00  0.00           O
ATOM   3298  N   ILE A 859      68.620  31.070  44.600  1.00  0.00           N
ATOM   3299  HN  ILE A 859      69.450  30.640  44.240  1.00  0.00           H
ATOM   3300  CA  ILE A 859      68.740  31.900  45.820  1.00  0.00           C
ATOM   3301  HA  ILE A 859      68.050  31.480  46.530  1.00  0.00           H
ATOM   3302  CB  ILE A 859      70.050  31.850  46.560  1.00  0.00           C
ATOM   3303  HB  ILE A 859      69.960  32.460  47.480  1.00  0.00           H
ATOM   3304  CG2 ILE A 859      70.330  30.360  47.120  1.00  0.00           C
ATOM   3305 HG21 ILE A 859      70.480  29.670  46.260  1.00  0.00           H
ATOM   3306 HG22 ILE A 859      69.510  30.050  47.770  1.00  0.00           H
ATOM   3307 HG23 ILE A 859      71.290  30.540  47.650  1.00  0.00           H
ATOM   3308  CG1 ILE A 859      71.200  32.340  45.680  1.00  0.00           C
ATOM   3309 HG11 ILE A 859      70.990  33.230  45.060  1.00  0.00           H
ATOM   3310 HG12 ILE A 859      71.550  31.550  44.990  1.00  0.00           H
ATOM   3311  CD  ILE A 859      72.300  32.820  46.700  1.00  0.00           C
ATOM   3312  HD1 ILE A 859      71.920  33.640  47.330  1.00  0.00           H
ATOM   3313  HD2 ILE A 859      73.120  33.260  46.080  1.00  0.00           H
ATOM   3314  HD3 ILE A 859      72.780  32.040  47.340  1.00  0.00           H
ATOM   3315  C   ILE A 859      68.260  33.300  45.670  1.00  0.00           C
ATOM   3316  O   ILE A 859      67.890  33.970  46.610  1.00  0.00           O
ATOM   3317  N   SER A 860      68.200  33.760  44.390  1.00  0.00           N
ATOM   3318  HN  SER A 860      68.620  33.220  43.660  1.00  0.00           H
ATOM   3319  CA  SER A 860      67.800  35.080  44.080  1.00  0.00           C
ATOM   3320  HA  SER A 860      68.170  35.720  44.870  1.00  0.00           H
ATOM   3321  CB  SER A 860      68.390  35.650  42.660  1.00  0.00           C
ATOM   3322  HB1 SER A 860      67.960  34.990  41.870  1.00  0.00           H
ATOM   3323  HB2 SER A 860      69.490  35.500  42.570  1.00  0.00           H
ATOM   3324  OG  SER A 860      67.940  36.970  42.290  1.00  0.00           O
ATOM   3325  HG1 SER A 860      68.250  37.550  43.000  1.00  0.00           H
ATOM   3326  C   SER A 860      66.280  35.310  44.110  1.00  0.00           C
ATOM   3327  O   SER A 860      65.890  36.340  44.670  1.00  0.00           O
ATOM   3328  N   ASP A 861      65.430  34.310  43.830  1.00  0.00           N
ATOM   3329  HN  ASP A 861      65.820  33.430  43.590  1.00  0.00           H
ATOM   3330  CA  ASP A 861      63.960  34.490  44.010  1.00  0.00           C
ATOM   3331  HA  ASP A 861      63.720  35.500  43.690  1.00  0.00           H
ATOM   3332  CB  ASP A 861      63.180  33.480  43.090  1.00  0.00           C
ATOM   3333  HB1 ASP A 861      62.080  33.500  43.190  1.00  0.00           H
ATOM   3334  HB2 ASP A 861      63.570  32.480  43.370  1.00  0.00           H
ATOM   3335  CG  ASP A 861      63.510  33.730  41.620  1.00  0.00           C
ATOM   3336  OD1 ASP A 861      63.040  32.900  40.800  1.00  0.00           O
ATOM   3337  OD2 ASP A 861      64.010  34.820  41.220  1.00  0.00           O
ATOM   3338  C   ASP A 861      63.430  34.350  45.430  1.00  0.00           C
ATOM   3339  O   ASP A 861      62.440  34.980  45.840  1.00  0.00           O
ATOM   3340  N   PHE A 862      64.220  33.620  46.210  1.00  0.00           N
ATOM   3341  HN  PHE A 862      64.990  33.120  45.810  1.00  0.00           H
ATOM   3342  CA  PHE A 862      64.090  33.530  47.620  1.00  0.00           C
ATOM   3343  HA  PHE A 862      63.020  33.610  47.760  1.00  0.00           H
ATOM   3344  CB  PHE A 862      64.310  32.130  48.240  1.00  0.00           C
ATOM   3345  HB1 PHE A 862      64.040  32.270  49.300  1.00  0.00           H
ATOM   3346  HB2 PHE A 862      65.390  31.920  48.060  1.00  0.00           H
ATOM   3347  CG  PHE A 862      63.440  31.000  47.730  1.00  0.00           C
ATOM   3348  CD1 PHE A 862      63.960  30.090  46.760  1.00  0.00           C
ATOM   3349  HD1 PHE A 862      65.020  30.150  46.630  1.00  0.00           H
ATOM   3350  CE1 PHE A 862      63.160  29.070  46.290  1.00  0.00           C
ATOM   3351  HE1 PHE A 862      63.590  28.280  45.690  1.00  0.00           H
ATOM   3352  CZ  PHE A 862      61.800  28.920  46.640  1.00  0.00           C
ATOM   3353  HZ  PHE A 862      61.150  28.150  46.230  1.00  0.00           H
ATOM   3354  CD2 PHE A 862      62.110  30.830  48.140  1.00  0.00           C
ATOM   3355  HD2 PHE A 862      61.650  31.460  48.890  1.00  0.00           H
ATOM   3356  CE2 PHE A 862      61.350  29.770  47.640  1.00  0.00           C
ATOM   3357  HE2 PHE A 862      60.330  29.560  47.910  1.00  0.00           H
ATOM   3358  C   PHE A 862      64.750  34.650  48.410  1.00  0.00           C
ATOM   3359  O   PHE A 862      64.750  34.540  49.630  1.00  0.00           O
ATOM   3360  N   ALA A 863      65.230  35.760  47.760  1.00  0.00           N
ATOM   3361  HN  ALA A 863      65.330  35.700  46.760  1.00  0.00           H
ATOM   3362  CA  ALA A 863      65.670  37.000  48.380  1.00  0.00           C
ATOM   3363  HA  ALA A 863      66.710  36.810  48.590  1.00  0.00           H
ATOM   3364  CB  ALA A 863      65.540  38.140  47.380  1.00  0.00           C
ATOM   3365  HB1 ALA A 863      65.840  39.180  47.660  1.00  0.00           H
ATOM   3366  HB2 ALA A 863      64.560  38.290  46.880  1.00  0.00           H
ATOM   3367  HB3 ALA A 863      66.170  37.860  46.510  1.00  0.00           H
ATOM   3368  C   ALA A 863      65.090  37.460  49.700  1.00  0.00           C
ATOM   3369  O   ALA A 863      65.890  37.530  50.630  1.00  0.00           O
ATOM   3370  N   VAL A 864      63.810  37.630  49.840  1.00  0.00           N
ATOM   3371  HN  VAL A 864      63.180  37.430  49.090  1.00  0.00           H
ATOM   3372  CA  VAL A 864      63.170  37.940  51.070  1.00  0.00           C
ATOM   3373  HA  VAL A 864      63.620  38.810  51.540  1.00  0.00           H
ATOM   3374  CB  VAL A 864      61.780  38.460  50.710  1.00  0.00           C
ATOM   3375  HB  VAL A 864      61.250  37.710  50.060  1.00  0.00           H
ATOM   3376  CG1 VAL A 864      60.850  38.780  51.940  1.00  0.00           C
ATOM   3377 HG11 VAL A 864      61.280  39.660  52.470  1.00  0.00           H
ATOM   3378 HG12 VAL A 864      60.840  37.920  52.640  1.00  0.00           H
ATOM   3379 HG13 VAL A 864      59.820  38.940  51.560  1.00  0.00           H
ATOM   3380  CG2 VAL A 864      61.970  39.680  49.850  1.00  0.00           C
ATOM   3381 HG21 VAL A 864      60.960  40.140  49.800  1.00  0.00           H
ATOM   3382 HG22 VAL A 864      62.240  39.470  48.790  1.00  0.00           H
ATOM   3383 HG23 VAL A 864      62.660  40.410  50.320  1.00  0.00           H
ATOM   3384  C   VAL A 864      63.230  36.830  52.160  1.00  0.00           C
ATOM   3385  O   VAL A 864      63.680  37.000  53.280  1.00  0.00           O
ATOM   3386  N   PHE A 865      62.880  35.600  51.770  1.00  0.00           N
ATOM   3387  HN  PHE A 865      62.490  35.380  50.870  1.00  0.00           H
ATOM   3388  CA  PHE A 865      63.010  34.470  52.700  1.00  0.00           C
ATOM   3389  HA  PHE A 865      62.450  34.790  53.560  1.00  0.00           H
ATOM   3390  CB  PHE A 865      62.360  33.190  52.050  1.00  0.00           C
ATOM   3391  HB1 PHE A 865      62.920  33.000  51.100  1.00  0.00           H
ATOM   3392  HB2 PHE A 865      61.280  33.380  51.880  1.00  0.00           H
ATOM   3393  CG  PHE A 865      62.480  31.910  52.840  1.00  0.00           C
ATOM   3394  CD1 PHE A 865      62.250  31.960  54.210  1.00  0.00           C
ATOM   3395  HD1 PHE A 865      62.070  32.930  54.630  1.00  0.00           H
ATOM   3396  CE1 PHE A 865      62.310  30.800  54.940  1.00  0.00           C
ATOM   3397  HE1 PHE A 865      62.210  30.790  56.020  1.00  0.00           H
ATOM   3398  CZ  PHE A 865      62.210  29.580  54.200  1.00  0.00           C
ATOM   3399  HZ  PHE A 865      62.100  28.650  54.740  1.00  0.00           H
ATOM   3400  CD2 PHE A 865      62.600  30.670  52.170  1.00  0.00           C
ATOM   3401  HD2 PHE A 865      62.780  30.540  51.100  1.00  0.00           H
ATOM   3402  CE2 PHE A 865      62.280  29.520  52.830  1.00  0.00           C
ATOM   3403  HE2 PHE A 865      61.950  28.600  52.370  1.00  0.00           H
ATOM   3404  C   PHE A 865      64.400  34.110  53.270  1.00  0.00           C
ATOM   3405  O   PHE A 865      64.590  33.890  54.450  1.00  0.00           O
ATOM   3406  N   LEU A 866      65.450  34.140  52.380  1.00  0.00           N
ATOM   3407  HN  LEU A 866      65.330  34.430  51.440  1.00  0.00           H
ATOM   3408  CA  LEU A 866      66.840  34.120  52.920  1.00  0.00           C
ATOM   3409  HA  LEU A 866      66.700  33.300  53.610  1.00  0.00           H
ATOM   3410  CB  LEU A 866      67.830  33.870  51.800  1.00  0.00           C
ATOM   3411  HB1 LEU A 866      68.900  33.790  52.110  1.00  0.00           H
ATOM   3412  HB2 LEU A 866      67.890  34.730  51.100  1.00  0.00           H
ATOM   3413  CG  LEU A 866      67.650  32.560  51.050  1.00  0.00           C
ATOM   3414  HG  LEU A 866      66.740  32.770  50.440  1.00  0.00           H
ATOM   3415  CD1 LEU A 866      68.770  32.320  50.060  1.00  0.00           C
ATOM   3416 HD11 LEU A 866      68.500  31.570  49.290  1.00  0.00           H
ATOM   3417 HD12 LEU A 866      69.770  31.970  50.420  1.00  0.00           H
ATOM   3418 HD13 LEU A 866      69.030  33.280  49.560  1.00  0.00           H
ATOM   3419  CD2 LEU A 866      67.460  31.430  52.040  1.00  0.00           C
ATOM   3420 HD21 LEU A 866      68.270  31.360  52.790  1.00  0.00           H
ATOM   3421 HD22 LEU A 866      67.370  30.500  51.440  1.00  0.00           H
ATOM   3422 HD23 LEU A 866      66.490  31.390  52.580  1.00  0.00           H
ATOM   3423  C   LEU A 866      67.260  35.310  53.780  1.00  0.00           C
ATOM   3424  O   LEU A 866      68.040  35.130  54.650  1.00  0.00           O
ATOM   3425  N   THR A 867      66.780  36.530  53.390  1.00  0.00           N
ATOM   3426  HN  THR A 867      66.180  36.580  52.600  1.00  0.00           H
ATOM   3427  CA  THR A 867      66.980  37.760  54.180  1.00  0.00           C
ATOM   3428  HA  THR A 867      68.050  37.840  54.290  1.00  0.00           H
ATOM   3429  CB  THR A 867      66.390  38.960  53.430  1.00  0.00           C
ATOM   3430  HB  THR A 867      65.330  38.770  53.190  1.00  0.00           H
ATOM   3431  OG1 THR A 867      67.090  39.300  52.260  1.00  0.00           O
ATOM   3432  HG1 THR A 867      66.750  38.680  51.610  1.00  0.00           H
ATOM   3433  CG2 THR A 867      66.620  40.240  54.310  1.00  0.00           C
ATOM   3434 HG21 THR A 867      66.150  40.120  55.310  1.00  0.00           H
ATOM   3435 HG22 THR A 867      66.270  41.140  53.770  1.00  0.00           H
ATOM   3436 HG23 THR A 867      67.710  40.480  54.380  1.00  0.00           H
ATOM   3437  C   THR A 867      66.390  37.560  55.560  1.00  0.00           C
ATOM   3438  O   THR A 867      66.980  37.950  56.630  1.00  0.00           O
ATOM   3439  N   ILE A 868      65.200  36.940  55.570  1.00  0.00           N
ATOM   3440  HN  ILE A 868      64.610  36.690  54.810  1.00  0.00           H
ATOM   3441  CA  ILE A 868      64.680  36.610  56.960  1.00  0.00           C
ATOM   3442  HA  ILE A 868      64.700  37.480  57.600  1.00  0.00           H
ATOM   3443  CB  ILE A 868      63.320  36.100  56.930  1.00  0.00           C
ATOM   3444  HB  ILE A 868      63.420  35.150  56.370  1.00  0.00           H
ATOM   3445  CG2 ILE A 868      62.830  35.700  58.390  1.00  0.00           C
ATOM   3446 HG21 ILE A 868      61.870  35.140  58.400  1.00  0.00           H
ATOM   3447 HG22 ILE A 868      62.870  36.640  58.980  1.00  0.00           H
ATOM   3448 HG23 ILE A 868      63.540  34.990  58.870  1.00  0.00           H
ATOM   3449  CG1 ILE A 868      62.280  36.960  56.230  1.00  0.00           C
ATOM   3450 HG11 ILE A 868      62.680  37.290  55.250  1.00  0.00           H
ATOM   3451 HG12 ILE A 868      62.150  37.920  56.780  1.00  0.00           H
ATOM   3452  CD  ILE A 868      60.860  36.290  55.990  1.00  0.00           C
ATOM   3453  HD1 ILE A 868      60.380  36.280  57.000  1.00  0.00           H
ATOM   3454  HD2 ILE A 868      61.120  35.260  55.680  1.00  0.00           H
ATOM   3455  HD3 ILE A 868      60.270  36.930  55.300  1.00  0.00           H
ATOM   3456  C   ILE A 868      65.540  35.600  57.750  1.00  0.00           C
ATOM   3457  O   ILE A 868      65.890  35.760  58.910  1.00  0.00           O
ATOM   3458  N   VAL A 869      66.050  34.570  57.110  1.00  0.00           N
ATOM   3459  HN  VAL A 869      65.810  34.440  56.160  1.00  0.00           H
ATOM   3460  CA  VAL A 869      66.900  33.500  57.600  1.00  0.00           C
ATOM   3461  HA  VAL A 869      66.500  33.190  58.550  1.00  0.00           H
ATOM   3462  CB  VAL A 869      67.150  32.310  56.750  1.00  0.00           C
ATOM   3463  HB  VAL A 869      67.570  32.590  55.760  1.00  0.00           H
ATOM   3464  CG1 VAL A 869      68.230  31.370  57.370  1.00  0.00           C
ATOM   3465 HG11 VAL A 869      68.410  30.470  56.760  1.00  0.00           H
ATOM   3466 HG12 VAL A 869      67.830  31.030  58.340  1.00  0.00           H
ATOM   3467 HG13 VAL A 869      69.190  31.860  57.650  1.00  0.00           H
ATOM   3468  CG2 VAL A 869      65.880  31.530  56.420  1.00  0.00           C
ATOM   3469 HG21 VAL A 869      65.080  32.250  56.150  1.00  0.00           H
ATOM   3470 HG22 VAL A 869      65.600  30.910  57.300  1.00  0.00           H
ATOM   3471 HG23 VAL A 869      66.190  30.880  55.580  1.00  0.00           H
ATOM   3472  C   VAL A 869      68.220  34.100  58.220  1.00  0.00           C
ATOM   3473  O   VAL A 869      68.620  33.920  59.380  1.00  0.00           O
ATOM   3474  N   ILE A 870      68.870  35.050  57.490  1.00  0.00           N
ATOM   3475  HN  ILE A 870      68.480  35.270  56.600  1.00  0.00           H
ATOM   3476  CA  ILE A 870      70.010  35.850  57.930  1.00  0.00           C
ATOM   3477  HA  ILE A 870      70.690  35.100  58.310  1.00  0.00           H
ATOM   3478  CB  ILE A 870      70.690  36.640  56.760  1.00  0.00           C
ATOM   3479  HB  ILE A 870      69.920  37.250  56.220  1.00  0.00           H
ATOM   3480  CG2 ILE A 870      71.880  37.430  57.220  1.00  0.00           C
ATOM   3481 HG21 ILE A 870      72.490  37.720  56.340  1.00  0.00           H
ATOM   3482 HG22 ILE A 870      72.590  36.710  57.670  1.00  0.00           H
ATOM   3483 HG23 ILE A 870      71.700  38.430  57.690  1.00  0.00           H
ATOM   3484  CG1 ILE A 870      71.200  35.500  55.800  1.00  0.00           C
ATOM   3485 HG11 ILE A 870      71.510  35.850  54.790  1.00  0.00           H
ATOM   3486 HG12 ILE A 870      70.370  34.800  55.520  1.00  0.00           H
ATOM   3487  CD  ILE A 870      72.340  34.570  56.330  1.00  0.00           C
ATOM   3488  HD1 ILE A 870      72.140  34.110  57.310  1.00  0.00           H
ATOM   3489  HD2 ILE A 870      73.280  35.140  56.510  1.00  0.00           H
ATOM   3490  HD3 ILE A 870      72.470  33.690  55.670  1.00  0.00           H
ATOM   3491  C   ILE A 870      69.660  36.800  59.060  1.00  0.00           C
ATOM   3492  O   ILE A 870      70.270  36.800  60.110  1.00  0.00           O
ATOM   3493  N   MET A 871      68.600  37.640  58.910  1.00  0.00           N
ATOM   3494  HN  MET A 871      68.120  37.600  58.030  1.00  0.00           H
ATOM   3495  CA  MET A 871      68.160  38.500  60.030  1.00  0.00           C
ATOM   3496  HA  MET A 871      68.990  39.140  60.310  1.00  0.00           H
ATOM   3497  CB  MET A 871      67.080  39.460  59.530  1.00  0.00           C
ATOM   3498  HB1 MET A 871      66.650  40.010  60.400  1.00  0.00           H
ATOM   3499  HB2 MET A 871      66.280  38.840  59.060  1.00  0.00           H
ATOM   3500  CG  MET A 871      67.550  40.490  58.410  1.00  0.00           C
ATOM   3501  HG1 MET A 871      66.550  40.790  58.060  1.00  0.00           H
ATOM   3502  HG2 MET A 871      68.070  40.010  57.550  1.00  0.00           H
ATOM   3503  SD  MET A 871      68.500  41.920  58.950  1.00  0.00           S
ATOM   3504  CE  MET A 871      70.260  41.270  59.140  1.00  0.00           C
ATOM   3505  HE1 MET A 871      70.360  40.780  60.130  1.00  0.00           H
ATOM   3506  HE2 MET A 871      70.860  42.180  58.950  1.00  0.00           H
ATOM   3507  HE3 MET A 871      70.520  40.520  58.370  1.00  0.00           H
ATOM   3508  C   MET A 871      67.830  37.780  61.390  1.00  0.00           C
ATOM   3509  O   MET A 871      68.120  38.240  62.460  1.00  0.00           O
ATOM   3510  N   VAL A 872      67.230  36.590  61.320  1.00  0.00           N
ATOM   3511  HN  VAL A 872      66.880  36.320  60.430  1.00  0.00           H
ATOM   3512  CA  VAL A 872      66.880  35.740  62.500  1.00  0.00           C
ATOM   3513  HA  VAL A 872      66.440  36.320  63.290  1.00  0.00           H
ATOM   3514  CB  VAL A 872      65.890  34.610  62.220  1.00  0.00           C
ATOM   3515  HB  VAL A 872      66.290  34.060  61.340  1.00  0.00           H
ATOM   3516  CG1 VAL A 872      65.680  33.680  63.400  1.00  0.00           C
ATOM   3517 HG11 VAL A 872      65.420  34.320  64.270  1.00  0.00           H
ATOM   3518 HG12 VAL A 872      66.610  33.110  63.680  1.00  0.00           H
ATOM   3519 HG13 VAL A 872      64.920  32.920  63.130  1.00  0.00           H
ATOM   3520  CG2 VAL A 872      64.510  35.140  61.830  1.00  0.00           C
ATOM   3521 HG21 VAL A 872      64.130  35.630  62.760  1.00  0.00           H
ATOM   3522 HG22 VAL A 872      63.780  34.360  61.550  1.00  0.00           H
ATOM   3523 HG23 VAL A 872      64.600  35.800  60.960  1.00  0.00           H
ATOM   3524  C   VAL A 872      68.190  35.210  63.150  1.00  0.00           C
ATOM   3525  O   VAL A 872      68.280  35.140  64.360  1.00  0.00           O
ATOM   3526  N   THR A 873      69.150  34.830  62.340  1.00  0.00           N
ATOM   3527  HN  THR A 873      69.010  34.940  61.350  1.00  0.00           H
ATOM   3528  CA  THR A 873      70.440  34.380  62.750  1.00  0.00           C
ATOM   3529  HA  THR A 873      70.430  33.510  63.390  1.00  0.00           H
ATOM   3530  CB  THR A 873      71.170  33.930  61.550  1.00  0.00           C
ATOM   3531  HB  THR A 873      71.290  34.790  60.870  1.00  0.00           H
ATOM   3532  OG1 THR A 873      70.550  32.850  60.890  1.00  0.00           O
ATOM   3533  HG1 THR A 873      69.810  33.170  60.390  1.00  0.00           H
ATOM   3534  CG2 THR A 873      72.550  33.350  61.880  1.00  0.00           C
ATOM   3535 HG21 THR A 873      73.230  34.210  62.030  1.00  0.00           H
ATOM   3536 HG22 THR A 873      72.900  32.760  61.010  1.00  0.00           H
ATOM   3537 HG23 THR A 873      72.580  32.650  62.750  1.00  0.00           H
ATOM   3538  C   THR A 873      71.280  35.550  63.350  1.00  0.00           C
ATOM   3539  O   THR A 873      71.880  35.370  64.380  1.00  0.00           O
ATOM   3540  N   ILE A 874      71.190  36.750  62.750  1.00  0.00           N
ATOM   3541  HN  ILE A 874      70.700  36.810  61.880  1.00  0.00           H
ATOM   3542  CA  ILE A 874      71.700  37.990  63.290  1.00  0.00           C
ATOM   3543  HA  ILE A 874      72.770  37.770  63.330  1.00  0.00           H
ATOM   3544  CB  ILE A 874      71.520  39.040  62.220  1.00  0.00           C
ATOM   3545  HB  ILE A 874      70.460  38.880  61.900  1.00  0.00           H
ATOM   3546  CG2 ILE A 874      71.580  40.410  62.840  1.00  0.00           C
ATOM   3547 HG21 ILE A 874      71.500  41.230  62.100  1.00  0.00           H
ATOM   3548 HG22 ILE A 874      72.540  40.600  63.370  1.00  0.00           H
ATOM   3549 HG23 ILE A 874      70.760  40.640  63.560  1.00  0.00           H
ATOM   3550  CG1 ILE A 874      72.520  38.750  61.040  1.00  0.00           C
ATOM   3551 HG11 ILE A 874      72.150  39.390  60.210  1.00  0.00           H
ATOM   3552 HG12 ILE A 874      72.420  37.720  60.640  1.00  0.00           H
ATOM   3553  CD  ILE A 874      74.050  39.060  61.320  1.00  0.00           C
ATOM   3554  HD1 ILE A 874      74.180  40.140  61.510  1.00  0.00           H
ATOM   3555  HD2 ILE A 874      74.650  38.900  60.390  1.00  0.00           H
ATOM   3556  HD3 ILE A 874      74.470  38.390  62.110  1.00  0.00           H
ATOM   3557  C   ILE A 874      71.190  38.390  64.640  1.00  0.00           C
ATOM   3558  O   ILE A 874      71.960  38.690  65.560  1.00  0.00           O
ATOM   3559  N   ASP A 875      69.820  38.280  64.800  1.00  0.00           N
ATOM   3560  HN  ASP A 875      69.340  37.970  63.980  1.00  0.00           H
ATOM   3561  CA  ASP A 875      69.140  38.450  66.090  1.00  0.00           C
ATOM   3562  HA  ASP A 875      69.490  39.380  66.540  1.00  0.00           H
ATOM   3563  CB  ASP A 875      67.640  38.710  65.760  1.00  0.00           C
ATOM   3564  HB1 ASP A 875      67.370  37.850  65.110  1.00  0.00           H
ATOM   3565  HB2 ASP A 875      67.530  39.630  65.150  1.00  0.00           H
ATOM   3566  CG  ASP A 875      66.670  38.680  66.910  1.00  0.00           C
ATOM   3567  OD1 ASP A 875      66.400  39.780  67.530  1.00  0.00           O
ATOM   3568  OD2 ASP A 875      66.130  37.620  67.320  1.00  0.00           O
ATOM   3569  C   ASP A 875      69.490  37.500  67.190  1.00  0.00           C
ATOM   3570  O   ASP A 875      69.660  37.980  68.270  1.00  0.00           O
ATOM   3571  N   TYR A 876      69.650  36.160  66.890  1.00  0.00           N
ATOM   3572  HN  TYR A 876      69.520  35.850  65.940  1.00  0.00           H
ATOM   3573  CA  TYR A 876      70.070  35.190  67.760  1.00  0.00           C
ATOM   3574  HA  TYR A 876      69.370  35.310  68.580  1.00  0.00           H
ATOM   3575  CB  TYR A 876      69.600  33.860  67.200  1.00  0.00           C
ATOM   3576  HB1 TYR A 876      69.610  34.030  66.100  1.00  0.00           H
ATOM   3577  HB2 TYR A 876      68.540  33.690  67.510  1.00  0.00           H
ATOM   3578  CG  TYR A 876      70.430  32.600  67.510  1.00  0.00           C
ATOM   3579  CD1 TYR A 876      71.190  31.900  66.530  1.00  0.00           C
ATOM   3580  HD1 TYR A 876      71.060  32.140  65.480  1.00  0.00           H
ATOM   3581  CE1 TYR A 876      72.070  30.920  66.870  1.00  0.00           C
ATOM   3582  HE1 TYR A 876      72.740  30.390  66.220  1.00  0.00           H
ATOM   3583  CZ  TYR A 876      72.130  30.500  68.240  1.00  0.00           C
ATOM   3584  OH  TYR A 876      72.830  29.390  68.710  1.00  0.00           O
ATOM   3585  HH  TYR A 876      73.050  28.860  67.940  1.00  0.00           H
ATOM   3586  CD2 TYR A 876      70.530  32.190  68.860  1.00  0.00           C
ATOM   3587  HD2 TYR A 876      69.970  32.730  69.610  1.00  0.00           H
ATOM   3588  CE2 TYR A 876      71.360  31.210  69.220  1.00  0.00           C
ATOM   3589  HE2 TYR A 876      71.510  30.960  70.260  1.00  0.00           H
ATOM   3590  C   TYR A 876      71.530  35.260  68.230  1.00  0.00           C
ATOM   3591  O   TYR A 876      71.820  35.170  69.400  1.00  0.00           O
ATOM   3592  N   LEU A 877      72.360  35.490  67.230  1.00  0.00           N
ATOM   3593  HN  LEU A 877      72.110  35.390  66.270  1.00  0.00           H
ATOM   3594  CA  LEU A 877      73.750  35.660  67.340  1.00  0.00           C
ATOM   3595  HA  LEU A 877      74.130  34.850  67.930  1.00  0.00           H
ATOM   3596  CB  LEU A 877      74.490  35.650  65.990  1.00  0.00           C
ATOM   3597  HB1 LEU A 877      74.080  36.490  65.400  1.00  0.00           H
ATOM   3598  HB2 LEU A 877      74.190  34.750  65.410  1.00  0.00           H
ATOM   3599  CG  LEU A 877      76.060  35.780  66.020  1.00  0.00           C
ATOM   3600  HG  LEU A 877      76.370  36.710  66.560  1.00  0.00           H
ATOM   3601  CD1 LEU A 877      76.650  34.680  66.880  1.00  0.00           C
ATOM   3602 HD11 LEU A 877      76.180  34.640  67.890  1.00  0.00           H
ATOM   3603 HD12 LEU A 877      77.700  35.010  67.060  1.00  0.00           H
ATOM   3604 HD13 LEU A 877      76.450  33.700  66.380  1.00  0.00           H
ATOM   3605  CD2 LEU A 877      76.610  35.820  64.560  1.00  0.00           C
ATOM   3606 HD21 LEU A 877      76.200  36.690  64.020  1.00  0.00           H
ATOM   3607 HD22 LEU A 877      76.400  34.830  64.110  1.00  0.00           H
ATOM   3608 HD23 LEU A 877      77.710  35.950  64.500  1.00  0.00           H
ATOM   3609  C   LEU A 877      74.130  36.920  68.110  1.00  0.00           C
ATOM   3610  O   LEU A 877      75.070  36.910  68.960  1.00  0.00           O
ATOM   3611  N   VAL A 878      73.500  38.060  67.830  1.00  0.00           N
ATOM   3612  HN  VAL A 878      72.980  38.220  66.990  1.00  0.00           H
ATOM   3613  CA  VAL A 878      73.790  39.280  68.560  1.00  0.00           C
ATOM   3614  HA  VAL A 878      74.860  39.340  68.670  1.00  0.00           H
ATOM   3615  CB  VAL A 878      73.410  40.620  67.840  1.00  0.00           C
ATOM   3616  HB  VAL A 878      72.350  40.560  67.540  1.00  0.00           H
ATOM   3617  CG1 VAL A 878      73.470  41.870  68.600  1.00  0.00           C
ATOM   3618 HG11 VAL A 878      72.660  42.010  69.350  1.00  0.00           H
ATOM   3619 HG12 VAL A 878      73.280  42.680  67.870  1.00  0.00           H
ATOM   3620 HG13 VAL A 878      74.530  42.040  68.880  1.00  0.00           H
ATOM   3621  CG2 VAL A 878      74.240  40.720  66.540  1.00  0.00           C
ATOM   3622 HG21 VAL A 878      74.070  41.610  65.910  1.00  0.00           H
ATOM   3623 HG22 VAL A 878      73.930  39.880  65.880  1.00  0.00           H
ATOM   3624 HG23 VAL A 878      75.290  40.580  66.900  1.00  0.00           H
ATOM   3625  C   VAL A 878      73.190  39.220  69.900  1.00  0.00           C
ATOM   3626  O   VAL A 878      73.710  39.740  70.900  1.00  0.00           O
ATOM   3627  N   GLY A 879      72.020  38.530  70.100  1.00  0.00           N
ATOM   3628  HN  GLY A 879      71.440  38.300  69.330  1.00  0.00           H
ATOM   3629  CA  GLY A 879      71.480  38.160  71.410  1.00  0.00           C
ATOM   3630  HA1 GLY A 879      72.300  38.050  72.110  1.00  0.00           H
ATOM   3631  HA2 GLY A 879      70.850  37.300  71.210  1.00  0.00           H
ATOM   3632  C   GLY A 879      70.650  39.150  72.000  1.00  0.00           C
ATOM   3633  O   GLY A 879      70.050  38.990  73.090  1.00  0.00           O
ATOM   3634  N   VAL A 880      70.550  40.370  71.400  1.00  0.00           N
ATOM   3635  HN  VAL A 880      71.130  40.680  70.650  1.00  0.00           H
ATOM   3636  CA  VAL A 880      69.530  41.260  71.740  1.00  0.00           C
ATOM   3637  HA  VAL A 880      69.610  41.250  72.820  1.00  0.00           H
ATOM   3638  CB  VAL A 880      69.850  42.700  71.250  1.00  0.00           C
ATOM   3639  HB  VAL A 880      69.860  42.880  70.160  1.00  0.00           H
ATOM   3640  CG1 VAL A 880      68.690  43.640  71.770  1.00  0.00           C
ATOM   3641 HG11 VAL A 880      68.670  43.440  72.860  1.00  0.00           H
ATOM   3642 HG12 VAL A 880      67.720  43.410  71.270  1.00  0.00           H
ATOM   3643 HG13 VAL A 880      68.950  44.690  71.550  1.00  0.00           H
ATOM   3644  CG2 VAL A 880      71.150  43.150  71.840  1.00  0.00           C
ATOM   3645 HG21 VAL A 880      71.200  43.080  72.950  1.00  0.00           H
ATOM   3646 HG22 VAL A 880      71.360  44.210  71.600  1.00  0.00           H
ATOM   3647 HG23 VAL A 880      72.000  42.550  71.450  1.00  0.00           H
ATOM   3648  C   VAL A 880      68.150  40.720  71.360  1.00  0.00           C
ATOM   3649  O   VAL A 880      67.990  40.050  70.330  1.00  0.00           O
ATOM   3650  N   PRO A 881      67.060  41.000  72.070  1.00  0.00           N
ATOM   3651  CD  PRO A 881      67.020  41.110  73.510  1.00  0.00           C
ATOM   3652  HD1 PRO A 881      67.310  42.090  73.940  1.00  0.00           H
ATOM   3653  HD2 PRO A 881      67.710  40.340  73.910  1.00  0.00           H
ATOM   3654  CA  PRO A 881      65.840  40.320  71.570  1.00  0.00           C
ATOM   3655  HA  PRO A 881      65.960  39.450  70.960  1.00  0.00           H
ATOM   3656  CB  PRO A 881      65.250  39.740  72.840  1.00  0.00           C
ATOM   3657  HB1 PRO A 881      65.630  38.820  73.340  1.00  0.00           H
ATOM   3658  HB2 PRO A 881      64.140  39.660  72.810  1.00  0.00           H
ATOM   3659  CG  PRO A 881      65.630  40.890  73.900  1.00  0.00           C
ATOM   3660  HG1 PRO A 881      65.010  41.800  73.700  1.00  0.00           H
ATOM   3661  HG2 PRO A 881      65.410  40.630  74.960  1.00  0.00           H
ATOM   3662  C   PRO A 881      65.030  41.350  70.800  1.00  0.00           C
ATOM   3663  O   PRO A 881      64.040  41.860  71.420  1.00  0.00           O
ATOM   3664  N   SER A 882      65.370  41.820  69.600  1.00  0.00           N
ATOM   3665  HN  SER A 882      66.050  41.290  69.090  1.00  0.00           H
ATOM   3666  CA  SER A 882      64.720  42.850  68.810  1.00  0.00           C
ATOM   3667  HA  SER A 882      64.760  43.650  69.530  1.00  0.00           H
ATOM   3668  CB  SER A 882      65.420  43.240  67.440  1.00  0.00           C
ATOM   3669  HB1 SER A 882      66.450  43.670  67.520  1.00  0.00           H
ATOM   3670  HB2 SER A 882      64.910  44.120  67.000  1.00  0.00           H
ATOM   3671  OG  SER A 882      65.580  42.150  66.470  1.00  0.00           O
ATOM   3672  HG1 SER A 882      66.030  41.380  66.830  1.00  0.00           H
ATOM   3673  C   SER A 882      63.230  42.620  68.460  1.00  0.00           C
ATOM   3674  O   SER A 882      62.950  41.480  68.110  1.00  0.00           O
ATOM   3675  N   PRO A 883      62.270  43.520  68.650  1.00  0.00           N
ATOM   3676  CD  PRO A 883      62.470  45.000  68.900  1.00  0.00           C
ATOM   3677  HD1 PRO A 883      62.700  45.520  67.930  1.00  0.00           H
ATOM   3678  HD2 PRO A 883      63.280  45.200  69.640  1.00  0.00           H
ATOM   3679  CA  PRO A 883      60.870  43.190  68.770  1.00  0.00           C
ATOM   3680  HA  PRO A 883      60.840  42.760  69.760  1.00  0.00           H
ATOM   3681  CB  PRO A 883      60.100  44.640  68.650  1.00  0.00           C
ATOM   3682  HB1 PRO A 883      59.090  44.600  69.100  1.00  0.00           H
ATOM   3683  HB2 PRO A 883      60.080  44.860  67.570  1.00  0.00           H
ATOM   3684  CG  PRO A 883      61.090  45.530  69.360  1.00  0.00           C
ATOM   3685  HG1 PRO A 883      60.960  46.620  69.170  1.00  0.00           H
ATOM   3686  HG2 PRO A 883      60.990  45.390  70.460  1.00  0.00           H
ATOM   3687  C   PRO A 883      60.240  42.160  67.820  1.00  0.00           C
ATOM   3688  O   PRO A 883      60.670  42.260  66.690  1.00  0.00           O
ATOM   3689  N   LYS A 884      59.310  41.310  68.220  1.00  0.00           N
ATOM   3690  HN  LYS A 884      58.940  41.360  69.140  1.00  0.00           H
ATOM   3691  CA  LYS A 884      58.860  40.200  67.400  1.00  0.00           C
ATOM   3692  HA  LYS A 884      59.340  40.190  66.430  1.00  0.00           H
ATOM   3693  CB  LYS A 884      59.160  38.750  67.970  1.00  0.00           C
ATOM   3694  HB1 LYS A 884      58.720  37.930  67.360  1.00  0.00           H
ATOM   3695  HB2 LYS A 884      58.700  38.620  68.980  1.00  0.00           H
ATOM   3696  CG  LYS A 884      60.710  38.410  68.210  1.00  0.00           C
ATOM   3697  HG1 LYS A 884      60.800  37.440  68.720  1.00  0.00           H
ATOM   3698  HG2 LYS A 884      61.070  39.090  69.010  1.00  0.00           H
ATOM   3699  CD  LYS A 884      61.450  38.550  66.940  1.00  0.00           C
ATOM   3700  HD1 LYS A 884      61.550  39.600  66.590  1.00  0.00           H
ATOM   3701  HD2 LYS A 884      61.000  37.820  66.240  1.00  0.00           H
ATOM   3702  CE  LYS A 884      62.950  38.030  67.130  1.00  0.00           C
ATOM   3703  HE1 LYS A 884      63.490  38.030  66.160  1.00  0.00           H
ATOM   3704  HE2 LYS A 884      62.930  37.050  67.630  1.00  0.00           H
ATOM   3705  NZ  LYS A 884      63.680  38.860  68.060  1.00  0.00           N
ATOM   3706  HZ1 LYS A 884      64.700  38.890  67.820  1.00  0.00           H
ATOM   3707  HZ2 LYS A 884      63.650  38.450  69.010  1.00  0.00           H
ATOM   3708  HZ3 LYS A 884      63.280  39.810  68.000  1.00  0.00           H
ATOM   3709  C   LYS A 884      57.380  40.200  67.160  1.00  0.00           C
ATOM   3710  O   LYS A 884      56.680  40.740  68.040  1.00  0.00           O
ATOM   3711  N   LEU A 885      56.820  39.700  66.010  1.00  0.00           N
ATOM   3712  HN  LEU A 885      57.510  39.480  65.330  1.00  0.00           H
ATOM   3713  CA  LEU A 885      55.430  39.650  65.690  1.00  0.00           C
ATOM   3714  HA  LEU A 885      54.930  40.590  65.840  1.00  0.00           H
ATOM   3715  CB  LEU A 885      55.200  39.270  64.190  1.00  0.00           C
ATOM   3716  HB1 LEU A 885      55.610  38.280  63.930  1.00  0.00           H
ATOM   3717  HB2 LEU A 885      55.850  39.940  63.580  1.00  0.00           H
ATOM   3718  CG  LEU A 885      53.800  39.440  63.630  1.00  0.00           C
ATOM   3719  HG  LEU A 885      53.160  38.580  63.950  1.00  0.00           H
ATOM   3720  CD1 LEU A 885      53.160  40.830  63.910  1.00  0.00           C
ATOM   3721 HD11 LEU A 885      53.170  41.110  64.980  1.00  0.00           H
ATOM   3722 HD12 LEU A 885      52.130  40.880  63.500  1.00  0.00           H
ATOM   3723 HD13 LEU A 885      53.790  41.570  63.370  1.00  0.00           H
ATOM   3724  CD2 LEU A 885      53.900  39.230  62.130  1.00  0.00           C
ATOM   3725 HD21 LEU A 885      54.810  39.790  61.860  1.00  0.00           H
ATOM   3726 HD22 LEU A 885      53.050  39.640  61.550  1.00  0.00           H
ATOM   3727 HD23 LEU A 885      54.000  38.160  61.850  1.00  0.00           H
ATOM   3728  C   LEU A 885      54.640  38.590  66.510  1.00  0.00           C
ATOM   3729  O   LEU A 885      55.140  37.490  66.810  1.00  0.00           O
ATOM   3730  N   HSD A 886      53.450  38.940  67.000  1.00  0.00           N
ATOM   3731  HN  HSD A 886      53.140  39.850  66.740  1.00  0.00           H
ATOM   3732  CA  HSD A 886      52.630  37.990  67.770  1.00  0.00           C
ATOM   3733  HA  HSD A 886      53.190  37.070  67.850  1.00  0.00           H
ATOM   3734  CB  HSD A 886      52.240  38.540  69.160  1.00  0.00           C
ATOM   3735  HB1 HSD A 886      51.810  37.710  69.770  1.00  0.00           H
ATOM   3736  HB2 HSD A 886      51.460  39.340  69.230  1.00  0.00           H
ATOM   3737  ND1 HSD A 886      54.730  38.490  69.890  1.00  0.00           N
ATOM   3738  HD1 HSD A 886      55.010  37.710  69.320  1.00  0.00           H
ATOM   3739  CG  HSD A 886      53.450  39.030  69.900  1.00  0.00           C
ATOM   3740  CE1 HSD A 886      55.530  39.300  70.620  1.00  0.00           C
ATOM   3741  HE1 HSD A 886      56.610  39.200  70.760  1.00  0.00           H
ATOM   3742  NE2 HSD A 886      54.820  40.380  71.090  1.00  0.00           N
ATOM   3743  CD2 HSD A 886      53.540  40.210  70.640  1.00  0.00           C
ATOM   3744  HD2 HSD A 886      52.720  40.860  70.950  1.00  0.00           H
ATOM   3745  C   HSD A 886      51.450  37.540  67.010  1.00  0.00           C
ATOM   3746  O   HSD A 886      50.760  38.410  66.470  1.00  0.00           O
ATOM   3747  N   VAL A 887      51.160  36.250  66.910  1.00  0.00           N
ATOM   3748  HN  VAL A 887      51.780  35.580  67.320  1.00  0.00           H
ATOM   3749  CA  VAL A 887      50.140  35.630  66.050  1.00  0.00           C
ATOM   3750  HA  VAL A 887      49.640  36.410  65.520  1.00  0.00           H
ATOM   3751  CB  VAL A 887      50.780  34.640  65.060  1.00  0.00           C
ATOM   3752  HB  VAL A 887      51.330  33.870  65.630  1.00  0.00           H
ATOM   3753  CG1 VAL A 887      49.640  34.050  64.160  1.00  0.00           C
ATOM   3754 HG11 VAL A 887      48.930  33.380  64.700  1.00  0.00           H
ATOM   3755 HG12 VAL A 887      50.100  33.480  63.330  1.00  0.00           H
ATOM   3756 HG13 VAL A 887      49.040  34.850  63.670  1.00  0.00           H
ATOM   3757  CG2 VAL A 887      51.790  35.490  64.250  1.00  0.00           C
ATOM   3758 HG21 VAL A 887      51.360  36.430  63.840  1.00  0.00           H
ATOM   3759 HG22 VAL A 887      52.000  34.920  63.320  1.00  0.00           H
ATOM   3760 HG23 VAL A 887      52.720  35.690  64.820  1.00  0.00           H
ATOM   3761  C   VAL A 887      49.180  34.930  67.020  1.00  0.00           C
ATOM   3762  O   VAL A 887      49.690  34.380  68.010  1.00  0.00           O
ATOM   3763  N   PRO A 888      47.860  34.990  66.840  1.00  0.00           N
ATOM   3764  CD  PRO A 888      47.210  36.120  66.150  1.00  0.00           C
ATOM   3765  HD1 PRO A 888      47.440  35.890  65.090  1.00  0.00           H
ATOM   3766  HD2 PRO A 888      47.650  37.100  66.410  1.00  0.00           H
ATOM   3767  CA  PRO A 888      46.840  34.360  67.640  1.00  0.00           C
ATOM   3768  HA  PRO A 888      46.830  34.920  68.560  1.00  0.00           H
ATOM   3769  CB  PRO A 888      45.530  34.590  66.870  1.00  0.00           C
ATOM   3770  HB1 PRO A 888      44.640  34.620  67.520  1.00  0.00           H
ATOM   3771  HB2 PRO A 888      45.350  33.840  66.080  1.00  0.00           H
ATOM   3772  CG  PRO A 888      45.700  36.030  66.320  1.00  0.00           C
ATOM   3773  HG1 PRO A 888      45.210  36.280  65.350  1.00  0.00           H
ATOM   3774  HG2 PRO A 888      45.480  36.740  67.150  1.00  0.00           H
ATOM   3775  C   PRO A 888      47.170  32.930  68.020  1.00  0.00           C
ATOM   3776  O   PRO A 888      47.500  32.140  67.130  1.00  0.00           O
ATOM   3777  N   GLU A 889      47.000  32.590  69.310  1.00  0.00           N
ATOM   3778  HN  GLU A 889      46.530  33.100  70.040  1.00  0.00           H
ATOM   3779  CA  GLU A 889      47.470  31.310  69.810  1.00  0.00           C
ATOM   3780  HA  GLU A 889      48.180  30.880  69.130  1.00  0.00           H
ATOM   3781  CB  GLU A 889      48.160  31.400  71.180  1.00  0.00           C
ATOM   3782  HB1 GLU A 889      48.170  30.370  71.610  1.00  0.00           H
ATOM   3783  HB2 GLU A 889      47.600  32.150  71.780  1.00  0.00           H
ATOM   3784  CG  GLU A 889      49.660  31.680  71.080  1.00  0.00           C
ATOM   3785  HG1 GLU A 889      49.930  32.390  70.270  1.00  0.00           H
ATOM   3786  HG2 GLU A 889      50.200  30.700  71.010  1.00  0.00           H
ATOM   3787  CD  GLU A 889      50.160  32.410  72.330  1.00  0.00           C
ATOM   3788  OE1 GLU A 889      50.590  33.580  72.110  1.00  0.00           O
ATOM   3789  OE2 GLU A 889      50.180  31.860  73.460  1.00  0.00           O
ATOM   3790  C   GLU A 889      46.380  30.250  69.900  1.00  0.00           C
ATOM   3791  O   GLU A 889      46.710  29.060  70.200  1.00  0.00           O
ATOM   3792  N   LYS A 890      45.150  30.580  69.490  1.00  0.00           N
ATOM   3793  HN  LYS A 890      44.900  31.500  69.220  1.00  0.00           H
ATOM   3794  CA  LYS A 890      44.010  29.710  69.560  1.00  0.00           C
ATOM   3795  HA  LYS A 890      44.300  28.690  69.340  1.00  0.00           H
ATOM   3796  CB  LYS A 890      43.470  29.410  71.020  1.00  0.00           C
ATOM   3797  HB1 LYS A 890      43.380  30.370  71.550  1.00  0.00           H
ATOM   3798  HB2 LYS A 890      44.320  28.910  71.560  1.00  0.00           H
ATOM   3799  CG  LYS A 890      42.290  28.440  71.050  1.00  0.00           C
ATOM   3800  HG1 LYS A 890      42.430  27.650  70.290  1.00  0.00           H
ATOM   3801  HG2 LYS A 890      41.400  29.070  70.870  1.00  0.00           H
ATOM   3802  CD  LYS A 890      42.130  27.840  72.480  1.00  0.00           C
ATOM   3803  HD1 LYS A 890      41.730  28.610  73.170  1.00  0.00           H
ATOM   3804  HD2 LYS A 890      43.140  27.530  72.800  1.00  0.00           H
ATOM   3805  CE  LYS A 890      41.290  26.550  72.680  1.00  0.00           C
ATOM   3806  HE1 LYS A 890      41.250  26.240  73.750  1.00  0.00           H
ATOM   3807  HE2 LYS A 890      41.680  25.760  72.010  1.00  0.00           H
ATOM   3808  NZ  LYS A 890      39.840  26.800  72.330  1.00  0.00           N
ATOM   3809  HZ1 LYS A 890      39.450  27.420  73.080  1.00  0.00           H
ATOM   3810  HZ2 LYS A 890      39.330  25.900  72.300  1.00  0.00           H
ATOM   3811  HZ3 LYS A 890      39.740  27.290  71.420  1.00  0.00           H
ATOM   3812  C   LYS A 890      42.950  30.050  68.520  1.00  0.00           C
ATOM   3813  O   LYS A 890      42.670  31.210  68.310  1.00  0.00           O
ATOM   3814  N   PHE A 891      42.330  29.010  67.890  1.00  0.00           N
ATOM   3815  HN  PHE A 891      42.540  28.080  68.160  1.00  0.00           H
ATOM   3816  CA  PHE A 891      41.410  29.200  66.790  1.00  0.00           C
ATOM   3817  HA  PHE A 891      41.920  29.850  66.100  1.00  0.00           H
ATOM   3818  CB  PHE A 891      41.120  27.830  66.070  1.00  0.00           C
ATOM   3819  HB1 PHE A 891      41.010  27.080  66.880  1.00  0.00           H
ATOM   3820  HB2 PHE A 891      42.000  27.370  65.550  1.00  0.00           H
ATOM   3821  CG  PHE A 891      39.910  27.730  65.270  1.00  0.00           C
ATOM   3822  CD1 PHE A 891      38.640  27.720  65.930  1.00  0.00           C
ATOM   3823  HD1 PHE A 891      38.540  27.760  66.990  1.00  0.00           H
ATOM   3824  CE1 PHE A 891      37.470  27.750  65.170  1.00  0.00           C
ATOM   3825  HE1 PHE A 891      36.510  27.800  65.630  1.00  0.00           H
ATOM   3826  CZ  PHE A 891      37.490  27.860  63.760  1.00  0.00           C
ATOM   3827  HZ  PHE A 891      36.560  28.010  63.220  1.00  0.00           H
ATOM   3828  CD2 PHE A 891      39.950  27.840  63.880  1.00  0.00           C
ATOM   3829  HD2 PHE A 891      40.920  27.930  63.450  1.00  0.00           H
ATOM   3830  CE2 PHE A 891      38.740  27.810  63.090  1.00  0.00           C
ATOM   3831  HE2 PHE A 891      38.820  27.910  62.010  1.00  0.00           H
ATOM   3832  C   PHE A 891      40.090  29.960  67.220  1.00  0.00           C
ATOM   3833  O   PHE A 891      39.580  30.840  66.590  1.00  0.00           O
ATOM   3834  N   GLU A 892      39.550  29.670  68.450  1.00  0.00           N
ATOM   3835  HN  GLU A 892      39.760  28.820  68.940  1.00  0.00           H
ATOM   3836  CA  GLU A 892      38.430  30.380  68.990  1.00  0.00           C
ATOM   3837  HA  GLU A 892      37.590  30.410  68.320  1.00  0.00           H
ATOM   3838  CB  GLU A 892      37.920  29.650  70.280  1.00  0.00           C
ATOM   3839  HB1 GLU A 892      37.070  30.200  70.730  1.00  0.00           H
ATOM   3840  HB2 GLU A 892      38.690  29.490  71.060  1.00  0.00           H
ATOM   3841  CG  GLU A 892      37.250  28.240  70.200  1.00  0.00           C
ATOM   3842  HG1 GLU A 892      37.990  27.460  69.900  1.00  0.00           H
ATOM   3843  HG2 GLU A 892      36.470  28.210  69.410  1.00  0.00           H
ATOM   3844  CD  GLU A 892      36.580  27.880  71.410  1.00  0.00           C
ATOM   3845  OE1 GLU A 892      35.590  28.530  71.870  1.00  0.00           O
ATOM   3846  OE2 GLU A 892      36.970  26.860  72.030  1.00  0.00           O
ATOM   3847  C   GLU A 892      38.690  31.870  69.370  1.00  0.00           C
ATOM   3848  O   GLU A 892      39.610  32.200  70.110  1.00  0.00           O
ATOM   3849  N   PRO A 893      37.780  32.770  69.000  1.00  0.00           N
ATOM   3850  CD  PRO A 893      37.060  32.700  67.810  1.00  0.00           C
ATOM   3851  HD1 PRO A 893      36.100  32.210  68.020  1.00  0.00           H
ATOM   3852  HD2 PRO A 893      37.650  32.160  67.030  1.00  0.00           H
ATOM   3853  CA  PRO A 893      37.660  34.110  69.560  1.00  0.00           C
ATOM   3854  HA  PRO A 893      38.610  34.630  69.440  1.00  0.00           H
ATOM   3855  CB  PRO A 893      36.550  34.780  68.680  1.00  0.00           C
ATOM   3856  HB1 PRO A 893      36.850  35.830  68.430  1.00  0.00           H
ATOM   3857  HB2 PRO A 893      35.490  34.640  68.990  1.00  0.00           H
ATOM   3858  CG  PRO A 893      36.640  34.020  67.370  1.00  0.00           C
ATOM   3859  HG1 PRO A 893      35.660  34.040  66.850  1.00  0.00           H
ATOM   3860  HG2 PRO A 893      37.430  34.540  66.780  1.00  0.00           H
ATOM   3861  C   PRO A 893      37.450  34.110  71.020  1.00  0.00           C
ATOM   3862  O   PRO A 893      36.520  33.550  71.540  1.00  0.00           O
ATOM   3863  N   THR A 894      38.220  34.900  71.770  1.00  0.00           N
ATOM   3864  HN  THR A 894      38.930  35.420  71.300  1.00  0.00           H
ATOM   3865  CA  THR A 894      38.150  34.760  73.180  1.00  0.00           C
ATOM   3866  HA  THR A 894      37.900  33.760  73.520  1.00  0.00           H
ATOM   3867  CB  THR A 894      39.490  35.090  73.810  1.00  0.00           C
ATOM   3868  HB  THR A 894      39.530  34.770  74.870  1.00  0.00           H
ATOM   3869  OG1 THR A 894      39.840  36.480  73.950  1.00  0.00           O
ATOM   3870  HG1 THR A 894      39.340  36.800  74.710  1.00  0.00           H
ATOM   3871  CG2 THR A 894      40.580  34.310  73.050  1.00  0.00           C
ATOM   3872 HG21 THR A 894      41.510  34.130  73.630  1.00  0.00           H
ATOM   3873 HG22 THR A 894      40.830  34.830  72.100  1.00  0.00           H
ATOM   3874 HG23 THR A 894      40.280  33.240  72.880  1.00  0.00           H
ATOM   3875  C   THR A 894      37.080  35.680  73.850  1.00  0.00           C
ATOM   3876  O   THR A 894      36.680  35.630  75.020  1.00  0.00           O
ATOM   3877  N   HSD A 895      36.470  36.640  73.090  1.00  0.00           N
ATOM   3878  HN  HSD A 895      36.580  36.720  72.110  1.00  0.00           H
ATOM   3879  CA  HSD A 895      35.490  37.630  73.610  1.00  0.00           C
ATOM   3880  HA  HSD A 895      35.980  38.350  74.250  1.00  0.00           H
ATOM   3881  CB  HSD A 895      35.110  38.580  72.380  1.00  0.00           C
ATOM   3882  HB1 HSD A 895      34.810  37.880  71.580  1.00  0.00           H
ATOM   3883  HB2 HSD A 895      35.940  39.220  72.020  1.00  0.00           H
ATOM   3884  ND1 HSD A 895      33.510  40.140  73.630  1.00  0.00           N
ATOM   3885  HD1 HSD A 895      33.970  40.170  74.510  1.00  0.00           H
ATOM   3886  CG  HSD A 895      33.910  39.500  72.500  1.00  0.00           C
ATOM   3887  CE1 HSD A 895      32.330  40.790  73.400  1.00  0.00           C
ATOM   3888  HE1 HSD A 895      31.790  41.420  74.100  1.00  0.00           H
ATOM   3889  NE2 HSD A 895      31.910  40.510  72.210  1.00  0.00           N
ATOM   3890  CD2 HSD A 895      32.920  39.710  71.610  1.00  0.00           C
ATOM   3891  HD2 HSD A 895      32.870  39.410  70.570  1.00  0.00           H
ATOM   3892  C   HSD A 895      34.250  37.100  74.330  1.00  0.00           C
ATOM   3893  O   HSD A 895      33.380  36.590  73.610  1.00  0.00           O
ATOM   3894  N   PRO A 896      33.960  37.290  75.610  1.00  0.00           N
ATOM   3895  CD  PRO A 896      34.980  37.740  76.640  1.00  0.00           C
ATOM   3896  HD1 PRO A 896      34.950  38.840  76.840  1.00  0.00           H
ATOM   3897  HD2 PRO A 896      36.040  37.560  76.350  1.00  0.00           H
ATOM   3898  CA  PRO A 896      32.950  36.420  76.250  1.00  0.00           C
ATOM   3899  HA  PRO A 896      33.360  35.440  76.070  1.00  0.00           H
ATOM   3900  CB  PRO A 896      33.080  36.800  77.810  1.00  0.00           C
ATOM   3901  HB1 PRO A 896      32.670  36.000  78.460  1.00  0.00           H
ATOM   3902  HB2 PRO A 896      32.470  37.710  78.030  1.00  0.00           H
ATOM   3903  CG  PRO A 896      34.540  37.140  77.940  1.00  0.00           C
ATOM   3904  HG1 PRO A 896      34.750  37.800  78.820  1.00  0.00           H
ATOM   3905  HG2 PRO A 896      35.110  36.200  78.150  1.00  0.00           H
ATOM   3906  C   PRO A 896      31.430  36.510  75.760  1.00  0.00           C
ATOM   3907  O   PRO A 896      30.630  35.650  76.110  1.00  0.00           O
ATOM   3908  N   GLU A 897      31.060  37.610  75.040  1.00  0.00           N
ATOM   3909  HN  GLU A 897      31.730  38.340  74.910  1.00  0.00           H
ATOM   3910  CA  GLU A 897      29.730  37.790  74.510  1.00  0.00           C
ATOM   3911  HA  GLU A 897      29.060  37.060  74.930  1.00  0.00           H
ATOM   3912  CB  GLU A 897      29.280  39.210  75.000  1.00  0.00           C
ATOM   3913  HB1 GLU A 897      28.410  39.580  74.410  1.00  0.00           H
ATOM   3914  HB2 GLU A 897      30.060  39.950  74.760  1.00  0.00           H
ATOM   3915  CG  GLU A 897      28.960  39.330  76.530  1.00  0.00           C
ATOM   3916  HG1 GLU A 897      29.740  38.980  77.230  1.00  0.00           H
ATOM   3917  HG2 GLU A 897      27.980  38.820  76.700  1.00  0.00           H
ATOM   3918  CD  GLU A 897      28.670  40.770  76.860  1.00  0.00           C
ATOM   3919  OE1 GLU A 897      27.510  41.200  76.740  1.00  0.00           O
ATOM   3920  OE2 GLU A 897      29.610  41.430  77.330  1.00  0.00           O
ATOM   3921  C   GLU A 897      29.730  37.680  72.980  1.00  0.00           C
ATOM   3922  O   GLU A 897      28.690  38.060  72.420  1.00  0.00           O
ATOM   3923  N   ARG A 898      30.830  37.160  72.360  1.00  0.00           N
ATOM   3924  HN  ARG A 898      31.580  36.880  72.960  1.00  0.00           H
ATOM   3925  CA  ARG A 898      30.800  36.760  70.960  1.00  0.00           C
ATOM   3926  HA  ARG A 898      30.600  37.670  70.410  1.00  0.00           H
ATOM   3927  CB  ARG A 898      32.250  36.330  70.510  1.00  0.00           C
ATOM   3928  HB1 ARG A 898      32.390  35.290  70.840  1.00  0.00           H
ATOM   3929  HB2 ARG A 898      32.940  36.930  71.140  1.00  0.00           H
ATOM   3930  CG  ARG A 898      32.740  36.550  68.970  1.00  0.00           C
ATOM   3931  HG1 ARG A 898      33.830  36.280  69.000  1.00  0.00           H
ATOM   3932  HG2 ARG A 898      32.730  37.640  68.700  1.00  0.00           H
ATOM   3933  CD  ARG A 898      32.170  35.720  67.900  1.00  0.00           C
ATOM   3934  HD1 ARG A 898      31.120  36.060  67.760  1.00  0.00           H
ATOM   3935  HD2 ARG A 898      32.180  34.630  68.130  1.00  0.00           H
ATOM   3936  NE  ARG A 898      32.930  35.970  66.630  1.00  0.00           N
ATOM   3937  HE  ARG A 898      33.810  36.430  66.750  1.00  0.00           H
ATOM   3938  CZ  ARG A 898      32.310  36.000  65.430  1.00  0.00           C
ATOM   3939  NH1 ARG A 898      31.250  35.240  65.010  1.00  0.00           N
ATOM   3940 HH11 ARG A 898      30.820  34.730  65.750  1.00  0.00           H
ATOM   3941 HH12 ARG A 898      30.950  35.470  64.080  1.00  0.00           H
ATOM   3942  NH2 ARG A 898      32.880  36.700  64.490  1.00  0.00           N
ATOM   3943 HH21 ARG A 898      33.800  37.070  64.690  1.00  0.00           H
ATOM   3944 HH22 ARG A 898      32.440  36.650  63.600  1.00  0.00           H
ATOM   3945  C   ARG A 898      29.860  35.650  70.650  1.00  0.00           C
ATOM   3946  O   ARG A 898      29.650  34.600  71.250  1.00  0.00           O
ATOM   3947  N   GLY A 899      29.100  35.860  69.500  1.00  0.00           N
ATOM   3948  HN  GLY A 899      29.220  36.760  69.090  1.00  0.00           H
ATOM   3949  CA  GLY A 899      28.140  34.920  68.970  1.00  0.00           C
ATOM   3950  HA1 GLY A 899      27.570  35.560  68.300  1.00  0.00           H
ATOM   3951  HA2 GLY A 899      27.560  34.430  69.740  1.00  0.00           H
ATOM   3952  C   GLY A 899      28.870  33.840  68.150  1.00  0.00           C
ATOM   3953  O   GLY A 899      29.740  34.140  67.290  1.00  0.00           O
ATOM   3954  N   TRP A 900      28.540  32.560  68.390  1.00  0.00           N
ATOM   3955  HN  TRP A 900      27.700  32.340  68.880  1.00  0.00           H
ATOM   3956  CA  TRP A 900      29.280  31.440  67.800  1.00  0.00           C
ATOM   3957  HA  TRP A 900      30.310  31.790  67.790  1.00  0.00           H
ATOM   3958  CB  TRP A 900      29.110  30.050  68.550  1.00  0.00           C
ATOM   3959  HB1 TRP A 900      28.040  29.800  68.690  1.00  0.00           H
ATOM   3960  HB2 TRP A 900      29.510  30.260  69.570  1.00  0.00           H
ATOM   3961  CG  TRP A 900      29.800  28.890  68.010  1.00  0.00           C
ATOM   3962  CD1 TRP A 900      29.200  27.700  67.940  1.00  0.00           C
ATOM   3963  HD1 TRP A 900      28.250  27.530  68.440  1.00  0.00           H
ATOM   3964  NE1 TRP A 900      30.060  26.760  67.460  1.00  0.00           N
ATOM   3965  HE1 TRP A 900      29.820  25.810  67.380  1.00  0.00           H
ATOM   3966  CE2 TRP A 900      31.340  27.270  67.290  1.00  0.00           C
ATOM   3967  CD2 TRP A 900      31.220  28.670  67.670  1.00  0.00           C
ATOM   3968  CE3 TRP A 900      32.380  29.430  67.670  1.00  0.00           C
ATOM   3969  HE3 TRP A 900      32.390  30.450  68.010  1.00  0.00           H
ATOM   3970  CZ3 TRP A 900      33.510  28.900  67.060  1.00  0.00           C
ATOM   3971  HZ3 TRP A 900      34.470  29.390  67.110  1.00  0.00           H
ATOM   3972  CZ2 TRP A 900      32.430  26.730  66.670  1.00  0.00           C
ATOM   3973  HZ2 TRP A 900      32.690  25.740  66.310  1.00  0.00           H
ATOM   3974  CH2 TRP A 900      33.510  27.590  66.540  1.00  0.00           C
ATOM   3975  HH2 TRP A 900      34.380  27.150  66.080  1.00  0.00           H
ATOM   3976  C   TRP A 900      28.890  31.310  66.340  1.00  0.00           C
ATOM   3977  O   TRP A 900      27.740  31.050  65.970  1.00  0.00           O
ATOM   3978  N   ILE A 901      29.840  31.670  65.390  1.00  0.00           N
ATOM   3979  HN  ILE A 901      30.750  31.950  65.680  1.00  0.00           H
ATOM   3980  CA  ILE A 901      29.770  31.490  63.910  1.00  0.00           C
ATOM   3981  HA  ILE A 901      30.780  31.700  63.570  1.00  0.00           H
ATOM   3982  CB  ILE A 901      29.370  30.130  63.450  1.00  0.00           C
ATOM   3983  HB  ILE A 901      28.330  29.900  63.780  1.00  0.00           H
ATOM   3984  CG2 ILE A 901      29.400  30.060  61.890  1.00  0.00           C
ATOM   3985 HG21 ILE A 901      28.450  30.470  61.490  1.00  0.00           H
ATOM   3986 HG22 ILE A 901      29.460  28.970  61.630  1.00  0.00           H
ATOM   3987 HG23 ILE A 901      30.170  30.620  61.350  1.00  0.00           H
ATOM   3988  CG1 ILE A 901      30.250  28.950  63.970  1.00  0.00           C
ATOM   3989 HG11 ILE A 901      29.840  28.030  63.500  1.00  0.00           H
ATOM   3990 HG12 ILE A 901      30.200  28.890  65.080  1.00  0.00           H
ATOM   3991  CD  ILE A 901      31.710  29.060  63.640  1.00  0.00           C
ATOM   3992  HD1 ILE A 901      32.340  28.150  63.760  1.00  0.00           H
ATOM   3993  HD2 ILE A 901      32.100  29.870  64.290  1.00  0.00           H
ATOM   3994  HD3 ILE A 901      31.810  29.430  62.600  1.00  0.00           H
ATOM   3995  C   ILE A 901      28.880  32.600  63.290  1.00  0.00           C
ATOM   3996  O   ILE A 901      29.210  33.180  62.240  1.00  0.00           O
ATOM   3997  N   ILE A 902      27.900  33.170  64.000  1.00  0.00           N
ATOM   3998  HN  ILE A 902      27.600  32.830  64.890  1.00  0.00           H
ATOM   3999  CA  ILE A 902      26.940  34.070  63.340  1.00  0.00           C
ATOM   4000  HA  ILE A 902      27.320  34.450  62.410  1.00  0.00           H
ATOM   4001  CB  ILE A 902      25.650  33.430  62.960  1.00  0.00           C
ATOM   4002  HB  ILE A 902      25.230  32.830  63.800  1.00  0.00           H
ATOM   4003  CG2 ILE A 902      24.550  34.470  62.480  1.00  0.00           C
ATOM   4004 HG21 ILE A 902      24.830  35.070  61.590  1.00  0.00           H
ATOM   4005 HG22 ILE A 902      24.460  35.230  63.280  1.00  0.00           H
ATOM   4006 HG23 ILE A 902      23.550  34.000  62.330  1.00  0.00           H
ATOM   4007  CG1 ILE A 902      25.780  32.380  61.830  1.00  0.00           C
ATOM   4008 HG11 ILE A 902      24.800  31.880  61.670  1.00  0.00           H
ATOM   4009 HG12 ILE A 902      26.530  31.660  62.220  1.00  0.00           H
ATOM   4010  CD  ILE A 902      26.340  32.900  60.430  1.00  0.00           C
ATOM   4011  HD1 ILE A 902      25.920  33.910  60.200  1.00  0.00           H
ATOM   4012  HD2 ILE A 902      26.030  32.110  59.720  1.00  0.00           H
ATOM   4013  HD3 ILE A 902      27.440  32.990  60.560  1.00  0.00           H
ATOM   4014  C   ILE A 902      26.880  35.370  64.150  1.00  0.00           C
ATOM   4015  O   ILE A 902      26.660  35.400  65.350  1.00  0.00           O
ATOM   4016  N   SER A 903      27.020  36.560  63.480  1.00  0.00           N
ATOM   4017  HN  SER A 903      26.940  36.530  62.490  1.00  0.00           H
ATOM   4018  CA  SER A 903      26.930  37.870  64.090  1.00  0.00           C
ATOM   4019  HA  SER A 903      27.710  37.850  64.830  1.00  0.00           H
ATOM   4020  CB  SER A 903      27.170  39.080  63.070  1.00  0.00           C
ATOM   4021  HB1 SER A 903      26.430  39.040  62.240  1.00  0.00           H
ATOM   4022  HB2 SER A 903      28.140  38.890  62.560  1.00  0.00           H
ATOM   4023  OG  SER A 903      27.050  40.340  63.730  1.00  0.00           O
ATOM   4024  HG1 SER A 903      26.130  40.600  63.830  1.00  0.00           H
ATOM   4025  C   SER A 903      25.520  38.060  64.770  1.00  0.00           C
ATOM   4026  O   SER A 903      24.510  37.500  64.320  1.00  0.00           O
ATOM   4027  N   PRO A 904      25.400  38.670  65.950  1.00  0.00           N
ATOM   4028  CD  PRO A 904      26.480  39.130  66.810  1.00  0.00           C
ATOM   4029  HD1 PRO A 904      27.010  39.940  66.270  1.00  0.00           H
ATOM   4030  HD2 PRO A 904      27.180  38.340  67.140  1.00  0.00           H
ATOM   4031  CA  PRO A 904      24.270  39.490  66.270  1.00  0.00           C
ATOM   4032  HA  PRO A 904      23.540  38.740  66.590  1.00  0.00           H
ATOM   4033  CB  PRO A 904      24.640  40.430  67.380  1.00  0.00           C
ATOM   4034  HB1 PRO A 904      23.780  40.640  68.060  1.00  0.00           H
ATOM   4035  HB2 PRO A 904      25.060  41.430  67.140  1.00  0.00           H
ATOM   4036  CG  PRO A 904      25.780  39.780  68.040  1.00  0.00           C
ATOM   4037  HG1 PRO A 904      26.450  40.380  68.710  1.00  0.00           H
ATOM   4038  HG2 PRO A 904      25.370  39.020  68.720  1.00  0.00           H
ATOM   4039  C   PRO A 904      23.610  40.160  65.060  1.00  0.00           C
ATOM   4040  O   PRO A 904      24.280  40.850  64.260  1.00  0.00           O
ATOM   4041  N   LEU A 905      22.350  40.010  65.070  1.00  0.00           N
ATOM   4042  HN  LEU A 905      21.910  39.480  65.790  1.00  0.00           H
ATOM   4043  CA  LEU A 905      21.470  40.520  64.000  1.00  0.00           C
ATOM   4044  HA  LEU A 905      21.420  41.600  64.060  1.00  0.00           H
ATOM   4045  CB  LEU A 905      21.910  40.220  62.560  1.00  0.00           C
ATOM   4046  HB1 LEU A 905      22.220  39.150  62.470  1.00  0.00           H
ATOM   4047  HB2 LEU A 905      22.790  40.850  62.360  1.00  0.00           H
ATOM   4048  CG  LEU A 905      21.050  40.660  61.410  1.00  0.00           C
ATOM   4049  HG  LEU A 905      20.030  40.230  61.350  1.00  0.00           H
ATOM   4050  CD1 LEU A 905      20.890  42.150  61.470  1.00  0.00           C
ATOM   4051 HD11 LEU A 905      20.160  42.480  60.700  1.00  0.00           H
ATOM   4052 HD12 LEU A 905      21.810  42.630  61.090  1.00  0.00           H
ATOM   4053 HD13 LEU A 905      20.530  42.610  62.420  1.00  0.00           H
ATOM   4054  CD2 LEU A 905      21.770  39.970  60.220  1.00  0.00           C
ATOM   4055 HD21 LEU A 905      22.850  40.240  60.190  1.00  0.00           H
ATOM   4056 HD22 LEU A 905      21.290  40.260  59.270  1.00  0.00           H
ATOM   4057 HD23 LEU A 905      21.690  38.860  60.260  1.00  0.00           H
ATOM   4058  C   LEU A 905      20.010  40.110  64.360  1.00  0.00           C
ATOM   4059  O   LEU A 905      19.620  38.960  64.340  1.00  0.00           O
ATOM   4060  N   GLY A 906      19.120  41.160  64.690  1.00  0.00           N
ATOM   4061  HN  GLY A 906      19.380  42.110  64.710  1.00  0.00           H
ATOM   4062  CA  GLY A 906      17.790  40.960  65.240  1.00  0.00           C
ATOM   4063  HA1 GLY A 906      17.740  39.920  65.540  1.00  0.00           H
ATOM   4064  HA2 GLY A 906      17.010  41.250  64.550  1.00  0.00           H
ATOM   4065  C   GLY A 906      17.520  41.710  66.450  1.00  0.00           C
ATOM   4066  O   GLY A 906      16.530  41.420  67.160  1.00  0.00           O
ATOM   4067  N   ASP A 907      18.350  42.700  66.840  1.00  0.00           N
ATOM   4068  HN  ASP A 907      19.080  43.050  66.250  1.00  0.00           H
ATOM   4069  CA  ASP A 907      18.210  43.250  68.210  1.00  0.00           C
ATOM   4070  HA  ASP A 907      17.540  42.690  68.850  1.00  0.00           H
ATOM   4071  CB  ASP A 907      19.600  43.480  68.900  1.00  0.00           C
ATOM   4072  HB1 ASP A 907      19.440  43.770  69.950  1.00  0.00           H
ATOM   4073  HB2 ASP A 907      20.240  44.290  68.480  1.00  0.00           H
ATOM   4074  CG  ASP A 907      20.430  42.170  69.130  1.00  0.00           C
ATOM   4075  OD1 ASP A 907      19.770  41.120  69.180  1.00  0.00           O
ATOM   4076  OD2 ASP A 907      21.630  42.330  69.320  1.00  0.00           O
ATOM   4077  C   ASP A 907      17.630  44.650  67.980  1.00  0.00           C
ATOM   4078  O   ASP A 907      16.960  45.170  68.880  1.00  0.00           O
ATOM   4079  N   ASN A 908      17.850  45.330  66.810  1.00  0.00           N
ATOM   4080  HN  ASN A 908      18.320  44.940  66.020  1.00  0.00           H
ATOM   4081  CA  ASN A 908      17.350  46.720  66.620  1.00  0.00           C
ATOM   4082  HA  ASN A 908      17.660  47.210  67.520  1.00  0.00           H
ATOM   4083  CB  ASN A 908      17.980  47.430  65.350  1.00  0.00           C
ATOM   4084  HB1 ASN A 908      17.660  48.480  65.170  1.00  0.00           H
ATOM   4085  HB2 ASN A 908      17.740  46.830  64.440  1.00  0.00           H
ATOM   4086  CG  ASN A 908      19.480  47.320  65.490  1.00  0.00           C
ATOM   4087  OD1 ASN A 908      20.100  46.440  64.870  1.00  0.00           O
ATOM   4088  ND2 ASN A 908      20.070  48.170  66.240  1.00  0.00           N
ATOM   4089 HD21 ASN A 908      21.060  48.220  66.260  1.00  0.00           H
ATOM   4090 HD22 ASN A 908      19.510  48.590  66.960  1.00  0.00           H
ATOM   4091  C   ASN A 908      15.840  46.860  66.470  1.00  0.00           C
ATOM   4092  O   ASN A 908      15.310  46.050  65.760  1.00  0.00           O
ATOM   4093  N   PRO A 909      15.180  47.960  66.850  1.00  0.00           N
ATOM   4094  CD  PRO A 909      15.650  48.790  67.950  1.00  0.00           C
ATOM   4095  HD1 PRO A 909      16.490  49.430  67.590  1.00  0.00           H
ATOM   4096  HD2 PRO A 909      15.890  48.230  68.880  1.00  0.00           H
ATOM   4097  CA  PRO A 909      13.940  48.420  66.180  1.00  0.00           C
ATOM   4098  HA  PRO A 909      13.170  47.760  66.530  1.00  0.00           H
ATOM   4099  CB  PRO A 909      13.700  49.810  66.780  1.00  0.00           C
ATOM   4100  HB1 PRO A 909      12.620  50.070  66.820  1.00  0.00           H
ATOM   4101  HB2 PRO A 909      14.210  50.570  66.140  1.00  0.00           H
ATOM   4102  CG  PRO A 909      14.420  49.720  68.120  1.00  0.00           C
ATOM   4103  HG1 PRO A 909      14.620  50.680  68.620  1.00  0.00           H
ATOM   4104  HG2 PRO A 909      13.780  49.200  68.850  1.00  0.00           H
ATOM   4105  C   PRO A 909      13.770  48.480  64.650  1.00  0.00           C
ATOM   4106  O   PRO A 909      14.730  48.740  63.900  1.00  0.00           O
ATOM   4107  N   TRP A 910      12.560  48.300  64.160  1.00  0.00           N
ATOM   4108  HN  TRP A 910      11.690  48.230  64.640  1.00  0.00           H
ATOM   4109  CA  TRP A 910      12.460  48.080  62.710  1.00  0.00           C
ATOM   4110  HA  TRP A 910      13.110  47.260  62.460  1.00  0.00           H
ATOM   4111  CB  TRP A 910      11.020  47.630  62.380  1.00  0.00           C
ATOM   4112  HB1 TRP A 910      10.930  46.630  62.850  1.00  0.00           H
ATOM   4113  HB2 TRP A 910      10.900  47.380  61.300  1.00  0.00           H
ATOM   4114  CG  TRP A 910       9.900  48.620  62.790  1.00  0.00           C
ATOM   4115  CD1 TRP A 910       9.210  48.820  63.930  1.00  0.00           C
ATOM   4116  HD1 TRP A 910       9.050  48.040  64.670  1.00  0.00           H
ATOM   4117  NE1 TRP A 910       8.450  50.000  63.880  1.00  0.00           N
ATOM   4118  HE1 TRP A 910       7.650  50.060  64.420  1.00  0.00           H
ATOM   4119  CE2 TRP A 910       8.580  50.550  62.650  1.00  0.00           C
ATOM   4120  CD2 TRP A 910       9.490  49.760  61.940  1.00  0.00           C
ATOM   4121  CE3 TRP A 910       9.780  50.020  60.630  1.00  0.00           C
ATOM   4122  HE3 TRP A 910      10.450  49.370  60.080  1.00  0.00           H
ATOM   4123  CZ3 TRP A 910       9.200  51.140  60.040  1.00  0.00           C
ATOM   4124  HZ3 TRP A 910       9.290  51.230  58.960  1.00  0.00           H
ATOM   4125  CZ2 TRP A 910       8.040  51.690  62.080  1.00  0.00           C
ATOM   4126  HZ2 TRP A 910       7.380  52.360  62.620  1.00  0.00           H
ATOM   4127  CH2 TRP A 910       8.350  51.960  60.700  1.00  0.00           C
ATOM   4128  HH2 TRP A 910       7.910  52.760  60.130  1.00  0.00           H
ATOM   4129  C   TRP A 910      12.870  49.260  61.770  1.00  0.00           C
ATOM   4130  O   TRP A 910      13.450  49.030  60.720  1.00  0.00           O
ATOM   4131  N   TRP A 911      12.650  50.540  62.160  1.00  0.00           N
ATOM   4132  HN  TRP A 911      12.250  50.790  63.040  1.00  0.00           H
ATOM   4133  CA  TRP A 911      12.960  51.670  61.300  1.00  0.00           C
ATOM   4134  HA  TRP A 911      12.530  51.560  60.320  1.00  0.00           H
ATOM   4135  CB  TRP A 911      12.290  52.980  61.850  1.00  0.00           C
ATOM   4136  HB1 TRP A 911      12.790  53.160  62.820  1.00  0.00           H
ATOM   4137  HB2 TRP A 911      11.200  52.820  61.750  1.00  0.00           H
ATOM   4138  CG  TRP A 911      12.620  54.230  61.070  1.00  0.00           C
ATOM   4139  CD1 TRP A 911      13.360  55.300  61.600  1.00  0.00           C
ATOM   4140  HD1 TRP A 911      13.670  55.440  62.630  1.00  0.00           H
ATOM   4141  NE1 TRP A 911      13.550  56.240  60.600  1.00  0.00           N
ATOM   4142  HE1 TRP A 911      14.260  56.920  60.630  1.00  0.00           H
ATOM   4143  CE2 TRP A 911      12.990  55.760  59.440  1.00  0.00           C
ATOM   4144  CD2 TRP A 911      12.300  54.560  59.710  1.00  0.00           C
ATOM   4145  CE3 TRP A 911      11.490  53.990  58.760  1.00  0.00           C
ATOM   4146  HE3 TRP A 911      10.870  53.140  59.040  1.00  0.00           H
ATOM   4147  CZ3 TRP A 911      11.450  54.620  57.510  1.00  0.00           C
ATOM   4148  HZ3 TRP A 911      10.790  54.230  56.750  1.00  0.00           H
ATOM   4149  CZ2 TRP A 911      12.950  56.310  58.190  1.00  0.00           C
ATOM   4150  HZ2 TRP A 911      13.520  57.180  57.880  1.00  0.00           H
ATOM   4151  CH2 TRP A 911      12.160  55.720  57.200  1.00  0.00           C
ATOM   4152  HH2 TRP A 911      11.960  56.380  56.370  1.00  0.00           H
ATOM   4153  C   TRP A 911      14.480  51.830  61.010  1.00  0.00           C
ATOM   4154  O   TRP A 911      14.900  52.260  59.940  1.00  0.00           O
ATOM   4155  N   THR A 912      15.260  51.540  62.070  1.00  0.00           N
ATOM   4156  HN  THR A 912      14.870  51.280  62.960  1.00  0.00           H
ATOM   4157  CA  THR A 912      16.690  51.410  62.090  1.00  0.00           C
ATOM   4158  HA  THR A 912      17.070  52.430  62.090  1.00  0.00           H
ATOM   4159  CB  THR A 912      17.260  50.730  63.390  1.00  0.00           C
ATOM   4160  HB  THR A 912      17.420  49.640  63.200  1.00  0.00           H
ATOM   4161  OG1 THR A 912      16.380  50.860  64.460  1.00  0.00           O
ATOM   4162  HG1 THR A 912      15.690  50.220  64.240  1.00  0.00           H
ATOM   4163  CG2 THR A 912      18.490  51.540  63.800  1.00  0.00           C
ATOM   4164 HG21 THR A 912      19.140  51.030  64.530  1.00  0.00           H
ATOM   4165 HG22 THR A 912      18.200  52.490  64.300  1.00  0.00           H
ATOM   4166 HG23 THR A 912      19.080  51.810  62.900  1.00  0.00           H
ATOM   4167  C   THR A 912      17.260  50.650  60.890  1.00  0.00           C
ATOM   4168  O   THR A 912      18.260  51.080  60.330  1.00  0.00           O
ATOM   4169  N   LEU A 913      16.630  49.550  60.440  1.00  0.00           N
ATOM   4170  HN  LEU A 913      15.870  49.110  60.910  1.00  0.00           H
ATOM   4171  CA  LEU A 913      17.100  48.840  59.340  1.00  0.00           C
ATOM   4172  HA  LEU A 913      18.150  48.600  59.500  1.00  0.00           H
ATOM   4173  CB  LEU A 913      16.440  47.390  59.330  1.00  0.00           C
ATOM   4174  HB1 LEU A 913      16.600  46.950  58.320  1.00  0.00           H
ATOM   4175  HB2 LEU A 913      15.340  47.350  59.410  1.00  0.00           H
ATOM   4176  CG  LEU A 913      17.060  46.380  60.260  1.00  0.00           C
ATOM   4177  HG  LEU A 913      18.160  46.440  60.230  1.00  0.00           H
ATOM   4178  CD1 LEU A 913      16.680  46.600  61.710  1.00  0.00           C
ATOM   4179 HD11 LEU A 913      17.200  47.440  62.190  1.00  0.00           H
ATOM   4180 HD12 LEU A 913      16.850  45.670  62.300  1.00  0.00           H
ATOM   4181 HD13 LEU A 913      15.610  46.890  61.740  1.00  0.00           H
ATOM   4182  CD2 LEU A 913      16.760  44.890  59.860  1.00  0.00           C
ATOM   4183 HD21 LEU A 913      17.290  44.610  58.920  1.00  0.00           H
ATOM   4184 HD22 LEU A 913      15.690  44.730  59.640  1.00  0.00           H
ATOM   4185 HD23 LEU A 913      17.040  44.200  60.690  1.00  0.00           H
ATOM   4186  C   LEU A 913      17.030  49.580  58.010  1.00  0.00           C
ATOM   4187  O   LEU A 913      17.940  49.460  57.170  1.00  0.00           O
ATOM   4188  N   LEU A 914      15.880  50.410  57.770  1.00  0.00           N
ATOM   4189  HN  LEU A 914      15.190  50.420  58.490  1.00  0.00           H
ATOM   4190  CA  LEU A 914      15.670  51.360  56.640  1.00  0.00           C
ATOM   4191  HA  LEU A 914      15.990  50.840  55.750  1.00  0.00           H
ATOM   4192  CB  LEU A 914      14.160  51.830  56.540  1.00  0.00           C
ATOM   4193  HB1 LEU A 914      14.130  52.730  55.880  1.00  0.00           H
ATOM   4194  HB2 LEU A 914      13.940  52.200  57.570  1.00  0.00           H
ATOM   4195  CG  LEU A 914      13.130  50.880  55.920  1.00  0.00           C
ATOM   4196  HG  LEU A 914      13.140  49.980  56.570  1.00  0.00           H
ATOM   4197  CD1 LEU A 914      11.700  51.450  56.040  1.00  0.00           C
ATOM   4198 HD11 LEU A 914      10.970  50.780  55.540  1.00  0.00           H
ATOM   4199 HD12 LEU A 914      11.800  52.380  55.440  1.00  0.00           H
ATOM   4200 HD13 LEU A 914      11.460  51.520  57.120  1.00  0.00           H
ATOM   4201  CD2 LEU A 914      13.450  50.440  54.460  1.00  0.00           C
ATOM   4202 HD21 LEU A 914      12.730  49.620  54.290  1.00  0.00           H
ATOM   4203 HD22 LEU A 914      14.460  50.060  54.210  1.00  0.00           H
ATOM   4204 HD23 LEU A 914      13.430  51.360  53.840  1.00  0.00           H
ATOM   4205  C   LEU A 914      16.650  52.530  56.560  1.00  0.00           C
ATOM   4206  O   LEU A 914      17.180  52.830  55.540  1.00  0.00           O
ATOM   4207  N   ILE A 915      16.930  53.130  57.730  1.00  0.00           N
ATOM   4208  HN  ILE A 915      16.450  52.810  58.540  1.00  0.00           H
ATOM   4209  CA  ILE A 915      17.750  54.350  57.760  1.00  0.00           C
ATOM   4210  HA  ILE A 915      17.560  54.810  56.800  1.00  0.00           H
ATOM   4211  CB  ILE A 915      17.310  55.240  58.900  1.00  0.00           C
ATOM   4212  HB  ILE A 915      16.210  55.320  58.810  1.00  0.00           H
ATOM   4213  CG2 ILE A 915      17.710  54.570  60.250  1.00  0.00           C
ATOM   4214 HG21 ILE A 915      17.470  53.490  60.340  1.00  0.00           H
ATOM   4215 HG22 ILE A 915      17.030  54.930  61.050  1.00  0.00           H
ATOM   4216 HG23 ILE A 915      18.760  54.760  60.570  1.00  0.00           H
ATOM   4217  CG1 ILE A 915      17.760  56.730  58.720  1.00  0.00           C
ATOM   4218 HG11 ILE A 915      17.680  56.970  57.640  1.00  0.00           H
ATOM   4219 HG12 ILE A 915      18.770  56.720  59.180  1.00  0.00           H
ATOM   4220  CD  ILE A 915      16.910  57.680  59.550  1.00  0.00           C
ATOM   4221  HD1 ILE A 915      16.950  57.390  60.610  1.00  0.00           H
ATOM   4222  HD2 ILE A 915      15.860  57.840  59.210  1.00  0.00           H
ATOM   4223  HD3 ILE A 915      17.270  58.720  59.400  1.00  0.00           H
ATOM   4224  C   ILE A 915      19.270  54.010  57.800  1.00  0.00           C
ATOM   4225  O   ILE A 915      20.160  54.810  57.690  1.00  0.00           O
ATOM   4226  N   ALA A 916      19.610  52.720  57.950  1.00  0.00           N
ATOM   4227  HN  ALA A 916      18.860  52.110  58.210  1.00  0.00           H
ATOM   4228  CA  ALA A 916      21.040  52.170  57.760  1.00  0.00           C
ATOM   4229  HA  ALA A 916      21.790  52.730  58.300  1.00  0.00           H
ATOM   4230  CB  ALA A 916      21.070  50.840  58.510  1.00  0.00           C
ATOM   4231  HB1 ALA A 916      20.750  50.850  59.570  1.00  0.00           H
ATOM   4232  HB2 ALA A 916      22.090  50.390  58.480  1.00  0.00           H
ATOM   4233  HB3 ALA A 916      20.460  50.060  58.000  1.00  0.00           H
ATOM   4234  C   ALA A 916      21.470  52.140  56.330  1.00  0.00           C
ATOM   4235  O   ALA A 916      22.620  51.800  56.000  1.00  0.00           O
ATOM   4236  N   ALA A 917      20.570  52.530  55.370  1.00  0.00           N
ATOM   4237  HN  ALA A 917      19.610  52.650  55.590  1.00  0.00           H
ATOM   4238  CA  ALA A 917      20.970  52.810  54.010  1.00  0.00           C
ATOM   4239  HA  ALA A 917      21.410  51.970  53.510  1.00  0.00           H
ATOM   4240  CB  ALA A 917      19.810  53.130  53.180  1.00  0.00           C
ATOM   4241  HB1 ALA A 917      19.250  54.030  53.500  1.00  0.00           H
ATOM   4242  HB2 ALA A 917      19.080  52.290  53.130  1.00  0.00           H
ATOM   4243  HB3 ALA A 917      19.960  53.410  52.110  1.00  0.00           H
ATOM   4244  C   ALA A 917      21.990  53.930  53.910  1.00  0.00           C
ATOM   4245  O   ALA A 917      23.020  53.880  53.230  1.00  0.00           O
ATOM   4246  N   ILE A 918      21.740  55.010  54.570  1.00  0.00           N
ATOM   4247  HN  ILE A 918      20.870  55.030  55.080  1.00  0.00           H
ATOM   4248  CA  ILE A 918      22.490  56.260  54.550  1.00  0.00           C
ATOM   4249  HA  ILE A 918      22.360  56.670  53.560  1.00  0.00           H
ATOM   4250  CB  ILE A 918      21.790  57.250  55.460  1.00  0.00           C
ATOM   4251  HB  ILE A 918      21.790  56.850  56.490  1.00  0.00           H
ATOM   4252  CG2 ILE A 918      22.560  58.600  55.350  1.00  0.00           C
ATOM   4253 HG21 ILE A 918      23.540  58.460  55.860  1.00  0.00           H
ATOM   4254 HG22 ILE A 918      21.970  59.340  55.920  1.00  0.00           H
ATOM   4255 HG23 ILE A 918      22.720  58.980  54.310  1.00  0.00           H
ATOM   4256  CG1 ILE A 918      20.300  57.500  55.110  1.00  0.00           C
ATOM   4257 HG11 ILE A 918      20.070  58.490  55.550  1.00  0.00           H
ATOM   4258 HG12 ILE A 918      19.620  56.810  55.660  1.00  0.00           H
ATOM   4259  CD  ILE A 918      19.990  57.660  53.700  1.00  0.00           C
ATOM   4260  HD1 ILE A 918      18.920  57.920  53.520  1.00  0.00           H
ATOM   4261  HD2 ILE A 918      20.110  56.690  53.170  1.00  0.00           H
ATOM   4262  HD3 ILE A 918      20.610  58.430  53.210  1.00  0.00           H
ATOM   4263  C   ILE A 918      24.000  56.160  54.850  1.00  0.00           C
ATOM   4264  O   ILE A 918      24.750  56.810  54.090  1.00  0.00           O
ATOM   4265  N   PRO A 919      24.560  55.440  55.830  1.00  0.00           N
ATOM   4266  CD  PRO A 919      23.910  55.170  57.110  1.00  0.00           C
ATOM   4267  HD1 PRO A 919      22.890  54.770  56.940  1.00  0.00           H
ATOM   4268  HD2 PRO A 919      23.710  56.110  57.650  1.00  0.00           H
ATOM   4269  CA  PRO A 919      25.990  55.170  55.900  1.00  0.00           C
ATOM   4270  HA  PRO A 919      26.540  56.090  55.740  1.00  0.00           H
ATOM   4271  CB  PRO A 919      26.170  54.660  57.320  1.00  0.00           C
ATOM   4272  HB1 PRO A 919      26.370  55.620  57.850  1.00  0.00           H
ATOM   4273  HB2 PRO A 919      26.970  53.890  57.350  1.00  0.00           H
ATOM   4274  CG  PRO A 919      24.820  54.290  57.950  1.00  0.00           C
ATOM   4275  HG1 PRO A 919      24.540  53.260  57.650  1.00  0.00           H
ATOM   4276  HG2 PRO A 919      24.630  54.370  59.040  1.00  0.00           H
ATOM   4277  C   PRO A 919      26.390  54.130  54.890  1.00  0.00           C
ATOM   4278  O   PRO A 919      27.530  54.160  54.420  1.00  0.00           O
ATOM   4279  N   ALA A 920      25.580  53.210  54.590  1.00  0.00           N
ATOM   4280  HN  ALA A 920      24.720  53.160  55.070  1.00  0.00           H
ATOM   4281  CA  ALA A 920      25.910  52.150  53.580  1.00  0.00           C
ATOM   4282  HA  ALA A 920      26.830  51.660  53.830  1.00  0.00           H
ATOM   4283  CB  ALA A 920      24.750  51.100  53.590  1.00  0.00           C
ATOM   4284  HB1 ALA A 920      24.940  50.470  52.700  1.00  0.00           H
ATOM   4285  HB2 ALA A 920      23.720  51.500  53.590  1.00  0.00           H
ATOM   4286  HB3 ALA A 920      24.900  50.520  54.530  1.00  0.00           H
ATOM   4287  C   ALA A 920      26.190  52.560  52.140  1.00  0.00           C
ATOM   4288  O   ALA A 920      27.100  52.010  51.530  1.00  0.00           O
ATOM   4289  N   LEU A 921      25.370  53.440  51.580  1.00  0.00           N
ATOM   4290  HN  LEU A 921      24.570  53.750  52.090  1.00  0.00           H
ATOM   4291  CA  LEU A 921      25.620  54.240  50.370  1.00  0.00           C
ATOM   4292  HA  LEU A 921      25.680  53.550  49.550  1.00  0.00           H
ATOM   4293  CB  LEU A 921      24.410  55.250  50.180  1.00  0.00           C
ATOM   4294  HB1 LEU A 921      24.360  55.780  51.140  1.00  0.00           H
ATOM   4295  HB2 LEU A 921      23.460  54.680  50.050  1.00  0.00           H
ATOM   4296  CG  LEU A 921      24.480  56.460  49.240  1.00  0.00           C
ATOM   4297  HG  LEU A 921      25.520  56.810  49.310  1.00  0.00           H
ATOM   4298  CD1 LEU A 921      24.350  55.920  47.800  1.00  0.00           C
ATOM   4299 HD11 LEU A 921      24.910  54.960  47.760  1.00  0.00           H
ATOM   4300 HD12 LEU A 921      24.680  56.790  47.200  1.00  0.00           H
ATOM   4301 HD13 LEU A 921      23.270  55.770  47.550  1.00  0.00           H
ATOM   4302  CD2 LEU A 921      23.500  57.580  49.590  1.00  0.00           C
ATOM   4303 HD21 LEU A 921      22.530  57.180  49.940  1.00  0.00           H
ATOM   4304 HD22 LEU A 921      23.220  58.260  48.760  1.00  0.00           H
ATOM   4305 HD23 LEU A 921      23.980  58.220  50.360  1.00  0.00           H
ATOM   4306  C   LEU A 921      27.010  54.910  50.360  1.00  0.00           C
ATOM   4307  O   LEU A 921      27.770  54.800  49.400  1.00  0.00           O
ATOM   4308  N   LEU A 922      27.430  55.550  51.500  1.00  0.00           N
ATOM   4309  HN  LEU A 922      26.850  55.740  52.290  1.00  0.00           H
ATOM   4310  CA  LEU A 922      28.660  56.240  51.690  1.00  0.00           C
ATOM   4311  HA  LEU A 922      28.770  56.880  50.820  1.00  0.00           H
ATOM   4312  CB  LEU A 922      28.690  57.120  52.960  1.00  0.00           C
ATOM   4313  HB1 LEU A 922      28.500  56.480  53.850  1.00  0.00           H
ATOM   4314  HB2 LEU A 922      27.780  57.760  52.830  1.00  0.00           H
ATOM   4315  CG  LEU A 922      29.920  58.090  53.070  1.00  0.00           C
ATOM   4316  HG  LEU A 922      30.780  57.460  53.420  1.00  0.00           H
ATOM   4317  CD1 LEU A 922      30.450  58.870  51.800  1.00  0.00           C
ATOM   4318 HD11 LEU A 922      29.640  59.510  51.370  1.00  0.00           H
ATOM   4319 HD12 LEU A 922      30.660  58.100  51.020  1.00  0.00           H
ATOM   4320 HD13 LEU A 922      31.330  59.520  51.990  1.00  0.00           H
ATOM   4321  CD2 LEU A 922      29.630  59.160  54.180  1.00  0.00           C
ATOM   4322 HD21 LEU A 922      30.560  59.360  54.750  1.00  0.00           H
ATOM   4323 HD22 LEU A 922      28.860  58.760  54.890  1.00  0.00           H
ATOM   4324 HD23 LEU A 922      29.250  60.020  53.580  1.00  0.00           H
ATOM   4325  C   LEU A 922      29.820  55.310  51.600  1.00  0.00           C
ATOM   4326  O   LEU A 922      30.680  55.560  50.790  1.00  0.00           O
ATOM   4327  N   CYS A 923      29.790  54.220  52.340  1.00  0.00           N
ATOM   4328  HN  CYS A 923      28.940  54.090  52.830  1.00  0.00           H
ATOM   4329  CA  CYS A 923      30.670  53.090  52.390  1.00  0.00           C
ATOM   4330  HA  CYS A 923      31.620  53.490  52.710  1.00  0.00           H
ATOM   4331  CB  CYS A 923      30.120  52.120  53.510  1.00  0.00           C
ATOM   4332  HB1 CYS A 923      29.120  51.720  53.220  1.00  0.00           H
ATOM   4333  HB2 CYS A 923      30.030  52.830  54.360  1.00  0.00           H
ATOM   4334  SG  CYS A 923      31.260  50.760  53.990  1.00  0.00           S
ATOM   4335  HG1 CYS A 923      30.870  50.110  52.900  1.00  0.00           H
ATOM   4336  C   CYS A 923      30.840  52.380  51.060  1.00  0.00           C
ATOM   4337  O   CYS A 923      31.920  52.000  50.670  1.00  0.00           O
ATOM   4338  N   THR A 924      29.730  52.200  50.270  1.00  0.00           N
ATOM   4339  HN  THR A 924      28.820  52.540  50.530  1.00  0.00           H
ATOM   4340  CA  THR A 924      29.770  51.700  48.880  1.00  0.00           C
ATOM   4341  HA  THR A 924      30.180  50.710  48.790  1.00  0.00           H
ATOM   4342  CB  THR A 924      28.360  51.610  48.390  1.00  0.00           C
ATOM   4343  HB  THR A 924      27.790  52.530  48.660  1.00  0.00           H
ATOM   4344  OG1 THR A 924      27.740  50.560  49.100  1.00  0.00           O
ATOM   4345  HG1 THR A 924      27.900  50.670  50.040  1.00  0.00           H
ATOM   4346  CG2 THR A 924      28.330  51.240  46.920  1.00  0.00           C
ATOM   4347 HG21 THR A 924      27.260  51.020  46.710  1.00  0.00           H
ATOM   4348 HG22 THR A 924      29.030  50.390  46.810  1.00  0.00           H
ATOM   4349 HG23 THR A 924      28.580  52.070  46.230  1.00  0.00           H
ATOM   4350  C   THR A 924      30.520  52.540  47.860  1.00  0.00           C
ATOM   4351  O   THR A 924      31.210  51.960  47.050  1.00  0.00           O
ATOM   4352  N   ILE A 925      30.370  53.840  47.850  1.00  0.00           N
ATOM   4353  HN  ILE A 925      29.850  54.320  48.560  1.00  0.00           H
ATOM   4354  CA  ILE A 925      30.950  54.730  46.870  1.00  0.00           C
ATOM   4355  HA  ILE A 925      31.090  54.040  46.060  1.00  0.00           H
ATOM   4356  CB  ILE A 925      30.110  55.920  46.550  1.00  0.00           C
ATOM   4357  HB  ILE A 925      29.070  55.580  46.400  1.00  0.00           H
ATOM   4358  CG2 ILE A 925      30.030  57.020  47.650  1.00  0.00           C
ATOM   4359 HG21 ILE A 925      29.750  56.780  48.700  1.00  0.00           H
ATOM   4360 HG22 ILE A 925      29.440  57.900  47.320  1.00  0.00           H
ATOM   4361 HG23 ILE A 925      31.080  57.320  47.810  1.00  0.00           H
ATOM   4362  CG1 ILE A 925      30.520  56.540  45.170  1.00  0.00           C
ATOM   4363 HG11 ILE A 925      31.610  56.720  45.110  1.00  0.00           H
ATOM   4364 HG12 ILE A 925      30.000  57.530  45.110  1.00  0.00           H
ATOM   4365  CD  ILE A 925      30.000  55.830  43.940  1.00  0.00           C
ATOM   4366  HD1 ILE A 925      29.940  54.720  44.040  1.00  0.00           H
ATOM   4367  HD2 ILE A 925      30.760  56.070  43.180  1.00  0.00           H
ATOM   4368  HD3 ILE A 925      29.080  56.340  43.580  1.00  0.00           H
ATOM   4369  C   ILE A 925      32.360  55.130  47.350  1.00  0.00           C
ATOM   4370  O   ILE A 925      33.250  55.560  46.660  1.00  0.00           O
ATOM   4371  N   LEU A 926      32.630  54.910  48.650  1.00  0.00           N
ATOM   4372  HN  LEU A 926      31.930  54.500  49.230  1.00  0.00           H
ATOM   4373  CA  LEU A 926      34.050  54.950  49.120  1.00  0.00           C
ATOM   4374  HA  LEU A 926      34.590  55.840  48.880  1.00  0.00           H
ATOM   4375  CB  LEU A 926      33.870  54.960  50.670  1.00  0.00           C
ATOM   4376  HB1 LEU A 926      33.320  54.050  51.020  1.00  0.00           H
ATOM   4377  HB2 LEU A 926      33.170  55.770  50.950  1.00  0.00           H
ATOM   4378  CG  LEU A 926      35.200  55.130  51.380  1.00  0.00           C
ATOM   4379  HG  LEU A 926      35.930  55.650  50.720  1.00  0.00           H
ATOM   4380  CD1 LEU A 926      34.950  56.040  52.560  1.00  0.00           C
ATOM   4381 HD11 LEU A 926      35.810  56.130  53.260  1.00  0.00           H
ATOM   4382 HD12 LEU A 926      34.140  55.590  53.180  1.00  0.00           H
ATOM   4383 HD13 LEU A 926      34.680  57.060  52.210  1.00  0.00           H
ATOM   4384  CD2 LEU A 926      35.660  53.750  51.890  1.00  0.00           C
ATOM   4385 HD21 LEU A 926      35.920  52.980  51.140  1.00  0.00           H
ATOM   4386 HD22 LEU A 926      34.880  53.310  52.550  1.00  0.00           H
ATOM   4387 HD23 LEU A 926      36.550  53.820  52.560  1.00  0.00           H
ATOM   4388  C   LEU A 926      34.860  53.810  48.650  1.00  0.00           C
ATOM   4389  O   LEU A 926      35.990  53.900  48.080  1.00  0.00           O
ATOM   4390  N   ILE A 927      34.260  52.620  48.780  1.00  0.00           N
ATOM   4391  HN  ILE A 927      33.300  52.690  49.070  1.00  0.00           H
ATOM   4392  CA  ILE A 927      35.020  51.410  48.640  1.00  0.00           C
ATOM   4393  HA  ILE A 927      36.090  51.560  48.710  1.00  0.00           H
ATOM   4394  CB  ILE A 927      34.610  50.240  49.540  1.00  0.00           C
ATOM   4395  HB  ILE A 927      34.460  50.500  50.610  1.00  0.00           H
ATOM   4396  CG2 ILE A 927      33.270  49.530  49.120  1.00  0.00           C
ATOM   4397 HG21 ILE A 927      32.400  50.210  48.980  1.00  0.00           H
ATOM   4398 HG22 ILE A 927      33.100  48.730  49.860  1.00  0.00           H
ATOM   4399 HG23 ILE A 927      33.410  48.970  48.170  1.00  0.00           H
ATOM   4400  CG1 ILE A 927      35.770  49.200  49.740  1.00  0.00           C
ATOM   4401 HG11 ILE A 927      36.230  48.940  48.770  1.00  0.00           H
ATOM   4402 HG12 ILE A 927      35.400  48.220  50.120  1.00  0.00           H
ATOM   4403  CD  ILE A 927      36.820  49.630  50.660  1.00  0.00           C
ATOM   4404  HD1 ILE A 927      37.650  48.900  50.710  1.00  0.00           H
ATOM   4405  HD2 ILE A 927      36.330  49.750  51.650  1.00  0.00           H
ATOM   4406  HD3 ILE A 927      37.230  50.640  50.430  1.00  0.00           H
ATOM   4407  C   ILE A 927      34.950  50.860  47.220  1.00  0.00           C
ATOM   4408  O   ILE A 927      35.910  50.230  46.790  1.00  0.00           O
ATOM   4409  N   PHE A 928      34.000  51.400  46.400  1.00  0.00           N
ATOM   4410  HN  PHE A 928      33.240  51.910  46.790  1.00  0.00           H
ATOM   4411  CA  PHE A 928      33.950  51.180  44.900  1.00  0.00           C
ATOM   4412  HA  PHE A 928      34.100  50.150  44.660  1.00  0.00           H
ATOM   4413  CB  PHE A 928      32.590  51.810  44.300  1.00  0.00           C
ATOM   4414  HB1 PHE A 928      32.540  52.830  44.730  1.00  0.00           H
ATOM   4415  HB2 PHE A 928      31.740  51.210  44.680  1.00  0.00           H
ATOM   4416  CG  PHE A 928      32.450  51.800  42.780  1.00  0.00           C
ATOM   4417  CD1 PHE A 928      31.530  50.950  42.240  1.00  0.00           C
ATOM   4418  HD1 PHE A 928      30.960  50.250  42.830  1.00  0.00           H
ATOM   4419  CE1 PHE A 928      31.370  50.890  40.800  1.00  0.00           C
ATOM   4420  HE1 PHE A 928      30.690  50.220  40.300  1.00  0.00           H
ATOM   4421  CZ  PHE A 928      32.140  51.770  40.040  1.00  0.00           C
ATOM   4422  HZ  PHE A 928      32.130  51.570  38.980  1.00  0.00           H
ATOM   4423  CD2 PHE A 928      33.150  52.720  41.980  1.00  0.00           C
ATOM   4424  HD2 PHE A 928      33.640  53.500  42.550  1.00  0.00           H
ATOM   4425  CE2 PHE A 928      33.010  52.720  40.600  1.00  0.00           C
ATOM   4426  HE2 PHE A 928      33.630  53.340  39.950  1.00  0.00           H
ATOM   4427  C   PHE A 928      35.090  51.840  44.310  1.00  0.00           C
ATOM   4428  O   PHE A 928      35.730  51.210  43.520  1.00  0.00           O
ATOM   4429  N   MET A 929      35.390  53.110  44.690  1.00  0.00           N
ATOM   4430  HN  MET A 929      34.700  53.660  45.170  1.00  0.00           H
ATOM   4431  CA  MET A 929      36.570  53.720  44.180  1.00  0.00           C
ATOM   4432  HA  MET A 929      36.450  53.630  43.120  1.00  0.00           H
ATOM   4433  CB  MET A 929      36.560  55.110  44.690  1.00  0.00           C
ATOM   4434  HB1 MET A 929      37.500  55.670  44.550  1.00  0.00           H
ATOM   4435  HB2 MET A 929      36.440  55.110  45.790  1.00  0.00           H
ATOM   4436  CG  MET A 929      35.540  56.050  43.940  1.00  0.00           C
ATOM   4437  HG1 MET A 929      35.650  57.080  44.360  1.00  0.00           H
ATOM   4438  HG2 MET A 929      34.500  55.770  44.210  1.00  0.00           H
ATOM   4439  SD  MET A 929      35.680  56.110  42.100  1.00  0.00           S
ATOM   4440  CE  MET A 929      37.220  57.020  41.790  1.00  0.00           C
ATOM   4441  HE1 MET A 929      37.350  57.290  40.720  1.00  0.00           H
ATOM   4442  HE2 MET A 929      38.120  56.490  42.160  1.00  0.00           H
ATOM   4443  HE3 MET A 929      37.170  57.990  42.340  1.00  0.00           H
ATOM   4444  C   MET A 929      37.940  53.040  44.520  1.00  0.00           C
ATOM   4445  O   MET A 929      38.710  52.720  43.670  1.00  0.00           O
ATOM   4446  N   ASP A 930      38.180  52.770  45.800  1.00  0.00           N
ATOM   4447  HN  ASP A 930      37.440  52.890  46.470  1.00  0.00           H
ATOM   4448  CA  ASP A 930      39.440  52.210  46.290  1.00  0.00           C
ATOM   4449  HA  ASP A 930      40.290  52.770  45.940  1.00  0.00           H
ATOM   4450  CB  ASP A 930      39.410  52.030  47.860  1.00  0.00           C
ATOM   4451  HB1 ASP A 930      38.800  51.120  48.060  1.00  0.00           H
ATOM   4452  HB2 ASP A 930      38.980  52.900  48.420  1.00  0.00           H
ATOM   4453  CG  ASP A 930      40.740  51.970  48.480  1.00  0.00           C
ATOM   4454  OD1 ASP A 930      41.720  52.560  47.990  1.00  0.00           O
ATOM   4455  OD2 ASP A 930      40.900  51.420  49.630  1.00  0.00           O
ATOM   4456  C   ASP A 930      39.600  50.800  45.710  1.00  0.00           C
ATOM   4457  O   ASP A 930      40.760  50.540  45.250  1.00  0.00           O
ATOM   4458  N   GLN A 931      38.610  49.920  45.690  1.00  0.00           N
ATOM   4459  HN  GLN A 931      37.760  49.950  46.230  1.00  0.00           H
ATOM   4460  CA  GLN A 931      38.680  48.730  44.830  1.00  0.00           C
ATOM   4461  HA  GLN A 931      39.540  48.200  45.230  1.00  0.00           H
ATOM   4462  CB  GLN A 931      37.490  47.730  45.160  1.00  0.00           C
ATOM   4463  HB1 GLN A 931      36.560  48.320  45.280  1.00  0.00           H
ATOM   4464  HB2 GLN A 931      37.730  47.310  46.170  1.00  0.00           H
ATOM   4465  CG  GLN A 931      37.180  46.600  44.120  1.00  0.00           C
ATOM   4466  HG1 GLN A 931      36.960  46.940  43.080  1.00  0.00           H
ATOM   4467  HG2 GLN A 931      36.260  46.060  44.460  1.00  0.00           H
ATOM   4468  CD  GLN A 931      38.300  45.530  43.950  1.00  0.00           C
ATOM   4469  OE1 GLN A 931      38.690  44.920  44.980  1.00  0.00           O
ATOM   4470  NE2 GLN A 931      38.800  45.290  42.740  1.00  0.00           N
ATOM   4471 HE21 GLN A 931      39.360  44.450  42.720  1.00  0.00           H
ATOM   4472 HE22 GLN A 931      38.580  45.820  41.920  1.00  0.00           H
ATOM   4473  C   GLN A 931      38.870  48.910  43.330  1.00  0.00           C
ATOM   4474  O   GLN A 931      39.760  48.290  42.750  1.00  0.00           O
ATOM   4475  N   GLN A 932      38.130  49.830  42.600  1.00  0.00           N
ATOM   4476  HN  GLN A 932      37.460  50.420  43.040  1.00  0.00           H
ATOM   4477  CA  GLN A 932      38.310  49.900  41.150  1.00  0.00           C
ATOM   4478  HA  GLN A 932      38.560  48.910  40.790  1.00  0.00           H
ATOM   4479  CB  GLN A 932      36.950  50.290  40.500  1.00  0.00           C
ATOM   4480  HB1 GLN A 932      37.170  50.350  39.410  1.00  0.00           H
ATOM   4481  HB2 GLN A 932      36.690  51.320  40.840  1.00  0.00           H
ATOM   4482  CG  GLN A 932      35.820  49.290  40.610  1.00  0.00           C
ATOM   4483  HG1 GLN A 932      35.020  49.830  40.070  1.00  0.00           H
ATOM   4484  HG2 GLN A 932      35.420  49.220  41.650  1.00  0.00           H
ATOM   4485  CD  GLN A 932      35.920  47.900  39.970  1.00  0.00           C
ATOM   4486  OE1 GLN A 932      36.790  47.090  40.320  1.00  0.00           O
ATOM   4487  NE2 GLN A 932      34.820  47.520  39.210  1.00  0.00           N
ATOM   4488 HE21 GLN A 932      34.670  46.530  39.150  1.00  0.00           H
ATOM   4489 HE22 GLN A 932      34.130  48.190  38.980  1.00  0.00           H
ATOM   4490  C   GLN A 932      39.510  50.700  40.580  1.00  0.00           C
ATOM   4491  O   GLN A 932      39.960  50.390  39.470  1.00  0.00           O
ATOM   4492  N   ILE A 933      39.990  51.690  41.380  1.00  0.00           N
ATOM   4493  HN  ILE A 933      39.560  51.960  42.230  1.00  0.00           H
ATOM   4494  CA  ILE A 933      41.280  52.330  40.910  1.00  0.00           C
ATOM   4495  HA  ILE A 933      41.040  52.650  39.900  1.00  0.00           H
ATOM   4496  CB  ILE A 933      41.580  53.630  41.710  1.00  0.00           C
ATOM   4497  HB  ILE A 933      40.640  54.220  41.770  1.00  0.00           H
ATOM   4498  CG2 ILE A 933      42.040  53.270  43.130  1.00  0.00           C
ATOM   4499 HG21 ILE A 933      43.010  52.730  43.150  1.00  0.00           H
ATOM   4500 HG22 ILE A 933      41.340  52.470  43.470  1.00  0.00           H
ATOM   4501 HG23 ILE A 933      42.080  54.210  43.710  1.00  0.00           H
ATOM   4502  CG1 ILE A 933      42.700  54.490  40.990  1.00  0.00           C
ATOM   4503 HG11 ILE A 933      43.670  53.980  40.810  1.00  0.00           H
ATOM   4504 HG12 ILE A 933      42.890  55.330  41.670  1.00  0.00           H
ATOM   4505  CD  ILE A 933      42.260  55.040  39.660  1.00  0.00           C
ATOM   4506  HD1 ILE A 933      42.460  54.350  38.810  1.00  0.00           H
ATOM   4507  HD2 ILE A 933      42.770  56.000  39.450  1.00  0.00           H
ATOM   4508  HD3 ILE A 933      41.180  55.290  39.680  1.00  0.00           H
ATOM   4509  C   ILE A 933      42.450  51.330  40.850  1.00  0.00           C
ATOM   4510  O   ILE A 933      43.080  51.280  39.810  1.00  0.00           O
ATOM   4511  N   THR A 934      42.610  50.390  41.870  1.00  0.00           N
ATOM   4512  HN  THR A 934      42.060  50.490  42.690  1.00  0.00           H
ATOM   4513  CA  THR A 934      43.540  49.250  41.890  1.00  0.00           C
ATOM   4514  HA  THR A 934      44.550  49.580  41.690  1.00  0.00           H
ATOM   4515  CB  THR A 934      43.450  48.330  43.080  1.00  0.00           C
ATOM   4516  HB  THR A 934      42.480  47.770  43.140  1.00  0.00           H
ATOM   4517  OG1 THR A 934      43.370  49.010  44.300  1.00  0.00           O
ATOM   4518  HG1 THR A 934      42.950  48.400  44.910  1.00  0.00           H
ATOM   4519  CG2 THR A 934      44.570  47.270  43.220  1.00  0.00           C
ATOM   4520 HG21 THR A 934      44.370  46.450  42.520  1.00  0.00           H
ATOM   4521 HG22 THR A 934      44.810  46.920  44.250  1.00  0.00           H
ATOM   4522 HG23 THR A 934      45.550  47.760  42.970  1.00  0.00           H
ATOM   4523  C   THR A 934      43.140  48.360  40.740  1.00  0.00           C
ATOM   4524  O   THR A 934      44.020  47.870  40.080  1.00  0.00           O
ATOM   4525  N   ALA A 935      41.810  48.030  40.400  1.00  0.00           N
ATOM   4526  HN  ALA A 935      41.090  48.190  41.070  1.00  0.00           H
ATOM   4527  CA  ALA A 935      41.480  47.250  39.200  1.00  0.00           C
ATOM   4528  HA  ALA A 935      42.000  46.300  39.250  1.00  0.00           H
ATOM   4529  CB  ALA A 935      39.930  46.980  39.160  1.00  0.00           C
ATOM   4530  HB1 ALA A 935      39.330  47.910  39.110  1.00  0.00           H
ATOM   4531  HB2 ALA A 935      39.650  46.510  40.130  1.00  0.00           H
ATOM   4532  HB3 ALA A 935      39.600  46.380  38.290  1.00  0.00           H
ATOM   4533  C   ALA A 935      41.940  47.790  37.850  1.00  0.00           C
ATOM   4534  O   ALA A 935      42.460  47.140  36.970  1.00  0.00           O
ATOM   4535  N   VAL A 936      41.800  49.090  37.790  1.00  0.00           N
ATOM   4536  HN  VAL A 936      41.520  49.560  38.620  1.00  0.00           H
ATOM   4537  CA  VAL A 936      42.390  49.910  36.760  1.00  0.00           C
ATOM   4538  HA  VAL A 936      42.160  49.400  35.820  1.00  0.00           H
ATOM   4539  CB  VAL A 936      41.690  51.290  36.670  1.00  0.00           C
ATOM   4540  HB  VAL A 936      41.450  51.720  37.670  1.00  0.00           H
ATOM   4541  CG1 VAL A 936      42.590  52.260  35.910  1.00  0.00           C
ATOM   4542 HG11 VAL A 936      41.970  53.140  35.670  1.00  0.00           H
ATOM   4543 HG12 VAL A 936      43.090  51.920  34.980  1.00  0.00           H
ATOM   4544 HG13 VAL A 936      43.400  52.680  36.560  1.00  0.00           H
ATOM   4545  CG2 VAL A 936      40.310  51.170  35.900  1.00  0.00           C
ATOM   4546 HG21 VAL A 936      39.910  52.160  35.590  1.00  0.00           H
ATOM   4547 HG22 VAL A 936      39.550  50.710  36.590  1.00  0.00           H
ATOM   4548 HG23 VAL A 936      40.440  50.400  35.100  1.00  0.00           H
ATOM   4549  C   VAL A 936      43.950  49.920  36.750  1.00  0.00           C
ATOM   4550  O   VAL A 936      44.570  49.690  35.700  1.00  0.00           O
ATOM   4551  N   ILE A 937      44.600  50.010  37.880  1.00  0.00           N
ATOM   4552  HN  ILE A 937      44.110  50.300  38.700  1.00  0.00           H
ATOM   4553  CA  ILE A 937      46.040  49.800  38.030  1.00  0.00           C
ATOM   4554  HA  ILE A 937      46.390  50.540  37.330  1.00  0.00           H
ATOM   4555  CB  ILE A 937      46.610  50.330  39.340  1.00  0.00           C
ATOM   4556  HB  ILE A 937      45.980  49.900  40.140  1.00  0.00           H
ATOM   4557  CG2 ILE A 937      48.070  49.910  39.720  1.00  0.00           C
ATOM   4558 HG21 ILE A 937      48.760  50.580  39.180  1.00  0.00           H
ATOM   4559 HG22 ILE A 937      48.270  48.830  39.570  1.00  0.00           H
ATOM   4560 HG23 ILE A 937      48.390  50.060  40.770  1.00  0.00           H
ATOM   4561  CG1 ILE A 937      46.430  51.920  39.520  1.00  0.00           C
ATOM   4562 HG11 ILE A 937      45.460  52.240  39.090  1.00  0.00           H
ATOM   4563 HG12 ILE A 937      47.180  52.330  38.830  1.00  0.00           H
ATOM   4564  CD  ILE A 937      46.650  52.370  40.970  1.00  0.00           C
ATOM   4565  HD1 ILE A 937      47.750  52.440  41.170  1.00  0.00           H
ATOM   4566  HD2 ILE A 937      46.330  51.430  41.480  1.00  0.00           H
ATOM   4567  HD3 ILE A 937      45.980  53.180  41.310  1.00  0.00           H
ATOM   4568  C   ILE A 937      46.600  48.460  37.600  1.00  0.00           C
ATOM   4569  O   ILE A 937      47.630  48.370  36.940  1.00  0.00           O
ATOM   4570  N   ILE A 938      45.910  47.310  37.970  1.00  0.00           N
ATOM   4571  HN  ILE A 938      45.090  47.390  38.530  1.00  0.00           H
ATOM   4572  CA  ILE A 938      46.240  45.950  37.680  1.00  0.00           C
ATOM   4573  HA  ILE A 938      47.280  45.820  37.940  1.00  0.00           H
ATOM   4574  CB  ILE A 938      45.420  44.820  38.510  1.00  0.00           C
ATOM   4575  HB  ILE A 938      45.220  45.340  39.470  1.00  0.00           H
ATOM   4576  CG2 ILE A 938      44.110  44.280  37.910  1.00  0.00           C
ATOM   4577 HG21 ILE A 938      43.720  43.540  38.640  1.00  0.00           H
ATOM   4578 HG22 ILE A 938      44.370  43.770  36.950  1.00  0.00           H
ATOM   4579 HG23 ILE A 938      43.370  45.080  37.720  1.00  0.00           H
ATOM   4580  CG1 ILE A 938      46.210  43.570  38.950  1.00  0.00           C
ATOM   4581 HG11 ILE A 938      46.500  42.940  38.090  1.00  0.00           H
ATOM   4582 HG12 ILE A 938      45.650  42.890  39.650  1.00  0.00           H
ATOM   4583  CD  ILE A 938      47.540  43.890  39.640  1.00  0.00           C
ATOM   4584  HD1 ILE A 938      48.350  44.070  38.910  1.00  0.00           H
ATOM   4585  HD2 ILE A 938      47.870  42.990  40.220  1.00  0.00           H
ATOM   4586  HD3 ILE A 938      47.450  44.760  40.330  1.00  0.00           H
ATOM   4587  C   ILE A 938      46.110  45.590  36.170  1.00  0.00           C
ATOM   4588  O   ILE A 938      46.580  44.560  35.680  1.00  0.00           O
ATOM   4589  N   ASN A 939      45.520  46.520  35.360  1.00  0.00           N
ATOM   4590  HN  ASN A 939      45.140  47.330  35.790  1.00  0.00           H
ATOM   4591  CA  ASN A 939      45.180  46.250  33.950  1.00  0.00           C
ATOM   4592  HA  ASN A 939      45.290  45.210  33.720  1.00  0.00           H
ATOM   4593  CB  ASN A 939      43.740  46.760  33.690  1.00  0.00           C
ATOM   4594  HB1 ASN A 939      43.760  47.870  33.770  1.00  0.00           H
ATOM   4595  HB2 ASN A 939      43.150  46.320  34.520  1.00  0.00           H
ATOM   4596  CG  ASN A 939      43.130  46.470  32.400  1.00  0.00           C
ATOM   4597  OD1 ASN A 939      43.530  45.450  31.830  1.00  0.00           O
ATOM   4598  ND2 ASN A 939      42.120  47.230  32.020  1.00  0.00           N
ATOM   4599 HD21 ASN A 939      41.830  47.870  32.730  1.00  0.00           H
ATOM   4600 HD22 ASN A 939      41.870  47.100  31.060  1.00  0.00           H
ATOM   4601  C   ASN A 939      46.190  46.920  33.000  1.00  0.00           C
ATOM   4602  O   ASN A 939      46.040  47.020  31.780  1.00  0.00           O
ATOM   4603  N   ARG A 940      47.280  47.500  33.580  1.00  0.00           N
ATOM   4604  HN  ARG A 940      47.390  47.480  34.570  1.00  0.00           H
ATOM   4605  CA  ARG A 940      48.430  48.000  32.730  1.00  0.00           C
ATOM   4606  HA  ARG A 940      48.200  48.930  32.200  1.00  0.00           H
ATOM   4607  CB  ARG A 940      49.650  48.300  33.620  1.00  0.00           C
ATOM   4608  HB1 ARG A 940      50.570  48.320  33.000  1.00  0.00           H
ATOM   4609  HB2 ARG A 940      49.700  47.540  34.430  1.00  0.00           H
ATOM   4610  CG  ARG A 940      49.760  49.700  34.210  1.00  0.00           C
ATOM   4611  HG1 ARG A 940      50.640  49.600  34.880  1.00  0.00           H
ATOM   4612  HG2 ARG A 940      48.950  49.830  34.960  1.00  0.00           H
ATOM   4613  CD  ARG A 940      49.890  50.960  33.380  1.00  0.00           C
ATOM   4614  HD1 ARG A 940      49.940  51.820  34.080  1.00  0.00           H
ATOM   4615  HD2 ARG A 940      48.930  51.080  32.830  1.00  0.00           H
ATOM   4616  NE  ARG A 940      51.050  50.960  32.440  1.00  0.00           N
ATOM   4617  HE  ARG A 940      51.730  50.260  32.230  1.00  0.00           H
ATOM   4618  CZ  ARG A 940      51.250  52.020  31.630  1.00  0.00           C
ATOM   4619  NH1 ARG A 940      50.630  53.160  31.680  1.00  0.00           N
ATOM   4620 HH11 ARG A 940      49.780  53.190  32.180  1.00  0.00           H
ATOM   4621 HH12 ARG A 940      50.720  53.900  31.010  1.00  0.00           H
ATOM   4622  NH2 ARG A 940      52.290  51.950  30.860  1.00  0.00           N
ATOM   4623 HH21 ARG A 940      52.930  51.230  31.130  1.00  0.00           H
ATOM   4624 HH22 ARG A 940      52.610  52.810  30.470  1.00  0.00           H
ATOM   4625  C   ARG A 940      48.890  47.060  31.610  1.00  0.00           C
ATOM   4626  O   ARG A 940      49.040  45.850  31.820  1.00  0.00           O
ATOM   4627  N   LYS A 941      49.220  47.730  30.490  1.00  0.00           N
ATOM   4628  HN  LYS A 941      49.110  48.720  30.490  1.00  0.00           H
ATOM   4629  CA  LYS A 941      49.660  47.230  29.170  1.00  0.00           C
ATOM   4630  HA  LYS A 941      48.780  46.690  28.890  1.00  0.00           H
ATOM   4631  CB  LYS A 941      49.860  48.490  28.230  1.00  0.00           C
ATOM   4632  HB1 LYS A 941      48.830  48.810  27.960  1.00  0.00           H
ATOM   4633  HB2 LYS A 941      50.270  48.050  27.300  1.00  0.00           H
ATOM   4634  CG  LYS A 941      50.620  49.680  28.810  1.00  0.00           C
ATOM   4635  HG1 LYS A 941      51.440  49.150  29.340  1.00  0.00           H
ATOM   4636  HG2 LYS A 941      50.150  50.090  29.730  1.00  0.00           H
ATOM   4637  CD  LYS A 941      51.180  50.680  27.850  1.00  0.00           C
ATOM   4638  HD1 LYS A 941      51.360  50.180  26.880  1.00  0.00           H
ATOM   4639  HD2 LYS A 941      52.120  51.060  28.310  1.00  0.00           H
ATOM   4640  CE  LYS A 941      50.240  51.880  27.610  1.00  0.00           C
ATOM   4641  HE1 LYS A 941      49.980  52.400  28.560  1.00  0.00           H
ATOM   4642  HE2 LYS A 941      49.280  51.500  27.220  1.00  0.00           H
ATOM   4643  NZ  LYS A 941      50.850  52.940  26.840  1.00  0.00           N
ATOM   4644  HZ1 LYS A 941      51.810  53.070  27.240  1.00  0.00           H
ATOM   4645  HZ2 LYS A 941      50.300  53.810  26.950  1.00  0.00           H
ATOM   4646  HZ3 LYS A 941      51.000  52.660  25.850  1.00  0.00           H
ATOM   4647  C   LYS A 941      50.770  46.220  29.200  1.00  0.00           C
ATOM   4648  O   LYS A 941      50.790  45.180  28.520  1.00  0.00           O
ATOM   4649  N   GLU A 942      51.760  46.500  30.000  1.00  0.00           N
ATOM   4650  HN  GLU A 942      51.830  47.330  30.570  1.00  0.00           H
ATOM   4651  CA  GLU A 942      52.930  45.700  30.200  1.00  0.00           C
ATOM   4652  HA  GLU A 942      53.260  45.400  29.220  1.00  0.00           H
ATOM   4653  CB  GLU A 942      54.040  46.500  31.010  1.00  0.00           C
ATOM   4654  HB1 GLU A 942      54.880  45.770  30.980  1.00  0.00           H
ATOM   4655  HB2 GLU A 942      53.660  46.550  32.050  1.00  0.00           H
ATOM   4656  CG  GLU A 942      54.440  47.920  30.400  1.00  0.00           C
ATOM   4657  HG1 GLU A 942      54.380  47.970  29.290  1.00  0.00           H
ATOM   4658  HG2 GLU A 942      55.500  48.040  30.710  1.00  0.00           H
ATOM   4659  CD  GLU A 942      53.720  49.150  30.920  1.00  0.00           C
ATOM   4660  OE1 GLU A 942      52.600  48.900  31.420  1.00  0.00           O
ATOM   4661  OE2 GLU A 942      54.320  50.230  30.930  1.00  0.00           O
ATOM   4662  C   GLU A 942      52.620  44.380  30.880  1.00  0.00           C
ATOM   4663  O   GLU A 942      53.400  43.410  30.840  1.00  0.00           O
ATOM   4664  N   HSD A 943      51.500  44.210  31.610  1.00  0.00           N
ATOM   4665  HN  HSD A 943      50.950  45.030  31.790  1.00  0.00           H
ATOM   4666  CA  HSD A 943      50.910  42.960  32.160  1.00  0.00           C
ATOM   4667  HA  HSD A 943      51.680  42.450  32.720  1.00  0.00           H
ATOM   4668  CB  HSD A 943      49.840  43.240  33.270  1.00  0.00           C
ATOM   4669  HB1 HSD A 943      49.610  42.270  33.750  1.00  0.00           H
ATOM   4670  HB2 HSD A 943      48.980  43.710  32.740  1.00  0.00           H
ATOM   4671  ND1 HSD A 943      49.350  44.600  35.420  1.00  0.00           N
ATOM   4672  HD1 HSD A 943      48.370  44.410  35.490  1.00  0.00           H
ATOM   4673  CG  HSD A 943      50.230  44.170  34.440  1.00  0.00           C
ATOM   4674  CE1 HSD A 943      50.060  45.420  36.300  1.00  0.00           C
ATOM   4675  HE1 HSD A 943      49.590  45.800  37.210  1.00  0.00           H
ATOM   4676  NE2 HSD A 943      51.350  45.470  35.960  1.00  0.00           N
ATOM   4677  CD2 HSD A 943      51.410  44.660  34.850  1.00  0.00           C
ATOM   4678  HD2 HSD A 943      52.330  44.590  34.270  1.00  0.00           H
ATOM   4679  C   HSD A 943      50.500  41.960  31.120  1.00  0.00           C
ATOM   4680  O   HSD A 943      50.700  40.800  31.340  1.00  0.00           O
ATOM   4681  N   LYS A 944      49.910  42.300  30.010  1.00  0.00           N
ATOM   4682  HN  LYS A 944      49.730  43.260  29.830  1.00  0.00           H
ATOM   4683  CA  LYS A 944      49.440  41.410  28.970  1.00  0.00           C
ATOM   4684  HA  LYS A 944      48.860  42.080  28.350  1.00  0.00           H
ATOM   4685  CB  LYS A 944      50.560  40.880  28.000  1.00  0.00           C
ATOM   4686  HB1 LYS A 944      50.170  40.100  27.310  1.00  0.00           H
ATOM   4687  HB2 LYS A 944      51.320  40.350  28.610  1.00  0.00           H
ATOM   4688  CG  LYS A 944      51.250  41.930  27.210  1.00  0.00           C
ATOM   4689  HG1 LYS A 944      52.150  41.490  26.720  1.00  0.00           H
ATOM   4690  HG2 LYS A 944      51.640  42.680  27.930  1.00  0.00           H
ATOM   4691  CD  LYS A 944      50.360  42.380  26.100  1.00  0.00           C
ATOM   4692  HD1 LYS A 944      49.380  42.810  26.400  1.00  0.00           H
ATOM   4693  HD2 LYS A 944      50.260  41.500  25.440  1.00  0.00           H
ATOM   4694  CE  LYS A 944      51.090  43.330  25.180  1.00  0.00           C
ATOM   4695  HE1 LYS A 944      50.600  43.600  24.220  1.00  0.00           H
ATOM   4696  HE2 LYS A 944      51.960  42.760  24.790  1.00  0.00           H
ATOM   4697  NZ  LYS A 944      51.520  44.570  25.750  1.00  0.00           N
ATOM   4698  HZ1 LYS A 944      52.390  44.950  25.310  1.00  0.00           H
ATOM   4699  HZ2 LYS A 944      51.760  44.520  26.770  1.00  0.00           H
ATOM   4700  HZ3 LYS A 944      50.780  45.300  25.650  1.00  0.00           H
ATOM   4701  C   LYS A 944      48.400  40.390  29.360  1.00  0.00           C
ATOM   4702  O   LYS A 944      48.410  39.220  29.020  1.00  0.00           O
ATOM   4703  N   LEU A 945      47.290  40.870  30.050  1.00  0.00           N
ATOM   4704  HN  LEU A 945      47.240  41.860  30.170  1.00  0.00           H
ATOM   4705  CA  LEU A 945      46.250  39.980  30.560  1.00  0.00           C
ATOM   4706  HA  LEU A 945      46.740  39.130  31.010  1.00  0.00           H
ATOM   4707  CB  LEU A 945      45.420  40.700  31.560  1.00  0.00           C
ATOM   4708  HB1 LEU A 945      44.670  40.020  32.030  1.00  0.00           H
ATOM   4709  HB2 LEU A 945      45.090  41.630  31.050  1.00  0.00           H
ATOM   4710  CG  LEU A 945      46.240  41.240  32.790  1.00  0.00           C
ATOM   4711  HG  LEU A 945      47.170  41.760  32.470  1.00  0.00           H
ATOM   4712  CD1 LEU A 945      45.400  42.310  33.540  1.00  0.00           C
ATOM   4713 HD11 LEU A 945      44.460  41.920  33.970  1.00  0.00           H
ATOM   4714 HD12 LEU A 945      45.160  43.100  32.790  1.00  0.00           H
ATOM   4715 HD13 LEU A 945      46.000  42.660  34.420  1.00  0.00           H
ATOM   4716  CD2 LEU A 945      46.590  40.160  33.880  1.00  0.00           C
ATOM   4717 HD21 LEU A 945      47.020  39.250  33.390  1.00  0.00           H
ATOM   4718 HD22 LEU A 945      45.730  39.730  34.430  1.00  0.00           H
ATOM   4719 HD23 LEU A 945      47.320  40.510  34.630  1.00  0.00           H
ATOM   4720  C   LEU A 945      45.370  39.430  29.480  1.00  0.00           C
ATOM   4721  O   LEU A 945      45.320  40.130  28.410  1.00  0.00           O
ATOM   4722  N   LYS A 946      44.720  38.240  29.590  1.00  0.00           N
ATOM   4723  HN  LYS A 946      44.830  37.720  30.440  1.00  0.00           H
ATOM   4724  CA  LYS A 946      43.800  37.710  28.550  1.00  0.00           C
ATOM   4725  HA  LYS A 946      44.060  38.030  27.560  1.00  0.00           H
ATOM   4726  CB  LYS A 946      43.990  36.230  28.530  1.00  0.00           C
ATOM   4727  HB1 LYS A 946      43.330  35.780  27.750  1.00  0.00           H
ATOM   4728  HB2 LYS A 946      43.800  35.810  29.540  1.00  0.00           H
ATOM   4729  CG  LYS A 946      45.440  35.800  28.170  1.00  0.00           C
ATOM   4730  HG1 LYS A 946      46.160  36.250  28.890  1.00  0.00           H
ATOM   4731  HG2 LYS A 946      45.700  36.140  27.150  1.00  0.00           H
ATOM   4732  CD  LYS A 946      45.740  34.270  28.180  1.00  0.00           C
ATOM   4733  HD1 LYS A 946      46.780  34.110  27.850  1.00  0.00           H
ATOM   4734  HD2 LYS A 946      45.040  33.880  27.410  1.00  0.00           H
ATOM   4735  CE  LYS A 946      45.440  33.570  29.540  1.00  0.00           C
ATOM   4736  HE1 LYS A 946      45.640  32.470  29.490  1.00  0.00           H
ATOM   4737  HE2 LYS A 946      44.410  33.580  29.960  1.00  0.00           H
ATOM   4738  NZ  LYS A 946      46.320  34.170  30.600  1.00  0.00           N
ATOM   4739  HZ1 LYS A 946      47.160  34.480  30.070  1.00  0.00           H
ATOM   4740  HZ2 LYS A 946      46.710  33.420  31.200  1.00  0.00           H
ATOM   4741  HZ3 LYS A 946      45.920  34.880  31.240  1.00  0.00           H
ATOM   4742  C   LYS A 946      42.400  38.170  28.680  1.00  0.00           C
ATOM   4743  O   LYS A 946      41.670  37.610  29.540  1.00  0.00           O
ATOM   4744  N   LYS A 947      42.100  39.190  27.880  1.00  0.00           N
ATOM   4745  HN  LYS A 947      42.720  39.640  27.250  1.00  0.00           H
ATOM   4746  CA  LYS A 947      40.860  39.920  28.080  1.00  0.00           C
ATOM   4747  HA  LYS A 947      40.780  40.550  27.200  1.00  0.00           H
ATOM   4748  CB  LYS A 947      39.540  39.130  27.810  1.00  0.00           C
ATOM   4749  HB1 LYS A 947      38.660  39.700  28.150  1.00  0.00           H
ATOM   4750  HB2 LYS A 947      39.490  38.180  28.380  1.00  0.00           H
ATOM   4751  CG  LYS A 947      39.330  38.790  26.340  1.00  0.00           C
ATOM   4752  HG1 LYS A 947      40.080  38.070  25.940  1.00  0.00           H
ATOM   4753  HG2 LYS A 947      39.350  39.700  25.710  1.00  0.00           H
ATOM   4754  CD  LYS A 947      37.960  38.110  26.110  1.00  0.00           C
ATOM   4755  HD1 LYS A 947      37.080  38.720  26.430  1.00  0.00           H
ATOM   4756  HD2 LYS A 947      38.070  37.190  26.710  1.00  0.00           H
ATOM   4757  CE  LYS A 947      37.680  37.970  24.630  1.00  0.00           C
ATOM   4758  HE1 LYS A 947      38.470  37.420  24.080  1.00  0.00           H
ATOM   4759  HE2 LYS A 947      37.680  38.980  24.180  1.00  0.00           H
ATOM   4760  NZ  LYS A 947      36.430  37.230  24.330  1.00  0.00           N
ATOM   4761  HZ1 LYS A 947      36.430  36.230  24.610  1.00  0.00           H
ATOM   4762  HZ2 LYS A 947      36.350  37.140  23.310  1.00  0.00           H
ATOM   4763  HZ3 LYS A 947      35.560  37.720  24.670  1.00  0.00           H
ATOM   4764  C   LYS A 947      40.800  40.810  29.320  1.00  0.00           C
ATOM   4765  O   LYS A 947      39.780  40.760  30.070  1.00  0.00           O
ATOM   4766  N   GLY A 948      41.810  41.690  29.530  1.00  0.00           N
ATOM   4767  HN  GLY A 948      42.580  41.600  28.910  1.00  0.00           H
ATOM   4768  CA  GLY A 948      41.900  42.600  30.660  1.00  0.00           C
ATOM   4769  HA1 GLY A 948      41.130  43.350  30.550  1.00  0.00           H
ATOM   4770  HA2 GLY A 948      42.880  43.020  30.520  1.00  0.00           H
ATOM   4771  C   GLY A 948      41.800  42.060  32.090  1.00  0.00           C
ATOM   4772  O   GLY A 948      42.370  41.040  32.530  1.00  0.00           O
ATOM   4773  N   ALA A 949      41.240  42.920  33.020  1.00  0.00           N
ATOM   4774  HN  ALA A 949      40.990  43.830  32.710  1.00  0.00           H
ATOM   4775  CA  ALA A 949      41.210  42.680  34.460  1.00  0.00           C
ATOM   4776  HA  ALA A 949      41.960  42.020  34.870  1.00  0.00           H
ATOM   4777  CB  ALA A 949      41.320  44.050  35.200  1.00  0.00           C
ATOM   4778  HB1 ALA A 949      41.210  43.980  36.300  1.00  0.00           H
ATOM   4779  HB2 ALA A 949      40.450  44.710  34.960  1.00  0.00           H
ATOM   4780  HB3 ALA A 949      42.310  44.530  35.020  1.00  0.00           H
ATOM   4781  C   ALA A 949      39.900  42.050  34.990  1.00  0.00           C
ATOM   4782  O   ALA A 949      39.870  41.550  36.110  1.00  0.00           O
ATOM   4783  N   GLY A 950      38.740  42.040  34.250  1.00  0.00           N
ATOM   4784  HN  GLY A 950      38.750  42.480  33.360  1.00  0.00           H
ATOM   4785  CA  GLY A 950      37.360  41.700  34.700  1.00  0.00           C
ATOM   4786  HA1 GLY A 950      37.560  40.700  35.040  1.00  0.00           H
ATOM   4787  HA2 GLY A 950      36.650  41.830  33.900  1.00  0.00           H
ATOM   4788  C   GLY A 950      36.780  42.580  35.890  1.00  0.00           C
ATOM   4789  O   GLY A 950      36.450  42.000  36.930  1.00  0.00           O
ATOM   4790  N   TYR A 951      36.650  43.890  35.740  1.00  0.00           N
ATOM   4791  HN  TYR A 951      37.140  44.350  35.010  1.00  0.00           H
ATOM   4792  CA  TYR A 951      36.170  44.910  36.690  1.00  0.00           C
ATOM   4793  HA  TYR A 951      36.890  44.950  37.500  1.00  0.00           H
ATOM   4794  CB  TYR A 951      35.810  46.280  36.080  1.00  0.00           C
ATOM   4795  HB1 TYR A 951      35.290  47.010  36.740  1.00  0.00           H
ATOM   4796  HB2 TYR A 951      35.090  46.100  35.250  1.00  0.00           H
ATOM   4797  CG  TYR A 951      36.870  46.960  35.300  1.00  0.00           C
ATOM   4798  CD1 TYR A 951      38.220  46.750  35.620  1.00  0.00           C
ATOM   4799  HD1 TYR A 951      38.520  46.040  36.370  1.00  0.00           H
ATOM   4800  CE1 TYR A 951      39.140  47.490  34.940  1.00  0.00           C
ATOM   4801  HE1 TYR A 951      40.160  47.320  35.260  1.00  0.00           H
ATOM   4802  CZ  TYR A 951      38.870  48.330  33.850  1.00  0.00           C
ATOM   4803  OH  TYR A 951      39.910  49.000  33.120  1.00  0.00           O
ATOM   4804  HH  TYR A 951      39.560  49.590  32.440  1.00  0.00           H
ATOM   4805  CD2 TYR A 951      36.570  47.880  34.300  1.00  0.00           C
ATOM   4806  HD2 TYR A 951      35.520  48.010  34.030  1.00  0.00           H
ATOM   4807  CE2 TYR A 951      37.500  48.580  33.560  1.00  0.00           C
ATOM   4808  HE2 TYR A 951      37.170  49.180  32.730  1.00  0.00           H
ATOM   4809  C   TYR A 951      34.890  44.480  37.440  1.00  0.00           C
ATOM   4810  O   TYR A 951      34.840  44.440  38.670  1.00  0.00           O
ATOM   4811  N   HSD A 952      33.880  44.160  36.760  1.00  0.00           N
ATOM   4812  HN  HSD A 952      33.930  44.040  35.770  1.00  0.00           H
ATOM   4813  CA  HSD A 952      32.530  43.770  37.340  1.00  0.00           C
ATOM   4814  HA  HSD A 952      32.360  44.520  38.090  1.00  0.00           H
ATOM   4815  CB  HSD A 952      31.410  43.820  36.310  1.00  0.00           C
ATOM   4816  HB1 HSD A 952      30.610  43.150  36.690  1.00  0.00           H
ATOM   4817  HB2 HSD A 952      31.780  43.500  35.310  1.00  0.00           H
ATOM   4818  ND1 HSD A 952      29.860  45.490  35.440  1.00  0.00           N
ATOM   4819  HD1 HSD A 952      29.350  44.980  34.740  1.00  0.00           H
ATOM   4820  CG  HSD A 952      30.980  45.210  36.260  1.00  0.00           C
ATOM   4821  CE1 HSD A 952      29.500  46.760  35.600  1.00  0.00           C
ATOM   4822  HE1 HSD A 952      28.630  47.180  35.090  1.00  0.00           H
ATOM   4823  NE2 HSD A 952      30.350  47.430  36.300  1.00  0.00           N
ATOM   4824  CD2 HSD A 952      31.320  46.500  36.710  1.00  0.00           C
ATOM   4825  HD2 HSD A 952      31.930  46.740  37.570  1.00  0.00           H
ATOM   4826  C   HSD A 952      32.520  42.460  38.100  1.00  0.00           C
ATOM   4827  O   HSD A 952      31.920  42.360  39.180  1.00  0.00           O
ATOM   4828  N   LEU A 953      33.180  41.400  37.580  1.00  0.00           N
ATOM   4829  HN  LEU A 953      33.610  41.410  36.680  1.00  0.00           H
ATOM   4830  CA  LEU A 953      33.370  40.150  38.300  1.00  0.00           C
ATOM   4831  HA  LEU A 953      32.400  39.910  38.720  1.00  0.00           H
ATOM   4832  CB  LEU A 953      33.930  39.050  37.390  1.00  0.00           C
ATOM   4833  HB1 LEU A 953      34.930  39.340  37.010  1.00  0.00           H
ATOM   4834  HB2 LEU A 953      33.370  39.010  36.430  1.00  0.00           H
ATOM   4835  CG  LEU A 953      34.040  37.670  37.990  1.00  0.00           C
ATOM   4836  HG  LEU A 953      34.700  37.860  38.870  1.00  0.00           H
ATOM   4837  CD1 LEU A 953      32.670  37.090  38.270  1.00  0.00           C
ATOM   4838 HD11 LEU A 953      32.180  37.670  39.090  1.00  0.00           H
ATOM   4839 HD12 LEU A 953      32.720  36.080  38.720  1.00  0.00           H
ATOM   4840 HD13 LEU A 953      32.030  37.160  37.370  1.00  0.00           H
ATOM   4841  CD2 LEU A 953      34.820  36.780  37.010  1.00  0.00           C
ATOM   4842 HD21 LEU A 953      35.270  35.880  37.460  1.00  0.00           H
ATOM   4843 HD22 LEU A 953      35.640  37.290  36.480  1.00  0.00           H
ATOM   4844 HD23 LEU A 953      34.160  36.430  36.180  1.00  0.00           H
ATOM   4845  C   LEU A 953      34.140  40.360  39.610  1.00  0.00           C
ATOM   4846  O   LEU A 953      33.790  39.830  40.660  1.00  0.00           O
ATOM   4847  N   ASP A 954      35.200  41.260  39.550  1.00  0.00           N
ATOM   4848  HN  ASP A 954      35.410  41.750  38.700  1.00  0.00           H
ATOM   4849  CA  ASP A 954      36.010  41.480  40.760  1.00  0.00           C
ATOM   4850  HA  ASP A 954      36.310  40.550  41.220  1.00  0.00           H
ATOM   4851  CB  ASP A 954      37.230  42.380  40.390  1.00  0.00           C
ATOM   4852  HB1 ASP A 954      37.840  42.570  41.290  1.00  0.00           H
ATOM   4853  HB2 ASP A 954      36.930  43.350  39.940  1.00  0.00           H
ATOM   4854  CG  ASP A 954      38.090  41.690  39.370  1.00  0.00           C
ATOM   4855  OD1 ASP A 954      38.190  40.480  39.100  1.00  0.00           O
ATOM   4856  OD2 ASP A 954      38.710  42.600  38.600  1.00  0.00           O
ATOM   4857  HD2 ASP A 954      39.170  42.240  37.840  1.00  0.00           H
ATOM   4858  C   ASP A 954      35.210  42.250  41.790  1.00  0.00           C
ATOM   4859  O   ASP A 954      35.270  41.910  42.970  1.00  0.00           O
ATOM   4860  N   LEU A 955      34.370  43.210  41.260  1.00  0.00           N
ATOM   4861  HN  LEU A 955      34.330  43.370  40.280  1.00  0.00           H
ATOM   4862  CA  LEU A 955      33.410  43.880  42.120  1.00  0.00           C
ATOM   4863  HA  LEU A 955      34.070  44.230  42.900  1.00  0.00           H
ATOM   4864  CB  LEU A 955      32.870  45.130  41.370  1.00  0.00           C
ATOM   4865  HB1 LEU A 955      32.400  44.870  40.400  1.00  0.00           H
ATOM   4866  HB2 LEU A 955      33.820  45.630  41.110  1.00  0.00           H
ATOM   4867  CG  LEU A 955      32.090  46.180  42.210  1.00  0.00           C
ATOM   4868  HG  LEU A 955      31.200  45.750  42.710  1.00  0.00           H
ATOM   4869  CD1 LEU A 955      32.940  46.920  43.280  1.00  0.00           C
ATOM   4870 HD11 LEU A 955      33.190  46.260  44.150  1.00  0.00           H
ATOM   4871 HD12 LEU A 955      32.420  47.740  43.790  1.00  0.00           H
ATOM   4872 HD13 LEU A 955      33.860  47.370  42.860  1.00  0.00           H
ATOM   4873  CD2 LEU A 955      31.410  47.260  41.350  1.00  0.00           C
ATOM   4874 HD21 LEU A 955      32.240  47.830  40.890  1.00  0.00           H
ATOM   4875 HD22 LEU A 955      30.770  47.900  41.990  1.00  0.00           H
ATOM   4876 HD23 LEU A 955      30.750  47.030  40.480  1.00  0.00           H
ATOM   4877  C   LEU A 955      32.360  43.070  42.730  1.00  0.00           C
ATOM   4878  O   LEU A 955      31.960  43.370  43.870  1.00  0.00           O
ATOM   4879  N   LEU A 956      31.810  42.190  41.950  1.00  0.00           N
ATOM   4880  HN  LEU A 956      32.170  42.100  41.020  1.00  0.00           H
ATOM   4881  CA  LEU A 956      30.660  41.290  42.340  1.00  0.00           C
ATOM   4882  HA  LEU A 956      29.840  41.870  42.730  1.00  0.00           H
ATOM   4883  CB  LEU A 956      30.200  40.470  41.110  1.00  0.00           C
ATOM   4884  HB1 LEU A 956      30.960  39.920  40.520  1.00  0.00           H
ATOM   4885  HB2 LEU A 956      29.870  41.270  40.410  1.00  0.00           H
ATOM   4886  CG  LEU A 956      29.060  39.430  41.250  1.00  0.00           C
ATOM   4887  HG  LEU A 956      29.290  38.670  42.030  1.00  0.00           H
ATOM   4888  CD1 LEU A 956      27.740  40.010  41.740  1.00  0.00           C
ATOM   4889 HD11 LEU A 956      28.020  40.690  42.570  1.00  0.00           H
ATOM   4890 HD12 LEU A 956      26.990  39.230  42.000  1.00  0.00           H
ATOM   4891 HD13 LEU A 956      27.250  40.670  40.990  1.00  0.00           H
ATOM   4892  CD2 LEU A 956      28.700  38.670  39.930  1.00  0.00           C
ATOM   4893 HD21 LEU A 956      29.540  38.060  39.540  1.00  0.00           H
ATOM   4894 HD22 LEU A 956      28.450  39.450  39.190  1.00  0.00           H
ATOM   4895 HD23 LEU A 956      27.770  38.090  40.100  1.00  0.00           H
ATOM   4896  C   LEU A 956      31.080  40.280  43.390  1.00  0.00           C
ATOM   4897  O   LEU A 956      30.420  40.280  44.440  1.00  0.00           O
ATOM   4898  N   MET A 957      32.210  39.640  43.200  1.00  0.00           N
ATOM   4899  HN  MET A 957      32.670  39.710  42.320  1.00  0.00           H
ATOM   4900  CA  MET A 957      32.870  38.840  44.280  1.00  0.00           C
ATOM   4901  HA  MET A 957      32.110  38.170  44.670  1.00  0.00           H
ATOM   4902  CB  MET A 957      34.060  38.000  43.780  1.00  0.00           C
ATOM   4903  HB1 MET A 957      34.640  37.530  44.610  1.00  0.00           H
ATOM   4904  HB2 MET A 957      34.740  38.640  43.180  1.00  0.00           H
ATOM   4905  CG  MET A 957      33.450  36.880  42.910  1.00  0.00           C
ATOM   4906  HG1 MET A 957      34.280  36.250  42.520  1.00  0.00           H
ATOM   4907  HG2 MET A 957      33.050  37.400  42.020  1.00  0.00           H
ATOM   4908  SD  MET A 957      32.250  35.690  43.470  1.00  0.00           S
ATOM   4909  CE  MET A 957      32.820  35.270  45.190  1.00  0.00           C
ATOM   4910  HE1 MET A 957      33.920  35.120  45.170  1.00  0.00           H
ATOM   4911  HE2 MET A 957      32.370  34.340  45.610  1.00  0.00           H
ATOM   4912  HE3 MET A 957      32.640  36.160  45.840  1.00  0.00           H
ATOM   4913  C   MET A 957      33.210  39.590  45.490  1.00  0.00           C
ATOM   4914  O   MET A 957      32.960  39.070  46.550  1.00  0.00           O
ATOM   4915  N   VAL A 958      33.780  40.830  45.380  1.00  0.00           N
ATOM   4916  HN  VAL A 958      34.130  41.240  44.550  1.00  0.00           H
ATOM   4917  CA  VAL A 958      33.980  41.700  46.520  1.00  0.00           C
ATOM   4918  HA  VAL A 958      34.540  41.190  47.280  1.00  0.00           H
ATOM   4919  CB  VAL A 958      34.850  42.960  46.260  1.00  0.00           C
ATOM   4920  HB  VAL A 958      34.790  43.160  45.170  1.00  0.00           H
ATOM   4921  CG1 VAL A 958      34.340  44.290  46.930  1.00  0.00           C
ATOM   4922 HG11 VAL A 958      34.130  44.160  48.010  1.00  0.00           H
ATOM   4923 HG12 VAL A 958      33.410  44.680  46.440  1.00  0.00           H
ATOM   4924 HG13 VAL A 958      35.110  45.090  46.870  1.00  0.00           H
ATOM   4925  CG2 VAL A 958      36.320  42.660  46.600  1.00  0.00           C
ATOM   4926 HG21 VAL A 958      36.560  41.780  45.960  1.00  0.00           H
ATOM   4927 HG22 VAL A 958      36.380  42.440  47.680  1.00  0.00           H
ATOM   4928 HG23 VAL A 958      36.890  43.600  46.490  1.00  0.00           H
ATOM   4929  C   VAL A 958      32.740  42.030  47.280  1.00  0.00           C
ATOM   4930  O   VAL A 958      32.730  41.890  48.520  1.00  0.00           O
ATOM   4931  N   GLY A 959      31.580  42.330  46.540  1.00  0.00           N
ATOM   4932  HN  GLY A 959      31.620  42.380  45.550  1.00  0.00           H
ATOM   4933  CA  GLY A 959      30.380  42.690  47.220  1.00  0.00           C
ATOM   4934  HA1 GLY A 959      29.630  43.050  46.530  1.00  0.00           H
ATOM   4935  HA2 GLY A 959      30.660  43.340  48.030  1.00  0.00           H
ATOM   4936  C   GLY A 959      29.640  41.570  47.900  1.00  0.00           C
ATOM   4937  O   GLY A 959      29.080  41.750  49.030  1.00  0.00           O
ATOM   4938  N   VAL A 960      29.590  40.350  47.340  1.00  0.00           N
ATOM   4939  HN  VAL A 960      29.900  40.180  46.410  1.00  0.00           H
ATOM   4940  CA  VAL A 960      29.000  39.220  48.030  1.00  0.00           C
ATOM   4941  HA  VAL A 960      28.040  39.480  48.470  1.00  0.00           H
ATOM   4942  CB  VAL A 960      28.710  37.940  47.130  1.00  0.00           C
ATOM   4943  HB  VAL A 960      28.500  37.110  47.820  1.00  0.00           H
ATOM   4944  CG1 VAL A 960      27.530  38.250  46.210  1.00  0.00           C
ATOM   4945 HG11 VAL A 960      27.270  37.340  45.630  1.00  0.00           H
ATOM   4946 HG12 VAL A 960      27.840  39.020  45.470  1.00  0.00           H
ATOM   4947 HG13 VAL A 960      26.640  38.620  46.770  1.00  0.00           H
ATOM   4948  CG2 VAL A 960      29.950  37.470  46.330  1.00  0.00           C
ATOM   4949 HG21 VAL A 960      29.800  36.550  45.730  1.00  0.00           H
ATOM   4950 HG22 VAL A 960      30.850  37.260  46.950  1.00  0.00           H
ATOM   4951 HG23 VAL A 960      30.160  38.280  45.600  1.00  0.00           H
ATOM   4952  C   VAL A 960      29.920  38.860  49.320  1.00  0.00           C
ATOM   4953  O   VAL A 960      29.400  38.530  50.380  1.00  0.00           O
ATOM   4954  N   MET A 961      31.260  38.900  49.120  1.00  0.00           N
ATOM   4955  HN  MET A 961      31.710  39.000  48.240  1.00  0.00           H
ATOM   4956  CA  MET A 961      32.150  38.560  50.170  1.00  0.00           C
ATOM   4957  HA  MET A 961      31.710  37.730  50.700  1.00  0.00           H
ATOM   4958  CB  MET A 961      33.540  38.170  49.590  1.00  0.00           C
ATOM   4959  HB1 MET A 961      34.330  38.080  50.370  1.00  0.00           H
ATOM   4960  HB2 MET A 961      33.950  38.910  48.870  1.00  0.00           H
ATOM   4961  CG  MET A 961      33.460  36.820  48.740  1.00  0.00           C
ATOM   4962  HG1 MET A 961      34.530  36.640  48.540  1.00  0.00           H
ATOM   4963  HG2 MET A 961      32.950  36.960  47.750  1.00  0.00           H
ATOM   4964  SD  MET A 961      32.600  35.360  49.490  1.00  0.00           S
ATOM   4965  CE  MET A 961      33.560  35.500  51.110  1.00  0.00           C
ATOM   4966  HE1 MET A 961      34.660  35.390  51.110  1.00  0.00           H
ATOM   4967  HE2 MET A 961      33.160  34.750  51.820  1.00  0.00           H
ATOM   4968  HE3 MET A 961      33.360  36.540  51.450  1.00  0.00           H
ATOM   4969  C   MET A 961      32.200  39.560  51.270  1.00  0.00           C
ATOM   4970  O   MET A 961      32.270  39.110  52.400  1.00  0.00           O
ATOM   4971  N   LEU A 962      31.990  40.850  51.020  1.00  0.00           N
ATOM   4972  HN  LEU A 962      32.030  41.230  50.100  1.00  0.00           H
ATOM   4973  CA  LEU A 962      31.780  41.880  52.140  1.00  0.00           C
ATOM   4974  HA  LEU A 962      32.570  41.730  52.850  1.00  0.00           H
ATOM   4975  CB  LEU A 962      31.880  43.260  51.380  1.00  0.00           C
ATOM   4976  HB1 LEU A 962      31.110  43.310  50.580  1.00  0.00           H
ATOM   4977  HB2 LEU A 962      32.900  43.280  50.950  1.00  0.00           H
ATOM   4978  CG  LEU A 962      31.640  44.550  52.190  1.00  0.00           C
ATOM   4979  HG  LEU A 962      32.260  44.440  53.110  1.00  0.00           H
ATOM   4980  CD1 LEU A 962      32.260  45.690  51.370  1.00  0.00           C
ATOM   4981 HD11 LEU A 962      33.350  45.560  51.160  1.00  0.00           H
ATOM   4982 HD12 LEU A 962      32.050  46.730  51.700  1.00  0.00           H
ATOM   4983 HD13 LEU A 962      31.770  45.770  50.380  1.00  0.00           H
ATOM   4984  CD2 LEU A 962      30.100  44.820  52.530  1.00  0.00           C
ATOM   4985 HD21 LEU A 962      30.030  45.680  53.230  1.00  0.00           H
ATOM   4986 HD22 LEU A 962      29.580  43.980  53.050  1.00  0.00           H
ATOM   4987 HD23 LEU A 962      29.560  45.160  51.630  1.00  0.00           H
ATOM   4988  C   LEU A 962      30.510  41.610  52.970  1.00  0.00           C
ATOM   4989  O   LEU A 962      30.550  41.810  54.160  1.00  0.00           O
ATOM   4990  N   GLY A 963      29.380  41.120  52.330  1.00  0.00           N
ATOM   4991  HN  GLY A 963      29.450  41.070  51.340  1.00  0.00           H
ATOM   4992  CA  GLY A 963      28.200  40.750  53.000  1.00  0.00           C
ATOM   4993  HA1 GLY A 963      27.430  40.580  52.260  1.00  0.00           H
ATOM   4994  HA2 GLY A 963      27.840  41.570  53.610  1.00  0.00           H
ATOM   4995  C   GLY A 963      28.260  39.450  53.820  1.00  0.00           C
ATOM   4996  O   GLY A 963      27.870  39.350  54.980  1.00  0.00           O
ATOM   4997  N   VAL A 964      28.940  38.460  53.210  1.00  0.00           N
ATOM   4998  HN  VAL A 964      29.210  38.510  52.260  1.00  0.00           H
ATOM   4999  CA  VAL A 964      29.260  37.170  53.820  1.00  0.00           C
ATOM   5000  HA  VAL A 964      28.370  36.710  54.210  1.00  0.00           H
ATOM   5001  CB  VAL A 964      29.890  36.220  52.860  1.00  0.00           C
ATOM   5002  HB  VAL A 964      30.610  36.710  52.180  1.00  0.00           H
ATOM   5003  CG1 VAL A 964      30.590  35.020  53.540  1.00  0.00           C
ATOM   5004 HG11 VAL A 964      30.880  34.270  52.770  1.00  0.00           H
ATOM   5005 HG12 VAL A 964      29.920  34.500  54.270  1.00  0.00           H
ATOM   5006 HG13 VAL A 964      31.450  35.420  54.120  1.00  0.00           H
ATOM   5007  CG2 VAL A 964      28.700  35.850  51.910  1.00  0.00           C
ATOM   5008 HG21 VAL A 964      28.320  36.750  51.390  1.00  0.00           H
ATOM   5009 HG22 VAL A 964      27.860  35.410  52.490  1.00  0.00           H
ATOM   5010 HG23 VAL A 964      29.070  35.100  51.180  1.00  0.00           H
ATOM   5011  C   VAL A 964      30.110  37.350  55.020  1.00  0.00           C
ATOM   5012  O   VAL A 964      29.870  36.790  56.080  1.00  0.00           O
ATOM   5013  N   CYS A 965      31.160  38.220  54.970  1.00  0.00           N
ATOM   5014  HN  CYS A 965      31.360  38.590  54.060  1.00  0.00           H
ATOM   5015  CA  CYS A 965      31.910  38.650  56.120  1.00  0.00           C
ATOM   5016  HA  CYS A 965      32.260  37.740  56.600  1.00  0.00           H
ATOM   5017  CB  CYS A 965      33.260  39.370  55.640  1.00  0.00           C
ATOM   5018  HB1 CYS A 965      33.680  39.890  56.520  1.00  0.00           H
ATOM   5019  HB2 CYS A 965      32.900  40.080  54.860  1.00  0.00           H
ATOM   5020  SG  CYS A 965      34.450  38.190  55.040  1.00  0.00           S
ATOM   5021  HG1 CYS A 965      35.200  39.020  54.320  1.00  0.00           H
ATOM   5022  C   CYS A 965      31.230  39.340  57.300  1.00  0.00           C
ATOM   5023  O   CYS A 965      31.430  39.090  58.490  1.00  0.00           O
ATOM   5024  N   SER A 966      30.220  40.170  57.020  1.00  0.00           N
ATOM   5025  HN  SER A 966      30.060  40.160  56.040  1.00  0.00           H
ATOM   5026  CA  SER A 966      29.280  40.720  58.020  1.00  0.00           C
ATOM   5027  HA  SER A 966      29.960  41.360  58.560  1.00  0.00           H
ATOM   5028  CB  SER A 966      28.330  41.680  57.420  1.00  0.00           C
ATOM   5029  HB1 SER A 966      27.760  42.290  58.160  1.00  0.00           H
ATOM   5030  HB2 SER A 966      27.670  41.130  56.710  1.00  0.00           H
ATOM   5031  OG  SER A 966      29.000  42.690  56.660  1.00  0.00           O
ATOM   5032  HG1 SER A 966      29.430  42.270  55.910  1.00  0.00           H
ATOM   5033  C   SER A 966      28.400  39.670  58.780  1.00  0.00           C
ATOM   5034  O   SER A 966      28.190  39.720  59.990  1.00  0.00           O
ATOM   5035  N   VAL A 967      27.950  38.650  58.030  1.00  0.00           N
ATOM   5036  HN  VAL A 967      28.210  38.650  57.070  1.00  0.00           H
ATOM   5037  CA  VAL A 967      27.190  37.520  58.560  1.00  0.00           C
ATOM   5038  HA  VAL A 967      26.320  37.940  59.070  1.00  0.00           H
ATOM   5039  CB  VAL A 967      26.660  36.750  57.340  1.00  0.00           C
ATOM   5040  HB  VAL A 967      27.460  36.610  56.580  1.00  0.00           H
ATOM   5041  CG1 VAL A 967      26.200  35.340  57.540  1.00  0.00           C
ATOM   5042 HG11 VAL A 967      27.040  34.760  57.950  1.00  0.00           H
ATOM   5043 HG12 VAL A 967      25.940  34.850  56.570  1.00  0.00           H
ATOM   5044 HG13 VAL A 967      25.240  35.320  58.100  1.00  0.00           H
ATOM   5045  CG2 VAL A 967      25.540  37.590  56.690  1.00  0.00           C
ATOM   5046 HG21 VAL A 967      25.830  38.650  56.540  1.00  0.00           H
ATOM   5047 HG22 VAL A 967      24.650  37.740  57.340  1.00  0.00           H
ATOM   5048 HG23 VAL A 967      25.260  37.310  55.660  1.00  0.00           H
ATOM   5049  C   VAL A 967      27.890  36.670  59.590  1.00  0.00           C
ATOM   5050  O   VAL A 967      27.370  36.370  60.710  1.00  0.00           O
ATOM   5051  N   MET A 968      29.170  36.370  59.320  1.00  0.00           N
ATOM   5052  HN  MET A 968      29.580  36.680  58.460  1.00  0.00           H
ATOM   5053  CA  MET A 968      30.090  35.690  60.180  1.00  0.00           C
ATOM   5054  HA  MET A 968      29.490  34.850  60.540  1.00  0.00           H
ATOM   5055  CB  MET A 968      31.330  35.230  59.340  1.00  0.00           C
ATOM   5056  HB1 MET A 968      32.150  34.830  59.960  1.00  0.00           H
ATOM   5057  HB2 MET A 968      31.690  36.170  58.870  1.00  0.00           H
ATOM   5058  CG  MET A 968      30.900  34.300  58.190  1.00  0.00           C
ATOM   5059  HG1 MET A 968      31.780  34.000  57.570  1.00  0.00           H
ATOM   5060  HG2 MET A 968      30.270  34.880  57.480  1.00  0.00           H
[truncated: 6,873,249 more chars]
