# Supplementary material for: CryoEM and computational modeling structural insights into the pH regulator NBCn1
Source: Nat Commun. 2025 Nov 11;16:9932. doi: 10.1038/s41467-025-64868-z (PMC12606367; doi:10.1038/s41467-025-64868-z)
Supplement: Supplementary file 7 — Supplementary Data 5 [file 41467_2025_64868_MOESM7_ESM.zip › 100ns_z_restr_MD_NBCn1_2NaCO3/hNBCn1_OF/z-restr_hNBCn1_OF_2NaCO3_first_step_62.pdb]

REMARK    GENERATED BY TRJCONV
TITLE     Title t= 4100.00000 step= 2050000
REMARK    THIS IS A SIMULATION BOX
CRYST1   92.789   92.789  103.794  90.00  90.00  90.00 P 1           1
MODEL        1
ATOM      1  N   LEU A 585      26.750  43.840  33.210  1.00  0.00           N
ATOM      2  HT1 LEU A 585      26.950  44.690  33.770  1.00  0.00           H
ATOM      3  HT2 LEU A 585      25.720  43.700  33.210  1.00  0.00           H
ATOM      4  HT3 LEU A 585      27.050  43.970  32.230  1.00  0.00           H
ATOM      5  CA  LEU A 585      27.550  42.690  33.700  1.00  0.00           C
ATOM      6  HA  LEU A 585      28.580  43.000  33.780  1.00  0.00           H
ATOM      7  CB  LEU A 585      26.990  42.350  35.110  1.00  0.00           C
ATOM      8  HB1 LEU A 585      25.930  42.050  35.070  1.00  0.00           H
ATOM      9  HB2 LEU A 585      27.030  43.220  35.780  1.00  0.00           H
ATOM     10  CG  LEU A 585      27.590  41.140  35.810  1.00  0.00           C
ATOM     11  HG  LEU A 585      27.680  40.330  35.050  1.00  0.00           H
ATOM     12  CD1 LEU A 585      28.980  41.390  36.300  1.00  0.00           C
ATOM     13 HD11 LEU A 585      29.130  42.330  36.850  1.00  0.00           H
ATOM     14 HD12 LEU A 585      29.780  41.540  35.530  1.00  0.00           H
ATOM     15 HD13 LEU A 585      29.440  40.570  36.890  1.00  0.00           H
ATOM     16  CD2 LEU A 585      26.780  40.640  36.990  1.00  0.00           C
ATOM     17 HD21 LEU A 585      27.150  39.720  37.480  1.00  0.00           H
ATOM     18 HD22 LEU A 585      25.680  40.630  36.840  1.00  0.00           H
ATOM     19 HD23 LEU A 585      26.930  41.440  37.750  1.00  0.00           H
ATOM     20  C   LEU A 585      27.610  41.490  32.840  1.00  0.00           C
ATOM     21  O   LEU A 585      28.650  40.800  32.710  1.00  0.00           O
ATOM     22  N   ILE A 586      26.480  41.020  32.230  1.00  0.00           N
ATOM     23  HN  ILE A 586      25.570  41.430  32.270  1.00  0.00           H
ATOM     24  CA  ILE A 586      26.370  39.780  31.490  1.00  0.00           C
ATOM     25  HA  ILE A 586      26.670  38.950  32.110  1.00  0.00           H
ATOM     26  CB  ILE A 586      24.910  39.460  31.110  1.00  0.00           C
ATOM     27  HB  ILE A 586      24.640  40.250  30.360  1.00  0.00           H
ATOM     28  CG2 ILE A 586      24.690  38.140  30.350  1.00  0.00           C
ATOM     29 HG21 ILE A 586      25.210  37.990  29.390  1.00  0.00           H
ATOM     30 HG22 ILE A 586      23.600  37.940  30.210  1.00  0.00           H
ATOM     31 HG23 ILE A 586      25.060  37.300  30.970  1.00  0.00           H
ATOM     32  CG1 ILE A 586      23.830  39.550  32.190  1.00  0.00           C
ATOM     33 HG11 ILE A 586      22.850  39.420  31.700  1.00  0.00           H
ATOM     34 HG12 ILE A 586      23.910  40.550  32.690  1.00  0.00           H
ATOM     35  CD  ILE A 586      24.000  38.630  33.430  1.00  0.00           C
ATOM     36  HD1 ILE A 586      23.990  37.530  33.290  1.00  0.00           H
ATOM     37  HD2 ILE A 586      23.420  38.850  34.350  1.00  0.00           H
ATOM     38  HD3 ILE A 586      25.000  38.850  33.860  1.00  0.00           H
ATOM     39  C   ILE A 586      27.340  39.620  30.330  1.00  0.00           C
ATOM     40  O   ILE A 586      28.020  38.590  30.190  1.00  0.00           O
ATOM     41  N   LEU A 587      27.500  40.660  29.540  1.00  0.00           N
ATOM     42  HN  LEU A 587      26.860  41.420  29.680  1.00  0.00           H
ATOM     43  CA  LEU A 587      28.450  40.730  28.400  1.00  0.00           C
ATOM     44  HA  LEU A 587      28.330  39.770  27.930  1.00  0.00           H
ATOM     45  CB  LEU A 587      28.110  41.890  27.460  1.00  0.00           C
ATOM     46  HB1 LEU A 587      28.040  42.880  27.950  1.00  0.00           H
ATOM     47  HB2 LEU A 587      27.050  41.620  27.220  1.00  0.00           H
ATOM     48  CG  LEU A 587      28.860  41.980  26.150  1.00  0.00           C
ATOM     49  HG  LEU A 587      29.920  42.300  26.280  1.00  0.00           H
ATOM     50  CD1 LEU A 587      28.880  40.630  25.360  1.00  0.00           C
ATOM     51 HD11 LEU A 587      27.820  40.490  25.030  1.00  0.00           H
ATOM     52 HD12 LEU A 587      29.320  39.720  25.840  1.00  0.00           H
ATOM     53 HD13 LEU A 587      29.440  40.690  24.400  1.00  0.00           H
ATOM     54  CD2 LEU A 587      28.140  42.950  25.170  1.00  0.00           C
ATOM     55 HD21 LEU A 587      27.240  42.460  24.710  1.00  0.00           H
ATOM     56 HD22 LEU A 587      28.810  43.110  24.310  1.00  0.00           H
ATOM     57 HD23 LEU A 587      27.830  43.920  25.620  1.00  0.00           H
ATOM     58  C   LEU A 587      29.900  40.690  28.900  1.00  0.00           C
ATOM     59  O   LEU A 587      30.670  39.890  28.400  1.00  0.00           O
ATOM     60  N   ASP A 588      30.200  41.500  29.950  1.00  0.00           N
ATOM     61  HN  ASP A 588      29.480  42.160  30.200  1.00  0.00           H
ATOM     62  CA  ASP A 588      31.480  41.580  30.550  1.00  0.00           C
ATOM     63  HA  ASP A 588      32.130  42.050  29.830  1.00  0.00           H
ATOM     64  CB  ASP A 588      31.410  42.590  31.740  1.00  0.00           C
ATOM     65  HB1 ASP A 588      32.420  42.770  32.160  1.00  0.00           H
ATOM     66  HB2 ASP A 588      30.730  42.110  32.480  1.00  0.00           H
ATOM     67  CG  ASP A 588      30.990  43.990  31.280  1.00  0.00           C
ATOM     68  OD1 ASP A 588      30.920  44.940  32.140  1.00  0.00           O
ATOM     69  OD2 ASP A 588      30.710  44.190  30.050  1.00  0.00           O
ATOM     70  C   ASP A 588      32.070  40.250  31.050  1.00  0.00           C
ATOM     71  O   ASP A 588      33.250  39.980  30.860  1.00  0.00           O
ATOM     72  N   ILE A 589      31.210  39.440  31.630  1.00  0.00           N
ATOM     73  HN  ILE A 589      30.290  39.820  31.670  1.00  0.00           H
ATOM     74  CA  ILE A 589      31.600  38.070  32.060  1.00  0.00           C
ATOM     75  HA  ILE A 589      32.290  38.190  32.880  1.00  0.00           H
ATOM     76  CB  ILE A 589      30.450  37.270  32.700  1.00  0.00           C
ATOM     77  HB  ILE A 589      29.620  37.130  31.980  1.00  0.00           H
ATOM     78  CG2 ILE A 589      30.970  35.880  33.090  1.00  0.00           C
ATOM     79 HG21 ILE A 589      31.860  36.030  33.740  1.00  0.00           H
ATOM     80 HG22 ILE A 589      31.040  35.340  32.120  1.00  0.00           H
ATOM     81 HG23 ILE A 589      30.240  35.440  33.810  1.00  0.00           H
ATOM     82  CG1 ILE A 589      29.950  38.040  33.990  1.00  0.00           C
ATOM     83 HG11 ILE A 589      29.750  39.090  33.710  1.00  0.00           H
ATOM     84 HG12 ILE A 589      30.620  37.940  34.870  1.00  0.00           H
ATOM     85  CD  ILE A 589      28.610  37.380  34.600  1.00  0.00           C
ATOM     86  HD1 ILE A 589      29.010  36.700  35.380  1.00  0.00           H
ATOM     87  HD2 ILE A 589      27.970  36.770  33.920  1.00  0.00           H
ATOM     88  HD3 ILE A 589      28.060  38.170  35.140  1.00  0.00           H
ATOM     89  C   ILE A 589      32.180  37.200  30.930  1.00  0.00           C
ATOM     90  O   ILE A 589      33.240  36.600  30.960  1.00  0.00           O
ATOM     91  N   LYS A 590      31.580  37.250  29.740  1.00  0.00           N
ATOM     92  HN  LYS A 590      30.790  37.870  29.660  1.00  0.00           H
ATOM     93  CA  LYS A 590      31.970  36.460  28.590  1.00  0.00           C
ATOM     94  HA  LYS A 590      31.970  35.400  28.820  1.00  0.00           H
ATOM     95  CB  LYS A 590      30.790  36.410  27.630  1.00  0.00           C
ATOM     96  HB1 LYS A 590      30.990  36.090  26.580  1.00  0.00           H
ATOM     97  HB2 LYS A 590      30.490  37.450  27.400  1.00  0.00           H
ATOM     98  CG  LYS A 590      29.570  35.620  28.080  1.00  0.00           C
ATOM     99  HG1 LYS A 590      28.780  35.730  27.310  1.00  0.00           H
ATOM    100  HG2 LYS A 590      29.140  36.240  28.900  1.00  0.00           H
ATOM    101  CD  LYS A 590      29.810  34.230  28.670  1.00  0.00           C
ATOM    102  HD1 LYS A 590      30.420  34.230  29.600  1.00  0.00           H
ATOM    103  HD2 LYS A 590      30.350  33.650  27.890  1.00  0.00           H
ATOM    104  CE  LYS A 590      28.470  33.540  28.970  1.00  0.00           C
ATOM    105  HE1 LYS A 590      27.850  33.880  28.110  1.00  0.00           H
ATOM    106  HE2 LYS A 590      28.060  33.950  29.930  1.00  0.00           H
ATOM    107  NZ  LYS A 590      28.500  32.020  28.970  1.00  0.00           N
ATOM    108  HZ1 LYS A 590      27.550  31.670  28.720  1.00  0.00           H
ATOM    109  HZ2 LYS A 590      28.660  31.670  29.930  1.00  0.00           H
ATOM    110  HZ3 LYS A 590      29.260  31.550  28.420  1.00  0.00           H
ATOM    111  C   LYS A 590      33.170  36.950  27.910  1.00  0.00           C
ATOM    112  O   LYS A 590      33.720  36.280  27.030  1.00  0.00           O
ATOM    113  N   ARG A 591      33.620  38.180  28.190  1.00  0.00           N
ATOM    114  HN  ARG A 591      33.040  38.820  28.680  1.00  0.00           H
ATOM    115  CA  ARG A 591      34.940  38.700  27.770  1.00  0.00           C
ATOM    116  HA  ARG A 591      34.960  38.610  26.700  1.00  0.00           H
ATOM    117  CB  ARG A 591      35.240  40.230  28.150  1.00  0.00           C
ATOM    118  HB1 ARG A 591      36.270  40.480  27.830  1.00  0.00           H
ATOM    119  HB2 ARG A 591      35.280  40.490  29.240  1.00  0.00           H
ATOM    120  CG  ARG A 591      34.300  41.240  27.410  1.00  0.00           C
ATOM    121  HG1 ARG A 591      34.880  42.190  27.400  1.00  0.00           H
ATOM    122  HG2 ARG A 591      33.430  41.380  28.100  1.00  0.00           H
ATOM    123  CD  ARG A 591      33.880  40.920  26.000  1.00  0.00           C
ATOM    124  HD1 ARG A 591      33.280  39.990  25.930  1.00  0.00           H
ATOM    125  HD2 ARG A 591      34.790  40.840  25.360  1.00  0.00           H
ATOM    126  NE  ARG A 591      32.900  42.050  25.630  1.00  0.00           N
ATOM    127  HE  ARG A 591      32.660  42.790  26.260  1.00  0.00           H
ATOM    128  CZ  ARG A 591      32.510  42.190  24.390  1.00  0.00           C
ATOM    129  NH1 ARG A 591      32.730  41.260  23.430  1.00  0.00           N
ATOM    130 HH11 ARG A 591      32.310  41.320  22.530  1.00  0.00           H
ATOM    131 HH12 ARG A 591      33.400  40.530  23.610  1.00  0.00           H
ATOM    132  NH2 ARG A 591      31.770  43.240  24.080  1.00  0.00           N
ATOM    133 HH21 ARG A 591      31.450  43.930  24.740  1.00  0.00           H
ATOM    134 HH22 ARG A 591      31.530  43.310  23.120  1.00  0.00           H
ATOM    135  C   ARG A 591      36.040  37.900  28.240  1.00  0.00           C
ATOM    136  O   ARG A 591      36.980  37.530  27.450  1.00  0.00           O
ATOM    137  N   LYS A 592      35.910  37.650  29.540  1.00  0.00           N
ATOM    138  HN  LYS A 592      35.160  37.950  30.110  1.00  0.00           H
ATOM    139  CA  LYS A 592      36.840  36.820  30.310  1.00  0.00           C
ATOM    140  HA  LYS A 592      37.810  37.050  29.880  1.00  0.00           H
ATOM    141  CB  LYS A 592      36.870  37.250  31.830  1.00  0.00           C
ATOM    142  HB1 LYS A 592      37.530  36.550  32.390  1.00  0.00           H
ATOM    143  HB2 LYS A 592      35.840  37.240  32.230  1.00  0.00           H
ATOM    144  CG  LYS A 592      37.340  38.660  32.040  1.00  0.00           C
ATOM    145  HG1 LYS A 592      37.200  38.860  33.120  1.00  0.00           H
ATOM    146  HG2 LYS A 592      36.700  39.290  31.380  1.00  0.00           H
ATOM    147  CD  LYS A 592      38.840  39.010  31.700  1.00  0.00           C
ATOM    148  HD1 LYS A 592      38.900  40.090  31.970  1.00  0.00           H
ATOM    149  HD2 LYS A 592      39.030  38.990  30.610  1.00  0.00           H
ATOM    150  CE  LYS A 592      39.760  38.140  32.500  1.00  0.00           C
ATOM    151  HE1 LYS A 592      39.760  37.040  32.350  1.00  0.00           H
ATOM    152  HE2 LYS A 592      39.620  38.300  33.590  1.00  0.00           H
ATOM    153  NZ  LYS A 592      41.150  38.550  32.250  1.00  0.00           N
ATOM    154  HZ1 LYS A 592      41.440  38.520  31.250  1.00  0.00           H
ATOM    155  HZ2 LYS A 592      41.830  38.000  32.810  1.00  0.00           H
ATOM    156  HZ3 LYS A 592      41.270  39.540  32.540  1.00  0.00           H
ATOM    157  C   LYS A 592      36.640  35.280  30.230  1.00  0.00           C
ATOM    158  O   LYS A 592      37.540  34.570  30.650  1.00  0.00           O
ATOM    159  N   ALA A 593      35.450  34.860  29.770  1.00  0.00           N
ATOM    160  HN  ALA A 593      34.690  35.420  29.460  1.00  0.00           H
ATOM    161  CA  ALA A 593      34.970  33.490  29.930  1.00  0.00           C
ATOM    162  HA  ALA A 593      34.990  33.330  31.000  1.00  0.00           H
ATOM    163  CB  ALA A 593      33.470  33.360  29.480  1.00  0.00           C
ATOM    164  HB1 ALA A 593      33.130  32.350  29.780  1.00  0.00           H
ATOM    165  HB2 ALA A 593      33.170  33.570  28.430  1.00  0.00           H
ATOM    166  HB3 ALA A 593      32.830  34.050  30.060  1.00  0.00           H
ATOM    167  C   ALA A 593      35.840  32.310  29.380  1.00  0.00           C
ATOM    168  O   ALA A 593      36.070  31.450  30.190  1.00  0.00           O
ATOM    169  N   PRO A 594      36.330  32.340  28.140  1.00  0.00           N
ATOM    170  CD  PRO A 594      35.910  33.220  27.070  1.00  0.00           C
ATOM    171  HD1 PRO A 594      35.870  34.310  27.300  1.00  0.00           H
ATOM    172  HD2 PRO A 594      34.820  33.040  26.890  1.00  0.00           H
ATOM    173  CA  PRO A 594      37.090  31.220  27.620  1.00  0.00           C
ATOM    174  HA  PRO A 594      36.720  30.320  28.070  1.00  0.00           H
ATOM    175  CB  PRO A 594      37.000  31.350  26.080  1.00  0.00           C
ATOM    176  HB1 PRO A 594      36.140  30.790  25.660  1.00  0.00           H
ATOM    177  HB2 PRO A 594      37.940  31.110  25.530  1.00  0.00           H
ATOM    178  CG  PRO A 594      36.790  32.850  25.880  1.00  0.00           C
ATOM    179  HG1 PRO A 594      37.790  33.330  25.840  1.00  0.00           H
ATOM    180  HG2 PRO A 594      36.300  33.130  24.930  1.00  0.00           H
ATOM    181  C   PRO A 594      38.520  31.300  28.050  1.00  0.00           C
ATOM    182  O   PRO A 594      39.360  30.510  27.570  1.00  0.00           O
ATOM    183  N   PHE A 595      38.800  32.350  28.820  1.00  0.00           N
ATOM    184  HN  PHE A 595      38.050  32.930  29.140  1.00  0.00           H
ATOM    185  CA  PHE A 595      40.110  32.530  29.350  1.00  0.00           C
ATOM    186  HA  PHE A 595      40.800  31.830  28.930  1.00  0.00           H
ATOM    187  CB  PHE A 595      40.640  34.020  29.060  1.00  0.00           C
ATOM    188  HB1 PHE A 595      41.700  34.280  29.280  1.00  0.00           H
ATOM    189  HB2 PHE A 595      39.930  34.640  29.640  1.00  0.00           H
ATOM    190  CG  PHE A 595      40.470  34.250  27.590  1.00  0.00           C
ATOM    191  CD1 PHE A 595      39.600  35.260  27.150  1.00  0.00           C
ATOM    192  HD1 PHE A 595      39.070  35.860  27.880  1.00  0.00           H
ATOM    193  CE1 PHE A 595      39.550  35.540  25.780  1.00  0.00           C
ATOM    194  HE1 PHE A 595      38.960  36.370  25.430  1.00  0.00           H
ATOM    195  CZ  PHE A 595      40.190  34.770  24.820  1.00  0.00           C
ATOM    196  HZ  PHE A 595      40.180  35.050  23.780  1.00  0.00           H
ATOM    197  CD2 PHE A 595      41.200  33.520  26.640  1.00  0.00           C
ATOM    198  HD2 PHE A 595      41.930  32.840  27.020  1.00  0.00           H
ATOM    199  CE2 PHE A 595      41.100  33.840  25.260  1.00  0.00           C
ATOM    200  HE2 PHE A 595      41.860  33.420  24.620  1.00  0.00           H
ATOM    201  C   PHE A 595      40.130  32.260  30.920  1.00  0.00           C
ATOM    202  O   PHE A 595      41.200  32.250  31.500  1.00  0.00           O
ATOM    203  N   PHE A 596      38.940  32.170  31.480  1.00  0.00           N
ATOM    204  HN  PHE A 596      38.110  32.260  30.940  1.00  0.00           H
ATOM    205  CA  PHE A 596      38.700  32.570  32.900  1.00  0.00           C
ATOM    206  HA  PHE A 596      39.110  33.570  32.930  1.00  0.00           H
ATOM    207  CB  PHE A 596      37.090  32.570  33.190  1.00  0.00           C
ATOM    208  HB1 PHE A 596      36.500  31.720  32.770  1.00  0.00           H
ATOM    209  HB2 PHE A 596      36.670  33.540  32.820  1.00  0.00           H
ATOM    210  CG  PHE A 596      36.600  32.500  34.660  1.00  0.00           C
ATOM    211  CD1 PHE A 596      35.700  31.610  35.100  1.00  0.00           C
ATOM    212  HD1 PHE A 596      35.470  30.800  34.410  1.00  0.00           H
ATOM    213  CE1 PHE A 596      35.080  31.570  36.360  1.00  0.00           C
ATOM    214  HE1 PHE A 596      34.400  30.790  36.660  1.00  0.00           H
ATOM    215  CZ  PHE A 596      35.440  32.670  37.190  1.00  0.00           C
ATOM    216  HZ  PHE A 596      35.130  32.630  38.220  1.00  0.00           H
ATOM    217  CD2 PHE A 596      36.910  33.610  35.520  1.00  0.00           C
ATOM    218  HD2 PHE A 596      37.490  34.440  35.160  1.00  0.00           H
ATOM    219  CE2 PHE A 596      36.290  33.710  36.810  1.00  0.00           C
ATOM    220  HE2 PHE A 596      36.380  34.620  37.390  1.00  0.00           H
ATOM    221  C   PHE A 596      39.520  31.650  33.880  1.00  0.00           C
ATOM    222  O   PHE A 596      40.030  32.160  34.840  1.00  0.00           O
ATOM    223  N   LEU A 597      39.620  30.300  33.670  1.00  0.00           N
ATOM    224  HN  LEU A 597      39.220  29.860  32.870  1.00  0.00           H
ATOM    225  CA  LEU A 597      40.250  29.260  34.460  1.00  0.00           C
ATOM    226  HA  LEU A 597      40.770  29.640  35.330  1.00  0.00           H
ATOM    227  CB  LEU A 597      39.220  28.120  34.890  1.00  0.00           C
ATOM    228  HB1 LEU A 597      39.790  27.430  35.550  1.00  0.00           H
ATOM    229  HB2 LEU A 597      39.030  27.540  33.970  1.00  0.00           H
ATOM    230  CG  LEU A 597      37.950  28.620  35.490  1.00  0.00           C
ATOM    231  HG  LEU A 597      37.440  29.340  34.810  1.00  0.00           H
ATOM    232  CD1 LEU A 597      36.990  27.450  35.720  1.00  0.00           C
ATOM    233 HD11 LEU A 597      36.830  26.870  34.790  1.00  0.00           H
ATOM    234 HD12 LEU A 597      36.020  27.760  36.180  1.00  0.00           H
ATOM    235 HD13 LEU A 597      37.380  26.730  36.460  1.00  0.00           H
ATOM    236  CD2 LEU A 597      38.180  29.460  36.830  1.00  0.00           C
ATOM    237 HD21 LEU A 597      37.140  29.700  37.140  1.00  0.00           H
ATOM    238 HD22 LEU A 597      38.830  30.330  36.590  1.00  0.00           H
ATOM    239 HD23 LEU A 597      38.820  28.750  37.390  1.00  0.00           H
ATOM    240  C   LEU A 597      41.300  28.720  33.600  1.00  0.00           C
ATOM    241  O   LEU A 597      41.840  27.620  33.850  1.00  0.00           O
ATOM    242  N   SER A 598      41.670  29.370  32.540  1.00  0.00           N
ATOM    243  HN  SER A 598      41.340  30.310  32.460  1.00  0.00           H
ATOM    244  CA  SER A 598      42.640  28.840  31.550  1.00  0.00           C
ATOM    245  HA  SER A 598      42.280  27.860  31.260  1.00  0.00           H
ATOM    246  CB  SER A 598      42.750  29.710  30.240  1.00  0.00           C
ATOM    247  HB1 SER A 598      43.250  30.680  30.450  1.00  0.00           H
ATOM    248  HB2 SER A 598      41.710  29.910  29.890  1.00  0.00           H
ATOM    249  OG  SER A 598      43.560  29.000  29.240  1.00  0.00           O
ATOM    250  HG1 SER A 598      44.440  29.390  29.190  1.00  0.00           H
ATOM    251  C   SER A 598      44.070  28.670  32.170  1.00  0.00           C
ATOM    252  O   SER A 598      44.690  27.640  31.950  1.00  0.00           O
ATOM    253  N   ASP A 599      44.630  29.690  32.840  1.00  0.00           N
ATOM    254  HN  ASP A 599      44.260  30.620  32.840  1.00  0.00           H
ATOM    255  CA  ASP A 599      45.940  29.580  33.500  1.00  0.00           C
ATOM    256  HA  ASP A 599      46.650  29.120  32.840  1.00  0.00           H
ATOM    257  CB  ASP A 599      46.560  30.920  33.960  1.00  0.00           C
ATOM    258  HB1 ASP A 599      47.610  30.780  34.310  1.00  0.00           H
ATOM    259  HB2 ASP A 599      45.890  31.370  34.730  1.00  0.00           H
ATOM    260  CG  ASP A 599      46.720  31.820  32.770  1.00  0.00           C
ATOM    261  OD1 ASP A 599      46.330  33.010  32.810  1.00  0.00           O
ATOM    262  OD2 ASP A 599      47.360  31.380  31.760  1.00  0.00           O
ATOM    263  C   ASP A 599      45.710  28.590  34.730  1.00  0.00           C
ATOM    264  O   ASP A 599      46.660  27.920  35.140  1.00  0.00           O
ATOM    265  N   PHE A 600      44.580  28.570  35.410  1.00  0.00           N
ATOM    266  HN  PHE A 600      43.930  29.280  35.130  1.00  0.00           H
ATOM    267  CA  PHE A 600      44.160  27.770  36.580  1.00  0.00           C
ATOM    268  HA  PHE A 600      44.890  28.020  37.340  1.00  0.00           H
ATOM    269  CB  PHE A 600      42.800  28.200  37.040  1.00  0.00           C
ATOM    270  HB1 PHE A 600      42.060  28.020  36.220  1.00  0.00           H
ATOM    271  HB2 PHE A 600      42.810  29.300  37.160  1.00  0.00           H
ATOM    272  CG  PHE A 600      42.390  27.550  38.350  1.00  0.00           C
ATOM    273  CD1 PHE A 600      43.190  27.460  39.460  1.00  0.00           C
ATOM    274  HD1 PHE A 600      44.220  27.790  39.430  1.00  0.00           H
ATOM    275  CE1 PHE A 600      42.800  26.950  40.680  1.00  0.00           C
ATOM    276  HE1 PHE A 600      43.460  26.830  41.520  1.00  0.00           H
ATOM    277  CZ  PHE A 600      41.410  26.530  40.780  1.00  0.00           C
ATOM    278  HZ  PHE A 600      41.070  26.070  41.690  1.00  0.00           H
ATOM    279  CD2 PHE A 600      41.060  27.150  38.500  1.00  0.00           C
ATOM    280  HD2 PHE A 600      40.340  27.250  37.680  1.00  0.00           H
ATOM    281  CE2 PHE A 600      40.590  26.560  39.650  1.00  0.00           C
ATOM    282  HE2 PHE A 600      39.580  26.200  39.690  1.00  0.00           H
ATOM    283  C   PHE A 600      44.340  26.290  36.250  1.00  0.00           C
ATOM    284  O   PHE A 600      44.910  25.520  37.040  1.00  0.00           O
ATOM    285  N   LYS A 601      43.820  25.930  35.110  1.00  0.00           N
ATOM    286  HN  LYS A 601      43.280  26.550  34.550  1.00  0.00           H
ATOM    287  CA  LYS A 601      43.890  24.540  34.600  1.00  0.00           C
ATOM    288  HA  LYS A 601      43.330  23.930  35.280  1.00  0.00           H
ATOM    289  CB  LYS A 601      43.190  24.420  33.250  1.00  0.00           C
ATOM    290  HB1 LYS A 601      43.660  25.190  32.620  1.00  0.00           H
ATOM    291  HB2 LYS A 601      42.130  24.750  33.340  1.00  0.00           H
ATOM    292  CG  LYS A 601      43.210  23.010  32.550  1.00  0.00           C
ATOM    293  HG1 LYS A 601      42.780  22.330  33.320  1.00  0.00           H
ATOM    294  HG2 LYS A 601      44.250  22.690  32.370  1.00  0.00           H
ATOM    295  CD  LYS A 601      42.330  23.050  31.320  1.00  0.00           C
ATOM    296  HD1 LYS A 601      42.510  23.990  30.770  1.00  0.00           H
ATOM    297  HD2 LYS A 601      41.300  23.130  31.710  1.00  0.00           H
ATOM    298  CE  LYS A 601      42.450  21.940  30.330  1.00  0.00           C
ATOM    299  HE1 LYS A 601      41.780  21.800  29.440  1.00  0.00           H
ATOM    300  HE2 LYS A 601      42.110  21.050  30.910  1.00  0.00           H
ATOM    301  NZ  LYS A 601      43.740  21.820  29.680  1.00  0.00           N
ATOM    302  HZ1 LYS A 601      44.050  22.730  29.310  1.00  0.00           H
ATOM    303  HZ2 LYS A 601      43.550  21.200  28.860  1.00  0.00           H
ATOM    304  HZ3 LYS A 601      44.500  21.470  30.280  1.00  0.00           H
ATOM    305  C   LYS A 601      45.340  24.020  34.400  1.00  0.00           C
ATOM    306  O   LYS A 601      45.710  22.860  34.620  1.00  0.00           O
ATOM    307  N   ASP A 602      46.250  24.940  33.980  1.00  0.00           N
ATOM    308  HN  ASP A 602      46.050  25.900  33.820  1.00  0.00           H
ATOM    309  CA  ASP A 602      47.700  24.710  33.750  1.00  0.00           C
ATOM    310  HA  ASP A 602      47.690  23.630  33.680  1.00  0.00           H
ATOM    311  CB  ASP A 602      48.180  25.290  32.360  1.00  0.00           C
ATOM    312  HB1 ASP A 602      49.290  25.260  32.350  1.00  0.00           H
ATOM    313  HB2 ASP A 602      47.970  26.360  32.150  1.00  0.00           H
ATOM    314  CG  ASP A 602      47.780  24.340  31.230  1.00  0.00           C
ATOM    315  OD1 ASP A 602      46.940  24.840  30.450  1.00  0.00           O
ATOM    316  OD2 ASP A 602      48.290  23.220  31.080  1.00  0.00           O
ATOM    317  C   ASP A 602      48.580  25.140  35.010  1.00  0.00           C
ATOM    318  O   ASP A 602      49.810  25.370  34.870  1.00  0.00           O
ATOM    319  N   ALA A 603      48.050  25.200  36.230  1.00  0.00           N
ATOM    320  HN  ALA A 603      47.090  25.060  36.390  1.00  0.00           H
ATOM    321  CA  ALA A 603      48.730  25.970  37.290  1.00  0.00           C
ATOM    322  HA  ALA A 603      49.220  26.760  36.720  1.00  0.00           H
ATOM    323  CB  ALA A 603      47.630  26.640  38.150  1.00  0.00           C
ATOM    324  HB1 ALA A 603      46.830  27.010  37.470  1.00  0.00           H
ATOM    325  HB2 ALA A 603      47.990  27.480  38.780  1.00  0.00           H
ATOM    326  HB3 ALA A 603      47.190  25.910  38.850  1.00  0.00           H
ATOM    327  C   ALA A 603      49.890  25.360  38.070  1.00  0.00           C
ATOM    328  O   ALA A 603      50.720  26.010  38.720  1.00  0.00           O
ATOM    329  N   LEU A 604      50.040  24.040  38.000  1.00  0.00           N
ATOM    330  HN  LEU A 604      49.410  23.350  37.630  1.00  0.00           H
ATOM    331  CA  LEU A 604      51.150  23.330  38.630  1.00  0.00           C
ATOM    332  HA  LEU A 604      51.480  23.910  39.470  1.00  0.00           H
ATOM    333  CB  LEU A 604      50.690  21.910  39.100  1.00  0.00           C
ATOM    334  HB1 LEU A 604      51.550  21.270  39.380  1.00  0.00           H
ATOM    335  HB2 LEU A 604      50.210  21.360  38.270  1.00  0.00           H
ATOM    336  CG  LEU A 604      49.630  21.990  40.250  1.00  0.00           C
ATOM    337  HG  LEU A 604      48.820  22.690  39.940  1.00  0.00           H
ATOM    338  CD1 LEU A 604      48.850  20.710  40.550  1.00  0.00           C
ATOM    339 HD11 LEU A 604      49.540  19.890  40.850  1.00  0.00           H
ATOM    340 HD12 LEU A 604      48.350  20.360  39.610  1.00  0.00           H
ATOM    341 HD13 LEU A 604      48.110  20.990  41.330  1.00  0.00           H
ATOM    342  CD2 LEU A 604      50.340  22.390  41.540  1.00  0.00           C
ATOM    343 HD21 LEU A 604      51.380  22.040  41.400  1.00  0.00           H
ATOM    344 HD22 LEU A 604      49.760  22.120  42.450  1.00  0.00           H
ATOM    345 HD23 LEU A 604      50.410  23.500  41.610  1.00  0.00           H
ATOM    346  C   LEU A 604      52.310  23.180  37.640  1.00  0.00           C
ATOM    347  O   LEU A 604      53.380  22.710  37.960  1.00  0.00           O
ATOM    348  N   SER A 605      52.130  23.740  36.450  1.00  0.00           N
ATOM    349  HN  SER A 605      51.310  24.250  36.220  1.00  0.00           H
ATOM    350  CA  SER A 605      53.220  23.820  35.520  1.00  0.00           C
ATOM    351  HA  SER A 605      53.950  23.040  35.590  1.00  0.00           H
ATOM    352  CB  SER A 605      52.640  24.010  34.070  1.00  0.00           C
ATOM    353  HB1 SER A 605      52.090  24.970  34.010  1.00  0.00           H
ATOM    354  HB2 SER A 605      51.960  23.140  33.880  1.00  0.00           H
ATOM    355  OG  SER A 605      53.660  23.940  33.050  1.00  0.00           O
ATOM    356  HG1 SER A 605      53.930  23.020  33.000  1.00  0.00           H
ATOM    357  C   SER A 605      53.980  25.110  35.760  1.00  0.00           C
ATOM    358  O   SER A 605      55.060  25.290  35.180  1.00  0.00           O
ATOM    359  N   LEU A 606      53.480  25.950  36.600  1.00  0.00           N
ATOM    360  HN  LEU A 606      52.620  25.780  37.070  1.00  0.00           H
ATOM    361  CA  LEU A 606      53.850  27.310  36.800  1.00  0.00           C
ATOM    362  HA  LEU A 606      54.610  27.540  36.060  1.00  0.00           H
ATOM    363  CB  LEU A 606      52.600  28.230  36.670  1.00  0.00           C
ATOM    364  HB1 LEU A 606      52.850  29.290  36.840  1.00  0.00           H
ATOM    365  HB2 LEU A 606      51.880  27.970  37.480  1.00  0.00           H
ATOM    366  CG  LEU A 606      51.960  28.260  35.240  1.00  0.00           C
ATOM    367  HG  LEU A 606      51.890  27.230  34.830  1.00  0.00           H
ATOM    368  CD1 LEU A 606      50.550  28.910  35.170  1.00  0.00           C
ATOM    369 HD11 LEU A 606      50.600  30.010  35.180  1.00  0.00           H
ATOM    370 HD12 LEU A 606      49.810  28.630  35.950  1.00  0.00           H
ATOM    371 HD13 LEU A 606      50.150  28.700  34.150  1.00  0.00           H
ATOM    372  CD2 LEU A 606      52.910  29.020  34.390  1.00  0.00           C
ATOM    373 HD21 LEU A 606      53.840  28.430  34.230  1.00  0.00           H
ATOM    374 HD22 LEU A 606      53.120  30.070  34.720  1.00  0.00           H
ATOM    375 HD23 LEU A 606      52.370  29.120  33.430  1.00  0.00           H
ATOM    376  C   LEU A 606      54.450  27.580  38.150  1.00  0.00           C
ATOM    377  O   LEU A 606      54.140  27.040  39.210  1.00  0.00           O
ATOM    378  N   GLN A 607      55.460  28.400  38.170  1.00  0.00           N
ATOM    379  HN  GLN A 607      55.700  28.810  37.290  1.00  0.00           H
ATOM    380  CA  GLN A 607      56.150  28.790  39.410  1.00  0.00           C
ATOM    381  HA  GLN A 607      56.370  27.930  40.020  1.00  0.00           H
ATOM    382  CB  GLN A 607      57.510  29.450  39.010  1.00  0.00           C
ATOM    383  HB1 GLN A 607      57.860  29.940  39.950  1.00  0.00           H
ATOM    384  HB2 GLN A 607      57.380  30.240  38.250  1.00  0.00           H
ATOM    385  CG  GLN A 607      58.690  28.490  38.550  1.00  0.00           C
ATOM    386  HG1 GLN A 607      59.100  28.030  39.470  1.00  0.00           H
ATOM    387  HG2 GLN A 607      59.590  29.070  38.230  1.00  0.00           H
ATOM    388  CD  GLN A 607      58.330  27.510  37.400  1.00  0.00           C
ATOM    389  OE1 GLN A 607      58.460  27.800  36.240  1.00  0.00           O
ATOM    390  NE2 GLN A 607      57.890  26.300  37.830  1.00  0.00           N
ATOM    391 HE21 GLN A 607      57.570  25.600  37.190  1.00  0.00           H
ATOM    392 HE22 GLN A 607      57.740  26.150  38.810  1.00  0.00           H
ATOM    393  C   GLN A 607      55.400  29.630  40.420  1.00  0.00           C
ATOM    394  O   GLN A 607      54.880  30.730  40.180  1.00  0.00           O
ATOM    395  N   CYS A 608      55.220  29.150  41.660  1.00  0.00           N
ATOM    396  HN  CYS A 608      55.450  28.200  41.840  1.00  0.00           H
ATOM    397  CA  CYS A 608      54.390  29.730  42.620  1.00  0.00           C
ATOM    398  HA  CYS A 608      53.950  30.680  42.340  1.00  0.00           H
ATOM    399  CB  CYS A 608      53.090  28.870  42.790  1.00  0.00           C
ATOM    400  HB1 CYS A 608      52.410  29.410  43.490  1.00  0.00           H
ATOM    401  HB2 CYS A 608      53.320  27.900  43.260  1.00  0.00           H
ATOM    402  SG  CYS A 608      52.200  28.510  41.220  1.00  0.00           S
ATOM    403  HG1 CYS A 608      53.130  27.880  40.520  1.00  0.00           H
ATOM    404  C   CYS A 608      55.020  29.890  44.060  1.00  0.00           C
ATOM    405  O   CYS A 608      54.660  30.850  44.780  1.00  0.00           O
ATOM    406  N   LEU A 609      55.910  29.020  44.460  1.00  0.00           N
ATOM    407  HN  LEU A 609      56.180  28.300  43.820  1.00  0.00           H
ATOM    408  CA  LEU A 609      56.460  28.880  45.800  1.00  0.00           C
ATOM    409  HA  LEU A 609      55.670  28.760  46.530  1.00  0.00           H
ATOM    410  CB  LEU A 609      57.120  27.510  45.920  1.00  0.00           C
ATOM    411  HB1 LEU A 609      58.070  27.450  45.360  1.00  0.00           H
ATOM    412  HB2 LEU A 609      56.350  26.820  45.520  1.00  0.00           H
ATOM    413  CG  LEU A 609      57.440  27.100  47.440  1.00  0.00           C
ATOM    414  HG  LEU A 609      58.000  27.960  47.880  1.00  0.00           H
ATOM    415  CD1 LEU A 609      56.150  26.840  48.270  1.00  0.00           C
ATOM    416 HD11 LEU A 609      55.420  26.230  47.710  1.00  0.00           H
ATOM    417 HD12 LEU A 609      55.820  27.860  48.550  1.00  0.00           H
ATOM    418 HD13 LEU A 609      56.300  26.250  49.190  1.00  0.00           H
ATOM    419  CD2 LEU A 609      58.310  25.890  47.320  1.00  0.00           C
ATOM    420 HD21 LEU A 609      57.690  25.080  46.890  1.00  0.00           H
ATOM    421 HD22 LEU A 609      58.390  25.520  48.370  1.00  0.00           H
ATOM    422 HD23 LEU A 609      59.260  26.070  46.770  1.00  0.00           H
ATOM    423  C   LEU A 609      57.390  29.970  46.240  1.00  0.00           C
ATOM    424  O   LEU A 609      57.140  30.480  47.340  1.00  0.00           O
ATOM    425  N   ALA A 610      58.310  30.510  45.480  1.00  0.00           N
ATOM    426  HN  ALA A 610      58.240  30.370  44.500  1.00  0.00           H
ATOM    427  CA  ALA A 610      59.060  31.730  45.800  1.00  0.00           C
ATOM    428  HA  ALA A 610      59.550  31.520  46.740  1.00  0.00           H
ATOM    429  CB  ALA A 610      60.040  32.190  44.650  1.00  0.00           C
ATOM    430  HB1 ALA A 610      59.600  32.520  43.690  1.00  0.00           H
ATOM    431  HB2 ALA A 610      60.730  31.370  44.340  1.00  0.00           H
ATOM    432  HB3 ALA A 610      60.630  33.090  44.900  1.00  0.00           H
ATOM    433  C   ALA A 610      58.260  33.010  46.130  1.00  0.00           C
ATOM    434  O   ALA A 610      58.520  33.640  47.150  1.00  0.00           O
ATOM    435  N   SER A 611      57.140  33.260  45.370  1.00  0.00           N
ATOM    436  HN  SER A 611      56.830  32.700  44.610  1.00  0.00           H
ATOM    437  CA  SER A 611      56.110  34.240  45.670  1.00  0.00           C
ATOM    438  HA  SER A 611      56.750  35.110  45.720  1.00  0.00           H
ATOM    439  CB  SER A 611      55.050  34.300  44.550  1.00  0.00           C
ATOM    440  HB1 SER A 611      54.410  35.210  44.650  1.00  0.00           H
ATOM    441  HB2 SER A 611      54.390  33.420  44.640  1.00  0.00           H
ATOM    442  OG  SER A 611      55.680  34.310  43.280  1.00  0.00           O
ATOM    443  HG1 SER A 611      56.290  35.060  43.310  1.00  0.00           H
ATOM    444  C   SER A 611      55.410  33.990  47.020  1.00  0.00           C
ATOM    445  O   SER A 611      55.300  34.900  47.860  1.00  0.00           O
ATOM    446  N   ILE A 612      54.900  32.760  47.260  1.00  0.00           N
ATOM    447  HN  ILE A 612      55.100  32.050  46.590  1.00  0.00           H
ATOM    448  CA  ILE A 612      54.260  32.510  48.530  1.00  0.00           C
ATOM    449  HA  ILE A 612      53.510  33.290  48.610  1.00  0.00           H
ATOM    450  CB  ILE A 612      53.640  31.080  48.560  1.00  0.00           C
ATOM    451  HB  ILE A 612      54.380  30.340  48.160  1.00  0.00           H
ATOM    452  CG2 ILE A 612      53.170  30.630  49.970  1.00  0.00           C
ATOM    453 HG21 ILE A 612      52.320  31.310  50.220  1.00  0.00           H
ATOM    454 HG22 ILE A 612      54.020  30.540  50.680  1.00  0.00           H
ATOM    455 HG23 ILE A 612      52.700  29.630  49.910  1.00  0.00           H
ATOM    456  CG1 ILE A 612      52.390  31.160  47.630  1.00  0.00           C
ATOM    457 HG11 ILE A 612      52.530  31.810  46.740  1.00  0.00           H
ATOM    458 HG12 ILE A 612      51.530  31.600  48.170  1.00  0.00           H
ATOM    459  CD  ILE A 612      52.220  29.820  46.870  1.00  0.00           C
ATOM    460  HD1 ILE A 612      51.460  29.770  46.070  1.00  0.00           H
ATOM    461  HD2 ILE A 612      51.970  29.050  47.640  1.00  0.00           H
ATOM    462  HD3 ILE A 612      53.150  29.460  46.390  1.00  0.00           H
ATOM    463  C   ILE A 612      55.250  32.590  49.680  1.00  0.00           C
ATOM    464  O   ILE A 612      54.980  33.250  50.700  1.00  0.00           O
ATOM    465  N   LEU A 613      56.530  32.110  49.530  1.00  0.00           N
ATOM    466  HN  LEU A 613      56.820  31.740  48.660  1.00  0.00           H
ATOM    467  CA  LEU A 613      57.570  32.280  50.560  1.00  0.00           C
ATOM    468  HA  LEU A 613      57.080  31.880  51.440  1.00  0.00           H
ATOM    469  CB  LEU A 613      58.820  31.480  50.290  1.00  0.00           C
ATOM    470  HB1 LEU A 613      59.640  31.630  51.030  1.00  0.00           H
ATOM    471  HB2 LEU A 613      59.120  31.680  49.230  1.00  0.00           H
ATOM    472  CG  LEU A 613      58.630  29.960  50.240  1.00  0.00           C
ATOM    473  HG  LEU A 613      57.660  29.690  49.770  1.00  0.00           H
ATOM    474  CD1 LEU A 613      59.830  29.490  49.410  1.00  0.00           C
ATOM    475 HD11 LEU A 613      59.650  29.850  48.370  1.00  0.00           H
ATOM    476 HD12 LEU A 613      59.770  28.380  49.420  1.00  0.00           H
ATOM    477 HD13 LEU A 613      60.840  29.790  49.780  1.00  0.00           H
ATOM    478  CD2 LEU A 613      58.630  29.300  51.570  1.00  0.00           C
ATOM    479 HD21 LEU A 613      58.620  28.200  51.500  1.00  0.00           H
ATOM    480 HD22 LEU A 613      57.760  29.630  52.180  1.00  0.00           H
ATOM    481 HD23 LEU A 613      59.520  29.660  52.130  1.00  0.00           H
ATOM    482  C   LEU A 613      57.900  33.750  50.830  1.00  0.00           C
ATOM    483  O   LEU A 613      58.030  34.200  51.960  1.00  0.00           O
ATOM    484  N   PHE A 614      57.890  34.600  49.810  1.00  0.00           N
ATOM    485  HN  PHE A 614      58.010  34.280  48.870  1.00  0.00           H
ATOM    486  CA  PHE A 614      58.020  36.000  49.910  1.00  0.00           C
ATOM    487  HA  PHE A 614      58.880  36.320  50.470  1.00  0.00           H
ATOM    488  CB  PHE A 614      58.200  36.660  48.470  1.00  0.00           C
ATOM    489  HB1 PHE A 614      57.290  36.480  47.850  1.00  0.00           H
ATOM    490  HB2 PHE A 614      59.020  36.140  47.930  1.00  0.00           H
ATOM    491  CG  PHE A 614      58.500  38.130  48.370  1.00  0.00           C
ATOM    492  CD1 PHE A 614      58.620  39.000  49.510  1.00  0.00           C
ATOM    493  HD1 PHE A 614      58.600  38.690  50.550  1.00  0.00           H
ATOM    494  CE1 PHE A 614      58.860  40.400  49.270  1.00  0.00           C
ATOM    495  HE1 PHE A 614      58.960  41.060  50.110  1.00  0.00           H
ATOM    496  CZ  PHE A 614      58.910  40.900  47.940  1.00  0.00           C
ATOM    497  HZ  PHE A 614      59.140  41.950  47.880  1.00  0.00           H
ATOM    498  CD2 PHE A 614      58.480  38.650  47.070  1.00  0.00           C
ATOM    499  HD2 PHE A 614      58.360  38.000  46.220  1.00  0.00           H
ATOM    500  CE2 PHE A 614      58.730  40.030  46.850  1.00  0.00           C
ATOM    501  HE2 PHE A 614      58.870  40.360  45.830  1.00  0.00           H
ATOM    502  C   PHE A 614      56.830  36.610  50.610  1.00  0.00           C
ATOM    503  O   PHE A 614      56.920  37.240  51.690  1.00  0.00           O
ATOM    504  N   LEU A 615      55.590  36.510  50.090  1.00  0.00           N
ATOM    505  HN  LEU A 615      55.490  35.970  49.260  1.00  0.00           H
ATOM    506  CA  LEU A 615      54.450  37.370  50.450  1.00  0.00           C
ATOM    507  HA  LEU A 615      54.880  38.250  50.890  1.00  0.00           H
ATOM    508  CB  LEU A 615      53.570  37.720  49.220  1.00  0.00           C
ATOM    509  HB1 LEU A 615      52.800  38.480  49.460  1.00  0.00           H
ATOM    510  HB2 LEU A 615      53.050  36.900  48.700  1.00  0.00           H
ATOM    511  CG  LEU A 615      54.420  38.290  48.050  1.00  0.00           C
ATOM    512  HG  LEU A 615      55.160  37.520  47.740  1.00  0.00           H
ATOM    513  CD1 LEU A 615      53.580  38.590  46.830  1.00  0.00           C
ATOM    514 HD11 LEU A 615      54.180  38.910  45.960  1.00  0.00           H
ATOM    515 HD12 LEU A 615      52.850  39.440  46.850  1.00  0.00           H
ATOM    516 HD13 LEU A 615      52.990  37.700  46.500  1.00  0.00           H
ATOM    517  CD2 LEU A 615      55.200  39.500  48.490  1.00  0.00           C
ATOM    518 HD21 LEU A 615      55.560  40.090  47.620  1.00  0.00           H
ATOM    519 HD22 LEU A 615      56.060  39.210  49.120  1.00  0.00           H
ATOM    520 HD23 LEU A 615      54.460  40.180  48.970  1.00  0.00           H
ATOM    521  C   LEU A 615      53.520  36.840  51.550  1.00  0.00           C
ATOM    522  O   LEU A 615      52.660  37.610  51.920  1.00  0.00           O
ATOM    523  N   TYR A 616      53.630  35.610  51.980  1.00  0.00           N
ATOM    524  HN  TYR A 616      54.300  34.960  51.650  1.00  0.00           H
ATOM    525  CA  TYR A 616      52.790  34.970  52.960  1.00  0.00           C
ATOM    526  HA  TYR A 616      51.790  34.970  52.540  1.00  0.00           H
ATOM    527  CB  TYR A 616      53.070  33.340  53.190  1.00  0.00           C
ATOM    528  HB1 TYR A 616      54.160  33.300  53.000  1.00  0.00           H
ATOM    529  HB2 TYR A 616      52.470  32.800  52.430  1.00  0.00           H
ATOM    530  CG  TYR A 616      52.660  32.750  54.560  1.00  0.00           C
ATOM    531  CD1 TYR A 616      51.350  32.700  55.000  1.00  0.00           C
ATOM    532  HD1 TYR A 616      50.580  33.100  54.340  1.00  0.00           H
ATOM    533  CE1 TYR A 616      51.070  32.380  56.350  1.00  0.00           C
ATOM    534  HE1 TYR A 616      50.030  32.380  56.650  1.00  0.00           H
ATOM    535  CZ  TYR A 616      52.110  32.060  57.180  1.00  0.00           C
ATOM    536  OH  TYR A 616      51.770  32.050  58.500  1.00  0.00           O
ATOM    537  HH  TYR A 616      50.830  32.070  58.720  1.00  0.00           H
ATOM    538  CD2 TYR A 616      53.700  32.280  55.360  1.00  0.00           C
ATOM    539  HD2 TYR A 616      54.680  32.220  54.910  1.00  0.00           H
ATOM    540  CE2 TYR A 616      53.410  31.940  56.690  1.00  0.00           C
ATOM    541  HE2 TYR A 616      54.240  31.790  57.370  1.00  0.00           H
ATOM    542  C   TYR A 616      52.700  35.740  54.290  1.00  0.00           C
ATOM    543  O   TYR A 616      51.600  36.180  54.650  1.00  0.00           O
ATOM    544  N   CYS A 617      53.890  36.020  54.920  1.00  0.00           N
ATOM    545  HN  CYS A 617      54.750  35.790  54.470  1.00  0.00           H
ATOM    546  CA  CYS A 617      53.910  36.680  56.290  1.00  0.00           C
ATOM    547  HA  CYS A 617      53.110  36.270  56.900  1.00  0.00           H
ATOM    548  CB  CYS A 617      55.250  36.560  56.920  1.00  0.00           C
ATOM    549  HB1 CYS A 617      55.290  36.960  57.960  1.00  0.00           H
ATOM    550  HB2 CYS A 617      56.010  37.010  56.240  1.00  0.00           H
ATOM    551  SG  CYS A 617      55.690  34.820  56.990  1.00  0.00           S
ATOM    552  HG1 CYS A 617      56.340  34.960  55.850  1.00  0.00           H
ATOM    553  C   CYS A 617      53.570  38.120  56.100  1.00  0.00           C
ATOM    554  O   CYS A 617      53.110  38.890  56.940  1.00  0.00           O
ATOM    555  N   ALA A 618      53.980  38.660  54.920  1.00  0.00           N
ATOM    556  HN  ALA A 618      54.280  38.040  54.190  1.00  0.00           H
ATOM    557  CA  ALA A 618      53.730  39.990  54.510  1.00  0.00           C
ATOM    558  HA  ALA A 618      54.100  40.630  55.300  1.00  0.00           H
ATOM    559  CB  ALA A 618      54.510  40.340  53.220  1.00  0.00           C
ATOM    560  HB1 ALA A 618      54.390  41.430  53.050  1.00  0.00           H
ATOM    561  HB2 ALA A 618      54.000  39.770  52.400  1.00  0.00           H
ATOM    562  HB3 ALA A 618      55.580  40.120  53.390  1.00  0.00           H
ATOM    563  C   ALA A 618      52.300  40.370  54.300  1.00  0.00           C
ATOM    564  O   ALA A 618      51.870  41.430  54.750  1.00  0.00           O
ATOM    565  N   CYS A 619      51.510  39.550  53.640  1.00  0.00           N
ATOM    566  HN  CYS A 619      51.930  38.760  53.200  1.00  0.00           H
ATOM    567  CA  CYS A 619      50.050  39.580  53.610  1.00  0.00           C
ATOM    568  HA  CYS A 619      49.770  40.560  53.260  1.00  0.00           H
ATOM    569  CB  CYS A 619      49.670  38.470  52.660  1.00  0.00           C
ATOM    570  HB1 CYS A 619      48.570  38.380  52.700  1.00  0.00           H
ATOM    571  HB2 CYS A 619      50.080  37.500  52.990  1.00  0.00           H
ATOM    572  SG  CYS A 619      49.970  38.840  50.880  1.00  0.00           S
ATOM    573  HG1 CYS A 619      51.260  38.570  50.790  1.00  0.00           H
ATOM    574  C   CYS A 619      49.400  39.440  55.010  1.00  0.00           C
ATOM    575  O   CYS A 619      48.430  40.090  55.320  1.00  0.00           O
ATOM    576  N   MET A 620      50.010  38.580  55.820  1.00  0.00           N
ATOM    577  HN  MET A 620      50.830  38.120  55.510  1.00  0.00           H
ATOM    578  CA  MET A 620      49.480  38.280  57.170  1.00  0.00           C
ATOM    579  HA  MET A 620      48.410  38.140  57.150  1.00  0.00           H
ATOM    580  CB  MET A 620      50.030  36.910  57.740  1.00  0.00           C
ATOM    581  HB1 MET A 620      51.060  37.090  58.110  1.00  0.00           H
ATOM    582  HB2 MET A 620      50.050  36.210  56.870  1.00  0.00           H
ATOM    583  CG  MET A 620      49.190  36.410  58.920  1.00  0.00           C
ATOM    584  HG1 MET A 620      48.100  36.510  58.720  1.00  0.00           H
ATOM    585  HG2 MET A 620      49.320  37.210  59.690  1.00  0.00           H
ATOM    586  SD  MET A 620      49.610  34.690  59.390  1.00  0.00           S
ATOM    587  CE  MET A 620      51.410  34.990  59.740  1.00  0.00           C
ATOM    588  HE1 MET A 620      51.780  34.090  60.300  1.00  0.00           H
ATOM    589  HE2 MET A 620      51.570  35.950  60.290  1.00  0.00           H
ATOM    590  HE3 MET A 620      51.990  34.990  58.800  1.00  0.00           H
ATOM    591  C   MET A 620      49.700  39.350  58.180  1.00  0.00           C
ATOM    592  O   MET A 620      48.760  39.730  58.900  1.00  0.00           O
ATOM    593  N   SER A 621      50.870  40.000  58.270  1.00  0.00           N
ATOM    594  HN  SER A 621      51.600  39.890  57.600  1.00  0.00           H
ATOM    595  CA  SER A 621      51.160  41.030  59.280  1.00  0.00           C
ATOM    596  HA  SER A 621      50.920  40.630  60.260  1.00  0.00           H
ATOM    597  CB  SER A 621      52.660  41.290  59.360  1.00  0.00           C
ATOM    598  HB1 SER A 621      53.180  41.550  58.410  1.00  0.00           H
ATOM    599  HB2 SER A 621      53.140  40.330  59.690  1.00  0.00           H
ATOM    600  OG  SER A 621      53.010  42.250  60.330  1.00  0.00           O
ATOM    601  HG1 SER A 621      52.840  41.950  61.230  1.00  0.00           H
ATOM    602  C   SER A 621      50.240  42.250  59.310  1.00  0.00           C
ATOM    603  O   SER A 621      49.790  42.600  60.420  1.00  0.00           O
ATOM    604  N   PRO A 622      49.730  42.890  58.210  1.00  0.00           N
ATOM    605  CD  PRO A 622      50.380  42.920  56.840  1.00  0.00           C
ATOM    606  HD1 PRO A 622      49.730  42.350  56.130  1.00  0.00           H
ATOM    607  HD2 PRO A 622      51.460  42.640  56.790  1.00  0.00           H
ATOM    608  CA  PRO A 622      48.810  44.040  58.360  1.00  0.00           C
ATOM    609  HA  PRO A 622      49.260  44.740  59.050  1.00  0.00           H
ATOM    610  CB  PRO A 622      48.720  44.660  56.940  1.00  0.00           C
ATOM    611  HB1 PRO A 622      48.550  45.750  57.040  1.00  0.00           H
ATOM    612  HB2 PRO A 622      47.970  44.200  56.270  1.00  0.00           H
ATOM    613  CG  PRO A 622      50.150  44.330  56.360  1.00  0.00           C
ATOM    614  HG1 PRO A 622      50.250  44.320  55.260  1.00  0.00           H
ATOM    615  HG2 PRO A 622      50.890  44.910  56.950  1.00  0.00           H
ATOM    616  C   PRO A 622      47.490  43.610  58.890  1.00  0.00           C
ATOM    617  O   PRO A 622      46.880  44.420  59.580  1.00  0.00           O
ATOM    618  N   VAL A 623      47.050  42.400  58.570  1.00  0.00           N
ATOM    619  HN  VAL A 623      47.560  41.880  57.880  1.00  0.00           H
ATOM    620  CA  VAL A 623      45.850  41.840  59.190  1.00  0.00           C
ATOM    621  HA  VAL A 623      45.140  42.660  59.260  1.00  0.00           H
ATOM    622  CB  VAL A 623      45.450  40.700  58.360  1.00  0.00           C
ATOM    623  HB  VAL A 623      46.310  40.000  58.370  1.00  0.00           H
ATOM    624  CG1 VAL A 623      44.320  39.870  58.880  1.00  0.00           C
ATOM    625 HG11 VAL A 623      43.530  40.570  59.230  1.00  0.00           H
ATOM    626 HG12 VAL A 623      44.540  39.220  59.750  1.00  0.00           H
ATOM    627 HG13 VAL A 623      43.880  39.250  58.060  1.00  0.00           H
ATOM    628  CG2 VAL A 623      45.070  41.130  56.910  1.00  0.00           C
ATOM    629 HG21 VAL A 623      44.990  40.250  56.240  1.00  0.00           H
ATOM    630 HG22 VAL A 623      45.820  41.770  56.380  1.00  0.00           H
ATOM    631 HG23 VAL A 623      44.130  41.720  56.900  1.00  0.00           H
ATOM    632  C   VAL A 623      45.950  41.560  60.660  1.00  0.00           C
ATOM    633  O   VAL A 623      45.040  41.910  61.480  1.00  0.00           O
ATOM    634  N   ILE A 624      47.080  40.980  61.130  1.00  0.00           N
ATOM    635  HN  ILE A 624      47.830  40.720  60.530  1.00  0.00           H
ATOM    636  CA  ILE A 624      47.330  40.760  62.490  1.00  0.00           C
ATOM    637  HA  ILE A 624      46.470  40.320  62.980  1.00  0.00           H
ATOM    638  CB  ILE A 624      48.590  39.950  62.670  1.00  0.00           C
ATOM    639  HB  ILE A 624      49.350  40.480  62.050  1.00  0.00           H
ATOM    640  CG2 ILE A 624      49.130  39.790  64.130  1.00  0.00           C
ATOM    641 HG21 ILE A 624      49.260  40.770  64.630  1.00  0.00           H
ATOM    642 HG22 ILE A 624      50.160  39.370  64.180  1.00  0.00           H
ATOM    643 HG23 ILE A 624      48.380  39.300  64.780  1.00  0.00           H
ATOM    644  CG1 ILE A 624      48.540  38.570  62.100  1.00  0.00           C
ATOM    645 HG11 ILE A 624      49.580  38.160  62.180  1.00  0.00           H
ATOM    646 HG12 ILE A 624      48.240  38.650  61.040  1.00  0.00           H
ATOM    647  CD  ILE A 624      47.650  37.520  62.810  1.00  0.00           C
ATOM    648  HD1 ILE A 624      47.920  37.490  63.900  1.00  0.00           H
ATOM    649  HD2 ILE A 624      47.910  36.540  62.380  1.00  0.00           H
ATOM    650  HD3 ILE A 624      46.570  37.710  62.670  1.00  0.00           H
ATOM    651  C   ILE A 624      47.450  42.050  63.280  1.00  0.00           C
ATOM    652  O   ILE A 624      47.090  42.180  64.400  1.00  0.00           O
ATOM    653  N   THR A 625      48.150  43.050  62.690  1.00  0.00           N
ATOM    654  HN  THR A 625      48.720  42.930  61.870  1.00  0.00           H
ATOM    655  CA  THR A 625      48.190  44.480  63.180  1.00  0.00           C
ATOM    656  HA  THR A 625      48.530  44.350  64.200  1.00  0.00           H
ATOM    657  CB  THR A 625      49.130  45.380  62.290  1.00  0.00           C
ATOM    658  HB  THR A 625      48.780  45.320  61.240  1.00  0.00           H
ATOM    659  OG1 THR A 625      50.510  44.900  62.420  1.00  0.00           O
ATOM    660  HG1 THR A 625      50.720  44.750  63.340  1.00  0.00           H
ATOM    661  CG2 THR A 625      49.090  46.850  62.750  1.00  0.00           C
ATOM    662 HG21 THR A 625      49.980  47.320  62.270  1.00  0.00           H
ATOM    663 HG22 THR A 625      49.260  46.990  63.840  1.00  0.00           H
ATOM    664 HG23 THR A 625      48.220  47.440  62.410  1.00  0.00           H
ATOM    665  C   THR A 625      46.830  45.160  63.270  1.00  0.00           C
ATOM    666  O   THR A 625      46.440  45.720  64.320  1.00  0.00           O
ATOM    667  N   PHE A 626      45.970  45.040  62.210  1.00  0.00           N
ATOM    668  HN  PHE A 626      46.210  44.450  61.440  1.00  0.00           H
ATOM    669  CA  PHE A 626      44.610  45.570  62.120  1.00  0.00           C
ATOM    670  HA  PHE A 626      44.600  46.640  62.180  1.00  0.00           H
ATOM    671  CB  PHE A 626      44.010  45.150  60.710  1.00  0.00           C
ATOM    672  HB1 PHE A 626      43.990  44.060  60.450  1.00  0.00           H
ATOM    673  HB2 PHE A 626      44.660  45.650  59.960  1.00  0.00           H
ATOM    674  CG  PHE A 626      42.610  45.750  60.520  1.00  0.00           C
ATOM    675  CD1 PHE A 626      41.580  44.820  60.680  1.00  0.00           C
ATOM    676  HD1 PHE A 626      41.820  43.850  61.070  1.00  0.00           H
ATOM    677  CE1 PHE A 626      40.290  45.330  60.410  1.00  0.00           C
ATOM    678  HE1 PHE A 626      39.430  44.670  60.370  1.00  0.00           H
ATOM    679  CZ  PHE A 626      39.980  46.640  59.970  1.00  0.00           C
ATOM    680  HZ  PHE A 626      38.980  46.920  59.660  1.00  0.00           H
ATOM    681  CD2 PHE A 626      42.330  47.110  60.150  1.00  0.00           C
ATOM    682  HD2 PHE A 626      43.140  47.800  59.910  1.00  0.00           H
ATOM    683  CE2 PHE A 626      41.050  47.540  59.880  1.00  0.00           C
ATOM    684  HE2 PHE A 626      40.960  48.540  59.470  1.00  0.00           H
ATOM    685  C   PHE A 626      43.710  45.070  63.180  1.00  0.00           C
ATOM    686  O   PHE A 626      42.980  45.850  63.830  1.00  0.00           O
ATOM    687  N   GLY A 627      43.850  43.720  63.510  1.00  0.00           N
ATOM    688  HN  GLY A 627      44.510  43.160  63.000  1.00  0.00           H
ATOM    689  CA  GLY A 627      43.050  42.970  64.430  1.00  0.00           C
ATOM    690  HA1 GLY A 627      43.100  41.900  64.340  1.00  0.00           H
ATOM    691  HA2 GLY A 627      42.020  43.210  64.200  1.00  0.00           H
ATOM    692  C   GLY A 627      43.350  43.340  65.860  1.00  0.00           C
ATOM    693  O   GLY A 627      42.470  43.380  66.690  1.00  0.00           O
ATOM    694  N   GLY A 628      44.630  43.700  66.150  1.00  0.00           N
ATOM    695  HN  GLY A 628      45.370  43.410  65.550  1.00  0.00           H
ATOM    696  CA  GLY A 628      44.940  44.440  67.380  1.00  0.00           C
ATOM    697  HA1 GLY A 628      45.950  44.340  67.730  1.00  0.00           H
ATOM    698  HA2 GLY A 628      44.380  44.030  68.200  1.00  0.00           H
ATOM    699  C   GLY A 628      44.480  45.860  67.430  1.00  0.00           C
ATOM    700  O   GLY A 628      44.090  46.290  68.480  1.00  0.00           O
ATOM    701  N   LEU A 629      44.640  46.720  66.390  1.00  0.00           N
ATOM    702  HN  LEU A 629      45.010  46.410  65.520  1.00  0.00           H
ATOM    703  CA  LEU A 629      44.160  48.130  66.420  1.00  0.00           C
ATOM    704  HA  LEU A 629      44.540  48.590  67.330  1.00  0.00           H
ATOM    705  CB  LEU A 629      44.530  49.000  65.210  1.00  0.00           C
ATOM    706  HB1 LEU A 629      44.030  49.980  65.290  1.00  0.00           H
ATOM    707  HB2 LEU A 629      44.120  48.500  64.310  1.00  0.00           H
ATOM    708  CG  LEU A 629      45.990  49.230  64.810  1.00  0.00           C
ATOM    709  HG  LEU A 629      46.580  48.300  64.670  1.00  0.00           H
ATOM    710  CD1 LEU A 629      46.130  49.960  63.450  1.00  0.00           C
ATOM    711 HD11 LEU A 629      45.450  50.830  63.440  1.00  0.00           H
ATOM    712 HD12 LEU A 629      45.930  49.280  62.600  1.00  0.00           H
ATOM    713 HD13 LEU A 629      47.170  50.320  63.250  1.00  0.00           H
ATOM    714  CD2 LEU A 629      46.710  50.020  65.830  1.00  0.00           C
ATOM    715 HD21 LEU A 629      46.340  51.050  66.000  1.00  0.00           H
ATOM    716 HD22 LEU A 629      47.800  50.150  65.640  1.00  0.00           H
ATOM    717 HD23 LEU A 629      46.630  49.540  66.830  1.00  0.00           H
ATOM    718  C   LEU A 629      42.650  48.310  66.590  1.00  0.00           C
ATOM    719  O   LEU A 629      42.150  49.110  67.420  1.00  0.00           O
ATOM    720  N   LEU A 630      41.920  47.580  65.660  1.00  0.00           N
ATOM    721  HN  LEU A 630      42.440  47.060  64.990  1.00  0.00           H
ATOM    722  CA  LEU A 630      40.500  47.480  65.660  1.00  0.00           C
ATOM    723  HA  LEU A 630      40.140  48.490  65.650  1.00  0.00           H
ATOM    724  CB  LEU A 630      39.830  46.820  64.410  1.00  0.00           C
ATOM    725  HB1 LEU A 630      40.250  45.800  64.350  1.00  0.00           H
ATOM    726  HB2 LEU A 630      40.310  47.250  63.500  1.00  0.00           H
ATOM    727  CG  LEU A 630      38.290  46.900  64.220  1.00  0.00           C
ATOM    728  HG  LEU A 630      37.840  46.350  65.070  1.00  0.00           H
ATOM    729  CD1 LEU A 630      37.660  48.320  64.160  1.00  0.00           C
ATOM    730 HD11 LEU A 630      38.130  48.930  63.360  1.00  0.00           H
ATOM    731 HD12 LEU A 630      37.810  48.840  65.130  1.00  0.00           H
ATOM    732 HD13 LEU A 630      36.590  48.150  63.950  1.00  0.00           H
ATOM    733  CD2 LEU A 630      37.970  46.100  62.920  1.00  0.00           C
ATOM    734 HD21 LEU A 630      38.070  46.730  62.020  1.00  0.00           H
ATOM    735 HD22 LEU A 630      36.870  45.910  62.830  1.00  0.00           H
ATOM    736 HD23 LEU A 630      38.470  45.110  62.840  1.00  0.00           H
ATOM    737  C   LEU A 630      39.970  46.860  66.920  1.00  0.00           C
ATOM    738  O   LEU A 630      39.030  47.380  67.510  1.00  0.00           O
ATOM    739  N   GLY A 631      40.570  45.780  67.450  1.00  0.00           N
ATOM    740  HN  GLY A 631      41.370  45.310  67.060  1.00  0.00           H
ATOM    741  CA  GLY A 631      40.120  45.150  68.680  1.00  0.00           C
ATOM    742  HA1 GLY A 631      40.770  44.350  69.020  1.00  0.00           H
ATOM    743  HA2 GLY A 631      39.070  44.890  68.610  1.00  0.00           H
ATOM    744  C   GLY A 631      40.180  46.110  69.850  1.00  0.00           C
ATOM    745  O   GLY A 631      39.250  46.200  70.670  1.00  0.00           O
ATOM    746  N   GLU A 632      41.310  46.790  70.000  1.00  0.00           N
ATOM    747  HN  GLU A 632      42.120  46.760  69.410  1.00  0.00           H
ATOM    748  CA  GLU A 632      41.350  47.910  70.960  1.00  0.00           C
ATOM    749  HA  GLU A 632      40.940  47.550  71.890  1.00  0.00           H
ATOM    750  CB  GLU A 632      42.800  48.340  71.150  1.00  0.00           C
ATOM    751  HB1 GLU A 632      42.820  49.180  71.880  1.00  0.00           H
ATOM    752  HB2 GLU A 632      43.100  48.700  70.130  1.00  0.00           H
ATOM    753  CG  GLU A 632      43.770  47.220  71.580  1.00  0.00           C
ATOM    754  HG1 GLU A 632      44.800  47.630  71.580  1.00  0.00           H
ATOM    755  HG2 GLU A 632      43.790  46.440  70.810  1.00  0.00           H
ATOM    756  CD  GLU A 632      43.580  46.680  72.980  1.00  0.00           C
ATOM    757  OE1 GLU A 632      42.660  45.830  73.150  1.00  0.00           O
ATOM    758  OE2 GLU A 632      44.170  47.230  73.930  1.00  0.00           O
ATOM    759  C   GLU A 632      40.500  49.180  70.720  1.00  0.00           C
ATOM    760  O   GLU A 632      39.930  49.750  71.710  1.00  0.00           O
ATOM    761  N   ALA A 633      40.350  49.650  69.510  1.00  0.00           N
ATOM    762  HN  ALA A 633      40.900  49.220  68.790  1.00  0.00           H
ATOM    763  CA  ALA A 633      39.510  50.740  69.160  1.00  0.00           C
ATOM    764  HA  ALA A 633      39.930  51.520  69.780  1.00  0.00           H
ATOM    765  CB  ALA A 633      39.570  51.080  67.660  1.00  0.00           C
ATOM    766  HB1 ALA A 633      39.150  50.280  67.020  1.00  0.00           H
ATOM    767  HB2 ALA A 633      40.630  51.120  67.300  1.00  0.00           H
ATOM    768  HB3 ALA A 633      39.150  52.090  67.490  1.00  0.00           H
ATOM    769  C   ALA A 633      38.000  50.400  69.550  1.00  0.00           C
ATOM    770  O   ALA A 633      37.270  51.290  69.880  1.00  0.00           O
ATOM    771  N   THR A 634      37.620  49.130  69.340  1.00  0.00           N
ATOM    772  HN  THR A 634      38.200  48.550  68.780  1.00  0.00           H
ATOM    773  CA  THR A 634      36.290  48.590  69.740  1.00  0.00           C
ATOM    774  HA  THR A 634      35.530  49.360  69.720  1.00  0.00           H
ATOM    775  CB  THR A 634      35.690  47.570  68.710  1.00  0.00           C
ATOM    776  HB  THR A 634      34.790  47.130  69.210  1.00  0.00           H
ATOM    777  OG1 THR A 634      36.460  46.450  68.320  1.00  0.00           O
ATOM    778  HG1 THR A 634      37.250  46.810  67.900  1.00  0.00           H
ATOM    779  CG2 THR A 634      35.370  48.280  67.440  1.00  0.00           C
ATOM    780 HG21 THR A 634      36.200  48.920  67.070  1.00  0.00           H
ATOM    781 HG22 THR A 634      34.440  48.860  67.610  1.00  0.00           H
ATOM    782 HG23 THR A 634      35.170  47.620  66.570  1.00  0.00           H
ATOM    783  C   THR A 634      36.270  47.990  71.130  1.00  0.00           C
ATOM    784  O   THR A 634      35.330  47.370  71.610  1.00  0.00           O
ATOM    785  N   GLU A 635      37.360  48.240  71.890  1.00  0.00           N
ATOM    786  HN  GLU A 635      38.140  48.640  71.440  1.00  0.00           H
ATOM    787  CA  GLU A 635      37.560  47.930  73.290  1.00  0.00           C
ATOM    788  HA  GLU A 635      38.590  48.210  73.450  1.00  0.00           H
ATOM    789  CB  GLU A 635      36.550  48.710  74.280  1.00  0.00           C
ATOM    790  HB1 GLU A 635      36.720  48.340  75.310  1.00  0.00           H
ATOM    791  HB2 GLU A 635      35.530  48.450  73.950  1.00  0.00           H
ATOM    792  CG  GLU A 635      36.770  50.200  74.120  1.00  0.00           C
ATOM    793  HG1 GLU A 635      36.450  50.650  73.150  1.00  0.00           H
ATOM    794  HG2 GLU A 635      37.830  50.400  74.390  1.00  0.00           H
ATOM    795  CD  GLU A 635      35.920  50.890  75.190  1.00  0.00           C
ATOM    796  OE1 GLU A 635      36.550  51.770  75.900  1.00  0.00           O
ATOM    797  OE2 GLU A 635      34.730  50.600  75.390  1.00  0.00           O
ATOM    798  C   GLU A 635      37.470  46.430  73.650  1.00  0.00           C
ATOM    799  O   GLU A 635      36.570  45.980  74.330  1.00  0.00           O
ATOM    800  N   GLY A 636      38.430  45.640  73.150  1.00  0.00           N
ATOM    801  HN  GLY A 636      39.110  46.060  72.560  1.00  0.00           H
ATOM    802  CA  GLY A 636      38.620  44.210  73.200  1.00  0.00           C
ATOM    803  HA1 GLY A 636      38.540  43.900  74.240  1.00  0.00           H
ATOM    804  HA2 GLY A 636      39.570  43.940  72.790  1.00  0.00           H
ATOM    805  C   GLY A 636      37.550  43.350  72.490  1.00  0.00           C
ATOM    806  O   GLY A 636      37.490  42.200  72.820  1.00  0.00           O
ATOM    807  N   ARG A 637      36.740  43.850  71.480  1.00  0.00           N
ATOM    808  HN  ARG A 637      36.910  44.760  71.140  1.00  0.00           H
ATOM    809  CA  ARG A 637      35.780  43.020  70.740  1.00  0.00           C
ATOM    810  HA  ARG A 637      35.370  42.330  71.450  1.00  0.00           H
ATOM    811  CB  ARG A 637      34.580  43.980  70.330  1.00  0.00           C
ATOM    812  HB1 ARG A 637      33.890  43.360  69.730  1.00  0.00           H
ATOM    813  HB2 ARG A 637      35.020  44.780  69.690  1.00  0.00           H
ATOM    814  CG  ARG A 637      33.680  44.480  71.490  1.00  0.00           C
ATOM    815  HG1 ARG A 637      34.410  44.880  72.230  1.00  0.00           H
ATOM    816  HG2 ARG A 637      33.260  43.550  71.920  1.00  0.00           H
ATOM    817  CD  ARG A 637      32.700  45.550  71.170  1.00  0.00           C
ATOM    818  HD1 ARG A 637      31.860  45.240  70.510  1.00  0.00           H
ATOM    819  HD2 ARG A 637      33.160  46.390  70.600  1.00  0.00           H
ATOM    820  NE  ARG A 637      32.270  46.140  72.530  1.00  0.00           N
ATOM    821  HE  ARG A 637      32.770  46.960  72.760  1.00  0.00           H
ATOM    822  CZ  ARG A 637      31.210  45.870  73.190  1.00  0.00           C
ATOM    823  NH1 ARG A 637      30.430  44.850  72.900  1.00  0.00           N
ATOM    824 HH11 ARG A 637      30.600  44.130  72.230  1.00  0.00           H
ATOM    825 HH12 ARG A 637      29.590  44.700  73.410  1.00  0.00           H
ATOM    826  NH2 ARG A 637      30.760  46.660  74.140  1.00  0.00           N
ATOM    827 HH21 ARG A 637      31.350  47.320  74.610  1.00  0.00           H
ATOM    828 HH22 ARG A 637      29.830  46.490  74.450  1.00  0.00           H
ATOM    829  C   ARG A 637      36.310  42.060  69.570  1.00  0.00           C
ATOM    830  O   ARG A 637      36.470  40.820  69.670  1.00  0.00           O
ATOM    831  N   ILE A 638      36.650  42.660  68.470  1.00  0.00           N
ATOM    832  HN  ILE A 638      36.250  43.570  68.420  1.00  0.00           H
ATOM    833  CA  ILE A 638      37.370  42.090  67.350  1.00  0.00           C
ATOM    834  HA  ILE A 638      36.770  41.250  67.050  1.00  0.00           H
ATOM    835  CB  ILE A 638      37.620  43.120  66.220  1.00  0.00           C
ATOM    836  HB  ILE A 638      37.880  44.110  66.630  1.00  0.00           H
ATOM    837  CG2 ILE A 638      38.830  42.770  65.270  1.00  0.00           C
ATOM    838 HG21 ILE A 638      38.850  41.760  64.800  1.00  0.00           H
ATOM    839 HG22 ILE A 638      39.760  42.870  65.870  1.00  0.00           H
ATOM    840 HG23 ILE A 638      38.860  43.440  64.380  1.00  0.00           H
ATOM    841  CG1 ILE A 638      36.230  43.300  65.520  1.00  0.00           C
ATOM    842 HG11 ILE A 638      36.340  44.220  64.920  1.00  0.00           H
ATOM    843 HG12 ILE A 638      35.400  43.560  66.190  1.00  0.00           H
ATOM    844  CD  ILE A 638      35.800  42.070  64.670  1.00  0.00           C
ATOM    845  HD1 ILE A 638      35.670  41.160  65.280  1.00  0.00           H
ATOM    846  HD2 ILE A 638      36.440  41.750  63.820  1.00  0.00           H
ATOM    847  HD3 ILE A 638      34.890  42.340  64.080  1.00  0.00           H
ATOM    848  C   ILE A 638      38.690  41.430  67.750  1.00  0.00           C
ATOM    849  O   ILE A 638      39.540  41.970  68.370  1.00  0.00           O
ATOM    850  N   SER A 639      38.690  40.150  67.460  1.00  0.00           N
ATOM    851  HN  SER A 639      37.970  39.760  66.900  1.00  0.00           H
ATOM    852  CA  SER A 639      39.880  39.370  67.680  1.00  0.00           C
ATOM    853  HA  SER A 639      40.470  39.800  68.480  1.00  0.00           H
ATOM    854  CB  SER A 639      39.590  37.920  67.980  1.00  0.00           C
ATOM    855  HB1 SER A 639      39.110  37.800  68.970  1.00  0.00           H
ATOM    856  HB2 SER A 639      40.490  37.280  67.990  1.00  0.00           H
ATOM    857  OG  SER A 639      38.720  37.300  67.020  1.00  0.00           O
ATOM    858  HG1 SER A 639      37.890  37.780  67.020  1.00  0.00           H
ATOM    859  C   SER A 639      40.750  39.390  66.380  1.00  0.00           C
ATOM    860  O   SER A 639      40.350  39.540  65.250  1.00  0.00           O
ATOM    861  N   ALA A 640      42.050  39.120  66.640  1.00  0.00           N
ATOM    862  HN  ALA A 640      42.340  39.140  67.600  1.00  0.00           H
ATOM    863  CA  ALA A 640      42.970  38.790  65.570  1.00  0.00           C
ATOM    864  HA  ALA A 640      42.990  39.600  64.860  1.00  0.00           H
ATOM    865  CB  ALA A 640      44.450  38.710  66.110  1.00  0.00           C
ATOM    866  HB1 ALA A 640      45.210  38.630  65.280  1.00  0.00           H
ATOM    867  HB2 ALA A 640      44.500  37.820  66.770  1.00  0.00           H
ATOM    868  HB3 ALA A 640      44.740  39.650  66.620  1.00  0.00           H
ATOM    869  C   ALA A 640      42.610  37.560  64.690  1.00  0.00           C
ATOM    870  O   ALA A 640      42.900  37.560  63.480  1.00  0.00           O
ATOM    871  N   ILE A 641      42.020  36.490  65.290  1.00  0.00           N
ATOM    872  HN  ILE A 641      41.880  36.340  66.260  1.00  0.00           H
ATOM    873  CA  ILE A 641      41.590  35.350  64.500  1.00  0.00           C
ATOM    874  HA  ILE A 641      42.360  35.130  63.780  1.00  0.00           H
ATOM    875  CB  ILE A 641      41.280  34.110  65.280  1.00  0.00           C
ATOM    876  HB  ILE A 641      42.180  33.980  65.930  1.00  0.00           H
ATOM    877  CG2 ILE A 641      40.030  34.220  66.240  1.00  0.00           C
ATOM    878 HG21 ILE A 641      40.080  33.450  67.030  1.00  0.00           H
ATOM    879 HG22 ILE A 641      39.040  34.340  65.750  1.00  0.00           H
ATOM    880 HG23 ILE A 641      40.150  35.210  66.750  1.00  0.00           H
ATOM    881  CG1 ILE A 641      41.220  32.890  64.300  1.00  0.00           C
ATOM    882 HG11 ILE A 641      40.590  33.080  63.400  1.00  0.00           H
ATOM    883 HG12 ILE A 641      40.690  32.120  64.900  1.00  0.00           H
ATOM    884  CD  ILE A 641      42.550  32.330  63.830  1.00  0.00           C
ATOM    885  HD1 ILE A 641      43.340  32.260  64.620  1.00  0.00           H
ATOM    886  HD2 ILE A 641      42.960  32.870  62.950  1.00  0.00           H
ATOM    887  HD3 ILE A 641      42.410  31.280  63.500  1.00  0.00           H
ATOM    888  C   ILE A 641      40.370  35.780  63.730  1.00  0.00           C
ATOM    889  O   ILE A 641      40.260  35.680  62.530  1.00  0.00           O
ATOM    890  N   GLU A 642      39.430  36.620  64.300  1.00  0.00           N
ATOM    891  HN  GLU A 642      39.380  36.950  65.240  1.00  0.00           H
ATOM    892  CA  GLU A 642      38.380  37.170  63.410  1.00  0.00           C
ATOM    893  HA  GLU A 642      37.890  36.300  62.990  1.00  0.00           H
ATOM    894  CB  GLU A 642      37.360  38.070  64.110  1.00  0.00           C
ATOM    895  HB1 GLU A 642      36.640  38.550  63.410  1.00  0.00           H
ATOM    896  HB2 GLU A 642      37.870  38.840  64.720  1.00  0.00           H
ATOM    897  CG  GLU A 642      36.360  37.280  65.010  1.00  0.00           C
ATOM    898  HG1 GLU A 642      36.920  36.440  65.480  1.00  0.00           H
ATOM    899  HG2 GLU A 642      35.590  36.810  64.350  1.00  0.00           H
ATOM    900  CD  GLU A 642      35.690  38.120  66.040  1.00  0.00           C
ATOM    901  OE1 GLU A 642      34.470  38.470  65.950  1.00  0.00           O
ATOM    902  OE2 GLU A 642      36.370  38.400  67.060  1.00  0.00           O
ATOM    903  C   GLU A 642      38.890  37.960  62.170  1.00  0.00           C
ATOM    904  O   GLU A 642      38.330  37.910  61.050  1.00  0.00           O
ATOM    905  N   SER A 643      40.000  38.740  62.370  1.00  0.00           N
ATOM    906  HN  SER A 643      40.380  38.850  63.270  1.00  0.00           H
ATOM    907  CA  SER A 643      40.800  39.250  61.230  1.00  0.00           C
ATOM    908  HA  SER A 643      40.100  39.840  60.660  1.00  0.00           H
ATOM    909  CB  SER A 643      41.790  40.290  61.760  1.00  0.00           C
ATOM    910  HB1 SER A 643      42.430  40.880  61.070  1.00  0.00           H
ATOM    911  HB2 SER A 643      42.480  39.780  62.460  1.00  0.00           H
ATOM    912  OG  SER A 643      41.130  41.270  62.650  1.00  0.00           O
ATOM    913  HG1 SER A 643      40.810  40.920  63.500  1.00  0.00           H
ATOM    914  C   SER A 643      41.520  38.260  60.280  1.00  0.00           C
ATOM    915  O   SER A 643      41.340  38.340  59.100  1.00  0.00           O
ATOM    916  N   LEU A 644      42.170  37.220  60.760  1.00  0.00           N
ATOM    917  HN  LEU A 644      42.430  37.050  61.700  1.00  0.00           H
ATOM    918  CA  LEU A 644      42.550  36.090  59.950  1.00  0.00           C
ATOM    919  HA  LEU A 644      43.130  36.430  59.100  1.00  0.00           H
ATOM    920  CB  LEU A 644      43.430  35.050  60.760  1.00  0.00           C
ATOM    921  HB1 LEU A 644      43.400  34.090  60.230  1.00  0.00           H
ATOM    922  HB2 LEU A 644      42.850  34.830  61.690  1.00  0.00           H
ATOM    923  CG  LEU A 644      44.860  35.490  61.210  1.00  0.00           C
ATOM    924  HG  LEU A 644      44.890  36.510  61.630  1.00  0.00           H
ATOM    925  CD1 LEU A 644      45.290  34.490  62.410  1.00  0.00           C
ATOM    926 HD11 LEU A 644      45.340  33.470  61.960  1.00  0.00           H
ATOM    927 HD12 LEU A 644      44.500  34.440  63.190  1.00  0.00           H
ATOM    928 HD13 LEU A 644      46.270  34.770  62.860  1.00  0.00           H
ATOM    929  CD2 LEU A 644      45.750  35.420  60.050  1.00  0.00           C
ATOM    930 HD21 LEU A 644      46.780  35.770  60.280  1.00  0.00           H
ATOM    931 HD22 LEU A 644      45.550  36.240  59.320  1.00  0.00           H
ATOM    932 HD23 LEU A 644      45.820  34.410  59.610  1.00  0.00           H
ATOM    933  C   LEU A 644      41.370  35.430  59.240  1.00  0.00           C
ATOM    934  O   LEU A 644      41.490  35.320  58.050  1.00  0.00           O
ATOM    935  N   PHE A 645      40.260  35.080  59.870  1.00  0.00           N
ATOM    936  HN  PHE A 645      40.180  35.130  60.860  1.00  0.00           H
ATOM    937  CA  PHE A 645      39.150  34.510  59.110  1.00  0.00           C
ATOM    938  HA  PHE A 645      39.460  33.590  58.630  1.00  0.00           H
ATOM    939  CB  PHE A 645      38.030  34.140  60.120  1.00  0.00           C
ATOM    940  HB1 PHE A 645      37.240  33.550  59.630  1.00  0.00           H
ATOM    941  HB2 PHE A 645      37.520  35.020  60.570  1.00  0.00           H
ATOM    942  CG  PHE A 645      38.360  33.160  61.250  1.00  0.00           C
ATOM    943  CD1 PHE A 645      39.030  31.980  60.960  1.00  0.00           C
ATOM    944  HD1 PHE A 645      39.540  31.940  60.000  1.00  0.00           H
ATOM    945  CE1 PHE A 645      38.940  30.820  61.760  1.00  0.00           C
ATOM    946  HE1 PHE A 645      39.390  29.880  61.520  1.00  0.00           H
ATOM    947  CZ  PHE A 645      38.220  30.900  62.970  1.00  0.00           C
ATOM    948  HZ  PHE A 645      38.090  30.050  63.640  1.00  0.00           H
ATOM    949  CD2 PHE A 645      37.620  33.220  62.480  1.00  0.00           C
ATOM    950  HD2 PHE A 645      37.150  34.160  62.760  1.00  0.00           H
ATOM    951  CE2 PHE A 645      37.610  32.100  63.360  1.00  0.00           C
ATOM    952  HE2 PHE A 645      37.120  32.030  64.330  1.00  0.00           H
ATOM    953  C   PHE A 645      38.520  35.380  58.040  1.00  0.00           C
ATOM    954  O   PHE A 645      38.240  34.980  56.900  1.00  0.00           O
ATOM    955  N   GLY A 646      38.290  36.670  58.370  1.00  0.00           N
ATOM    956  HN  GLY A 646      38.460  37.020  59.290  1.00  0.00           H
ATOM    957  CA  GLY A 646      37.840  37.590  57.360  1.00  0.00           C
ATOM    958  HA1 GLY A 646      37.800  38.600  57.760  1.00  0.00           H
ATOM    959  HA2 GLY A 646      36.870  37.290  57.000  1.00  0.00           H
ATOM    960  C   GLY A 646      38.670  37.720  56.090  1.00  0.00           C
ATOM    961  O   GLY A 646      38.130  37.670  54.960  1.00  0.00           O
ATOM    962  N   ALA A 647      39.970  37.880  56.240  1.00  0.00           N
ATOM    963  HN  ALA A 647      40.450  37.790  57.120  1.00  0.00           H
ATOM    964  CA  ALA A 647      40.910  38.070  55.210  1.00  0.00           C
ATOM    965  HA  ALA A 647      40.510  38.880  54.620  1.00  0.00           H
ATOM    966  CB  ALA A 647      42.010  38.660  56.030  1.00  0.00           C
ATOM    967  HB1 ALA A 647      41.660  39.430  56.770  1.00  0.00           H
ATOM    968  HB2 ALA A 647      42.820  39.080  55.390  1.00  0.00           H
ATOM    969  HB3 ALA A 647      42.560  37.860  56.550  1.00  0.00           H
ATOM    970  C   ALA A 647      41.210  36.820  54.360  1.00  0.00           C
ATOM    971  O   ALA A 647      41.200  36.900  53.140  1.00  0.00           O
ATOM    972  N   SER A 648      41.280  35.670  55.050  1.00  0.00           N
ATOM    973  HN  SER A 648      41.340  35.670  56.050  1.00  0.00           H
ATOM    974  CA  SER A 648      41.140  34.330  54.500  1.00  0.00           C
ATOM    975  HA  SER A 648      41.970  34.110  53.830  1.00  0.00           H
ATOM    976  CB  SER A 648      41.270  33.270  55.630  1.00  0.00           C
ATOM    977  HB1 SER A 648      40.380  33.360  56.290  1.00  0.00           H
ATOM    978  HB2 SER A 648      42.120  33.470  56.300  1.00  0.00           H
ATOM    979  OG  SER A 648      41.340  31.940  55.160  1.00  0.00           O
ATOM    980  HG1 SER A 648      42.180  31.830  54.710  1.00  0.00           H
ATOM    981  C   SER A 648      39.900  34.140  53.680  1.00  0.00           C
ATOM    982  O   SER A 648      40.040  33.760  52.490  1.00  0.00           O
ATOM    983  N   LEU A 649      38.740  34.310  54.230  1.00  0.00           N
ATOM    984  HN  LEU A 649      38.680  34.720  55.140  1.00  0.00           H
ATOM    985  CA  LEU A 649      37.390  34.010  53.670  1.00  0.00           C
ATOM    986  HA  LEU A 649      37.360  32.970  53.400  1.00  0.00           H
ATOM    987  CB  LEU A 649      36.250  34.310  54.680  1.00  0.00           C
ATOM    988  HB1 LEU A 649      36.190  35.390  54.880  1.00  0.00           H
ATOM    989  HB2 LEU A 649      36.410  33.890  55.700  1.00  0.00           H
ATOM    990  CG  LEU A 649      34.810  33.920  54.240  1.00  0.00           C
ATOM    991  HG  LEU A 649      34.470  34.680  53.510  1.00  0.00           H
ATOM    992  CD1 LEU A 649      34.640  32.550  53.600  1.00  0.00           C
ATOM    993 HD11 LEU A 649      34.870  31.700  54.280  1.00  0.00           H
ATOM    994 HD12 LEU A 649      35.190  32.420  52.630  1.00  0.00           H
ATOM    995 HD13 LEU A 649      33.580  32.350  53.320  1.00  0.00           H
ATOM    996  CD2 LEU A 649      33.830  33.970  55.450  1.00  0.00           C
ATOM    997 HD21 LEU A 649      34.270  33.440  56.320  1.00  0.00           H
ATOM    998 HD22 LEU A 649      32.920  33.360  55.270  1.00  0.00           H
ATOM    999 HD23 LEU A 649      33.560  35.010  55.750  1.00  0.00           H
ATOM   1000  C   LEU A 649      37.100  34.840  52.470  1.00  0.00           C
ATOM   1001  O   LEU A 649      36.690  34.280  51.470  1.00  0.00           O
ATOM   1002  N   THR A 650      37.260  36.230  52.580  1.00  0.00           N
ATOM   1003  HN  THR A 650      37.380  36.650  53.470  1.00  0.00           H
ATOM   1004  CA  THR A 650      37.040  37.100  51.410  1.00  0.00           C
ATOM   1005  HA  THR A 650      36.020  37.050  51.070  1.00  0.00           H
ATOM   1006  CB  THR A 650      37.210  38.620  51.770  1.00  0.00           C
ATOM   1007  HB  THR A 650      38.280  38.940  51.820  1.00  0.00           H
ATOM   1008  OG1 THR A 650      36.790  38.930  53.070  1.00  0.00           O
ATOM   1009  HG1 THR A 650      37.360  38.510  53.710  1.00  0.00           H
ATOM   1010  CG2 THR A 650      36.370  39.470  50.780  1.00  0.00           C
ATOM   1011 HG21 THR A 650      36.420  39.000  49.780  1.00  0.00           H
ATOM   1012 HG22 THR A 650      36.720  40.530  50.810  1.00  0.00           H
ATOM   1013 HG23 THR A 650      35.320  39.360  51.130  1.00  0.00           H
ATOM   1014  C   THR A 650      38.060  36.780  50.310  1.00  0.00           C
ATOM   1015  O   THR A 650      37.750  36.740  49.080  1.00  0.00           O
ATOM   1016  N   GLY A 651      39.320  36.530  50.720  1.00  0.00           N
ATOM   1017  HN  GLY A 651      39.590  36.490  51.670  1.00  0.00           H
ATOM   1018  CA  GLY A 651      40.370  36.400  49.760  1.00  0.00           C
ATOM   1019  HA1 GLY A 651      41.250  36.450  50.400  1.00  0.00           H
ATOM   1020  HA2 GLY A 651      40.360  37.150  48.990  1.00  0.00           H
ATOM   1021  C   GLY A 651      40.520  35.090  49.080  1.00  0.00           C
ATOM   1022  O   GLY A 651      40.900  34.990  47.920  1.00  0.00           O
ATOM   1023  N   ILE A 652      40.150  34.020  49.770  1.00  0.00           N
ATOM   1024  HN  ILE A 652      39.940  33.980  50.740  1.00  0.00           H
ATOM   1025  CA  ILE A 652      40.030  32.670  49.130  1.00  0.00           C
ATOM   1026  HA  ILE A 652      41.010  32.600  48.670  1.00  0.00           H
ATOM   1027  CB  ILE A 652      39.650  31.550  50.090  1.00  0.00           C
ATOM   1028  HB  ILE A 652      38.930  31.970  50.810  1.00  0.00           H
ATOM   1029  CG2 ILE A 652      39.140  30.250  49.340  1.00  0.00           C
ATOM   1030 HG21 ILE A 652      38.120  30.410  48.900  1.00  0.00           H
ATOM   1031 HG22 ILE A 652      39.030  29.390  50.020  1.00  0.00           H
ATOM   1032 HG23 ILE A 652      39.900  29.990  48.580  1.00  0.00           H
ATOM   1033  CG1 ILE A 652      40.880  31.150  50.950  1.00  0.00           C
ATOM   1034 HG11 ILE A 652      41.460  32.070  51.180  1.00  0.00           H
ATOM   1035 HG12 ILE A 652      41.670  30.690  50.330  1.00  0.00           H
ATOM   1036  CD  ILE A 652      40.590  30.400  52.270  1.00  0.00           C
ATOM   1037  HD1 ILE A 652      41.440  30.390  52.990  1.00  0.00           H
ATOM   1038  HD2 ILE A 652      40.390  29.330  52.030  1.00  0.00           H
ATOM   1039  HD3 ILE A 652      39.660  30.730  52.770  1.00  0.00           H
ATOM   1040  C   ILE A 652      38.980  32.790  48.040  1.00  0.00           C
ATOM   1041  O   ILE A 652      39.200  32.460  46.890  1.00  0.00           O
ATOM   1042  N   ALA A 653      37.800  33.310  48.480  1.00  0.00           N
ATOM   1043  HN  ALA A 653      37.720  33.600  49.440  1.00  0.00           H
ATOM   1044  CA  ALA A 653      36.600  33.470  47.560  1.00  0.00           C
ATOM   1045  HA  ALA A 653      36.500  32.470  47.200  1.00  0.00           H
ATOM   1046  CB  ALA A 653      35.450  34.020  48.340  1.00  0.00           C
ATOM   1047  HB1 ALA A 653      35.710  35.020  48.730  1.00  0.00           H
ATOM   1048  HB2 ALA A 653      35.260  33.420  49.260  1.00  0.00           H
ATOM   1049  HB3 ALA A 653      34.500  34.080  47.790  1.00  0.00           H
ATOM   1050  C   ALA A 653      36.830  34.280  46.310  1.00  0.00           C
ATOM   1051  O   ALA A 653      36.560  33.790  45.220  1.00  0.00           O
ATOM   1052  N   TYR A 654      37.390  35.490  46.470  1.00  0.00           N
ATOM   1053  HN  TYR A 654      37.490  35.900  47.380  1.00  0.00           H
ATOM   1054  CA  TYR A 654      37.830  36.360  45.440  1.00  0.00           C
ATOM   1055  HA  TYR A 654      37.010  36.690  44.830  1.00  0.00           H
ATOM   1056  CB  TYR A 654      38.240  37.700  46.110  1.00  0.00           C
ATOM   1057  HB1 TYR A 654      39.150  37.500  46.730  1.00  0.00           H
ATOM   1058  HB2 TYR A 654      37.440  38.070  46.760  1.00  0.00           H
ATOM   1059  CG  TYR A 654      38.490  38.680  45.030  1.00  0.00           C
ATOM   1060  CD1 TYR A 654      39.760  38.720  44.450  1.00  0.00           C
ATOM   1061  HD1 TYR A 654      40.550  38.000  44.610  1.00  0.00           H
ATOM   1062  CE1 TYR A 654      40.070  39.700  43.480  1.00  0.00           C
ATOM   1063  HE1 TYR A 654      41.040  39.850  43.030  1.00  0.00           H
ATOM   1064  CZ  TYR A 654      39.160  40.690  43.210  1.00  0.00           C
ATOM   1065  OH  TYR A 654      39.510  41.840  42.490  1.00  0.00           O
ATOM   1066  HH  TYR A 654      40.470  41.750  42.460  1.00  0.00           H
ATOM   1067  CD2 TYR A 654      37.490  39.630  44.620  1.00  0.00           C
ATOM   1068  HD2 TYR A 654      36.580  39.480  45.170  1.00  0.00           H
ATOM   1069  CE2 TYR A 654      37.920  40.710  43.790  1.00  0.00           C
ATOM   1070  HE2 TYR A 654      37.250  41.510  43.530  1.00  0.00           H
ATOM   1071  C   TYR A 654      38.880  35.700  44.520  1.00  0.00           C
ATOM   1072  O   TYR A 654      38.760  35.770  43.350  1.00  0.00           O
ATOM   1073  N   SER A 655      39.900  34.970  45.030  1.00  0.00           N
ATOM   1074  HN  SER A 655      39.950  34.800  46.010  1.00  0.00           H
ATOM   1075  CA  SER A 655      40.850  34.240  44.340  1.00  0.00           C
ATOM   1076  HA  SER A 655      41.430  34.850  43.670  1.00  0.00           H
ATOM   1077  CB  SER A 655      41.880  33.460  45.160  1.00  0.00           C
ATOM   1078  HB1 SER A 655      42.580  32.990  44.440  1.00  0.00           H
ATOM   1079  HB2 SER A 655      41.340  32.730  45.800  1.00  0.00           H
ATOM   1080  OG  SER A 655      42.700  34.320  45.970  1.00  0.00           O
ATOM   1081  HG1 SER A 655      42.180  34.600  46.720  1.00  0.00           H
ATOM   1082  C   SER A 655      40.290  33.240  43.420  1.00  0.00           C
ATOM   1083  O   SER A 655      40.670  33.290  42.230  1.00  0.00           O
ATOM   1084  N   LEU A 656      39.300  32.410  43.850  1.00  0.00           N
ATOM   1085  HN  LEU A 656      39.070  32.420  44.830  1.00  0.00           H
ATOM   1086  CA  LEU A 656      38.620  31.540  42.890  1.00  0.00           C
ATOM   1087  HA  LEU A 656      39.460  31.100  42.380  1.00  0.00           H
ATOM   1088  CB  LEU A 656      37.660  30.550  43.650  1.00  0.00           C
ATOM   1089  HB1 LEU A 656      37.160  29.850  42.960  1.00  0.00           H
ATOM   1090  HB2 LEU A 656      36.890  31.160  44.160  1.00  0.00           H
ATOM   1091  CG  LEU A 656      38.330  29.630  44.650  1.00  0.00           C
ATOM   1092  HG  LEU A 656      38.710  30.340  45.410  1.00  0.00           H
ATOM   1093  CD1 LEU A 656      37.390  28.530  45.280  1.00  0.00           C
ATOM   1094 HD11 LEU A 656      37.060  27.730  44.590  1.00  0.00           H
ATOM   1095 HD12 LEU A 656      36.420  28.960  45.620  1.00  0.00           H
ATOM   1096 HD13 LEU A 656      37.960  28.050  46.110  1.00  0.00           H
ATOM   1097  CD2 LEU A 656      39.550  28.850  44.190  1.00  0.00           C
ATOM   1098 HD21 LEU A 656      40.390  29.430  43.730  1.00  0.00           H
ATOM   1099 HD22 LEU A 656      39.190  28.000  43.570  1.00  0.00           H
ATOM   1100 HD23 LEU A 656      40.110  28.350  45.010  1.00  0.00           H
ATOM   1101  C   LEU A 656      37.860  32.250  41.840  1.00  0.00           C
ATOM   1102  O   LEU A 656      37.970  32.020  40.670  1.00  0.00           O
ATOM   1103  N   PHE A 657      37.020  33.220  42.250  1.00  0.00           N
ATOM   1104  HN  PHE A 657      36.990  33.350  43.240  1.00  0.00           H
ATOM   1105  CA  PHE A 657      35.940  33.720  41.430  1.00  0.00           C
ATOM   1106  HA  PHE A 657      35.870  33.000  40.620  1.00  0.00           H
ATOM   1107  CB  PHE A 657      34.700  33.750  42.270  1.00  0.00           C
ATOM   1108  HB1 PHE A 657      33.850  34.210  41.730  1.00  0.00           H
ATOM   1109  HB2 PHE A 657      34.820  34.200  43.290  1.00  0.00           H
ATOM   1110  CG  PHE A 657      34.340  32.400  42.510  1.00  0.00           C
ATOM   1111  CD1 PHE A 657      34.360  31.830  43.780  1.00  0.00           C
ATOM   1112  HD1 PHE A 657      34.580  32.350  44.710  1.00  0.00           H
ATOM   1113  CE1 PHE A 657      34.140  30.440  43.920  1.00  0.00           C
ATOM   1114  HE1 PHE A 657      34.130  29.940  44.880  1.00  0.00           H
ATOM   1115  CZ  PHE A 657      33.720  29.740  42.830  1.00  0.00           C
ATOM   1116  HZ  PHE A 657      33.550  28.670  42.860  1.00  0.00           H
ATOM   1117  CD2 PHE A 657      33.820  31.650  41.440  1.00  0.00           C
ATOM   1118  HD2 PHE A 657      33.820  32.130  40.470  1.00  0.00           H
ATOM   1119  CE2 PHE A 657      33.440  30.370  41.620  1.00  0.00           C
ATOM   1120  HE2 PHE A 657      32.900  29.830  40.850  1.00  0.00           H
ATOM   1121  C   PHE A 657      36.110  35.130  40.740  1.00  0.00           C
ATOM   1122  O   PHE A 657      35.190  35.670  40.170  1.00  0.00           O
ATOM   1123  N   ALA A 658      37.270  35.790  40.940  1.00  0.00           N
ATOM   1124  HN  ALA A 658      37.940  35.430  41.580  1.00  0.00           H
ATOM   1125  CA  ALA A 658      37.530  37.060  40.300  1.00  0.00           C
ATOM   1126  HA  ALA A 658      36.660  37.710  40.230  1.00  0.00           H
ATOM   1127  CB  ALA A 658      38.490  37.870  41.170  1.00  0.00           C
ATOM   1128  HB1 ALA A 658      39.390  37.290  41.480  1.00  0.00           H
ATOM   1129  HB2 ALA A 658      38.030  37.950  42.170  1.00  0.00           H
ATOM   1130  HB3 ALA A 658      38.670  38.890  40.780  1.00  0.00           H
ATOM   1131  C   ALA A 658      38.020  37.000  38.850  1.00  0.00           C
ATOM   1132  O   ALA A 658      38.380  35.950  38.420  1.00  0.00           O
ATOM   1133  N   GLY A 659      37.960  38.200  38.070  1.00  0.00           N
ATOM   1134  HN  GLY A 659      37.830  39.060  38.540  1.00  0.00           H
ATOM   1135  CA  GLY A 659      38.380  38.260  36.750  1.00  0.00           C
ATOM   1136  HA1 GLY A 659      38.290  39.260  36.370  1.00  0.00           H
ATOM   1137  HA2 GLY A 659      37.800  37.560  36.160  1.00  0.00           H
ATOM   1138  C   GLY A 659      39.830  37.940  36.510  1.00  0.00           C
ATOM   1139  O   GLY A 659      40.140  36.980  35.720  1.00  0.00           O
ATOM   1140  N   GLN A 660      40.700  38.550  37.280  1.00  0.00           N
ATOM   1141  HN  GLN A 660      40.450  39.320  37.860  1.00  0.00           H
ATOM   1142  CA  GLN A 660      42.050  38.170  37.470  1.00  0.00           C
ATOM   1143  HA  GLN A 660      42.140  37.190  37.020  1.00  0.00           H
ATOM   1144  CB  GLN A 660      43.110  39.140  36.880  1.00  0.00           C
ATOM   1145  HB1 GLN A 660      42.990  39.010  35.780  1.00  0.00           H
ATOM   1146  HB2 GLN A 660      44.150  38.860  37.140  1.00  0.00           H
ATOM   1147  CG  GLN A 660      42.930  40.630  37.160  1.00  0.00           C
ATOM   1148  HG1 GLN A 660      42.090  41.060  36.560  1.00  0.00           H
ATOM   1149  HG2 GLN A 660      43.860  41.190  36.960  1.00  0.00           H
ATOM   1150  CD  GLN A 660      42.730  41.060  38.640  1.00  0.00           C
ATOM   1151  OE1 GLN A 660      43.580  40.760  39.460  1.00  0.00           O
ATOM   1152  NE2 GLN A 660      41.620  41.720  38.990  1.00  0.00           N
ATOM   1153 HE21 GLN A 660      41.620  42.170  39.890  1.00  0.00           H
ATOM   1154 HE22 GLN A 660      40.770  41.750  38.460  1.00  0.00           H
ATOM   1155  C   GLN A 660      42.300  37.950  39.020  1.00  0.00           C
ATOM   1156  O   GLN A 660      41.600  38.590  39.770  1.00  0.00           O
ATOM   1157  N   PRO A 661      43.220  37.140  39.480  1.00  0.00           N
ATOM   1158  CD  PRO A 661      43.850  36.070  38.630  1.00  0.00           C
ATOM   1159  HD1 PRO A 661      44.390  36.560  37.790  1.00  0.00           H
ATOM   1160  HD2 PRO A 661      43.020  35.440  38.250  1.00  0.00           H
ATOM   1161  CA  PRO A 661      43.360  36.850  40.890  1.00  0.00           C
ATOM   1162  HA  PRO A 661      42.520  37.070  41.520  1.00  0.00           H
ATOM   1163  CB  PRO A 661      43.870  35.410  40.860  1.00  0.00           C
ATOM   1164  HB1 PRO A 661      43.000  34.720  40.840  1.00  0.00           H
ATOM   1165  HB2 PRO A 661      44.390  35.110  41.780  1.00  0.00           H
ATOM   1166  CG  PRO A 661      44.820  35.330  39.600  1.00  0.00           C
ATOM   1167  HG1 PRO A 661      45.800  35.870  39.640  1.00  0.00           H
ATOM   1168  HG2 PRO A 661      44.890  34.310  39.170  1.00  0.00           H
ATOM   1169  C   PRO A 661      44.480  37.710  41.490  1.00  0.00           C
ATOM   1170  O   PRO A 661      44.990  37.570  42.640  1.00  0.00           O
ATOM   1171  N   LEU A 662      45.060  38.590  40.670  1.00  0.00           N
ATOM   1172  HN  LEU A 662      44.660  38.860  39.800  1.00  0.00           H
ATOM   1173  CA  LEU A 662      46.260  39.310  41.020  1.00  0.00           C
ATOM   1174  HA  LEU A 662      46.950  38.620  41.490  1.00  0.00           H
ATOM   1175  CB  LEU A 662      46.890  40.070  39.750  1.00  0.00           C
ATOM   1176  HB1 LEU A 662      47.710  40.730  40.130  1.00  0.00           H
ATOM   1177  HB2 LEU A 662      46.090  40.720  39.330  1.00  0.00           H
ATOM   1178  CG  LEU A 662      47.440  39.170  38.610  1.00  0.00           C
ATOM   1179  HG  LEU A 662      46.760  38.320  38.470  1.00  0.00           H
ATOM   1180  CD1 LEU A 662      47.540  39.880  37.260  1.00  0.00           C
ATOM   1181 HD11 LEU A 662      46.490  40.110  37.000  1.00  0.00           H
ATOM   1182 HD12 LEU A 662      47.970  39.180  36.500  1.00  0.00           H
ATOM   1183 HD13 LEU A 662      48.140  40.820  37.250  1.00  0.00           H
ATOM   1184  CD2 LEU A 662      48.810  38.520  38.960  1.00  0.00           C
ATOM   1185 HD21 LEU A 662      49.570  39.310  39.030  1.00  0.00           H
ATOM   1186 HD22 LEU A 662      49.160  37.800  38.190  1.00  0.00           H
ATOM   1187 HD23 LEU A 662      48.690  38.070  39.970  1.00  0.00           H
ATOM   1188  C   LEU A 662      46.030  40.350  42.090  1.00  0.00           C
ATOM   1189  O   LEU A 662      46.850  40.550  42.970  1.00  0.00           O
ATOM   1190  N   THR A 663      44.890  41.000  42.170  1.00  0.00           N
ATOM   1191  HN  THR A 663      44.150  40.730  41.550  1.00  0.00           H
ATOM   1192  CA  THR A 663      44.690  41.910  43.210  1.00  0.00           C
ATOM   1193  HA  THR A 663      45.590  42.510  43.240  1.00  0.00           H
ATOM   1194  CB  THR A 663      43.470  42.830  42.920  1.00  0.00           C
ATOM   1195  HB  THR A 663      43.430  43.650  43.670  1.00  0.00           H
ATOM   1196  OG1 THR A 663      42.300  42.040  42.850  1.00  0.00           O
ATOM   1197  HG1 THR A 663      42.340  41.590  43.690  1.00  0.00           H
ATOM   1198  CG2 THR A 663      43.720  43.510  41.540  1.00  0.00           C
ATOM   1199 HG21 THR A 663      43.880  42.880  40.640  1.00  0.00           H
ATOM   1200 HG22 THR A 663      44.510  44.290  41.540  1.00  0.00           H
ATOM   1201 HG23 THR A 663      42.780  44.080  41.350  1.00  0.00           H
ATOM   1202  C   THR A 663      44.440  41.250  44.520  1.00  0.00           C
ATOM   1203  O   THR A 663      43.430  40.650  44.860  1.00  0.00           O
ATOM   1204  N   ILE A 664      45.400  41.410  45.410  1.00  0.00           N
ATOM   1205  HN  ILE A 664      46.210  41.970  45.250  1.00  0.00           H
ATOM   1206  CA  ILE A 664      45.400  40.860  46.740  1.00  0.00           C
ATOM   1207  HA  ILE A 664      45.020  39.850  46.760  1.00  0.00           H
ATOM   1208  CB  ILE A 664      46.790  40.830  47.420  1.00  0.00           C
ATOM   1209  HB  ILE A 664      47.190  41.860  47.270  1.00  0.00           H
ATOM   1210  CG2 ILE A 664      46.860  40.700  48.970  1.00  0.00           C
ATOM   1211 HG21 ILE A 664      46.550  41.620  49.490  1.00  0.00           H
ATOM   1212 HG22 ILE A 664      47.930  40.440  49.080  1.00  0.00           H
ATOM   1213 HG23 ILE A 664      46.280  39.850  49.410  1.00  0.00           H
ATOM   1214  CG1 ILE A 664      47.680  39.810  46.640  1.00  0.00           C
ATOM   1215 HG11 ILE A 664      48.710  40.030  46.990  1.00  0.00           H
ATOM   1216 HG12 ILE A 664      47.680  40.100  45.570  1.00  0.00           H
ATOM   1217  CD  ILE A 664      47.390  38.330  46.940  1.00  0.00           C
ATOM   1218  HD1 ILE A 664      47.080  38.030  47.960  1.00  0.00           H
ATOM   1219  HD2 ILE A 664      48.350  37.840  46.680  1.00  0.00           H
ATOM   1220  HD3 ILE A 664      46.560  37.990  46.270  1.00  0.00           H
ATOM   1221  C   ILE A 664      44.460  41.710  47.590  1.00  0.00           C
ATOM   1222  O   ILE A 664      44.510  42.880  47.790  1.00  0.00           O
ATOM   1223  N   LEU A 665      43.580  41.020  48.350  1.00  0.00           N
ATOM   1224  HN  LEU A 665      43.380  40.070  48.140  1.00  0.00           H
ATOM   1225  CA  LEU A 665      42.720  41.620  49.380  1.00  0.00           C
ATOM   1226  HA  LEU A 665      42.460  42.580  48.980  1.00  0.00           H
ATOM   1227  CB  LEU A 665      41.390  40.950  49.630  1.00  0.00           C
ATOM   1228  HB1 LEU A 665      40.730  41.460  50.350  1.00  0.00           H
ATOM   1229  HB2 LEU A 665      41.710  40.060  50.200  1.00  0.00           H
ATOM   1230  CG  LEU A 665      40.540  40.610  48.420  1.00  0.00           C
ATOM   1231  HG  LEU A 665      41.040  39.820  47.830  1.00  0.00           H
ATOM   1232  CD1 LEU A 665      39.140  40.170  48.800  1.00  0.00           C
ATOM   1233 HD11 LEU A 665      38.710  40.850  49.560  1.00  0.00           H
ATOM   1234 HD12 LEU A 665      39.110  39.130  49.220  1.00  0.00           H
ATOM   1235 HD13 LEU A 665      38.460  40.180  47.920  1.00  0.00           H
ATOM   1236  CD2 LEU A 665      40.420  41.800  47.430  1.00  0.00           C
ATOM   1237 HD21 LEU A 665      39.770  41.450  46.590  1.00  0.00           H
ATOM   1238 HD22 LEU A 665      41.450  42.040  47.090  1.00  0.00           H
ATOM   1239 HD23 LEU A 665      39.940  42.630  48.000  1.00  0.00           H
ATOM   1240  C   LEU A 665      43.540  41.910  50.670  1.00  0.00           C
ATOM   1241  O   LEU A 665      44.300  41.080  51.210  1.00  0.00           O
ATOM   1242  N   GLY A 666      43.390  43.130  51.220  1.00  0.00           N
ATOM   1243  HN  GLY A 666      42.840  43.840  50.780  1.00  0.00           H
ATOM   1244  CA  GLY A 666      44.000  43.580  52.510  1.00  0.00           C
ATOM   1245  HA1 GLY A 666      44.920  44.120  52.310  1.00  0.00           H
ATOM   1246  HA2 GLY A 666      44.210  42.750  53.170  1.00  0.00           H
ATOM   1247  C   GLY A 666      43.110  44.490  53.290  1.00  0.00           C
ATOM   1248  O   GLY A 666      41.870  44.560  53.190  1.00  0.00           O
ATOM   1249  N   SER A 667      43.810  45.220  54.200  1.00  0.00           N
ATOM   1250  HN  SER A 667      44.800  45.240  54.230  1.00  0.00           H
ATOM   1251  CA  SER A 667      43.050  45.890  55.310  1.00  0.00           C
ATOM   1252  HA  SER A 667      42.040  45.490  55.390  1.00  0.00           H
ATOM   1253  CB  SER A 667      43.660  45.510  56.670  1.00  0.00           C
ATOM   1254  HB1 SER A 667      43.640  44.400  56.660  1.00  0.00           H
ATOM   1255  HB2 SER A 667      43.020  45.850  57.510  1.00  0.00           H
ATOM   1256  OG  SER A 667      44.970  45.970  56.720  1.00  0.00           O
ATOM   1257  HG1 SER A 667      44.920  46.910  56.830  1.00  0.00           H
ATOM   1258  C   SER A 667      42.890  47.320  55.090  1.00  0.00           C
ATOM   1259  O   SER A 667      43.780  47.980  54.600  1.00  0.00           O
ATOM   1260  N   THR A 668      41.620  47.810  55.290  1.00  0.00           N
ATOM   1261  HN  THR A 668      40.960  47.250  55.800  1.00  0.00           H
ATOM   1262  CA  THR A 668      41.230  49.200  55.060  1.00  0.00           C
ATOM   1263  HA  THR A 668      41.960  49.530  54.340  1.00  0.00           H
ATOM   1264  CB  THR A 668      39.880  49.240  54.190  1.00  0.00           C
ATOM   1265  HB  THR A 668      40.100  48.900  53.160  1.00  0.00           H
ATOM   1266  OG1 THR A 668      39.080  50.430  54.240  1.00  0.00           O
ATOM   1267  HG1 THR A 668      39.280  50.930  53.440  1.00  0.00           H
ATOM   1268  CG2 THR A 668      38.880  48.160  54.760  1.00  0.00           C
ATOM   1269 HG21 THR A 668      39.220  47.100  54.670  1.00  0.00           H
ATOM   1270 HG22 THR A 668      37.960  48.150  54.150  1.00  0.00           H
ATOM   1271 HG23 THR A 668      38.510  48.390  55.770  1.00  0.00           H
ATOM   1272  C   THR A 668      41.240  50.200  56.330  1.00  0.00           C
ATOM   1273  O   THR A 668      40.430  50.150  57.270  1.00  0.00           O
ATOM   1274  N   GLY A 669      42.210  51.160  56.240  1.00  0.00           N
ATOM   1275  HN  GLY A 669      43.030  51.050  55.670  1.00  0.00           H
ATOM   1276  CA  GLY A 669      42.210  52.430  56.970  1.00  0.00           C
ATOM   1277  HA1 GLY A 669      42.960  53.120  56.600  1.00  0.00           H
ATOM   1278  HA2 GLY A 669      42.400  52.170  58.000  1.00  0.00           H
ATOM   1279  C   GLY A 669      40.890  53.150  57.040  1.00  0.00           C
ATOM   1280  O   GLY A 669      40.520  53.470  58.200  1.00  0.00           O
ATOM   1281  N   PRO A 670      40.130  53.340  56.080  1.00  0.00           N
ATOM   1282  CD  PRO A 670      40.720  53.480  54.740  1.00  0.00           C
ATOM   1283  HD1 PRO A 670      40.370  52.660  54.080  1.00  0.00           H
ATOM   1284  HD2 PRO A 670      41.840  53.570  54.710  1.00  0.00           H
ATOM   1285  CA  PRO A 670      38.990  54.210  56.200  1.00  0.00           C
ATOM   1286  HA  PRO A 670      39.270  55.110  56.700  1.00  0.00           H
ATOM   1287  CB  PRO A 670      38.710  54.650  54.730  1.00  0.00           C
ATOM   1288  HB1 PRO A 670      37.910  55.420  54.660  1.00  0.00           H
ATOM   1289  HB2 PRO A 670      38.270  53.790  54.150  1.00  0.00           H
ATOM   1290  CG  PRO A 670      40.100  54.770  54.210  1.00  0.00           C
ATOM   1291  HG1 PRO A 670      40.120  54.900  53.100  1.00  0.00           H
ATOM   1292  HG2 PRO A 670      40.530  55.650  54.740  1.00  0.00           H
ATOM   1293  C   PRO A 670      37.760  53.500  56.820  1.00  0.00           C
ATOM   1294  O   PRO A 670      36.950  54.140  57.470  1.00  0.00           O
ATOM   1295  N   VAL A 671      37.690  52.130  56.790  1.00  0.00           N
ATOM   1296  HN  VAL A 671      38.340  51.700  56.170  1.00  0.00           H
ATOM   1297  CA  VAL A 671      36.840  51.370  57.790  1.00  0.00           C
ATOM   1298  HA  VAL A 671      35.900  51.880  57.940  1.00  0.00           H
ATOM   1299  CB  VAL A 671      36.780  49.940  57.160  1.00  0.00           C
ATOM   1300  HB  VAL A 671      37.830  49.730  56.880  1.00  0.00           H
ATOM   1301  CG1 VAL A 671      36.310  48.760  58.010  1.00  0.00           C
ATOM   1302 HG11 VAL A 671      36.820  48.720  59.010  1.00  0.00           H
ATOM   1303 HG12 VAL A 671      36.670  47.890  57.430  1.00  0.00           H
ATOM   1304 HG13 VAL A 671      35.200  48.740  58.050  1.00  0.00           H
ATOM   1305  CG2 VAL A 671      35.930  50.020  55.900  1.00  0.00           C
ATOM   1306 HG21 VAL A 671      35.820  49.070  55.350  1.00  0.00           H
ATOM   1307 HG22 VAL A 671      36.080  50.930  55.270  1.00  0.00           H
ATOM   1308 HG23 VAL A 671      34.910  50.200  56.300  1.00  0.00           H
ATOM   1309  C   VAL A 671      37.360  51.300  59.250  1.00  0.00           C
ATOM   1310  O   VAL A 671      36.560  51.270  60.160  1.00  0.00           O
ATOM   1311  N   LEU A 672      38.670  51.420  59.480  1.00  0.00           N
ATOM   1312  HN  LEU A 672      39.360  51.320  58.760  1.00  0.00           H
ATOM   1313  CA  LEU A 672      39.100  51.650  60.910  1.00  0.00           C
ATOM   1314  HA  LEU A 672      38.690  50.830  61.480  1.00  0.00           H
ATOM   1315  CB  LEU A 672      40.650  51.540  60.920  1.00  0.00           C
ATOM   1316  HB1 LEU A 672      41.110  52.190  60.150  1.00  0.00           H
ATOM   1317  HB2 LEU A 672      40.870  50.520  60.540  1.00  0.00           H
ATOM   1318  CG  LEU A 672      41.440  51.700  62.260  1.00  0.00           C
ATOM   1319  HG  LEU A 672      41.300  52.800  62.330  1.00  0.00           H
ATOM   1320  CD1 LEU A 672      40.900  51.000  63.500  1.00  0.00           C
ATOM   1321 HD11 LEU A 672      40.860  49.900  63.280  1.00  0.00           H
ATOM   1322 HD12 LEU A 672      39.870  51.350  63.690  1.00  0.00           H
ATOM   1323 HD13 LEU A 672      41.540  51.190  64.390  1.00  0.00           H
ATOM   1324  CD2 LEU A 672      42.990  51.480  62.100  1.00  0.00           C
ATOM   1325 HD21 LEU A 672      43.470  51.910  63.000  1.00  0.00           H
ATOM   1326 HD22 LEU A 672      43.440  51.940  61.200  1.00  0.00           H
ATOM   1327 HD23 LEU A 672      43.150  50.370  62.060  1.00  0.00           H
ATOM   1328  C   LEU A 672      38.590  52.940  61.510  1.00  0.00           C
ATOM   1329  O   LEU A 672      38.040  52.970  62.610  1.00  0.00           O
ATOM   1330  N   VAL A 673      38.550  54.180  60.780  1.00  0.00           N
ATOM   1331  HN  VAL A 673      38.900  54.200  59.850  1.00  0.00           H
ATOM   1332  CA  VAL A 673      37.820  55.350  61.270  1.00  0.00           C
ATOM   1333  HA  VAL A 673      38.140  55.490  62.300  1.00  0.00           H
ATOM   1334  CB  VAL A 673      38.240  56.550  60.450  1.00  0.00           C
ATOM   1335  HB  VAL A 673      38.070  56.290  59.380  1.00  0.00           H
ATOM   1336  CG1 VAL A 673      37.440  57.770  60.700  1.00  0.00           C
ATOM   1337 HG11 VAL A 673      37.200  58.100  61.730  1.00  0.00           H
ATOM   1338 HG12 VAL A 673      36.440  57.570  60.260  1.00  0.00           H
ATOM   1339 HG13 VAL A 673      37.910  58.630  60.170  1.00  0.00           H
ATOM   1340  CG2 VAL A 673      39.740  56.760  60.690  1.00  0.00           C
ATOM   1341 HG21 VAL A 673      39.900  57.090  61.740  1.00  0.00           H
ATOM   1342 HG22 VAL A 673      40.010  57.540  59.950  1.00  0.00           H
ATOM   1343 HG23 VAL A 673      40.350  55.840  60.570  1.00  0.00           H
ATOM   1344  C   VAL A 673      36.320  55.130  61.410  1.00  0.00           C
ATOM   1345  O   VAL A 673      35.750  55.410  62.440  1.00  0.00           O
ATOM   1346  N   PHE A 674      35.630  54.550  60.410  1.00  0.00           N
ATOM   1347  HN  PHE A 674      36.210  54.470  59.610  1.00  0.00           H
ATOM   1348  CA  PHE A 674      34.180  54.380  60.390  1.00  0.00           C
ATOM   1349  HA  PHE A 674      33.760  55.360  60.600  1.00  0.00           H
ATOM   1350  CB  PHE A 674      33.690  54.050  58.940  1.00  0.00           C
ATOM   1351  HB1 PHE A 674      34.350  53.210  58.640  1.00  0.00           H
ATOM   1352  HB2 PHE A 674      33.940  54.860  58.230  1.00  0.00           H
ATOM   1353  CG  PHE A 674      32.220  53.640  58.660  1.00  0.00           C
ATOM   1354  CD1 PHE A 674      31.690  52.440  59.140  1.00  0.00           C
ATOM   1355  HD1 PHE A 674      32.180  51.680  59.740  1.00  0.00           H
ATOM   1356  CE1 PHE A 674      30.350  52.050  58.790  1.00  0.00           C
ATOM   1357  HE1 PHE A 674      29.930  51.170  59.250  1.00  0.00           H
ATOM   1358  CZ  PHE A 674      29.690  52.830  57.880  1.00  0.00           C
ATOM   1359  HZ  PHE A 674      28.660  52.570  57.680  1.00  0.00           H
ATOM   1360  CD2 PHE A 674      31.500  54.500  57.820  1.00  0.00           C
ATOM   1361  HD2 PHE A 674      31.820  55.440  57.400  1.00  0.00           H
ATOM   1362  CE2 PHE A 674      30.220  54.080  57.440  1.00  0.00           C
ATOM   1363  HE2 PHE A 674      29.530  54.700  56.890  1.00  0.00           H
ATOM   1364  C   PHE A 674      33.720  53.560  61.590  1.00  0.00           C
ATOM   1365  O   PHE A 674      32.820  53.880  62.400  1.00  0.00           O
ATOM   1366  N   GLU A 675      34.340  52.440  61.840  1.00  0.00           N
ATOM   1367  HN  GLU A 675      35.110  52.240  61.230  1.00  0.00           H
ATOM   1368  CA  GLU A 675      34.100  51.530  62.980  1.00  0.00           C
ATOM   1369  HA  GLU A 675      33.060  51.260  63.050  1.00  0.00           H
ATOM   1370  CB  GLU A 675      35.020  50.280  62.860  1.00  0.00           C
ATOM   1371  HB1 GLU A 675      35.040  49.690  63.790  1.00  0.00           H
ATOM   1372  HB2 GLU A 675      36.080  50.590  62.740  1.00  0.00           H
ATOM   1373  CG  GLU A 675      34.580  49.350  61.610  1.00  0.00           C
ATOM   1374  HG1 GLU A 675      35.450  48.700  61.410  1.00  0.00           H
ATOM   1375  HG2 GLU A 675      34.320  49.880  60.680  1.00  0.00           H
ATOM   1376  CD  GLU A 675      33.590  48.250  61.950  1.00  0.00           C
ATOM   1377  OE1 GLU A 675      32.650  48.600  62.680  1.00  0.00           O
ATOM   1378  OE2 GLU A 675      33.730  47.090  61.590  1.00  0.00           O
ATOM   1379  C   GLU A 675      34.280  52.200  64.340  1.00  0.00           C
ATOM   1380  O   GLU A 675      33.520  51.990  65.310  1.00  0.00           O
ATOM   1381  N   LYS A 676      35.360  53.050  64.450  1.00  0.00           N
ATOM   1382  HN  LYS A 676      36.020  53.140  63.710  1.00  0.00           H
ATOM   1383  CA  LYS A 676      35.590  53.960  65.550  1.00  0.00           C
ATOM   1384  HA  LYS A 676      35.630  53.360  66.440  1.00  0.00           H
ATOM   1385  CB  LYS A 676      36.950  54.790  65.520  1.00  0.00           C
ATOM   1386  HB1 LYS A 676      36.980  55.600  66.280  1.00  0.00           H
ATOM   1387  HB2 LYS A 676      37.030  55.160  64.490  1.00  0.00           H
ATOM   1388  CG  LYS A 676      38.090  53.910  66.020  1.00  0.00           C
ATOM   1389  HG1 LYS A 676      38.190  53.010  65.370  1.00  0.00           H
ATOM   1390  HG2 LYS A 676      37.830  53.640  67.070  1.00  0.00           H
ATOM   1391  CD  LYS A 676      39.480  54.530  65.990  1.00  0.00           C
ATOM   1392  HD1 LYS A 676      40.160  53.880  66.590  1.00  0.00           H
ATOM   1393  HD2 LYS A 676      39.450  55.500  66.500  1.00  0.00           H
ATOM   1394  CE  LYS A 676      40.090  54.800  64.610  1.00  0.00           C
ATOM   1395  HE1 LYS A 676      39.470  55.450  63.940  1.00  0.00           H
ATOM   1396  HE2 LYS A 676      40.170  53.760  64.220  1.00  0.00           H
ATOM   1397  NZ  LYS A 676      41.440  55.390  64.780  1.00  0.00           N
ATOM   1398  HZ1 LYS A 676      42.030  55.330  63.930  1.00  0.00           H
ATOM   1399  HZ2 LYS A 676      41.960  54.950  65.580  1.00  0.00           H
ATOM   1400  HZ3 LYS A 676      41.380  56.410  64.960  1.00  0.00           H
ATOM   1401  C   LYS A 676      34.420  54.930  65.730  1.00  0.00           C
ATOM   1402  O   LYS A 676      33.790  55.140  66.800  1.00  0.00           O
ATOM   1403  N   ILE A 677      33.980  55.600  64.640  1.00  0.00           N
ATOM   1404  HN  ILE A 677      34.500  55.490  63.780  1.00  0.00           H
ATOM   1405  CA  ILE A 677      32.920  56.580  64.740  1.00  0.00           C
ATOM   1406  HA  ILE A 677      33.150  57.290  65.510  1.00  0.00           H
ATOM   1407  CB  ILE A 677      32.840  57.460  63.460  1.00  0.00           C
ATOM   1408  HB  ILE A 677      32.710  56.640  62.730  1.00  0.00           H
ATOM   1409  CG2 ILE A 677      31.550  58.280  63.550  1.00  0.00           C
ATOM   1410 HG21 ILE A 677      30.580  57.750  63.630  1.00  0.00           H
ATOM   1411 HG22 ILE A 677      31.480  59.000  62.710  1.00  0.00           H
ATOM   1412 HG23 ILE A 677      31.630  58.990  64.400  1.00  0.00           H
ATOM   1413  CG1 ILE A 677      34.070  58.300  63.050  1.00  0.00           C
ATOM   1414 HG11 ILE A 677      35.020  57.840  63.410  1.00  0.00           H
ATOM   1415 HG12 ILE A 677      33.950  59.250  63.610  1.00  0.00           H
ATOM   1416  CD  ILE A 677      34.090  58.600  61.560  1.00  0.00           C
ATOM   1417  HD1 ILE A 677      33.980  57.780  60.830  1.00  0.00           H
ATOM   1418  HD2 ILE A 677      35.060  59.100  61.330  1.00  0.00           H
ATOM   1419  HD3 ILE A 677      33.350  59.380  61.300  1.00  0.00           H
ATOM   1420  C   ILE A 677      31.570  55.890  65.090  1.00  0.00           C
ATOM   1421  O   ILE A 677      30.800  56.420  65.930  1.00  0.00           O
ATOM   1422  N   LEU A 678      31.190  54.770  64.470  1.00  0.00           N
ATOM   1423  HN  LEU A 678      31.690  54.460  63.670  1.00  0.00           H
ATOM   1424  CA  LEU A 678      29.940  54.040  64.830  1.00  0.00           C
ATOM   1425  HA  LEU A 678      29.030  54.560  64.640  1.00  0.00           H
ATOM   1426  CB  LEU A 678      29.890  52.550  64.040  1.00  0.00           C
ATOM   1427  HB1 LEU A 678      30.810  52.040  64.400  1.00  0.00           H
ATOM   1428  HB2 LEU A 678      30.070  52.700  62.950  1.00  0.00           H
ATOM   1429  CG  LEU A 678      28.640  51.690  64.240  1.00  0.00           C
ATOM   1430  HG  LEU A 678      28.520  51.380  65.300  1.00  0.00           H
ATOM   1431  CD1 LEU A 678      27.330  52.290  63.760  1.00  0.00           C
ATOM   1432 HD11 LEU A 678      27.540  52.950  62.910  1.00  0.00           H
ATOM   1433 HD12 LEU A 678      26.890  53.000  64.510  1.00  0.00           H
ATOM   1434 HD13 LEU A 678      26.590  51.560  63.380  1.00  0.00           H
ATOM   1435  CD2 LEU A 678      28.830  50.410  63.380  1.00  0.00           C
ATOM   1436 HD21 LEU A 678      29.790  49.910  63.630  1.00  0.00           H
ATOM   1437 HD22 LEU A 678      28.850  50.770  62.330  1.00  0.00           H
ATOM   1438 HD23 LEU A 678      27.950  49.730  63.470  1.00  0.00           H
ATOM   1439  C   LEU A 678      29.920  53.620  66.270  1.00  0.00           C
ATOM   1440  O   LEU A 678      29.020  53.900  67.040  1.00  0.00           O
ATOM   1441  N   TYR A 679      30.970  52.920  66.740  1.00  0.00           N
ATOM   1442  HN  TYR A 679      31.780  52.800  66.170  1.00  0.00           H
ATOM   1443  CA  TYR A 679      30.990  52.440  68.150  1.00  0.00           C
ATOM   1444  HA  TYR A 679      30.070  51.900  68.310  1.00  0.00           H
ATOM   1445  CB  TYR A 679      32.250  51.620  68.360  1.00  0.00           C
ATOM   1446  HB1 TYR A 679      33.160  52.200  68.060  1.00  0.00           H
ATOM   1447  HB2 TYR A 679      32.200  50.680  67.780  1.00  0.00           H
ATOM   1448  CG  TYR A 679      32.480  51.140  69.700  1.00  0.00           C
ATOM   1449  CD1 TYR A 679      33.680  51.450  70.380  1.00  0.00           C
ATOM   1450  HD1 TYR A 679      34.320  52.240  70.040  1.00  0.00           H
ATOM   1451  CE1 TYR A 679      33.930  50.870  71.680  1.00  0.00           C
ATOM   1452  HE1 TYR A 679      34.730  51.210  72.330  1.00  0.00           H
ATOM   1453  CZ  TYR A 679      33.080  49.920  72.210  1.00  0.00           C
ATOM   1454  OH  TYR A 679      32.980  49.410  73.580  1.00  0.00           O
ATOM   1455  HH  TYR A 679      33.710  49.800  74.050  1.00  0.00           H
ATOM   1456  CD2 TYR A 679      31.670  50.140  70.210  1.00  0.00           C
ATOM   1457  HD2 TYR A 679      30.810  49.720  69.730  1.00  0.00           H
ATOM   1458  CE2 TYR A 679      31.950  49.510  71.390  1.00  0.00           C
ATOM   1459  HE2 TYR A 679      31.230  48.840  71.840  1.00  0.00           H
ATOM   1460  C   TYR A 679      30.980  53.570  69.190  1.00  0.00           C
ATOM   1461  O   TYR A 679      30.260  53.550  70.170  1.00  0.00           O
ATOM   1462  N   LYS A 680      31.750  54.660  68.980  1.00  0.00           N
ATOM   1463  HN  LYS A 680      32.490  54.660  68.330  1.00  0.00           H
ATOM   1464  CA  LYS A 680      31.640  55.820  69.800  1.00  0.00           C
ATOM   1465  HA  LYS A 680      31.840  55.460  70.810  1.00  0.00           H
ATOM   1466  CB  LYS A 680      32.690  56.800  69.390  1.00  0.00           C
ATOM   1467  HB1 LYS A 680      32.600  56.910  68.300  1.00  0.00           H
ATOM   1468  HB2 LYS A 680      33.590  56.170  69.580  1.00  0.00           H
ATOM   1469  CG  LYS A 680      32.770  58.080  70.270  1.00  0.00           C
ATOM   1470  HG1 LYS A 680      31.950  58.830  70.250  1.00  0.00           H
ATOM   1471  HG2 LYS A 680      33.650  58.680  69.940  1.00  0.00           H
ATOM   1472  CD  LYS A 680      32.950  57.650  71.730  1.00  0.00           C
ATOM   1473  HD1 LYS A 680      33.640  56.780  71.740  1.00  0.00           H
ATOM   1474  HD2 LYS A 680      31.980  57.380  72.180  1.00  0.00           H
ATOM   1475  CE  LYS A 680      33.760  58.480  72.760  1.00  0.00           C
ATOM   1476  HE1 LYS A 680      34.620  58.920  72.210  1.00  0.00           H
ATOM   1477  HE2 LYS A 680      33.980  57.850  73.650  1.00  0.00           H
ATOM   1478  NZ  LYS A 680      32.880  59.580  73.380  1.00  0.00           N
ATOM   1479  HZ1 LYS A 680      32.810  60.300  72.640  1.00  0.00           H
ATOM   1480  HZ2 LYS A 680      33.350  59.940  74.230  1.00  0.00           H
ATOM   1481  HZ3 LYS A 680      31.960  59.150  73.640  1.00  0.00           H
ATOM   1482  C   LYS A 680      30.250  56.430  69.770  1.00  0.00           C
ATOM   1483  O   LYS A 680      29.780  56.830  70.800  1.00  0.00           O
ATOM   1484  N   PHE A 681      29.630  56.550  68.620  1.00  0.00           N
ATOM   1485  HN  PHE A 681      30.110  56.260  67.790  1.00  0.00           H
ATOM   1486  CA  PHE A 681      28.250  57.050  68.540  1.00  0.00           C
ATOM   1487  HA  PHE A 681      28.160  57.960  69.120  1.00  0.00           H
ATOM   1488  CB  PHE A 681      27.980  57.540  67.120  1.00  0.00           C
ATOM   1489  HB1 PHE A 681      28.650  57.070  66.360  1.00  0.00           H
ATOM   1490  HB2 PHE A 681      28.000  58.640  67.010  1.00  0.00           H
ATOM   1491  CG  PHE A 681      26.600  57.120  66.590  1.00  0.00           C
ATOM   1492  CD1 PHE A 681      26.230  55.820  66.120  1.00  0.00           C
ATOM   1493  HD1 PHE A 681      26.920  54.990  66.180  1.00  0.00           H
ATOM   1494  CE1 PHE A 681      24.930  55.550  65.700  1.00  0.00           C
ATOM   1495  HE1 PHE A 681      24.750  54.580  65.240  1.00  0.00           H
ATOM   1496  CZ  PHE A 681      23.930  56.530  65.820  1.00  0.00           C
ATOM   1497  HZ  PHE A 681      22.890  56.450  65.530  1.00  0.00           H
ATOM   1498  CD2 PHE A 681      25.580  58.050  66.730  1.00  0.00           C
ATOM   1499  HD2 PHE A 681      25.710  59.070  67.090  1.00  0.00           H
ATOM   1500  CE2 PHE A 681      24.250  57.810  66.320  1.00  0.00           C
ATOM   1501  HE2 PHE A 681      23.450  58.520  66.200  1.00  0.00           H
ATOM   1502  C   PHE A 681      27.250  56.100  69.180  1.00  0.00           C
ATOM   1503  O   PHE A 681      26.380  56.560  69.880  1.00  0.00           O
ATOM   1504  N   CYS A 682      27.360  54.780  69.040  1.00  0.00           N
ATOM   1505  HN  CYS A 682      28.040  54.430  68.410  1.00  0.00           H
ATOM   1506  CA  CYS A 682      26.490  53.840  69.640  1.00  0.00           C
ATOM   1507  HA  CYS A 682      25.480  54.070  69.340  1.00  0.00           H
ATOM   1508  CB  CYS A 682      26.780  52.420  69.160  1.00  0.00           C
ATOM   1509  HB1 CYS A 682      26.330  51.580  69.740  1.00  0.00           H
ATOM   1510  HB2 CYS A 682      27.880  52.220  69.210  1.00  0.00           H
ATOM   1511  SG  CYS A 682      26.390  52.210  67.380  1.00  0.00           S
ATOM   1512  HG1 CYS A 682      27.480  52.810  66.950  1.00  0.00           H
ATOM   1513  C   CYS A 682      26.610  53.690  71.150  1.00  0.00           C
ATOM   1514  O   CYS A 682      25.590  53.370  71.850  1.00  0.00           O
ATOM   1515  N   ARG A 683      27.850  53.800  71.650  1.00  0.00           N
ATOM   1516  HN  ARG A 683      28.590  53.910  71.000  1.00  0.00           H
ATOM   1517  CA  ARG A 683      28.150  53.750  73.090  1.00  0.00           C
ATOM   1518  HA  ARG A 683      27.800  52.840  73.550  1.00  0.00           H
ATOM   1519  CB  ARG A 683      29.670  53.750  73.230  1.00  0.00           C
ATOM   1520  HB1 ARG A 683      30.050  53.950  74.250  1.00  0.00           H
ATOM   1521  HB2 ARG A 683      30.200  54.480  72.570  1.00  0.00           H
ATOM   1522  CG  ARG A 683      30.200  52.290  73.000  1.00  0.00           C
ATOM   1523  HG1 ARG A 683      31.270  52.460  72.780  1.00  0.00           H
ATOM   1524  HG2 ARG A 683      29.720  51.890  72.080  1.00  0.00           H
ATOM   1525  CD  ARG A 683      29.980  51.210  74.120  1.00  0.00           C
ATOM   1526  HD1 ARG A 683      30.380  50.220  73.810  1.00  0.00           H
ATOM   1527  HD2 ARG A 683      28.880  51.140  74.240  1.00  0.00           H
ATOM   1528  NE  ARG A 683      30.670  51.580  75.400  1.00  0.00           N
ATOM   1529  HE  ARG A 683      31.620  51.910  75.380  1.00  0.00           H
ATOM   1530  CZ  ARG A 683      30.140  51.860  76.570  1.00  0.00           C
ATOM   1531  NH1 ARG A 683      28.860  51.640  76.910  1.00  0.00           N
ATOM   1532 HH11 ARG A 683      28.620  50.730  76.540  1.00  0.00           H
ATOM   1533 HH12 ARG A 683      28.490  51.900  77.800  1.00  0.00           H
ATOM   1534  NH2 ARG A 683      30.950  52.400  77.490  1.00  0.00           N
ATOM   1535 HH21 ARG A 683      30.700  52.940  78.290  1.00  0.00           H
ATOM   1536 HH22 ARG A 683      31.920  52.410  77.230  1.00  0.00           H
ATOM   1537  C   ARG A 683      27.540  54.920  73.870  1.00  0.00           C
ATOM   1538  O   ARG A 683      27.000  54.690  74.920  1.00  0.00           O
ATOM   1539  N   ASP A 684      27.650  56.110  73.330  1.00  0.00           N
ATOM   1540  HN  ASP A 684      28.080  56.260  72.450  1.00  0.00           H
ATOM   1541  CA  ASP A 684      26.970  57.160  74.110  1.00  0.00           C
ATOM   1542  HA  ASP A 684      27.020  57.070  75.180  1.00  0.00           H
ATOM   1543  CB  ASP A 684      27.570  58.540  73.700  1.00  0.00           C
ATOM   1544  HB1 ASP A 684      26.930  59.380  74.060  1.00  0.00           H
ATOM   1545  HB2 ASP A 684      27.570  58.620  72.590  1.00  0.00           H
ATOM   1546  CG  ASP A 684      28.960  58.740  74.270  1.00  0.00           C
ATOM   1547  OD1 ASP A 684      29.820  59.370  73.630  1.00  0.00           O
ATOM   1548  OD2 ASP A 684      29.220  58.360  75.470  1.00  0.00           O
ATOM   1549  C   ASP A 684      25.450  57.370  73.760  1.00  0.00           C
ATOM   1550  O   ASP A 684      24.710  57.720  74.660  1.00  0.00           O
ATOM   1551  N   TYR A 685      24.890  57.110  72.610  1.00  0.00           N
ATOM   1552  HN  TYR A 685      25.440  56.850  71.820  1.00  0.00           H
ATOM   1553  CA  TYR A 685      23.470  57.230  72.290  1.00  0.00           C
ATOM   1554  HA  TYR A 685      23.110  58.210  72.560  1.00  0.00           H
ATOM   1555  CB  TYR A 685      23.360  57.360  70.810  1.00  0.00           C
ATOM   1556  HB1 TYR A 685      23.860  56.570  70.210  1.00  0.00           H
ATOM   1557  HB2 TYR A 685      23.870  58.300  70.520  1.00  0.00           H
ATOM   1558  CG  TYR A 685      21.930  57.510  70.350  1.00  0.00           C
ATOM   1559  CD1 TYR A 685      20.920  58.270  70.990  1.00  0.00           C
ATOM   1560  HD1 TYR A 685      21.120  58.850  71.890  1.00  0.00           H
ATOM   1561  CE1 TYR A 685      19.660  58.490  70.410  1.00  0.00           C
ATOM   1562  HE1 TYR A 685      18.940  59.100  70.930  1.00  0.00           H
ATOM   1563  CZ  TYR A 685      19.440  58.010  69.170  1.00  0.00           C
ATOM   1564  OH  TYR A 685      18.200  58.350  68.620  1.00  0.00           O
ATOM   1565  HH  TYR A 685      17.440  58.220  69.180  1.00  0.00           H
ATOM   1566  CD2 TYR A 685      21.590  56.940  69.110  1.00  0.00           C
ATOM   1567  HD2 TYR A 685      22.350  56.330  68.630  1.00  0.00           H
ATOM   1568  CE2 TYR A 685      20.360  57.110  68.540  1.00  0.00           C
ATOM   1569  HE2 TYR A 685      20.150  56.710  67.570  1.00  0.00           H
ATOM   1570  C   TYR A 685      22.720  55.990  72.890  1.00  0.00           C
ATOM   1571  O   TYR A 685      21.500  55.940  72.970  1.00  0.00           O
ATOM   1572  N   GLN A 686      23.440  54.880  73.260  1.00  0.00           N
ATOM   1573  HN  GLN A 686      24.430  54.820  73.150  1.00  0.00           H
ATOM   1574  CA  GLN A 686      22.930  53.720  73.910  1.00  0.00           C
ATOM   1575  HA  GLN A 686      23.830  53.180  74.170  1.00  0.00           H
ATOM   1576  CB  GLN A 686      22.510  54.120  75.350  1.00  0.00           C
ATOM   1577  HB1 GLN A 686      22.080  53.210  75.820  1.00  0.00           H
ATOM   1578  HB2 GLN A 686      21.720  54.900  75.300  1.00  0.00           H
ATOM   1579  CG  GLN A 686      23.650  54.660  76.290  1.00  0.00           C
ATOM   1580  HG1 GLN A 686      23.830  55.680  75.860  1.00  0.00           H
ATOM   1581  HG2 GLN A 686      24.610  54.100  76.240  1.00  0.00           H
ATOM   1582  CD  GLN A 686      23.220  54.680  77.780  1.00  0.00           C
ATOM   1583  OE1 GLN A 686      23.380  55.660  78.510  1.00  0.00           O
ATOM   1584  NE2 GLN A 686      22.850  53.500  78.360  1.00  0.00           N
ATOM   1585 HE21 GLN A 686      22.580  53.460  79.320  1.00  0.00           H
ATOM   1586 HE22 GLN A 686      22.890  52.690  77.770  1.00  0.00           H
ATOM   1587  C   GLN A 686      22.140  52.650  73.070  1.00  0.00           C
ATOM   1588  O   GLN A 686      21.280  51.950  73.550  1.00  0.00           O
ATOM   1589  N   LEU A 687      22.310  52.650  71.760  1.00  0.00           N
ATOM   1590  HN  LEU A 687      23.030  53.230  71.360  1.00  0.00           H
ATOM   1591  CA  LEU A 687      21.670  51.600  70.890  1.00  0.00           C
ATOM   1592  HA  LEU A 687      20.660  51.510  71.240  1.00  0.00           H
ATOM   1593  CB  LEU A 687      21.670  52.080  69.400  1.00  0.00           C
ATOM   1594  HB1 LEU A 687      21.190  51.320  68.750  1.00  0.00           H
ATOM   1595  HB2 LEU A 687      22.760  52.160  69.190  1.00  0.00           H
ATOM   1596  CG  LEU A 687      21.100  53.450  69.030  1.00  0.00           C
ATOM   1597  HG  LEU A 687      21.820  54.240  69.310  1.00  0.00           H
ATOM   1598  CD1 LEU A 687      20.840  53.510  67.520  1.00  0.00           C
ATOM   1599 HD11 LEU A 687      21.800  53.270  67.010  1.00  0.00           H
ATOM   1600 HD12 LEU A 687      20.650  54.570  67.220  1.00  0.00           H
ATOM   1601 HD13 LEU A 687      19.990  52.850  67.230  1.00  0.00           H
ATOM   1602  CD2 LEU A 687      19.830  53.750  69.830  1.00  0.00           C
ATOM   1603 HD21 LEU A 687      19.040  52.970  69.700  1.00  0.00           H
ATOM   1604 HD22 LEU A 687      19.380  54.730  69.620  1.00  0.00           H
ATOM   1605 HD23 LEU A 687      20.060  53.770  70.910  1.00  0.00           H
ATOM   1606  C   LEU A 687      22.250  50.140  71.030  1.00  0.00           C
ATOM   1607  O   LEU A 687      23.300  49.870  71.600  1.00  0.00           O
ATOM   1608  N   SER A 688      21.540  49.250  70.390  1.00  0.00           N
ATOM   1609  HN  SER A 688      20.640  49.360  69.990  1.00  0.00           H
ATOM   1610  CA  SER A 688      22.130  47.920  70.210  1.00  0.00           C
ATOM   1611  HA  SER A 688      22.640  47.550  71.090  1.00  0.00           H
ATOM   1612  CB  SER A 688      20.900  46.900  69.840  1.00  0.00           C
ATOM   1613  HB1 SER A 688      21.440  45.930  69.800  1.00  0.00           H
ATOM   1614  HB2 SER A 688      20.390  47.110  68.880  1.00  0.00           H
ATOM   1615  OG  SER A 688      20.050  46.840  70.960  1.00  0.00           O
ATOM   1616  HG1 SER A 688      20.240  45.990  71.360  1.00  0.00           H
ATOM   1617  C   SER A 688      23.180  47.990  69.100  1.00  0.00           C
ATOM   1618  O   SER A 688      22.940  48.120  67.880  1.00  0.00           O
ATOM   1619  N   TYR A 689      24.430  47.730  69.530  1.00  0.00           N
ATOM   1620  HN  TYR A 689      24.610  47.200  70.350  1.00  0.00           H
ATOM   1621  CA  TYR A 689      25.640  47.980  68.690  1.00  0.00           C
ATOM   1622  HA  TYR A 689      25.280  48.890  68.200  1.00  0.00           H
ATOM   1623  CB  TYR A 689      26.890  48.390  69.560  1.00  0.00           C
ATOM   1624  HB1 TYR A 689      26.830  47.970  70.590  1.00  0.00           H
ATOM   1625  HB2 TYR A 689      26.800  49.470  69.760  1.00  0.00           H
ATOM   1626  CG  TYR A 689      28.200  48.260  68.870  1.00  0.00           C
ATOM   1627  CD1 TYR A 689      28.630  49.140  67.840  1.00  0.00           C
ATOM   1628  HD1 TYR A 689      28.010  49.950  67.500  1.00  0.00           H
ATOM   1629  CE1 TYR A 689      29.850  49.030  67.220  1.00  0.00           C
ATOM   1630  HE1 TYR A 689      30.200  49.670  66.420  1.00  0.00           H
ATOM   1631  CZ  TYR A 689      30.650  47.940  67.650  1.00  0.00           C
ATOM   1632  OH  TYR A 689      31.890  47.680  66.990  1.00  0.00           O
ATOM   1633  HH  TYR A 689      32.100  48.350  66.320  1.00  0.00           H
ATOM   1634  CD2 TYR A 689      28.940  47.120  69.140  1.00  0.00           C
ATOM   1635  HD2 TYR A 689      28.520  46.370  69.800  1.00  0.00           H
ATOM   1636  CE2 TYR A 689      30.170  46.970  68.490  1.00  0.00           C
ATOM   1637  HE2 TYR A 689      30.660  46.020  68.590  1.00  0.00           H
ATOM   1638  C   TYR A 689      25.760  46.900  67.630  1.00  0.00           C
ATOM   1639  O   TYR A 689      25.830  47.250  66.410  1.00  0.00           O
ATOM   1640  N   LEU A 690      25.950  45.710  67.980  1.00  0.00           N
ATOM   1641  HN  LEU A 690      25.800  45.380  68.900  1.00  0.00           H
ATOM   1642  CA  LEU A 690      26.270  44.560  67.040  1.00  0.00           C
ATOM   1643  HA  LEU A 690      27.120  44.860  66.440  1.00  0.00           H
ATOM   1644  CB  LEU A 690      26.570  43.280  67.830  1.00  0.00           C
ATOM   1645  HB1 LEU A 690      26.560  42.480  67.060  1.00  0.00           H
ATOM   1646  HB2 LEU A 690      25.780  43.070  68.580  1.00  0.00           H
ATOM   1647  CG  LEU A 690      28.030  43.240  68.410  1.00  0.00           C
ATOM   1648  HG  LEU A 690      27.920  43.850  69.330  1.00  0.00           H
ATOM   1649  CD1 LEU A 690      28.490  41.790  68.830  1.00  0.00           C
ATOM   1650 HD11 LEU A 690      27.710  41.410  69.530  1.00  0.00           H
ATOM   1651 HD12 LEU A 690      29.500  41.780  69.270  1.00  0.00           H
ATOM   1652 HD13 LEU A 690      28.460  41.130  67.940  1.00  0.00           H
ATOM   1653  CD2 LEU A 690      29.150  43.670  67.550  1.00  0.00           C
ATOM   1654 HD21 LEU A 690      30.150  43.280  67.860  1.00  0.00           H
ATOM   1655 HD22 LEU A 690      29.260  44.740  67.290  1.00  0.00           H
ATOM   1656 HD23 LEU A 690      28.970  43.190  66.570  1.00  0.00           H
ATOM   1657  C   LEU A 690      25.240  44.310  65.920  1.00  0.00           C
ATOM   1658  O   LEU A 690      25.560  44.260  64.730  1.00  0.00           O
ATOM   1659  N   SER A 691      23.930  44.240  66.270  1.00  0.00           N
ATOM   1660  HN  SER A 691      23.680  44.040  67.230  1.00  0.00           H
ATOM   1661  CA  SER A 691      22.870  44.180  65.230  1.00  0.00           C
ATOM   1662  HA  SER A 691      22.980  43.270  64.650  1.00  0.00           H
ATOM   1663  CB  SER A 691      21.460  44.150  65.870  1.00  0.00           C
ATOM   1664  HB1 SER A 691      21.400  44.990  66.600  1.00  0.00           H
ATOM   1665  HB2 SER A 691      21.390  43.250  66.510  1.00  0.00           H
ATOM   1666  OG  SER A 691      20.430  44.180  64.950  1.00  0.00           O
ATOM   1667  HG1 SER A 691      20.350  45.100  64.690  1.00  0.00           H
ATOM   1668  C   SER A 691      22.950  45.350  64.220  1.00  0.00           C
ATOM   1669  O   SER A 691      22.770  45.180  63.000  1.00  0.00           O
ATOM   1670  N   LEU A 692      23.080  46.550  64.710  1.00  0.00           N
ATOM   1671  HN  LEU A 692      23.200  46.720  65.690  1.00  0.00           H
ATOM   1672  CA  LEU A 692      23.230  47.710  63.830  1.00  0.00           C
ATOM   1673  HA  LEU A 692      22.330  47.730  63.230  1.00  0.00           H
ATOM   1674  CB  LEU A 692      23.360  49.050  64.620  1.00  0.00           C
ATOM   1675  HB1 LEU A 692      24.320  48.980  65.160  1.00  0.00           H
ATOM   1676  HB2 LEU A 692      22.410  49.130  65.200  1.00  0.00           H
ATOM   1677  CG  LEU A 692      23.550  50.370  63.840  1.00  0.00           C
ATOM   1678  HG  LEU A 692      24.570  50.400  63.400  1.00  0.00           H
ATOM   1679  CD1 LEU A 692      22.540  50.620  62.720  1.00  0.00           C
ATOM   1680 HD11 LEU A 692      22.840  51.550  62.200  1.00  0.00           H
ATOM   1681 HD12 LEU A 692      21.540  50.890  63.150  1.00  0.00           H
ATOM   1682 HD13 LEU A 692      22.440  49.790  61.990  1.00  0.00           H
ATOM   1683  CD2 LEU A 692      23.550  51.550  64.780  1.00  0.00           C
ATOM   1684 HD21 LEU A 692      22.480  51.690  65.090  1.00  0.00           H
ATOM   1685 HD22 LEU A 692      23.870  52.470  64.230  1.00  0.00           H
ATOM   1686 HD23 LEU A 692      24.200  51.390  65.660  1.00  0.00           H
ATOM   1687  C   LEU A 692      24.430  47.560  62.860  1.00  0.00           C
ATOM   1688  O   LEU A 692      24.150  47.850  61.650  1.00  0.00           O
ATOM   1689  N   ARG A 693      25.610  47.140  63.300  1.00  0.00           N
ATOM   1690  HN  ARG A 693      25.700  46.810  64.240  1.00  0.00           H
ATOM   1691  CA  ARG A 693      26.710  46.800  62.450  1.00  0.00           C
ATOM   1692  HA  ARG A 693      26.920  47.660  61.820  1.00  0.00           H
ATOM   1693  CB  ARG A 693      27.970  46.480  63.320  1.00  0.00           C
ATOM   1694  HB1 ARG A 693      27.820  45.560  63.910  1.00  0.00           H
ATOM   1695  HB2 ARG A 693      28.070  47.350  63.990  1.00  0.00           H
ATOM   1696  CG  ARG A 693      29.270  46.290  62.520  1.00  0.00           C
ATOM   1697  HG1 ARG A 693      29.530  47.310  62.140  1.00  0.00           H
ATOM   1698  HG2 ARG A 693      29.150  45.680  61.590  1.00  0.00           H
ATOM   1699  CD  ARG A 693      30.470  45.840  63.430  1.00  0.00           C
ATOM   1700  HD1 ARG A 693      30.510  46.460  64.360  1.00  0.00           H
ATOM   1701  HD2 ARG A 693      31.410  46.030  62.850  1.00  0.00           H
ATOM   1702  NE  ARG A 693      30.170  44.410  63.840  1.00  0.00           N
ATOM   1703  HE  ARG A 693      29.260  44.150  64.150  1.00  0.00           H
ATOM   1704  CZ  ARG A 693      31.040  43.520  64.170  1.00  0.00           C
ATOM   1705  NH1 ARG A 693      32.300  43.690  64.360  1.00  0.00           N
ATOM   1706 HH11 ARG A 693      32.880  43.150  64.980  1.00  0.00           H
ATOM   1707 HH12 ARG A 693      32.670  44.610  64.190  1.00  0.00           H
ATOM   1708  NH2 ARG A 693      30.540  42.360  64.520  1.00  0.00           N
ATOM   1709 HH21 ARG A 693      29.570  42.190  64.480  1.00  0.00           H
ATOM   1710 HH22 ARG A 693      31.260  41.710  64.790  1.00  0.00           H
ATOM   1711  C   ARG A 693      26.450  45.770  61.410  1.00  0.00           C
ATOM   1712  O   ARG A 693      26.690  45.950  60.220  1.00  0.00           O
ATOM   1713  N   THR A 694      25.770  44.640  61.790  1.00  0.00           N
ATOM   1714  HN  THR A 694      25.700  44.520  62.770  1.00  0.00           H
ATOM   1715  CA  THR A 694      25.330  43.600  60.890  1.00  0.00           C
ATOM   1716  HA  THR A 694      26.250  43.200  60.470  1.00  0.00           H
ATOM   1717  CB  THR A 694      24.630  42.410  61.540  1.00  0.00           C
ATOM   1718  HB  THR A 694      23.600  42.700  61.870  1.00  0.00           H
ATOM   1719  OG1 THR A 694      25.430  42.080  62.680  1.00  0.00           O
ATOM   1720  HG1 THR A 694      24.790  41.530  63.160  1.00  0.00           H
ATOM   1721  CG2 THR A 694      24.600  41.160  60.630  1.00  0.00           C
ATOM   1722 HG21 THR A 694      25.640  41.030  60.260  1.00  0.00           H
ATOM   1723 HG22 THR A 694      23.930  41.340  59.760  1.00  0.00           H
ATOM   1724 HG23 THR A 694      24.290  40.180  61.060  1.00  0.00           H
ATOM   1725  C   THR A 694      24.340  44.140  59.830  1.00  0.00           C
ATOM   1726  O   THR A 694      24.400  43.930  58.660  1.00  0.00           O
ATOM   1727  N   SER A 695      23.420  44.940  60.250  1.00  0.00           N
ATOM   1728  HN  SER A 695      23.270  45.180  61.200  1.00  0.00           H
ATOM   1729  CA  SER A 695      22.380  45.440  59.270  1.00  0.00           C
ATOM   1730  HA  SER A 695      21.940  44.620  58.730  1.00  0.00           H
ATOM   1731  CB  SER A 695      21.280  46.140  60.010  1.00  0.00           C
ATOM   1732  HB1 SER A 695      20.450  46.520  59.350  1.00  0.00           H
ATOM   1733  HB2 SER A 695      21.660  47.000  60.590  1.00  0.00           H
ATOM   1734  OG  SER A 695      20.720  45.260  61.000  1.00  0.00           O
ATOM   1735  HG1 SER A 695      21.340  45.290  61.740  1.00  0.00           H
ATOM   1736  C   SER A 695      22.930  46.490  58.290  1.00  0.00           C
ATOM   1737  O   SER A 695      22.610  46.450  57.100  1.00  0.00           O
ATOM   1738  N   ILE A 696      23.820  47.340  58.760  1.00  0.00           N
ATOM   1739  HN  ILE A 696      23.920  47.250  59.750  1.00  0.00           H
ATOM   1740  CA  ILE A 696      24.750  48.150  57.950  1.00  0.00           C
ATOM   1741  HA  ILE A 696      24.180  48.840  57.340  1.00  0.00           H
ATOM   1742  CB  ILE A 696      25.680  49.030  58.710  1.00  0.00           C
ATOM   1743  HB  ILE A 696      26.020  48.500  59.630  1.00  0.00           H
ATOM   1744  CG2 ILE A 696      26.900  49.620  57.960  1.00  0.00           C
ATOM   1745 HG21 ILE A 696      27.430  48.730  57.520  1.00  0.00           H
ATOM   1746 HG22 ILE A 696      27.590  50.140  58.670  1.00  0.00           H
ATOM   1747 HG23 ILE A 696      26.550  50.250  57.110  1.00  0.00           H
ATOM   1748  CG1 ILE A 696      24.910  50.280  59.280  1.00  0.00           C
ATOM   1749 HG11 ILE A 696      23.930  50.010  59.720  1.00  0.00           H
ATOM   1750 HG12 ILE A 696      24.740  51.030  58.480  1.00  0.00           H
ATOM   1751  CD  ILE A 696      25.700  50.960  60.470  1.00  0.00           C
ATOM   1752  HD1 ILE A 696      26.790  50.850  60.290  1.00  0.00           H
ATOM   1753  HD2 ILE A 696      25.430  50.610  61.490  1.00  0.00           H
ATOM   1754  HD3 ILE A 696      25.390  52.020  60.570  1.00  0.00           H
ATOM   1755  C   ILE A 696      25.590  47.290  57.020  1.00  0.00           C
ATOM   1756  O   ILE A 696      25.800  47.650  55.900  1.00  0.00           O
ATOM   1757  N   GLY A 697      26.120  46.090  57.450  1.00  0.00           N
ATOM   1758  HN  GLY A 697      25.980  45.860  58.400  1.00  0.00           H
ATOM   1759  CA  GLY A 697      26.930  45.220  56.560  1.00  0.00           C
ATOM   1760  HA1 GLY A 697      27.330  44.430  57.190  1.00  0.00           H
ATOM   1761  HA2 GLY A 697      27.760  45.720  56.070  1.00  0.00           H
ATOM   1762  C   GLY A 697      26.120  44.640  55.490  1.00  0.00           C
ATOM   1763  O   GLY A 697      26.620  44.610  54.350  1.00  0.00           O
ATOM   1764  N   LEU A 698      24.880  44.190  55.780  1.00  0.00           N
ATOM   1765  HN  LEU A 698      24.590  44.210  56.730  1.00  0.00           H
ATOM   1766  CA  LEU A 698      23.870  43.720  54.850  1.00  0.00           C
ATOM   1767  HA  LEU A 698      24.270  42.950  54.200  1.00  0.00           H
ATOM   1768  CB  LEU A 698      22.660  43.220  55.590  1.00  0.00           C
ATOM   1769  HB1 LEU A 698      21.760  43.180  54.940  1.00  0.00           H
ATOM   1770  HB2 LEU A 698      22.400  43.890  56.430  1.00  0.00           H
ATOM   1771  CG  LEU A 698      22.890  41.840  56.210  1.00  0.00           C
ATOM   1772  HG  LEU A 698      23.850  41.910  56.760  1.00  0.00           H
ATOM   1773  CD1 LEU A 698      21.870  41.430  57.290  1.00  0.00           C
ATOM   1774 HD11 LEU A 698      20.840  41.730  57.000  1.00  0.00           H
ATOM   1775 HD12 LEU A 698      22.110  42.020  58.210  1.00  0.00           H
ATOM   1776 HD13 LEU A 698      21.740  40.340  57.400  1.00  0.00           H
ATOM   1777  CD2 LEU A 698      23.030  40.670  55.230  1.00  0.00           C
ATOM   1778 HD21 LEU A 698      24.070  40.670  54.840  1.00  0.00           H
ATOM   1779 HD22 LEU A 698      22.280  40.590  54.400  1.00  0.00           H
ATOM   1780 HD23 LEU A 698      22.990  39.730  55.810  1.00  0.00           H
ATOM   1781  C   LEU A 698      23.500  44.850  53.910  1.00  0.00           C
ATOM   1782  O   LEU A 698      23.330  44.650  52.720  1.00  0.00           O
ATOM   1783  N   TRP A 699      23.240  46.070  54.370  1.00  0.00           N
ATOM   1784  HN  TRP A 699      22.950  46.220  55.320  1.00  0.00           H
ATOM   1785  CA  TRP A 699      22.960  47.170  53.500  1.00  0.00           C
ATOM   1786  HA  TRP A 699      22.220  46.850  52.770  1.00  0.00           H
ATOM   1787  CB  TRP A 699      22.510  48.390  54.320  1.00  0.00           C
ATOM   1788  HB1 TRP A 699      22.690  49.320  53.740  1.00  0.00           H
ATOM   1789  HB2 TRP A 699      23.170  48.500  55.200  1.00  0.00           H
ATOM   1790  CG  TRP A 699      21.090  48.470  54.750  1.00  0.00           C
ATOM   1791  CD1 TRP A 699      20.530  48.560  55.990  1.00  0.00           C
ATOM   1792  HD1 TRP A 699      20.990  48.460  56.960  1.00  0.00           H
ATOM   1793  NE1 TRP A 699      19.160  48.900  55.910  1.00  0.00           N
ATOM   1794  HE1 TRP A 699      18.650  49.320  56.630  1.00  0.00           H
ATOM   1795  CE2 TRP A 699      18.820  48.960  54.580  1.00  0.00           C
ATOM   1796  CD2 TRP A 699      20.000  48.770  53.840  1.00  0.00           C
ATOM   1797  CE3 TRP A 699      19.970  48.860  52.410  1.00  0.00           C
ATOM   1798  HE3 TRP A 699      20.910  48.730  51.880  1.00  0.00           H
ATOM   1799  CZ3 TRP A 699      18.690  48.970  51.820  1.00  0.00           C
ATOM   1800  HZ3 TRP A 699      18.570  49.110  50.750  1.00  0.00           H
ATOM   1801  CZ2 TRP A 699      17.600  48.990  53.920  1.00  0.00           C
ATOM   1802  HZ2 TRP A 699      16.690  49.040  54.510  1.00  0.00           H
ATOM   1803  CH2 TRP A 699      17.540  49.130  52.570  1.00  0.00           C
ATOM   1804  HH2 TRP A 699      16.580  49.090  52.060  1.00  0.00           H
ATOM   1805  C   TRP A 699      24.150  47.590  52.610  1.00  0.00           C
ATOM   1806  O   TRP A 699      23.950  48.150  51.510  1.00  0.00           O
ATOM   1807  N   THR A 700      25.380  47.480  53.100  1.00  0.00           N
ATOM   1808  HN  THR A 700      25.560  47.140  54.030  1.00  0.00           H
ATOM   1809  CA  THR A 700      26.590  47.760  52.350  1.00  0.00           C
ATOM   1810  HA  THR A 700      26.460  48.730  51.890  1.00  0.00           H
ATOM   1811  CB  THR A 700      27.890  47.790  53.270  1.00  0.00           C
ATOM   1812  HB  THR A 700      28.090  46.770  53.670  1.00  0.00           H
ATOM   1813  OG1 THR A 700      27.720  48.690  54.340  1.00  0.00           O
ATOM   1814  HG1 THR A 700      26.990  48.390  54.880  1.00  0.00           H
ATOM   1815  CG2 THR A 700      29.200  48.170  52.570  1.00  0.00           C
ATOM   1816 HG21 THR A 700      29.770  47.260  52.300  1.00  0.00           H
ATOM   1817 HG22 THR A 700      29.870  48.670  53.310  1.00  0.00           H
ATOM   1818 HG23 THR A 700      29.130  48.800  51.650  1.00  0.00           H
ATOM   1819  C   THR A 700      26.820  46.610  51.350  1.00  0.00           C
ATOM   1820  O   THR A 700      27.130  46.930  50.190  1.00  0.00           O
ATOM   1821  N   SER A 701      26.660  45.320  51.570  1.00  0.00           N
ATOM   1822  HN  SER A 701      26.400  44.960  52.450  1.00  0.00           H
ATOM   1823  CA  SER A 701      26.470  44.350  50.520  1.00  0.00           C
ATOM   1824  HA  SER A 701      27.420  44.290  50.000  1.00  0.00           H
ATOM   1825  CB  SER A 701      26.220  42.910  51.060  1.00  0.00           C
ATOM   1826  HB1 SER A 701      27.220  42.620  51.440  1.00  0.00           H
ATOM   1827  HB2 SER A 701      26.080  42.230  50.200  1.00  0.00           H
ATOM   1828  OG  SER A 701      25.350  42.830  52.140  1.00  0.00           O
ATOM   1829  HG1 SER A 701      24.580  43.400  52.020  1.00  0.00           H
ATOM   1830  C   SER A 701      25.390  44.640  49.510  1.00  0.00           C
ATOM   1831  O   SER A 701      25.640  44.460  48.310  1.00  0.00           O
ATOM   1832  N   PHE A 702      24.210  45.110  49.820  1.00  0.00           N
ATOM   1833  HN  PHE A 702      23.890  45.180  50.760  1.00  0.00           H
ATOM   1834  CA  PHE A 702      23.150  45.470  48.860  1.00  0.00           C
ATOM   1835  HA  PHE A 702      23.000  44.510  48.360  1.00  0.00           H
ATOM   1836  CB  PHE A 702      21.850  45.840  49.730  1.00  0.00           C
ATOM   1837  HB1 PHE A 702      21.850  46.870  50.170  1.00  0.00           H
ATOM   1838  HB2 PHE A 702      21.850  45.080  50.540  1.00  0.00           H
ATOM   1839  CG  PHE A 702      20.480  45.630  49.070  1.00  0.00           C
ATOM   1840  CD1 PHE A 702      20.030  44.330  48.810  1.00  0.00           C
ATOM   1841  HD1 PHE A 702      20.580  43.470  49.150  1.00  0.00           H
ATOM   1842  CE1 PHE A 702      18.660  44.170  48.300  1.00  0.00           C
ATOM   1843  HE1 PHE A 702      18.400  43.120  48.170  1.00  0.00           H
ATOM   1844  CZ  PHE A 702      17.910  45.390  47.970  1.00  0.00           C
ATOM   1845  HZ  PHE A 702      16.950  45.210  47.510  1.00  0.00           H
ATOM   1846  CD2 PHE A 702      19.690  46.760  48.800  1.00  0.00           C
ATOM   1847  HD2 PHE A 702      20.050  47.750  49.000  1.00  0.00           H
ATOM   1848  CE2 PHE A 702      18.450  46.630  48.250  1.00  0.00           C
ATOM   1849  HE2 PHE A 702      17.910  47.520  47.950  1.00  0.00           H
ATOM   1850  C   PHE A 702      23.420  46.640  47.900  1.00  0.00           C
ATOM   1851  O   PHE A 702      23.300  46.520  46.690  1.00  0.00           O
ATOM   1852  N   LEU A 703      23.930  47.700  48.450  1.00  0.00           N
ATOM   1853  HN  LEU A 703      24.220  47.650  49.410  1.00  0.00           H
ATOM   1854  CA  LEU A 703      24.370  48.930  47.780  1.00  0.00           C
ATOM   1855  HA  LEU A 703      23.610  49.240  47.070  1.00  0.00           H
ATOM   1856  CB  LEU A 703      24.500  50.070  48.810  1.00  0.00           C
ATOM   1857  HB1 LEU A 703      24.890  50.910  48.210  1.00  0.00           H
ATOM   1858  HB2 LEU A 703      25.190  49.670  49.570  1.00  0.00           H
ATOM   1859  CG  LEU A 703      23.160  50.550  49.390  1.00  0.00           C
ATOM   1860  HG  LEU A 703      22.630  49.750  49.970  1.00  0.00           H
ATOM   1861  CD1 LEU A 703      23.510  51.660  50.390  1.00  0.00           C
ATOM   1862 HD11 LEU A 703      22.660  51.960  51.040  1.00  0.00           H
ATOM   1863 HD12 LEU A 703      23.940  52.550  49.880  1.00  0.00           H
ATOM   1864 HD13 LEU A 703      24.230  51.260  51.150  1.00  0.00           H
ATOM   1865  CD2 LEU A 703      22.090  51.130  48.460  1.00  0.00           C
ATOM   1866 HD21 LEU A 703      22.540  51.930  47.840  1.00  0.00           H
ATOM   1867 HD22 LEU A 703      21.270  51.610  49.030  1.00  0.00           H
ATOM   1868 HD23 LEU A 703      21.770  50.330  47.750  1.00  0.00           H
ATOM   1869  C   LEU A 703      25.620  48.680  46.950  1.00  0.00           C
ATOM   1870  O   LEU A 703      25.700  49.270  45.870  1.00  0.00           O
ATOM   1871  N   CYS A 704      26.690  47.880  47.310  1.00  0.00           N
ATOM   1872  HN  CYS A 704      26.730  47.500  48.230  1.00  0.00           H
ATOM   1873  CA  CYS A 704      27.770  47.560  46.450  1.00  0.00           C
ATOM   1874  HA  CYS A 704      28.220  48.480  46.140  1.00  0.00           H
ATOM   1875  CB  CYS A 704      28.880  46.800  47.310  1.00  0.00           C
ATOM   1876  HB1 CYS A 704      29.760  46.560  46.680  1.00  0.00           H
ATOM   1877  HB2 CYS A 704      28.280  45.930  47.640  1.00  0.00           H
ATOM   1878  SG  CYS A 704      29.650  47.780  48.680  1.00  0.00           S
ATOM   1879  HG1 CYS A 704      28.570  47.670  49.420  1.00  0.00           H
ATOM   1880  C   CYS A 704      27.410  46.670  45.210  1.00  0.00           C
ATOM   1881  O   CYS A 704      28.040  46.770  44.160  1.00  0.00           O
ATOM   1882  N   ILE A 705      26.330  45.830  45.240  1.00  0.00           N
ATOM   1883  HN  ILE A 705      26.060  45.830  46.200  1.00  0.00           H
ATOM   1884  CA  ILE A 705      25.710  45.100  44.130  1.00  0.00           C
ATOM   1885  HA  ILE A 705      26.550  44.750  43.540  1.00  0.00           H
ATOM   1886  CB  ILE A 705      24.870  43.870  44.550  1.00  0.00           C
ATOM   1887  HB  ILE A 705      24.100  44.240  45.280  1.00  0.00           H
ATOM   1888  CG2 ILE A 705      24.150  43.280  43.290  1.00  0.00           C
ATOM   1889 HG21 ILE A 705      23.520  44.080  42.840  1.00  0.00           H
ATOM   1890 HG22 ILE A 705      23.500  42.430  43.560  1.00  0.00           H
ATOM   1891 HG23 ILE A 705      24.960  42.970  42.600  1.00  0.00           H
ATOM   1892  CG1 ILE A 705      25.580  42.760  45.310  1.00  0.00           C
ATOM   1893 HG11 ILE A 705      26.450  43.210  45.830  1.00  0.00           H
ATOM   1894 HG12 ILE A 705      26.030  41.920  44.750  1.00  0.00           H
ATOM   1895  CD  ILE A 705      24.650  42.140  46.350  1.00  0.00           C
ATOM   1896  HD1 ILE A 705      25.100  41.340  46.980  1.00  0.00           H
ATOM   1897  HD2 ILE A 705      23.860  41.610  45.790  1.00  0.00           H
ATOM   1898  HD3 ILE A 705      24.310  42.970  47.000  1.00  0.00           H
ATOM   1899  C   ILE A 705      25.020  46.030  43.250  1.00  0.00           C
ATOM   1900  O   ILE A 705      25.050  45.970  42.020  1.00  0.00           O
ATOM   1901  N   VAL A 706      24.310  47.070  43.740  1.00  0.00           N
ATOM   1902  HN  VAL A 706      24.070  47.080  44.710  1.00  0.00           H
ATOM   1903  CA  VAL A 706      23.650  48.180  43.020  1.00  0.00           C
ATOM   1904  HA  VAL A 706      22.870  47.770  42.410  1.00  0.00           H
ATOM   1905  CB  VAL A 706      22.820  49.100  43.940  1.00  0.00           C
ATOM   1906  HB  VAL A 706      23.530  49.390  44.760  1.00  0.00           H
ATOM   1907  CG1 VAL A 706      22.300  50.380  43.210  1.00  0.00           C
ATOM   1908 HG11 VAL A 706      21.770  50.990  43.970  1.00  0.00           H
ATOM   1909 HG12 VAL A 706      21.630  50.240  42.330  1.00  0.00           H
ATOM   1910 HG13 VAL A 706      23.130  51.070  42.960  1.00  0.00           H
ATOM   1911  CG2 VAL A 706      21.580  48.410  44.590  1.00  0.00           C
ATOM   1912 HG21 VAL A 706      21.110  49.150  45.270  1.00  0.00           H
ATOM   1913 HG22 VAL A 706      21.770  47.480  45.170  1.00  0.00           H
ATOM   1914 HG23 VAL A 706      20.910  48.090  43.770  1.00  0.00           H
ATOM   1915  C   VAL A 706      24.610  48.930  42.090  1.00  0.00           C
ATOM   1916  O   VAL A 706      24.210  49.370  41.000  1.00  0.00           O
ATOM   1917  N   LEU A 707      25.860  49.200  42.480  1.00  0.00           N
ATOM   1918  HN  LEU A 707      26.220  49.100  43.400  1.00  0.00           H
ATOM   1919  CA  LEU A 707      26.870  49.720  41.540  1.00  0.00           C
ATOM   1920  HA  LEU A 707      26.560  50.670  41.130  1.00  0.00           H
ATOM   1921  CB  LEU A 707      28.150  50.000  42.350  1.00  0.00           C
ATOM   1922  HB1 LEU A 707      29.050  50.050  41.710  1.00  0.00           H
ATOM   1923  HB2 LEU A 707      28.360  49.100  42.970  1.00  0.00           H
ATOM   1924  CG  LEU A 707      28.150  51.200  43.290  1.00  0.00           C
ATOM   1925  HG  LEU A 707      27.200  51.210  43.880  1.00  0.00           H
ATOM   1926  CD1 LEU A 707      29.340  51.210  44.270  1.00  0.00           C
ATOM   1927 HD11 LEU A 707      29.300  52.120  44.900  1.00  0.00           H
ATOM   1928 HD12 LEU A 707      30.260  51.010  43.680  1.00  0.00           H
ATOM   1929 HD13 LEU A 707      29.290  50.310  44.920  1.00  0.00           H
ATOM   1930  CD2 LEU A 707      28.380  52.510  42.490  1.00  0.00           C
ATOM   1931 HD21 LEU A 707      29.400  52.510  42.060  1.00  0.00           H
ATOM   1932 HD22 LEU A 707      28.370  53.420  43.130  1.00  0.00           H
ATOM   1933 HD23 LEU A 707      27.530  52.660  41.800  1.00  0.00           H
ATOM   1934  C   LEU A 707      27.250  48.840  40.300  1.00  0.00           C
ATOM   1935  O   LEU A 707      27.470  49.260  39.120  1.00  0.00           O
ATOM   1936  N   VAL A 708      27.310  47.530  40.480  1.00  0.00           N
ATOM   1937  HN  VAL A 708      27.110  47.230  41.410  1.00  0.00           H
ATOM   1938  CA  VAL A 708      27.490  46.570  39.410  1.00  0.00           C
ATOM   1939  HA  VAL A 708      28.370  46.860  38.870  1.00  0.00           H
ATOM   1940  CB  VAL A 708      27.790  45.150  39.880  1.00  0.00           C
ATOM   1941  HB  VAL A 708      26.910  44.760  40.440  1.00  0.00           H
ATOM   1942  CG1 VAL A 708      28.160  44.190  38.670  1.00  0.00           C
ATOM   1943 HG11 VAL A 708      29.160  44.400  38.240  1.00  0.00           H
ATOM   1944 HG12 VAL A 708      27.450  44.200  37.820  1.00  0.00           H
ATOM   1945 HG13 VAL A 708      28.320  43.150  39.040  1.00  0.00           H
ATOM   1946  CG2 VAL A 708      29.120  45.200  40.720  1.00  0.00           C
ATOM   1947 HG21 VAL A 708      29.000  45.960  41.530  1.00  0.00           H
ATOM   1948 HG22 VAL A 708      29.930  45.580  40.070  1.00  0.00           H
ATOM   1949 HG23 VAL A 708      29.320  44.230  41.230  1.00  0.00           H
ATOM   1950  C   VAL A 708      26.290  46.500  38.580  1.00  0.00           C
ATOM   1951  O   VAL A 708      26.240  46.580  37.310  1.00  0.00           O
ATOM   1952  N   ALA A 709      25.110  46.420  39.270  1.00  0.00           N
ATOM   1953  HN  ALA A 709      25.180  46.510  40.260  1.00  0.00           H
ATOM   1954  CA  ALA A 709      23.770  46.170  38.730  1.00  0.00           C
ATOM   1955  HA  ALA A 709      23.840  45.320  38.050  1.00  0.00           H
ATOM   1956  CB  ALA A 709      22.720  45.950  39.840  1.00  0.00           C
ATOM   1957  HB1 ALA A 709      22.910  45.020  40.400  1.00  0.00           H
ATOM   1958  HB2 ALA A 709      21.690  45.950  39.410  1.00  0.00           H
ATOM   1959  HB3 ALA A 709      22.790  46.760  40.600  1.00  0.00           H
ATOM   1960  C   ALA A 709      23.290  47.280  37.810  1.00  0.00           C
ATOM   1961  O   ALA A 709      22.810  46.980  36.710  1.00  0.00           O
ATOM   1962  N   THR A 710      23.540  48.570  38.190  1.00  0.00           N
ATOM   1963  HN  THR A 710      24.080  48.700  39.020  1.00  0.00           H
ATOM   1964  CA  THR A 710      22.930  49.700  37.550  1.00  0.00           C
ATOM   1965  HA  THR A 710      22.050  49.350  37.030  1.00  0.00           H
ATOM   1966  CB  THR A 710      22.600  50.810  38.400  1.00  0.00           C
ATOM   1967  HB  THR A 710      22.120  51.590  37.780  1.00  0.00           H
ATOM   1968  OG1 THR A 710      23.670  51.360  39.180  1.00  0.00           O
ATOM   1969  HG1 THR A 710      23.780  50.620  39.780  1.00  0.00           H
ATOM   1970  CG2 THR A 710      21.490  50.300  39.390  1.00  0.00           C
ATOM   1971 HG21 THR A 710      20.590  49.950  38.820  1.00  0.00           H
ATOM   1972 HG22 THR A 710      21.160  51.180  39.980  1.00  0.00           H
ATOM   1973 HG23 THR A 710      21.850  49.620  40.200  1.00  0.00           H
ATOM   1974  C   THR A 710      24.000  50.180  36.540  1.00  0.00           C
ATOM   1975  O   THR A 710      23.680  51.010  35.710  1.00  0.00           O
ATOM   1976  N   ASP A 711      25.260  49.680  36.550  1.00  0.00           N
ATOM   1977  HN  ASP A 711      25.460  49.030  37.280  1.00  0.00           H
ATOM   1978  CA  ASP A 711      26.460  50.040  35.700  1.00  0.00           C
ATOM   1979  HA  ASP A 711      27.090  49.160  35.800  1.00  0.00           H
ATOM   1980  CB  ASP A 711      26.160  50.030  34.140  1.00  0.00           C
ATOM   1981  HB1 ASP A 711      25.210  50.590  34.030  1.00  0.00           H
ATOM   1982  HB2 ASP A 711      25.960  48.960  33.880  1.00  0.00           H
ATOM   1983  CG  ASP A 711      27.160  50.580  33.180  1.00  0.00           C
ATOM   1984  OD1 ASP A 711      26.810  50.500  31.980  1.00  0.00           O
ATOM   1985  OD2 ASP A 711      28.370  50.800  33.460  1.00  0.00           O
ATOM   1986  C   ASP A 711      27.410  51.170  36.240  1.00  0.00           C
ATOM   1987  O   ASP A 711      27.030  52.290  36.290  1.00  0.00           O
ATOM   1988  N   ALA A 712      28.600  50.830  36.740  1.00  0.00           N
ATOM   1989  HN  ALA A 712      28.820  49.870  36.770  1.00  0.00           H
ATOM   1990  CA  ALA A 712      29.560  51.760  37.350  1.00  0.00           C
ATOM   1991  HA  ALA A 712      29.130  52.750  37.330  1.00  0.00           H
ATOM   1992  CB  ALA A 712      29.870  51.280  38.720  1.00  0.00           C
ATOM   1993  HB1 ALA A 712      28.960  51.440  39.330  1.00  0.00           H
ATOM   1994  HB2 ALA A 712      30.680  51.870  39.220  1.00  0.00           H
ATOM   1995  HB3 ALA A 712      30.150  50.210  38.750  1.00  0.00           H
ATOM   1996  C   ALA A 712      30.760  51.890  36.390  1.00  0.00           C
ATOM   1997  O   ALA A 712      31.810  52.460  36.740  1.00  0.00           O
ATOM   1998  N   SER A 713      30.780  51.330  35.160  1.00  0.00           N
ATOM   1999  HN  SER A 713      29.970  50.770  35.010  1.00  0.00           H
ATOM   2000  CA  SER A 713      31.870  51.440  34.200  1.00  0.00           C
ATOM   2001  HA  SER A 713      32.730  51.010  34.670  1.00  0.00           H
ATOM   2002  CB  SER A 713      31.570  50.640  32.830  1.00  0.00           C
ATOM   2003  HB1 SER A 713      31.370  49.580  33.120  1.00  0.00           H
ATOM   2004  HB2 SER A 713      32.490  50.590  32.230  1.00  0.00           H
ATOM   2005  OG  SER A 713      30.470  51.190  32.110  1.00  0.00           O
ATOM   2006  HG1 SER A 713      29.670  50.820  32.490  1.00  0.00           H
ATOM   2007  C   SER A 713      32.370  52.800  33.890  1.00  0.00           C
ATOM   2008  O   SER A 713      33.510  53.060  33.620  1.00  0.00           O
ATOM   2009  N   SER A 714      31.490  53.780  34.010  1.00  0.00           N
ATOM   2010  HN  SER A 714      30.520  53.590  34.150  1.00  0.00           H
ATOM   2011  CA  SER A 714      31.840  55.200  33.780  1.00  0.00           C
ATOM   2012  HA  SER A 714      31.810  55.340  32.700  1.00  0.00           H
ATOM   2013  CB  SER A 714      30.690  56.160  34.120  1.00  0.00           C
ATOM   2014  HB1 SER A 714      29.840  55.720  33.570  1.00  0.00           H
ATOM   2015  HB2 SER A 714      30.880  57.180  33.690  1.00  0.00           H
ATOM   2016  OG  SER A 714      30.360  56.300  35.510  1.00  0.00           O
ATOM   2017  HG1 SER A 714      29.940  55.460  35.690  1.00  0.00           H
ATOM   2018  C   SER A 714      33.080  55.750  34.420  1.00  0.00           C
ATOM   2019  O   SER A 714      33.880  56.530  33.900  1.00  0.00           O
ATOM   2020  N   LEU A 715      33.330  55.490  35.700  1.00  0.00           N
ATOM   2021  HN  LEU A 715      32.680  54.900  36.180  1.00  0.00           H
ATOM   2022  CA  LEU A 715      34.550  55.920  36.380  1.00  0.00           C
ATOM   2023  HA  LEU A 715      34.590  57.000  36.340  1.00  0.00           H
ATOM   2024  CB  LEU A 715      34.460  55.640  37.830  1.00  0.00           C
ATOM   2025  HB1 LEU A 715      33.950  54.690  38.120  1.00  0.00           H
ATOM   2026  HB2 LEU A 715      33.750  56.340  38.340  1.00  0.00           H
ATOM   2027  CG  LEU A 715      35.790  55.630  38.660  1.00  0.00           C
ATOM   2028  HG  LEU A 715      36.640  55.050  38.240  1.00  0.00           H
ATOM   2029  CD1 LEU A 715      36.240  57.130  38.760  1.00  0.00           C
ATOM   2030 HD11 LEU A 715      37.250  57.190  39.220  1.00  0.00           H
ATOM   2031 HD12 LEU A 715      35.520  57.720  39.370  1.00  0.00           H
ATOM   2032 HD13 LEU A 715      36.380  57.620  37.790  1.00  0.00           H
ATOM   2033  CD2 LEU A 715      35.700  54.870  39.990  1.00  0.00           C
ATOM   2034 HD21 LEU A 715      35.400  53.810  39.910  1.00  0.00           H
ATOM   2035 HD22 LEU A 715      35.040  55.340  40.750  1.00  0.00           H
ATOM   2036 HD23 LEU A 715      36.760  54.850  40.360  1.00  0.00           H
ATOM   2037  C   LEU A 715      35.850  55.470  35.680  1.00  0.00           C
ATOM   2038  O   LEU A 715      36.760  56.230  35.380  1.00  0.00           O
ATOM   2039  N   VAL A 716      35.960  54.160  35.450  1.00  0.00           N
ATOM   2040  HN  VAL A 716      35.160  53.630  35.740  1.00  0.00           H
ATOM   2041  CA  VAL A 716      37.020  53.340  34.870  1.00  0.00           C
ATOM   2042  HA  VAL A 716      37.940  53.740  35.250  1.00  0.00           H
ATOM   2043  CB  VAL A 716      37.050  51.820  35.270  1.00  0.00           C
ATOM   2044  HB  VAL A 716      37.850  51.250  34.750  1.00  0.00           H
ATOM   2045  CG1 VAL A 716      37.470  51.790  36.750  1.00  0.00           C
ATOM   2046 HG11 VAL A 716      38.470  52.250  36.880  1.00  0.00           H
ATOM   2047 HG12 VAL A 716      37.620  50.710  36.990  1.00  0.00           H
ATOM   2048 HG13 VAL A 716      36.730  52.160  37.500  1.00  0.00           H
ATOM   2049  CG2 VAL A 716      35.670  51.160  35.150  1.00  0.00           C
ATOM   2050 HG21 VAL A 716      35.610  50.090  35.430  1.00  0.00           H
ATOM   2051 HG22 VAL A 716      35.310  51.280  34.110  1.00  0.00           H
ATOM   2052 HG23 VAL A 716      34.910  51.660  35.770  1.00  0.00           H
ATOM   2053  C   VAL A 716      37.200  53.550  33.330  1.00  0.00           C
ATOM   2054  O   VAL A 716      38.290  53.540  32.770  1.00  0.00           O
ATOM   2055  N   CYS A 717      36.080  53.910  32.680  1.00  0.00           N
ATOM   2056  HN  CYS A 717      35.170  53.890  33.090  1.00  0.00           H
ATOM   2057  CA  CYS A 717      36.070  54.350  31.310  1.00  0.00           C
ATOM   2058  HA  CYS A 717      36.540  53.540  30.780  1.00  0.00           H
ATOM   2059  CB  CYS A 717      34.610  54.370  30.760  1.00  0.00           C
ATOM   2060  HB1 CYS A 717      34.150  55.170  31.370  1.00  0.00           H
ATOM   2061  HB2 CYS A 717      34.150  53.370  30.930  1.00  0.00           H
ATOM   2062  SG  CYS A 717      34.370  54.710  29.040  1.00  0.00           S
ATOM   2063  HG1 CYS A 717      33.670  53.640  28.690  1.00  0.00           H
ATOM   2064  C   CYS A 717      36.760  55.660  31.140  1.00  0.00           C
ATOM   2065  O   CYS A 717      37.440  55.870  30.120  1.00  0.00           O
ATOM   2066  N   TYR A 718      36.740  56.580  32.100  1.00  0.00           N
ATOM   2067  HN  TYR A 718      36.240  56.290  32.910  1.00  0.00           H
ATOM   2068  CA  TYR A 718      37.200  57.980  32.020  1.00  0.00           C
ATOM   2069  HA  TYR A 718      37.600  58.200  31.040  1.00  0.00           H
ATOM   2070  CB  TYR A 718      35.890  58.950  32.230  1.00  0.00           C
ATOM   2071  HB1 TYR A 718      36.230  59.980  32.020  1.00  0.00           H
ATOM   2072  HB2 TYR A 718      35.490  58.930  33.260  1.00  0.00           H
ATOM   2073  CG  TYR A 718      34.820  58.620  31.180  1.00  0.00           C
ATOM   2074  CD1 TYR A 718      33.490  58.450  31.580  1.00  0.00           C
ATOM   2075  HD1 TYR A 718      33.300  58.460  32.640  1.00  0.00           H
ATOM   2076  CE1 TYR A 718      32.460  58.450  30.670  1.00  0.00           C
ATOM   2077  HE1 TYR A 718      31.420  58.320  30.920  1.00  0.00           H
ATOM   2078  CZ  TYR A 718      32.800  58.520  29.260  1.00  0.00           C
ATOM   2079  OH  TYR A 718      31.860  58.420  28.230  1.00  0.00           O
ATOM   2080  HH  TYR A 718      30.980  58.460  28.610  1.00  0.00           H
ATOM   2081  CD2 TYR A 718      35.150  58.730  29.810  1.00  0.00           C
ATOM   2082  HD2 TYR A 718      36.190  58.930  29.600  1.00  0.00           H
ATOM   2083  CE2 TYR A 718      34.070  58.750  28.840  1.00  0.00           C
ATOM   2084  HE2 TYR A 718      34.380  58.860  27.810  1.00  0.00           H
ATOM   2085  C   TYR A 718      38.290  58.400  32.990  1.00  0.00           C
ATOM   2086  O   TYR A 718      38.420  59.540  33.400  1.00  0.00           O
ATOM   2087  N   ILE A 719      38.990  57.400  33.480  1.00  0.00           N
ATOM   2088  HN  ILE A 719      38.780  56.440  33.250  1.00  0.00           H
ATOM   2089  CA  ILE A 719      39.930  57.540  34.610  1.00  0.00           C
ATOM   2090  HA  ILE A 719      39.370  57.950  35.440  1.00  0.00           H
ATOM   2091  CB  ILE A 719      40.370  56.190  35.130  1.00  0.00           C
ATOM   2092  HB  ILE A 719      39.500  55.510  35.200  1.00  0.00           H
ATOM   2093  CG2 ILE A 719      41.380  55.530  34.130  1.00  0.00           C
ATOM   2094 HG21 ILE A 719      41.190  54.440  34.070  1.00  0.00           H
ATOM   2095 HG22 ILE A 719      42.430  55.820  34.360  1.00  0.00           H
ATOM   2096 HG23 ILE A 719      41.190  55.990  33.140  1.00  0.00           H
ATOM   2097  CG1 ILE A 719      40.920  56.160  36.510  1.00  0.00           C
ATOM   2098 HG11 ILE A 719      41.760  56.890  36.610  1.00  0.00           H
ATOM   2099 HG12 ILE A 719      41.470  55.290  36.900  1.00  0.00           H
ATOM   2100  CD  ILE A 719      39.900  56.380  37.610  1.00  0.00           C
ATOM   2101  HD1 ILE A 719      39.070  57.020  37.260  1.00  0.00           H
ATOM   2102  HD2 ILE A 719      40.380  56.880  38.490  1.00  0.00           H
ATOM   2103  HD3 ILE A 719      39.460  55.410  37.920  1.00  0.00           H
ATOM   2104  C   ILE A 719      41.100  58.450  34.390  1.00  0.00           C
ATOM   2105  O   ILE A 719      41.450  59.270  35.270  1.00  0.00           O
ATOM   2106  N   THR A 720      41.770  58.370  33.230  1.00  0.00           N
ATOM   2107  HN  THR A 720      41.470  57.710  32.540  1.00  0.00           H
ATOM   2108  CA  THR A 720      42.970  59.160  32.850  1.00  0.00           C
ATOM   2109  HA  THR A 720      43.010  58.840  31.820  1.00  0.00           H
ATOM   2110  CB  THR A 720      42.960  60.710  32.890  1.00  0.00           C
ATOM   2111  HB  THR A 720      43.820  61.020  32.270  1.00  0.00           H
ATOM   2112  OG1 THR A 720      43.090  61.360  34.170  1.00  0.00           O
ATOM   2113  HG1 THR A 720      42.640  60.750  34.750  1.00  0.00           H
ATOM   2114  CG2 THR A 720      41.650  61.090  32.250  1.00  0.00           C
ATOM   2115 HG21 THR A 720      41.520  60.780  31.200  1.00  0.00           H
ATOM   2116 HG22 THR A 720      41.490  62.190  32.130  1.00  0.00           H
ATOM   2117 HG23 THR A 720      40.700  60.760  32.720  1.00  0.00           H
ATOM   2118  C   THR A 720      44.290  58.710  33.390  1.00  0.00           C
ATOM   2119  O   THR A 720      44.480  58.200  34.500  1.00  0.00           O
ATOM   2120  N   ARG A 721      45.370  58.800  32.570  1.00  0.00           N
ATOM   2121  HN  ARG A 721      45.330  58.950  31.590  1.00  0.00           H
ATOM   2122  CA  ARG A 721      46.710  58.540  32.950  1.00  0.00           C
ATOM   2123  HA  ARG A 721      46.720  57.500  33.280  1.00  0.00           H
ATOM   2124  CB  ARG A 721      47.630  58.610  31.660  1.00  0.00           C
ATOM   2125  HB1 ARG A 721      48.670  58.260  31.800  1.00  0.00           H
ATOM   2126  HB2 ARG A 721      47.780  59.680  31.370  1.00  0.00           H
ATOM   2127  CG  ARG A 721      47.200  57.880  30.350  1.00  0.00           C
ATOM   2128  HG1 ARG A 721      47.950  58.190  29.600  1.00  0.00           H
ATOM   2129  HG2 ARG A 721      46.250  58.320  29.990  1.00  0.00           H
ATOM   2130  CD  ARG A 721      47.220  56.380  30.360  1.00  0.00           C
ATOM   2131  HD1 ARG A 721      48.170  55.950  30.740  1.00  0.00           H
ATOM   2132  HD2 ARG A 721      47.080  55.880  29.390  1.00  0.00           H
ATOM   2133  NE  ARG A 721      46.130  55.950  31.310  1.00  0.00           N
ATOM   2134  HE  ARG A 721      46.410  55.470  32.130  1.00  0.00           H
ATOM   2135  CZ  ARG A 721      44.870  55.990  31.060  1.00  0.00           C
ATOM   2136  NH1 ARG A 721      44.250  56.510  30.040  1.00  0.00           N
ATOM   2137 HH11 ARG A 721      43.280  56.310  29.940  1.00  0.00           H
ATOM   2138 HH12 ARG A 721      44.680  57.050  29.310  1.00  0.00           H
ATOM   2139  NH2 ARG A 721      44.160  55.330  31.980  1.00  0.00           N
ATOM   2140 HH21 ARG A 721      44.640  54.900  32.730  1.00  0.00           H
ATOM   2141 HH22 ARG A 721      43.190  55.140  31.810  1.00  0.00           H
ATOM   2142  C   ARG A 721      47.330  59.460  33.980  1.00  0.00           C
ATOM   2143  O   ARG A 721      48.250  59.150  34.770  1.00  0.00           O
ATOM   2144  N   PHE A 722      46.780  60.660  34.030  1.00  0.00           N
ATOM   2145  HN  PHE A 722      46.120  60.910  33.330  1.00  0.00           H
ATOM   2146  CA  PHE A 722      47.060  61.670  35.100  1.00  0.00           C
ATOM   2147  HA  PHE A 722      48.080  62.020  35.080  1.00  0.00           H
ATOM   2148  CB  PHE A 722      46.300  62.910  34.660  1.00  0.00           C
ATOM   2149  HB1 PHE A 722      45.220  62.770  34.450  1.00  0.00           H
ATOM   2150  HB2 PHE A 722      46.810  63.240  33.730  1.00  0.00           H
ATOM   2151  CG  PHE A 722      46.430  64.060  35.690  1.00  0.00           C
ATOM   2152  CD1 PHE A 722      45.180  64.330  36.360  1.00  0.00           C
ATOM   2153  HD1 PHE A 722      44.310  63.780  36.050  1.00  0.00           H
ATOM   2154  CE1 PHE A 722      45.220  65.140  37.550  1.00  0.00           C
ATOM   2155  HE1 PHE A 722      44.260  65.440  37.930  1.00  0.00           H
ATOM   2156  CZ  PHE A 722      46.410  65.670  37.990  1.00  0.00           C
ATOM   2157  HZ  PHE A 722      46.460  66.320  38.830  1.00  0.00           H
ATOM   2158  CD2 PHE A 722      47.560  64.700  36.090  1.00  0.00           C
ATOM   2159  HD2 PHE A 722      48.430  64.540  35.470  1.00  0.00           H
ATOM   2160  CE2 PHE A 722      47.600  65.470  37.280  1.00  0.00           C
ATOM   2161  HE2 PHE A 722      48.570  65.920  37.470  1.00  0.00           H
ATOM   2162  C   PHE A 722      46.680  61.220  36.510  1.00  0.00           C
ATOM   2163  O   PHE A 722      47.520  61.160  37.450  1.00  0.00           O
ATOM   2164  N   THR A 723      45.420  60.740  36.670  1.00  0.00           N
ATOM   2165  HN  THR A 723      44.790  60.800  35.910  1.00  0.00           H
ATOM   2166  CA  THR A 723      44.990  59.990  37.830  1.00  0.00           C
ATOM   2167  HA  THR A 723      44.980  60.660  38.680  1.00  0.00           H
ATOM   2168  CB  THR A 723      43.570  59.500  37.660  1.00  0.00           C
ATOM   2169  HB  THR A 723      43.540  58.630  36.970  1.00  0.00           H
ATOM   2170  OG1 THR A 723      42.690  60.500  37.200  1.00  0.00           O
ATOM   2171  HG1 THR A 723      42.060  60.100  36.600  1.00  0.00           H
ATOM   2172  CG2 THR A 723      43.040  59.000  38.970  1.00  0.00           C
ATOM   2173 HG21 THR A 723      43.820  58.310  39.330  1.00  0.00           H
ATOM   2174 HG22 THR A 723      42.060  58.480  38.910  1.00  0.00           H
ATOM   2175 HG23 THR A 723      42.890  59.790  39.760  1.00  0.00           H
ATOM   2176  C   THR A 723      45.930  58.780  38.090  1.00  0.00           C
ATOM   2177  O   THR A 723      46.400  58.600  39.220  1.00  0.00           O
ATOM   2178  N   GLU A 724      46.160  57.960  37.070  1.00  0.00           N
ATOM   2179  HN  GLU A 724      45.600  58.060  36.260  1.00  0.00           H
ATOM   2180  CA  GLU A 724      47.080  56.820  37.280  1.00  0.00           C
ATOM   2181  HA  GLU A 724      46.540  56.130  37.930  1.00  0.00           H
ATOM   2182  CB  GLU A 724      47.250  55.980  36.000  1.00  0.00           C
ATOM   2183  HB1 GLU A 724      48.210  55.450  36.190  1.00  0.00           H
ATOM   2184  HB2 GLU A 724      47.420  56.590  35.080  1.00  0.00           H
ATOM   2185  CG  GLU A 724      46.020  55.080  35.700  1.00  0.00           C
ATOM   2186  HG1 GLU A 724      45.020  55.580  35.640  1.00  0.00           H
ATOM   2187  HG2 GLU A 724      45.920  54.250  36.440  1.00  0.00           H
ATOM   2188  CD  GLU A 724      46.110  54.390  34.360  1.00  0.00           C
ATOM   2189  OE1 GLU A 724      45.160  53.660  34.060  1.00  0.00           O
ATOM   2190  OE2 GLU A 724      47.110  54.660  33.590  1.00  0.00           O
ATOM   2191  C   GLU A 724      48.450  57.140  37.960  1.00  0.00           C
ATOM   2192  O   GLU A 724      48.870  56.430  38.840  1.00  0.00           O
ATOM   2193  N   GLU A 725      49.190  58.230  37.590  1.00  0.00           N
ATOM   2194  HN  GLU A 725      48.860  58.880  36.920  1.00  0.00           H
ATOM   2195  CA  GLU A 725      50.580  58.620  38.010  1.00  0.00           C
ATOM   2196  HA  GLU A 725      51.270  57.800  37.890  1.00  0.00           H
ATOM   2197  CB  GLU A 725      51.160  59.790  37.190  1.00  0.00           C
ATOM   2198  HB1 GLU A 725      52.120  60.120  37.640  1.00  0.00           H
ATOM   2199  HB2 GLU A 725      50.400  60.610  37.170  1.00  0.00           H
ATOM   2200  CG  GLU A 725      51.570  59.470  35.750  1.00  0.00           C
ATOM   2201  HG1 GLU A 725      50.620  59.220  35.220  1.00  0.00           H
ATOM   2202  HG2 GLU A 725      52.130  58.530  35.580  1.00  0.00           H
ATOM   2203  CD  GLU A 725      52.260  60.620  35.060  1.00  0.00           C
ATOM   2204  OE1 GLU A 725      52.090  60.770  33.850  1.00  0.00           O
ATOM   2205  OE2 GLU A 725      53.000  61.410  35.670  1.00  0.00           O
ATOM   2206  C   GLU A 725      50.570  58.920  39.500  1.00  0.00           C
ATOM   2207  O   GLU A 725      51.540  58.730  40.200  1.00  0.00           O
ATOM   2208  N   ALA A 726      49.420  59.410  40.020  1.00  0.00           N
ATOM   2209  HN  ALA A 726      48.620  59.640  39.450  1.00  0.00           H
ATOM   2210  CA  ALA A 726      49.160  59.540  41.450  1.00  0.00           C
ATOM   2211  HA  ALA A 726      49.910  60.150  41.920  1.00  0.00           H
ATOM   2212  CB  ALA A 726      47.840  60.280  41.710  1.00  0.00           C
ATOM   2213  HB1 ALA A 726      46.990  59.610  41.480  1.00  0.00           H
ATOM   2214  HB2 ALA A 726      47.600  61.170  41.090  1.00  0.00           H
ATOM   2215  HB3 ALA A 726      47.740  60.510  42.800  1.00  0.00           H
ATOM   2216  C   ALA A 726      49.220  58.180  42.180  1.00  0.00           C
ATOM   2217  O   ALA A 726      49.820  58.170  43.200  1.00  0.00           O
ATOM   2218  N   PHE A 727      48.540  57.150  41.680  1.00  0.00           N
ATOM   2219  HN  PHE A 727      47.910  57.370  40.940  1.00  0.00           H
ATOM   2220  CA  PHE A 727      48.520  55.870  42.340  1.00  0.00           C
ATOM   2221  HA  PHE A 727      48.620  56.070  43.390  1.00  0.00           H
ATOM   2222  CB  PHE A 727      47.250  55.070  42.080  1.00  0.00           C
ATOM   2223  HB1 PHE A 727      47.490  54.140  42.650  1.00  0.00           H
ATOM   2224  HB2 PHE A 727      47.180  54.790  41.010  1.00  0.00           H
ATOM   2225  CG  PHE A 727      46.030  55.720  42.650  1.00  0.00           C
ATOM   2226  CD1 PHE A 727      45.500  56.820  42.010  1.00  0.00           C
ATOM   2227  HD1 PHE A 727      45.930  57.240  41.110  1.00  0.00           H
ATOM   2228  CE1 PHE A 727      44.460  57.500  42.670  1.00  0.00           C
ATOM   2229  HE1 PHE A 727      44.030  58.450  42.370  1.00  0.00           H
ATOM   2230  CZ  PHE A 727      43.960  57.010  43.860  1.00  0.00           C
ATOM   2231  HZ  PHE A 727      43.150  57.510  44.370  1.00  0.00           H
ATOM   2232  CD2 PHE A 727      45.470  55.170  43.820  1.00  0.00           C
ATOM   2233  HD2 PHE A 727      45.970  54.360  44.320  1.00  0.00           H
ATOM   2234  CE2 PHE A 727      44.420  55.820  44.420  1.00  0.00           C
ATOM   2235  HE2 PHE A 727      44.160  55.450  45.400  1.00  0.00           H
ATOM   2236  C   PHE A 727      49.800  55.040  42.000  1.00  0.00           C
ATOM   2237  O   PHE A 727      50.180  54.110  42.710  1.00  0.00           O
ATOM   2238  N   ALA A 728      50.450  55.390  40.860  1.00  0.00           N
ATOM   2239  HN  ALA A 728      50.040  55.960  40.150  1.00  0.00           H
ATOM   2240  CA  ALA A 728      51.770  54.780  40.650  1.00  0.00           C
ATOM   2241  HA  ALA A 728      51.640  53.720  40.630  1.00  0.00           H
ATOM   2242  CB  ALA A 728      52.280  55.260  39.270  1.00  0.00           C
ATOM   2243  HB1 ALA A 728      52.250  56.350  39.060  1.00  0.00           H
ATOM   2244  HB2 ALA A 728      51.670  54.720  38.520  1.00  0.00           H
ATOM   2245  HB3 ALA A 728      53.330  54.930  39.120  1.00  0.00           H
ATOM   2246  C   ALA A 728      52.770  55.180  41.710  1.00  0.00           C
ATOM   2247  O   ALA A 728      53.640  54.390  42.150  1.00  0.00           O
ATOM   2248  N   ALA A 729      52.660  56.480  42.110  1.00  0.00           N
ATOM   2249  HN  ALA A 729      51.980  57.100  41.740  1.00  0.00           H
ATOM   2250  CA  ALA A 729      53.670  57.120  42.920  1.00  0.00           C
ATOM   2251  HA  ALA A 729      54.570  56.550  42.670  1.00  0.00           H
ATOM   2252  CB  ALA A 729      53.790  58.610  42.430  1.00  0.00           C
ATOM   2253  HB1 ALA A 729      53.890  58.580  41.330  1.00  0.00           H
ATOM   2254  HB2 ALA A 729      54.680  59.170  42.830  1.00  0.00           H
ATOM   2255  HB3 ALA A 729      52.920  59.220  42.710  1.00  0.00           H
ATOM   2256  C   ALA A 729      53.370  57.130  44.390  1.00  0.00           C
ATOM   2257  O   ALA A 729      54.020  56.370  45.180  1.00  0.00           O
ATOM   2258  N   LEU A 730      52.360  57.880  44.880  1.00  0.00           N
ATOM   2259  HN  LEU A 730      51.650  58.290  44.310  1.00  0.00           H
ATOM   2260  CA  LEU A 730      52.040  58.110  46.280  1.00  0.00           C
ATOM   2261  HA  LEU A 730      52.710  58.840  46.710  1.00  0.00           H
ATOM   2262  CB  LEU A 730      50.600  58.710  46.230  1.00  0.00           C
ATOM   2263  HB1 LEU A 730      49.890  57.980  45.800  1.00  0.00           H
ATOM   2264  HB2 LEU A 730      50.550  59.580  45.550  1.00  0.00           H
ATOM   2265  CG  LEU A 730      49.860  59.150  47.550  1.00  0.00           C
ATOM   2266  HG  LEU A 730      49.980  58.330  48.290  1.00  0.00           H
ATOM   2267  CD1 LEU A 730      50.400  60.420  48.240  1.00  0.00           C
ATOM   2268 HD11 LEU A 730      51.390  60.380  48.750  1.00  0.00           H
ATOM   2269 HD12 LEU A 730      49.670  60.590  49.050  1.00  0.00           H
ATOM   2270 HD13 LEU A 730      50.380  61.300  47.570  1.00  0.00           H
ATOM   2271  CD2 LEU A 730      48.410  59.430  47.280  1.00  0.00           C
ATOM   2272 HD21 LEU A 730      48.010  58.490  46.850  1.00  0.00           H
ATOM   2273 HD22 LEU A 730      48.160  60.150  46.490  1.00  0.00           H
ATOM   2274 HD23 LEU A 730      47.760  59.650  48.160  1.00  0.00           H
ATOM   2275  C   LEU A 730      51.940  56.880  47.220  1.00  0.00           C
ATOM   2276  O   LEU A 730      52.370  56.930  48.390  1.00  0.00           O
ATOM   2277  N   ILE A 731      51.310  55.790  46.810  1.00  0.00           N
ATOM   2278  HN  ILE A 731      50.990  55.630  45.880  1.00  0.00           H
ATOM   2279  CA  ILE A 731      50.920  54.780  47.740  1.00  0.00           C
ATOM   2280  HA  ILE A 731      50.470  55.220  48.630  1.00  0.00           H
ATOM   2281  CB  ILE A 731      49.780  53.910  47.150  1.00  0.00           C
ATOM   2282  HB  ILE A 731      50.140  53.370  46.240  1.00  0.00           H
ATOM   2283  CG2 ILE A 731      49.290  52.880  48.080  1.00  0.00           C
ATOM   2284 HG21 ILE A 731      50.090  52.120  48.180  1.00  0.00           H
ATOM   2285 HG22 ILE A 731      48.450  52.240  47.720  1.00  0.00           H
ATOM   2286 HG23 ILE A 731      49.190  53.340  49.080  1.00  0.00           H
ATOM   2287  CG1 ILE A 731      48.610  54.860  46.830  1.00  0.00           C
ATOM   2288 HG11 ILE A 731      47.810  54.100  46.640  1.00  0.00           H
ATOM   2289 HG12 ILE A 731      48.570  55.460  45.900  1.00  0.00           H
ATOM   2290  CD  ILE A 731      48.120  55.660  48.050  1.00  0.00           C
ATOM   2291  HD1 ILE A 731      47.980  55.130  49.020  1.00  0.00           H
ATOM   2292  HD2 ILE A 731      47.160  56.140  47.750  1.00  0.00           H
ATOM   2293  HD3 ILE A 731      48.900  56.350  48.400  1.00  0.00           H
ATOM   2294  C   ILE A 731      52.160  53.960  48.060  1.00  0.00           C
ATOM   2295  O   ILE A 731      52.270  53.360  49.130  1.00  0.00           O
ATOM   2296  N   CYS A 732      53.170  53.820  47.150  1.00  0.00           N
ATOM   2297  HN  CYS A 732      53.030  54.110  46.210  1.00  0.00           H
ATOM   2298  CA  CYS A 732      54.430  53.120  47.550  1.00  0.00           C
ATOM   2299  HA  CYS A 732      54.150  52.100  47.760  1.00  0.00           H
ATOM   2300  CB  CYS A 732      55.350  53.100  46.250  1.00  0.00           C
ATOM   2301  HB1 CYS A 732      56.360  52.760  46.570  1.00  0.00           H
ATOM   2302  HB2 CYS A 732      55.450  54.120  45.830  1.00  0.00           H
ATOM   2303  SG  CYS A 732      54.710  51.990  44.990  1.00  0.00           S
ATOM   2304  HG1 CYS A 732      53.560  52.620  44.830  1.00  0.00           H
ATOM   2305  C   CYS A 732      55.210  53.740  48.690  1.00  0.00           C
ATOM   2306  O   CYS A 732      55.720  53.160  49.660  1.00  0.00           O
ATOM   2307  N   ILE A 733      55.250  55.060  48.460  1.00  0.00           N
ATOM   2308  HN  ILE A 733      54.910  55.390  47.580  1.00  0.00           H
ATOM   2309  CA  ILE A 733      55.920  56.030  49.320  1.00  0.00           C
ATOM   2310  HA  ILE A 733      56.870  55.620  49.630  1.00  0.00           H
ATOM   2311  CB  ILE A 733      56.110  57.350  48.570  1.00  0.00           C
ATOM   2312  HB  ILE A 733      55.110  57.820  48.400  1.00  0.00           H
ATOM   2313  CG2 ILE A 733      56.990  58.360  49.420  1.00  0.00           C
ATOM   2314 HG21 ILE A 733      56.490  58.580  50.390  1.00  0.00           H
ATOM   2315 HG22 ILE A 733      57.140  59.310  48.880  1.00  0.00           H
ATOM   2316 HG23 ILE A 733      57.940  57.840  49.650  1.00  0.00           H
ATOM   2317  CG1 ILE A 733      56.710  57.120  47.180  1.00  0.00           C
ATOM   2318 HG11 ILE A 733      56.620  58.060  46.580  1.00  0.00           H
ATOM   2319 HG12 ILE A 733      56.060  56.460  46.580  1.00  0.00           H
ATOM   2320  CD  ILE A 733      58.100  56.570  47.010  1.00  0.00           C
ATOM   2321  HD1 ILE A 733      58.930  57.300  47.180  1.00  0.00           H
ATOM   2322  HD2 ILE A 733      58.220  56.190  45.970  1.00  0.00           H
ATOM   2323  HD3 ILE A 733      58.280  55.700  47.690  1.00  0.00           H
ATOM   2324  C   ILE A 733      55.160  56.120  50.660  1.00  0.00           C
ATOM   2325  O   ILE A 733      55.780  56.070  51.720  1.00  0.00           O
ATOM   2326  N   ILE A 734      53.780  56.230  50.680  1.00  0.00           N
ATOM   2327  HN  ILE A 734      53.210  56.340  49.870  1.00  0.00           H
ATOM   2328  CA  ILE A 734      52.970  56.140  51.890  1.00  0.00           C
ATOM   2329  HA  ILE A 734      53.320  56.910  52.550  1.00  0.00           H
ATOM   2330  CB  ILE A 734      51.500  56.390  51.660  1.00  0.00           C
ATOM   2331  HB  ILE A 734      51.140  56.000  50.680  1.00  0.00           H
ATOM   2332  CG2 ILE A 734      50.440  55.770  52.660  1.00  0.00           C
ATOM   2333 HG21 ILE A 734      49.410  56.050  52.310  1.00  0.00           H
ATOM   2334 HG22 ILE A 734      50.610  56.150  53.680  1.00  0.00           H
ATOM   2335 HG23 ILE A 734      50.440  54.660  52.660  1.00  0.00           H
ATOM   2336  CG1 ILE A 734      51.240  57.930  51.730  1.00  0.00           C
ATOM   2337 HG11 ILE A 734      50.180  58.170  51.520  1.00  0.00           H
ATOM   2338 HG12 ILE A 734      51.780  58.400  50.870  1.00  0.00           H
ATOM   2339  CD  ILE A 734      51.580  58.700  52.990  1.00  0.00           C
ATOM   2340  HD1 ILE A 734      50.980  58.350  53.860  1.00  0.00           H
ATOM   2341  HD2 ILE A 734      51.280  59.780  52.940  1.00  0.00           H
ATOM   2342  HD3 ILE A 734      52.650  58.700  53.300  1.00  0.00           H
ATOM   2343  C   ILE A 734      53.220  54.830  52.650  1.00  0.00           C
ATOM   2344  O   ILE A 734      53.530  54.920  53.830  1.00  0.00           O
ATOM   2345  N   PHE A 735      53.290  53.650  51.910  1.00  0.00           N
ATOM   2346  HN  PHE A 735      53.010  53.650  50.950  1.00  0.00           H
ATOM   2347  CA  PHE A 735      53.550  52.340  52.450  1.00  0.00           C
ATOM   2348  HA  PHE A 735      52.740  52.110  53.130  1.00  0.00           H
ATOM   2349  CB  PHE A 735      53.490  51.180  51.370  1.00  0.00           C
ATOM   2350  HB1 PHE A 735      54.270  51.220  50.570  1.00  0.00           H
ATOM   2351  HB2 PHE A 735      52.570  51.340  50.780  1.00  0.00           H
ATOM   2352  CG  PHE A 735      53.370  49.780  51.880  1.00  0.00           C
ATOM   2353  CD1 PHE A 735      52.200  49.360  52.580  1.00  0.00           C
ATOM   2354  HD1 PHE A 735      51.430  50.120  52.720  1.00  0.00           H
ATOM   2355  CE1 PHE A 735      51.980  48.030  53.000  1.00  0.00           C
ATOM   2356  HE1 PHE A 735      51.060  47.680  53.440  1.00  0.00           H
ATOM   2357  CZ  PHE A 735      53.000  47.090  52.690  1.00  0.00           C
ATOM   2358  HZ  PHE A 735      52.760  46.040  52.830  1.00  0.00           H
ATOM   2359  CD2 PHE A 735      54.430  48.830  51.740  1.00  0.00           C
ATOM   2360  HD2 PHE A 735      55.330  49.060  51.190  1.00  0.00           H
ATOM   2361  CE2 PHE A 735      54.200  47.490  52.110  1.00  0.00           C
ATOM   2362  HE2 PHE A 735      54.920  46.730  51.840  1.00  0.00           H
ATOM   2363  C   PHE A 735      54.940  52.310  53.140  1.00  0.00           C
ATOM   2364  O   PHE A 735      55.200  51.680  54.220  1.00  0.00           O
ATOM   2365  N   ILE A 736      55.950  52.960  52.600  1.00  0.00           N
ATOM   2366  HN  ILE A 736      55.900  53.240  51.640  1.00  0.00           H
ATOM   2367  CA  ILE A 736      57.170  53.160  53.260  1.00  0.00           C
ATOM   2368  HA  ILE A 736      57.540  52.200  53.620  1.00  0.00           H
ATOM   2369  CB  ILE A 736      58.230  53.700  52.240  1.00  0.00           C
ATOM   2370  HB  ILE A 736      57.760  54.540  51.690  1.00  0.00           H
ATOM   2371  CG2 ILE A 736      59.480  54.220  52.860  1.00  0.00           C
ATOM   2372 HG21 ILE A 736      59.790  53.470  53.610  1.00  0.00           H
ATOM   2373 HG22 ILE A 736      59.280  55.200  53.340  1.00  0.00           H
ATOM   2374 HG23 ILE A 736      60.270  54.290  52.080  1.00  0.00           H
ATOM   2375  CG1 ILE A 736      58.540  52.610  51.220  1.00  0.00           C
ATOM   2376 HG11 ILE A 736      57.640  51.980  51.110  1.00  0.00           H
ATOM   2377 HG12 ILE A 736      59.320  51.940  51.630  1.00  0.00           H
ATOM   2378  CD  ILE A 736      59.010  53.150  49.850  1.00  0.00           C
ATOM   2379  HD1 ILE A 736      59.130  52.430  49.010  1.00  0.00           H
ATOM   2380  HD2 ILE A 736      60.020  53.620  49.920  1.00  0.00           H
ATOM   2381  HD3 ILE A 736      58.240  53.880  49.520  1.00  0.00           H
ATOM   2382  C   ILE A 736      57.130  54.140  54.480  1.00  0.00           C
ATOM   2383  O   ILE A 736      57.710  53.920  55.520  1.00  0.00           O
ATOM   2384  N   TYR A 737      56.520  55.310  54.390  1.00  0.00           N
ATOM   2385  HN  TYR A 737      56.000  55.460  53.560  1.00  0.00           H
ATOM   2386  CA  TYR A 737      56.240  56.240  55.490  1.00  0.00           C
ATOM   2387  HA  TYR A 737      57.250  56.390  55.840  1.00  0.00           H
ATOM   2388  CB  TYR A 737      55.540  57.580  55.150  1.00  0.00           C
ATOM   2389  HB1 TYR A 737      54.530  57.340  54.760  1.00  0.00           H
ATOM   2390  HB2 TYR A 737      55.980  58.200  54.330  1.00  0.00           H
ATOM   2391  CG  TYR A 737      55.470  58.440  56.380  1.00  0.00           C
ATOM   2392  CD1 TYR A 737      54.230  58.990  56.730  1.00  0.00           C
ATOM   2393  HD1 TYR A 737      53.420  58.970  56.020  1.00  0.00           H
ATOM   2394  CE1 TYR A 737      54.160  59.780  57.910  1.00  0.00           C
ATOM   2395  HE1 TYR A 737      53.190  60.180  58.170  1.00  0.00           H
ATOM   2396  CZ  TYR A 737      55.130  59.720  58.880  1.00  0.00           C
ATOM   2397  OH  TYR A 737      55.010  60.280  60.120  1.00  0.00           O
ATOM   2398  HH  TYR A 737      54.070  60.430  60.250  1.00  0.00           H
ATOM   2399  CD2 TYR A 737      56.570  58.580  57.290  1.00  0.00           C
ATOM   2400  HD2 TYR A 737      57.550  58.160  57.120  1.00  0.00           H
ATOM   2401  CE2 TYR A 737      56.390  59.170  58.500  1.00  0.00           C
ATOM   2402  HE2 TYR A 737      57.190  59.460  59.170  1.00  0.00           H
ATOM   2403  C   TYR A 737      55.550  55.450  56.630  1.00  0.00           C
ATOM   2404  O   TYR A 737      55.930  55.660  57.790  1.00  0.00           O
ATOM   2405  N   GLU A 738      54.610  54.550  56.400  1.00  0.00           N
ATOM   2406  HN  GLU A 738      54.140  54.590  55.520  1.00  0.00           H
ATOM   2407  CA  GLU A 738      54.000  53.680  57.390  1.00  0.00           C
ATOM   2408  HA  GLU A 738      53.570  54.330  58.140  1.00  0.00           H
ATOM   2409  CB  GLU A 738      52.860  52.820  56.760  1.00  0.00           C
ATOM   2410  HB1 GLU A 738      52.610  51.960  57.390  1.00  0.00           H
ATOM   2411  HB2 GLU A 738      53.160  52.460  55.750  1.00  0.00           H
ATOM   2412  CG  GLU A 738      51.450  53.560  56.760  1.00  0.00           C
ATOM   2413  HG1 GLU A 738      51.380  54.130  55.800  1.00  0.00           H
ATOM   2414  HG2 GLU A 738      51.410  54.380  57.500  1.00  0.00           H
ATOM   2415  CD  GLU A 738      50.200  52.700  56.860  1.00  0.00           C
ATOM   2416  OE1 GLU A 738      49.140  53.120  57.450  1.00  0.00           O
ATOM   2417  OE2 GLU A 738      50.130  51.600  56.240  1.00  0.00           O
ATOM   2418  C   GLU A 738      54.960  52.740  58.090  1.00  0.00           C
ATOM   2419  O   GLU A 738      54.860  52.570  59.310  1.00  0.00           O
ATOM   2420  N   ALA A 739      55.860  52.060  57.380  1.00  0.00           N
ATOM   2421  HN  ALA A 739      55.870  52.240  56.390  1.00  0.00           H
ATOM   2422  CA  ALA A 739      56.970  51.300  58.020  1.00  0.00           C
ATOM   2423  HA  ALA A 739      56.540  50.540  58.640  1.00  0.00           H
ATOM   2424  CB  ALA A 739      57.810  50.600  56.870  1.00  0.00           C
ATOM   2425  HB1 ALA A 739      57.110  50.200  56.100  1.00  0.00           H
ATOM   2426  HB2 ALA A 739      58.560  49.820  57.100  1.00  0.00           H
ATOM   2427  HB3 ALA A 739      58.450  51.330  56.330  1.00  0.00           H
ATOM   2428  C   ALA A 739      57.920  52.060  58.880  1.00  0.00           C
ATOM   2429  O   ALA A 739      58.430  51.480  59.820  1.00  0.00           O
ATOM   2430  N   LEU A 740      58.230  53.310  58.520  1.00  0.00           N
ATOM   2431  HN  LEU A 740      57.930  53.650  57.630  1.00  0.00           H
ATOM   2432  CA  LEU A 740      59.090  54.230  59.190  1.00  0.00           C
ATOM   2433  HA  LEU A 740      60.010  53.770  59.530  1.00  0.00           H
ATOM   2434  CB  LEU A 740      59.420  55.410  58.250  1.00  0.00           C
ATOM   2435  HB1 LEU A 740      60.070  56.070  58.890  1.00  0.00           H
ATOM   2436  HB2 LEU A 740      58.620  56.080  57.850  1.00  0.00           H
ATOM   2437  CG  LEU A 740      60.360  54.980  57.130  1.00  0.00           C
ATOM   2438  HG  LEU A 740      59.980  54.080  56.580  1.00  0.00           H
ATOM   2439  CD1 LEU A 740      60.480  55.960  55.980  1.00  0.00           C
ATOM   2440 HD11 LEU A 740      61.220  55.610  55.240  1.00  0.00           H
ATOM   2441 HD12 LEU A 740      60.910  56.930  56.310  1.00  0.00           H
ATOM   2442 HD13 LEU A 740      59.470  56.210  55.560  1.00  0.00           H
ATOM   2443  CD2 LEU A 740      61.850  54.700  57.700  1.00  0.00           C
ATOM   2444 HD21 LEU A 740      62.390  54.250  56.830  1.00  0.00           H
ATOM   2445 HD22 LEU A 740      61.940  54.020  58.570  1.00  0.00           H
ATOM   2446 HD23 LEU A 740      62.300  55.680  57.960  1.00  0.00           H
ATOM   2447  C   LEU A 740      58.570  54.760  60.440  1.00  0.00           C
ATOM   2448  O   LEU A 740      59.240  54.840  61.420  1.00  0.00           O
ATOM   2449  N   GLU A 741      57.200  54.990  60.470  1.00  0.00           N
ATOM   2450  HN  GLU A 741      56.760  54.830  59.590  1.00  0.00           H
ATOM   2451  CA  GLU A 741      56.540  55.480  61.590  1.00  0.00           C
ATOM   2452  HA  GLU A 741      57.170  56.310  61.860  1.00  0.00           H
ATOM   2453  CB  GLU A 741      55.100  55.980  61.150  1.00  0.00           C
ATOM   2454  HB1 GLU A 741      54.630  55.390  60.350  1.00  0.00           H
ATOM   2455  HB2 GLU A 741      55.280  57.000  60.750  1.00  0.00           H
ATOM   2456  CG  GLU A 741      54.040  56.160  62.340  1.00  0.00           C
ATOM   2457  HG1 GLU A 741      54.420  56.740  63.210  1.00  0.00           H
ATOM   2458  HG2 GLU A 741      53.620  55.200  62.700  1.00  0.00           H
ATOM   2459  CD  GLU A 741      52.800  56.830  61.750  1.00  0.00           C
ATOM   2460  OE1 GLU A 741      52.620  58.030  62.050  1.00  0.00           O
ATOM   2461  OE2 GLU A 741      51.910  56.180  61.120  1.00  0.00           O
ATOM   2462  C   GLU A 741      56.390  54.540  62.800  1.00  0.00           C
ATOM   2463  O   GLU A 741      56.470  54.960  63.920  1.00  0.00           O
ATOM   2464  N   LYS A 742      56.370  53.220  62.530  1.00  0.00           N
ATOM   2465  HN  LYS A 742      56.590  52.830  61.640  1.00  0.00           H
ATOM   2466  CA  LYS A 742      56.430  52.190  63.540  1.00  0.00           C
ATOM   2467  HA  LYS A 742      55.630  52.380  64.220  1.00  0.00           H
ATOM   2468  CB  LYS A 742      56.240  50.700  63.060  1.00  0.00           C
ATOM   2469  HB1 LYS A 742      56.070  50.050  63.940  1.00  0.00           H
ATOM   2470  HB2 LYS A 742      57.180  50.290  62.640  1.00  0.00           H
ATOM   2471  CG  LYS A 742      55.150  50.520  62.030  1.00  0.00           C
ATOM   2472  HG1 LYS A 742      55.180  49.490  61.650  1.00  0.00           H
ATOM   2473  HG2 LYS A 742      55.190  51.200  61.150  1.00  0.00           H
ATOM   2474  CD  LYS A 742      53.760  50.870  62.720  1.00  0.00           C
ATOM   2475  HD1 LYS A 742      53.740  51.980  62.810  1.00  0.00           H
ATOM   2476  HD2 LYS A 742      53.680  50.380  63.710  1.00  0.00           H
ATOM   2477  CE  LYS A 742      52.510  50.380  61.880  1.00  0.00           C
ATOM   2478  HE1 LYS A 742      51.580  50.790  62.330  1.00  0.00           H
ATOM   2479  HE2 LYS A 742      52.430  49.270  61.810  1.00  0.00           H
ATOM   2480  NZ  LYS A 742      52.580  50.950  60.500  1.00  0.00           N
ATOM   2481  HZ1 LYS A 742      53.320  50.450  59.970  1.00  0.00           H
ATOM   2482  HZ2 LYS A 742      52.670  51.980  60.570  1.00  0.00           H
ATOM   2483  HZ3 LYS A 742      51.730  50.730  59.970  1.00  0.00           H
ATOM   2484  C   LYS A 742      57.750  52.150  64.350  1.00  0.00           C
ATOM   2485  O   LYS A 742      57.840  52.080  65.580  1.00  0.00           O
ATOM   2486  N   LEU A 743      58.850  52.380  63.630  1.00  0.00           N
ATOM   2487  HN  LEU A 743      58.830  52.530  62.640  1.00  0.00           H
ATOM   2488  CA  LEU A 743      60.150  52.600  64.280  1.00  0.00           C
ATOM   2489  HA  LEU A 743      60.360  51.820  65.000  1.00  0.00           H
ATOM   2490  CB  LEU A 743      61.330  52.620  63.270  1.00  0.00           C
ATOM   2491  HB1 LEU A 743      62.320  52.790  63.740  1.00  0.00           H
ATOM   2492  HB2 LEU A 743      61.290  53.440  62.520  1.00  0.00           H
ATOM   2493  CG  LEU A 743      61.680  51.380  62.340  1.00  0.00           C
ATOM   2494  HG  LEU A 743      60.750  51.220  61.750  1.00  0.00           H
ATOM   2495  CD1 LEU A 743      62.900  51.580  61.510  1.00  0.00           C
ATOM   2496 HD11 LEU A 743      63.060  52.620  61.170  1.00  0.00           H
ATOM   2497 HD12 LEU A 743      62.790  50.950  60.590  1.00  0.00           H
ATOM   2498 HD13 LEU A 743      63.820  51.280  62.030  1.00  0.00           H
ATOM   2499  CD2 LEU A 743      61.820  50.100  63.160  1.00  0.00           C
ATOM   2500 HD21 LEU A 743      60.860  49.650  63.470  1.00  0.00           H
ATOM   2501 HD22 LEU A 743      62.530  50.130  64.010  1.00  0.00           H
ATOM   2502 HD23 LEU A 743      62.190  49.350  62.420  1.00  0.00           H
ATOM   2503  C   LEU A 743      60.350  53.840  65.220  1.00  0.00           C
ATOM   2504  O   LEU A 743      60.910  53.840  66.280  1.00  0.00           O
ATOM   2505  N   PHE A 744      59.720  54.950  64.700  1.00  0.00           N
ATOM   2506  HN  PHE A 744      59.250  54.760  63.860  1.00  0.00           H
ATOM   2507  CA  PHE A 744      59.590  56.260  65.310  1.00  0.00           C
ATOM   2508  HA  PHE A 744      60.550  56.540  65.720  1.00  0.00           H
ATOM   2509  CB  PHE A 744      59.060  57.210  64.170  1.00  0.00           C
ATOM   2510  HB1 PHE A 744      57.990  57.020  63.960  1.00  0.00           H
ATOM   2511  HB2 PHE A 744      59.660  57.050  63.250  1.00  0.00           H
ATOM   2512  CG  PHE A 744      59.320  58.710  64.460  1.00  0.00           C
ATOM   2513  CD1 PHE A 744      60.560  59.150  64.810  1.00  0.00           C
ATOM   2514  HD1 PHE A 744      61.400  58.540  65.100  1.00  0.00           H
ATOM   2515  CE1 PHE A 744      60.780  60.500  64.990  1.00  0.00           C
ATOM   2516  HE1 PHE A 744      61.770  60.840  65.290  1.00  0.00           H
ATOM   2517  CZ  PHE A 744      59.840  61.500  64.790  1.00  0.00           C
ATOM   2518  HZ  PHE A 744      59.990  62.560  64.920  1.00  0.00           H
ATOM   2519  CD2 PHE A 744      58.260  59.630  64.270  1.00  0.00           C
ATOM   2520  HD2 PHE A 744      57.290  59.380  63.880  1.00  0.00           H
ATOM   2521  CE2 PHE A 744      58.530  61.030  64.460  1.00  0.00           C
ATOM   2522  HE2 PHE A 744      57.770  61.780  64.260  1.00  0.00           H
ATOM   2523  C   PHE A 744      58.620  56.250  66.470  1.00  0.00           C
ATOM   2524  O   PHE A 744      58.900  56.760  67.530  1.00  0.00           O
ATOM   2525  N   ASP A 745      57.540  55.520  66.310  1.00  0.00           N
ATOM   2526  HN  ASP A 745      57.180  55.250  65.420  1.00  0.00           H
ATOM   2527  CA  ASP A 745      56.620  55.150  67.460  1.00  0.00           C
ATOM   2528  HA  ASP A 745      56.230  56.050  67.910  1.00  0.00           H
ATOM   2529  CB  ASP A 745      55.410  54.520  66.810  1.00  0.00           C
ATOM   2530  HB1 ASP A 745      55.690  53.700  66.120  1.00  0.00           H
ATOM   2531  HB2 ASP A 745      54.970  55.350  66.220  1.00  0.00           H
ATOM   2532  CG  ASP A 745      54.460  53.940  67.820  1.00  0.00           C
ATOM   2533  OD1 ASP A 745      54.010  54.700  68.750  1.00  0.00           O
ATOM   2534  OD2 ASP A 745      54.260  52.710  67.860  1.00  0.00           O
ATOM   2535  C   ASP A 745      57.270  54.270  68.540  1.00  0.00           C
ATOM   2536  O   ASP A 745      57.240  54.520  69.760  1.00  0.00           O
ATOM   2537  N   LEU A 746      58.020  53.190  68.140  1.00  0.00           N
ATOM   2538  HN  LEU A 746      58.140  53.060  67.160  1.00  0.00           H
ATOM   2539  CA  LEU A 746      58.780  52.400  69.060  1.00  0.00           C
ATOM   2540  HA  LEU A 746      58.130  51.830  69.720  1.00  0.00           H
ATOM   2541  CB  LEU A 746      59.720  51.380  68.340  1.00  0.00           C
ATOM   2542  HB1 LEU A 746      60.470  52.000  67.810  1.00  0.00           H
ATOM   2543  HB2 LEU A 746      59.100  50.840  67.600  1.00  0.00           H
ATOM   2544  CG  LEU A 746      60.550  50.350  69.050  1.00  0.00           C
ATOM   2545  HG  LEU A 746      61.360  50.860  69.620  1.00  0.00           H
ATOM   2546  CD1 LEU A 746      59.730  49.430  70.000  1.00  0.00           C
ATOM   2547 HD11 LEU A 746      59.060  49.980  70.690  1.00  0.00           H
ATOM   2548 HD12 LEU A 746      60.340  48.750  70.630  1.00  0.00           H
ATOM   2549 HD13 LEU A 746      59.100  48.710  69.430  1.00  0.00           H
ATOM   2550  CD2 LEU A 746      61.320  49.520  68.010  1.00  0.00           C
ATOM   2551 HD21 LEU A 746      60.500  49.020  67.460  1.00  0.00           H
ATOM   2552 HD22 LEU A 746      62.040  48.780  68.420  1.00  0.00           H
ATOM   2553 HD23 LEU A 746      61.740  50.260  67.290  1.00  0.00           H
ATOM   2554  C   LEU A 746      59.790  53.180  69.920  1.00  0.00           C
ATOM   2555  O   LEU A 746      59.810  53.110  71.140  1.00  0.00           O
ATOM   2556  N   GLY A 747      60.550  54.110  69.310  1.00  0.00           N
ATOM   2557  HN  GLY A 747      60.390  54.210  68.330  1.00  0.00           H
ATOM   2558  CA  GLY A 747      61.500  55.060  69.960  1.00  0.00           C
ATOM   2559  HA1 GLY A 747      61.850  55.690  69.150  1.00  0.00           H
ATOM   2560  HA2 GLY A 747      62.370  54.510  70.270  1.00  0.00           H
ATOM   2561  C   GLY A 747      60.840  55.950  71.080  1.00  0.00           C
ATOM   2562  O   GLY A 747      61.220  55.920  72.230  1.00  0.00           O
ATOM   2563  N   GLU A 748      59.780  56.720  70.680  1.00  0.00           N
ATOM   2564  HN  GLU A 748      59.310  56.610  69.810  1.00  0.00           H
ATOM   2565  CA  GLU A 748      59.000  57.580  71.540  1.00  0.00           C
ATOM   2566  HA  GLU A 748      59.660  58.250  72.060  1.00  0.00           H
ATOM   2567  CB  GLU A 748      57.990  58.330  70.590  1.00  0.00           C
ATOM   2568  HB1 GLU A 748      57.100  58.680  71.170  1.00  0.00           H
ATOM   2569  HB2 GLU A 748      57.540  57.590  69.900  1.00  0.00           H
ATOM   2570  CG  GLU A 748      58.720  59.370  69.770  1.00  0.00           C
ATOM   2571  HG1 GLU A 748      58.870  58.940  68.750  1.00  0.00           H
ATOM   2572  HG2 GLU A 748      59.740  59.530  70.200  1.00  0.00           H
ATOM   2573  CD  GLU A 748      57.930  60.630  69.600  1.00  0.00           C
ATOM   2574  OE1 GLU A 748      58.380  61.800  69.790  1.00  0.00           O
ATOM   2575  OE2 GLU A 748      56.710  60.480  69.230  1.00  0.00           O
ATOM   2576  C   GLU A 748      58.170  56.810  72.580  1.00  0.00           C
ATOM   2577  O   GLU A 748      57.940  57.270  73.670  1.00  0.00           O
ATOM   2578  N   THR A 749      57.620  55.630  72.350  1.00  0.00           N
ATOM   2579  HN  THR A 749      57.780  55.170  71.480  1.00  0.00           H
ATOM   2580  CA  THR A 749      56.810  54.860  73.300  1.00  0.00           C
ATOM   2581  HA  THR A 749      55.930  55.450  73.470  1.00  0.00           H
ATOM   2582  CB  THR A 749      56.380  53.500  72.790  1.00  0.00           C
ATOM   2583  HB  THR A 749      57.260  52.970  72.370  1.00  0.00           H
ATOM   2584  OG1 THR A 749      55.350  53.660  71.790  1.00  0.00           O
ATOM   2585  HG1 THR A 749      55.800  54.220  71.140  1.00  0.00           H
ATOM   2586  CG2 THR A 749      55.820  52.670  73.930  1.00  0.00           C
ATOM   2587 HG21 THR A 749      55.410  51.720  73.500  1.00  0.00           H
ATOM   2588 HG22 THR A 749      54.910  53.060  74.440  1.00  0.00           H
ATOM   2589 HG23 THR A 749      56.620  52.370  74.620  1.00  0.00           H
ATOM   2590  C   THR A 749      57.720  54.560  74.580  1.00  0.00           C
ATOM   2591  O   THR A 749      57.200  54.690  75.730  1.00  0.00           O
ATOM   2592  N   TYR A 750      58.990  54.220  74.390  1.00  0.00           N
ATOM   2593  HN  TYR A 750      59.410  54.210  73.490  1.00  0.00           H
ATOM   2594  CA  TYR A 750      59.910  54.020  75.520  1.00  0.00           C
ATOM   2595  HA  TYR A 750      59.440  53.950  76.490  1.00  0.00           H
ATOM   2596  CB  TYR A 750      60.670  52.610  75.350  1.00  0.00           C
ATOM   2597  HB1 TYR A 750      61.460  52.480  76.130  1.00  0.00           H
ATOM   2598  HB2 TYR A 750      61.180  52.520  74.380  1.00  0.00           H
ATOM   2599  CG  TYR A 750      59.740  51.430  75.400  1.00  0.00           C
ATOM   2600  CD1 TYR A 750      59.430  50.800  76.530  1.00  0.00           C
ATOM   2601  HD1 TYR A 750      59.780  51.180  77.480  1.00  0.00           H
ATOM   2602  CE1 TYR A 750      58.560  49.740  76.500  1.00  0.00           C
ATOM   2603  HE1 TYR A 750      58.260  49.230  77.410  1.00  0.00           H
ATOM   2604  CZ  TYR A 750      58.120  49.220  75.260  1.00  0.00           C
ATOM   2605  OH  TYR A 750      57.300  48.050  75.180  1.00  0.00           O
ATOM   2606  HH  TYR A 750      56.930  48.040  74.290  1.00  0.00           H
ATOM   2607  CD2 TYR A 750      59.420  50.830  74.110  1.00  0.00           C
ATOM   2608  HD2 TYR A 750      59.740  51.230  73.150  1.00  0.00           H
ATOM   2609  CE2 TYR A 750      58.600  49.770  74.050  1.00  0.00           C
ATOM   2610  HE2 TYR A 750      58.390  49.280  73.110  1.00  0.00           H
ATOM   2611  C   TYR A 750      60.860  55.210  75.770  1.00  0.00           C
ATOM   2612  O   TYR A 750      61.910  55.140  76.420  1.00  0.00           O
ATOM   2613  N   ALA A 751      60.540  56.400  75.140  1.00  0.00           N
ATOM   2614  HN  ALA A 751      59.670  56.420  74.650  1.00  0.00           H
ATOM   2615  CA  ALA A 751      61.110  57.700  75.570  1.00  0.00           C
ATOM   2616  HA  ALA A 751      60.590  58.510  75.060  1.00  0.00           H
ATOM   2617  CB  ALA A 751      60.790  57.830  77.090  1.00  0.00           C
ATOM   2618  HB1 ALA A 751      60.990  58.880  77.420  1.00  0.00           H
ATOM   2619  HB2 ALA A 751      61.460  57.190  77.700  1.00  0.00           H
ATOM   2620  HB3 ALA A 751      59.730  57.600  77.330  1.00  0.00           H
ATOM   2621  C   ALA A 751      62.620  57.870  75.220  1.00  0.00           C
ATOM   2622  O   ALA A 751      63.410  58.580  75.890  1.00  0.00           O
ATOM   2623  N   PHE A 752      63.000  57.190  74.190  1.00  0.00           N
ATOM   2624  HN  PHE A 752      62.320  56.700  73.660  1.00  0.00           H
ATOM   2625  CA  PHE A 752      64.380  57.200  73.710  1.00  0.00           C
ATOM   2626  HA  PHE A 752      64.890  58.050  74.130  1.00  0.00           H
ATOM   2627  CB  PHE A 752      64.550  57.390  72.140  1.00  0.00           C
ATOM   2628  HB1 PHE A 752      64.150  56.580  71.490  1.00  0.00           H
ATOM   2629  HB2 PHE A 752      65.610  57.340  71.810  1.00  0.00           H
ATOM   2630  CG  PHE A 752      63.930  58.590  71.510  1.00  0.00           C
ATOM   2631  CD1 PHE A 752      64.170  59.810  72.120  1.00  0.00           C
ATOM   2632  HD1 PHE A 752      64.980  59.790  72.820  1.00  0.00           H
ATOM   2633  CE1 PHE A 752      63.520  61.000  71.730  1.00  0.00           C
ATOM   2634  HE1 PHE A 752      63.590  61.920  72.300  1.00  0.00           H
ATOM   2635  CZ  PHE A 752      62.690  60.920  70.600  1.00  0.00           C
ATOM   2636  HZ  PHE A 752      62.190  61.840  70.320  1.00  0.00           H
ATOM   2637  CD2 PHE A 752      63.090  58.560  70.350  1.00  0.00           C
ATOM   2638  HD2 PHE A 752      62.860  57.680  69.760  1.00  0.00           H
ATOM   2639  CE2 PHE A 752      62.440  59.740  69.920  1.00  0.00           C
ATOM   2640  HE2 PHE A 752      61.750  59.740  69.080  1.00  0.00           H
ATOM   2641  C   PHE A 752      65.220  55.860  74.140  1.00  0.00           C
ATOM   2642  O   PHE A 752      66.390  55.990  74.610  1.00  0.00           O
ATOM   2643  N   PRO A 822      64.760  54.620  74.000  1.00  0.00           N
ATOM   2644  CD  PRO A 822      63.530  54.240  73.260  1.00  0.00           C
ATOM   2645  HD1 PRO A 822      63.440  54.780  72.290  1.00  0.00           H
ATOM   2646  HD2 PRO A 822      62.590  54.230  73.840  1.00  0.00           H
ATOM   2647  CA  PRO A 822      65.630  53.420  74.220  1.00  0.00           C
ATOM   2648  HA  PRO A 822      65.990  53.540  75.230  1.00  0.00           H
ATOM   2649  CB  PRO A 822      64.620  52.240  74.000  1.00  0.00           C
ATOM   2650  HB1 PRO A 822      63.850  52.280  74.780  1.00  0.00           H
ATOM   2651  HB2 PRO A 822      65.090  51.240  73.910  1.00  0.00           H
ATOM   2652  CG  PRO A 822      63.820  52.760  72.790  1.00  0.00           C
ATOM   2653  HG1 PRO A 822      64.430  52.900  71.870  1.00  0.00           H
ATOM   2654  HG2 PRO A 822      62.900  52.170  72.570  1.00  0.00           H
ATOM   2655  C   PRO A 822      66.820  53.460  73.260  1.00  0.00           C
ATOM   2656  O   PRO A 822      66.720  53.920  72.080  1.00  0.00           O
ATOM   2657  N   ASP A 823      67.970  52.960  73.710  1.00  0.00           N
ATOM   2658  HN  ASP A 823      68.150  52.700  74.650  1.00  0.00           H
ATOM   2659  CA  ASP A 823      69.080  52.700  72.840  1.00  0.00           C
ATOM   2660  HA  ASP A 823      69.370  53.670  72.440  1.00  0.00           H
ATOM   2661  CB  ASP A 823      70.340  52.310  73.610  1.00  0.00           C
ATOM   2662  HB1 ASP A 823      71.210  52.280  72.910  1.00  0.00           H
ATOM   2663  HB2 ASP A 823      70.290  51.350  74.180  1.00  0.00           H
ATOM   2664  CG  ASP A 823      70.730  53.330  74.650  1.00  0.00           C
ATOM   2665  OD1 ASP A 823      71.620  52.950  75.450  1.00  0.00           O
ATOM   2666  OD2 ASP A 823      70.430  54.570  74.460  1.00  0.00           O
ATOM   2667  C   ASP A 823      68.740  51.570  71.880  1.00  0.00           C
ATOM   2668  O   ASP A 823      69.260  51.540  70.770  1.00  0.00           O
ATOM   2669  N   VAL A 824      67.850  50.620  72.250  1.00  0.00           N
ATOM   2670  HN  VAL A 824      67.510  50.630  73.180  1.00  0.00           H
ATOM   2671  CA  VAL A 824      67.320  49.570  71.360  1.00  0.00           C
ATOM   2672  HA  VAL A 824      68.110  48.850  71.190  1.00  0.00           H
ATOM   2673  CB  VAL A 824      66.160  48.800  72.150  1.00  0.00           C
ATOM   2674  HB  VAL A 824      65.560  49.530  72.730  1.00  0.00           H
ATOM   2675  CG1 VAL A 824      65.280  47.890  71.240  1.00  0.00           C
ATOM   2676 HG11 VAL A 824      65.860  47.350  70.460  1.00  0.00           H
ATOM   2677 HG12 VAL A 824      64.500  48.630  70.960  1.00  0.00           H
ATOM   2678 HG13 VAL A 824      64.710  47.160  71.840  1.00  0.00           H
ATOM   2679  CG2 VAL A 824      66.990  48.010  73.180  1.00  0.00           C
ATOM   2680 HG21 VAL A 824      67.630  47.320  72.600  1.00  0.00           H
ATOM   2681 HG22 VAL A 824      66.240  47.470  73.800  1.00  0.00           H
ATOM   2682 HG23 VAL A 824      67.670  48.570  73.860  1.00  0.00           H
ATOM   2683  C   VAL A 824      66.730  50.030  70.010  1.00  0.00           C
ATOM   2684  O   VAL A 824      66.750  49.250  69.090  1.00  0.00           O
ATOM   2685  N   LEU A 825      66.260  51.290  69.920  1.00  0.00           N
ATOM   2686  HN  LEU A 825      66.280  51.820  70.760  1.00  0.00           H
ATOM   2687  CA  LEU A 825      65.970  51.960  68.690  1.00  0.00           C
ATOM   2688  HA  LEU A 825      65.110  51.410  68.310  1.00  0.00           H
ATOM   2689  CB  LEU A 825      65.490  53.360  69.060  1.00  0.00           C
ATOM   2690  HB1 LEU A 825      66.250  53.840  69.720  1.00  0.00           H
ATOM   2691  HB2 LEU A 825      64.630  53.300  69.750  1.00  0.00           H
ATOM   2692  CG  LEU A 825      65.020  54.220  67.850  1.00  0.00           C
ATOM   2693  HG  LEU A 825      65.930  54.420  67.240  1.00  0.00           H
ATOM   2694  CD1 LEU A 825      64.010  53.470  67.040  1.00  0.00           C
ATOM   2695 HD11 LEU A 825      63.500  54.070  66.260  1.00  0.00           H
ATOM   2696 HD12 LEU A 825      63.280  52.870  67.630  1.00  0.00           H
ATOM   2697 HD13 LEU A 825      64.510  52.690  66.420  1.00  0.00           H
ATOM   2698  CD2 LEU A 825      64.640  55.580  68.400  1.00  0.00           C
ATOM   2699 HD21 LEU A 825      65.560  56.190  68.550  1.00  0.00           H
ATOM   2700 HD22 LEU A 825      64.040  55.620  69.330  1.00  0.00           H
ATOM   2701 HD23 LEU A 825      64.040  56.040  67.580  1.00  0.00           H
ATOM   2702  C   LEU A 825      67.050  51.970  67.530  1.00  0.00           C
ATOM   2703  O   LEU A 825      66.730  51.890  66.310  1.00  0.00           O
ATOM   2704  N   PHE A 826      68.380  52.170  67.900  1.00  0.00           N
ATOM   2705  HN  PHE A 826      68.580  52.160  68.880  1.00  0.00           H
ATOM   2706  CA  PHE A 826      69.450  52.220  66.860  1.00  0.00           C
ATOM   2707  HA  PHE A 826      69.270  52.990  66.130  1.00  0.00           H
ATOM   2708  CB  PHE A 826      70.720  52.520  67.550  1.00  0.00           C
ATOM   2709  HB1 PHE A 826      71.620  52.340  66.920  1.00  0.00           H
ATOM   2710  HB2 PHE A 826      70.970  51.920  68.460  1.00  0.00           H
ATOM   2711  CG  PHE A 826      70.670  53.990  68.000  1.00  0.00           C
ATOM   2712  CD1 PHE A 826      70.440  54.430  69.370  1.00  0.00           C
ATOM   2713  HD1 PHE A 826      70.330  53.680  70.140  1.00  0.00           H
ATOM   2714  CE1 PHE A 826      70.490  55.780  69.690  1.00  0.00           C
ATOM   2715  HE1 PHE A 826      70.410  56.130  70.700  1.00  0.00           H
ATOM   2716  CZ  PHE A 826      70.810  56.740  68.670  1.00  0.00           C
ATOM   2717  HZ  PHE A 826      71.060  57.730  69.000  1.00  0.00           H
ATOM   2718  CD2 PHE A 826      71.030  54.910  67.020  1.00  0.00           C
ATOM   2719  HD2 PHE A 826      71.300  54.710  66.000  1.00  0.00           H
ATOM   2720  CE2 PHE A 826      71.210  56.290  67.370  1.00  0.00           C
ATOM   2721  HE2 PHE A 826      71.540  57.000  66.620  1.00  0.00           H
ATOM   2722  C   PHE A 826      69.540  50.870  66.200  1.00  0.00           C
ATOM   2723  O   PHE A 826      69.660  50.750  65.000  1.00  0.00           O
ATOM   2724  N   TRP A 827      69.440  49.780  66.960  1.00  0.00           N
ATOM   2725  HN  TRP A 827      69.630  49.920  67.920  1.00  0.00           H
ATOM   2726  CA  TRP A 827      69.340  48.450  66.470  1.00  0.00           C
ATOM   2727  HA  TRP A 827      70.170  48.380  65.790  1.00  0.00           H
ATOM   2728  CB  TRP A 827      69.530  47.370  67.550  1.00  0.00           C
ATOM   2729  HB1 TRP A 827      68.910  47.490  68.460  1.00  0.00           H
ATOM   2730  HB2 TRP A 827      70.570  47.490  67.920  1.00  0.00           H
ATOM   2731  CG  TRP A 827      69.450  45.930  67.100  1.00  0.00           C
ATOM   2732  CD1 TRP A 827      68.630  44.990  67.700  1.00  0.00           C
ATOM   2733  HD1 TRP A 827      67.860  45.140  68.460  1.00  0.00           H
ATOM   2734  NE1 TRP A 827      68.780  43.780  67.050  1.00  0.00           N
ATOM   2735  HE1 TRP A 827      68.830  42.890  67.450  1.00  0.00           H
ATOM   2736  CE2 TRP A 827      69.600  43.950  65.980  1.00  0.00           C
ATOM   2737  CD2 TRP A 827      70.060  45.270  66.000  1.00  0.00           C
ATOM   2738  CE3 TRP A 827      71.040  45.680  65.100  1.00  0.00           C
ATOM   2739  HE3 TRP A 827      71.550  46.630  65.280  1.00  0.00           H
ATOM   2740  CZ3 TRP A 827      71.440  44.760  64.140  1.00  0.00           C
ATOM   2741  HZ3 TRP A 827      72.130  45.160  63.400  1.00  0.00           H
ATOM   2742  CZ2 TRP A 827      70.020  42.990  65.010  1.00  0.00           C
ATOM   2743  HZ2 TRP A 827      69.710  41.960  65.070  1.00  0.00           H
ATOM   2744  CH2 TRP A 827      71.020  43.450  64.070  1.00  0.00           C
ATOM   2745  HH2 TRP A 827      71.260  42.820  63.230  1.00  0.00           H
ATOM   2746  C   TRP A 827      68.150  48.150  65.640  1.00  0.00           C
ATOM   2747  O   TRP A 827      68.340  47.430  64.650  1.00  0.00           O
ATOM   2748  N   CYS A 828      66.920  48.510  66.010  1.00  0.00           N
ATOM   2749  HN  CYS A 828      66.730  48.980  66.870  1.00  0.00           H
ATOM   2750  CA  CYS A 828      65.810  48.230  65.180  1.00  0.00           C
ATOM   2751  HA  CYS A 828      65.810  47.170  65.080  1.00  0.00           H
ATOM   2752  CB  CYS A 828      64.500  48.570  65.910  1.00  0.00           C
ATOM   2753  HB1 CYS A 828      63.720  48.380  65.170  1.00  0.00           H
ATOM   2754  HB2 CYS A 828      64.470  49.650  66.170  1.00  0.00           H
ATOM   2755  SG  CYS A 828      64.330  47.580  67.390  1.00  0.00           S
ATOM   2756  HG1 CYS A 828      65.610  47.470  67.710  1.00  0.00           H
ATOM   2757  C   CYS A 828      65.880  48.860  63.710  1.00  0.00           C
ATOM   2758  O   CYS A 828      65.530  48.210  62.730  1.00  0.00           O
ATOM   2759  N   VAL A 829      66.430  50.090  63.650  1.00  0.00           N
ATOM   2760  HN  VAL A 829      66.530  50.610  64.490  1.00  0.00           H
ATOM   2761  CA  VAL A 829      66.740  50.840  62.440  1.00  0.00           C
ATOM   2762  HA  VAL A 829      65.870  50.790  61.810  1.00  0.00           H
ATOM   2763  CB  VAL A 829      67.060  52.300  62.780  1.00  0.00           C
ATOM   2764  HB  VAL A 829      67.800  52.380  63.600  1.00  0.00           H
ATOM   2765  CG1 VAL A 829      67.500  53.150  61.580  1.00  0.00           C
ATOM   2766 HG11 VAL A 829      67.840  54.130  61.970  1.00  0.00           H
ATOM   2767 HG12 VAL A 829      66.710  53.420  60.840  1.00  0.00           H
ATOM   2768 HG13 VAL A 829      68.440  52.770  61.140  1.00  0.00           H
ATOM   2769  CG2 VAL A 829      65.710  52.940  63.210  1.00  0.00           C
ATOM   2770 HG21 VAL A 829      65.970  53.920  63.650  1.00  0.00           H
ATOM   2771 HG22 VAL A 829      65.250  52.350  64.040  1.00  0.00           H
ATOM   2772 HG23 VAL A 829      64.970  53.060  62.400  1.00  0.00           H
ATOM   2773  C   VAL A 829      67.870  50.140  61.640  1.00  0.00           C
ATOM   2774  O   VAL A 829      67.760  50.020  60.440  1.00  0.00           O
ATOM   2775  N   ILE A 830      68.940  49.730  62.290  1.00  0.00           N
ATOM   2776  HN  ILE A 830      69.000  49.840  63.270  1.00  0.00           H
ATOM   2777  CA  ILE A 830      70.030  49.010  61.650  1.00  0.00           C
ATOM   2778  HA  ILE A 830      70.410  49.590  60.820  1.00  0.00           H
ATOM   2779  CB  ILE A 830      71.230  48.730  62.610  1.00  0.00           C
ATOM   2780  HB  ILE A 830      70.760  48.150  63.440  1.00  0.00           H
ATOM   2781  CG2 ILE A 830      72.330  47.780  62.000  1.00  0.00           C
ATOM   2782 HG21 ILE A 830      73.040  47.640  62.840  1.00  0.00           H
ATOM   2783 HG22 ILE A 830      72.740  48.430  61.200  1.00  0.00           H
ATOM   2784 HG23 ILE A 830      72.020  46.790  61.610  1.00  0.00           H
ATOM   2785  CG1 ILE A 830      71.970  49.910  63.160  1.00  0.00           C
ATOM   2786 HG11 ILE A 830      71.350  50.830  63.130  1.00  0.00           H
ATOM   2787 HG12 ILE A 830      72.830  50.200  62.510  1.00  0.00           H
ATOM   2788  CD  ILE A 830      72.700  49.690  64.500  1.00  0.00           C
ATOM   2789  HD1 ILE A 830      73.020  50.690  64.870  1.00  0.00           H
ATOM   2790  HD2 ILE A 830      73.640  49.100  64.350  1.00  0.00           H
ATOM   2791  HD3 ILE A 830      71.990  49.260  65.240  1.00  0.00           H
ATOM   2792  C   ILE A 830      69.620  47.710  61.050  1.00  0.00           C
ATOM   2793  O   ILE A 830      69.930  47.450  59.910  1.00  0.00           O
ATOM   2794  N   LEU A 831      68.800  46.940  61.760  1.00  0.00           N
ATOM   2795  HN  LEU A 831      68.450  47.260  62.640  1.00  0.00           H
ATOM   2796  CA  LEU A 831      68.090  45.780  61.280  1.00  0.00           C
ATOM   2797  HA  LEU A 831      68.900  45.170  60.880  1.00  0.00           H
ATOM   2798  CB  LEU A 831      67.620  44.970  62.470  1.00  0.00           C
ATOM   2799  HB1 LEU A 831      66.950  45.690  62.980  1.00  0.00           H
ATOM   2800  HB2 LEU A 831      68.400  44.720  63.210  1.00  0.00           H
ATOM   2801  CG  LEU A 831      66.780  43.680  62.230  1.00  0.00           C
ATOM   2802  HG  LEU A 831      65.960  43.930  61.520  1.00  0.00           H
ATOM   2803  CD1 LEU A 831      67.500  42.510  61.490  1.00  0.00           C
ATOM   2804 HD11 LEU A 831      68.460  42.370  62.020  1.00  0.00           H
ATOM   2805 HD12 LEU A 831      67.620  42.840  60.440  1.00  0.00           H
ATOM   2806 HD13 LEU A 831      66.880  41.590  61.460  1.00  0.00           H
ATOM   2807  CD2 LEU A 831      66.260  43.090  63.530  1.00  0.00           C
ATOM   2808 HD21 LEU A 831      67.170  42.800  64.110  1.00  0.00           H
ATOM   2809 HD22 LEU A 831      65.600  42.220  63.320  1.00  0.00           H
ATOM   2810 HD23 LEU A 831      65.670  43.790  64.150  1.00  0.00           H
ATOM   2811  C   LEU A 831      67.100  46.040  60.190  1.00  0.00           C
ATOM   2812  O   LEU A 831      67.170  45.250  59.210  1.00  0.00           O
ATOM   2813  N   PHE A 832      66.260  47.080  60.190  1.00  0.00           N
ATOM   2814  HN  PHE A 832      66.310  47.530  61.080  1.00  0.00           H
ATOM   2815  CA  PHE A 832      65.460  47.610  59.100  1.00  0.00           C
ATOM   2816  HA  PHE A 832      64.910  46.740  58.780  1.00  0.00           H
ATOM   2817  CB  PHE A 832      64.800  48.880  59.510  1.00  0.00           C
ATOM   2818  HB1 PHE A 832      65.540  49.660  59.780  1.00  0.00           H
ATOM   2819  HB2 PHE A 832      64.170  48.680  60.400  1.00  0.00           H
ATOM   2820  CG  PHE A 832      63.850  49.470  58.550  1.00  0.00           C
ATOM   2821  CD1 PHE A 832      62.540  49.170  58.440  1.00  0.00           C
ATOM   2822  HD1 PHE A 832      62.150  48.340  59.010  1.00  0.00           H
ATOM   2823  CE1 PHE A 832      61.760  49.920  57.560  1.00  0.00           C
ATOM   2824  HE1 PHE A 832      60.760  49.570  57.410  1.00  0.00           H
ATOM   2825  CZ  PHE A 832      62.190  50.990  56.810  1.00  0.00           C
ATOM   2826  HZ  PHE A 832      61.580  51.430  56.030  1.00  0.00           H
ATOM   2827  CD2 PHE A 832      64.390  50.620  57.870  1.00  0.00           C
ATOM   2828  HD2 PHE A 832      65.400  50.930  58.040  1.00  0.00           H
ATOM   2829  CE2 PHE A 832      63.530  51.350  56.930  1.00  0.00           C
ATOM   2830  HE2 PHE A 832      63.800  52.290  56.480  1.00  0.00           H
ATOM   2831  C   PHE A 832      66.350  47.910  57.880  1.00  0.00           C
ATOM   2832  O   PHE A 832      66.050  47.500  56.760  1.00  0.00           O
ATOM   2833  N   PHE A 833      67.500  48.600  58.000  1.00  0.00           N
ATOM   2834  HN  PHE A 833      67.830  48.970  58.860  1.00  0.00           H
ATOM   2835  CA  PHE A 833      68.430  48.890  56.850  1.00  0.00           C
ATOM   2836  HA  PHE A 833      67.870  49.080  55.940  1.00  0.00           H
ATOM   2837  CB  PHE A 833      69.420  50.120  57.130  1.00  0.00           C
ATOM   2838  HB1 PHE A 833      70.180  50.100  56.330  1.00  0.00           H
ATOM   2839  HB2 PHE A 833      69.940  49.950  58.100  1.00  0.00           H
ATOM   2840  CG  PHE A 833      68.660  51.450  57.240  1.00  0.00           C
ATOM   2841  CD1 PHE A 833      67.620  51.810  56.350  1.00  0.00           C
ATOM   2842  HD1 PHE A 833      67.260  51.000  55.740  1.00  0.00           H
ATOM   2843  CE1 PHE A 833      67.060  53.090  56.290  1.00  0.00           C
ATOM   2844  HE1 PHE A 833      66.230  53.320  55.640  1.00  0.00           H
ATOM   2845  CZ  PHE A 833      67.640  54.050  57.100  1.00  0.00           C
ATOM   2846  HZ  PHE A 833      67.270  55.070  57.110  1.00  0.00           H
ATOM   2847  CD2 PHE A 833      69.180  52.440  58.030  1.00  0.00           C
ATOM   2848  HD2 PHE A 833      70.050  52.150  58.590  1.00  0.00           H
ATOM   2849  CE2 PHE A 833      68.610  53.740  58.050  1.00  0.00           C
ATOM   2850  HE2 PHE A 833      68.810  54.550  58.740  1.00  0.00           H
ATOM   2851  C   PHE A 833      69.270  47.760  56.300  1.00  0.00           C
ATOM   2852  O   PHE A 833      69.380  47.560  55.100  1.00  0.00           O
ATOM   2853  N   THR A 834      69.780  46.880  57.220  1.00  0.00           N
ATOM   2854  HN  THR A 834      69.550  47.010  58.180  1.00  0.00           H
ATOM   2855  CA  THR A 834      70.460  45.650  56.820  1.00  0.00           C
ATOM   2856  HA  THR A 834      71.290  46.040  56.250  1.00  0.00           H
ATOM   2857  CB  THR A 834      71.110  44.900  57.970  1.00  0.00           C
ATOM   2858  HB  THR A 834      70.350  44.410  58.610  1.00  0.00           H
ATOM   2859  OG1 THR A 834      71.890  45.730  58.770  1.00  0.00           O
ATOM   2860  HG1 THR A 834      71.260  46.330  59.190  1.00  0.00           H
ATOM   2861  CG2 THR A 834      72.220  43.900  57.450  1.00  0.00           C
ATOM   2862 HG21 THR A 834      73.080  44.450  57.000  1.00  0.00           H
ATOM   2863 HG22 THR A 834      71.870  43.200  56.660  1.00  0.00           H
ATOM   2864 HG23 THR A 834      72.670  43.280  58.250  1.00  0.00           H
ATOM   2865  C   THR A 834      69.650  44.720  55.980  1.00  0.00           C
ATOM   2866  O   THR A 834      70.120  44.330  54.890  1.00  0.00           O
ATOM   2867  N   THR A 835      68.370  44.510  56.500  1.00  0.00           N
ATOM   2868  HN  THR A 835      67.980  44.930  57.310  1.00  0.00           H
ATOM   2869  CA  THR A 835      67.330  43.730  55.780  1.00  0.00           C
ATOM   2870  HA  THR A 835      67.780  42.770  55.560  1.00  0.00           H
ATOM   2871  CB  THR A 835      66.000  43.720  56.460  1.00  0.00           C
ATOM   2872  HB  THR A 835      65.600  44.750  56.590  1.00  0.00           H
ATOM   2873  OG1 THR A 835      65.990  43.160  57.770  1.00  0.00           O
ATOM   2874  HG1 THR A 835      66.520  43.770  58.310  1.00  0.00           H
ATOM   2875  CG2 THR A 835      65.070  42.760  55.770  1.00  0.00           C
ATOM   2876 HG21 THR A 835      64.890  42.850  54.680  1.00  0.00           H
ATOM   2877 HG22 THR A 835      64.060  42.950  56.200  1.00  0.00           H
ATOM   2878 HG23 THR A 835      65.220  41.680  55.990  1.00  0.00           H
ATOM   2879  C   THR A 835      67.040  44.220  54.350  1.00  0.00           C
ATOM   2880  O   THR A 835      67.030  43.420  53.440  1.00  0.00           O
ATOM   2881  N   PHE A 836      66.770  45.520  54.170  1.00  0.00           N
ATOM   2882  HN  PHE A 836      66.690  46.240  54.850  1.00  0.00           H
ATOM   2883  CA  PHE A 836      66.570  46.150  52.880  1.00  0.00           C
ATOM   2884  HA  PHE A 836      65.790  45.610  52.370  1.00  0.00           H
ATOM   2885  CB  PHE A 836      66.090  47.610  53.140  1.00  0.00           C
ATOM   2886  HB1 PHE A 836      66.770  48.020  53.920  1.00  0.00           H
ATOM   2887  HB2 PHE A 836      65.080  47.530  53.600  1.00  0.00           H
ATOM   2888  CG  PHE A 836      65.970  48.470  51.940  1.00  0.00           C
ATOM   2889  CD1 PHE A 836      65.140  48.140  50.830  1.00  0.00           C
ATOM   2890  HD1 PHE A 836      64.570  47.240  50.980  1.00  0.00           H
ATOM   2891  CE1 PHE A 836      65.270  48.870  49.610  1.00  0.00           C
ATOM   2892  HE1 PHE A 836      64.530  48.590  48.850  1.00  0.00           H
ATOM   2893  CZ  PHE A 836      66.070  49.970  49.610  1.00  0.00           C
ATOM   2894  HZ  PHE A 836      66.220  50.530  48.700  1.00  0.00           H
ATOM   2895  CD2 PHE A 836      66.710  49.600  51.890  1.00  0.00           C
ATOM   2896  HD2 PHE A 836      67.300  49.920  52.740  1.00  0.00           H
ATOM   2897  CE2 PHE A 836      66.780  50.400  50.760  1.00  0.00           C
ATOM   2898  HE2 PHE A 836      67.310  51.340  50.700  1.00  0.00           H
ATOM   2899  C   PHE A 836      67.740  46.070  51.940  1.00  0.00           C
ATOM   2900  O   PHE A 836      67.560  45.760  50.760  1.00  0.00           O
ATOM   2901  N   PHE A 837      68.960  46.350  52.490  1.00  0.00           N
ATOM   2902  HN  PHE A 837      68.940  46.670  53.430  1.00  0.00           H
ATOM   2903  CA  PHE A 837      70.150  46.200  51.730  1.00  0.00           C
ATOM   2904  HA  PHE A 837      70.050  46.850  50.860  1.00  0.00           H
ATOM   2905  CB  PHE A 837      71.410  46.670  52.500  1.00  0.00           C
ATOM   2906  HB1 PHE A 837      71.500  46.090  53.440  1.00  0.00           H
ATOM   2907  HB2 PHE A 837      71.240  47.720  52.820  1.00  0.00           H
ATOM   2908  CG  PHE A 837      72.750  46.630  51.770  1.00  0.00           C
ATOM   2909  CD1 PHE A 837      72.790  47.470  50.650  1.00  0.00           C
ATOM   2910  HD1 PHE A 837      71.920  48.020  50.340  1.00  0.00           H
ATOM   2911  CE1 PHE A 837      74.020  47.560  49.960  1.00  0.00           C
ATOM   2912  HE1 PHE A 837      73.980  48.140  49.060  1.00  0.00           H
ATOM   2913  CZ  PHE A 837      75.120  46.820  50.290  1.00  0.00           C
ATOM   2914  HZ  PHE A 837      75.970  46.990  49.630  1.00  0.00           H
ATOM   2915  CD2 PHE A 837      73.900  45.890  52.200  1.00  0.00           C
ATOM   2916  HD2 PHE A 837      73.770  45.280  53.090  1.00  0.00           H
ATOM   2917  CE2 PHE A 837      75.120  46.040  51.470  1.00  0.00           C
ATOM   2918  HE2 PHE A 837      76.020  45.580  51.840  1.00  0.00           H
ATOM   2919  C   PHE A 837      70.380  44.780  51.220  1.00  0.00           C
ATOM   2920  O   PHE A 837      70.610  44.520  50.040  1.00  0.00           O
ATOM   2921  N   LEU A 838      70.380  43.760  52.130  1.00  0.00           N
ATOM   2922  HN  LEU A 838      70.160  43.870  53.090  1.00  0.00           H
ATOM   2923  CA  LEU A 838      70.510  42.380  51.810  1.00  0.00           C
ATOM   2924  HA  LEU A 838      71.310  42.280  51.080  1.00  0.00           H
ATOM   2925  CB  LEU A 838      71.000  41.560  53.040  1.00  0.00           C
ATOM   2926  HB1 LEU A 838      70.210  41.630  53.820  1.00  0.00           H
ATOM   2927  HB2 LEU A 838      71.920  41.990  53.510  1.00  0.00           H
ATOM   2928  CG  LEU A 838      71.120  40.060  52.830  1.00  0.00           C
ATOM   2929  HG  LEU A 838      70.140  39.640  52.520  1.00  0.00           H
ATOM   2930  CD1 LEU A 838      72.180  39.700  51.760  1.00  0.00           C
ATOM   2931 HD11 LEU A 838      72.340  38.600  51.740  1.00  0.00           H
ATOM   2932 HD12 LEU A 838      73.160  40.120  52.080  1.00  0.00           H
ATOM   2933 HD13 LEU A 838      71.850  40.120  50.790  1.00  0.00           H
ATOM   2934  CD2 LEU A 838      71.460  39.360  54.080  1.00  0.00           C
ATOM   2935 HD21 LEU A 838      70.740  39.670  54.860  1.00  0.00           H
ATOM   2936 HD22 LEU A 838      72.390  39.860  54.440  1.00  0.00           H
ATOM   2937 HD23 LEU A 838      71.450  38.270  53.850  1.00  0.00           H
ATOM   2938  C   LEU A 838      69.430  41.680  51.000  1.00  0.00           C
ATOM   2939  O   LEU A 838      69.660  40.950  50.040  1.00  0.00           O
ATOM   2940  N   SER A 839      68.130  41.930  51.210  1.00  0.00           N
ATOM   2941  HN  SER A 839      67.780  42.470  51.970  1.00  0.00           H
ATOM   2942  CA  SER A 839      67.120  41.520  50.170  1.00  0.00           C
ATOM   2943  HA  SER A 839      67.300  40.470  49.980  1.00  0.00           H
ATOM   2944  CB  SER A 839      65.620  41.590  50.640  1.00  0.00           C
ATOM   2945  HB1 SER A 839      65.510  40.770  51.380  1.00  0.00           H
ATOM   2946  HB2 SER A 839      64.830  41.540  49.860  1.00  0.00           H
ATOM   2947  OG  SER A 839      65.370  42.840  51.290  1.00  0.00           O
ATOM   2948  HG1 SER A 839      65.810  42.790  52.150  1.00  0.00           H
ATOM   2949  C   SER A 839      67.280  42.190  48.810  1.00  0.00           C
ATOM   2950  O   SER A 839      67.130  41.560  47.740  1.00  0.00           O
ATOM   2951  N   SER A 840      67.700  43.490  48.690  1.00  0.00           N
ATOM   2952  HN  SER A 840      67.740  44.090  49.470  1.00  0.00           H
ATOM   2953  CA  SER A 840      68.180  43.960  47.350  1.00  0.00           C
ATOM   2954  HA  SER A 840      67.320  43.800  46.720  1.00  0.00           H
ATOM   2955  CB  SER A 840      68.530  45.480  47.420  1.00  0.00           C
ATOM   2956  HB1 SER A 840      68.960  45.710  46.420  1.00  0.00           H
ATOM   2957  HB2 SER A 840      69.370  45.640  48.140  1.00  0.00           H
ATOM   2958  OG  SER A 840      67.280  46.180  47.720  1.00  0.00           O
ATOM   2959  HG1 SER A 840      67.110  46.080  48.660  1.00  0.00           H
ATOM   2960  C   SER A 840      69.390  43.200  46.760  1.00  0.00           C
ATOM   2961  O   SER A 840      69.350  42.810  45.620  1.00  0.00           O
ATOM   2962  N   PHE A 841      70.430  42.990  47.610  1.00  0.00           N
ATOM   2963  HN  PHE A 841      70.420  43.420  48.520  1.00  0.00           H
ATOM   2964  CA  PHE A 841      71.620  42.290  47.110  1.00  0.00           C
ATOM   2965  HA  PHE A 841      72.030  42.850  46.290  1.00  0.00           H
ATOM   2966  CB  PHE A 841      72.680  42.140  48.200  1.00  0.00           C
ATOM   2967  HB1 PHE A 841      72.480  41.330  48.930  1.00  0.00           H
ATOM   2968  HB2 PHE A 841      72.650  43.060  48.820  1.00  0.00           H
ATOM   2969  CG  PHE A 841      74.070  42.010  47.720  1.00  0.00           C
ATOM   2970  CD1 PHE A 841      74.450  40.750  47.280  1.00  0.00           C
ATOM   2971  HD1 PHE A 841      73.840  39.860  47.290  1.00  0.00           H
ATOM   2972  CE1 PHE A 841      75.650  40.510  46.520  1.00  0.00           C
ATOM   2973  HE1 PHE A 841      75.880  39.540  46.110  1.00  0.00           H
ATOM   2974  CZ  PHE A 841      76.580  41.670  46.340  1.00  0.00           C
ATOM   2975  HZ  PHE A 841      77.510  41.500  45.840  1.00  0.00           H
ATOM   2976  CD2 PHE A 841      74.900  43.060  47.350  1.00  0.00           C
ATOM   2977  HD2 PHE A 841      74.570  44.070  47.560  1.00  0.00           H
ATOM   2978  CE2 PHE A 841      76.120  42.900  46.710  1.00  0.00           C
ATOM   2979  HE2 PHE A 841      76.660  43.820  46.570  1.00  0.00           H
ATOM   2980  C   PHE A 841      71.280  40.850  46.500  1.00  0.00           C
ATOM   2981  O   PHE A 841      71.690  40.540  45.360  1.00  0.00           O
ATOM   2982  N   LEU A 842      70.560  39.990  47.300  1.00  0.00           N
ATOM   2983  HN  LEU A 842      70.030  40.340  48.060  1.00  0.00           H
ATOM   2984  CA  LEU A 842      70.200  38.640  46.790  1.00  0.00           C
ATOM   2985  HA  LEU A 842      71.070  38.180  46.360  1.00  0.00           H
ATOM   2986  CB  LEU A 842      69.630  37.830  47.900  1.00  0.00           C
ATOM   2987  HB1 LEU A 842      69.130  36.920  47.490  1.00  0.00           H
ATOM   2988  HB2 LEU A 842      68.850  38.460  48.370  1.00  0.00           H
ATOM   2989  CG  LEU A 842      70.700  37.390  48.930  1.00  0.00           C
ATOM   2990  HG  LEU A 842      71.290  38.290  49.200  1.00  0.00           H
ATOM   2991  CD1 LEU A 842      70.180  36.840  50.280  1.00  0.00           C
ATOM   2992 HD11 LEU A 842      69.580  37.570  50.880  1.00  0.00           H
ATOM   2993 HD12 LEU A 842      71.060  36.540  50.870  1.00  0.00           H
ATOM   2994 HD13 LEU A 842      69.460  36.020  50.060  1.00  0.00           H
ATOM   2995  CD2 LEU A 842      71.750  36.340  48.410  1.00  0.00           C
ATOM   2996 HD21 LEU A 842      72.640  36.260  49.080  1.00  0.00           H
ATOM   2997 HD22 LEU A 842      72.170  36.610  47.410  1.00  0.00           H
ATOM   2998 HD23 LEU A 842      71.270  35.350  48.310  1.00  0.00           H
ATOM   2999  C   LEU A 842      69.250  38.790  45.570  1.00  0.00           C
ATOM   3000  O   LEU A 842      69.290  38.080  44.560  1.00  0.00           O
ATOM   3001  N   LYS A 843      68.320  39.730  45.600  1.00  0.00           N
ATOM   3002  HN  LYS A 843      68.170  40.310  46.400  1.00  0.00           H
ATOM   3003  CA  LYS A 843      67.510  39.970  44.360  1.00  0.00           C
ATOM   3004  HA  LYS A 843      67.030  39.040  44.150  1.00  0.00           H
ATOM   3005  CB  LYS A 843      66.460  41.110  44.620  1.00  0.00           C
ATOM   3006  HB1 LYS A 843      66.900  41.980  45.170  1.00  0.00           H
ATOM   3007  HB2 LYS A 843      65.820  40.590  45.370  1.00  0.00           H
ATOM   3008  CG  LYS A 843      65.440  41.290  43.430  1.00  0.00           C
ATOM   3009  HG1 LYS A 843      66.010  41.940  42.730  1.00  0.00           H
ATOM   3010  HG2 LYS A 843      64.670  41.910  43.940  1.00  0.00           H
ATOM   3011  CD  LYS A 843      64.670  40.070  42.840  1.00  0.00           C
ATOM   3012  HD1 LYS A 843      63.880  39.670  43.510  1.00  0.00           H
ATOM   3013  HD2 LYS A 843      65.390  39.260  42.630  1.00  0.00           H
ATOM   3014  CE  LYS A 843      63.970  40.330  41.490  1.00  0.00           C
ATOM   3015  HE1 LYS A 843      64.710  40.540  40.690  1.00  0.00           H
ATOM   3016  HE2 LYS A 843      63.290  41.200  41.560  1.00  0.00           H
ATOM   3017  NZ  LYS A 843      63.150  39.150  41.010  1.00  0.00           N
ATOM   3018  HZ1 LYS A 843      62.950  39.260  39.990  1.00  0.00           H
ATOM   3019  HZ2 LYS A 843      62.270  39.090  41.580  1.00  0.00           H
ATOM   3020  HZ3 LYS A 843      63.690  38.270  41.010  1.00  0.00           H
ATOM   3021  C   LYS A 843      68.240  40.470  43.130  1.00  0.00           C
ATOM   3022  O   LYS A 843      67.860  40.020  42.050  1.00  0.00           O
ATOM   3023  N   GLN A 844      69.350  41.090  43.270  1.00  0.00           N
ATOM   3024  HN  GLN A 844      69.640  41.520  44.120  1.00  0.00           H
ATOM   3025  CA  GLN A 844      70.160  41.470  42.110  1.00  0.00           C
ATOM   3026  HA  GLN A 844      69.590  41.390  41.200  1.00  0.00           H
ATOM   3027  CB  GLN A 844      70.700  42.960  42.320  1.00  0.00           C
ATOM   3028  HB1 GLN A 844      71.380  43.060  41.440  1.00  0.00           H
ATOM   3029  HB2 GLN A 844      71.240  43.130  43.280  1.00  0.00           H
ATOM   3030  CG  GLN A 844      69.640  44.050  42.220  1.00  0.00           C
ATOM   3031  HG1 GLN A 844      70.080  45.060  42.420  1.00  0.00           H
ATOM   3032  HG2 GLN A 844      68.960  43.950  43.090  1.00  0.00           H
ATOM   3033  CD  GLN A 844      68.880  44.050  40.970  1.00  0.00           C
ATOM   3034  OE1 GLN A 844      67.670  44.060  40.990  1.00  0.00           O
ATOM   3035  NE2 GLN A 844      69.490  44.160  39.800  1.00  0.00           N
ATOM   3036 HE21 GLN A 844      68.880  44.200  39.020  1.00  0.00           H
ATOM   3037 HE22 GLN A 844      70.480  44.070  39.720  1.00  0.00           H
ATOM   3038  C   GLN A 844      71.280  40.460  41.910  1.00  0.00           C
ATOM   3039  O   GLN A 844      72.270  40.670  41.190  1.00  0.00           O
ATOM   3040  N   PHE A 845      71.190  39.270  42.530  1.00  0.00           N
ATOM   3041  HN  PHE A 845      70.460  39.120  43.190  1.00  0.00           H
ATOM   3042  CA  PHE A 845      72.220  38.190  42.370  1.00  0.00           C
ATOM   3043  HA  PHE A 845      73.150  38.720  42.220  1.00  0.00           H
ATOM   3044  CB  PHE A 845      72.370  37.430  43.770  1.00  0.00           C
ATOM   3045  HB1 PHE A 845      71.510  36.730  43.930  1.00  0.00           H
ATOM   3046  HB2 PHE A 845      72.390  38.120  44.640  1.00  0.00           H
ATOM   3047  CG  PHE A 845      73.630  36.590  43.900  1.00  0.00           C
ATOM   3048  CD1 PHE A 845      73.670  35.220  43.700  1.00  0.00           C
ATOM   3049  HD1 PHE A 845      72.800  34.630  43.450  1.00  0.00           H
ATOM   3050  CE1 PHE A 845      74.900  34.520  43.870  1.00  0.00           C
ATOM   3051  HE1 PHE A 845      74.950  33.460  43.700  1.00  0.00           H
ATOM   3052  CZ  PHE A 845      76.040  35.240  44.130  1.00  0.00           C
ATOM   3053  HZ  PHE A 845      76.950  34.710  44.370  1.00  0.00           H
ATOM   3054  CD2 PHE A 845      74.850  37.270  44.150  1.00  0.00           C
ATOM   3055  HD2 PHE A 845      74.790  38.330  44.330  1.00  0.00           H
ATOM   3056  CE2 PHE A 845      76.010  36.610  44.370  1.00  0.00           C
ATOM   3057  HE2 PHE A 845      76.820  37.180  44.800  1.00  0.00           H
ATOM   3058  C   PHE A 845      72.000  37.290  41.210  1.00  0.00           C
ATOM   3059  O   PHE A 845      72.990  36.660  40.880  1.00  0.00           O
ATOM   3060  N   LYS A 846      70.810  37.300  40.580  1.00  0.00           N
ATOM   3061  HN  LYS A 846      70.170  38.020  40.800  1.00  0.00           H
ATOM   3062  CA  LYS A 846      70.510  36.280  39.530  1.00  0.00           C
ATOM   3063  HA  LYS A 846      70.410  35.310  40.000  1.00  0.00           H
ATOM   3064  CB  LYS A 846      69.110  36.370  38.860  1.00  0.00           C
ATOM   3065  HB1 LYS A 846      69.040  37.370  38.370  1.00  0.00           H
ATOM   3066  HB2 LYS A 846      68.420  36.550  39.710  1.00  0.00           H
ATOM   3067  CG  LYS A 846      68.700  35.140  38.050  1.00  0.00           C
ATOM   3068  HG1 LYS A 846      68.970  34.150  38.470  1.00  0.00           H
ATOM   3069  HG2 LYS A 846      69.260  35.170  37.100  1.00  0.00           H
ATOM   3070  CD  LYS A 846      67.240  35.190  37.720  1.00  0.00           C
ATOM   3071  HD1 LYS A 846      67.090  34.400  36.970  1.00  0.00           H
ATOM   3072  HD2 LYS A 846      67.010  36.180  37.260  1.00  0.00           H
ATOM   3073  CE  LYS A 846      66.290  34.840  38.910  1.00  0.00           C
ATOM   3074  HE1 LYS A 846      66.340  35.530  39.780  1.00  0.00           H
ATOM   3075  HE2 LYS A 846      66.540  33.770  39.100  1.00  0.00           H
ATOM   3076  NZ  LYS A 846      64.900  34.820  38.490  1.00  0.00           N
ATOM   3077  HZ1 LYS A 846      64.880  34.140  37.710  1.00  0.00           H
ATOM   3078  HZ2 LYS A 846      64.530  35.760  38.220  1.00  0.00           H
ATOM   3079  HZ3 LYS A 846      64.370  34.480  39.320  1.00  0.00           H
ATOM   3080  C   LYS A 846      71.520  36.060  38.350  1.00  0.00           C
ATOM   3081  O   LYS A 846      71.820  35.010  37.820  1.00  0.00           O
ATOM   3082  N   THR A 847      72.090  37.160  37.710  1.00  0.00           N
ATOM   3083  HN  THR A 847      71.970  38.100  38.020  1.00  0.00           H
ATOM   3084  CA  THR A 847      72.890  37.060  36.540  1.00  0.00           C
ATOM   3085  HA  THR A 847      72.780  36.130  36.010  1.00  0.00           H
ATOM   3086  CB  THR A 847      72.620  38.190  35.570  1.00  0.00           C
ATOM   3087  HB  THR A 847      73.350  38.150  34.730  1.00  0.00           H
ATOM   3088  OG1 THR A 847      72.540  39.490  36.130  1.00  0.00           O
ATOM   3089  HG1 THR A 847      71.780  39.470  36.720  1.00  0.00           H
ATOM   3090  CG2 THR A 847      71.220  37.980  34.990  1.00  0.00           C
ATOM   3091 HG21 THR A 847      71.270  37.100  34.300  1.00  0.00           H
ATOM   3092 HG22 THR A 847      70.820  38.860  34.470  1.00  0.00           H
ATOM   3093 HG23 THR A 847      70.460  37.550  35.680  1.00  0.00           H
ATOM   3094  C   THR A 847      74.380  37.240  36.850  1.00  0.00           C
ATOM   3095  O   THR A 847      75.260  37.290  35.960  1.00  0.00           O
ATOM   3096  N   LYS A 848      74.780  37.460  38.150  1.00  0.00           N
ATOM   3097  HN  LYS A 848      74.200  37.530  38.960  1.00  0.00           H
ATOM   3098  CA  LYS A 848      76.150  37.810  38.460  1.00  0.00           C
ATOM   3099  HA  LYS A 848      76.300  38.790  38.040  1.00  0.00           H
ATOM   3100  CB  LYS A 848      76.310  37.860  39.980  1.00  0.00           C
ATOM   3101  HB1 LYS A 848      77.350  38.030  40.360  1.00  0.00           H
ATOM   3102  HB2 LYS A 848      75.920  36.900  40.390  1.00  0.00           H
ATOM   3103  CG  LYS A 848      75.450  38.970  40.600  1.00  0.00           C
ATOM   3104  HG1 LYS A 848      75.140  38.710  41.640  1.00  0.00           H
ATOM   3105  HG2 LYS A 848      74.440  39.070  40.160  1.00  0.00           H
ATOM   3106  CD  LYS A 848      76.180  40.340  40.860  1.00  0.00           C
ATOM   3107  HD1 LYS A 848      76.810  40.440  39.950  1.00  0.00           H
ATOM   3108  HD2 LYS A 848      76.900  40.220  41.700  1.00  0.00           H
ATOM   3109  CE  LYS A 848      75.280  41.530  41.150  1.00  0.00           C
ATOM   3110  HE1 LYS A 848      74.910  41.480  42.200  1.00  0.00           H
ATOM   3111  HE2 LYS A 848      74.440  41.490  40.430  1.00  0.00           H
ATOM   3112  NZ  LYS A 848      75.950  42.800  41.110  1.00  0.00           N
ATOM   3113  HZ1 LYS A 848      75.350  43.600  41.390  1.00  0.00           H
ATOM   3114  HZ2 LYS A 848      76.370  42.900  40.150  1.00  0.00           H
ATOM   3115  HZ3 LYS A 848      76.730  42.800  41.800  1.00  0.00           H
ATOM   3116  C   LYS A 848      77.300  36.930  37.940  1.00  0.00           C
ATOM   3117  O   LYS A 848      77.290  35.690  37.780  1.00  0.00           O
ATOM   3118  N   ARG A 849      78.420  37.610  37.630  1.00  0.00           N
ATOM   3119  HN  ARG A 849      78.470  38.600  37.750  1.00  0.00           H
ATOM   3120  CA  ARG A 849      79.530  36.980  37.000  1.00  0.00           C
ATOM   3121  HA  ARG A 849      79.090  36.340  36.260  1.00  0.00           H
ATOM   3122  CB  ARG A 849      80.350  38.070  36.230  1.00  0.00           C
ATOM   3123  HB1 ARG A 849      81.150  37.460  35.760  1.00  0.00           H
ATOM   3124  HB2 ARG A 849      80.820  38.810  36.910  1.00  0.00           H
ATOM   3125  CG  ARG A 849      79.500  38.870  35.190  1.00  0.00           C
ATOM   3126  HG1 ARG A 849      78.960  39.680  35.710  1.00  0.00           H
ATOM   3127  HG2 ARG A 849      78.700  38.190  34.820  1.00  0.00           H
ATOM   3128  CD  ARG A 849      80.220  39.430  33.970  1.00  0.00           C
ATOM   3129  HD1 ARG A 849      79.500  40.050  33.380  1.00  0.00           H
ATOM   3130  HD2 ARG A 849      80.590  38.580  33.360  1.00  0.00           H
ATOM   3131  NE  ARG A 849      81.420  40.170  34.390  1.00  0.00           N
ATOM   3132  HE  ARG A 849      82.330  39.760  34.360  1.00  0.00           H
ATOM   3133  CZ  ARG A 849      81.390  41.460  34.740  1.00  0.00           C
ATOM   3134  NH1 ARG A 849      80.380  42.260  34.670  1.00  0.00           N
ATOM   3135 HH11 ARG A 849      79.500  41.930  34.320  1.00  0.00           H
ATOM   3136 HH12 ARG A 849      80.440  43.080  35.230  1.00  0.00           H
ATOM   3137  NH2 ARG A 849      82.490  42.060  35.190  1.00  0.00           N
ATOM   3138 HH21 ARG A 849      83.320  41.510  35.260  1.00  0.00           H
ATOM   3139 HH22 ARG A 849      82.510  43.060  35.260  1.00  0.00           H
ATOM   3140  C   ARG A 849      80.320  36.000  37.870  1.00  0.00           C
ATOM   3141  O   ARG A 849      80.370  36.050  39.070  1.00  0.00           O
ATOM   3142  N   TYR A 850      80.970  35.030  37.210  1.00  0.00           N
ATOM   3143  HN  TYR A 850      81.050  35.180  36.230  1.00  0.00           H
ATOM   3144  CA  TYR A 850      81.810  34.010  37.780  1.00  0.00           C
ATOM   3145  HA  TYR A 850      82.370  33.530  36.990  1.00  0.00           H
ATOM   3146  CB  TYR A 850      82.890  34.540  38.860  1.00  0.00           C
ATOM   3147  HB1 TYR A 850      82.400  35.140  39.650  1.00  0.00           H
ATOM   3148  HB2 TYR A 850      83.640  35.150  38.310  1.00  0.00           H
ATOM   3149  CG  TYR A 850      83.720  33.290  39.400  1.00  0.00           C
ATOM   3150  CD1 TYR A 850      84.730  32.740  38.600  1.00  0.00           C
ATOM   3151  HD1 TYR A 850      84.960  33.150  37.630  1.00  0.00           H
ATOM   3152  CE1 TYR A 850      85.510  31.690  39.040  1.00  0.00           C
ATOM   3153  HE1 TYR A 850      86.210  31.160  38.430  1.00  0.00           H
ATOM   3154  CZ  TYR A 850      85.270  31.070  40.290  1.00  0.00           C
ATOM   3155  OH  TYR A 850      86.030  29.910  40.690  1.00  0.00           O
ATOM   3156  HH  TYR A 850      86.490  29.510  39.960  1.00  0.00           H
ATOM   3157  CD2 TYR A 850      83.610  32.830  40.740  1.00  0.00           C
ATOM   3158  HD2 TYR A 850      82.940  33.400  41.360  1.00  0.00           H
ATOM   3159  CE2 TYR A 850      84.350  31.660  41.180  1.00  0.00           C
ATOM   3160  HE2 TYR A 850      84.200  31.260  42.170  1.00  0.00           H
ATOM   3161  C   TYR A 850      80.900  32.960  38.330  1.00  0.00           C
ATOM   3162  O   TYR A 850      81.110  31.750  38.100  1.00  0.00           O
ATOM   3163  N   PHE A 851      79.870  33.310  39.140  1.00  0.00           N
ATOM   3164  HN  PHE A 851      79.710  34.290  39.310  1.00  0.00           H
ATOM   3165  CA  PHE A 851      79.110  32.420  40.030  1.00  0.00           C
ATOM   3166  HA  PHE A 851      79.890  31.920  40.580  1.00  0.00           H
ATOM   3167  CB  PHE A 851      78.230  33.170  41.080  1.00  0.00           C
ATOM   3168  HB1 PHE A 851      77.860  32.600  41.950  1.00  0.00           H
ATOM   3169  HB2 PHE A 851      77.330  33.630  40.600  1.00  0.00           H
ATOM   3170  CG  PHE A 851      78.970  34.300  41.730  1.00  0.00           C
ATOM   3171  CD1 PHE A 851      78.590  35.590  41.470  1.00  0.00           C
ATOM   3172  HD1 PHE A 851      77.800  35.810  40.770  1.00  0.00           H
ATOM   3173  CE1 PHE A 851      79.390  36.640  42.090  1.00  0.00           C
ATOM   3174  HE1 PHE A 851      79.050  37.620  41.840  1.00  0.00           H
ATOM   3175  CZ  PHE A 851      80.390  36.310  43.020  1.00  0.00           C
ATOM   3176  HZ  PHE A 851      80.890  37.040  43.640  1.00  0.00           H
ATOM   3177  CD2 PHE A 851      80.020  33.940  42.600  1.00  0.00           C
ATOM   3178  HD2 PHE A 851      80.240  32.890  42.660  1.00  0.00           H
ATOM   3179  CE2 PHE A 851      80.810  34.960  43.210  1.00  0.00           C
ATOM   3180  HE2 PHE A 851      81.520  34.610  43.930  1.00  0.00           H
ATOM   3181  C   PHE A 851      78.340  31.340  39.170  1.00  0.00           C
ATOM   3182  O   PHE A 851      77.820  31.560  38.040  1.00  0.00           O
ATOM   3183  N   PRO A 852      78.230  30.050  39.580  1.00  0.00           N
ATOM   3184  CD  PRO A 852      78.920  29.590  40.790  1.00  0.00           C
ATOM   3185  HD1 PRO A 852      78.590  30.190  41.660  1.00  0.00           H
ATOM   3186  HD2 PRO A 852      80.030  29.560  40.670  1.00  0.00           H
ATOM   3187  CA  PRO A 852      77.420  28.930  39.060  1.00  0.00           C
ATOM   3188  HA  PRO A 852      77.940  28.650  38.160  1.00  0.00           H
ATOM   3189  CB  PRO A 852      77.600  27.670  39.910  1.00  0.00           C
ATOM   3190  HB1 PRO A 852      78.120  26.890  39.300  1.00  0.00           H
ATOM   3191  HB2 PRO A 852      76.640  27.230  40.240  1.00  0.00           H
ATOM   3192  CG  PRO A 852      78.500  28.110  41.070  1.00  0.00           C
ATOM   3193  HG1 PRO A 852      77.940  28.110  42.040  1.00  0.00           H
ATOM   3194  HG2 PRO A 852      79.390  27.450  41.070  1.00  0.00           H
ATOM   3195  C   PRO A 852      75.960  29.300  38.830  1.00  0.00           C
ATOM   3196  O   PRO A 852      75.320  29.680  39.800  1.00  0.00           O
ATOM   3197  N   THR A 853      75.470  29.270  37.560  1.00  0.00           N
ATOM   3198  HN  THR A 853      75.880  28.740  36.810  1.00  0.00           H
ATOM   3199  CA  THR A 853      74.390  29.900  36.990  1.00  0.00           C
ATOM   3200  HA  THR A 853      74.490  30.970  37.100  1.00  0.00           H
ATOM   3201  CB  THR A 853      74.380  29.640  35.520  1.00  0.00           C
ATOM   3202  HB  THR A 853      74.270  28.530  35.420  1.00  0.00           H
ATOM   3203  OG1 THR A 853      75.600  30.110  34.960  1.00  0.00           O
ATOM   3204  HG1 THR A 853      76.250  29.540  35.380  1.00  0.00           H
ATOM   3205  CG2 THR A 853      73.160  30.260  34.700  1.00  0.00           C
ATOM   3206 HG21 THR A 853      72.160  30.190  35.190  1.00  0.00           H
ATOM   3207 HG22 THR A 853      73.050  30.000  33.610  1.00  0.00           H
ATOM   3208 HG23 THR A 853      73.400  31.340  34.710  1.00  0.00           H
ATOM   3209  C   THR A 853      73.030  29.620  37.600  1.00  0.00           C
ATOM   3210  O   THR A 853      72.260  30.510  37.940  1.00  0.00           O
ATOM   3211  N   LYS A 854      72.660  28.330  37.860  1.00  0.00           N
ATOM   3212  HN  LYS A 854      73.390  27.650  37.850  1.00  0.00           H
ATOM   3213  CA  LYS A 854      71.430  27.950  38.520  1.00  0.00           C
ATOM   3214  HA  LYS A 854      70.600  28.570  38.230  1.00  0.00           H
ATOM   3215  CB  LYS A 854      70.990  26.460  38.210  1.00  0.00           C
ATOM   3216  HB1 LYS A 854      70.080  26.160  38.780  1.00  0.00           H
ATOM   3217  HB2 LYS A 854      71.700  25.670  38.550  1.00  0.00           H
ATOM   3218  CG  LYS A 854      70.770  26.090  36.740  1.00  0.00           C
ATOM   3219  HG1 LYS A 854      70.710  25.000  36.560  1.00  0.00           H
ATOM   3220  HG2 LYS A 854      71.740  26.370  36.240  1.00  0.00           H
ATOM   3221  CD  LYS A 854      69.630  26.970  36.090  1.00  0.00           C
ATOM   3222  HD1 LYS A 854      69.640  26.950  34.980  1.00  0.00           H
ATOM   3223  HD2 LYS A 854      69.790  27.930  36.610  1.00  0.00           H
ATOM   3224  CE  LYS A 854      68.230  26.580  36.550  1.00  0.00           C
ATOM   3225  HE1 LYS A 854      68.300  26.620  37.660  1.00  0.00           H
ATOM   3226  HE2 LYS A 854      68.050  25.520  36.290  1.00  0.00           H
ATOM   3227  NZ  LYS A 854      67.170  27.430  36.040  1.00  0.00           N
ATOM   3228  HZ1 LYS A 854      67.220  27.380  35.000  1.00  0.00           H
ATOM   3229  HZ2 LYS A 854      67.370  28.410  36.350  1.00  0.00           H
ATOM   3230  HZ3 LYS A 854      66.200  27.170  36.280  1.00  0.00           H
ATOM   3231  C   LYS A 854      71.430  28.130  40.060  1.00  0.00           C
ATOM   3232  O   LYS A 854      70.350  28.300  40.700  1.00  0.00           O
ATOM   3233  N   VAL A 855      72.640  28.100  40.650  1.00  0.00           N
ATOM   3234  HN  VAL A 855      73.480  27.830  40.180  1.00  0.00           H
ATOM   3235  CA  VAL A 855      72.950  28.450  42.080  1.00  0.00           C
ATOM   3236  HA  VAL A 855      72.300  27.790  42.640  1.00  0.00           H
ATOM   3237  CB  VAL A 855      74.350  28.080  42.550  1.00  0.00           C
ATOM   3238  HB  VAL A 855      75.070  28.680  41.950  1.00  0.00           H
ATOM   3239  CG1 VAL A 855      74.580  28.210  44.080  1.00  0.00           C
ATOM   3240 HG11 VAL A 855      75.550  27.820  44.450  1.00  0.00           H
ATOM   3241 HG12 VAL A 855      73.790  27.610  44.590  1.00  0.00           H
ATOM   3242 HG13 VAL A 855      74.530  29.240  44.460  1.00  0.00           H
ATOM   3243  CG2 VAL A 855      74.720  26.620  42.170  1.00  0.00           C
ATOM   3244 HG21 VAL A 855      74.180  25.910  42.840  1.00  0.00           H
ATOM   3245 HG22 VAL A 855      75.790  26.390  42.340  1.00  0.00           H
ATOM   3246 HG23 VAL A 855      74.410  26.350  41.140  1.00  0.00           H
ATOM   3247  C   VAL A 855      72.580  29.890  42.320  1.00  0.00           C
ATOM   3248  O   VAL A 855      71.790  30.200  43.210  1.00  0.00           O
ATOM   3249  N   ARG A 856      73.180  30.820  41.540  1.00  0.00           N
ATOM   3250  HN  ARG A 856      73.920  30.560  40.920  1.00  0.00           H
ATOM   3251  CA  ARG A 856      72.910  32.160  41.590  1.00  0.00           C
ATOM   3252  HA  ARG A 856      72.940  32.410  42.650  1.00  0.00           H
ATOM   3253  CB  ARG A 856      73.860  33.160  40.890  1.00  0.00           C
ATOM   3254  HB1 ARG A 856      74.880  33.330  41.290  1.00  0.00           H
ATOM   3255  HB2 ARG A 856      73.410  34.160  41.040  1.00  0.00           H
ATOM   3256  CG  ARG A 856      73.960  32.770  39.440  1.00  0.00           C
ATOM   3257  HG1 ARG A 856      72.940  32.910  39.030  1.00  0.00           H
ATOM   3258  HG2 ARG A 856      74.280  31.740  39.220  1.00  0.00           H
ATOM   3259  CD  ARG A 856      74.870  33.730  38.560  1.00  0.00           C
ATOM   3260  HD1 ARG A 856      75.960  33.510  38.630  1.00  0.00           H
ATOM   3261  HD2 ARG A 856      74.690  34.750  38.970  1.00  0.00           H
ATOM   3262  NE  ARG A 856      74.270  33.640  37.210  1.00  0.00           N
ATOM   3263  HE  ARG A 856      73.300  33.820  37.240  1.00  0.00           H
ATOM   3264  CZ  ARG A 856      74.960  33.670  36.100  1.00  0.00           C
ATOM   3265  NH1 ARG A 856      76.200  33.950  36.020  1.00  0.00           N
ATOM   3266 HH11 ARG A 856      76.530  34.520  36.770  1.00  0.00           H
ATOM   3267 HH12 ARG A 856      76.490  34.160  35.080  1.00  0.00           H
ATOM   3268  NH2 ARG A 856      74.240  33.740  34.980  1.00  0.00           N
ATOM   3269 HH21 ARG A 856      74.640  34.120  34.140  1.00  0.00           H
ATOM   3270 HH22 ARG A 856      73.240  33.760  34.900  1.00  0.00           H
ATOM   3271  C   ARG A 856      71.430  32.620  41.340  1.00  0.00           C
ATOM   3272  O   ARG A 856      71.080  33.680  41.840  1.00  0.00           O
ATOM   3273  N   SER A 857      70.650  31.940  40.470  1.00  0.00           N
ATOM   3274  HN  SER A 857      71.070  31.330  39.800  1.00  0.00           H
ATOM   3275  CA  SER A 857      69.200  32.100  40.340  1.00  0.00           C
ATOM   3276  HA  SER A 857      68.940  33.130  40.240  1.00  0.00           H
ATOM   3277  CB  SER A 857      68.790  31.360  39.100  1.00  0.00           C
ATOM   3278  HB1 SER A 857      69.030  30.280  39.090  1.00  0.00           H
ATOM   3279  HB2 SER A 857      69.390  31.810  38.280  1.00  0.00           H
ATOM   3280  OG  SER A 857      67.460  31.600  38.640  1.00  0.00           O
ATOM   3281  HG1 SER A 857      67.480  31.150  37.790  1.00  0.00           H
ATOM   3282  C   SER A 857      68.390  31.510  41.530  1.00  0.00           C
ATOM   3283  O   SER A 857      67.450  32.140  42.000  1.00  0.00           O
ATOM   3284  N   THR A 858      68.740  30.300  42.080  1.00  0.00           N
ATOM   3285  HN  THR A 858      69.460  29.840  41.570  1.00  0.00           H
ATOM   3286  CA  THR A 858      67.940  29.520  42.990  1.00  0.00           C
ATOM   3287  HA  THR A 858      66.930  29.470  42.600  1.00  0.00           H
ATOM   3288  CB  THR A 858      68.550  28.190  43.280  1.00  0.00           C
ATOM   3289  HB  THR A 858      69.660  28.320  43.310  1.00  0.00           H
ATOM   3290  OG1 THR A 858      68.180  27.310  42.180  1.00  0.00           O
ATOM   3291  HG1 THR A 858      68.750  27.600  41.470  1.00  0.00           H
ATOM   3292  CG2 THR A 858      67.980  27.400  44.450  1.00  0.00           C
ATOM   3293 HG21 THR A 858      68.340  26.350  44.530  1.00  0.00           H
ATOM   3294 HG22 THR A 858      66.870  27.470  44.470  1.00  0.00           H
ATOM   3295 HG23 THR A 858      68.320  27.860  45.410  1.00  0.00           H
ATOM   3296  C   THR A 858      67.800  30.320  44.260  1.00  0.00           C
ATOM   3297  O   THR A 858      66.710  30.550  44.770  1.00  0.00           O
ATOM   3298  N   ILE A 859      68.900  30.940  44.750  1.00  0.00           N
ATOM   3299  HN  ILE A 859      69.760  30.910  44.240  1.00  0.00           H
ATOM   3300  CA  ILE A 859      68.960  31.730  45.920  1.00  0.00           C
ATOM   3301  HA  ILE A 859      68.450  31.210  46.720  1.00  0.00           H
ATOM   3302  CB  ILE A 859      70.320  31.900  46.500  1.00  0.00           C
ATOM   3303  HB  ILE A 859      70.360  32.580  47.380  1.00  0.00           H
ATOM   3304  CG2 ILE A 859      70.830  30.550  47.070  1.00  0.00           C
ATOM   3305 HG21 ILE A 859      70.920  29.840  46.210  1.00  0.00           H
ATOM   3306 HG22 ILE A 859      70.040  30.120  47.720  1.00  0.00           H
ATOM   3307 HG23 ILE A 859      71.850  30.700  47.490  1.00  0.00           H
ATOM   3308  CG1 ILE A 859      71.450  32.420  45.590  1.00  0.00           C
ATOM   3309 HG11 ILE A 859      71.030  32.850  44.660  1.00  0.00           H
ATOM   3310 HG12 ILE A 859      72.010  31.560  45.170  1.00  0.00           H
ATOM   3311  CD  ILE A 859      72.360  33.510  46.280  1.00  0.00           C
ATOM   3312  HD1 ILE A 859      73.290  33.590  45.680  1.00  0.00           H
ATOM   3313  HD2 ILE A 859      72.760  33.240  47.280  1.00  0.00           H
ATOM   3314  HD3 ILE A 859      71.820  34.480  46.330  1.00  0.00           H
ATOM   3315  C   ILE A 859      68.340  33.080  45.770  1.00  0.00           C
ATOM   3316  O   ILE A 859      67.880  33.690  46.700  1.00  0.00           O
ATOM   3317  N   SER A 860      68.200  33.570  44.510  1.00  0.00           N
ATOM   3318  HN  SER A 860      68.440  33.070  43.690  1.00  0.00           H
ATOM   3319  CA  SER A 860      67.760  34.930  44.140  1.00  0.00           C
ATOM   3320  HA  SER A 860      67.960  35.560  44.990  1.00  0.00           H
ATOM   3321  CB  SER A 860      68.380  35.400  42.830  1.00  0.00           C
ATOM   3322  HB1 SER A 860      67.950  34.840  41.980  1.00  0.00           H
ATOM   3323  HB2 SER A 860      69.500  35.310  42.750  1.00  0.00           H
ATOM   3324  OG  SER A 860      67.930  36.750  42.530  1.00  0.00           O
ATOM   3325  HG1 SER A 860      68.390  37.310  43.160  1.00  0.00           H
ATOM   3326  C   SER A 860      66.210  35.020  43.970  1.00  0.00           C
ATOM   3327  O   SER A 860      65.580  36.000  44.320  1.00  0.00           O
ATOM   3328  N   ASP A 861      65.500  33.940  43.520  1.00  0.00           N
ATOM   3329  HN  ASP A 861      65.940  33.070  43.330  1.00  0.00           H
ATOM   3330  CA  ASP A 861      64.030  33.910  43.530  1.00  0.00           C
ATOM   3331  HA  ASP A 861      63.640  34.900  43.310  1.00  0.00           H
ATOM   3332  CB  ASP A 861      63.320  32.890  42.560  1.00  0.00           C
ATOM   3333  HB1 ASP A 861      62.230  33.060  42.640  1.00  0.00           H
ATOM   3334  HB2 ASP A 861      63.640  31.830  42.710  1.00  0.00           H
ATOM   3335  CG  ASP A 861      63.620  33.150  41.090  1.00  0.00           C
ATOM   3336  OD1 ASP A 861      63.720  32.250  40.200  1.00  0.00           O
ATOM   3337  OD2 ASP A 861      63.590  34.340  40.740  1.00  0.00           O
ATOM   3338  C   ASP A 861      63.520  33.580  44.970  1.00  0.00           C
ATOM   3339  O   ASP A 861      62.490  34.130  45.360  1.00  0.00           O
ATOM   3340  N   PHE A 862      64.240  32.740  45.770  1.00  0.00           N
ATOM   3341  HN  PHE A 862      65.100  32.350  45.480  1.00  0.00           H
ATOM   3342  CA  PHE A 862      63.840  32.380  47.130  1.00  0.00           C
ATOM   3343  HA  PHE A 862      62.780  32.520  47.290  1.00  0.00           H
ATOM   3344  CB  PHE A 862      64.110  30.870  47.420  1.00  0.00           C
ATOM   3345  HB1 PHE A 862      64.020  30.520  48.480  1.00  0.00           H
ATOM   3346  HB2 PHE A 862      65.170  30.670  47.160  1.00  0.00           H
ATOM   3347  CG  PHE A 862      63.300  29.970  46.500  1.00  0.00           C
ATOM   3348  CD1 PHE A 862      62.280  29.210  47.100  1.00  0.00           C
ATOM   3349  HD1 PHE A 862      62.020  29.300  48.140  1.00  0.00           H
ATOM   3350  CE1 PHE A 862      61.360  28.540  46.290  1.00  0.00           C
ATOM   3351  HE1 PHE A 862      60.630  27.990  46.860  1.00  0.00           H
ATOM   3352  CZ  PHE A 862      61.450  28.410  44.900  1.00  0.00           C
ATOM   3353  HZ  PHE A 862      60.590  28.110  44.310  1.00  0.00           H
ATOM   3354  CD2 PHE A 862      63.430  29.890  45.070  1.00  0.00           C
ATOM   3355  HD2 PHE A 862      64.270  30.290  44.510  1.00  0.00           H
ATOM   3356  CE2 PHE A 862      62.480  29.140  44.310  1.00  0.00           C
ATOM   3357  HE2 PHE A 862      62.600  29.220  43.230  1.00  0.00           H
ATOM   3358  C   PHE A 862      64.490  33.360  48.150  1.00  0.00           C
ATOM   3359  O   PHE A 862      64.790  32.980  49.310  1.00  0.00           O
ATOM   3360  N   ALA A 863      64.880  34.600  47.710  1.00  0.00           N
ATOM   3361  HN  ALA A 863      64.500  35.020  46.890  1.00  0.00           H
ATOM   3362  CA  ALA A 863      65.720  35.550  48.470  1.00  0.00           C
ATOM   3363  HA  ALA A 863      66.710  35.140  48.510  1.00  0.00           H
ATOM   3364  CB  ALA A 863      65.950  36.770  47.530  1.00  0.00           C
ATOM   3365  HB1 ALA A 863      66.170  37.720  48.030  1.00  0.00           H
ATOM   3366  HB2 ALA A 863      65.140  36.830  46.770  1.00  0.00           H
ATOM   3367  HB3 ALA A 863      66.810  36.430  46.910  1.00  0.00           H
ATOM   3368  C   ALA A 863      65.270  36.100  49.800  1.00  0.00           C
ATOM   3369  O   ALA A 863      66.030  36.310  50.700  1.00  0.00           O
ATOM   3370  N   VAL A 864      64.010  36.410  49.800  1.00  0.00           N
ATOM   3371  HN  VAL A 864      63.380  36.210  49.070  1.00  0.00           H
ATOM   3372  CA  VAL A 864      63.380  37.040  50.940  1.00  0.00           C
ATOM   3373  HA  VAL A 864      64.070  37.790  51.290  1.00  0.00           H
ATOM   3374  CB  VAL A 864      62.110  37.730  50.560  1.00  0.00           C
ATOM   3375  HB  VAL A 864      61.490  37.070  49.920  1.00  0.00           H
ATOM   3376  CG1 VAL A 864      61.240  38.250  51.740  1.00  0.00           C
ATOM   3377 HG11 VAL A 864      60.640  39.130  51.440  1.00  0.00           H
ATOM   3378 HG12 VAL A 864      61.930  38.630  52.510  1.00  0.00           H
ATOM   3379 HG13 VAL A 864      60.580  37.470  52.150  1.00  0.00           H
ATOM   3380  CG2 VAL A 864      62.480  38.950  49.630  1.00  0.00           C
ATOM   3381 HG21 VAL A 864      61.550  39.500  49.360  1.00  0.00           H
ATOM   3382 HG22 VAL A 864      62.970  38.480  48.750  1.00  0.00           H
ATOM   3383 HG23 VAL A 864      63.330  39.490  50.120  1.00  0.00           H
ATOM   3384  C   VAL A 864      63.250  36.040  52.100  1.00  0.00           C
ATOM   3385  O   VAL A 864      63.640  36.390  53.240  1.00  0.00           O
ATOM   3386  N   PHE A 865      62.980  34.770  51.750  1.00  0.00           N
ATOM   3387  HN  PHE A 865      62.420  34.470  50.980  1.00  0.00           H
ATOM   3388  CA  PHE A 865      63.160  33.660  52.720  1.00  0.00           C
ATOM   3389  HA  PHE A 865      62.580  33.900  53.600  1.00  0.00           H
ATOM   3390  CB  PHE A 865      62.520  32.360  52.150  1.00  0.00           C
ATOM   3391  HB1 PHE A 865      62.790  32.130  51.090  1.00  0.00           H
ATOM   3392  HB2 PHE A 865      61.420  32.520  52.280  1.00  0.00           H
ATOM   3393  CG  PHE A 865      63.030  31.110  52.860  1.00  0.00           C
ATOM   3394  CD1 PHE A 865      62.620  30.990  54.150  1.00  0.00           C
ATOM   3395  HD1 PHE A 865      62.150  31.820  54.630  1.00  0.00           H
ATOM   3396  CE1 PHE A 865      62.920  29.830  54.930  1.00  0.00           C
ATOM   3397  HE1 PHE A 865      62.570  29.840  55.960  1.00  0.00           H
ATOM   3398  CZ  PHE A 865      63.600  28.790  54.300  1.00  0.00           C
ATOM   3399  HZ  PHE A 865      63.740  27.880  54.860  1.00  0.00           H
ATOM   3400  CD2 PHE A 865      63.750  30.070  52.270  1.00  0.00           C
ATOM   3401  HD2 PHE A 865      64.000  30.090  51.220  1.00  0.00           H
ATOM   3402  CE2 PHE A 865      63.990  28.880  52.970  1.00  0.00           C
ATOM   3403  HE2 PHE A 865      64.510  28.060  52.500  1.00  0.00           H
ATOM   3404  C   PHE A 865      64.580  33.580  53.250  1.00  0.00           C
ATOM   3405  O   PHE A 865      64.790  33.520  54.470  1.00  0.00           O
ATOM   3406  N   LEU A 866      65.570  33.550  52.340  1.00  0.00           N
ATOM   3407  HN  LEU A 866      65.400  33.590  51.360  1.00  0.00           H
ATOM   3408  CA  LEU A 866      66.970  33.490  52.750  1.00  0.00           C
ATOM   3409  HA  LEU A 866      66.970  32.600  53.350  1.00  0.00           H
ATOM   3410  CB  LEU A 866      67.880  33.250  51.450  1.00  0.00           C
ATOM   3411  HB1 LEU A 866      67.560  34.050  50.740  1.00  0.00           H
ATOM   3412  HB2 LEU A 866      67.400  32.290  51.140  1.00  0.00           H
ATOM   3413  CG  LEU A 866      69.360  33.110  51.760  1.00  0.00           C
ATOM   3414  HG  LEU A 866      69.680  34.120  52.100  1.00  0.00           H
ATOM   3415  CD1 LEU A 866      69.720  32.140  52.820  1.00  0.00           C
ATOM   3416 HD11 LEU A 866      69.530  31.090  52.560  1.00  0.00           H
ATOM   3417 HD12 LEU A 866      69.210  32.410  53.770  1.00  0.00           H
ATOM   3418 HD13 LEU A 866      70.790  32.260  53.070  1.00  0.00           H
ATOM   3419  CD2 LEU A 866      70.250  32.840  50.500  1.00  0.00           C
ATOM   3420 HD21 LEU A 866      70.040  31.840  50.040  1.00  0.00           H
ATOM   3421 HD22 LEU A 866      71.340  33.030  50.490  1.00  0.00           H
ATOM   3422 HD23 LEU A 866      69.930  33.540  49.700  1.00  0.00           H
ATOM   3423  C   LEU A 866      67.430  34.660  53.660  1.00  0.00           C
ATOM   3424  O   LEU A 866      68.090  34.530  54.690  1.00  0.00           O
ATOM   3425  N   THR A 867      67.000  35.850  53.240  1.00  0.00           N
ATOM   3426  HN  THR A 867      66.540  35.900  52.360  1.00  0.00           H
ATOM   3427  CA  THR A 867      67.130  37.120  54.000  1.00  0.00           C
ATOM   3428  HA  THR A 867      68.160  37.410  54.020  1.00  0.00           H
ATOM   3429  CB  THR A 867      66.500  38.320  53.260  1.00  0.00           C
ATOM   3430  HB  THR A 867      65.400  38.240  53.190  1.00  0.00           H
ATOM   3431  OG1 THR A 867      67.020  38.540  51.910  1.00  0.00           O
ATOM   3432  HG1 THR A 867      66.800  37.790  51.360  1.00  0.00           H
ATOM   3433  CG2 THR A 867      66.830  39.700  53.980  1.00  0.00           C
ATOM   3434 HG21 THR A 867      66.670  40.490  53.210  1.00  0.00           H
ATOM   3435 HG22 THR A 867      67.880  39.750  54.350  1.00  0.00           H
ATOM   3436 HG23 THR A 867      66.160  39.910  54.840  1.00  0.00           H
ATOM   3437  C   THR A 867      66.620  37.110  55.430  1.00  0.00           C
ATOM   3438  O   THR A 867      67.290  37.560  56.340  1.00  0.00           O
ATOM   3439  N   ILE A 868      65.420  36.520  55.640  1.00  0.00           N
ATOM   3440  HN  ILE A 868      64.860  36.150  54.900  1.00  0.00           H
ATOM   3441  CA  ILE A 868      64.830  36.310  56.930  1.00  0.00           C
ATOM   3442  HA  ILE A 868      64.770  37.260  57.460  1.00  0.00           H
ATOM   3443  CB  ILE A 868      63.370  35.780  56.860  1.00  0.00           C
ATOM   3444  HB  ILE A 868      63.360  35.010  56.070  1.00  0.00           H
ATOM   3445  CG2 ILE A 868      62.960  35.120  58.170  1.00  0.00           C
ATOM   3446 HG21 ILE A 868      63.400  34.110  58.310  1.00  0.00           H
ATOM   3447 HG22 ILE A 868      61.860  35.110  58.190  1.00  0.00           H
ATOM   3448 HG23 ILE A 868      63.090  35.850  58.990  1.00  0.00           H
ATOM   3449  CG1 ILE A 868      62.490  36.970  56.450  1.00  0.00           C
ATOM   3450 HG11 ILE A 868      63.130  37.750  56.000  1.00  0.00           H
ATOM   3451 HG12 ILE A 868      62.240  37.380  57.450  1.00  0.00           H
ATOM   3452  CD  ILE A 868      61.200  36.630  55.760  1.00  0.00           C
ATOM   3453  HD1 ILE A 868      60.400  36.570  56.530  1.00  0.00           H
ATOM   3454  HD2 ILE A 868      61.330  35.660  55.240  1.00  0.00           H
ATOM   3455  HD3 ILE A 868      60.900  37.400  55.030  1.00  0.00           H
ATOM   3456  C   ILE A 868      65.560  35.380  57.780  1.00  0.00           C
ATOM   3457  O   ILE A 868      65.870  35.660  58.940  1.00  0.00           O
ATOM   3458  N   VAL A 869      66.010  34.280  57.200  1.00  0.00           N
ATOM   3459  HN  VAL A 869      65.770  34.080  56.250  1.00  0.00           H
ATOM   3460  CA  VAL A 869      66.920  33.370  57.810  1.00  0.00           C
ATOM   3461  HA  VAL A 869      66.440  32.950  58.670  1.00  0.00           H
ATOM   3462  CB  VAL A 869      67.090  32.100  57.000  1.00  0.00           C
ATOM   3463  HB  VAL A 869      67.330  32.360  55.940  1.00  0.00           H
ATOM   3464  CG1 VAL A 869      68.370  31.270  57.500  1.00  0.00           C
ATOM   3465 HG11 VAL A 869      69.320  31.840  57.470  1.00  0.00           H
ATOM   3466 HG12 VAL A 869      68.540  30.340  56.930  1.00  0.00           H
ATOM   3467 HG13 VAL A 869      68.270  30.880  58.530  1.00  0.00           H
ATOM   3468  CG2 VAL A 869      65.870  31.230  56.890  1.00  0.00           C
ATOM   3469 HG21 VAL A 869      65.130  31.800  56.310  1.00  0.00           H
ATOM   3470 HG22 VAL A 869      65.510  31.110  57.940  1.00  0.00           H
ATOM   3471 HG23 VAL A 869      66.040  30.200  56.490  1.00  0.00           H
ATOM   3472  C   VAL A 869      68.170  33.890  58.340  1.00  0.00           C
ATOM   3473  O   VAL A 869      68.550  33.740  59.580  1.00  0.00           O
ATOM   3474  N   ILE A 870      68.890  34.630  57.520  1.00  0.00           N
ATOM   3475  HN  ILE A 870      68.600  34.860  56.600  1.00  0.00           H
ATOM   3476  CA  ILE A 870      70.160  35.240  57.840  1.00  0.00           C
ATOM   3477  HA  ILE A 870      70.690  34.370  58.200  1.00  0.00           H
ATOM   3478  CB  ILE A 870      70.900  35.750  56.630  1.00  0.00           C
ATOM   3479  HB  ILE A 870      70.200  36.160  55.890  1.00  0.00           H
ATOM   3480  CG2 ILE A 870      71.970  36.730  57.000  1.00  0.00           C
ATOM   3481 HG21 ILE A 870      72.760  36.350  57.680  1.00  0.00           H
ATOM   3482 HG22 ILE A 870      71.540  37.590  57.570  1.00  0.00           H
ATOM   3483 HG23 ILE A 870      72.520  37.010  56.070  1.00  0.00           H
ATOM   3484  CG1 ILE A 870      71.440  34.500  55.900  1.00  0.00           C
ATOM   3485 HG11 ILE A 870      70.630  33.730  55.840  1.00  0.00           H
ATOM   3486 HG12 ILE A 870      72.170  34.140  56.650  1.00  0.00           H
ATOM   3487  CD  ILE A 870      72.070  34.790  54.530  1.00  0.00           C
ATOM   3488  HD1 ILE A 870      72.200  33.900  53.870  1.00  0.00           H
ATOM   3489  HD2 ILE A 870      73.050  35.300  54.660  1.00  0.00           H
ATOM   3490  HD3 ILE A 870      71.300  35.410  54.020  1.00  0.00           H
ATOM   3491  C   ILE A 870      69.960  36.350  58.930  1.00  0.00           C
ATOM   3492  O   ILE A 870      70.670  36.400  59.960  1.00  0.00           O
ATOM   3493  N   MET A 871      68.910  37.180  58.880  1.00  0.00           N
ATOM   3494  HN  MET A 871      68.280  37.220  58.110  1.00  0.00           H
ATOM   3495  CA  MET A 871      68.630  38.160  59.900  1.00  0.00           C
ATOM   3496  HA  MET A 871      69.550  38.710  59.920  1.00  0.00           H
ATOM   3497  CB  MET A 871      67.470  39.110  59.610  1.00  0.00           C
ATOM   3498  HB1 MET A 871      67.250  39.880  60.390  1.00  0.00           H
ATOM   3499  HB2 MET A 871      66.560  38.550  59.290  1.00  0.00           H
ATOM   3500  CG  MET A 871      67.760  40.090  58.450  1.00  0.00           C
ATOM   3501  HG1 MET A 871      66.870  40.710  58.210  1.00  0.00           H
ATOM   3502  HG2 MET A 871      68.020  39.460  57.570  1.00  0.00           H
ATOM   3503  SD  MET A 871      69.290  41.190  58.740  1.00  0.00           S
ATOM   3504  CE  MET A 871      70.090  40.530  57.330  1.00  0.00           C
ATOM   3505  HE1 MET A 871      70.320  39.450  57.270  1.00  0.00           H
ATOM   3506  HE2 MET A 871      71.020  41.070  57.050  1.00  0.00           H
ATOM   3507  HE3 MET A 871      69.370  40.690  56.490  1.00  0.00           H
ATOM   3508  C   MET A 871      68.290  37.580  61.270  1.00  0.00           C
ATOM   3509  O   MET A 871      68.700  38.170  62.300  1.00  0.00           O
ATOM   3510  N   VAL A 872      67.610  36.390  61.310  1.00  0.00           N
ATOM   3511  HN  VAL A 872      67.270  36.130  60.410  1.00  0.00           H
ATOM   3512  CA  VAL A 872      67.410  35.610  62.530  1.00  0.00           C
ATOM   3513  HA  VAL A 872      67.020  36.300  63.250  1.00  0.00           H
ATOM   3514  CB  VAL A 872      66.320  34.520  62.400  1.00  0.00           C
ATOM   3515  HB  VAL A 872      66.460  33.950  61.450  1.00  0.00           H
ATOM   3516  CG1 VAL A 872      66.370  33.460  63.460  1.00  0.00           C
ATOM   3517 HG11 VAL A 872      65.380  32.970  63.410  1.00  0.00           H
ATOM   3518 HG12 VAL A 872      66.500  33.920  64.460  1.00  0.00           H
ATOM   3519 HG13 VAL A 872      67.110  32.660  63.280  1.00  0.00           H
ATOM   3520  CG2 VAL A 872      64.930  35.150  62.140  1.00  0.00           C
ATOM   3521 HG21 VAL A 872      64.640  35.690  63.060  1.00  0.00           H
ATOM   3522 HG22 VAL A 872      64.190  34.400  61.780  1.00  0.00           H
ATOM   3523 HG23 VAL A 872      64.900  36.050  61.490  1.00  0.00           H
ATOM   3524  C   VAL A 872      68.740  35.020  63.050  1.00  0.00           C
ATOM   3525  O   VAL A 872      68.970  35.190  64.240  1.00  0.00           O
ATOM   3526  N   THR A 873      69.650  34.590  62.140  1.00  0.00           N
ATOM   3527  HN  THR A 873      69.370  34.560  61.180  1.00  0.00           H
ATOM   3528  CA  THR A 873      71.050  34.200  62.540  1.00  0.00           C
ATOM   3529  HA  THR A 873      70.860  33.550  63.390  1.00  0.00           H
ATOM   3530  CB  THR A 873      71.940  33.600  61.480  1.00  0.00           C
ATOM   3531  HB  THR A 873      72.050  34.370  60.670  1.00  0.00           H
ATOM   3532  OG1 THR A 873      71.360  32.500  60.850  1.00  0.00           O
ATOM   3533  HG1 THR A 873      70.510  32.840  60.600  1.00  0.00           H
ATOM   3534  CG2 THR A 873      73.350  33.170  61.990  1.00  0.00           C
ATOM   3535 HG21 THR A 873      74.130  33.130  61.190  1.00  0.00           H
ATOM   3536 HG22 THR A 873      73.220  32.160  62.430  1.00  0.00           H
ATOM   3537 HG23 THR A 873      73.770  33.760  62.830  1.00  0.00           H
ATOM   3538  C   THR A 873      71.690  35.390  63.210  1.00  0.00           C
ATOM   3539  O   THR A 873      72.120  35.260  64.400  1.00  0.00           O
ATOM   3540  N   ILE A 874      71.600  36.580  62.570  1.00  0.00           N
ATOM   3541  HN  ILE A 874      71.080  36.660  61.730  1.00  0.00           H
ATOM   3542  CA  ILE A 874      72.210  37.820  63.050  1.00  0.00           C
ATOM   3543  HA  ILE A 874      73.240  37.510  63.140  1.00  0.00           H
ATOM   3544  CB  ILE A 874      72.220  38.980  62.100  1.00  0.00           C
ATOM   3545  HB  ILE A 874      71.200  39.160  61.730  1.00  0.00           H
ATOM   3546  CG2 ILE A 874      72.570  40.380  62.680  1.00  0.00           C
ATOM   3547 HG21 ILE A 874      71.770  40.800  63.340  1.00  0.00           H
ATOM   3548 HG22 ILE A 874      72.510  41.000  61.750  1.00  0.00           H
ATOM   3549 HG23 ILE A 874      73.620  40.330  63.040  1.00  0.00           H
ATOM   3550  CG1 ILE A 874      72.950  38.590  60.760  1.00  0.00           C
ATOM   3551 HG11 ILE A 874      72.880  37.490  60.610  1.00  0.00           H
ATOM   3552 HG12 ILE A 874      74.040  38.800  60.870  1.00  0.00           H
ATOM   3553  CD  ILE A 874      72.500  39.390  59.570  1.00  0.00           C
ATOM   3554  HD1 ILE A 874      72.420  40.470  59.820  1.00  0.00           H
ATOM   3555  HD2 ILE A 874      71.420  39.160  59.440  1.00  0.00           H
ATOM   3556  HD3 ILE A 874      72.990  39.250  58.580  1.00  0.00           H
ATOM   3557  C   ILE A 874      71.620  38.310  64.330  1.00  0.00           C
ATOM   3558  O   ILE A 874      72.400  38.400  65.270  1.00  0.00           O
ATOM   3559  N   ASP A 875      70.300  38.400  64.500  1.00  0.00           N
ATOM   3560  HN  ASP A 875      69.730  38.260  63.700  1.00  0.00           H
ATOM   3561  CA  ASP A 875      69.590  38.790  65.740  1.00  0.00           C
ATOM   3562  HA  ASP A 875      69.970  39.720  66.150  1.00  0.00           H
ATOM   3563  CB  ASP A 875      68.060  38.750  65.440  1.00  0.00           C
ATOM   3564  HB1 ASP A 875      67.810  37.800  64.910  1.00  0.00           H
ATOM   3565  HB2 ASP A 875      67.830  39.660  64.860  1.00  0.00           H
ATOM   3566  CG  ASP A 875      67.090  38.660  66.610  1.00  0.00           C
ATOM   3567  OD1 ASP A 875      67.400  39.440  67.610  1.00  0.00           O
ATOM   3568  OD2 ASP A 875      66.230  37.770  66.720  1.00  0.00           O
ATOM   3569  C   ASP A 875      70.010  37.810  66.880  1.00  0.00           C
ATOM   3570  O   ASP A 875      70.230  38.230  68.070  1.00  0.00           O
ATOM   3571  N   TYR A 876      70.120  36.470  66.610  1.00  0.00           N
ATOM   3572  HN  TYR A 876      69.920  36.130  65.690  1.00  0.00           H
ATOM   3573  CA  TYR A 876      70.560  35.450  67.540  1.00  0.00           C
ATOM   3574  HA  TYR A 876      69.900  35.490  68.390  1.00  0.00           H
ATOM   3575  CB  TYR A 876      70.380  33.990  66.960  1.00  0.00           C
ATOM   3576  HB1 TYR A 876      70.730  33.960  65.910  1.00  0.00           H
ATOM   3577  HB2 TYR A 876      69.330  33.630  66.860  1.00  0.00           H
ATOM   3578  CG  TYR A 876      71.100  32.940  67.730  1.00  0.00           C
ATOM   3579  CD1 TYR A 876      72.190  32.220  67.200  1.00  0.00           C
ATOM   3580  HD1 TYR A 876      72.510  32.250  66.170  1.00  0.00           H
ATOM   3581  CE1 TYR A 876      72.860  31.270  68.050  1.00  0.00           C
ATOM   3582  HE1 TYR A 876      73.660  30.680  67.620  1.00  0.00           H
ATOM   3583  CZ  TYR A 876      72.490  31.080  69.360  1.00  0.00           C
ATOM   3584  OH  TYR A 876      73.240  30.160  70.080  1.00  0.00           O
ATOM   3585  HH  TYR A 876      72.570  29.630  70.510  1.00  0.00           H
ATOM   3586  CD2 TYR A 876      70.680  32.700  68.990  1.00  0.00           C
ATOM   3587  HD2 TYR A 876      69.840  33.210  69.430  1.00  0.00           H
ATOM   3588  CE2 TYR A 876      71.350  31.750  69.800  1.00  0.00           C
ATOM   3589  HE2 TYR A 876      70.950  31.730  70.800  1.00  0.00           H
ATOM   3590  C   TYR A 876      71.950  35.770  68.200  1.00  0.00           C
ATOM   3591  O   TYR A 876      72.120  35.600  69.400  1.00  0.00           O
ATOM   3592  N   LEU A 877      72.890  36.290  67.380  1.00  0.00           N
ATOM   3593  HN  LEU A 877      72.750  36.440  66.410  1.00  0.00           H
ATOM   3594  CA  LEU A 877      74.170  36.500  67.900  1.00  0.00           C
ATOM   3595  HA  LEU A 877      74.350  35.830  68.730  1.00  0.00           H
ATOM   3596  CB  LEU A 877      75.280  36.100  66.940  1.00  0.00           C
ATOM   3597  HB1 LEU A 877      76.250  36.390  67.410  1.00  0.00           H
ATOM   3598  HB2 LEU A 877      75.140  36.620  65.970  1.00  0.00           H
ATOM   3599  CG  LEU A 877      75.320  34.560  66.600  1.00  0.00           C
ATOM   3600  HG  LEU A 877      74.300  34.260  66.260  1.00  0.00           H
ATOM   3601  CD1 LEU A 877      76.300  34.270  65.530  1.00  0.00           C
ATOM   3602 HD11 LEU A 877      75.950  34.530  64.520  1.00  0.00           H
ATOM   3603 HD12 LEU A 877      76.510  33.180  65.580  1.00  0.00           H
ATOM   3604 HD13 LEU A 877      77.300  34.680  65.800  1.00  0.00           H
ATOM   3605  CD2 LEU A 877      75.770  33.760  67.880  1.00  0.00           C
ATOM   3606 HD21 LEU A 877      76.590  34.310  68.390  1.00  0.00           H
ATOM   3607 HD22 LEU A 877      76.030  32.690  67.750  1.00  0.00           H
ATOM   3608 HD23 LEU A 877      74.890  33.860  68.550  1.00  0.00           H
ATOM   3609  C   LEU A 877      74.440  37.890  68.390  1.00  0.00           C
ATOM   3610  O   LEU A 877      75.180  38.090  69.380  1.00  0.00           O
ATOM   3611  N   VAL A 878      73.710  38.860  67.810  1.00  0.00           N
ATOM   3612  HN  VAL A 878      73.130  38.680  67.020  1.00  0.00           H
ATOM   3613  CA  VAL A 878      73.610  40.210  68.270  1.00  0.00           C
ATOM   3614  HA  VAL A 878      74.570  40.680  68.410  1.00  0.00           H
ATOM   3615  CB  VAL A 878      72.690  41.070  67.310  1.00  0.00           C
ATOM   3616  HB  VAL A 878      71.710  40.590  67.220  1.00  0.00           H
ATOM   3617  CG1 VAL A 878      72.540  42.540  67.870  1.00  0.00           C
ATOM   3618 HG11 VAL A 878      71.620  42.580  68.480  1.00  0.00           H
ATOM   3619 HG12 VAL A 878      72.510  43.350  67.110  1.00  0.00           H
ATOM   3620 HG13 VAL A 878      73.450  42.720  68.480  1.00  0.00           H
ATOM   3621  CG2 VAL A 878      73.580  41.150  66.020  1.00  0.00           C
ATOM   3622 HG21 VAL A 878      74.520  41.640  66.340  1.00  0.00           H
ATOM   3623 HG22 VAL A 878      73.090  41.800  65.270  1.00  0.00           H
ATOM   3624 HG23 VAL A 878      73.910  40.140  65.680  1.00  0.00           H
ATOM   3625  C   VAL A 878      73.010  40.360  69.680  1.00  0.00           C
ATOM   3626  O   VAL A 878      73.490  41.070  70.540  1.00  0.00           O
ATOM   3627  N   GLY A 879      71.970  39.520  69.840  1.00  0.00           N
ATOM   3628  HN  GLY A 879      71.550  39.040  69.070  1.00  0.00           H
ATOM   3629  CA  GLY A 879      71.220  39.350  71.090  1.00  0.00           C
ATOM   3630  HA1 GLY A 879      71.890  38.870  71.790  1.00  0.00           H
ATOM   3631  HA2 GLY A 879      70.450  38.670  70.770  1.00  0.00           H
ATOM   3632  C   GLY A 879      70.540  40.580  71.650  1.00  0.00           C
ATOM   3633  O   GLY A 879      70.240  40.520  72.830  1.00  0.00           O
ATOM   3634  N   VAL A 880      70.300  41.640  70.880  1.00  0.00           N
ATOM   3635  HN  VAL A 880      70.470  41.600  69.890  1.00  0.00           H
ATOM   3636  CA  VAL A 880      69.800  42.900  71.520  1.00  0.00           C
ATOM   3637  HA  VAL A 880      70.020  42.900  72.570  1.00  0.00           H
ATOM   3638  CB  VAL A 880      70.290  44.180  70.840  1.00  0.00           C
ATOM   3639  HB  VAL A 880      70.010  44.260  69.770  1.00  0.00           H
ATOM   3640  CG1 VAL A 880      69.760  45.440  71.520  1.00  0.00           C
ATOM   3641 HG11 VAL A 880      70.060  45.470  72.590  1.00  0.00           H
ATOM   3642 HG12 VAL A 880      68.650  45.500  71.430  1.00  0.00           H
ATOM   3643 HG13 VAL A 880      70.140  46.290  70.920  1.00  0.00           H
ATOM   3644  CG2 VAL A 880      71.800  44.240  70.880  1.00  0.00           C
ATOM   3645 HG21 VAL A 880      72.120  45.120  70.290  1.00  0.00           H
ATOM   3646 HG22 VAL A 880      72.340  43.320  70.580  1.00  0.00           H
ATOM   3647 HG23 VAL A 880      72.180  44.260  71.930  1.00  0.00           H
ATOM   3648  C   VAL A 880      68.300  42.900  71.370  1.00  0.00           C
ATOM   3649  O   VAL A 880      67.950  42.530  70.220  1.00  0.00           O
ATOM   3650  N   PRO A 881      67.350  43.180  72.250  1.00  0.00           N
ATOM   3651  CD  PRO A 881      67.590  43.340  73.640  1.00  0.00           C
ATOM   3652  HD1 PRO A 881      67.890  44.400  73.760  1.00  0.00           H
ATOM   3653  HD2 PRO A 881      68.360  42.690  74.090  1.00  0.00           H
ATOM   3654  CA  PRO A 881      65.960  43.000  71.910  1.00  0.00           C
ATOM   3655  HA  PRO A 881      65.730  41.960  71.800  1.00  0.00           H
ATOM   3656  CB  PRO A 881      65.380  43.610  73.160  1.00  0.00           C
ATOM   3657  HB1 PRO A 881      64.420  43.060  73.330  1.00  0.00           H
ATOM   3658  HB2 PRO A 881      65.430  44.710  73.000  1.00  0.00           H
ATOM   3659  CG  PRO A 881      66.230  43.140  74.290  1.00  0.00           C
ATOM   3660  HG1 PRO A 881      66.050  43.840  75.120  1.00  0.00           H
ATOM   3661  HG2 PRO A 881      66.160  42.040  74.380  1.00  0.00           H
ATOM   3662  C   PRO A 881      65.350  43.740  70.690  1.00  0.00           C
ATOM   3663  O   PRO A 881      65.850  44.780  70.250  1.00  0.00           O
ATOM   3664  N   SER A 882      64.240  43.220  70.130  1.00  0.00           N
ATOM   3665  HN  SER A 882      63.860  42.360  70.460  1.00  0.00           H
ATOM   3666  CA  SER A 882      63.470  43.800  69.070  1.00  0.00           C
ATOM   3667  HA  SER A 882      63.360  44.850  69.300  1.00  0.00           H
ATOM   3668  CB  SER A 882      64.210  43.710  67.760  1.00  0.00           C
ATOM   3669  HB1 SER A 882      65.190  44.250  67.760  1.00  0.00           H
ATOM   3670  HB2 SER A 882      63.650  44.090  66.890  1.00  0.00           H
ATOM   3671  OG  SER A 882      64.390  42.350  67.370  1.00  0.00           O
ATOM   3672  HG1 SER A 882      64.970  41.930  68.010  1.00  0.00           H
ATOM   3673  C   SER A 882      62.120  43.200  68.920  1.00  0.00           C
ATOM   3674  O   SER A 882      61.920  42.080  69.340  1.00  0.00           O
ATOM   3675  N   PRO A 883      61.200  43.960  68.310  1.00  0.00           N
ATOM   3676  CD  PRO A 883      61.350  45.380  68.010  1.00  0.00           C
ATOM   3677  HD1 PRO A 883      61.620  45.530  66.940  1.00  0.00           H
ATOM   3678  HD2 PRO A 883      62.050  45.980  68.640  1.00  0.00           H
ATOM   3679  CA  PRO A 883      59.780  43.530  68.240  1.00  0.00           C
ATOM   3680  HA  PRO A 883      59.470  43.340  69.270  1.00  0.00           H
ATOM   3681  CB  PRO A 883      59.060  44.770  67.750  1.00  0.00           C
ATOM   3682  HB1 PRO A 883      58.070  44.720  68.260  1.00  0.00           H
ATOM   3683  HB2 PRO A 883      59.000  44.710  66.640  1.00  0.00           H
ATOM   3684  CG  PRO A 883      59.940  45.880  68.300  1.00  0.00           C
ATOM   3685  HG1 PRO A 883      59.630  46.840  67.840  1.00  0.00           H
ATOM   3686  HG2 PRO A 883      59.900  46.040  69.410  1.00  0.00           H
ATOM   3687  C   PRO A 883      59.500  42.270  67.440  1.00  0.00           C
ATOM   3688  O   PRO A 883      60.050  42.010  66.320  1.00  0.00           O
ATOM   3689  N   LYS A 884      58.720  41.300  67.980  1.00  0.00           N
ATOM   3690  HN  LYS A 884      58.280  41.360  68.870  1.00  0.00           H
ATOM   3691  CA  LYS A 884      58.570  40.030  67.290  1.00  0.00           C
ATOM   3692  HA  LYS A 884      59.120  39.940  66.360  1.00  0.00           H
ATOM   3693  CB  LYS A 884      58.920  38.890  68.290  1.00  0.00           C
ATOM   3694  HB1 LYS A 884      58.790  37.850  67.940  1.00  0.00           H
ATOM   3695  HB2 LYS A 884      58.270  38.930  69.200  1.00  0.00           H
ATOM   3696  CG  LYS A 884      60.440  38.940  68.710  1.00  0.00           C
ATOM   3697  HG1 LYS A 884      60.610  38.280  69.580  1.00  0.00           H
ATOM   3698  HG2 LYS A 884      60.570  39.910  69.240  1.00  0.00           H
ATOM   3699  CD  LYS A 884      61.410  38.660  67.590  1.00  0.00           C
ATOM   3700  HD1 LYS A 884      60.860  38.920  66.660  1.00  0.00           H
ATOM   3701  HD2 LYS A 884      61.790  37.620  67.670  1.00  0.00           H
ATOM   3702  CE  LYS A 884      62.640  39.550  67.430  1.00  0.00           C
ATOM   3703  HE1 LYS A 884      62.430  40.610  67.140  1.00  0.00           H
ATOM   3704  HE2 LYS A 884      63.330  39.220  66.630  1.00  0.00           H
ATOM   3705  NZ  LYS A 884      63.380  39.490  68.650  1.00  0.00           N
ATOM   3706  HZ1 LYS A 884      64.230  40.090  68.640  1.00  0.00           H
ATOM   3707  HZ2 LYS A 884      63.830  38.590  68.850  1.00  0.00           H
ATOM   3708  HZ3 LYS A 884      62.820  39.780  69.480  1.00  0.00           H
ATOM   3709  C   LYS A 884      57.150  39.860  66.780  1.00  0.00           C
ATOM   3710  O   LYS A 884      56.170  40.240  67.450  1.00  0.00           O
ATOM   3711  N   LEU A 885      56.960  39.150  65.620  1.00  0.00           N
ATOM   3712  HN  LEU A 885      57.670  38.740  65.040  1.00  0.00           H
ATOM   3713  CA  LEU A 885      55.640  38.870  65.190  1.00  0.00           C
ATOM   3714  HA  LEU A 885      55.120  39.810  65.120  1.00  0.00           H
ATOM   3715  CB  LEU A 885      55.610  38.170  63.750  1.00  0.00           C
ATOM   3716  HB1 LEU A 885      56.340  37.340  63.830  1.00  0.00           H
ATOM   3717  HB2 LEU A 885      55.940  38.950  63.030  1.00  0.00           H
ATOM   3718  CG  LEU A 885      54.290  37.610  63.130  1.00  0.00           C
ATOM   3719  HG  LEU A 885      53.750  37.080  63.940  1.00  0.00           H
ATOM   3720  CD1 LEU A 885      53.420  38.730  62.560  1.00  0.00           C
ATOM   3721 HD11 LEU A 885      54.020  39.400  61.900  1.00  0.00           H
ATOM   3722 HD12 LEU A 885      53.120  39.330  63.440  1.00  0.00           H
ATOM   3723 HD13 LEU A 885      52.480  38.350  62.100  1.00  0.00           H
ATOM   3724  CD2 LEU A 885      54.510  36.610  62.020  1.00  0.00           C
ATOM   3725 HD21 LEU A 885      53.560  36.220  61.600  1.00  0.00           H
ATOM   3726 HD22 LEU A 885      55.140  35.800  62.410  1.00  0.00           H
ATOM   3727 HD23 LEU A 885      55.110  36.970  61.150  1.00  0.00           H
ATOM   3728  C   LEU A 885      54.940  37.960  66.140  1.00  0.00           C
ATOM   3729  O   LEU A 885      55.510  37.090  66.780  1.00  0.00           O
ATOM   3730  N   HSD A 886      53.640  38.150  66.410  1.00  0.00           N
ATOM   3731  HN  HSD A 886      53.180  38.920  65.970  1.00  0.00           H
ATOM   3732  CA  HSD A 886      52.850  37.410  67.410  1.00  0.00           C
ATOM   3733  HA  HSD A 886      53.450  36.570  67.760  1.00  0.00           H
ATOM   3734  CB  HSD A 886      52.480  38.220  68.640  1.00  0.00           C
ATOM   3735  HB1 HSD A 886      51.560  37.730  69.020  1.00  0.00           H
ATOM   3736  HB2 HSD A 886      52.270  39.210  68.180  1.00  0.00           H
ATOM   3737  ND1 HSD A 886      54.560  39.210  69.770  1.00  0.00           N
ATOM   3738  HD1 HSD A 886      54.900  39.740  68.990  1.00  0.00           H
ATOM   3739  CG  HSD A 886      53.570  38.300  69.720  1.00  0.00           C
ATOM   3740  CE1 HSD A 886      55.160  39.140  70.950  1.00  0.00           C
ATOM   3741  HE1 HSD A 886      55.990  39.780  71.220  1.00  0.00           H
ATOM   3742  NE2 HSD A 886      54.590  38.250  71.740  1.00  0.00           N
ATOM   3743  CD2 HSD A 886      53.600  37.670  70.920  1.00  0.00           C
ATOM   3744  HD2 HSD A 886      53.080  36.840  71.360  1.00  0.00           H
ATOM   3745  C   HSD A 886      51.590  36.890  66.720  1.00  0.00           C
ATOM   3746  O   HSD A 886      50.770  37.730  66.290  1.00  0.00           O
ATOM   3747  N   VAL A 887      51.330  35.550  66.680  1.00  0.00           N
ATOM   3748  HN  VAL A 887      51.970  34.960  67.150  1.00  0.00           H
ATOM   3749  CA  VAL A 887      50.170  34.960  65.890  1.00  0.00           C
ATOM   3750  HA  VAL A 887      49.570  35.760  65.490  1.00  0.00           H
ATOM   3751  CB  VAL A 887      50.730  33.960  64.780  1.00  0.00           C
ATOM   3752  HB  VAL A 887      51.310  33.200  65.340  1.00  0.00           H
ATOM   3753  CG1 VAL A 887      49.650  33.230  63.950  1.00  0.00           C
ATOM   3754 HG11 VAL A 887      50.180  32.640  63.170  1.00  0.00           H
ATOM   3755 HG12 VAL A 887      48.940  33.860  63.370  1.00  0.00           H
ATOM   3756 HG13 VAL A 887      49.030  32.570  64.580  1.00  0.00           H
ATOM   3757  CG2 VAL A 887      51.800  34.610  63.870  1.00  0.00           C
ATOM   3758 HG21 VAL A 887      52.600  35.150  64.430  1.00  0.00           H
ATOM   3759 HG22 VAL A 887      51.180  35.280  63.240  1.00  0.00           H
ATOM   3760 HG23 VAL A 887      52.340  33.800  63.350  1.00  0.00           H
ATOM   3761  C   VAL A 887      49.290  34.220  66.870  1.00  0.00           C
ATOM   3762  O   VAL A 887      49.910  33.570  67.740  1.00  0.00           O
ATOM   3763  N   PRO A 888      48.030  34.250  66.810  1.00  0.00           N
ATOM   3764  CD  PRO A 888      47.290  35.270  66.120  1.00  0.00           C
ATOM   3765  HD1 PRO A 888      47.430  35.100  65.030  1.00  0.00           H
ATOM   3766  HD2 PRO A 888      47.590  36.310  66.350  1.00  0.00           H
ATOM   3767  CA  PRO A 888      47.170  33.270  67.450  1.00  0.00           C
ATOM   3768  HA  PRO A 888      47.140  33.710  68.440  1.00  0.00           H
ATOM   3769  CB  PRO A 888      45.820  33.490  66.740  1.00  0.00           C
ATOM   3770  HB1 PRO A 888      44.940  33.090  67.290  1.00  0.00           H
ATOM   3771  HB2 PRO A 888      45.720  32.920  65.780  1.00  0.00           H
ATOM   3772  CG  PRO A 888      45.850  34.990  66.410  1.00  0.00           C
ATOM   3773  HG1 PRO A 888      45.030  35.190  65.670  1.00  0.00           H
ATOM   3774  HG2 PRO A 888      45.560  35.520  67.330  1.00  0.00           H
ATOM   3775  C   PRO A 888      47.590  31.770  67.570  1.00  0.00           C
ATOM   3776  O   PRO A 888      48.190  31.300  66.610  1.00  0.00           O
ATOM   3777  N   GLU A 889      47.060  31.040  68.610  1.00  0.00           N
ATOM   3778  HN  GLU A 889      46.520  31.540  69.280  1.00  0.00           H
ATOM   3779  CA  GLU A 889      47.390  29.700  68.830  1.00  0.00           C
ATOM   3780  HA  GLU A 889      47.870  29.370  67.920  1.00  0.00           H
ATOM   3781  CB  GLU A 889      48.350  29.610  70.050  1.00  0.00           C
ATOM   3782  HB1 GLU A 889      49.010  30.510  70.000  1.00  0.00           H
ATOM   3783  HB2 GLU A 889      48.940  28.680  70.020  1.00  0.00           H
ATOM   3784  CG  GLU A 889      47.640  29.700  71.410  1.00  0.00           C
ATOM   3785  HG1 GLU A 889      47.170  28.720  71.700  1.00  0.00           H
ATOM   3786  HG2 GLU A 889      46.900  30.520  71.310  1.00  0.00           H
ATOM   3787  CD  GLU A 889      48.560  30.140  72.580  1.00  0.00           C
ATOM   3788  OE1 GLU A 889      49.520  29.350  72.850  1.00  0.00           O
ATOM   3789  OE2 GLU A 889      48.410  31.190  73.170  1.00  0.00           O
ATOM   3790  C   GLU A 889      46.140  28.930  68.980  1.00  0.00           C
ATOM   3791  O   GLU A 889      46.230  27.710  69.180  1.00  0.00           O
ATOM   3792  N   LYS A 890      44.940  29.530  68.820  1.00  0.00           N
ATOM   3793  HN  LYS A 890      44.800  30.500  68.610  1.00  0.00           H
ATOM   3794  CA  LYS A 890      43.660  28.740  68.910  1.00  0.00           C
ATOM   3795  HA  LYS A 890      43.670  27.750  68.500  1.00  0.00           H
ATOM   3796  CB  LYS A 890      43.030  28.620  70.300  1.00  0.00           C
ATOM   3797  HB1 LYS A 890      43.730  28.080  70.970  1.00  0.00           H
ATOM   3798  HB2 LYS A 890      42.160  27.950  70.220  1.00  0.00           H
ATOM   3799  CG  LYS A 890      42.740  30.030  70.920  1.00  0.00           C
ATOM   3800  HG1 LYS A 890      42.030  30.580  70.270  1.00  0.00           H
ATOM   3801  HG2 LYS A 890      43.700  30.580  71.000  1.00  0.00           H
ATOM   3802  CD  LYS A 890      42.150  29.850  72.420  1.00  0.00           C
ATOM   3803  HD1 LYS A 890      42.920  29.390  73.070  1.00  0.00           H
ATOM   3804  HD2 LYS A 890      41.210  29.280  72.460  1.00  0.00           H
ATOM   3805  CE  LYS A 890      41.730  31.230  73.000  1.00  0.00           C
ATOM   3806  HE1 LYS A 890      41.040  31.840  72.390  1.00  0.00           H
ATOM   3807  HE2 LYS A 890      42.660  31.810  73.160  1.00  0.00           H
ATOM   3808  NZ  LYS A 890      41.060  31.100  74.300  1.00  0.00           N
ATOM   3809  HZ1 LYS A 890      40.620  31.950  74.710  1.00  0.00           H
ATOM   3810  HZ2 LYS A 890      41.740  30.700  74.970  1.00  0.00           H
ATOM   3811  HZ3 LYS A 890      40.220  30.500  74.140  1.00  0.00           H
ATOM   3812  C   LYS A 890      42.730  29.470  67.930  1.00  0.00           C
ATOM   3813  O   LYS A 890      42.790  30.720  67.690  1.00  0.00           O
ATOM   3814  N   PHE A 891      41.750  28.660  67.470  1.00  0.00           N
ATOM   3815  HN  PHE A 891      41.740  27.680  67.610  1.00  0.00           H
ATOM   3816  CA  PHE A 891      40.730  29.100  66.530  1.00  0.00           C
ATOM   3817  HA  PHE A 891      41.170  29.740  65.780  1.00  0.00           H
ATOM   3818  CB  PHE A 891      40.070  27.870  65.720  1.00  0.00           C
ATOM   3819  HB1 PHE A 891      39.140  28.300  65.310  1.00  0.00           H
ATOM   3820  HB2 PHE A 891      39.860  26.920  66.260  1.00  0.00           H
ATOM   3821  CG  PHE A 891      40.810  27.550  64.440  1.00  0.00           C
ATOM   3822  CD1 PHE A 891      40.810  26.220  64.020  1.00  0.00           C
ATOM   3823  HD1 PHE A 891      40.380  25.410  64.600  1.00  0.00           H
ATOM   3824  CE1 PHE A 891      41.210  25.890  62.730  1.00  0.00           C
ATOM   3825  HE1 PHE A 891      41.180  24.870  62.370  1.00  0.00           H
ATOM   3826  CZ  PHE A 891      41.560  26.910  61.830  1.00  0.00           C
ATOM   3827  HZ  PHE A 891      41.920  26.680  60.840  1.00  0.00           H
ATOM   3828  CD2 PHE A 891      41.140  28.580  63.560  1.00  0.00           C
ATOM   3829  HD2 PHE A 891      41.210  29.600  63.890  1.00  0.00           H
ATOM   3830  CE2 PHE A 891      41.610  28.300  62.260  1.00  0.00           C
ATOM   3831  HE2 PHE A 891      42.010  29.070  61.610  1.00  0.00           H
ATOM   3832  C   PHE A 891      39.570  29.920  67.250  1.00  0.00           C
ATOM   3833  O   PHE A 891      38.780  30.480  66.500  1.00  0.00           O
ATOM   3834  N   GLU A 892      39.450  29.910  68.580  1.00  0.00           N
ATOM   3835  HN  GLU A 892      40.090  29.260  69.010  1.00  0.00           H
ATOM   3836  CA  GLU A 892      38.520  30.620  69.340  1.00  0.00           C
ATOM   3837  HA  GLU A 892      37.550  30.310  68.970  1.00  0.00           H
ATOM   3838  CB  GLU A 892      38.590  30.070  70.810  1.00  0.00           C
ATOM   3839  HB1 GLU A 892      39.610  29.760  71.070  1.00  0.00           H
ATOM   3840  HB2 GLU A 892      38.140  29.060  70.720  1.00  0.00           H
ATOM   3841  CG  GLU A 892      37.830  30.710  71.980  1.00  0.00           C
ATOM   3842  HG1 GLU A 892      36.770  30.970  71.770  1.00  0.00           H
ATOM   3843  HG2 GLU A 892      38.380  31.650  72.190  1.00  0.00           H
ATOM   3844  CD  GLU A 892      37.770  29.840  73.210  1.00  0.00           C
ATOM   3845  OE1 GLU A 892      38.570  30.130  74.140  1.00  0.00           O
ATOM   3846  OE2 GLU A 892      36.860  28.990  73.190  1.00  0.00           O
ATOM   3847  C   GLU A 892      38.640  32.160  69.360  1.00  0.00           C
ATOM   3848  O   GLU A 892      39.720  32.650  69.640  1.00  0.00           O
ATOM   3849  N   PRO A 893      37.530  32.880  69.110  1.00  0.00           N
ATOM   3850  CD  PRO A 893      36.310  32.400  68.460  1.00  0.00           C
ATOM   3851  HD1 PRO A 893      35.670  31.860  69.180  1.00  0.00           H
ATOM   3852  HD2 PRO A 893      36.600  31.750  67.600  1.00  0.00           H
ATOM   3853  CA  PRO A 893      37.450  34.280  69.460  1.00  0.00           C
ATOM   3854  HA  PRO A 893      38.240  34.830  68.970  1.00  0.00           H
ATOM   3855  CB  PRO A 893      36.010  34.660  69.180  1.00  0.00           C
ATOM   3856  HB1 PRO A 893      35.860  35.640  68.680  1.00  0.00           H
ATOM   3857  HB2 PRO A 893      35.330  34.630  70.050  1.00  0.00           H
ATOM   3858  CG  PRO A 893      35.580  33.670  68.030  1.00  0.00           C
ATOM   3859  HG1 PRO A 893      34.500  33.400  68.060  1.00  0.00           H
ATOM   3860  HG2 PRO A 893      35.920  34.090  67.050  1.00  0.00           H
ATOM   3861  C   PRO A 893      37.670  34.600  70.900  1.00  0.00           C
ATOM   3862  O   PRO A 893      37.580  33.780  71.770  1.00  0.00           O
ATOM   3863  N   THR A 894      38.070  35.800  71.240  1.00  0.00           N
ATOM   3864  HN  THR A 894      38.020  36.570  70.620  1.00  0.00           H
ATOM   3865  CA  THR A 894      38.480  36.090  72.640  1.00  0.00           C
ATOM   3866  HA  THR A 894      38.440  35.150  73.180  1.00  0.00           H
ATOM   3867  CB  THR A 894      39.880  36.640  72.810  1.00  0.00           C
ATOM   3868  HB  THR A 894      40.080  36.970  73.850  1.00  0.00           H
ATOM   3869  OG1 THR A 894      40.110  37.760  71.930  1.00  0.00           O
ATOM   3870  HG1 THR A 894      39.500  38.450  72.200  1.00  0.00           H
ATOM   3871  CG2 THR A 894      40.870  35.530  72.330  1.00  0.00           C
ATOM   3872 HG21 THR A 894      40.620  34.570  72.850  1.00  0.00           H
ATOM   3873 HG22 THR A 894      41.850  35.960  72.630  1.00  0.00           H
ATOM   3874 HG23 THR A 894      40.790  35.500  71.220  1.00  0.00           H
ATOM   3875  C   THR A 894      37.500  36.930  73.410  1.00  0.00           C
ATOM   3876  O   THR A 894      37.540  36.980  74.660  1.00  0.00           O
ATOM   3877  N   HSD A 895      36.490  37.580  72.750  1.00  0.00           N
ATOM   3878  HN  HSD A 895      36.400  37.440  71.760  1.00  0.00           H
ATOM   3879  CA  HSD A 895      35.390  38.250  73.470  1.00  0.00           C
ATOM   3880  HA  HSD A 895      35.800  38.770  74.310  1.00  0.00           H
ATOM   3881  CB  HSD A 895      34.760  39.340  72.590  1.00  0.00           C
ATOM   3882  HB1 HSD A 895      34.510  38.830  71.630  1.00  0.00           H
ATOM   3883  HB2 HSD A 895      35.460  40.180  72.390  1.00  0.00           H
ATOM   3884  ND1 HSD A 895      33.580  40.780  74.250  1.00  0.00           N
ATOM   3885  HD1 HSD A 895      34.390  40.810  74.820  1.00  0.00           H
ATOM   3886  CG  HSD A 895      33.580  40.000  73.100  1.00  0.00           C
ATOM   3887  CE1 HSD A 895      32.330  41.370  74.320  1.00  0.00           C
ATOM   3888  HE1 HSD A 895      32.060  42.130  75.060  1.00  0.00           H
ATOM   3889  NE2 HSD A 895      31.580  40.960  73.360  1.00  0.00           N
ATOM   3890  CD2 HSD A 895      32.310  40.110  72.580  1.00  0.00           C
ATOM   3891  HD2 HSD A 895      31.910  39.620  71.700  1.00  0.00           H
ATOM   3892  C   HSD A 895      34.380  37.170  73.950  1.00  0.00           C
ATOM   3893  O   HSD A 895      33.970  36.340  73.150  1.00  0.00           O
ATOM   3894  N   PRO A 896      33.980  37.060  75.140  1.00  0.00           N
ATOM   3895  CD  PRO A 896      34.370  37.910  76.280  1.00  0.00           C
ATOM   3896  HD1 PRO A 896      34.110  38.980  76.150  1.00  0.00           H
ATOM   3897  HD2 PRO A 896      35.460  37.800  76.370  1.00  0.00           H
ATOM   3898  CA  PRO A 896      33.190  35.900  75.600  1.00  0.00           C
ATOM   3899  HA  PRO A 896      33.630  35.060  75.090  1.00  0.00           H
ATOM   3900  CB  PRO A 896      33.310  35.830  77.080  1.00  0.00           C
ATOM   3901  HB1 PRO A 896      34.300  35.340  77.240  1.00  0.00           H
ATOM   3902  HB2 PRO A 896      32.500  35.330  77.650  1.00  0.00           H
ATOM   3903  CG  PRO A 896      33.500  37.360  77.420  1.00  0.00           C
ATOM   3904  HG1 PRO A 896      32.510  37.850  77.440  1.00  0.00           H
ATOM   3905  HG2 PRO A 896      33.920  37.440  78.450  1.00  0.00           H
ATOM   3906  C   PRO A 896      31.730  35.940  75.110  1.00  0.00           C
ATOM   3907  O   PRO A 896      31.260  34.840  74.760  1.00  0.00           O
ATOM   3908  N   GLU A 897      31.140  37.170  74.970  1.00  0.00           N
ATOM   3909  HN  GLU A 897      31.720  37.970  75.100  1.00  0.00           H
ATOM   3910  CA  GLU A 897      29.780  37.490  74.570  1.00  0.00           C
ATOM   3911  HA  GLU A 897      29.210  36.650  74.950  1.00  0.00           H
ATOM   3912  CB  GLU A 897      29.250  38.800  75.240  1.00  0.00           C
ATOM   3913  HB1 GLU A 897      28.360  39.280  74.770  1.00  0.00           H
ATOM   3914  HB2 GLU A 897      29.990  39.620  75.170  1.00  0.00           H
ATOM   3915  CG  GLU A 897      29.030  38.640  76.770  1.00  0.00           C
ATOM   3916  HG1 GLU A 897      29.740  37.890  77.190  1.00  0.00           H
ATOM   3917  HG2 GLU A 897      27.980  38.270  76.870  1.00  0.00           H
ATOM   3918  CD  GLU A 897      29.270  39.950  77.490  1.00  0.00           C
ATOM   3919  OE1 GLU A 897      30.390  40.510  77.550  1.00  0.00           O
ATOM   3920  OE2 GLU A 897      28.280  40.570  77.870  1.00  0.00           O
ATOM   3921  C   GLU A 897      29.700  37.640  73.120  1.00  0.00           C
ATOM   3922  O   GLU A 897      28.910  38.340  72.590  1.00  0.00           O
ATOM   3923  N   ARG A 898      30.480  36.850  72.340  1.00  0.00           N
ATOM   3924  HN  ARG A 898      31.230  36.400  72.820  1.00  0.00           H
ATOM   3925  CA  ARG A 898      30.550  36.860  70.900  1.00  0.00           C
ATOM   3926  HA  ARG A 898      30.010  37.710  70.520  1.00  0.00           H
ATOM   3927  CB  ARG A 898      31.980  36.870  70.460  1.00  0.00           C
ATOM   3928  HB1 ARG A 898      32.360  35.870  70.760  1.00  0.00           H
ATOM   3929  HB2 ARG A 898      32.500  37.670  71.020  1.00  0.00           H
ATOM   3930  CG  ARG A 898      32.330  37.040  68.920  1.00  0.00           C
ATOM   3931  HG1 ARG A 898      33.440  36.970  68.840  1.00  0.00           H
ATOM   3932  HG2 ARG A 898      32.080  38.100  68.670  1.00  0.00           H
ATOM   3933  CD  ARG A 898      31.640  36.200  67.890  1.00  0.00           C
ATOM   3934  HD1 ARG A 898      30.570  36.410  67.740  1.00  0.00           H
ATOM   3935  HD2 ARG A 898      31.840  35.120  68.110  1.00  0.00           H
ATOM   3936  NE  ARG A 898      32.410  36.520  66.620  1.00  0.00           N
ATOM   3937  HE  ARG A 898      33.000  37.340  66.600  1.00  0.00           H
ATOM   3938  CZ  ARG A 898      32.060  36.080  65.420  1.00  0.00           C
ATOM   3939  NH1 ARG A 898      31.020  35.340  65.250  1.00  0.00           N
ATOM   3940 HH11 ARG A 898      30.460  35.130  66.050  1.00  0.00           H
ATOM   3941 HH12 ARG A 898      30.850  35.100  64.290  1.00  0.00           H
ATOM   3942  NH2 ARG A 898      32.700  36.620  64.410  1.00  0.00           N
ATOM   3943 HH21 ARG A 898      33.290  37.390  64.650  1.00  0.00           H
ATOM   3944 HH22 ARG A 898      32.260  36.600  63.500  1.00  0.00           H
ATOM   3945  C   ARG A 898      29.810  35.610  70.520  1.00  0.00           C
ATOM   3946  O   ARG A 898      30.270  34.510  70.770  1.00  0.00           O
ATOM   3947  N   GLY A 899      28.620  35.790  69.880  1.00  0.00           N
ATOM   3948  HN  GLY A 899      28.230  36.700  69.990  1.00  0.00           H
ATOM   3949  CA  GLY A 899      27.840  34.780  69.090  1.00  0.00           C
ATOM   3950  HA1 GLY A 899      27.240  35.330  68.370  1.00  0.00           H
ATOM   3951  HA2 GLY A 899      27.210  34.210  69.770  1.00  0.00           H
ATOM   3952  C   GLY A 899      28.710  33.810  68.350  1.00  0.00           C
ATOM   3953  O   GLY A 899      29.500  34.100  67.460  1.00  0.00           O
ATOM   3954  N   TRP A 900      28.380  32.500  68.640  1.00  0.00           N
ATOM   3955  HN  TRP A 900      27.740  32.260  69.360  1.00  0.00           H
ATOM   3956  CA  TRP A 900      29.020  31.490  67.880  1.00  0.00           C
ATOM   3957  HA  TRP A 900      30.070  31.720  68.000  1.00  0.00           H
ATOM   3958  CB  TRP A 900      28.890  30.200  68.710  1.00  0.00           C
ATOM   3959  HB1 TRP A 900      27.810  30.050  68.890  1.00  0.00           H
ATOM   3960  HB2 TRP A 900      29.230  30.390  69.740  1.00  0.00           H
ATOM   3961  CG  TRP A 900      29.550  28.960  68.160  1.00  0.00           C
ATOM   3962  CD1 TRP A 900      28.860  27.800  67.810  1.00  0.00           C
ATOM   3963  HD1 TRP A 900      27.800  27.550  67.830  1.00  0.00           H
ATOM   3964  NE1 TRP A 900      29.760  26.810  67.540  1.00  0.00           N
ATOM   3965  HE1 TRP A 900      29.500  25.900  67.320  1.00  0.00           H
ATOM   3966  CE2 TRP A 900      31.000  27.220  67.790  1.00  0.00           C
ATOM   3967  CD2 TRP A 900      30.930  28.580  68.170  1.00  0.00           C
ATOM   3968  CE3 TRP A 900      32.060  29.330  68.440  1.00  0.00           C
ATOM   3969  HE3 TRP A 900      32.020  30.390  68.650  1.00  0.00           H
ATOM   3970  CZ3 TRP A 900      33.280  28.670  68.270  1.00  0.00           C
ATOM   3971  HZ3 TRP A 900      34.180  29.240  68.480  1.00  0.00           H
ATOM   3972  CZ2 TRP A 900      32.230  26.600  67.580  1.00  0.00           C
ATOM   3973  HZ2 TRP A 900      32.380  25.590  67.210  1.00  0.00           H
ATOM   3974  CH2 TRP A 900      33.420  27.350  67.860  1.00  0.00           C
ATOM   3975  HH2 TRP A 900      34.370  26.830  67.770  1.00  0.00           H
ATOM   3976  C   TRP A 900      28.550  31.310  66.450  1.00  0.00           C
ATOM   3977  O   TRP A 900      27.410  30.930  66.210  1.00  0.00           O
ATOM   3978  N   ILE A 901      29.590  31.470  65.550  1.00  0.00           N
ATOM   3979  HN  ILE A 901      30.500  31.620  65.950  1.00  0.00           H
ATOM   3980  CA  ILE A 901      29.480  31.460  64.110  1.00  0.00           C
ATOM   3981  HA  ILE A 901      30.440  31.400  63.600  1.00  0.00           H
ATOM   3982  CB  ILE A 901      28.760  30.210  63.530  1.00  0.00           C
ATOM   3983  HB  ILE A 901      27.720  30.250  63.930  1.00  0.00           H
ATOM   3984  CG2 ILE A 901      28.930  30.370  62.030  1.00  0.00           C
ATOM   3985 HG21 ILE A 901      30.000  30.410  61.710  1.00  0.00           H
ATOM   3986 HG22 ILE A 901      28.330  31.220  61.660  1.00  0.00           H
ATOM   3987 HG23 ILE A 901      28.500  29.480  61.540  1.00  0.00           H
ATOM   3988  CG1 ILE A 901      29.360  28.950  64.140  1.00  0.00           C
ATOM   3989 HG11 ILE A 901      28.750  28.100  63.780  1.00  0.00           H
ATOM   3990 HG12 ILE A 901      29.310  28.910  65.240  1.00  0.00           H
ATOM   3991  CD  ILE A 901      30.780  28.790  63.870  1.00  0.00           C
ATOM   3992  HD1 ILE A 901      31.110  27.730  63.930  1.00  0.00           H
ATOM   3993  HD2 ILE A 901      31.430  29.310  64.610  1.00  0.00           H
ATOM   3994  HD3 ILE A 901      31.190  29.030  62.860  1.00  0.00           H
ATOM   3995  C   ILE A 901      29.030  32.870  63.680  1.00  0.00           C
ATOM   3996  O   ILE A 901      29.810  33.630  63.090  1.00  0.00           O
ATOM   3997  N   ILE A 902      27.790  33.170  64.080  1.00  0.00           N
ATOM   3998  HN  ILE A 902      27.230  32.600  64.660  1.00  0.00           H
ATOM   3999  CA  ILE A 902      27.110  34.430  63.680  1.00  0.00           C
ATOM   4000  HA  ILE A 902      27.610  34.810  62.800  1.00  0.00           H
ATOM   4001  CB  ILE A 902      25.700  34.280  63.260  1.00  0.00           C
ATOM   4002  HB  ILE A 902      25.200  35.180  62.830  1.00  0.00           H
ATOM   4003  CG2 ILE A 902      25.780  33.210  62.100  1.00  0.00           C
ATOM   4004 HG21 ILE A 902      26.130  32.280  62.600  1.00  0.00           H
ATOM   4005 HG22 ILE A 902      26.580  33.440  61.350  1.00  0.00           H
ATOM   4006 HG23 ILE A 902      24.780  33.100  61.630  1.00  0.00           H
ATOM   4007  CG1 ILE A 902      24.830  33.790  64.490  1.00  0.00           C
ATOM   4008 HG11 ILE A 902      24.780  34.530  65.310  1.00  0.00           H
ATOM   4009 HG12 ILE A 902      25.290  32.880  64.950  1.00  0.00           H
ATOM   4010  CD  ILE A 902      23.380  33.490  64.030  1.00  0.00           C
ATOM   4011  HD1 ILE A 902      23.450  32.660  63.280  1.00  0.00           H
ATOM   4012  HD2 ILE A 902      23.050  34.360  63.450  1.00  0.00           H
ATOM   4013  HD3 ILE A 902      22.690  33.170  64.840  1.00  0.00           H
ATOM   4014  C   ILE A 902      27.180  35.480  64.700  1.00  0.00           C
ATOM   4015  O   ILE A 902      27.290  35.210  65.890  1.00  0.00           O
ATOM   4016  N   SER A 903      27.040  36.790  64.330  1.00  0.00           N
ATOM   4017  HN  SER A 903      26.990  36.990  63.360  1.00  0.00           H
ATOM   4018  CA  SER A 903      26.790  37.930  65.160  1.00  0.00           C
ATOM   4019  HA  SER A 903      27.040  37.550  66.140  1.00  0.00           H
ATOM   4020  CB  SER A 903      27.670  39.180  64.720  1.00  0.00           C
ATOM   4021  HB1 SER A 903      27.380  40.030  65.380  1.00  0.00           H
ATOM   4022  HB2 SER A 903      27.400  39.490  63.690  1.00  0.00           H
ATOM   4023  OG  SER A 903      29.040  38.820  64.820  1.00  0.00           O
ATOM   4024  HG1 SER A 903      29.170  37.980  64.370  1.00  0.00           H
ATOM   4025  C   SER A 903      25.330  38.330  65.220  1.00  0.00           C
ATOM   4026  O   SER A 903      24.570  38.020  64.340  1.00  0.00           O
ATOM   4027  N   PRO A 904      24.840  38.990  66.290  1.00  0.00           N
ATOM   4028  CD  PRO A 904      25.570  39.140  67.490  1.00  0.00           C
ATOM   4029  HD1 PRO A 904      26.590  39.540  67.320  1.00  0.00           H
ATOM   4030  HD2 PRO A 904      25.740  38.140  67.970  1.00  0.00           H
ATOM   4031  CA  PRO A 904      23.570  39.650  66.350  1.00  0.00           C
ATOM   4032  HA  PRO A 904      22.980  38.780  66.590  1.00  0.00           H
ATOM   4033  CB  PRO A 904      23.730  40.760  67.450  1.00  0.00           C
ATOM   4034  HB1 PRO A 904      22.770  41.130  67.840  1.00  0.00           H
ATOM   4035  HB2 PRO A 904      24.370  41.530  66.970  1.00  0.00           H
ATOM   4036  CG  PRO A 904      24.740  40.080  68.360  1.00  0.00           C
ATOM   4037  HG1 PRO A 904      25.320  40.770  68.990  1.00  0.00           H
ATOM   4038  HG2 PRO A 904      24.150  39.360  68.970  1.00  0.00           H
ATOM   4039  C   PRO A 904      22.970  40.410  65.150  1.00  0.00           C
ATOM   4040  O   PRO A 904      23.800  40.810  64.290  1.00  0.00           O
ATOM   4041  N   LEU A 905      21.630  40.480  65.060  1.00  0.00           N
ATOM   4042  HN  LEU A 905      21.100  40.070  65.810  1.00  0.00           H
ATOM   4043  CA  LEU A 905      21.010  40.840  63.880  1.00  0.00           C
ATOM   4044  HA  LEU A 905      21.360  41.830  63.570  1.00  0.00           H
ATOM   4045  CB  LEU A 905      21.360  39.770  62.760  1.00  0.00           C
ATOM   4046  HB1 LEU A 905      21.230  38.750  63.220  1.00  0.00           H
ATOM   4047  HB2 LEU A 905      22.420  40.030  62.610  1.00  0.00           H
ATOM   4048  CG  LEU A 905      20.470  39.930  61.400  1.00  0.00           C
ATOM   4049  HG  LEU A 905      19.400  39.760  61.620  1.00  0.00           H
ATOM   4050  CD1 LEU A 905      20.700  41.320  60.830  1.00  0.00           C
ATOM   4051 HD11 LEU A 905      20.250  42.140  61.430  1.00  0.00           H
ATOM   4052 HD12 LEU A 905      20.290  41.370  59.800  1.00  0.00           H
ATOM   4053 HD13 LEU A 905      21.810  41.370  60.760  1.00  0.00           H
ATOM   4054  CD2 LEU A 905      20.870  38.850  60.450  1.00  0.00           C
ATOM   4055 HD21 LEU A 905      20.360  38.920  59.460  1.00  0.00           H
ATOM   4056 HD22 LEU A 905      20.840  37.800  60.790  1.00  0.00           H
ATOM   4057 HD23 LEU A 905      21.950  38.980  60.200  1.00  0.00           H
ATOM   4058  C   LEU A 905      19.530  40.800  64.120  1.00  0.00           C
ATOM   4059  O   LEU A 905      18.980  39.730  64.490  1.00  0.00           O
ATOM   4060  N   GLY A 906      18.880  41.970  63.910  1.00  0.00           N
ATOM   4061  HN  GLY A 906      19.360  42.800  63.610  1.00  0.00           H
ATOM   4062  CA  GLY A 906      17.450  42.190  64.030  1.00  0.00           C
ATOM   4063  HA1 GLY A 906      16.970  41.230  64.000  1.00  0.00           H
ATOM   4064  HA2 GLY A 906      17.340  42.920  63.240  1.00  0.00           H
ATOM   4065  C   GLY A 906      16.890  42.910  65.250  1.00  0.00           C
ATOM   4066  O   GLY A 906      15.710  42.970  65.470  1.00  0.00           O
ATOM   4067  N   ASP A 907      17.790  43.340  66.160  1.00  0.00           N
ATOM   4068  HN  ASP A 907      18.770  43.210  66.020  1.00  0.00           H
ATOM   4069  CA  ASP A 907      17.380  43.910  67.480  1.00  0.00           C
ATOM   4070  HA  ASP A 907      16.600  43.290  67.890  1.00  0.00           H
ATOM   4071  CB  ASP A 907      18.630  44.170  68.360  1.00  0.00           C
ATOM   4072  HB1 ASP A 907      18.270  44.280  69.400  1.00  0.00           H
ATOM   4073  HB2 ASP A 907      19.300  44.970  67.980  1.00  0.00           H
ATOM   4074  CG  ASP A 907      19.560  42.980  68.540  1.00  0.00           C
ATOM   4075  OD1 ASP A 907      19.310  41.900  67.940  1.00  0.00           O
ATOM   4076  OD2 ASP A 907      20.610  43.160  69.160  1.00  0.00           O
ATOM   4077  C   ASP A 907      16.630  45.250  67.220  1.00  0.00           C
ATOM   4078  O   ASP A 907      15.660  45.650  67.840  1.00  0.00           O
ATOM   4079  N   ASN A 908      17.170  46.080  66.240  1.00  0.00           N
ATOM   4080  HN  ASN A 908      17.940  45.710  65.710  1.00  0.00           H
ATOM   4081  CA  ASN A 908      16.750  47.450  66.040  1.00  0.00           C
ATOM   4082  HA  ASN A 908      16.930  47.870  67.010  1.00  0.00           H
ATOM   4083  CB  ASN A 908      17.660  48.140  65.050  1.00  0.00           C
ATOM   4084  HB1 ASN A 908      17.700  49.240  65.220  1.00  0.00           H
ATOM   4085  HB2 ASN A 908      17.280  47.810  64.060  1.00  0.00           H
ATOM   4086  CG  ASN A 908      19.090  47.640  65.260  1.00  0.00           C
ATOM   4087  OD1 ASN A 908      19.680  46.730  64.640  1.00  0.00           O
ATOM   4088  ND2 ASN A 908      19.740  48.190  66.370  1.00  0.00           N
ATOM   4089 HD21 ASN A 908      20.730  48.080  66.460  1.00  0.00           H
ATOM   4090 HD22 ASN A 908      19.330  48.870  66.980  1.00  0.00           H
ATOM   4091  C   ASN A 908      15.270  47.660  65.600  1.00  0.00           C
ATOM   4092  O   ASN A 908      14.620  46.920  64.850  1.00  0.00           O
ATOM   4093  N   PRO A 909      14.660  48.760  66.100  1.00  0.00           N
ATOM   4094  CD  PRO A 909      15.000  49.320  67.460  1.00  0.00           C
ATOM   4095  HD1 PRO A 909      15.690  50.170  67.280  1.00  0.00           H
ATOM   4096  HD2 PRO A 909      15.360  48.580  68.220  1.00  0.00           H
ATOM   4097  CA  PRO A 909      13.380  49.230  65.630  1.00  0.00           C
ATOM   4098  HA  PRO A 909      12.680  48.430  65.840  1.00  0.00           H
ATOM   4099  CB  PRO A 909      13.090  50.460  66.510  1.00  0.00           C
ATOM   4100  HB1 PRO A 909      12.000  50.600  66.660  1.00  0.00           H
ATOM   4101  HB2 PRO A 909      13.500  51.460  66.280  1.00  0.00           H
ATOM   4102  CG  PRO A 909      13.730  49.960  67.910  1.00  0.00           C
ATOM   4103  HG1 PRO A 909      14.040  50.820  68.530  1.00  0.00           H
ATOM   4104  HG2 PRO A 909      13.120  49.080  68.220  1.00  0.00           H
ATOM   4105  C   PRO A 909      13.340  49.490  64.160  1.00  0.00           C
ATOM   4106  O   PRO A 909      14.420  49.780  63.660  1.00  0.00           O
ATOM   4107  N   TRP A 910      12.260  49.320  63.410  1.00  0.00           N
ATOM   4108  HN  TRP A 910      11.490  48.930  63.910  1.00  0.00           H
ATOM   4109  CA  TRP A 910      12.180  49.370  61.950  1.00  0.00           C
ATOM   4110  HA  TRP A 910      12.760  48.560  61.550  1.00  0.00           H
ATOM   4111  CB  TRP A 910      10.760  49.050  61.460  1.00  0.00           C
ATOM   4112  HB1 TRP A 910      10.650  47.970  61.670  1.00  0.00           H
ATOM   4113  HB2 TRP A 910      10.670  49.110  60.350  1.00  0.00           H
ATOM   4114  CG  TRP A 910       9.570  49.780  62.080  1.00  0.00           C
ATOM   4115  CD1 TRP A 910       8.750  49.350  63.110  1.00  0.00           C
ATOM   4116  HD1 TRP A 910       8.970  48.530  63.770  1.00  0.00           H
ATOM   4117  NE1 TRP A 910       7.560  50.020  63.150  1.00  0.00           N
ATOM   4118  HE1 TRP A 910       6.720  49.750  63.590  1.00  0.00           H
ATOM   4119  CE2 TRP A 910       7.640  51.020  62.290  1.00  0.00           C
ATOM   4120  CD2 TRP A 910       8.820  50.890  61.580  1.00  0.00           C
ATOM   4121  CE3 TRP A 910       9.070  51.780  60.470  1.00  0.00           C
ATOM   4122  HE3 TRP A 910       9.960  51.670  59.870  1.00  0.00           H
ATOM   4123  CZ3 TRP A 910       8.050  52.830  60.180  1.00  0.00           C
ATOM   4124  HZ3 TRP A 910       8.280  53.570  59.430  1.00  0.00           H
ATOM   4125  CZ2 TRP A 910       6.700  51.980  61.910  1.00  0.00           C
ATOM   4126  HZ2 TRP A 910       5.800  52.160  62.480  1.00  0.00           H
ATOM   4127  CH2 TRP A 910       6.880  52.810  60.880  1.00  0.00           C
ATOM   4128  HH2 TRP A 910       6.080  53.450  60.550  1.00  0.00           H
ATOM   4129  C   TRP A 910      12.740  50.550  61.270  1.00  0.00           C
ATOM   4130  O   TRP A 910      13.460  50.460  60.310  1.00  0.00           O
ATOM   4131  N   TRP A 911      12.520  51.720  61.880  1.00  0.00           N
ATOM   4132  HN  TRP A 911      12.000  51.880  62.710  1.00  0.00           H
ATOM   4133  CA  TRP A 911      13.120  52.950  61.430  1.00  0.00           C
ATOM   4134  HA  TRP A 911      12.780  53.080  60.410  1.00  0.00           H
ATOM   4135  CB  TRP A 911      12.470  54.180  62.100  1.00  0.00           C
ATOM   4136  HB1 TRP A 911      12.550  54.070  63.200  1.00  0.00           H
ATOM   4137  HB2 TRP A 911      11.390  54.180  61.810  1.00  0.00           H
ATOM   4138  CG  TRP A 911      12.980  55.460  61.620  1.00  0.00           C
ATOM   4139  CD1 TRP A 911      13.730  56.320  62.350  1.00  0.00           C
ATOM   4140  HD1 TRP A 911      13.950  56.120  63.400  1.00  0.00           H
ATOM   4141  NE1 TRP A 911      14.010  57.490  61.580  1.00  0.00           N
ATOM   4142  HE1 TRP A 911      14.620  58.230  61.720  1.00  0.00           H
ATOM   4143  CE2 TRP A 911      13.510  57.340  60.350  1.00  0.00           C
ATOM   4144  CD2 TRP A 911      12.850  56.080  60.290  1.00  0.00           C
ATOM   4145  CE3 TRP A 911      12.020  55.830  59.180  1.00  0.00           C
ATOM   4146  HE3 TRP A 911      11.370  54.970  59.120  1.00  0.00           H
ATOM   4147  CZ3 TRP A 911      12.240  56.570  58.060  1.00  0.00           C
ATOM   4148  HZ3 TRP A 911      11.950  56.140  57.120  1.00  0.00           H
ATOM   4149  CZ2 TRP A 911      13.680  58.120  59.200  1.00  0.00           C
ATOM   4150  HZ2 TRP A 911      14.300  59.010  59.160  1.00  0.00           H
ATOM   4151  CH2 TRP A 911      12.980  57.710  58.000  1.00  0.00           C
ATOM   4152  HH2 TRP A 911      13.160  58.340  57.160  1.00  0.00           H
ATOM   4153  C   TRP A 911      14.680  52.940  61.570  1.00  0.00           C
ATOM   4154  O   TRP A 911      15.380  53.330  60.650  1.00  0.00           O
ATOM   4155  N   THR A 912      15.280  52.410  62.630  1.00  0.00           N
ATOM   4156  HN  THR A 912      14.840  52.150  63.490  1.00  0.00           H
ATOM   4157  CA  THR A 912      16.720  52.190  62.590  1.00  0.00           C
ATOM   4158  HA  THR A 912      17.130  53.130  62.270  1.00  0.00           H
ATOM   4159  CB  THR A 912      17.310  51.870  63.990  1.00  0.00           C
ATOM   4160  HB  THR A 912      16.740  51.070  64.520  1.00  0.00           H
ATOM   4161  OG1 THR A 912      17.490  52.970  64.930  1.00  0.00           O
ATOM   4162  HG1 THR A 912      16.590  53.250  65.140  1.00  0.00           H
ATOM   4163  CG2 THR A 912      18.760  51.260  63.800  1.00  0.00           C
ATOM   4164 HG21 THR A 912      19.070  51.060  64.840  1.00  0.00           H
ATOM   4165 HG22 THR A 912      19.410  52.090  63.430  1.00  0.00           H
ATOM   4166 HG23 THR A 912      18.860  50.360  63.150  1.00  0.00           H
ATOM   4167  C   THR A 912      17.270  51.180  61.540  1.00  0.00           C
ATOM   4168  O   THR A 912      18.180  51.530  60.830  1.00  0.00           O
ATOM   4169  N   LEU A 913      16.670  49.940  61.380  1.00  0.00           N
ATOM   4170  HN  LEU A 913      16.000  49.740  62.090  1.00  0.00           H
ATOM   4171  CA  LEU A 913      17.000  49.000  60.300  1.00  0.00           C
ATOM   4172  HA  LEU A 913      18.050  48.840  60.430  1.00  0.00           H
ATOM   4173  CB  LEU A 913      16.170  47.670  60.330  1.00  0.00           C
ATOM   4174  HB1 LEU A 913      16.490  46.970  59.520  1.00  0.00           H
ATOM   4175  HB2 LEU A 913      15.090  47.880  60.160  1.00  0.00           H
ATOM   4176  CG  LEU A 913      16.240  46.830  61.620  1.00  0.00           C
ATOM   4177  HG  LEU A 913      16.030  47.500  62.480  1.00  0.00           H
ATOM   4178  CD1 LEU A 913      15.190  45.730  61.570  1.00  0.00           C
ATOM   4179 HD11 LEU A 913      15.340  45.000  62.390  1.00  0.00           H
ATOM   4180 HD12 LEU A 913      15.120  45.130  60.640  1.00  0.00           H
ATOM   4181 HD13 LEU A 913      14.200  46.240  61.570  1.00  0.00           H
ATOM   4182  CD2 LEU A 913      17.670  46.290  61.820  1.00  0.00           C
ATOM   4183 HD21 LEU A 913      17.660  45.600  62.710  1.00  0.00           H
ATOM   4184 HD22 LEU A 913      18.470  47.030  62.020  1.00  0.00           H
ATOM   4185 HD23 LEU A 913      18.050  45.650  61.000  1.00  0.00           H
ATOM   4186  C   LEU A 913      16.940  49.590  58.980  1.00  0.00           C
ATOM   4187  O   LEU A 913      17.780  49.340  58.160  1.00  0.00           O
ATOM   4188  N   LEU A 914      15.930  50.410  58.750  1.00  0.00           N
ATOM   4189  HN  LEU A 914      15.250  50.580  59.460  1.00  0.00           H
ATOM   4190  CA  LEU A 914      15.780  51.140  57.510  1.00  0.00           C
ATOM   4191  HA  LEU A 914      15.850  50.510  56.640  1.00  0.00           H
ATOM   4192  CB  LEU A 914      14.350  51.830  57.500  1.00  0.00           C
ATOM   4193  HB1 LEU A 914      14.300  52.540  58.350  1.00  0.00           H
ATOM   4194  HB2 LEU A 914      13.750  50.910  57.580  1.00  0.00           H
ATOM   4195  CG  LEU A 914      13.970  52.500  56.140  1.00  0.00           C
ATOM   4196  HG  LEU A 914      14.820  53.130  55.820  1.00  0.00           H
ATOM   4197  CD1 LEU A 914      13.790  51.470  55.060  1.00  0.00           C
ATOM   4198 HD11 LEU A 914      14.620  50.740  54.940  1.00  0.00           H
ATOM   4199 HD12 LEU A 914      13.520  51.910  54.070  1.00  0.00           H
ATOM   4200 HD13 LEU A 914      12.850  50.910  55.270  1.00  0.00           H
ATOM   4201  CD2 LEU A 914      12.730  53.400  56.160  1.00  0.00           C
ATOM   4202 HD21 LEU A 914      12.730  54.110  55.320  1.00  0.00           H
ATOM   4203 HD22 LEU A 914      12.650  54.000  57.090  1.00  0.00           H
ATOM   4204 HD23 LEU A 914      11.850  52.730  56.010  1.00  0.00           H
ATOM   4205  C   LEU A 914      16.800  52.250  57.180  1.00  0.00           C
ATOM   4206  O   LEU A 914      17.300  52.350  56.060  1.00  0.00           O
ATOM   4207  N   ILE A 915      17.240  53.040  58.170  1.00  0.00           N
ATOM   4208  HN  ILE A 915      16.840  53.000  59.080  1.00  0.00           H
ATOM   4209  CA  ILE A 915      17.960  54.280  57.800  1.00  0.00           C
ATOM   4210  HA  ILE A 915      17.820  54.650  56.800  1.00  0.00           H
ATOM   4211  CB  ILE A 915      17.580  55.470  58.710  1.00  0.00           C
ATOM   4212  HB  ILE A 915      16.510  55.310  58.910  1.00  0.00           H
ATOM   4213  CG2 ILE A 915      18.060  55.510  60.130  1.00  0.00           C
ATOM   4214 HG21 ILE A 915      19.130  55.810  60.130  1.00  0.00           H
ATOM   4215 HG22 ILE A 915      17.800  54.570  60.660  1.00  0.00           H
ATOM   4216 HG23 ILE A 915      17.520  56.260  60.740  1.00  0.00           H
ATOM   4217  CG1 ILE A 915      17.870  56.880  58.030  1.00  0.00           C
ATOM   4218 HG11 ILE A 915      18.880  57.180  57.690  1.00  0.00           H
ATOM   4219 HG12 ILE A 915      17.670  57.560  58.890  1.00  0.00           H
ATOM   4220  CD  ILE A 915      16.870  57.190  56.880  1.00  0.00           C
ATOM   4221  HD1 ILE A 915      15.810  57.170  57.230  1.00  0.00           H
ATOM   4222  HD2 ILE A 915      16.860  56.450  56.050  1.00  0.00           H
ATOM   4223  HD3 ILE A 915      17.080  58.150  56.380  1.00  0.00           H
ATOM   4224  C   ILE A 915      19.420  54.000  57.990  1.00  0.00           C
ATOM   4225  O   ILE A 915      20.270  54.740  57.600  1.00  0.00           O
ATOM   4226  N   ALA A 916      19.800  52.800  58.590  1.00  0.00           N
ATOM   4227  HN  ALA A 916      19.150  52.100  58.860  1.00  0.00           H
ATOM   4228  CA  ALA A 916      21.120  52.240  58.440  1.00  0.00           C
ATOM   4229  HA  ALA A 916      21.890  52.910  58.820  1.00  0.00           H
ATOM   4230  CB  ALA A 916      21.200  50.820  59.090  1.00  0.00           C
ATOM   4231  HB1 ALA A 916      20.400  50.250  58.570  1.00  0.00           H
ATOM   4232  HB2 ALA A 916      20.850  50.970  60.140  1.00  0.00           H
ATOM   4233  HB3 ALA A 916      22.210  50.360  58.990  1.00  0.00           H
ATOM   4234  C   ALA A 916      21.510  52.030  56.920  1.00  0.00           C
ATOM   4235  O   ALA A 916      22.680  51.860  56.560  1.00  0.00           O
ATOM   4236  N   ALA A 917      20.600  52.200  55.910  1.00  0.00           N
ATOM   4237  HN  ALA A 917      19.640  52.320  56.120  1.00  0.00           H
ATOM   4238  CA  ALA A 917      21.060  52.400  54.540  1.00  0.00           C
ATOM   4239  HA  ALA A 917      21.710  51.570  54.330  1.00  0.00           H
ATOM   4240  CB  ALA A 917      19.810  52.380  53.530  1.00  0.00           C
ATOM   4241  HB1 ALA A 917      19.300  53.360  53.690  1.00  0.00           H
ATOM   4242  HB2 ALA A 917      19.040  51.630  53.790  1.00  0.00           H
ATOM   4243  HB3 ALA A 917      20.110  52.280  52.460  1.00  0.00           H
ATOM   4244  C   ALA A 917      21.950  53.620  54.300  1.00  0.00           C
ATOM   4245  O   ALA A 917      22.980  53.510  53.640  1.00  0.00           O
ATOM   4246  N   ILE A 918      21.620  54.800  54.930  1.00  0.00           N
ATOM   4247  HN  ILE A 918      20.780  54.850  55.450  1.00  0.00           H
ATOM   4248  CA  ILE A 918      22.400  56.050  54.870  1.00  0.00           C
ATOM   4249  HA  ILE A 918      22.250  56.430  53.880  1.00  0.00           H
ATOM   4250  CB  ILE A 918      21.780  57.290  55.530  1.00  0.00           C
ATOM   4251  HB  ILE A 918      21.880  57.110  56.630  1.00  0.00           H
ATOM   4252  CG2 ILE A 918      22.690  58.540  55.260  1.00  0.00           C
ATOM   4253 HG21 ILE A 918      22.610  58.690  54.160  1.00  0.00           H
ATOM   4254 HG22 ILE A 918      23.770  58.480  55.540  1.00  0.00           H
ATOM   4255 HG23 ILE A 918      22.380  59.460  55.800  1.00  0.00           H
ATOM   4256  CG1 ILE A 918      20.360  57.570  55.120  1.00  0.00           C
ATOM   4257 HG11 ILE A 918      19.940  58.330  55.830  1.00  0.00           H
ATOM   4258 HG12 ILE A 918      19.840  56.620  55.390  1.00  0.00           H
ATOM   4259  CD  ILE A 918      20.170  57.890  53.630  1.00  0.00           C
ATOM   4260  HD1 ILE A 918      20.490  58.940  53.420  1.00  0.00           H
ATOM   4261  HD2 ILE A 918      19.090  57.840  53.420  1.00  0.00           H
ATOM   4262  HD3 ILE A 918      20.630  57.210  52.870  1.00  0.00           H
ATOM   4263  C   ILE A 918      23.880  55.860  55.140  1.00  0.00           C
ATOM   4264  O   ILE A 918      24.640  56.470  54.320  1.00  0.00           O
ATOM   4265  N   PRO A 919      24.460  55.200  56.160  1.00  0.00           N
ATOM   4266  CD  PRO A 919      23.790  55.020  57.440  1.00  0.00           C
ATOM   4267  HD1 PRO A 919      22.740  54.650  57.400  1.00  0.00           H
ATOM   4268  HD2 PRO A 919      23.550  56.010  57.860  1.00  0.00           H
ATOM   4269  CA  PRO A 919      25.910  55.140  56.360  1.00  0.00           C
ATOM   4270  HA  PRO A 919      26.300  56.140  56.160  1.00  0.00           H
ATOM   4271  CB  PRO A 919      26.050  54.740  57.850  1.00  0.00           C
ATOM   4272  HB1 PRO A 919      26.130  55.620  58.510  1.00  0.00           H
ATOM   4273  HB2 PRO A 919      26.940  54.130  58.120  1.00  0.00           H
ATOM   4274  CG  PRO A 919      24.720  54.240  58.270  1.00  0.00           C
ATOM   4275  HG1 PRO A 919      24.410  53.210  58.020  1.00  0.00           H
ATOM   4276  HG2 PRO A 919      24.620  54.400  59.360  1.00  0.00           H
ATOM   4277  C   PRO A 919      26.510  54.080  55.380  1.00  0.00           C
ATOM   4278  O   PRO A 919      27.700  54.160  55.030  1.00  0.00           O
ATOM   4279  N   ALA A 920      25.720  53.090  55.000  1.00  0.00           N
ATOM   4280  HN  ALA A 920      24.790  53.040  55.370  1.00  0.00           H
ATOM   4281  CA  ALA A 920      26.120  52.030  54.040  1.00  0.00           C
ATOM   4282  HA  ALA A 920      27.030  51.620  54.440  1.00  0.00           H
ATOM   4283  CB  ALA A 920      25.030  50.910  53.990  1.00  0.00           C
ATOM   4284  HB1 ALA A 920      25.260  50.130  53.230  1.00  0.00           H
ATOM   4285  HB2 ALA A 920      23.980  51.260  53.860  1.00  0.00           H
ATOM   4286  HB3 ALA A 920      24.930  50.440  54.980  1.00  0.00           H
ATOM   4287  C   ALA A 920      26.440  52.540  52.650  1.00  0.00           C
ATOM   4288  O   ALA A 920      27.370  52.020  51.970  1.00  0.00           O
ATOM   4289  N   LEU A 921      25.730  53.700  52.270  1.00  0.00           N
ATOM   4290  HN  LEU A 921      24.960  54.080  52.790  1.00  0.00           H
ATOM   4291  CA  LEU A 921      26.020  54.430  51.070  1.00  0.00           C
ATOM   4292  HA  LEU A 921      26.030  53.730  50.250  1.00  0.00           H
ATOM   4293  CB  LEU A 921      25.030  55.530  50.960  1.00  0.00           C
ATOM   4294  HB1 LEU A 921      24.940  56.310  51.740  1.00  0.00           H
ATOM   4295  HB2 LEU A 921      24.020  55.070  51.030  1.00  0.00           H
ATOM   4296  CG  LEU A 921      25.020  56.370  49.630  1.00  0.00           C
ATOM   4297  HG  LEU A 921      25.680  57.240  49.870  1.00  0.00           H
ATOM   4298  CD1 LEU A 921      25.340  55.620  48.280  1.00  0.00           C
ATOM   4299 HD11 LEU A 921      24.640  54.760  48.190  1.00  0.00           H
ATOM   4300 HD12 LEU A 921      26.410  55.330  48.220  1.00  0.00           H
ATOM   4301 HD13 LEU A 921      25.080  56.200  47.360  1.00  0.00           H
ATOM   4302  CD2 LEU A 921      23.760  57.130  49.390  1.00  0.00           C
ATOM   4303 HD21 LEU A 921      23.250  57.510  50.300  1.00  0.00           H
ATOM   4304 HD22 LEU A 921      23.190  56.420  48.760  1.00  0.00           H
ATOM   4305 HD23 LEU A 921      23.940  58.070  48.820  1.00  0.00           H
ATOM   4306  C   LEU A 921      27.360  54.990  51.170  1.00  0.00           C
ATOM   4307  O   LEU A 921      28.180  54.880  50.290  1.00  0.00           O
ATOM   4308  N   LEU A 922      27.710  55.630  52.320  1.00  0.00           N
ATOM   4309  HN  LEU A 922      27.070  55.790  53.070  1.00  0.00           H
ATOM   4310  CA  LEU A 922      29.100  56.200  52.540  1.00  0.00           C
ATOM   4311  HA  LEU A 922      29.330  56.730  51.620  1.00  0.00           H
ATOM   4312  CB  LEU A 922      29.220  57.080  53.860  1.00  0.00           C
ATOM   4313  HB1 LEU A 922      30.080  57.740  53.620  1.00  0.00           H
ATOM   4314  HB2 LEU A 922      29.450  56.450  54.740  1.00  0.00           H
ATOM   4315  CG  LEU A 922      28.010  57.980  54.260  1.00  0.00           C
ATOM   4316  HG  LEU A 922      27.040  57.430  54.280  1.00  0.00           H
ATOM   4317  CD1 LEU A 922      28.060  58.640  55.580  1.00  0.00           C
ATOM   4318 HD11 LEU A 922      28.200  57.770  56.260  1.00  0.00           H
ATOM   4319 HD12 LEU A 922      27.120  59.140  55.880  1.00  0.00           H
ATOM   4320 HD13 LEU A 922      28.840  59.410  55.740  1.00  0.00           H
ATOM   4321  CD2 LEU A 922      27.840  59.060  53.200  1.00  0.00           C
ATOM   4322 HD21 LEU A 922      27.790  58.560  52.210  1.00  0.00           H
ATOM   4323 HD22 LEU A 922      28.640  59.830  53.310  1.00  0.00           H
ATOM   4324 HD23 LEU A 922      26.880  59.590  53.160  1.00  0.00           H
ATOM   4325  C   LEU A 922      30.160  55.180  52.540  1.00  0.00           C
ATOM   4326  O   LEU A 922      31.150  55.410  51.930  1.00  0.00           O
ATOM   4327  N   CYS A 923      30.010  54.040  53.250  1.00  0.00           N
ATOM   4328  HN  CYS A 923      29.160  54.060  53.780  1.00  0.00           H
ATOM   4329  CA  CYS A 923      30.880  52.920  53.320  1.00  0.00           C
ATOM   4330  HA  CYS A 923      31.800  53.300  53.740  1.00  0.00           H
ATOM   4331  CB  CYS A 923      30.450  52.050  54.480  1.00  0.00           C
ATOM   4332  HB1 CYS A 923      29.430  51.680  54.250  1.00  0.00           H
ATOM   4333  HB2 CYS A 923      30.270  52.560  55.460  1.00  0.00           H
ATOM   4334  SG  CYS A 923      31.570  50.670  54.790  1.00  0.00           S
ATOM   4335  HG1 CYS A 923      30.750  49.810  55.370  1.00  0.00           H
ATOM   4336  C   CYS A 923      31.100  52.340  51.950  1.00  0.00           C
ATOM   4337  O   CYS A 923      32.230  51.980  51.580  1.00  0.00           O
ATOM   4338  N   THR A 924      29.990  52.160  51.160  1.00  0.00           N
ATOM   4339  HN  THR A 924      29.130  52.540  51.460  1.00  0.00           H
ATOM   4340  CA  THR A 924      30.090  51.520  49.850  1.00  0.00           C
ATOM   4341  HA  THR A 924      30.510  50.530  49.990  1.00  0.00           H
ATOM   4342  CB  THR A 924      28.810  51.590  49.030  1.00  0.00           C
ATOM   4343  HB  THR A 924      28.390  52.600  49.140  1.00  0.00           H
ATOM   4344  OG1 THR A 924      27.910  50.690  49.600  1.00  0.00           O
ATOM   4345  HG1 THR A 924      27.560  51.050  50.410  1.00  0.00           H
ATOM   4346  CG2 THR A 924      29.050  51.260  47.590  1.00  0.00           C
ATOM   4347 HG21 THR A 924      29.340  52.190  47.050  1.00  0.00           H
ATOM   4348 HG22 THR A 924      28.010  51.020  47.260  1.00  0.00           H
ATOM   4349 HG23 THR A 924      29.720  50.410  47.370  1.00  0.00           H
ATOM   4350  C   THR A 924      31.110  52.180  48.930  1.00  0.00           C
ATOM   4351  O   THR A 924      31.980  51.480  48.390  1.00  0.00           O
ATOM   4352  N   ILE A 925      31.040  53.560  48.850  1.00  0.00           N
ATOM   4353  HN  ILE A 925      30.300  53.990  49.360  1.00  0.00           H
ATOM   4354  CA  ILE A 925      32.000  54.380  48.160  1.00  0.00           C
ATOM   4355  HA  ILE A 925      32.130  54.020  47.140  1.00  0.00           H
ATOM   4356  CB  ILE A 925      31.570  55.820  48.000  1.00  0.00           C
ATOM   4357  HB  ILE A 925      31.770  56.300  48.990  1.00  0.00           H
ATOM   4358  CG2 ILE A 925      32.510  56.590  47.070  1.00  0.00           C
ATOM   4359 HG21 ILE A 925      32.050  57.470  46.580  1.00  0.00           H
ATOM   4360 HG22 ILE A 925      33.010  55.960  46.310  1.00  0.00           H
ATOM   4361 HG23 ILE A 925      33.490  56.730  47.570  1.00  0.00           H
ATOM   4362  CG1 ILE A 925      30.120  55.990  47.660  1.00  0.00           C
ATOM   4363 HG11 ILE A 925      29.800  57.050  47.730  1.00  0.00           H
ATOM   4364 HG12 ILE A 925      29.470  55.460  48.390  1.00  0.00           H
ATOM   4365  CD  ILE A 925      29.890  55.380  46.290  1.00  0.00           C
ATOM   4366  HD1 ILE A 925      29.080  55.960  45.790  1.00  0.00           H
ATOM   4367  HD2 ILE A 925      29.550  54.330  46.460  1.00  0.00           H
ATOM   4368  HD3 ILE A 925      30.720  55.500  45.550  1.00  0.00           H
ATOM   4369  C   ILE A 925      33.390  54.210  48.780  1.00  0.00           C
ATOM   4370  O   ILE A 925      34.460  54.120  48.140  1.00  0.00           O
ATOM   4371  N   LEU A 926      33.490  54.170  50.160  1.00  0.00           N
ATOM   4372  HN  LEU A 926      32.720  54.450  50.720  1.00  0.00           H
ATOM   4373  CA  LEU A 926      34.750  53.680  50.820  1.00  0.00           C
ATOM   4374  HA  LEU A 926      35.490  54.440  50.630  1.00  0.00           H
ATOM   4375  CB  LEU A 926      34.610  53.590  52.420  1.00  0.00           C
ATOM   4376  HB1 LEU A 926      34.710  52.540  52.820  1.00  0.00           H
ATOM   4377  HB2 LEU A 926      33.540  53.860  52.550  1.00  0.00           H
ATOM   4378  CG  LEU A 926      35.360  54.650  53.250  1.00  0.00           C
ATOM   4379  HG  LEU A 926      36.430  54.660  52.990  1.00  0.00           H
ATOM   4380  CD1 LEU A 926      34.920  56.150  52.980  1.00  0.00           C
ATOM   4381 HD11 LEU A 926      35.560  56.800  53.600  1.00  0.00           H
ATOM   4382 HD12 LEU A 926      33.840  56.290  53.130  1.00  0.00           H
ATOM   4383 HD13 LEU A 926      35.150  56.470  51.940  1.00  0.00           H
ATOM   4384  CD2 LEU A 926      35.120  54.370  54.710  1.00  0.00           C
ATOM   4385 HD21 LEU A 926      35.660  55.100  55.350  1.00  0.00           H
ATOM   4386 HD22 LEU A 926      35.400  53.310  54.880  1.00  0.00           H
ATOM   4387 HD23 LEU A 926      34.070  54.500  55.020  1.00  0.00           H
ATOM   4388  C   LEU A 926      35.290  52.290  50.350  1.00  0.00           C
ATOM   4389  O   LEU A 926      36.480  52.290  50.090  1.00  0.00           O
ATOM   4390  N   ILE A 927      34.510  51.250  50.070  1.00  0.00           N
ATOM   4391  HN  ILE A 927      33.540  51.410  50.250  1.00  0.00           H
ATOM   4392  CA  ILE A 927      35.020  49.990  49.550  1.00  0.00           C
ATOM   4393  HA  ILE A 927      35.910  49.810  50.120  1.00  0.00           H
ATOM   4394  CB  ILE A 927      34.120  48.760  49.790  1.00  0.00           C
ATOM   4395  HB  ILE A 927      33.150  48.970  49.300  1.00  0.00           H
ATOM   4396  CG2 ILE A 927      34.670  47.350  49.510  1.00  0.00           C
ATOM   4397 HG21 ILE A 927      35.650  47.210  50.020  1.00  0.00           H
ATOM   4398 HG22 ILE A 927      34.940  47.250  48.440  1.00  0.00           H
ATOM   4399 HG23 ILE A 927      34.040  46.510  49.870  1.00  0.00           H
ATOM   4400  CG1 ILE A 927      33.670  48.850  51.270  1.00  0.00           C
ATOM   4401 HG11 ILE A 927      32.970  48.010  51.500  1.00  0.00           H
ATOM   4402 HG12 ILE A 927      33.000  49.710  51.470  1.00  0.00           H
ATOM   4403  CD  ILE A 927      34.760  48.780  52.310  1.00  0.00           C
ATOM   4404  HD1 ILE A 927      34.460  48.940  53.360  1.00  0.00           H
ATOM   4405  HD2 ILE A 927      35.560  49.530  52.120  1.00  0.00           H
ATOM   4406  HD3 ILE A 927      35.190  47.770  52.210  1.00  0.00           H
ATOM   4407  C   ILE A 927      35.250  50.080  48.020  1.00  0.00           C
ATOM   4408  O   ILE A 927      36.320  49.640  47.480  1.00  0.00           O
ATOM   4409  N   PHE A 928      34.320  50.730  47.250  1.00  0.00           N
ATOM   4410  HN  PHE A 928      33.610  51.190  47.780  1.00  0.00           H
ATOM   4411  CA  PHE A 928      34.370  50.680  45.760  1.00  0.00           C
ATOM   4412  HA  PHE A 928      34.440  49.670  45.370  1.00  0.00           H
ATOM   4413  CB  PHE A 928      32.970  51.260  45.310  1.00  0.00           C
ATOM   4414  HB1 PHE A 928      32.620  52.040  46.010  1.00  0.00           H
ATOM   4415  HB2 PHE A 928      32.280  50.390  45.240  1.00  0.00           H
ATOM   4416  CG  PHE A 928      32.720  51.930  43.960  1.00  0.00           C
ATOM   4417  CD1 PHE A 928      32.780  51.010  42.920  1.00  0.00           C
ATOM   4418  HD1 PHE A 928      33.050  49.980  43.090  1.00  0.00           H
ATOM   4419  CE1 PHE A 928      32.700  51.500  41.580  1.00  0.00           C
ATOM   4420  HE1 PHE A 928      32.930  50.790  40.790  1.00  0.00           H
ATOM   4421  CZ  PHE A 928      32.430  52.850  41.370  1.00  0.00           C
ATOM   4422  HZ  PHE A 928      32.210  53.210  40.380  1.00  0.00           H
ATOM   4423  CD2 PHE A 928      32.500  53.310  43.760  1.00  0.00           C
ATOM   4424  HD2 PHE A 928      32.560  53.900  44.650  1.00  0.00           H
ATOM   4425  CE2 PHE A 928      32.390  53.770  42.450  1.00  0.00           C
ATOM   4426  HE2 PHE A 928      32.130  54.800  42.290  1.00  0.00           H
ATOM   4427  C   PHE A 928      35.480  51.480  45.230  1.00  0.00           C
ATOM   4428  O   PHE A 928      35.990  51.100  44.200  1.00  0.00           O
ATOM   4429  N   MET A 929      35.900  52.680  45.870  1.00  0.00           N
ATOM   4430  HN  MET A 929      35.470  52.870  46.740  1.00  0.00           H
ATOM   4431  CA  MET A 929      37.000  53.510  45.270  1.00  0.00           C
ATOM   4432  HA  MET A 929      36.760  53.630  44.220  1.00  0.00           H
ATOM   4433  CB  MET A 929      37.100  54.890  45.980  1.00  0.00           C
ATOM   4434  HB1 MET A 929      38.010  55.470  45.680  1.00  0.00           H
ATOM   4435  HB2 MET A 929      37.170  54.720  47.070  1.00  0.00           H
ATOM   4436  CG  MET A 929      35.890  55.820  45.640  1.00  0.00           C
ATOM   4437  HG1 MET A 929      35.850  56.660  46.380  1.00  0.00           H
ATOM   4438  HG2 MET A 929      34.950  55.260  45.840  1.00  0.00           H
ATOM   4439  SD  MET A 929      35.900  56.410  43.930  1.00  0.00           S
ATOM   4440  CE  MET A 929      34.320  57.250  43.860  1.00  0.00           C
ATOM   4441  HE1 MET A 929      34.110  57.780  44.820  1.00  0.00           H
ATOM   4442  HE2 MET A 929      33.500  56.520  43.710  1.00  0.00           H
ATOM   4443  HE3 MET A 929      34.130  58.020  43.090  1.00  0.00           H
ATOM   4444  C   MET A 929      38.280  52.770  45.390  1.00  0.00           C
ATOM   4445  O   MET A 929      38.920  52.620  44.330  1.00  0.00           O
ATOM   4446  N   ASP A 930      38.710  52.210  46.560  1.00  0.00           N
ATOM   4447  HN  ASP A 930      38.100  52.180  47.340  1.00  0.00           H
ATOM   4448  CA  ASP A 930      39.890  51.440  46.700  1.00  0.00           C
ATOM   4449  HA  ASP A 930      40.740  51.990  46.330  1.00  0.00           H
ATOM   4450  CB  ASP A 930      40.080  51.060  48.130  1.00  0.00           C
ATOM   4451  HB1 ASP A 930      40.890  50.300  48.090  1.00  0.00           H
ATOM   4452  HB2 ASP A 930      39.210  50.510  48.530  1.00  0.00           H
ATOM   4453  CG  ASP A 930      40.490  52.050  49.110  1.00  0.00           C
ATOM   4454  OD1 ASP A 930      40.900  53.220  48.880  1.00  0.00           O
ATOM   4455  OD2 ASP A 930      40.390  51.750  50.320  1.00  0.00           O
ATOM   4456  C   ASP A 930      39.890  50.150  45.890  1.00  0.00           C
ATOM   4457  O   ASP A 930      40.870  49.830  45.280  1.00  0.00           O
ATOM   4458  N   GLN A 931      38.800  49.380  45.930  1.00  0.00           N
ATOM   4459  HN  GLN A 931      37.970  49.640  46.420  1.00  0.00           H
ATOM   4460  CA  GLN A 931      38.670  48.190  45.070  1.00  0.00           C
ATOM   4461  HA  GLN A 931      39.450  47.490  45.310  1.00  0.00           H
ATOM   4462  CB  GLN A 931      37.210  47.520  45.330  1.00  0.00           C
ATOM   4463  HB1 GLN A 931      36.480  48.350  45.160  1.00  0.00           H
ATOM   4464  HB2 GLN A 931      37.120  47.440  46.440  1.00  0.00           H
ATOM   4465  CG  GLN A 931      36.890  46.190  44.640  1.00  0.00           C
ATOM   4466  HG1 GLN A 931      36.570  46.210  43.580  1.00  0.00           H
ATOM   4467  HG2 GLN A 931      36.160  45.490  45.100  1.00  0.00           H
ATOM   4468  CD  GLN A 931      38.080  45.280  44.740  1.00  0.00           C
ATOM   4469  OE1 GLN A 931      38.710  45.080  45.770  1.00  0.00           O
ATOM   4470  NE2 GLN A 931      38.390  44.620  43.570  1.00  0.00           N
ATOM   4471 HE21 GLN A 931      38.900  43.790  43.790  1.00  0.00           H
ATOM   4472 HE22 GLN A 931      38.170  44.950  42.650  1.00  0.00           H
ATOM   4473  C   GLN A 931      38.860  48.440  43.520  1.00  0.00           C
ATOM   4474  O   GLN A 931      39.680  47.730  42.900  1.00  0.00           O
ATOM   4475  N   GLN A 932      38.400  49.500  42.910  1.00  0.00           N
ATOM   4476  HN  GLN A 932      37.880  50.230  43.380  1.00  0.00           H
ATOM   4477  CA  GLN A 932      38.430  49.610  41.510  1.00  0.00           C
ATOM   4478  HA  GLN A 932      38.530  48.650  41.040  1.00  0.00           H
ATOM   4479  CB  GLN A 932      37.170  50.240  40.930  1.00  0.00           C
ATOM   4480  HB1 GLN A 932      37.250  50.390  39.840  1.00  0.00           H
ATOM   4481  HB2 GLN A 932      37.070  51.280  41.310  1.00  0.00           H
ATOM   4482  CG  GLN A 932      35.830  49.520  41.260  1.00  0.00           C
ATOM   4483  HG1 GLN A 932      34.960  50.100  40.910  1.00  0.00           H
ATOM   4484  HG2 GLN A 932      35.650  49.380  42.340  1.00  0.00           H
ATOM   4485  CD  GLN A 932      35.820  48.100  40.700  1.00  0.00           C
ATOM   4486  OE1 GLN A 932      36.300  47.190  41.360  1.00  0.00           O
ATOM   4487  NE2 GLN A 932      35.310  47.930  39.450  1.00  0.00           N
ATOM   4488 HE21 GLN A 932      35.330  47.020  39.030  1.00  0.00           H
ATOM   4489 HE22 GLN A 932      34.730  48.590  38.970  1.00  0.00           H
ATOM   4490  C   GLN A 932      39.660  50.470  41.060  1.00  0.00           C
ATOM   4491  O   GLN A 932      40.140  50.250  39.980  1.00  0.00           O
ATOM   4492  N   ILE A 933      40.170  51.350  41.880  1.00  0.00           N
ATOM   4493  HN  ILE A 933      39.800  51.610  42.770  1.00  0.00           H
ATOM   4494  CA  ILE A 933      41.440  52.060  41.510  1.00  0.00           C
ATOM   4495  HA  ILE A 933      41.440  52.160  40.440  1.00  0.00           H
ATOM   4496  CB  ILE A 933      41.560  53.420  42.190  1.00  0.00           C
ATOM   4497  HB  ILE A 933      40.550  53.850  42.180  1.00  0.00           H
ATOM   4498  CG2 ILE A 933      42.010  53.300  43.650  1.00  0.00           C
ATOM   4499 HG21 ILE A 933      43.060  52.940  43.720  1.00  0.00           H
ATOM   4500 HG22 ILE A 933      41.350  52.570  44.180  1.00  0.00           H
ATOM   4501 HG23 ILE A 933      41.910  54.280  44.170  1.00  0.00           H
ATOM   4502  CG1 ILE A 933      42.610  54.330  41.440  1.00  0.00           C
ATOM   4503 HG11 ILE A 933      43.580  53.790  41.500  1.00  0.00           H
ATOM   4504 HG12 ILE A 933      42.830  55.220  42.070  1.00  0.00           H
ATOM   4505  CD  ILE A 933      42.260  54.780  40.020  1.00  0.00           C
ATOM   4506  HD1 ILE A 933      42.730  55.740  39.740  1.00  0.00           H
ATOM   4507  HD2 ILE A 933      41.180  55.000  40.120  1.00  0.00           H
ATOM   4508  HD3 ILE A 933      42.450  53.990  39.260  1.00  0.00           H
ATOM   4509  C   ILE A 933      42.590  51.100  41.660  1.00  0.00           C
ATOM   4510  O   ILE A 933      43.580  51.140  40.940  1.00  0.00           O
ATOM   4511  N   THR A 934      42.490  50.110  42.550  1.00  0.00           N
ATOM   4512  HN  THR A 934      41.680  50.040  43.150  1.00  0.00           H
ATOM   4513  CA  THR A 934      43.430  49.000  42.700  1.00  0.00           C
ATOM   4514  HA  THR A 934      44.390  49.520  42.740  1.00  0.00           H
ATOM   4515  CB  THR A 934      43.370  48.160  44.010  1.00  0.00           C
ATOM   4516  HB  THR A 934      42.460  47.530  44.010  1.00  0.00           H
ATOM   4517  OG1 THR A 934      43.390  48.940  45.120  1.00  0.00           O
ATOM   4518  HG1 THR A 934      42.550  49.390  45.200  1.00  0.00           H
ATOM   4519  CG2 THR A 934      44.600  47.260  43.970  1.00  0.00           C
ATOM   4520 HG21 THR A 934      44.890  46.870  44.970  1.00  0.00           H
ATOM   4521 HG22 THR A 934      45.440  47.940  43.680  1.00  0.00           H
ATOM   4522 HG23 THR A 934      44.490  46.380  43.310  1.00  0.00           H
ATOM   4523  C   THR A 934      43.420  48.100  41.430  1.00  0.00           C
ATOM   4524  O   THR A 934      44.520  47.670  40.940  1.00  0.00           O
ATOM   4525  N   ALA A 935      42.200  47.900  40.870  1.00  0.00           N
ATOM   4526  HN  ALA A 935      41.360  48.330  41.180  1.00  0.00           H
ATOM   4527  CA  ALA A 935      42.080  47.260  39.580  1.00  0.00           C
ATOM   4528  HA  ALA A 935      42.590  46.310  39.510  1.00  0.00           H
ATOM   4529  CB  ALA A 935      40.600  46.760  39.220  1.00  0.00           C
ATOM   4530  HB1 ALA A 935      39.860  47.600  39.250  1.00  0.00           H
ATOM   4531  HB2 ALA A 935      40.250  46.070  40.020  1.00  0.00           H
ATOM   4532  HB3 ALA A 935      40.540  46.350  38.200  1.00  0.00           H
ATOM   4533  C   ALA A 935      42.650  48.010  38.430  1.00  0.00           C
ATOM   4534  O   ALA A 935      43.300  47.430  37.590  1.00  0.00           O
ATOM   4535  N   VAL A 936      42.450  49.350  38.430  1.00  0.00           N
ATOM   4536  HN  VAL A 936      41.920  49.820  39.140  1.00  0.00           H
ATOM   4537  CA  VAL A 936      43.090  50.100  37.330  1.00  0.00           C
ATOM   4538  HA  VAL A 936      42.710  49.750  36.390  1.00  0.00           H
ATOM   4539  CB  VAL A 936      42.680  51.600  37.490  1.00  0.00           C
ATOM   4540  HB  VAL A 936      42.820  51.660  38.590  1.00  0.00           H
ATOM   4541  CG1 VAL A 936      43.420  52.650  36.600  1.00  0.00           C
ATOM   4542 HG11 VAL A 936      43.210  53.700  36.910  1.00  0.00           H
ATOM   4543 HG12 VAL A 936      43.200  52.400  35.540  1.00  0.00           H
ATOM   4544 HG13 VAL A 936      44.520  52.540  36.720  1.00  0.00           H
ATOM   4545  CG2 VAL A 936      41.220  51.860  37.050  1.00  0.00           C
ATOM   4546 HG21 VAL A 936      40.480  51.200  37.560  1.00  0.00           H
ATOM   4547 HG22 VAL A 936      41.100  51.560  35.980  1.00  0.00           H
ATOM   4548 HG23 VAL A 936      40.930  52.940  37.080  1.00  0.00           H
ATOM   4549  C   VAL A 936      44.580  49.980  37.230  1.00  0.00           C
ATOM   4550  O   VAL A 936      45.130  49.970  36.060  1.00  0.00           O
ATOM   4551  N   ILE A 937      45.280  49.950  38.390  1.00  0.00           N
ATOM   4552  HN  ILE A 937      44.740  50.160  39.190  1.00  0.00           H
ATOM   4553  CA  ILE A 937      46.750  49.880  38.520  1.00  0.00           C
ATOM   4554  HA  ILE A 937      47.010  50.630  37.780  1.00  0.00           H
ATOM   4555  CB  ILE A 937      47.210  50.360  39.810  1.00  0.00           C
ATOM   4556  HB  ILE A 937      46.600  49.910  40.610  1.00  0.00           H
ATOM   4557  CG2 ILE A 937      48.690  49.960  40.240  1.00  0.00           C
ATOM   4558 HG21 ILE A 937      48.860  48.890  39.990  1.00  0.00           H
ATOM   4559 HG22 ILE A 937      48.980  50.190  41.290  1.00  0.00           H
ATOM   4560 HG23 ILE A 937      49.340  50.430  39.480  1.00  0.00           H
ATOM   4561  CG1 ILE A 937      46.960  51.910  39.900  1.00  0.00           C
ATOM   4562 HG11 ILE A 937      47.180  52.260  40.940  1.00  0.00           H
ATOM   4563 HG12 ILE A 937      45.870  52.050  39.690  1.00  0.00           H
ATOM   4564  CD  ILE A 937      47.750  52.720  38.900  1.00  0.00           C
ATOM   4565  HD1 ILE A 937      47.270  52.510  37.930  1.00  0.00           H
ATOM   4566  HD2 ILE A 937      48.830  52.490  38.970  1.00  0.00           H
ATOM   4567  HD3 ILE A 937      47.540  53.770  39.220  1.00  0.00           H
ATOM   4568  C   ILE A 937      47.290  48.520  38.040  1.00  0.00           C
ATOM   4569  O   ILE A 937      48.340  48.420  37.500  1.00  0.00           O
ATOM   4570  N   ILE A 938      46.480  47.500  38.290  1.00  0.00           N
ATOM   4571  HN  ILE A 938      45.710  47.540  38.920  1.00  0.00           H
ATOM   4572  CA  ILE A 938      46.920  46.100  37.970  1.00  0.00           C
ATOM   4573  HA  ILE A 938      48.010  46.070  37.960  1.00  0.00           H
ATOM   4574  CB  ILE A 938      46.540  45.260  39.080  1.00  0.00           C
ATOM   4575  HB  ILE A 938      45.450  45.120  39.250  1.00  0.00           H
ATOM   4576  CG2 ILE A 938      47.180  43.870  38.830  1.00  0.00           C
ATOM   4577 HG21 ILE A 938      48.230  44.110  38.560  1.00  0.00           H
ATOM   4578 HG22 ILE A 938      46.770  43.260  38.000  1.00  0.00           H
ATOM   4579 HG23 ILE A 938      47.090  43.200  39.710  1.00  0.00           H
ATOM   4580  CG1 ILE A 938      47.060  45.730  40.530  1.00  0.00           C
ATOM   4581 HG11 ILE A 938      46.710  45.050  41.340  1.00  0.00           H
ATOM   4582 HG12 ILE A 938      46.640  46.750  40.700  1.00  0.00           H
ATOM   4583  CD  ILE A 938      48.610  45.780  40.560  1.00  0.00           C
ATOM   4584  HD1 ILE A 938      49.000  46.470  39.780  1.00  0.00           H
ATOM   4585  HD2 ILE A 938      49.150  44.810  40.530  1.00  0.00           H
ATOM   4586  HD3 ILE A 938      48.930  46.210  41.540  1.00  0.00           H
ATOM   4587  C   ILE A 938      46.520  45.710  36.610  1.00  0.00           C
ATOM   4588  O   ILE A 938      46.980  44.720  36.040  1.00  0.00           O
ATOM   4589  N   ASN A 939      45.660  46.560  36.040  1.00  0.00           N
ATOM   4590  HN  ASN A 939      45.220  47.290  36.560  1.00  0.00           H
ATOM   4591  CA  ASN A 939      45.230  46.520  34.670  1.00  0.00           C
ATOM   4592  HA  ASN A 939      45.380  45.510  34.290  1.00  0.00           H
ATOM   4593  CB  ASN A 939      43.620  46.740  34.680  1.00  0.00           C
ATOM   4594  HB1 ASN A 939      43.510  47.830  34.900  1.00  0.00           H
ATOM   4595  HB2 ASN A 939      43.200  46.080  35.480  1.00  0.00           H
ATOM   4596  CG  ASN A 939      43.120  46.410  33.350  1.00  0.00           C
ATOM   4597  OD1 ASN A 939      43.830  45.880  32.480  1.00  0.00           O
ATOM   4598  ND2 ASN A 939      41.820  46.660  33.110  1.00  0.00           N
ATOM   4599 HD21 ASN A 939      41.330  47.170  33.820  1.00  0.00           H
ATOM   4600 HD22 ASN A 939      41.530  46.540  32.170  1.00  0.00           H
ATOM   4601  C   ASN A 939      46.010  47.550  33.870  1.00  0.00           C
ATOM   4602  O   ASN A 939      45.570  47.920  32.790  1.00  0.00           O
ATOM   4603  N   ARG A 940      47.140  48.040  34.310  1.00  0.00           N
ATOM   4604  HN  ARG A 940      47.400  47.720  35.230  1.00  0.00           H
ATOM   4605  CA  ARG A 940      48.150  48.810  33.540  1.00  0.00           C
ATOM   4606  HA  ARG A 940      47.650  49.630  33.060  1.00  0.00           H
ATOM   4607  CB  ARG A 940      49.340  49.300  34.370  1.00  0.00           C
ATOM   4608  HB1 ARG A 940      50.170  49.670  33.740  1.00  0.00           H
ATOM   4609  HB2 ARG A 940      49.870  48.420  34.800  1.00  0.00           H
ATOM   4610  CG  ARG A 940      48.900  50.370  35.380  1.00  0.00           C
ATOM   4611  HG1 ARG A 940      49.530  50.240  36.290  1.00  0.00           H
ATOM   4612  HG2 ARG A 940      47.830  50.210  35.610  1.00  0.00           H
ATOM   4613  CD  ARG A 940      48.790  51.840  34.830  1.00  0.00           C
ATOM   4614  HD1 ARG A 940      48.250  52.470  35.570  1.00  0.00           H
ATOM   4615  HD2 ARG A 940      48.370  51.830  33.810  1.00  0.00           H
ATOM   4616  NE  ARG A 940      50.200  52.300  34.690  1.00  0.00           N
ATOM   4617  HE  ARG A 940      50.950  51.640  34.830  1.00  0.00           H
ATOM   4618  CZ  ARG A 940      50.490  53.560  34.480  1.00  0.00           C
ATOM   4619  NH1 ARG A 940      49.660  54.530  34.090  1.00  0.00           N
ATOM   4620 HH11 ARG A 940      48.730  54.250  33.840  1.00  0.00           H
ATOM   4621 HH12 ARG A 940      50.000  55.370  33.670  1.00  0.00           H
ATOM   4622  NH2 ARG A 940      51.720  54.010  34.680  1.00  0.00           N
ATOM   4623 HH21 ARG A 940      52.310  53.290  35.080  1.00  0.00           H
ATOM   4624 HH22 ARG A 940      52.030  54.900  34.370  1.00  0.00           H
ATOM   4625  C   ARG A 940      48.610  48.010  32.380  1.00  0.00           C
ATOM   4626  O   ARG A 940      48.620  46.780  32.360  1.00  0.00           O
ATOM   4627  N   LYS A 941      48.890  48.710  31.220  1.00  0.00           N
ATOM   4628  HN  LYS A 941      48.960  49.700  31.240  1.00  0.00           H
ATOM   4629  CA  LYS A 941      48.940  48.090  29.930  1.00  0.00           C
ATOM   4630  HA  LYS A 941      48.010  47.550  29.780  1.00  0.00           H
ATOM   4631  CB  LYS A 941      49.070  49.100  28.750  1.00  0.00           C
ATOM   4632  HB1 LYS A 941      49.180  48.690  27.720  1.00  0.00           H
ATOM   4633  HB2 LYS A 941      49.990  49.700  28.970  1.00  0.00           H
ATOM   4634  CG  LYS A 941      47.890  50.050  28.560  1.00  0.00           C
ATOM   4635  HG1 LYS A 941      47.870  50.660  29.490  1.00  0.00           H
ATOM   4636  HG2 LYS A 941      46.990  49.420  28.460  1.00  0.00           H
ATOM   4637  CD  LYS A 941      47.910  51.120  27.410  1.00  0.00           C
ATOM   4638  HD1 LYS A 941      47.980  50.430  26.540  1.00  0.00           H
ATOM   4639  HD2 LYS A 941      48.840  51.710  27.520  1.00  0.00           H
ATOM   4640  CE  LYS A 941      46.710  52.030  27.360  1.00  0.00           C
ATOM   4641  HE1 LYS A 941      45.750  51.490  27.190  1.00  0.00           H
ATOM   4642  HE2 LYS A 941      46.810  52.790  26.560  1.00  0.00           H
ATOM   4643  NZ  LYS A 941      46.520  52.800  28.660  1.00  0.00           N
ATOM   4644  HZ1 LYS A 941      45.800  53.480  28.320  1.00  0.00           H
ATOM   4645  HZ2 LYS A 941      47.420  53.320  28.730  1.00  0.00           H
ATOM   4646  HZ3 LYS A 941      46.190  52.260  29.470  1.00  0.00           H
ATOM   4647  C   LYS A 941      49.930  46.940  29.620  1.00  0.00           C
ATOM   4648  O   LYS A 941      49.680  46.120  28.770  1.00  0.00           O
ATOM   4649  N   GLU A 942      51.160  47.070  30.220  1.00  0.00           N
ATOM   4650  HN  GLU A 942      51.300  47.840  30.840  1.00  0.00           H
ATOM   4651  CA  GLU A 942      52.270  46.230  29.990  1.00  0.00           C
ATOM   4652  HA  GLU A 942      52.340  45.940  28.950  1.00  0.00           H
ATOM   4653  CB  GLU A 942      53.590  46.970  30.460  1.00  0.00           C
ATOM   4654  HB1 GLU A 942      54.430  46.240  30.560  1.00  0.00           H
ATOM   4655  HB2 GLU A 942      53.370  47.460  31.430  1.00  0.00           H
ATOM   4656  CG  GLU A 942      54.110  48.020  29.460  1.00  0.00           C
ATOM   4657  HG1 GLU A 942      53.390  48.820  29.170  1.00  0.00           H
ATOM   4658  HG2 GLU A 942      54.680  47.510  28.640  1.00  0.00           H
ATOM   4659  CD  GLU A 942      55.210  48.840  30.080  1.00  0.00           C
ATOM   4660  OE1 GLU A 942      55.080  50.090  30.180  1.00  0.00           O
ATOM   4661  OE2 GLU A 942      56.260  48.190  30.370  1.00  0.00           O
ATOM   4662  C   GLU A 942      52.160  44.830  30.610  1.00  0.00           C
ATOM   4663  O   GLU A 942      52.910  43.890  30.210  1.00  0.00           O
ATOM   4664  N   HSD A 943      51.230  44.580  31.570  1.00  0.00           N
ATOM   4665  HN  HSD A 943      50.590  45.320  31.730  1.00  0.00           H
ATOM   4666  CA  HSD A 943      50.860  43.300  32.170  1.00  0.00           C
ATOM   4667  HA  HSD A 943      51.770  42.920  32.620  1.00  0.00           H
ATOM   4668  CB  HSD A 943      49.900  43.480  33.440  1.00  0.00           C
ATOM   4669  HB1 HSD A 943      49.710  42.500  33.930  1.00  0.00           H
ATOM   4670  HB2 HSD A 943      48.950  44.000  33.200  1.00  0.00           H
ATOM   4671  ND1 HSD A 943      49.920  45.440  35.080  1.00  0.00           N
ATOM   4672  HD1 HSD A 943      49.010  45.720  34.800  1.00  0.00           H
ATOM   4673  CG  HSD A 943      50.560  44.350  34.570  1.00  0.00           C
ATOM   4674  CE1 HSD A 943      50.790  46.110  35.870  1.00  0.00           C
ATOM   4675  HE1 HSD A 943      50.490  46.970  36.460  1.00  0.00           H
ATOM   4676  NE2 HSD A 943      51.990  45.440  35.780  1.00  0.00           N
ATOM   4677  CD2 HSD A 943      51.790  44.370  34.970  1.00  0.00           C
ATOM   4678  HD2 HSD A 943      52.620  43.710  34.770  1.00  0.00           H
ATOM   4679  C   HSD A 943      50.320  42.240  31.210  1.00  0.00           C
ATOM   4680  O   HSD A 943      50.650  41.100  31.290  1.00  0.00           O
ATOM   4681  N   LYS A 944      49.560  42.720  30.250  1.00  0.00           N
ATOM   4682  HN  LYS A 944      49.410  43.700  30.140  1.00  0.00           H
ATOM   4683  CA  LYS A 944      48.990  41.870  29.210  1.00  0.00           C
ATOM   4684  HA  LYS A 944      48.390  42.610  28.700  1.00  0.00           H
ATOM   4685  CB  LYS A 944      50.130  41.260  28.300  1.00  0.00           C
ATOM   4686  HB1 LYS A 944      49.590  40.500  27.690  1.00  0.00           H
ATOM   4687  HB2 LYS A 944      50.830  40.630  28.870  1.00  0.00           H
ATOM   4688  CG  LYS A 944      51.040  42.190  27.500  1.00  0.00           C
ATOM   4689  HG1 LYS A 944      51.750  41.490  27.010  1.00  0.00           H
ATOM   4690  HG2 LYS A 944      51.540  42.920  28.180  1.00  0.00           H
ATOM   4691  CD  LYS A 944      50.260  42.950  26.360  1.00  0.00           C
ATOM   4692  HD1 LYS A 944      49.500  43.550  26.910  1.00  0.00           H
ATOM   4693  HD2 LYS A 944      49.800  42.170  25.730  1.00  0.00           H
ATOM   4694  CE  LYS A 944      51.130  43.900  25.530  1.00  0.00           C
ATOM   4695  HE1 LYS A 944      51.960  43.420  24.960  1.00  0.00           H
ATOM   4696  HE2 LYS A 944      51.390  44.780  26.140  1.00  0.00           H
ATOM   4697  NZ  LYS A 944      50.180  44.420  24.460  1.00  0.00           N
ATOM   4698  HZ1 LYS A 944      49.700  45.270  24.810  1.00  0.00           H
ATOM   4699  HZ2 LYS A 944      49.380  43.780  24.310  1.00  0.00           H
ATOM   4700  HZ3 LYS A 944      50.640  44.590  23.540  1.00  0.00           H
ATOM   4701  C   LYS A 944      47.940  40.900  29.690  1.00  0.00           C
ATOM   4702  O   LYS A 944      47.780  39.830  29.210  1.00  0.00           O
ATOM   4703  N   LEU A 945      47.050  41.350  30.620  1.00  0.00           N
ATOM   4704  HN  LEU A 945      47.150  42.250  31.020  1.00  0.00           H
ATOM   4705  CA  LEU A 945      45.820  40.620  31.050  1.00  0.00           C
ATOM   4706  HA  LEU A 945      46.260  39.730  31.470  1.00  0.00           H
ATOM   4707  CB  LEU A 945      44.930  41.450  31.930  1.00  0.00           C
ATOM   4708  HB1 LEU A 945      44.240  40.750  32.440  1.00  0.00           H
ATOM   4709  HB2 LEU A 945      44.310  42.270  31.510  1.00  0.00           H
ATOM   4710  CG  LEU A 945      45.670  42.050  33.180  1.00  0.00           C
ATOM   4711  HG  LEU A 945      46.360  42.860  32.890  1.00  0.00           H
ATOM   4712  CD1 LEU A 945      44.780  42.620  34.190  1.00  0.00           C
ATOM   4713 HD11 LEU A 945      45.400  43.070  35.000  1.00  0.00           H
ATOM   4714 HD12 LEU A 945      44.120  41.800  34.560  1.00  0.00           H
ATOM   4715 HD13 LEU A 945      44.140  43.440  33.820  1.00  0.00           H
ATOM   4716  CD2 LEU A 945      46.520  40.930  33.920  1.00  0.00           C
ATOM   4717 HD21 LEU A 945      45.850  40.140  34.310  1.00  0.00           H
ATOM   4718 HD22 LEU A 945      47.090  41.420  34.750  1.00  0.00           H
ATOM   4719 HD23 LEU A 945      47.290  40.330  33.390  1.00  0.00           H
ATOM   4720  C   LEU A 945      44.940  40.210  29.870  1.00  0.00           C
ATOM   4721  O   LEU A 945      44.740  40.960  28.900  1.00  0.00           O
ATOM   4722  N   LYS A 946      44.510  38.990  29.810  1.00  0.00           N
ATOM   4723  HN  LYS A 946      44.620  38.270  30.510  1.00  0.00           H
ATOM   4724  CA  LYS A 946      43.670  38.450  28.690  1.00  0.00           C
ATOM   4725  HA  LYS A 946      44.010  38.790  27.720  1.00  0.00           H
ATOM   4726  CB  LYS A 946      43.640  36.910  28.660  1.00  0.00           C
ATOM   4727  HB1 LYS A 946      43.050  36.500  27.810  1.00  0.00           H
ATOM   4728  HB2 LYS A 946      43.340  36.420  29.610  1.00  0.00           H
ATOM   4729  CG  LYS A 946      45.090  36.400  28.410  1.00  0.00           C
ATOM   4730  HG1 LYS A 946      45.670  36.790  29.270  1.00  0.00           H
ATOM   4731  HG2 LYS A 946      45.580  36.800  27.500  1.00  0.00           H
ATOM   4732  CD  LYS A 946      45.350  34.850  28.310  1.00  0.00           C
ATOM   4733  HD1 LYS A 946      46.280  34.680  27.730  1.00  0.00           H
ATOM   4734  HD2 LYS A 946      44.510  34.480  27.670  1.00  0.00           H
ATOM   4735  CE  LYS A 946      45.320  33.990  29.570  1.00  0.00           C
ATOM   4736  HE1 LYS A 946      45.630  32.960  29.300  1.00  0.00           H
ATOM   4737  HE2 LYS A 946      44.330  33.900  30.060  1.00  0.00           H
ATOM   4738  NZ  LYS A 946      46.290  34.470  30.530  1.00  0.00           N
ATOM   4739  HZ1 LYS A 946      47.280  34.200  30.380  1.00  0.00           H
ATOM   4740  HZ2 LYS A 946      46.140  34.110  31.500  1.00  0.00           H
ATOM   4741  HZ3 LYS A 946      46.260  35.500  30.650  1.00  0.00           H
ATOM   4742  C   LYS A 946      42.270  38.950  28.960  1.00  0.00           C
ATOM   4743  O   LYS A 946      41.420  38.420  29.680  1.00  0.00           O
ATOM   4744  N   LYS A 947      42.070  40.120  28.310  1.00  0.00           N
ATOM   4745  HN  LYS A 947      42.820  40.540  27.810  1.00  0.00           H
ATOM   4746  CA  LYS A 947      40.800  40.830  28.140  1.00  0.00           C
ATOM   4747  HA  LYS A 947      41.090  41.510  27.350  1.00  0.00           H
ATOM   4748  CB  LYS A 947      39.620  39.970  27.660  1.00  0.00           C
ATOM   4749  HB1 LYS A 947      38.760  40.660  27.490  1.00  0.00           H
ATOM   4750  HB2 LYS A 947      39.350  39.270  28.480  1.00  0.00           H
ATOM   4751  CG  LYS A 947      39.810  39.160  26.430  1.00  0.00           C
ATOM   4752  HG1 LYS A 947      38.810  38.730  26.160  1.00  0.00           H
ATOM   4753  HG2 LYS A 947      40.540  38.360  26.680  1.00  0.00           H
ATOM   4754  CD  LYS A 947      40.350  39.870  25.150  1.00  0.00           C
ATOM   4755  HD1 LYS A 947      40.320  39.120  24.330  1.00  0.00           H
ATOM   4756  HD2 LYS A 947      41.370  40.320  25.260  1.00  0.00           H
ATOM   4757  CE  LYS A 947      39.550  41.150  24.830  1.00  0.00           C
ATOM   4758  HE1 LYS A 947      40.040  42.060  25.250  1.00  0.00           H
ATOM   4759  HE2 LYS A 947      38.490  41.170  25.150  1.00  0.00           H
ATOM   4760  NZ  LYS A 947      39.460  41.490  23.440  1.00  0.00           N
ATOM   4761  HZ1 LYS A 947      39.550  40.610  22.890  1.00  0.00           H
ATOM   4762  HZ2 LYS A 947      40.230  42.090  23.100  1.00  0.00           H
ATOM   4763  HZ3 LYS A 947      38.590  41.930  23.070  1.00  0.00           H
ATOM   4764  C   LYS A 947      40.500  41.830  29.310  1.00  0.00           C
ATOM   4765  O   LYS A 947      39.350  41.910  29.780  1.00  0.00           O
ATOM   4766  N   GLY A 948      41.540  42.560  29.820  1.00  0.00           N
ATOM   4767  HN  GLY A 948      42.300  42.690  29.200  1.00  0.00           H
ATOM   4768  CA  GLY A 948      41.530  43.410  30.970  1.00  0.00           C
ATOM   4769  HA1 GLY A 948      40.660  44.050  30.920  1.00  0.00           H
ATOM   4770  HA2 GLY A 948      42.500  43.860  31.140  1.00  0.00           H
ATOM   4771  C   GLY A 948      41.300  42.570  32.250  1.00  0.00           C
ATOM   4772  O   GLY A 948      41.560  41.360  32.400  1.00  0.00           O
ATOM   4773  N   ALA A 949      40.830  43.280  33.290  1.00  0.00           N
ATOM   4774  HN  ALA A 949      40.680  44.250  33.130  1.00  0.00           H
ATOM   4775  CA  ALA A 949      40.750  42.780  34.650  1.00  0.00           C
ATOM   4776  HA  ALA A 949      41.460  41.990  34.840  1.00  0.00           H
ATOM   4777  CB  ALA A 949      41.270  43.810  35.640  1.00  0.00           C
ATOM   4778  HB1 ALA A 949      40.770  44.790  35.530  1.00  0.00           H
ATOM   4779  HB2 ALA A 949      42.330  44.080  35.420  1.00  0.00           H
ATOM   4780  HB3 ALA A 949      41.390  43.490  36.700  1.00  0.00           H
ATOM   4781  C   ALA A 949      39.450  42.290  35.100  1.00  0.00           C
ATOM   4782  O   ALA A 949      39.240  41.490  36.040  1.00  0.00           O
ATOM   4783  N   GLY A 950      38.380  42.670  34.390  1.00  0.00           N
ATOM   4784  HN  GLY A 950      38.520  43.280  33.610  1.00  0.00           H
ATOM   4785  CA  GLY A 950      37.010  42.340  34.760  1.00  0.00           C
ATOM   4786  HA1 GLY A 950      36.930  41.320  35.140  1.00  0.00           H
ATOM   4787  HA2 GLY A 950      36.360  42.460  33.900  1.00  0.00           H
ATOM   4788  C   GLY A 950      36.400  43.120  35.870  1.00  0.00           C
ATOM   4789  O   GLY A 950      35.910  42.620  36.860  1.00  0.00           O
ATOM   4790  N   TYR A 951      36.430  44.460  35.750  1.00  0.00           N
ATOM   4791  HN  TYR A 951      36.810  44.740  34.860  1.00  0.00           H
ATOM   4792  CA  TYR A 951      35.940  45.480  36.610  1.00  0.00           C
ATOM   4793  HA  TYR A 951      36.590  45.500  37.480  1.00  0.00           H
ATOM   4794  CB  TYR A 951      35.880  46.900  35.990  1.00  0.00           C
ATOM   4795  HB1 TYR A 951      35.380  47.700  36.580  1.00  0.00           H
ATOM   4796  HB2 TYR A 951      35.320  46.750  35.040  1.00  0.00           H
ATOM   4797  CG  TYR A 951      37.250  47.390  35.560  1.00  0.00           C
ATOM   4798  CD1 TYR A 951      38.150  47.770  36.540  1.00  0.00           C
ATOM   4799  HD1 TYR A 951      37.860  47.710  37.580  1.00  0.00           H
ATOM   4800  CE1 TYR A 951      39.450  48.230  36.210  1.00  0.00           C
ATOM   4801  HE1 TYR A 951      40.200  48.520  36.930  1.00  0.00           H
ATOM   4802  CZ  TYR A 951      39.760  48.530  34.850  1.00  0.00           C
ATOM   4803  OH  TYR A 951      41.040  49.140  34.500  1.00  0.00           O
ATOM   4804  HH  TYR A 951      40.870  49.560  33.650  1.00  0.00           H
ATOM   4805  CD2 TYR A 951      37.670  47.480  34.190  1.00  0.00           C
ATOM   4806  HD2 TYR A 951      37.100  47.230  33.320  1.00  0.00           H
ATOM   4807  CE2 TYR A 951      38.870  48.120  33.870  1.00  0.00           C
ATOM   4808  HE2 TYR A 951      39.220  48.270  32.850  1.00  0.00           H
ATOM   4809  C   TYR A 951      34.570  45.210  37.320  1.00  0.00           C
ATOM   4810  O   TYR A 951      34.550  45.160  38.550  1.00  0.00           O
ATOM   4811  N   HSD A 952      33.430  44.980  36.550  1.00  0.00           N
ATOM   4812  HN  HSD A 952      33.570  44.900  35.560  1.00  0.00           H
ATOM   4813  CA  HSD A 952      32.200  44.580  37.070  1.00  0.00           C
ATOM   4814  HA  HSD A 952      31.930  45.280  37.830  1.00  0.00           H
ATOM   4815  CB  HSD A 952      31.140  44.520  35.920  1.00  0.00           C
ATOM   4816  HB1 HSD A 952      30.300  43.870  36.270  1.00  0.00           H
ATOM   4817  HB2 HSD A 952      31.510  43.930  35.050  1.00  0.00           H
ATOM   4818  ND1 HSD A 952      30.230  46.290  34.330  1.00  0.00           N
ATOM   4819  HD1 HSD A 952      30.400  45.810  33.460  1.00  0.00           H
ATOM   4820  CG  HSD A 952      30.450  45.840  35.630  1.00  0.00           C
ATOM   4821  CE1 HSD A 952      29.690  47.510  34.450  1.00  0.00           C
ATOM   4822  HE1 HSD A 952      29.360  48.160  33.640  1.00  0.00           H
ATOM   4823  NE2 HSD A 952      29.570  47.930  35.680  1.00  0.00           N
ATOM   4824  CD2 HSD A 952      30.160  46.870  36.460  1.00  0.00           C
ATOM   4825  HD2 HSD A 952      30.290  47.030  37.530  1.00  0.00           H
ATOM   4826  C   HSD A 952      32.230  43.240  37.860  1.00  0.00           C
ATOM   4827  O   HSD A 952      31.730  43.180  38.970  1.00  0.00           O
ATOM   4828  N   LEU A 953      32.940  42.170  37.440  1.00  0.00           N
ATOM   4829  HN  LEU A 953      33.360  42.210  36.540  1.00  0.00           H
ATOM   4830  CA  LEU A 953      33.000  40.890  38.180  1.00  0.00           C
ATOM   4831  HA  LEU A 953      31.990  40.630  38.460  1.00  0.00           H
ATOM   4832  CB  LEU A 953      33.630  39.820  37.230  1.00  0.00           C
ATOM   4833  HB1 LEU A 953      34.650  40.190  36.990  1.00  0.00           H
ATOM   4834  HB2 LEU A 953      33.010  39.780  36.320  1.00  0.00           H
ATOM   4835  CG  LEU A 953      33.830  38.370  37.670  1.00  0.00           C
ATOM   4836  HG  LEU A 953      34.610  38.340  38.460  1.00  0.00           H
ATOM   4837  CD1 LEU A 953      32.530  37.770  38.280  1.00  0.00           C
ATOM   4838 HD11 LEU A 953      32.730  36.760  38.710  1.00  0.00           H
ATOM   4839 HD12 LEU A 953      31.740  37.730  37.510  1.00  0.00           H
ATOM   4840 HD13 LEU A 953      32.280  38.350  39.200  1.00  0.00           H
ATOM   4841  CD2 LEU A 953      34.210  37.570  36.490  1.00  0.00           C
ATOM   4842 HD21 LEU A 953      35.080  37.980  35.960  1.00  0.00           H
ATOM   4843 HD22 LEU A 953      33.380  37.690  35.770  1.00  0.00           H
ATOM   4844 HD23 LEU A 953      34.310  36.480  36.680  1.00  0.00           H
ATOM   4845  C   LEU A 953      33.860  41.110  39.440  1.00  0.00           C
ATOM   4846  O   LEU A 953      33.470  40.610  40.540  1.00  0.00           O
ATOM   4847  N   ASP A 954      35.040  41.750  39.370  1.00  0.00           N
ATOM   4848  HN  ASP A 954      35.420  41.990  38.480  1.00  0.00           H
ATOM   4849  CA  ASP A 954      35.880  41.950  40.500  1.00  0.00           C
ATOM   4850  HA  ASP A 954      36.090  40.970  40.910  1.00  0.00           H
ATOM   4851  CB  ASP A 954      37.180  42.800  40.170  1.00  0.00           C
ATOM   4852  HB1 ASP A 954      37.810  42.980  41.060  1.00  0.00           H
ATOM   4853  HB2 ASP A 954      36.830  43.740  39.680  1.00  0.00           H
ATOM   4854  CG  ASP A 954      38.090  41.990  39.240  1.00  0.00           C
ATOM   4855  OD1 ASP A 954      38.230  40.770  39.170  1.00  0.00           O
ATOM   4856  OD2 ASP A 954      38.730  42.790  38.300  1.00  0.00           O
ATOM   4857  HD2 ASP A 954      38.700  42.180  37.550  1.00  0.00           H
ATOM   4858  C   ASP A 954      35.080  42.610  41.660  1.00  0.00           C
ATOM   4859  O   ASP A 954      35.160  42.280  42.840  1.00  0.00           O
ATOM   4860  N   LEU A 955      34.260  43.630  41.370  1.00  0.00           N
ATOM   4861  HN  LEU A 955      34.080  44.000  40.460  1.00  0.00           H
ATOM   4862  CA  LEU A 955      33.500  44.420  42.320  1.00  0.00           C
ATOM   4863  HA  LEU A 955      34.150  44.660  43.140  1.00  0.00           H
ATOM   4864  CB  LEU A 955      32.920  45.670  41.650  1.00  0.00           C
ATOM   4865  HB1 LEU A 955      32.340  45.270  40.790  1.00  0.00           H
ATOM   4866  HB2 LEU A 955      33.780  46.230  41.210  1.00  0.00           H
ATOM   4867  CG  LEU A 955      32.000  46.530  42.570  1.00  0.00           C
ATOM   4868  HG  LEU A 955      31.040  46.070  42.900  1.00  0.00           H
ATOM   4869  CD1 LEU A 955      32.720  46.830  43.890  1.00  0.00           C
ATOM   4870 HD11 LEU A 955      33.700  47.330  43.740  1.00  0.00           H
ATOM   4871 HD12 LEU A 955      32.950  45.850  44.350  1.00  0.00           H
ATOM   4872 HD13 LEU A 955      32.040  47.430  44.540  1.00  0.00           H
ATOM   4873  CD2 LEU A 955      31.650  47.860  41.740  1.00  0.00           C
ATOM   4874 HD21 LEU A 955      30.810  47.760  41.030  1.00  0.00           H
ATOM   4875 HD22 LEU A 955      32.510  48.120  41.100  1.00  0.00           H
ATOM   4876 HD23 LEU A 955      31.500  48.670  42.490  1.00  0.00           H
ATOM   4877  C   LEU A 955      32.370  43.570  42.860  1.00  0.00           C
ATOM   4878  O   LEU A 955      32.130  43.530  44.080  1.00  0.00           O
ATOM   4879  N   LEU A 956      31.650  42.820  42.010  1.00  0.00           N
ATOM   4880  HN  LEU A 956      31.860  42.780  41.030  1.00  0.00           H
ATOM   4881  CA  LEU A 956      30.670  41.870  42.430  1.00  0.00           C
ATOM   4882  HA  LEU A 956      29.930  42.510  42.890  1.00  0.00           H
ATOM   4883  CB  LEU A 956      30.080  41.190  41.130  1.00  0.00           C
ATOM   4884  HB1 LEU A 956      30.910  40.760  40.530  1.00  0.00           H
ATOM   4885  HB2 LEU A 956      29.670  41.940  40.430  1.00  0.00           H
ATOM   4886  CG  LEU A 956      28.840  40.210  41.280  1.00  0.00           C
ATOM   4887  HG  LEU A 956      28.930  39.610  42.210  1.00  0.00           H
ATOM   4888  CD1 LEU A 956      27.510  40.950  41.220  1.00  0.00           C
ATOM   4889 HD11 LEU A 956      27.370  41.650  42.080  1.00  0.00           H
ATOM   4890 HD12 LEU A 956      26.680  40.230  41.360  1.00  0.00           H
ATOM   4891 HD13 LEU A 956      27.280  41.400  40.240  1.00  0.00           H
ATOM   4892  CD2 LEU A 956      28.830  39.220  40.100  1.00  0.00           C
ATOM   4893 HD21 LEU A 956      28.080  38.420  40.290  1.00  0.00           H
ATOM   4894 HD22 LEU A 956      29.830  38.770  39.950  1.00  0.00           H
ATOM   4895 HD23 LEU A 956      28.480  39.840  39.240  1.00  0.00           H
ATOM   4896  C   LEU A 956      31.070  40.740  43.390  1.00  0.00           C
ATOM   4897  O   LEU A 956      30.450  40.600  44.420  1.00  0.00           O
ATOM   4898  N   MET A 957      32.230  40.030  43.170  1.00  0.00           N
ATOM   4899  HN  MET A 957      32.820  40.300  42.410  1.00  0.00           H
ATOM   4900  CA  MET A 957      32.730  39.070  44.130  1.00  0.00           C
ATOM   4901  HA  MET A 957      31.940  38.420  44.450  1.00  0.00           H
ATOM   4902  CB  MET A 957      33.660  38.100  43.380  1.00  0.00           C
ATOM   4903  HB1 MET A 957      34.220  37.460  44.100  1.00  0.00           H
ATOM   4904  HB2 MET A 957      34.350  38.610  42.700  1.00  0.00           H
ATOM   4905  CG  MET A 957      32.910  37.190  42.440  1.00  0.00           C
ATOM   4906  HG1 MET A 957      33.570  36.370  42.100  1.00  0.00           H
ATOM   4907  HG2 MET A 957      32.530  37.760  41.560  1.00  0.00           H
ATOM   4908  SD  MET A 957      31.340  36.430  42.950  1.00  0.00           S
ATOM   4909  CE  MET A 957      32.020  35.450  44.270  1.00  0.00           C
ATOM   4910  HE1 MET A 957      32.680  36.110  44.870  1.00  0.00           H
ATOM   4911  HE2 MET A 957      32.710  34.670  43.880  1.00  0.00           H
ATOM   4912  HE3 MET A 957      31.180  35.010  44.840  1.00  0.00           H
ATOM   4913  C   MET A 957      33.370  39.600  45.370  1.00  0.00           C
ATOM   4914  O   MET A 957      33.560  38.830  46.370  1.00  0.00           O
ATOM   4915  N   VAL A 958      33.680  40.910  45.440  1.00  0.00           N
ATOM   4916  HN  VAL A 958      33.570  41.380  44.560  1.00  0.00           H
ATOM   4917  CA  VAL A 958      33.770  41.650  46.700  1.00  0.00           C
ATOM   4918  HA  VAL A 958      34.190  40.960  47.410  1.00  0.00           H
ATOM   4919  CB  VAL A 958      34.620  42.900  46.640  1.00  0.00           C
ATOM   4920  HB  VAL A 958      34.600  43.390  45.630  1.00  0.00           H
ATOM   4921  CG1 VAL A 958      34.320  44.020  47.650  1.00  0.00           C
ATOM   4922 HG11 VAL A 958      34.240  43.670  48.690  1.00  0.00           H
ATOM   4923 HG12 VAL A 958      33.370  44.550  47.430  1.00  0.00           H
ATOM   4924 HG13 VAL A 958      35.120  44.810  47.680  1.00  0.00           H
ATOM   4925  CG2 VAL A 958      36.060  42.440  46.850  1.00  0.00           C
ATOM   4926 HG21 VAL A 958      36.410  42.670  47.880  1.00  0.00           H
ATOM   4927 HG22 VAL A 958      36.700  43.170  46.310  1.00  0.00           H
ATOM   4928 HG23 VAL A 958      36.300  41.450  46.390  1.00  0.00           H
ATOM   4929  C   VAL A 958      32.410  41.820  47.280  1.00  0.00           C
ATOM   4930  O   VAL A 958      32.120  41.380  48.380  1.00  0.00           O
ATOM   4931  N   GLY A 959      31.410  42.350  46.540  1.00  0.00           N
ATOM   4932  HN  GLY A 959      31.660  42.630  45.630  1.00  0.00           H
ATOM   4933  CA  GLY A 959      30.100  42.710  47.030  1.00  0.00           C
ATOM   4934  HA1 GLY A 959      29.480  42.700  46.130  1.00  0.00           H
ATOM   4935  HA2 GLY A 959      30.210  43.560  47.690  1.00  0.00           H
ATOM   4936  C   GLY A 959      29.370  41.690  47.860  1.00  0.00           C
ATOM   4937  O   GLY A 959      28.950  42.000  48.960  1.00  0.00           O
ATOM   4938  N   VAL A 960      29.250  40.530  47.220  1.00  0.00           N
ATOM   4939  HN  VAL A 960      29.540  40.460  46.260  1.00  0.00           H
ATOM   4940  CA  VAL A 960      28.520  39.360  47.780  1.00  0.00           C
ATOM   4941  HA  VAL A 960      27.600  39.800  48.140  1.00  0.00           H
ATOM   4942  CB  VAL A 960      28.100  38.300  46.740  1.00  0.00           C
ATOM   4943  HB  VAL A 960      27.460  37.570  47.270  1.00  0.00           H
ATOM   4944  CG1 VAL A 960      27.250  38.990  45.670  1.00  0.00           C
ATOM   4945 HG11 VAL A 960      26.520  39.680  46.170  1.00  0.00           H
ATOM   4946 HG12 VAL A 960      26.600  38.360  45.020  1.00  0.00           H
ATOM   4947 HG13 VAL A 960      27.840  39.610  44.960  1.00  0.00           H
ATOM   4948  CG2 VAL A 960      29.370  37.560  46.340  1.00  0.00           C
ATOM   4949 HG21 VAL A 960      29.670  36.900  47.180  1.00  0.00           H
ATOM   4950 HG22 VAL A 960      30.130  38.310  46.040  1.00  0.00           H
ATOM   4951 HG23 VAL A 960      29.020  36.840  45.590  1.00  0.00           H
ATOM   4952  C   VAL A 960      29.280  38.840  48.960  1.00  0.00           C
ATOM   4953  O   VAL A 960      28.630  38.540  49.960  1.00  0.00           O
ATOM   4954  N   MET A 961      30.630  38.920  49.060  1.00  0.00           N
ATOM   4955  HN  MET A 961      31.070  39.410  48.310  1.00  0.00           H
ATOM   4956  CA  MET A 961      31.480  38.500  50.150  1.00  0.00           C
ATOM   4957  HA  MET A 961      31.170  37.560  50.570  1.00  0.00           H
ATOM   4958  CB  MET A 961      32.950  38.170  49.700  1.00  0.00           C
ATOM   4959  HB1 MET A 961      33.560  37.910  50.600  1.00  0.00           H
ATOM   4960  HB2 MET A 961      33.410  39.070  49.250  1.00  0.00           H
ATOM   4961  CG  MET A 961      33.000  36.950  48.780  1.00  0.00           C
ATOM   4962  HG1 MET A 961      34.090  36.770  48.870  1.00  0.00           H
ATOM   4963  HG2 MET A 961      32.780  37.150  47.710  1.00  0.00           H
ATOM   4964  SD  MET A 961      32.190  35.390  49.270  1.00  0.00           S
ATOM   4965  CE  MET A 961      33.060  35.160  50.900  1.00  0.00           C
ATOM   4966  HE1 MET A 961      32.490  35.770  51.630  1.00  0.00           H
ATOM   4967  HE2 MET A 961      34.110  35.510  50.790  1.00  0.00           H
ATOM   4968  HE3 MET A 961      32.930  34.120  51.280  1.00  0.00           H
ATOM   4969  C   MET A 961      31.440  39.370  51.360  1.00  0.00           C
ATOM   4970  O   MET A 961      31.550  38.880  52.490  1.00  0.00           O
ATOM   4971  N   LEU A 962      31.100  40.660  51.160  1.00  0.00           N
ATOM   4972  HN  LEU A 962      31.110  41.020  50.240  1.00  0.00           H
ATOM   4973  CA  LEU A 962      30.750  41.560  52.270  1.00  0.00           C
ATOM   4974  HA  LEU A 962      31.630  41.660  52.890  1.00  0.00           H
ATOM   4975  CB  LEU A 962      30.540  43.030  51.720  1.00  0.00           C
ATOM   4976  HB1 LEU A 962      30.210  43.700  52.530  1.00  0.00           H
ATOM   4977  HB2 LEU A 962      29.660  43.040  51.040  1.00  0.00           H
ATOM   4978  CG  LEU A 962      31.670  43.640  50.880  1.00  0.00           C
ATOM   4979  HG  LEU A 962      32.030  42.830  50.220  1.00  0.00           H
ATOM   4980  CD1 LEU A 962      31.230  44.960  50.220  1.00  0.00           C
ATOM   4981 HD11 LEU A 962      32.110  45.200  49.580  1.00  0.00           H
ATOM   4982 HD12 LEU A 962      31.090  45.830  50.900  1.00  0.00           H
ATOM   4983 HD13 LEU A 962      30.400  44.810  49.500  1.00  0.00           H
ATOM   4984  CD2 LEU A 962      32.780  43.890  51.880  1.00  0.00           C
ATOM   4985 HD21 LEU A 962      33.160  42.970  52.380  1.00  0.00           H
ATOM   4986 HD22 LEU A 962      32.470  44.580  52.710  1.00  0.00           H
ATOM   4987 HD23 LEU A 962      33.690  44.220  51.330  1.00  0.00           H
ATOM   4988  C   LEU A 962      29.580  41.100  53.020  1.00  0.00           C
ATOM   4989  O   LEU A 962      29.680  41.040  54.220  1.00  0.00           O
ATOM   4990  N   GLY A 963      28.490  40.600  52.410  1.00  0.00           N
ATOM   4991  HN  GLY A 963      28.400  40.670  51.420  1.00  0.00           H
ATOM   4992  CA  GLY A 963      27.380  40.000  53.100  1.00  0.00           C
ATOM   4993  HA1 GLY A 963      26.570  39.780  52.430  1.00  0.00           H
ATOM   4994  HA2 GLY A 963      27.110  40.660  53.920  1.00  0.00           H
ATOM   4995  C   GLY A 963      27.650  38.750  53.770  1.00  0.00           C
ATOM   4996  O   GLY A 963      27.060  38.520  54.810  1.00  0.00           O
ATOM   4997  N   VAL A 964      28.430  37.860  53.100  1.00  0.00           N
ATOM   4998  HN  VAL A 964      28.590  38.000  52.120  1.00  0.00           H
ATOM   4999  CA  VAL A 964      28.880  36.590  53.690  1.00  0.00           C
ATOM   5000  HA  VAL A 964      27.970  36.110  54.020  1.00  0.00           H
ATOM   5001  CB  VAL A 964      29.600  35.690  52.640  1.00  0.00           C
ATOM   5002  HB  VAL A 964      30.350  36.370  52.180  1.00  0.00           H
ATOM   5003  CG1 VAL A 964      30.400  34.530  53.270  1.00  0.00           C
ATOM   5004 HG11 VAL A 964      31.270  34.970  53.810  1.00  0.00           H
ATOM   5005 HG12 VAL A 964      30.750  33.890  52.440  1.00  0.00           H
ATOM   5006 HG13 VAL A 964      29.780  33.940  53.980  1.00  0.00           H
ATOM   5007  CG2 VAL A 964      28.610  35.260  51.490  1.00  0.00           C
ATOM   5008 HG21 VAL A 964      27.960  34.410  51.760  1.00  0.00           H
ATOM   5009 HG22 VAL A 964      29.250  34.990  50.630  1.00  0.00           H
ATOM   5010 HG23 VAL A 964      28.050  36.150  51.120  1.00  0.00           H
ATOM   5011  C   VAL A 964      29.770  36.770  54.930  1.00  0.00           C
ATOM   5012  O   VAL A 964      29.670  36.120  55.980  1.00  0.00           O
ATOM   5013  N   CYS A 965      30.670  37.770  54.920  1.00  0.00           N
ATOM   5014  HN  CYS A 965      30.830  38.370  54.130  1.00  0.00           H
ATOM   5015  CA  CYS A 965      31.420  38.110  56.110  1.00  0.00           C
ATOM   5016  HA  CYS A 965      31.770  37.180  56.510  1.00  0.00           H
ATOM   5017  CB  CYS A 965      32.700  38.900  55.780  1.00  0.00           C
ATOM   5018  HB1 CYS A 965      33.230  39.400  56.630  1.00  0.00           H
ATOM   5019  HB2 CYS A 965      32.460  39.770  55.140  1.00  0.00           H
ATOM   5020  SG  CYS A 965      33.940  37.830  54.990  1.00  0.00           S
ATOM   5021  HG1 CYS A 965      33.290  37.830  53.830  1.00  0.00           H
ATOM   5022  C   CYS A 965      30.670  38.950  57.180  1.00  0.00           C
ATOM   5023  O   CYS A 965      30.860  38.950  58.380  1.00  0.00           O
ATOM   5024  N   SER A 966      29.580  39.620  56.720  1.00  0.00           N
ATOM   5025  HN  SER A 966      29.530  39.860  55.750  1.00  0.00           H
ATOM   5026  CA  SER A 966      28.770  40.350  57.710  1.00  0.00           C
ATOM   5027  HA  SER A 966      29.500  40.930  58.250  1.00  0.00           H
ATOM   5028  CB  SER A 966      27.940  41.450  57.050  1.00  0.00           C
ATOM   5029  HB1 SER A 966      27.330  42.020  57.780  1.00  0.00           H
ATOM   5030  HB2 SER A 966      27.250  40.970  56.310  1.00  0.00           H
ATOM   5031  OG  SER A 966      28.700  42.420  56.310  1.00  0.00           O
ATOM   5032  HG1 SER A 966      28.920  42.010  55.470  1.00  0.00           H
ATOM   5033  C   SER A 966      27.910  39.610  58.690  1.00  0.00           C
ATOM   5034  O   SER A 966      27.790  40.020  59.840  1.00  0.00           O
ATOM   5035  N   VAL A 967      27.370  38.400  58.180  1.00  0.00           N
ATOM   5036  HN  VAL A 967      27.450  38.180  57.210  1.00  0.00           H
ATOM   5037  CA  VAL A 967      26.480  37.570  59.080  1.00  0.00           C
ATOM   5038  HA  VAL A 967      25.890  38.260  59.650  1.00  0.00           H
ATOM   5039  CB  VAL A 967      25.430  36.770  58.250  1.00  0.00           C
ATOM   5040  HB  VAL A 967      25.940  36.170  57.460  1.00  0.00           H
ATOM   5041  CG1 VAL A 967      24.680  35.840  59.110  1.00  0.00           C
ATOM   5042 HG11 VAL A 967      25.460  35.220  59.620  1.00  0.00           H
ATOM   5043 HG12 VAL A 967      24.200  35.110  58.420  1.00  0.00           H
ATOM   5044 HG13 VAL A 967      23.980  36.280  59.840  1.00  0.00           H
ATOM   5045  CG2 VAL A 967      24.400  37.690  57.480  1.00  0.00           C
ATOM   5046 HG21 VAL A 967      23.700  38.110  58.230  1.00  0.00           H
ATOM   5047 HG22 VAL A 967      23.830  36.980  56.840  1.00  0.00           H
ATOM   5048 HG23 VAL A 967      24.930  38.480  56.910  1.00  0.00           H
ATOM   5049  C   VAL A 967      27.290  36.640  60.030  1.00  0.00           C
ATOM   5050  O   VAL A 967      26.960  36.400  61.210  1.00  0.00           O
ATOM   5051  N   MET A 968      28.540  36.380  59.620  1.00  0.00           N
ATOM   5052  HN  MET A 968      28.740  36.620  58.670  1.00  0.00           H
ATOM   5053  CA  MET A 968      29.650  35.880  60.410  1.00  0.00           C
ATOM   5054  HA  MET A 968      29.390  35.070  61.090  1.00  0.00           H
ATOM   5055  CB  MET A 968      30.650  35.150  59.470  1.00  0.00           C
ATOM   5056  HB1 MET A 968      31.690  35.240  59.850  1.00  0.00           H
ATOM   5057  HB2 MET A 968      30.760  35.700  58.510  1.00  0.00           H
ATOM   5058  CG  MET A 968      30.360  33.680  59.150  1.00  0.00           C
ATOM   5059  HG1 MET A 968      29.420  33.450  58.630  1.00  0.00           H
ATOM   5060  HG2 MET A 968      30.330  33.060  60.080  1.00  0.00           H
[truncated: 6,873,249 more chars]
