# Supplementary material for: CryoEM and computational modeling structural insights into the pH regulator NBCn1
Source: Nat Commun. 2025 Nov 11;16:9932. doi: 10.1038/s41467-025-64868-z (PMC12606367; doi:10.1038/s41467-025-64868-z)
Supplement: Supplementary file 7 — Supplementary Data 5 [file 41467_2025_64868_MOESM7_ESM.zip › 100ns_z_restr_MD_NBCn1_2NaCO3/hNBCn1_OF/z-restr_hNBCn1_OF_2NaCO3_last_step_71.pdb]

REMARK    GENERATED BY TRJCONV
TITLE     Title t= 101000.00000 step= 50500000
REMARK    THIS IS A SIMULATION BOX
CRYST1   92.362   92.362  104.774  90.00  90.00  90.00 P 1           1
MODEL        1
ATOM      1  N   LEU A 585      26.580  37.500  35.890  1.00  0.00           N
ATOM      2  HT1 LEU A 585      26.220  36.960  35.080  1.00  0.00           H
ATOM      3  HT2 LEU A 585      27.590  37.690  35.710  1.00  0.00           H
ATOM      4  HT3 LEU A 585      26.000  38.360  35.850  1.00  0.00           H
ATOM      5  CA  LEU A 585      26.460  36.840  37.160  1.00  0.00           C
ATOM      6  HA  LEU A 585      26.950  37.540  37.830  1.00  0.00           H
ATOM      7  CB  LEU A 585      24.920  36.770  37.400  1.00  0.00           C
ATOM      8  HB1 LEU A 585      24.370  36.150  36.660  1.00  0.00           H
ATOM      9  HB2 LEU A 585      24.440  37.780  37.390  1.00  0.00           H
ATOM     10  CG  LEU A 585      24.540  36.220  38.780  1.00  0.00           C
ATOM     11  HG  LEU A 585      24.890  35.180  38.850  1.00  0.00           H
ATOM     12  CD1 LEU A 585      25.120  37.090  39.930  1.00  0.00           C
ATOM     13 HD11 LEU A 585      24.820  36.640  40.900  1.00  0.00           H
ATOM     14 HD12 LEU A 585      24.810  38.150  39.780  1.00  0.00           H
ATOM     15 HD13 LEU A 585      26.210  37.050  39.740  1.00  0.00           H
ATOM     16  CD2 LEU A 585      22.970  36.300  38.860  1.00  0.00           C
ATOM     17 HD21 LEU A 585      22.550  37.320  38.850  1.00  0.00           H
ATOM     18 HD22 LEU A 585      22.580  35.720  39.730  1.00  0.00           H
ATOM     19 HD23 LEU A 585      22.540  35.790  37.970  1.00  0.00           H
ATOM     20  C   LEU A 585      27.200  35.500  37.090  1.00  0.00           C
ATOM     21  O   LEU A 585      28.390  35.390  37.480  1.00  0.00           O
ATOM     22  N   ILE A 586      26.620  34.430  36.450  1.00  0.00           N
ATOM     23  HN  ILE A 586      25.670  34.500  36.140  1.00  0.00           H
ATOM     24  CA  ILE A 586      27.270  33.090  36.240  1.00  0.00           C
ATOM     25  HA  ILE A 586      27.900  32.990  37.120  1.00  0.00           H
ATOM     26  CB  ILE A 586      26.110  32.060  36.230  1.00  0.00           C
ATOM     27  HB  ILE A 586      25.600  32.420  35.300  1.00  0.00           H
ATOM     28  CG2 ILE A 586      26.620  30.650  35.880  1.00  0.00           C
ATOM     29 HG21 ILE A 586      27.020  30.770  34.850  1.00  0.00           H
ATOM     30 HG22 ILE A 586      25.760  29.960  36.000  1.00  0.00           H
ATOM     31 HG23 ILE A 586      27.410  30.290  36.560  1.00  0.00           H
ATOM     32  CG1 ILE A 586      25.000  32.110  37.330  1.00  0.00           C
ATOM     33 HG11 ILE A 586      24.220  31.330  37.180  1.00  0.00           H
ATOM     34 HG12 ILE A 586      24.480  33.090  37.280  1.00  0.00           H
ATOM     35  CD  ILE A 586      25.560  31.870  38.820  1.00  0.00           C
ATOM     36  HD1 ILE A 586      26.230  32.700  39.150  1.00  0.00           H
ATOM     37  HD2 ILE A 586      26.070  30.890  39.010  1.00  0.00           H
ATOM     38  HD3 ILE A 586      24.630  31.850  39.430  1.00  0.00           H
ATOM     39  C   ILE A 586      28.120  32.980  34.940  1.00  0.00           C
ATOM     40  O   ILE A 586      29.030  32.160  34.930  1.00  0.00           O
ATOM     41  N   LEU A 587      27.790  33.780  33.890  1.00  0.00           N
ATOM     42  HN  LEU A 587      26.910  34.250  33.870  1.00  0.00           H
ATOM     43  CA  LEU A 587      28.520  33.700  32.630  1.00  0.00           C
ATOM     44  HA  LEU A 587      28.510  32.680  32.310  1.00  0.00           H
ATOM     45  CB  LEU A 587      27.810  34.530  31.570  1.00  0.00           C
ATOM     46  HB1 LEU A 587      27.680  35.550  32.000  1.00  0.00           H
ATOM     47  HB2 LEU A 587      26.810  34.070  31.470  1.00  0.00           H
ATOM     48  CG  LEU A 587      28.530  34.640  30.140  1.00  0.00           C
ATOM     49  HG  LEU A 587      29.550  34.990  30.420  1.00  0.00           H
ATOM     50  CD1 LEU A 587      28.530  33.280  29.550  1.00  0.00           C
ATOM     51 HD11 LEU A 587      27.580  32.720  29.710  1.00  0.00           H
ATOM     52 HD12 LEU A 587      29.260  32.700  30.140  1.00  0.00           H
ATOM     53 HD13 LEU A 587      29.040  33.210  28.570  1.00  0.00           H
ATOM     54  CD2 LEU A 587      27.940  35.610  29.220  1.00  0.00           C
ATOM     55 HD21 LEU A 587      28.580  35.720  28.320  1.00  0.00           H
ATOM     56 HD22 LEU A 587      27.960  36.620  29.690  1.00  0.00           H
ATOM     57 HD23 LEU A 587      26.940  35.290  28.850  1.00  0.00           H
ATOM     58  C   LEU A 587      29.980  34.310  32.830  1.00  0.00           C
ATOM     59  O   LEU A 587      30.940  33.880  32.260  1.00  0.00           O
ATOM     60  N   ASP A 588      30.120  35.210  33.840  1.00  0.00           N
ATOM     61  HN  ASP A 588      29.280  35.500  34.280  1.00  0.00           H
ATOM     62  CA  ASP A 588      31.450  35.690  34.290  1.00  0.00           C
ATOM     63  HA  ASP A 588      31.660  36.230  33.360  1.00  0.00           H
ATOM     64  CB  ASP A 588      31.220  36.590  35.480  1.00  0.00           C
ATOM     65  HB1 ASP A 588      32.200  37.010  35.800  1.00  0.00           H
ATOM     66  HB2 ASP A 588      30.830  35.990  36.330  1.00  0.00           H
ATOM     67  CG  ASP A 588      30.300  37.690  35.000  1.00  0.00           C
ATOM     68  OD1 ASP A 588      29.140  37.780  35.510  1.00  0.00           O
ATOM     69  OD2 ASP A 588      30.700  38.410  34.030  1.00  0.00           O
ATOM     70  C   ASP A 588      32.540  34.720  34.680  1.00  0.00           C
ATOM     71  O   ASP A 588      33.670  34.890  34.160  1.00  0.00           O
ATOM     72  N   ILE A 589      32.170  33.750  35.540  1.00  0.00           N
ATOM     73  HN  ILE A 589      31.270  33.810  35.960  1.00  0.00           H
ATOM     74  CA  ILE A 589      32.970  32.610  36.050  1.00  0.00           C
ATOM     75  HA  ILE A 589      33.940  33.020  36.300  1.00  0.00           H
ATOM     76  CB  ILE A 589      32.490  32.020  37.460  1.00  0.00           C
ATOM     77  HB  ILE A 589      33.030  31.060  37.670  1.00  0.00           H
ATOM     78  CG2 ILE A 589      32.950  32.910  38.570  1.00  0.00           C
ATOM     79 HG21 ILE A 589      32.600  33.960  38.420  1.00  0.00           H
ATOM     80 HG22 ILE A 589      34.060  32.940  38.600  1.00  0.00           H
ATOM     81 HG23 ILE A 589      32.740  32.460  39.550  1.00  0.00           H
ATOM     82  CG1 ILE A 589      31.000  31.760  37.490  1.00  0.00           C
ATOM     83 HG11 ILE A 589      30.690  31.130  36.630  1.00  0.00           H
ATOM     84 HG12 ILE A 589      30.510  32.730  37.230  1.00  0.00           H
ATOM     85  CD  ILE A 589      30.380  31.010  38.760  1.00  0.00           C
ATOM     86  HD1 ILE A 589      31.000  30.160  39.130  1.00  0.00           H
ATOM     87  HD2 ILE A 589      29.380  30.590  38.550  1.00  0.00           H
ATOM     88  HD3 ILE A 589      30.370  31.740  39.600  1.00  0.00           H
ATOM     89  C   ILE A 589      33.250  31.580  35.030  1.00  0.00           C
ATOM     90  O   ILE A 589      34.400  31.110  34.860  1.00  0.00           O
ATOM     91  N   LYS A 590      32.210  31.260  34.230  1.00  0.00           N
ATOM     92  HN  LYS A 590      31.370  31.780  34.360  1.00  0.00           H
ATOM     93  CA  LYS A 590      32.220  30.470  33.050  1.00  0.00           C
ATOM     94  HA  LYS A 590      32.520  29.480  33.340  1.00  0.00           H
ATOM     95  CB  LYS A 590      30.840  30.340  32.380  1.00  0.00           C
ATOM     96  HB1 LYS A 590      30.950  29.850  31.390  1.00  0.00           H
ATOM     97  HB2 LYS A 590      30.470  31.340  32.080  1.00  0.00           H
ATOM     98  CG  LYS A 590      29.850  29.540  33.190  1.00  0.00           C
ATOM     99  HG1 LYS A 590      29.750  29.910  34.230  1.00  0.00           H
ATOM    100  HG2 LYS A 590      30.180  28.490  33.340  1.00  0.00           H
ATOM    101  CD  LYS A 590      28.510  29.600  32.440  1.00  0.00           C
ATOM    102  HD1 LYS A 590      28.170  30.660  32.490  1.00  0.00           H
ATOM    103  HD2 LYS A 590      27.760  29.020  33.030  1.00  0.00           H
ATOM    104  CE  LYS A 590      28.500  29.090  31.000  1.00  0.00           C
ATOM    105  HE1 LYS A 590      29.080  29.750  30.320  1.00  0.00           H
ATOM    106  HE2 LYS A 590      27.490  29.060  30.550  1.00  0.00           H
ATOM    107  NZ  LYS A 590      28.870  27.690  30.830  1.00  0.00           N
ATOM    108  HZ1 LYS A 590      28.480  27.300  29.950  1.00  0.00           H
ATOM    109  HZ2 LYS A 590      28.370  27.180  31.580  1.00  0.00           H
ATOM    110  HZ3 LYS A 590      29.890  27.520  30.690  1.00  0.00           H
ATOM    111  C   LYS A 590      33.210  31.050  31.950  1.00  0.00           C
ATOM    112  O   LYS A 590      34.060  30.340  31.400  1.00  0.00           O
ATOM    113  N   ARG A 591      33.260  32.350  31.900  1.00  0.00           N
ATOM    114  HN  ARG A 591      32.500  32.910  32.240  1.00  0.00           H
ATOM    115  CA  ARG A 591      34.170  33.020  30.910  1.00  0.00           C
ATOM    116  HA  ARG A 591      33.970  32.470  30.000  1.00  0.00           H
ATOM    117  CB  ARG A 591      33.670  34.490  30.700  1.00  0.00           C
ATOM    118  HB1 ARG A 591      34.550  35.100  30.400  1.00  0.00           H
ATOM    119  HB2 ARG A 591      33.300  34.910  31.650  1.00  0.00           H
ATOM    120  CG  ARG A 591      32.600  34.630  29.530  1.00  0.00           C
ATOM    121  HG1 ARG A 591      31.750  33.950  29.740  1.00  0.00           H
ATOM    122  HG2 ARG A 591      33.030  34.410  28.540  1.00  0.00           H
ATOM    123  CD  ARG A 591      32.150  36.110  29.540  1.00  0.00           C
ATOM    124  HD1 ARG A 591      32.860  36.960  29.540  1.00  0.00           H
ATOM    125  HD2 ARG A 591      31.540  36.240  30.460  1.00  0.00           H
ATOM    126  NE  ARG A 591      31.330  36.250  28.290  1.00  0.00           N
ATOM    127  HE  ARG A 591      31.630  35.690  27.510  1.00  0.00           H
ATOM    128  CZ  ARG A 591      30.770  37.340  27.860  1.00  0.00           C
ATOM    129  NH1 ARG A 591      30.630  38.410  28.630  1.00  0.00           N
ATOM    130 HH11 ARG A 591      30.180  39.200  28.200  1.00  0.00           H
ATOM    131 HH12 ARG A 591      30.730  38.280  29.620  1.00  0.00           H
ATOM    132  NH2 ARG A 591      30.440  37.450  26.610  1.00  0.00           N
ATOM    133 HH21 ARG A 591      30.690  36.690  26.020  1.00  0.00           H
ATOM    134 HH22 ARG A 591      30.100  38.340  26.300  1.00  0.00           H
ATOM    135  C   ARG A 591      35.590  32.860  31.140  1.00  0.00           C
ATOM    136  O   ARG A 591      36.400  32.710  30.240  1.00  0.00           O
ATOM    137  N   LYS A 592      35.960  32.840  32.440  1.00  0.00           N
ATOM    138  HN  LYS A 592      35.270  32.960  33.150  1.00  0.00           H
ATOM    139  CA  LYS A 592      37.300  32.650  32.880  1.00  0.00           C
ATOM    140  HA  LYS A 592      37.970  33.160  32.210  1.00  0.00           H
ATOM    141  CB  LYS A 592      37.460  33.220  34.290  1.00  0.00           C
ATOM    142  HB1 LYS A 592      38.500  33.000  34.620  1.00  0.00           H
ATOM    143  HB2 LYS A 592      36.740  32.710  34.970  1.00  0.00           H
ATOM    144  CG  LYS A 592      37.390  34.830  34.420  1.00  0.00           C
ATOM    145  HG1 LYS A 592      37.100  35.100  35.450  1.00  0.00           H
ATOM    146  HG2 LYS A 592      36.610  35.220  33.730  1.00  0.00           H
ATOM    147  CD  LYS A 592      38.730  35.430  33.940  1.00  0.00           C
ATOM    148  HD1 LYS A 592      38.870  35.220  32.860  1.00  0.00           H
ATOM    149  HD2 LYS A 592      39.530  35.020  34.580  1.00  0.00           H
ATOM    150  CE  LYS A 592      38.750  36.980  33.740  1.00  0.00           C
ATOM    151  HE1 LYS A 592      38.270  37.540  34.570  1.00  0.00           H
ATOM    152  HE2 LYS A 592      38.140  37.190  32.840  1.00  0.00           H
ATOM    153  NZ  LYS A 592      40.100  37.490  33.580  1.00  0.00           N
ATOM    154  HZ1 LYS A 592      40.670  37.200  34.400  1.00  0.00           H
ATOM    155  HZ2 LYS A 592      40.040  38.530  33.530  1.00  0.00           H
ATOM    156  HZ3 LYS A 592      40.520  37.200  32.680  1.00  0.00           H
ATOM    157  C   LYS A 592      37.780  31.220  32.820  1.00  0.00           C
ATOM    158  O   LYS A 592      39.010  31.000  32.740  1.00  0.00           O
ATOM    159  N   ALA A 593      36.840  30.210  32.930  1.00  0.00           N
ATOM    160  HN  ALA A 593      35.880  30.460  33.090  1.00  0.00           H
ATOM    161  CA  ALA A 593      37.140  28.790  32.890  1.00  0.00           C
ATOM    162  HA  ALA A 593      37.530  28.660  33.880  1.00  0.00           H
ATOM    163  CB  ALA A 593      35.810  28.020  32.850  1.00  0.00           C
ATOM    164  HB1 ALA A 593      35.290  28.270  31.910  1.00  0.00           H
ATOM    165  HB2 ALA A 593      35.230  28.420  33.730  1.00  0.00           H
ATOM    166  HB3 ALA A 593      35.990  26.920  32.910  1.00  0.00           H
ATOM    167  C   ALA A 593      38.150  28.170  31.900  1.00  0.00           C
ATOM    168  O   ALA A 593      38.950  27.400  32.370  1.00  0.00           O
ATOM    169  N   PRO A 594      38.160  28.280  30.590  1.00  0.00           N
ATOM    170  CD  PRO A 594      37.150  29.010  29.860  1.00  0.00           C
ATOM    171  HD1 PRO A 594      37.020  30.100  30.050  1.00  0.00           H
ATOM    172  HD2 PRO A 594      36.160  28.520  29.940  1.00  0.00           H
ATOM    173  CA  PRO A 594      39.130  27.560  29.790  1.00  0.00           C
ATOM    174  HA  PRO A 594      39.280  26.550  30.150  1.00  0.00           H
ATOM    175  CB  PRO A 594      38.510  27.550  28.360  1.00  0.00           C
ATOM    176  HB1 PRO A 594      38.010  26.580  28.160  1.00  0.00           H
ATOM    177  HB2 PRO A 594      39.270  27.630  27.560  1.00  0.00           H
ATOM    178  CG  PRO A 594      37.470  28.760  28.370  1.00  0.00           C
ATOM    179  HG1 PRO A 594      37.970  29.620  27.870  1.00  0.00           H
ATOM    180  HG2 PRO A 594      36.610  28.450  27.720  1.00  0.00           H
ATOM    181  C   PRO A 594      40.500  28.150  29.950  1.00  0.00           C
ATOM    182  O   PRO A 594      41.420  27.380  30.040  1.00  0.00           O
ATOM    183  N   PHE A 595      40.550  29.500  30.030  1.00  0.00           N
ATOM    184  HN  PHE A 595      39.720  30.030  30.130  1.00  0.00           H
ATOM    185  CA  PHE A 595      41.790  30.210  30.340  1.00  0.00           C
ATOM    186  HA  PHE A 595      42.500  29.920  29.580  1.00  0.00           H
ATOM    187  CB  PHE A 595      41.670  31.750  30.230  1.00  0.00           C
ATOM    188  HB1 PHE A 595      42.560  32.330  30.550  1.00  0.00           H
ATOM    189  HB2 PHE A 595      40.730  32.020  30.770  1.00  0.00           H
ATOM    190  CG  PHE A 595      41.530  32.260  28.820  1.00  0.00           C
ATOM    191  CD1 PHE A 595      42.610  32.300  27.910  1.00  0.00           C
ATOM    192  HD1 PHE A 595      43.520  31.820  28.200  1.00  0.00           H
ATOM    193  CE1 PHE A 595      42.480  32.740  26.580  1.00  0.00           C
ATOM    194  HE1 PHE A 595      43.240  32.590  25.830  1.00  0.00           H
ATOM    195  CZ  PHE A 595      41.260  33.100  26.070  1.00  0.00           C
ATOM    196  HZ  PHE A 595      41.110  33.400  25.030  1.00  0.00           H
ATOM    197  CD2 PHE A 595      40.330  32.750  28.290  1.00  0.00           C
ATOM    198  HD2 PHE A 595      39.470  32.830  28.940  1.00  0.00           H
ATOM    199  CE2 PHE A 595      40.220  33.060  26.930  1.00  0.00           C
ATOM    200  HE2 PHE A 595      39.270  33.470  26.640  1.00  0.00           H
ATOM    201  C   PHE A 595      42.410  29.800  31.600  1.00  0.00           C
ATOM    202  O   PHE A 595      43.610  29.540  31.690  1.00  0.00           O
ATOM    203  N   PHE A 596      41.580  29.580  32.650  1.00  0.00           N
ATOM    204  HN  PHE A 596      40.630  29.880  32.620  1.00  0.00           H
ATOM    205  CA  PHE A 596      41.970  28.850  33.870  1.00  0.00           C
ATOM    206  HA  PHE A 596      42.640  29.560  34.330  1.00  0.00           H
ATOM    207  CB  PHE A 596      40.720  28.720  34.870  1.00  0.00           C
ATOM    208  HB1 PHE A 596      39.810  28.490  34.280  1.00  0.00           H
ATOM    209  HB2 PHE A 596      40.530  29.700  35.370  1.00  0.00           H
ATOM    210  CG  PHE A 596      40.940  27.830  36.030  1.00  0.00           C
ATOM    211  CD1 PHE A 596      42.060  27.920  36.840  1.00  0.00           C
ATOM    212  HD1 PHE A 596      42.730  28.750  36.710  1.00  0.00           H
ATOM    213  CE1 PHE A 596      42.270  26.970  37.810  1.00  0.00           C
ATOM    214  HE1 PHE A 596      43.130  27.160  38.440  1.00  0.00           H
ATOM    215  CZ  PHE A 596      41.430  25.820  38.000  1.00  0.00           C
ATOM    216  HZ  PHE A 596      41.670  25.070  38.730  1.00  0.00           H
ATOM    217  CD2 PHE A 596      40.080  26.750  36.180  1.00  0.00           C
ATOM    218  HD2 PHE A 596      39.120  26.870  35.710  1.00  0.00           H
ATOM    219  CE2 PHE A 596      40.310  25.760  37.150  1.00  0.00           C
ATOM    220  HE2 PHE A 596      39.620  24.930  37.160  1.00  0.00           H
ATOM    221  C   PHE A 596      42.700  27.580  33.660  1.00  0.00           C
ATOM    222  O   PHE A 596      43.740  27.370  34.290  1.00  0.00           O
ATOM    223  N   LEU A 597      42.270  26.690  32.730  1.00  0.00           N
ATOM    224  HN  LEU A 597      41.450  26.740  32.160  1.00  0.00           H
ATOM    225  CA  LEU A 597      42.890  25.360  32.630  1.00  0.00           C
ATOM    226  HA  LEU A 597      43.120  24.910  33.580  1.00  0.00           H
ATOM    227  CB  LEU A 597      42.210  24.410  31.640  1.00  0.00           C
ATOM    228  HB1 LEU A 597      42.730  23.430  31.580  1.00  0.00           H
ATOM    229  HB2 LEU A 597      42.110  24.880  30.640  1.00  0.00           H
ATOM    230  CG  LEU A 597      40.730  24.060  32.040  1.00  0.00           C
ATOM    231  HG  LEU A 597      40.190  25.030  32.120  1.00  0.00           H
ATOM    232  CD1 LEU A 597      40.080  23.140  30.980  1.00  0.00           C
ATOM    233 HD11 LEU A 597      40.680  22.200  31.030  1.00  0.00           H
ATOM    234 HD12 LEU A 597      40.370  23.490  29.960  1.00  0.00           H
ATOM    235 HD13 LEU A 597      38.990  23.000  31.060  1.00  0.00           H
ATOM    236  CD2 LEU A 597      40.650  23.440  33.410  1.00  0.00           C
ATOM    237 HD21 LEU A 597      40.780  24.190  34.210  1.00  0.00           H
ATOM    238 HD22 LEU A 597      41.440  22.670  33.480  1.00  0.00           H
ATOM    239 HD23 LEU A 597      39.620  23.020  33.500  1.00  0.00           H
ATOM    240  C   LEU A 597      44.300  25.550  32.000  1.00  0.00           C
ATOM    241  O   LEU A 597      45.280  24.880  32.330  1.00  0.00           O
ATOM    242  N   SER A 598      44.370  26.610  31.180  1.00  0.00           N
ATOM    243  HN  SER A 598      43.520  27.060  30.930  1.00  0.00           H
ATOM    244  CA  SER A 598      45.610  27.190  30.610  1.00  0.00           C
ATOM    245  HA  SER A 598      46.210  26.400  30.190  1.00  0.00           H
ATOM    246  CB  SER A 598      45.320  28.140  29.390  1.00  0.00           C
ATOM    247  HB1 SER A 598      46.270  28.660  29.120  1.00  0.00           H
ATOM    248  HB2 SER A 598      44.540  28.920  29.510  1.00  0.00           H
ATOM    249  OG  SER A 598      44.840  27.370  28.260  1.00  0.00           O
ATOM    250  HG1 SER A 598      45.540  27.040  27.680  1.00  0.00           H
ATOM    251  C   SER A 598      46.530  27.860  31.630  1.00  0.00           C
ATOM    252  O   SER A 598      47.760  27.550  31.640  1.00  0.00           O
ATOM    253  N   ASP A 599      46.090  28.800  32.430  1.00  0.00           N
ATOM    254  HN  ASP A 599      45.140  29.070  32.270  1.00  0.00           H
ATOM    255  CA  ASP A 599      46.900  29.400  33.460  1.00  0.00           C
ATOM    256  HA  ASP A 599      47.750  29.970  33.140  1.00  0.00           H
ATOM    257  CB  ASP A 599      45.980  30.470  34.070  1.00  0.00           C
ATOM    258  HB1 ASP A 599      46.120  30.750  35.140  1.00  0.00           H
ATOM    259  HB2 ASP A 599      44.880  30.340  33.980  1.00  0.00           H
ATOM    260  CG  ASP A 599      46.060  31.840  33.380  1.00  0.00           C
ATOM    261  OD1 ASP A 599      45.360  32.880  33.780  1.00  0.00           O
ATOM    262  OD2 ASP A 599      46.760  32.020  32.360  1.00  0.00           O
ATOM    263  C   ASP A 599      47.310  28.480  34.610  1.00  0.00           C
ATOM    264  O   ASP A 599      48.370  28.440  35.170  1.00  0.00           O
ATOM    265  N   PHE A 600      46.430  27.510  35.030  1.00  0.00           N
ATOM    266  HN  PHE A 600      45.520  27.510  34.640  1.00  0.00           H
ATOM    267  CA  PHE A 600      46.770  26.430  35.920  1.00  0.00           C
ATOM    268  HA  PHE A 600      46.940  26.950  36.850  1.00  0.00           H
ATOM    269  CB  PHE A 600      45.430  25.590  36.200  1.00  0.00           C
ATOM    270  HB1 PHE A 600      45.210  25.090  35.230  1.00  0.00           H
ATOM    271  HB2 PHE A 600      44.570  26.260  36.440  1.00  0.00           H
ATOM    272  CG  PHE A 600      45.510  24.600  37.290  1.00  0.00           C
ATOM    273  CD1 PHE A 600      44.540  23.650  37.230  1.00  0.00           C
ATOM    274  HD1 PHE A 600      43.930  23.550  36.340  1.00  0.00           H
ATOM    275  CE1 PHE A 600      44.470  22.650  38.170  1.00  0.00           C
ATOM    276  HE1 PHE A 600      43.690  21.920  38.020  1.00  0.00           H
ATOM    277  CZ  PHE A 600      45.310  22.670  39.270  1.00  0.00           C
ATOM    278  HZ  PHE A 600      45.190  21.930  40.050  1.00  0.00           H
ATOM    279  CD2 PHE A 600      46.220  24.800  38.450  1.00  0.00           C
ATOM    280  HD2 PHE A 600      46.900  25.640  38.530  1.00  0.00           H
ATOM    281  CE2 PHE A 600      46.150  23.820  39.430  1.00  0.00           C
ATOM    282  HE2 PHE A 600      46.740  23.950  40.320  1.00  0.00           H
ATOM    283  C   PHE A 600      47.940  25.580  35.440  1.00  0.00           C
ATOM    284  O   PHE A 600      48.910  25.200  36.120  1.00  0.00           O
ATOM    285  N   LYS A 601      47.990  25.260  34.150  1.00  0.00           N
ATOM    286  HN  LYS A 601      47.240  25.540  33.560  1.00  0.00           H
ATOM    287  CA  LYS A 601      49.140  24.630  33.450  1.00  0.00           C
ATOM    288  HA  LYS A 601      49.520  23.820  34.060  1.00  0.00           H
ATOM    289  CB  LYS A 601      48.740  24.170  32.010  1.00  0.00           C
ATOM    290  HB1 LYS A 601      48.330  25.010  31.410  1.00  0.00           H
ATOM    291  HB2 LYS A 601      47.870  23.500  32.200  1.00  0.00           H
ATOM    292  CG  LYS A 601      49.750  23.710  31.020  1.00  0.00           C
ATOM    293  HG1 LYS A 601      50.440  24.520  30.700  1.00  0.00           H
ATOM    294  HG2 LYS A 601      49.150  23.400  30.130  1.00  0.00           H
ATOM    295  CD  LYS A 601      50.510  22.520  31.620  1.00  0.00           C
ATOM    296  HD1 LYS A 601      51.180  22.820  32.460  1.00  0.00           H
ATOM    297  HD2 LYS A 601      51.170  22.110  30.810  1.00  0.00           H
ATOM    298  CE  LYS A 601      49.730  21.280  32.160  1.00  0.00           C
ATOM    299  HE1 LYS A 601      48.950  21.650  32.860  1.00  0.00           H
ATOM    300  HE2 LYS A 601      50.510  20.580  32.520  1.00  0.00           H
ATOM    301  NZ  LYS A 601      48.950  20.490  31.120  1.00  0.00           N
ATOM    302  HZ1 LYS A 601      49.520  20.460  30.230  1.00  0.00           H
ATOM    303  HZ2 LYS A 601      48.060  20.930  30.810  1.00  0.00           H
ATOM    304  HZ3 LYS A 601      48.790  19.520  31.440  1.00  0.00           H
ATOM    305  C   LYS A 601      50.390  25.560  33.490  1.00  0.00           C
ATOM    306  O   LYS A 601      51.490  25.180  33.720  1.00  0.00           O
ATOM    307  N   ASP A 602      50.170  26.930  33.340  1.00  0.00           N
ATOM    308  HN  ASP A 602      49.250  27.160  33.060  1.00  0.00           H
ATOM    309  CA  ASP A 602      51.400  27.820  33.330  1.00  0.00           C
ATOM    310  HA  ASP A 602      52.190  27.320  32.810  1.00  0.00           H
ATOM    311  CB  ASP A 602      51.090  29.210  32.710  1.00  0.00           C
ATOM    312  HB1 ASP A 602      51.930  29.940  32.810  1.00  0.00           H
ATOM    313  HB2 ASP A 602      50.250  29.770  33.190  1.00  0.00           H
ATOM    314  CG  ASP A 602      50.900  29.160  31.170  1.00  0.00           C
ATOM    315  OD1 ASP A 602      50.300  30.120  30.580  1.00  0.00           O
ATOM    316  OD2 ASP A 602      51.440  28.210  30.570  1.00  0.00           O
ATOM    317  C   ASP A 602      51.980  28.000  34.680  1.00  0.00           C
ATOM    318  O   ASP A 602      53.180  28.340  34.850  1.00  0.00           O
ATOM    319  N   ALA A 603      51.080  27.810  35.710  1.00  0.00           N
ATOM    320  HN  ALA A 603      50.170  27.470  35.510  1.00  0.00           H
ATOM    321  CA  ALA A 603      51.370  27.970  37.110  1.00  0.00           C
ATOM    322  HA  ALA A 603      51.730  28.970  37.370  1.00  0.00           H
ATOM    323  CB  ALA A 603      50.120  27.670  38.000  1.00  0.00           C
ATOM    324  HB1 ALA A 603      50.030  28.100  39.020  1.00  0.00           H
ATOM    325  HB2 ALA A 603      50.100  26.570  38.080  1.00  0.00           H
ATOM    326  HB3 ALA A 603      49.200  27.920  37.420  1.00  0.00           H
ATOM    327  C   ALA A 603      52.470  27.020  37.650  1.00  0.00           C
ATOM    328  O   ALA A 603      53.160  27.320  38.620  1.00  0.00           O
ATOM    329  N   LEU A 604      52.700  25.850  36.960  1.00  0.00           N
ATOM    330  HN  LEU A 604      51.960  25.580  36.360  1.00  0.00           H
ATOM    331  CA  LEU A 604      53.750  24.880  37.070  1.00  0.00           C
ATOM    332  HA  LEU A 604      53.800  24.470  38.060  1.00  0.00           H
ATOM    333  CB  LEU A 604      53.550  23.680  36.060  1.00  0.00           C
ATOM    334  HB1 LEU A 604      54.480  23.080  36.080  1.00  0.00           H
ATOM    335  HB2 LEU A 604      53.510  24.250  35.100  1.00  0.00           H
ATOM    336  CG  LEU A 604      52.130  23.080  36.210  1.00  0.00           C
ATOM    337  HG  LEU A 604      51.500  23.900  35.830  1.00  0.00           H
ATOM    338  CD1 LEU A 604      52.200  21.800  35.320  1.00  0.00           C
ATOM    339 HD11 LEU A 604      52.500  22.010  34.270  1.00  0.00           H
ATOM    340 HD12 LEU A 604      51.140  21.450  35.220  1.00  0.00           H
ATOM    341 HD13 LEU A 604      52.720  20.880  35.640  1.00  0.00           H
ATOM    342  CD2 LEU A 604      51.770  22.670  37.660  1.00  0.00           C
ATOM    343 HD21 LEU A 604      51.050  21.820  37.720  1.00  0.00           H
ATOM    344 HD22 LEU A 604      51.420  23.500  38.310  1.00  0.00           H
ATOM    345 HD23 LEU A 604      52.700  22.280  38.110  1.00  0.00           H
ATOM    346  C   LEU A 604      55.180  25.510  36.840  1.00  0.00           C
ATOM    347  O   LEU A 604      56.100  25.420  37.650  1.00  0.00           O
ATOM    348  N   SER A 605      55.370  26.380  35.790  1.00  0.00           N
ATOM    349  HN  SER A 605      54.640  26.500  35.110  1.00  0.00           H
ATOM    350  CA  SER A 605      56.750  26.960  35.650  1.00  0.00           C
ATOM    351  HA  SER A 605      57.490  26.290  36.080  1.00  0.00           H
ATOM    352  CB  SER A 605      57.130  27.110  34.120  1.00  0.00           C
ATOM    353  HB1 SER A 605      56.400  27.810  33.640  1.00  0.00           H
ATOM    354  HB2 SER A 605      56.940  26.120  33.650  1.00  0.00           H
ATOM    355  OG  SER A 605      58.540  27.450  34.000  1.00  0.00           O
ATOM    356  HG1 SER A 605      58.970  26.830  34.600  1.00  0.00           H
ATOM    357  C   SER A 605      56.750  28.390  36.240  1.00  0.00           C
ATOM    358  O   SER A 605      57.770  29.060  36.340  1.00  0.00           O
ATOM    359  N   LEU A 606      55.690  28.790  36.900  1.00  0.00           N
ATOM    360  HN  LEU A 606      54.830  28.260  36.980  1.00  0.00           H
ATOM    361  CA  LEU A 606      55.680  30.030  37.620  1.00  0.00           C
ATOM    362  HA  LEU A 606      56.510  30.660  37.300  1.00  0.00           H
ATOM    363  CB  LEU A 606      54.310  30.720  37.360  1.00  0.00           C
ATOM    364  HB1 LEU A 606      53.520  30.160  37.880  1.00  0.00           H
ATOM    365  HB2 LEU A 606      54.120  30.610  36.270  1.00  0.00           H
ATOM    366  CG  LEU A 606      54.240  32.180  37.470  1.00  0.00           C
ATOM    367  HG  LEU A 606      54.560  32.470  38.500  1.00  0.00           H
ATOM    368  CD1 LEU A 606      55.190  32.890  36.460  1.00  0.00           C
ATOM    369 HD11 LEU A 606      54.920  32.560  35.440  1.00  0.00           H
ATOM    370 HD12 LEU A 606      56.210  32.460  36.550  1.00  0.00           H
ATOM    371 HD13 LEU A 606      55.180  34.000  36.530  1.00  0.00           H
ATOM    372  CD2 LEU A 606      52.790  32.760  37.100  1.00  0.00           C
ATOM    373 HD21 LEU A 606      52.830  33.820  37.450  1.00  0.00           H
ATOM    374 HD22 LEU A 606      51.970  32.200  37.580  1.00  0.00           H
ATOM    375 HD23 LEU A 606      52.700  32.800  35.990  1.00  0.00           H
ATOM    376  C   LEU A 606      55.960  29.810  39.070  1.00  0.00           C
ATOM    377  O   LEU A 606      55.470  28.910  39.720  1.00  0.00           O
ATOM    378  N   GLN A 607      56.830  30.690  39.640  1.00  0.00           N
ATOM    379  HN  GLN A 607      57.190  31.380  39.010  1.00  0.00           H
ATOM    380  CA  GLN A 607      57.280  30.780  41.010  1.00  0.00           C
ATOM    381  HA  GLN A 607      57.520  29.760  41.280  1.00  0.00           H
ATOM    382  CB  GLN A 607      58.550  31.620  41.100  1.00  0.00           C
ATOM    383  HB1 GLN A 607      59.370  31.140  40.510  1.00  0.00           H
ATOM    384  HB2 GLN A 607      58.930  31.770  42.130  1.00  0.00           H
ATOM    385  CG  GLN A 607      58.480  33.080  40.640  1.00  0.00           C
ATOM    386  HG1 GLN A 607      59.320  33.750  40.930  1.00  0.00           H
ATOM    387  HG2 GLN A 607      57.680  33.550  41.250  1.00  0.00           H
ATOM    388  CD  GLN A 607      58.260  33.530  39.180  1.00  0.00           C
ATOM    389  OE1 GLN A 607      58.620  32.780  38.290  1.00  0.00           O
ATOM    390  NE2 GLN A 607      57.590  34.670  38.990  1.00  0.00           N
ATOM    391 HE21 GLN A 607      57.430  35.010  38.060  1.00  0.00           H
ATOM    392 HE22 GLN A 607      57.290  35.250  39.760  1.00  0.00           H
ATOM    393  C   GLN A 607      56.210  31.100  42.050  1.00  0.00           C
ATOM    394  O   GLN A 607      56.330  31.880  42.980  1.00  0.00           O
ATOM    395  N   CYS A 608      55.060  30.430  41.870  1.00  0.00           N
ATOM    396  HN  CYS A 608      55.030  29.800  41.100  1.00  0.00           H
ATOM    397  CA  CYS A 608      53.940  30.480  42.760  1.00  0.00           C
ATOM    398  HA  CYS A 608      53.650  31.520  42.780  1.00  0.00           H
ATOM    399  CB  CYS A 608      52.830  29.550  42.130  1.00  0.00           C
ATOM    400  HB1 CYS A 608      51.950  29.710  42.800  1.00  0.00           H
ATOM    401  HB2 CYS A 608      53.200  28.500  42.080  1.00  0.00           H
ATOM    402  SG  CYS A 608      52.190  29.970  40.440  1.00  0.00           S
ATOM    403  HG1 CYS A 608      52.970  29.230  39.670  1.00  0.00           H
ATOM    404  C   CYS A 608      54.200  30.090  44.280  1.00  0.00           C
ATOM    405  O   CYS A 608      53.760  30.830  45.160  1.00  0.00           O
ATOM    406  N   LEU A 609      54.950  29.000  44.630  1.00  0.00           N
ATOM    407  HN  LEU A 609      55.350  28.440  43.910  1.00  0.00           H
ATOM    408  CA  LEU A 609      55.310  28.660  46.000  1.00  0.00           C
ATOM    409  HA  LEU A 609      54.440  28.560  46.620  1.00  0.00           H
ATOM    410  CB  LEU A 609      56.220  27.370  45.960  1.00  0.00           C
ATOM    411  HB1 LEU A 609      57.130  27.530  45.360  1.00  0.00           H
ATOM    412  HB2 LEU A 609      55.700  26.540  45.440  1.00  0.00           H
ATOM    413  CG  LEU A 609      56.820  27.030  47.350  1.00  0.00           C
ATOM    414  HG  LEU A 609      57.430  27.880  47.700  1.00  0.00           H
ATOM    415  CD1 LEU A 609      55.760  26.620  48.420  1.00  0.00           C
ATOM    416 HD11 LEU A 609      55.110  25.830  48.010  1.00  0.00           H
ATOM    417 HD12 LEU A 609      55.260  27.580  48.700  1.00  0.00           H
ATOM    418 HD13 LEU A 609      56.270  26.250  49.330  1.00  0.00           H
ATOM    419  CD2 LEU A 609      57.750  25.810  47.130  1.00  0.00           C
ATOM    420 HD21 LEU A 609      58.140  25.410  48.100  1.00  0.00           H
ATOM    421 HD22 LEU A 609      58.620  26.050  46.480  1.00  0.00           H
ATOM    422 HD23 LEU A 609      57.210  25.020  46.580  1.00  0.00           H
ATOM    423  C   LEU A 609      56.030  29.780  46.710  1.00  0.00           C
ATOM    424  O   LEU A 609      55.600  30.290  47.770  1.00  0.00           O
ATOM    425  N   ALA A 610      57.100  30.330  46.070  1.00  0.00           N
ATOM    426  HN  ALA A 610      57.550  30.020  45.240  1.00  0.00           H
ATOM    427  CA  ALA A 610      57.840  31.580  46.660  1.00  0.00           C
ATOM    428  HA  ALA A 610      58.140  31.420  47.690  1.00  0.00           H
ATOM    429  CB  ALA A 610      59.190  31.850  45.860  1.00  0.00           C
ATOM    430  HB1 ALA A 610      59.650  32.810  46.190  1.00  0.00           H
ATOM    431  HB2 ALA A 610      58.970  31.890  44.770  1.00  0.00           H
ATOM    432  HB3 ALA A 610      59.900  31.020  45.960  1.00  0.00           H
ATOM    433  C   ALA A 610      56.890  32.740  46.800  1.00  0.00           C
ATOM    434  O   ALA A 610      56.780  33.390  47.870  1.00  0.00           O
ATOM    435  N   SER A 611      56.040  32.930  45.730  1.00  0.00           N
ATOM    436  HN  SER A 611      56.080  32.360  44.910  1.00  0.00           H
ATOM    437  CA  SER A 611      55.140  34.130  45.810  1.00  0.00           C
ATOM    438  HA  SER A 611      55.690  35.020  46.070  1.00  0.00           H
ATOM    439  CB  SER A 611      54.320  34.330  44.420  1.00  0.00           C
ATOM    440  HB1 SER A 611      53.720  35.260  44.470  1.00  0.00           H
ATOM    441  HB2 SER A 611      53.670  33.440  44.290  1.00  0.00           H
ATOM    442  OG  SER A 611      55.180  34.530  43.280  1.00  0.00           O
ATOM    443  HG1 SER A 611      55.600  33.680  43.180  1.00  0.00           H
ATOM    444  C   SER A 611      54.060  34.050  46.940  1.00  0.00           C
ATOM    445  O   SER A 611      53.810  34.980  47.730  1.00  0.00           O
ATOM    446  N   ILE A 612      53.510  32.870  47.230  1.00  0.00           N
ATOM    447  HN  ILE A 612      53.750  32.140  46.610  1.00  0.00           H
ATOM    448  CA  ILE A 612      52.770  32.560  48.430  1.00  0.00           C
ATOM    449  HA  ILE A 612      51.890  33.170  48.340  1.00  0.00           H
ATOM    450  CB  ILE A 612      52.240  31.120  48.370  1.00  0.00           C
ATOM    451  HB  ILE A 612      53.090  30.420  48.180  1.00  0.00           H
ATOM    452  CG2 ILE A 612      51.550  30.630  49.630  1.00  0.00           C
ATOM    453 HG21 ILE A 612      52.240  30.670  50.500  1.00  0.00           H
ATOM    454 HG22 ILE A 612      51.180  29.600  49.420  1.00  0.00           H
ATOM    455 HG23 ILE A 612      50.730  31.330  49.900  1.00  0.00           H
ATOM    456  CG1 ILE A 612      51.300  30.890  47.170  1.00  0.00           C
ATOM    457 HG11 ILE A 612      51.580  31.420  46.240  1.00  0.00           H
ATOM    458 HG12 ILE A 612      50.250  31.190  47.360  1.00  0.00           H
ATOM    459  CD  ILE A 612      51.260  29.420  46.750  1.00  0.00           C
ATOM    460  HD1 ILE A 612      50.920  29.250  45.700  1.00  0.00           H
ATOM    461  HD2 ILE A 612      50.580  28.980  47.530  1.00  0.00           H
ATOM    462  HD3 ILE A 612      52.230  28.890  46.820  1.00  0.00           H
ATOM    463  C   ILE A 612      53.390  32.880  49.770  1.00  0.00           C
ATOM    464  O   ILE A 612      52.770  33.610  50.510  1.00  0.00           O
ATOM    465  N   LEU A 613      54.600  32.360  50.030  1.00  0.00           N
ATOM    466  HN  LEU A 613      55.120  31.820  49.370  1.00  0.00           H
ATOM    467  CA  LEU A 613      55.110  32.620  51.420  1.00  0.00           C
ATOM    468  HA  LEU A 613      54.340  32.320  52.110  1.00  0.00           H
ATOM    469  CB  LEU A 613      56.510  31.850  51.670  1.00  0.00           C
ATOM    470  HB1 LEU A 613      56.720  31.710  52.760  1.00  0.00           H
ATOM    471  HB2 LEU A 613      57.380  32.460  51.340  1.00  0.00           H
ATOM    472  CG  LEU A 613      56.560  30.410  51.110  1.00  0.00           C
ATOM    473  HG  LEU A 613      56.500  30.460  50.000  1.00  0.00           H
ATOM    474  CD1 LEU A 613      57.950  29.730  51.340  1.00  0.00           C
ATOM    475 HD11 LEU A 613      57.950  28.660  51.000  1.00  0.00           H
ATOM    476 HD12 LEU A 613      58.150  29.760  52.430  1.00  0.00           H
ATOM    477 HD13 LEU A 613      58.820  30.290  50.950  1.00  0.00           H
ATOM    478  CD2 LEU A 613      55.460  29.600  51.760  1.00  0.00           C
ATOM    479 HD21 LEU A 613      55.480  29.640  52.870  1.00  0.00           H
ATOM    480 HD22 LEU A 613      55.470  28.540  51.420  1.00  0.00           H
ATOM    481 HD23 LEU A 613      54.460  29.930  51.420  1.00  0.00           H
ATOM    482  C   LEU A 613      55.340  34.050  51.870  1.00  0.00           C
ATOM    483  O   LEU A 613      55.050  34.450  53.000  1.00  0.00           O
ATOM    484  N   PHE A 614      55.910  34.880  50.990  1.00  0.00           N
ATOM    485  HN  PHE A 614      56.280  34.450  50.160  1.00  0.00           H
ATOM    486  CA  PHE A 614      56.190  36.310  50.990  1.00  0.00           C
ATOM    487  HA  PHE A 614      56.890  36.450  51.790  1.00  0.00           H
ATOM    488  CB  PHE A 614      56.780  36.750  49.580  1.00  0.00           C
ATOM    489  HB1 PHE A 614      56.120  36.290  48.810  1.00  0.00           H
ATOM    490  HB2 PHE A 614      57.730  36.210  49.430  1.00  0.00           H
ATOM    491  CG  PHE A 614      56.930  38.290  49.410  1.00  0.00           C
ATOM    492  CD1 PHE A 614      57.260  39.170  50.480  1.00  0.00           C
ATOM    493  HD1 PHE A 614      57.320  38.800  51.490  1.00  0.00           H
ATOM    494  CE1 PHE A 614      57.360  40.540  50.160  1.00  0.00           C
ATOM    495  HE1 PHE A 614      57.460  41.290  50.930  1.00  0.00           H
ATOM    496  CZ  PHE A 614      57.190  41.070  48.810  1.00  0.00           C
ATOM    497  HZ  PHE A 614      57.280  42.140  48.660  1.00  0.00           H
ATOM    498  CD2 PHE A 614      56.860  38.800  48.080  1.00  0.00           C
ATOM    499  HD2 PHE A 614      56.620  38.140  47.250  1.00  0.00           H
ATOM    500  CE2 PHE A 614      56.930  40.220  47.760  1.00  0.00           C
ATOM    501  HE2 PHE A 614      56.860  40.530  46.730  1.00  0.00           H
ATOM    502  C   PHE A 614      54.980  37.090  51.410  1.00  0.00           C
ATOM    503  O   PHE A 614      55.020  37.750  52.430  1.00  0.00           O
ATOM    504  N   LEU A 615      53.850  37.020  50.710  1.00  0.00           N
ATOM    505  HN  LEU A 615      53.900  36.540  49.840  1.00  0.00           H
ATOM    506  CA  LEU A 615      52.750  37.900  50.910  1.00  0.00           C
ATOM    507  HA  LEU A 615      53.100  38.890  51.150  1.00  0.00           H
ATOM    508  CB  LEU A 615      51.900  37.810  49.660  1.00  0.00           C
ATOM    509  HB1 LEU A 615      50.950  38.360  49.810  1.00  0.00           H
ATOM    510  HB2 LEU A 615      51.590  36.750  49.510  1.00  0.00           H
ATOM    511  CG  LEU A 615      52.630  38.260  48.370  1.00  0.00           C
ATOM    512  HG  LEU A 615      53.720  38.060  48.400  1.00  0.00           H
ATOM    513  CD1 LEU A 615      52.010  37.760  47.060  1.00  0.00           C
ATOM    514 HD11 LEU A 615      51.910  36.650  46.980  1.00  0.00           H
ATOM    515 HD12 LEU A 615      52.630  38.030  46.180  1.00  0.00           H
ATOM    516 HD13 LEU A 615      50.970  38.160  46.990  1.00  0.00           H
ATOM    517  CD2 LEU A 615      52.500  39.780  48.290  1.00  0.00           C
ATOM    518 HD21 LEU A 615      53.110  40.110  47.430  1.00  0.00           H
ATOM    519 HD22 LEU A 615      52.850  40.250  49.240  1.00  0.00           H
ATOM    520 HD23 LEU A 615      51.430  40.070  48.210  1.00  0.00           H
ATOM    521  C   LEU A 615      51.930  37.440  52.030  1.00  0.00           C
ATOM    522  O   LEU A 615      51.280  38.270  52.700  1.00  0.00           O
ATOM    523  N   TYR A 616      51.840  36.140  52.260  1.00  0.00           N
ATOM    524  HN  TYR A 616      52.260  35.560  51.570  1.00  0.00           H
ATOM    525  CA  TYR A 616      51.210  35.700  53.480  1.00  0.00           C
ATOM    526  HA  TYR A 616      50.260  36.200  53.560  1.00  0.00           H
ATOM    527  CB  TYR A 616      51.030  34.120  53.430  1.00  0.00           C
ATOM    528  HB1 TYR A 616      51.800  33.560  52.840  1.00  0.00           H
ATOM    529  HB2 TYR A 616      50.050  33.860  52.990  1.00  0.00           H
ATOM    530  CG  TYR A 616      50.860  33.510  54.760  1.00  0.00           C
ATOM    531  CD1 TYR A 616      49.720  33.700  55.530  1.00  0.00           C
ATOM    532  HD1 TYR A 616      49.010  34.440  55.210  1.00  0.00           H
ATOM    533  CE1 TYR A 616      49.530  33.020  56.780  1.00  0.00           C
ATOM    534  HE1 TYR A 616      48.710  33.290  57.430  1.00  0.00           H
ATOM    535  CZ  TYR A 616      50.540  32.210  57.270  1.00  0.00           C
ATOM    536  OH  TYR A 616      50.300  31.410  58.430  1.00  0.00           O
ATOM    537  HH  TYR A 616      49.540  31.790  58.910  1.00  0.00           H
ATOM    538  CD2 TYR A 616      51.840  32.630  55.280  1.00  0.00           C
ATOM    539  HD2 TYR A 616      52.800  32.490  54.780  1.00  0.00           H
ATOM    540  CE2 TYR A 616      51.700  32.010  56.460  1.00  0.00           C
ATOM    541  HE2 TYR A 616      52.510  31.390  56.800  1.00  0.00           H
ATOM    542  C   TYR A 616      51.990  36.230  54.710  1.00  0.00           C
ATOM    543  O   TYR A 616      51.390  36.900  55.580  1.00  0.00           O
ATOM    544  N   CYS A 617      53.330  36.080  54.750  1.00  0.00           N
ATOM    545  HN  CYS A 617      53.770  35.510  54.060  1.00  0.00           H
ATOM    546  CA  CYS A 617      54.070  36.670  55.830  1.00  0.00           C
ATOM    547  HA  CYS A 617      53.760  36.300  56.800  1.00  0.00           H
ATOM    548  CB  CYS A 617      55.530  36.260  55.690  1.00  0.00           C
ATOM    549  HB1 CYS A 617      56.190  36.910  56.310  1.00  0.00           H
ATOM    550  HB2 CYS A 617      55.950  36.470  54.680  1.00  0.00           H
ATOM    551  SG  CYS A 617      55.870  34.530  56.030  1.00  0.00           S
ATOM    552  HG1 CYS A 617      55.380  34.040  54.900  1.00  0.00           H
ATOM    553  C   CYS A 617      54.030  38.230  55.920  1.00  0.00           C
ATOM    554  O   CYS A 617      54.230  38.900  56.970  1.00  0.00           O
ATOM    555  N   ALA A 618      53.660  38.920  54.830  1.00  0.00           N
ATOM    556  HN  ALA A 618      53.640  38.550  53.910  1.00  0.00           H
ATOM    557  CA  ALA A 618      53.730  40.370  54.900  1.00  0.00           C
ATOM    558  HA  ALA A 618      54.460  40.750  55.610  1.00  0.00           H
ATOM    559  CB  ALA A 618      53.930  41.030  53.510  1.00  0.00           C
ATOM    560  HB1 ALA A 618      53.260  40.650  52.700  1.00  0.00           H
ATOM    561  HB2 ALA A 618      54.970  40.710  53.220  1.00  0.00           H
ATOM    562  HB3 ALA A 618      53.850  42.120  53.660  1.00  0.00           H
ATOM    563  C   ALA A 618      52.390  40.780  55.510  1.00  0.00           C
ATOM    564  O   ALA A 618      52.360  41.730  56.310  1.00  0.00           O
ATOM    565  N   CYS A 619      51.210  40.070  55.210  1.00  0.00           N
ATOM    566  HN  CYS A 619      51.260  39.260  54.620  1.00  0.00           H
ATOM    567  CA  CYS A 619      49.910  40.610  55.600  1.00  0.00           C
ATOM    568  HA  CYS A 619      49.860  41.690  55.680  1.00  0.00           H
ATOM    569  CB  CYS A 619      48.900  40.310  54.440  1.00  0.00           C
ATOM    570  HB1 CYS A 619      48.850  39.220  54.290  1.00  0.00           H
ATOM    571  HB2 CYS A 619      49.420  40.800  53.590  1.00  0.00           H
ATOM    572  SG  CYS A 619      47.240  40.980  54.590  1.00  0.00           S
ATOM    573  HG1 CYS A 619      46.740  40.040  53.800  1.00  0.00           H
ATOM    574  C   CYS A 619      49.430  40.110  56.930  1.00  0.00           C
ATOM    575  O   CYS A 619      48.630  40.800  57.590  1.00  0.00           O
ATOM    576  N   MET A 620      50.000  39.020  57.480  1.00  0.00           N
ATOM    577  HN  MET A 620      50.560  38.480  56.870  1.00  0.00           H
ATOM    578  CA  MET A 620      49.650  38.430  58.740  1.00  0.00           C
ATOM    579  HA  MET A 620      48.720  37.910  58.540  1.00  0.00           H
ATOM    580  CB  MET A 620      50.790  37.370  59.040  1.00  0.00           C
ATOM    581  HB1 MET A 620      51.260  37.600  60.020  1.00  0.00           H
ATOM    582  HB2 MET A 620      51.640  37.580  58.360  1.00  0.00           H
ATOM    583  CG  MET A 620      50.440  35.870  58.830  1.00  0.00           C
ATOM    584  HG1 MET A 620      51.360  35.260  58.950  1.00  0.00           H
ATOM    585  HG2 MET A 620      50.170  35.600  57.790  1.00  0.00           H
ATOM    586  SD  MET A 620      49.190  35.220  59.950  1.00  0.00           S
ATOM    587  CE  MET A 620      50.470  34.840  61.220  1.00  0.00           C
ATOM    588  HE1 MET A 620      51.160  34.120  60.720  1.00  0.00           H
ATOM    589  HE2 MET A 620      50.170  34.250  62.120  1.00  0.00           H
ATOM    590  HE3 MET A 620      51.190  35.660  61.430  1.00  0.00           H
ATOM    591  C   MET A 620      49.410  39.490  59.910  1.00  0.00           C
ATOM    592  O   MET A 620      48.330  39.780  60.390  1.00  0.00           O
ATOM    593  N   SER A 621      50.590  40.140  60.300  1.00  0.00           N
ATOM    594  HN  SER A 621      51.440  39.980  59.800  1.00  0.00           H
ATOM    595  CA  SER A 621      50.640  41.150  61.460  1.00  0.00           C
ATOM    596  HA  SER A 621      50.220  40.590  62.280  1.00  0.00           H
ATOM    597  CB  SER A 621      52.080  41.480  61.860  1.00  0.00           C
ATOM    598  HB1 SER A 621      52.570  42.120  61.090  1.00  0.00           H
ATOM    599  HB2 SER A 621      52.510  40.480  62.050  1.00  0.00           H
ATOM    600  OG  SER A 621      52.110  42.370  62.990  1.00  0.00           O
ATOM    601  HG1 SER A 621      52.110  41.750  63.720  1.00  0.00           H
ATOM    602  C   SER A 621      49.770  42.380  61.360  1.00  0.00           C
ATOM    603  O   SER A 621      49.150  42.800  62.370  1.00  0.00           O
ATOM    604  N   PRO A 622      49.530  43.040  60.200  1.00  0.00           N
ATOM    605  CD  PRO A 622      50.520  43.170  59.120  1.00  0.00           C
ATOM    606  HD1 PRO A 622      50.410  42.280  58.460  1.00  0.00           H
ATOM    607  HD2 PRO A 622      51.540  43.240  59.530  1.00  0.00           H
ATOM    608  CA  PRO A 622      48.460  43.980  59.910  1.00  0.00           C
ATOM    609  HA  PRO A 622      48.630  44.700  60.700  1.00  0.00           H
ATOM    610  CB  PRO A 622      48.610  44.610  58.550  1.00  0.00           C
ATOM    611  HB1 PRO A 622      48.260  45.660  58.490  1.00  0.00           H
ATOM    612  HB2 PRO A 622      48.110  44.020  57.770  1.00  0.00           H
ATOM    613  CG  PRO A 622      50.100  44.440  58.420  1.00  0.00           C
ATOM    614  HG1 PRO A 622      50.360  44.370  57.340  1.00  0.00           H
ATOM    615  HG2 PRO A 622      50.740  45.270  58.790  1.00  0.00           H
ATOM    616  C   PRO A 622      47.100  43.450  60.290  1.00  0.00           C
ATOM    617  O   PRO A 622      46.340  44.160  60.980  1.00  0.00           O
ATOM    618  N   VAL A 623      46.740  42.220  59.830  1.00  0.00           N
ATOM    619  HN  VAL A 623      47.340  41.710  59.230  1.00  0.00           H
ATOM    620  CA  VAL A 623      45.360  41.690  60.120  1.00  0.00           C
ATOM    621  HA  VAL A 623      44.620  42.430  59.860  1.00  0.00           H
ATOM    622  CB  VAL A 623      45.030  40.400  59.360  1.00  0.00           C
ATOM    623  HB  VAL A 623      45.860  39.680  59.440  1.00  0.00           H
ATOM    624  CG1 VAL A 623      43.730  39.730  59.850  1.00  0.00           C
ATOM    625 HG11 VAL A 623      43.370  38.940  59.170  1.00  0.00           H
ATOM    626 HG12 VAL A 623      42.960  40.480  60.130  1.00  0.00           H
ATOM    627 HG13 VAL A 623      43.880  39.150  60.780  1.00  0.00           H
ATOM    628  CG2 VAL A 623      44.980  40.800  57.830  1.00  0.00           C
ATOM    629 HG21 VAL A 623      44.790  39.870  57.250  1.00  0.00           H
ATOM    630 HG22 VAL A 623      46.000  41.150  57.540  1.00  0.00           H
ATOM    631 HG23 VAL A 623      44.120  41.470  57.640  1.00  0.00           H
ATOM    632  C   VAL A 623      45.160  41.490  61.630  1.00  0.00           C
ATOM    633  O   VAL A 623      44.110  41.780  62.220  1.00  0.00           O
ATOM    634  N   ILE A 624      46.220  40.940  62.260  1.00  0.00           N
ATOM    635  HN  ILE A 624      47.030  40.650  61.750  1.00  0.00           H
ATOM    636  CA  ILE A 624      46.290  40.680  63.700  1.00  0.00           C
ATOM    637  HA  ILE A 624      45.390  40.130  63.950  1.00  0.00           H
ATOM    638  CB  ILE A 624      47.470  39.720  64.080  1.00  0.00           C
ATOM    639  HB  ILE A 624      48.340  40.190  63.590  1.00  0.00           H
ATOM    640  CG2 ILE A 624      47.640  39.580  65.620  1.00  0.00           C
ATOM    641 HG21 ILE A 624      46.720  39.150  66.030  1.00  0.00           H
ATOM    642 HG22 ILE A 624      47.800  40.610  66.020  1.00  0.00           H
ATOM    643 HG23 ILE A 624      48.450  38.850  65.840  1.00  0.00           H
ATOM    644  CG1 ILE A 624      47.200  38.370  63.320  1.00  0.00           C
ATOM    645 HG11 ILE A 624      46.790  38.510  62.300  1.00  0.00           H
ATOM    646 HG12 ILE A 624      46.410  37.890  63.930  1.00  0.00           H
ATOM    647  CD  ILE A 624      48.390  37.360  63.190  1.00  0.00           C
ATOM    648  HD1 ILE A 624      49.390  37.820  63.150  1.00  0.00           H
ATOM    649  HD2 ILE A 624      48.090  36.750  62.310  1.00  0.00           H
ATOM    650  HD3 ILE A 624      48.440  36.880  64.190  1.00  0.00           H
ATOM    651  C   ILE A 624      46.270  41.930  64.550  1.00  0.00           C
ATOM    652  O   ILE A 624      45.450  42.010  65.490  1.00  0.00           O
ATOM    653  N   THR A 625      47.100  42.950  64.210  1.00  0.00           N
ATOM    654  HN  THR A 625      47.750  42.790  63.470  1.00  0.00           H
ATOM    655  CA  THR A 625      47.010  44.250  64.820  1.00  0.00           C
ATOM    656  HA  THR A 625      47.230  44.230  65.880  1.00  0.00           H
ATOM    657  CB  THR A 625      48.090  45.190  64.270  1.00  0.00           C
ATOM    658  HB  THR A 625      48.060  45.270  63.160  1.00  0.00           H
ATOM    659  OG1 THR A 625      49.340  44.590  64.500  1.00  0.00           O
ATOM    660  HG1 THR A 625      49.450  44.080  63.700  1.00  0.00           H
ATOM    661  CG2 THR A 625      48.130  46.620  64.830  1.00  0.00           C
ATOM    662 HG21 THR A 625      49.060  47.150  64.510  1.00  0.00           H
ATOM    663 HG22 THR A 625      48.040  46.530  65.940  1.00  0.00           H
ATOM    664 HG23 THR A 625      47.320  47.180  64.310  1.00  0.00           H
ATOM    665  C   THR A 625      45.630  44.940  64.750  1.00  0.00           C
ATOM    666  O   THR A 625      45.100  45.580  65.670  1.00  0.00           O
ATOM    667  N   PHE A 626      45.050  44.780  63.570  1.00  0.00           N
ATOM    668  HN  PHE A 626      45.390  44.280  62.780  1.00  0.00           H
ATOM    669  CA  PHE A 626      43.670  45.360  63.330  1.00  0.00           C
ATOM    670  HA  PHE A 626      43.690  46.420  63.550  1.00  0.00           H
ATOM    671  CB  PHE A 626      43.240  45.300  61.840  1.00  0.00           C
ATOM    672  HB1 PHE A 626      43.520  44.290  61.480  1.00  0.00           H
ATOM    673  HB2 PHE A 626      43.780  46.020  61.190  1.00  0.00           H
ATOM    674  CG  PHE A 626      41.770  45.510  61.570  1.00  0.00           C
ATOM    675  CD1 PHE A 626      41.070  44.400  61.170  1.00  0.00           C
ATOM    676  HD1 PHE A 626      41.480  43.400  61.120  1.00  0.00           H
ATOM    677  CE1 PHE A 626      39.730  44.540  60.750  1.00  0.00           C
ATOM    678  HE1 PHE A 626      39.230  43.680  60.340  1.00  0.00           H
ATOM    679  CZ  PHE A 626      39.190  45.820  60.740  1.00  0.00           C
ATOM    680  HZ  PHE A 626      38.160  45.930  60.470  1.00  0.00           H
ATOM    681  CD2 PHE A 626      41.230  46.800  61.600  1.00  0.00           C
ATOM    682  HD2 PHE A 626      41.750  47.710  61.850  1.00  0.00           H
ATOM    683  CE2 PHE A 626      39.900  46.960  61.170  1.00  0.00           C
ATOM    684  HE2 PHE A 626      39.450  47.950  61.130  1.00  0.00           H
ATOM    685  C   PHE A 626      42.580  44.900  64.310  1.00  0.00           C
ATOM    686  O   PHE A 626      41.850  45.640  64.930  1.00  0.00           O
ATOM    687  N   GLY A 627      42.640  43.530  64.500  1.00  0.00           N
ATOM    688  HN  GLY A 627      43.240  42.880  64.040  1.00  0.00           H
ATOM    689  CA  GLY A 627      41.740  42.860  65.440  1.00  0.00           C
ATOM    690  HA1 GLY A 627      41.720  41.810  65.190  1.00  0.00           H
ATOM    691  HA2 GLY A 627      40.780  43.310  65.270  1.00  0.00           H
ATOM    692  C   GLY A 627      42.230  42.970  66.850  1.00  0.00           C
ATOM    693  O   GLY A 627      41.420  42.840  67.800  1.00  0.00           O
ATOM    694  N   GLY A 628      43.520  43.340  67.040  1.00  0.00           N
ATOM    695  HN  GLY A 628      44.080  43.370  66.220  1.00  0.00           H
ATOM    696  CA  GLY A 628      44.100  43.840  68.350  1.00  0.00           C
ATOM    697  HA1 GLY A 628      45.130  43.980  68.050  1.00  0.00           H
ATOM    698  HA2 GLY A 628      44.100  43.090  69.130  1.00  0.00           H
ATOM    699  C   GLY A 628      43.480  45.130  68.740  1.00  0.00           C
ATOM    700  O   GLY A 628      42.810  45.240  69.760  1.00  0.00           O
ATOM    701  N   LEU A 629      43.710  46.150  67.930  1.00  0.00           N
ATOM    702  HN  LEU A 629      44.190  45.950  67.080  1.00  0.00           H
ATOM    703  CA  LEU A 629      43.270  47.540  68.100  1.00  0.00           C
ATOM    704  HA  LEU A 629      43.610  47.760  69.100  1.00  0.00           H
ATOM    705  CB  LEU A 629      43.940  48.560  67.120  1.00  0.00           C
ATOM    706  HB1 LEU A 629      43.740  49.590  67.460  1.00  0.00           H
ATOM    707  HB2 LEU A 629      43.430  48.340  66.160  1.00  0.00           H
ATOM    708  CG  LEU A 629      45.470  48.520  67.000  1.00  0.00           C
ATOM    709  HG  LEU A 629      45.810  47.510  66.690  1.00  0.00           H
ATOM    710  CD1 LEU A 629      45.810  49.430  65.890  1.00  0.00           C
ATOM    711 HD11 LEU A 629      45.140  49.230  65.030  1.00  0.00           H
ATOM    712 HD12 LEU A 629      46.850  49.120  65.620  1.00  0.00           H
ATOM    713 HD13 LEU A 629      45.900  50.490  66.190  1.00  0.00           H
ATOM    714  CD2 LEU A 629      46.130  48.860  68.340  1.00  0.00           C
ATOM    715 HD21 LEU A 629      47.220  48.910  68.160  1.00  0.00           H
ATOM    716 HD22 LEU A 629      46.100  48.000  69.040  1.00  0.00           H
ATOM    717 HD23 LEU A 629      45.680  49.770  68.820  1.00  0.00           H
ATOM    718  C   LEU A 629      41.820  47.860  68.080  1.00  0.00           C
ATOM    719  O   LEU A 629      41.370  48.510  69.010  1.00  0.00           O
ATOM    720  N   LEU A 630      41.120  47.300  67.100  1.00  0.00           N
ATOM    721  HN  LEU A 630      41.580  46.810  66.380  1.00  0.00           H
ATOM    722  CA  LEU A 630      39.660  47.350  67.020  1.00  0.00           C
ATOM    723  HA  LEU A 630      39.430  48.400  67.210  1.00  0.00           H
ATOM    724  CB  LEU A 630      39.040  46.830  65.710  1.00  0.00           C
ATOM    725  HB1 LEU A 630      39.390  45.850  65.320  1.00  0.00           H
ATOM    726  HB2 LEU A 630      39.380  47.520  64.900  1.00  0.00           H
ATOM    727  CG  LEU A 630      37.440  47.090  65.500  1.00  0.00           C
ATOM    728  HG  LEU A 630      37.020  46.470  66.320  1.00  0.00           H
ATOM    729  CD1 LEU A 630      36.930  48.550  65.710  1.00  0.00           C
ATOM    730 HD11 LEU A 630      36.950  48.840  66.780  1.00  0.00           H
ATOM    731 HD12 LEU A 630      35.830  48.530  65.520  1.00  0.00           H
ATOM    732 HD13 LEU A 630      37.490  49.300  65.110  1.00  0.00           H
ATOM    733  CD2 LEU A 630      37.120  46.640  64.040  1.00  0.00           C
ATOM    734 HD21 LEU A 630      37.250  45.550  63.820  1.00  0.00           H
ATOM    735 HD22 LEU A 630      37.620  47.330  63.330  1.00  0.00           H
ATOM    736 HD23 LEU A 630      36.120  47.000  63.760  1.00  0.00           H
ATOM    737  C   LEU A 630      39.050  46.540  68.180  1.00  0.00           C
ATOM    738  O   LEU A 630      38.060  46.910  68.830  1.00  0.00           O
ATOM    739  N   GLY A 631      39.690  45.420  68.530  1.00  0.00           N
ATOM    740  HN  GLY A 631      40.460  45.080  68.000  1.00  0.00           H
ATOM    741  CA  GLY A 631      39.610  44.680  69.850  1.00  0.00           C
ATOM    742  HA1 GLY A 631      40.460  44.030  69.850  1.00  0.00           H
ATOM    743  HA2 GLY A 631      38.680  44.130  69.920  1.00  0.00           H
ATOM    744  C   GLY A 631      39.520  45.580  70.990  1.00  0.00           C
ATOM    745  O   GLY A 631      38.430  45.710  71.550  1.00  0.00           O
ATOM    746  N   GLU A 632      40.600  46.290  71.350  1.00  0.00           N
ATOM    747  HN  GLU A 632      41.460  46.130  70.860  1.00  0.00           H
ATOM    748  CA  GLU A 632      40.640  47.210  72.500  1.00  0.00           C
ATOM    749  HA  GLU A 632      40.310  46.780  73.430  1.00  0.00           H
ATOM    750  CB  GLU A 632      42.140  47.780  72.670  1.00  0.00           C
ATOM    751  HB1 GLU A 632      41.960  48.580  73.410  1.00  0.00           H
ATOM    752  HB2 GLU A 632      42.420  48.170  71.660  1.00  0.00           H
ATOM    753  CG  GLU A 632      43.120  46.610  73.000  1.00  0.00           C
ATOM    754  HG1 GLU A 632      43.360  46.090  72.050  1.00  0.00           H
ATOM    755  HG2 GLU A 632      42.740  45.800  73.670  1.00  0.00           H
ATOM    756  CD  GLU A 632      44.430  47.090  73.610  1.00  0.00           C
ATOM    757  OE1 GLU A 632      45.540  46.820  73.060  1.00  0.00           O
ATOM    758  OE2 GLU A 632      44.370  47.630  74.730  1.00  0.00           O
ATOM    759  C   GLU A 632      39.690  48.410  72.340  1.00  0.00           C
ATOM    760  O   GLU A 632      39.020  48.830  73.290  1.00  0.00           O
ATOM    761  N   ALA A 633      39.590  49.070  71.180  1.00  0.00           N
ATOM    762  HN  ALA A 633      40.150  48.750  70.420  1.00  0.00           H
ATOM    763  CA  ALA A 633      38.630  50.120  70.840  1.00  0.00           C
ATOM    764  HA  ALA A 633      38.840  50.870  71.600  1.00  0.00           H
ATOM    765  CB  ALA A 633      38.730  50.600  69.430  1.00  0.00           C
ATOM    766  HB1 ALA A 633      39.710  51.090  69.240  1.00  0.00           H
ATOM    767  HB2 ALA A 633      37.950  51.380  69.270  1.00  0.00           H
ATOM    768  HB3 ALA A 633      38.510  49.760  68.750  1.00  0.00           H
ATOM    769  C   ALA A 633      37.180  49.790  71.090  1.00  0.00           C
ATOM    770  O   ALA A 633      36.370  50.610  71.570  1.00  0.00           O
ATOM    771  N   THR A 634      36.760  48.580  70.860  1.00  0.00           N
ATOM    772  HN  THR A 634      37.290  47.940  70.310  1.00  0.00           H
ATOM    773  CA  THR A 634      35.430  48.040  71.170  1.00  0.00           C
ATOM    774  HA  THR A 634      34.730  48.870  71.120  1.00  0.00           H
ATOM    775  CB  THR A 634      35.030  47.030  70.200  1.00  0.00           C
ATOM    776  HB  THR A 634      33.990  46.730  70.450  1.00  0.00           H
ATOM    777  OG1 THR A 634      35.780  45.840  70.230  1.00  0.00           O
ATOM    778  HG1 THR A 634      36.730  45.930  70.080  1.00  0.00           H
ATOM    779  CG2 THR A 634      34.900  47.500  68.690  1.00  0.00           C
ATOM    780 HG21 THR A 634      35.900  47.640  68.220  1.00  0.00           H
ATOM    781 HG22 THR A 634      34.350  48.460  68.790  1.00  0.00           H
ATOM    782 HG23 THR A 634      34.330  46.790  68.070  1.00  0.00           H
ATOM    783  C   THR A 634      35.400  47.430  72.590  1.00  0.00           C
ATOM    784  O   THR A 634      34.360  46.980  73.050  1.00  0.00           O
ATOM    785  N   GLU A 635      36.480  47.490  73.380  1.00  0.00           N
ATOM    786  HN  GLU A 635      37.240  48.010  73.010  1.00  0.00           H
ATOM    787  CA  GLU A 635      36.790  46.880  74.670  1.00  0.00           C
ATOM    788  HA  GLU A 635      37.870  46.870  74.690  1.00  0.00           H
ATOM    789  CB  GLU A 635      36.050  47.760  75.770  1.00  0.00           C
ATOM    790  HB1 GLU A 635      36.380  47.270  76.720  1.00  0.00           H
ATOM    791  HB2 GLU A 635      34.970  47.530  75.660  1.00  0.00           H
ATOM    792  CG  GLU A 635      36.430  49.230  75.870  1.00  0.00           C
ATOM    793  HG1 GLU A 635      36.600  49.620  74.850  1.00  0.00           H
ATOM    794  HG2 GLU A 635      37.370  49.210  76.470  1.00  0.00           H
ATOM    795  CD  GLU A 635      35.430  50.160  76.520  1.00  0.00           C
ATOM    796  OE1 GLU A 635      35.100  49.910  77.710  1.00  0.00           O
ATOM    797  OE2 GLU A 635      34.980  51.100  75.880  1.00  0.00           O
ATOM    798  C   GLU A 635      36.550  45.380  74.740  1.00  0.00           C
ATOM    799  O   GLU A 635      36.000  44.920  75.740  1.00  0.00           O
ATOM    800  N   GLY A 636      36.890  44.690  73.700  1.00  0.00           N
ATOM    801  HN  GLY A 636      37.290  45.210  72.940  1.00  0.00           H
ATOM    802  CA  GLY A 636      36.940  43.250  73.620  1.00  0.00           C
ATOM    803  HA1 GLY A 636      36.850  42.700  74.550  1.00  0.00           H
ATOM    804  HA2 GLY A 636      37.920  43.020  73.230  1.00  0.00           H
ATOM    805  C   GLY A 636      36.030  42.590  72.690  1.00  0.00           C
ATOM    806  O   GLY A 636      36.070  41.340  72.700  1.00  0.00           O
ATOM    807  N   ARG A 637      35.160  43.290  71.990  1.00  0.00           N
ATOM    808  HN  ARG A 637      35.090  44.280  72.060  1.00  0.00           H
ATOM    809  CA  ARG A 637      34.130  42.690  71.150  1.00  0.00           C
ATOM    810  HA  ARG A 637      33.730  41.790  71.610  1.00  0.00           H
ATOM    811  CB  ARG A 637      32.970  43.640  70.750  1.00  0.00           C
ATOM    812  HB1 ARG A 637      32.170  43.270  70.090  1.00  0.00           H
ATOM    813  HB2 ARG A 637      33.540  44.420  70.200  1.00  0.00           H
ATOM    814  CG  ARG A 637      32.170  44.200  71.910  1.00  0.00           C
ATOM    815  HG1 ARG A 637      31.480  44.910  71.410  1.00  0.00           H
ATOM    816  HG2 ARG A 637      32.760  44.680  72.720  1.00  0.00           H
ATOM    817  CD  ARG A 637      31.310  43.120  72.690  1.00  0.00           C
ATOM    818  HD1 ARG A 637      31.980  42.760  73.500  1.00  0.00           H
ATOM    819  HD2 ARG A 637      30.860  42.350  72.020  1.00  0.00           H
ATOM    820  NE  ARG A 637      30.300  44.000  73.360  1.00  0.00           N
ATOM    821  HE  ARG A 637      30.500  44.890  73.760  1.00  0.00           H
ATOM    822  CZ  ARG A 637      29.000  43.650  73.630  1.00  0.00           C
ATOM    823  NH1 ARG A 637      28.580  42.420  73.570  1.00  0.00           N
ATOM    824 HH11 ARG A 637      29.330  41.760  73.580  1.00  0.00           H
ATOM    825 HH12 ARG A 637      27.750  42.210  74.090  1.00  0.00           H
ATOM    826  NH2 ARG A 637      28.190  44.540  74.160  1.00  0.00           N
ATOM    827 HH21 ARG A 637      28.580  45.460  74.240  1.00  0.00           H
ATOM    828 HH22 ARG A 637      27.390  44.340  74.730  1.00  0.00           H
ATOM    829  C   ARG A 637      34.680  42.170  69.820  1.00  0.00           C
ATOM    830  O   ARG A 637      34.150  41.210  69.270  1.00  0.00           O
ATOM    831  N   ILE A 638      35.800  42.730  69.310  1.00  0.00           N
ATOM    832  HN  ILE A 638      36.180  43.530  69.800  1.00  0.00           H
ATOM    833  CA  ILE A 638      36.530  42.330  68.130  1.00  0.00           C
ATOM    834  HA  ILE A 638      35.920  41.610  67.610  1.00  0.00           H
ATOM    835  CB  ILE A 638      36.870  43.520  67.210  1.00  0.00           C
ATOM    836  HB  ILE A 638      37.110  44.300  67.960  1.00  0.00           H
ATOM    837  CG2 ILE A 638      37.980  43.160  66.190  1.00  0.00           C
ATOM    838 HG21 ILE A 638      38.300  44.130  65.740  1.00  0.00           H
ATOM    839 HG22 ILE A 638      37.730  42.400  65.420  1.00  0.00           H
ATOM    840 HG23 ILE A 638      38.840  42.770  66.780  1.00  0.00           H
ATOM    841  CG1 ILE A 638      35.660  43.990  66.360  1.00  0.00           C
ATOM    842 HG11 ILE A 638      35.380  43.080  65.790  1.00  0.00           H
ATOM    843 HG12 ILE A 638      36.020  44.800  65.700  1.00  0.00           H
ATOM    844  CD  ILE A 638      34.400  44.260  67.190  1.00  0.00           C
ATOM    845  HD1 ILE A 638      33.730  43.390  67.330  1.00  0.00           H
ATOM    846  HD2 ILE A 638      33.630  44.870  66.670  1.00  0.00           H
ATOM    847  HD3 ILE A 638      34.550  44.860  68.100  1.00  0.00           H
ATOM    848  C   ILE A 638      37.780  41.520  68.520  1.00  0.00           C
ATOM    849  O   ILE A 638      38.470  41.820  69.500  1.00  0.00           O
ATOM    850  N   SER A 639      38.180  40.430  67.840  1.00  0.00           N
ATOM    851  HN  SER A 639      37.640  40.070  67.090  1.00  0.00           H
ATOM    852  CA  SER A 639      39.450  39.700  68.040  1.00  0.00           C
ATOM    853  HA  SER A 639      40.060  40.290  68.720  1.00  0.00           H
ATOM    854  CB  SER A 639      39.140  38.390  68.770  1.00  0.00           C
ATOM    855  HB1 SER A 639      38.540  38.540  69.690  1.00  0.00           H
ATOM    856  HB2 SER A 639      39.990  37.780  69.160  1.00  0.00           H
ATOM    857  OG  SER A 639      38.370  37.500  68.000  1.00  0.00           O
ATOM    858  HG1 SER A 639      37.560  37.990  67.860  1.00  0.00           H
ATOM    859  C   SER A 639      40.230  39.500  66.810  1.00  0.00           C
ATOM    860  O   SER A 639      39.700  39.600  65.670  1.00  0.00           O
ATOM    861  N   ALA A 640      41.450  39.170  66.940  1.00  0.00           N
ATOM    862  HN  ALA A 640      41.760  39.170  67.890  1.00  0.00           H
ATOM    863  CA  ALA A 640      42.440  38.700  66.060  1.00  0.00           C
ATOM    864  HA  ALA A 640      42.480  39.280  65.160  1.00  0.00           H
ATOM    865  CB  ALA A 640      43.780  38.840  66.820  1.00  0.00           C
ATOM    866  HB1 ALA A 640      44.560  38.430  66.150  1.00  0.00           H
ATOM    867  HB2 ALA A 640      43.830  38.160  67.700  1.00  0.00           H
ATOM    868  HB3 ALA A 640      44.030  39.830  67.230  1.00  0.00           H
ATOM    869  C   ALA A 640      42.180  37.330  65.640  1.00  0.00           C
ATOM    870  O   ALA A 640      42.260  37.050  64.430  1.00  0.00           O
ATOM    871  N   ILE A 641      41.660  36.450  66.460  1.00  0.00           N
ATOM    872  HN  ILE A 641      41.570  36.550  67.450  1.00  0.00           H
ATOM    873  CA  ILE A 641      41.340  35.150  65.970  1.00  0.00           C
ATOM    874  HA  ILE A 641      42.180  34.800  65.370  1.00  0.00           H
ATOM    875  CB  ILE A 641      41.040  34.100  67.140  1.00  0.00           C
ATOM    876  HB  ILE A 641      41.850  34.010  67.890  1.00  0.00           H
ATOM    877  CG2 ILE A 641      39.740  34.430  67.900  1.00  0.00           C
ATOM    878 HG21 ILE A 641      39.500  33.540  68.520  1.00  0.00           H
ATOM    879 HG22 ILE A 641      38.880  34.560  67.210  1.00  0.00           H
ATOM    880 HG23 ILE A 641      39.960  35.310  68.540  1.00  0.00           H
ATOM    881  CG1 ILE A 641      40.920  32.650  66.560  1.00  0.00           C
ATOM    882 HG11 ILE A 641      39.940  32.560  66.060  1.00  0.00           H
ATOM    883 HG12 ILE A 641      40.990  31.910  67.380  1.00  0.00           H
ATOM    884  CD  ILE A 641      42.030  32.170  65.610  1.00  0.00           C
ATOM    885  HD1 ILE A 641      42.080  31.060  65.640  1.00  0.00           H
ATOM    886  HD2 ILE A 641      42.980  32.600  66.010  1.00  0.00           H
ATOM    887  HD3 ILE A 641      42.090  32.490  64.550  1.00  0.00           H
ATOM    888  C   ILE A 641      40.240  35.200  64.960  1.00  0.00           C
ATOM    889  O   ILE A 641      40.300  34.650  63.860  1.00  0.00           O
ATOM    890  N   GLU A 642      39.100  35.960  65.290  1.00  0.00           N
ATOM    891  HN  GLU A 642      39.270  36.490  66.120  1.00  0.00           H
ATOM    892  CA  GLU A 642      37.940  36.150  64.400  1.00  0.00           C
ATOM    893  HA  GLU A 642      37.580  35.160  64.170  1.00  0.00           H
ATOM    894  CB  GLU A 642      36.850  37.040  65.030  1.00  0.00           C
ATOM    895  HB1 GLU A 642      36.020  37.200  64.310  1.00  0.00           H
ATOM    896  HB2 GLU A 642      37.380  37.990  65.280  1.00  0.00           H
ATOM    897  CG  GLU A 642      36.190  36.380  66.270  1.00  0.00           C
ATOM    898  HG1 GLU A 642      37.000  35.970  66.910  1.00  0.00           H
ATOM    899  HG2 GLU A 642      35.570  35.500  65.970  1.00  0.00           H
ATOM    900  CD  GLU A 642      35.340  37.400  66.990  1.00  0.00           C
ATOM    901  OE1 GLU A 642      34.110  37.030  67.190  1.00  0.00           O
ATOM    902  OE2 GLU A 642      35.780  38.500  67.480  1.00  0.00           O
ATOM    903  C   GLU A 642      38.300  36.930  63.180  1.00  0.00           C
ATOM    904  O   GLU A 642      37.700  36.700  62.100  1.00  0.00           O
ATOM    905  N   SER A 643      39.220  37.900  63.220  1.00  0.00           N
ATOM    906  HN  SER A 643      39.800  37.990  64.020  1.00  0.00           H
ATOM    907  CA  SER A 643      39.640  38.610  62.010  1.00  0.00           C
ATOM    908  HA  SER A 643      38.790  38.960  61.460  1.00  0.00           H
ATOM    909  CB  SER A 643      40.600  39.730  62.400  1.00  0.00           C
ATOM    910  HB1 SER A 643      41.140  40.220  61.570  1.00  0.00           H
ATOM    911  HB2 SER A 643      41.370  39.260  63.050  1.00  0.00           H
ATOM    912  OG  SER A 643      40.030  40.760  63.150  1.00  0.00           O
ATOM    913  HG1 SER A 643      39.840  40.360  64.000  1.00  0.00           H
ATOM    914  C   SER A 643      40.380  37.810  61.040  1.00  0.00           C
ATOM    915  O   SER A 643      40.190  37.930  59.850  1.00  0.00           O
ATOM    916  N   LEU A 644      41.200  36.890  61.570  1.00  0.00           N
ATOM    917  HN  LEU A 644      41.340  36.910  62.560  1.00  0.00           H
ATOM    918  CA  LEU A 644      41.820  35.900  60.780  1.00  0.00           C
ATOM    919  HA  LEU A 644      42.410  36.440  60.050  1.00  0.00           H
ATOM    920  CB  LEU A 644      42.830  35.080  61.590  1.00  0.00           C
ATOM    921  HB1 LEU A 644      43.000  34.100  61.100  1.00  0.00           H
ATOM    922  HB2 LEU A 644      42.540  34.800  62.620  1.00  0.00           H
ATOM    923  CG  LEU A 644      44.200  35.770  61.800  1.00  0.00           C
ATOM    924  HG  LEU A 644      44.080  36.870  61.910  1.00  0.00           H
ATOM    925  CD1 LEU A 644      45.030  35.270  63.110  1.00  0.00           C
ATOM    926 HD11 LEU A 644      45.580  36.110  63.550  1.00  0.00           H
ATOM    927 HD12 LEU A 644      45.750  34.460  62.860  1.00  0.00           H
ATOM    928 HD13 LEU A 644      44.300  34.860  63.830  1.00  0.00           H
ATOM    929  CD2 LEU A 644      45.120  35.610  60.560  1.00  0.00           C
ATOM    930 HD21 LEU A 644      46.120  36.020  60.830  1.00  0.00           H
ATOM    931 HD22 LEU A 644      44.770  36.210  59.700  1.00  0.00           H
ATOM    932 HD23 LEU A 644      45.300  34.560  60.260  1.00  0.00           H
ATOM    933  C   LEU A 644      40.910  34.960  60.040  1.00  0.00           C
ATOM    934  O   LEU A 644      40.990  34.730  58.850  1.00  0.00           O
ATOM    935  N   PHE A 645      39.930  34.410  60.780  1.00  0.00           N
ATOM    936  HN  PHE A 645      39.920  34.590  61.750  1.00  0.00           H
ATOM    937  CA  PHE A 645      38.820  33.580  60.220  1.00  0.00           C
ATOM    938  HA  PHE A 645      39.160  32.720  59.670  1.00  0.00           H
ATOM    939  CB  PHE A 645      37.970  33.060  61.380  1.00  0.00           C
ATOM    940  HB1 PHE A 645      37.080  32.520  61.010  1.00  0.00           H
ATOM    941  HB2 PHE A 645      37.500  33.850  62.000  1.00  0.00           H
ATOM    942  CG  PHE A 645      38.620  32.150  62.430  1.00  0.00           C
ATOM    943  CD1 PHE A 645      39.900  31.630  62.280  1.00  0.00           C
ATOM    944  HD1 PHE A 645      40.540  31.940  61.470  1.00  0.00           H
ATOM    945  CE1 PHE A 645      40.430  30.710  63.180  1.00  0.00           C
ATOM    946  HE1 PHE A 645      41.450  30.420  62.960  1.00  0.00           H
ATOM    947  CZ  PHE A 645      39.730  30.280  64.300  1.00  0.00           C
ATOM    948  HZ  PHE A 645      40.190  29.530  64.940  1.00  0.00           H
ATOM    949  CD2 PHE A 645      37.870  31.750  63.550  1.00  0.00           C
ATOM    950  HD2 PHE A 645      36.860  32.110  63.650  1.00  0.00           H
ATOM    951  CE2 PHE A 645      38.400  30.730  64.420  1.00  0.00           C
ATOM    952  HE2 PHE A 645      37.970  30.420  65.360  1.00  0.00           H
ATOM    953  C   PHE A 645      38.060  34.360  59.220  1.00  0.00           C
ATOM    954  O   PHE A 645      37.720  33.880  58.120  1.00  0.00           O
ATOM    955  N   GLY A 646      37.730  35.670  59.470  1.00  0.00           N
ATOM    956  HN  GLY A 646      37.990  36.080  60.340  1.00  0.00           H
ATOM    957  CA  GLY A 646      37.110  36.530  58.470  1.00  0.00           C
ATOM    958  HA1 GLY A 646      37.050  37.470  59.000  1.00  0.00           H
ATOM    959  HA2 GLY A 646      36.160  36.100  58.200  1.00  0.00           H
ATOM    960  C   GLY A 646      37.870  36.810  57.220  1.00  0.00           C
ATOM    961  O   GLY A 646      37.330  36.810  56.140  1.00  0.00           O
ATOM    962  N   ALA A 647      39.190  36.990  57.390  1.00  0.00           N
ATOM    963  HN  ALA A 647      39.680  37.020  58.260  1.00  0.00           H
ATOM    964  CA  ALA A 647      40.110  37.120  56.240  1.00  0.00           C
ATOM    965  HA  ALA A 647      39.680  37.820  55.540  1.00  0.00           H
ATOM    966  CB  ALA A 647      41.480  37.520  56.770  1.00  0.00           C
ATOM    967  HB1 ALA A 647      41.360  38.540  57.220  1.00  0.00           H
ATOM    968  HB2 ALA A 647      42.240  37.600  55.960  1.00  0.00           H
ATOM    969  HB3 ALA A 647      41.760  36.790  57.550  1.00  0.00           H
ATOM    970  C   ALA A 647      40.200  35.810  55.390  1.00  0.00           C
ATOM    971  O   ALA A 647      40.130  35.870  54.170  1.00  0.00           O
ATOM    972  N   SER A 648      40.300  34.600  56.000  1.00  0.00           N
ATOM    973  HN  SER A 648      40.510  34.490  56.970  1.00  0.00           H
ATOM    974  CA  SER A 648      40.150  33.390  55.330  1.00  0.00           C
ATOM    975  HA  SER A 648      40.930  33.370  54.580  1.00  0.00           H
ATOM    976  CB  SER A 648      40.300  32.260  56.410  1.00  0.00           C
ATOM    977  HB1 SER A 648      39.420  32.380  57.080  1.00  0.00           H
ATOM    978  HB2 SER A 648      41.120  32.360  57.170  1.00  0.00           H
ATOM    979  OG  SER A 648      40.380  30.990  55.810  1.00  0.00           O
ATOM    980  HG1 SER A 648      41.080  31.090  55.160  1.00  0.00           H
ATOM    981  C   SER A 648      38.800  33.110  54.600  1.00  0.00           C
ATOM    982  O   SER A 648      38.810  32.810  53.410  1.00  0.00           O
ATOM    983  N   LEU A 649      37.700  33.320  55.360  1.00  0.00           N
ATOM    984  HN  LEU A 649      37.620  33.330  56.360  1.00  0.00           H
ATOM    985  CA  LEU A 649      36.350  33.180  54.770  1.00  0.00           C
ATOM    986  HA  LEU A 649      36.240  32.170  54.410  1.00  0.00           H
ATOM    987  CB  LEU A 649      35.260  33.240  55.860  1.00  0.00           C
ATOM    988  HB1 LEU A 649      35.400  34.190  56.410  1.00  0.00           H
ATOM    989  HB2 LEU A 649      35.330  32.330  56.480  1.00  0.00           H
ATOM    990  CG  LEU A 649      33.780  33.340  55.350  1.00  0.00           C
ATOM    991  HG  LEU A 649      33.510  34.210  54.710  1.00  0.00           H
ATOM    992  CD1 LEU A 649      33.390  32.020  54.580  1.00  0.00           C
ATOM    993 HD11 LEU A 649      33.610  32.140  53.500  1.00  0.00           H
ATOM    994 HD12 LEU A 649      32.290  31.960  54.630  1.00  0.00           H
ATOM    995 HD13 LEU A 649      33.840  31.070  54.970  1.00  0.00           H
ATOM    996  CD2 LEU A 649      32.820  33.390  56.510  1.00  0.00           C
ATOM    997 HD21 LEU A 649      31.760  33.360  56.190  1.00  0.00           H
ATOM    998 HD22 LEU A 649      33.030  34.300  57.120  1.00  0.00           H
ATOM    999 HD23 LEU A 649      32.970  32.530  57.200  1.00  0.00           H
ATOM   1000  C   LEU A 649      35.990  34.130  53.660  1.00  0.00           C
ATOM   1001  O   LEU A 649      35.520  33.730  52.560  1.00  0.00           O
ATOM   1002  N   THR A 650      36.330  35.500  53.810  1.00  0.00           N
ATOM   1003  HN  THR A 650      36.650  35.940  54.650  1.00  0.00           H
ATOM   1004  CA  THR A 650      36.230  36.490  52.730  1.00  0.00           C
ATOM   1005  HA  THR A 650      35.250  36.690  52.340  1.00  0.00           H
ATOM   1006  CB  THR A 650      36.690  37.860  53.250  1.00  0.00           C
ATOM   1007  HB  THR A 650      37.730  37.750  53.610  1.00  0.00           H
ATOM   1008  OG1 THR A 650      35.820  38.360  54.280  1.00  0.00           O
ATOM   1009  HG1 THR A 650      36.190  38.030  55.100  1.00  0.00           H
ATOM   1010  CG2 THR A 650      36.680  38.940  52.230  1.00  0.00           C
ATOM   1011 HG21 THR A 650      35.670  39.300  51.950  1.00  0.00           H
ATOM   1012 HG22 THR A 650      37.100  38.560  51.270  1.00  0.00           H
ATOM   1013 HG23 THR A 650      37.370  39.740  52.570  1.00  0.00           H
ATOM   1014  C   THR A 650      37.160  36.120  51.540  1.00  0.00           C
ATOM   1015  O   THR A 650      36.750  36.200  50.360  1.00  0.00           O
ATOM   1016  N   GLY A 651      38.410  35.700  51.890  1.00  0.00           N
ATOM   1017  HN  GLY A 651      38.720  35.740  52.830  1.00  0.00           H
ATOM   1018  CA  GLY A 651      39.480  35.530  50.920  1.00  0.00           C
ATOM   1019  HA1 GLY A 651      40.440  35.400  51.400  1.00  0.00           H
ATOM   1020  HA2 GLY A 651      39.510  36.400  50.280  1.00  0.00           H
ATOM   1021  C   GLY A 651      39.390  34.320  49.980  1.00  0.00           C
ATOM   1022  O   GLY A 651      39.520  34.420  48.780  1.00  0.00           O
ATOM   1023  N   ILE A 652      38.960  33.180  50.540  1.00  0.00           N
ATOM   1024  HN  ILE A 652      38.830  33.100  51.530  1.00  0.00           H
ATOM   1025  CA  ILE A 652      38.840  31.950  49.810  1.00  0.00           C
ATOM   1026  HA  ILE A 652      39.750  31.740  49.270  1.00  0.00           H
ATOM   1027  CB  ILE A 652      38.580  30.760  50.650  1.00  0.00           C
ATOM   1028  HB  ILE A 652      37.820  31.040  51.400  1.00  0.00           H
ATOM   1029  CG2 ILE A 652      38.150  29.510  49.890  1.00  0.00           C
ATOM   1030 HG21 ILE A 652      38.910  29.070  49.210  1.00  0.00           H
ATOM   1031 HG22 ILE A 652      37.160  29.580  49.390  1.00  0.00           H
ATOM   1032 HG23 ILE A 652      37.960  28.700  50.630  1.00  0.00           H
ATOM   1033  CG1 ILE A 652      39.910  30.490  51.410  1.00  0.00           C
ATOM   1034 HG11 ILE A 652      40.250  31.470  51.820  1.00  0.00           H
ATOM   1035 HG12 ILE A 652      40.780  30.250  50.760  1.00  0.00           H
ATOM   1036  CD  ILE A 652      39.740  29.410  52.540  1.00  0.00           C
ATOM   1037  HD1 ILE A 652      39.360  28.420  52.210  1.00  0.00           H
ATOM   1038  HD2 ILE A 652      38.960  29.790  53.230  1.00  0.00           H
ATOM   1039  HD3 ILE A 652      40.710  29.380  53.080  1.00  0.00           H
ATOM   1040  C   ILE A 652      37.720  31.990  48.770  1.00  0.00           C
ATOM   1041  O   ILE A 652      37.900  31.760  47.550  1.00  0.00           O
ATOM   1042  N   ALA A 653      36.530  32.450  49.190  1.00  0.00           N
ATOM   1043  HN  ALA A 653      36.370  32.720  50.130  1.00  0.00           H
ATOM   1044  CA  ALA A 653      35.360  32.640  48.290  1.00  0.00           C
ATOM   1045  HA  ALA A 653      35.130  31.660  47.900  1.00  0.00           H
ATOM   1046  CB  ALA A 653      34.210  33.240  49.070  1.00  0.00           C
ATOM   1047  HB1 ALA A 653      34.620  34.140  49.590  1.00  0.00           H
ATOM   1048  HB2 ALA A 653      33.980  32.560  49.910  1.00  0.00           H
ATOM   1049  HB3 ALA A 653      33.320  33.590  48.500  1.00  0.00           H
ATOM   1050  C   ALA A 653      35.680  33.610  47.200  1.00  0.00           C
ATOM   1051  O   ALA A 653      35.390  33.380  46.010  1.00  0.00           O
ATOM   1052  N   TYR A 654      36.390  34.760  47.580  1.00  0.00           N
ATOM   1053  HN  TYR A 654      36.530  34.970  48.540  1.00  0.00           H
ATOM   1054  CA  TYR A 654      36.920  35.690  46.510  1.00  0.00           C
ATOM   1055  HA  TYR A 654      36.040  36.070  46.000  1.00  0.00           H
ATOM   1056  CB  TYR A 654      37.460  36.950  47.270  1.00  0.00           C
ATOM   1057  HB1 TYR A 654      38.300  36.590  47.890  1.00  0.00           H
ATOM   1058  HB2 TYR A 654      36.790  37.540  47.940  1.00  0.00           H
ATOM   1059  CG  TYR A 654      37.950  38.070  46.280  1.00  0.00           C
ATOM   1060  CD1 TYR A 654      39.250  37.930  45.720  1.00  0.00           C
ATOM   1061  HD1 TYR A 654      39.740  37.030  46.050  1.00  0.00           H
ATOM   1062  CE1 TYR A 654      39.740  38.740  44.680  1.00  0.00           C
ATOM   1063  HE1 TYR A 654      40.630  38.480  44.130  1.00  0.00           H
ATOM   1064  CZ  TYR A 654      38.780  39.810  44.330  1.00  0.00           C
ATOM   1065  OH  TYR A 654      38.870  40.610  43.140  1.00  0.00           O
ATOM   1066  HH  TYR A 654      39.750  40.390  42.810  1.00  0.00           H
ATOM   1067  CD2 TYR A 654      37.160  39.160  46.000  1.00  0.00           C
ATOM   1068  HD2 TYR A 654      36.160  39.160  46.400  1.00  0.00           H
ATOM   1069  CE2 TYR A 654      37.610  40.050  45.010  1.00  0.00           C
ATOM   1070  HE2 TYR A 654      36.920  40.800  44.670  1.00  0.00           H
ATOM   1071  C   TYR A 654      37.870  35.100  45.510  1.00  0.00           C
ATOM   1072  O   TYR A 654      37.710  35.180  44.250  1.00  0.00           O
ATOM   1073  N   SER A 655      38.940  34.350  46.040  1.00  0.00           N
ATOM   1074  HN  SER A 655      39.000  34.140  47.010  1.00  0.00           H
ATOM   1075  CA  SER A 655      39.970  33.740  45.250  1.00  0.00           C
ATOM   1076  HA  SER A 655      40.290  34.570  44.630  1.00  0.00           H
ATOM   1077  CB  SER A 655      41.090  33.140  46.050  1.00  0.00           C
ATOM   1078  HB1 SER A 655      41.870  32.850  45.310  1.00  0.00           H
ATOM   1079  HB2 SER A 655      40.730  32.270  46.650  1.00  0.00           H
ATOM   1080  OG  SER A 655      41.600  34.080  47.010  1.00  0.00           O
ATOM   1081  HG1 SER A 655      40.830  34.340  47.520  1.00  0.00           H
ATOM   1082  C   SER A 655      39.340  32.780  44.280  1.00  0.00           C
ATOM   1083  O   SER A 655      39.570  32.800  43.070  1.00  0.00           O
ATOM   1084  N   LEU A 656      38.450  31.840  44.750  1.00  0.00           N
ATOM   1085  HN  LEU A 656      38.160  31.680  45.690  1.00  0.00           H
ATOM   1086  CA  LEU A 656      37.790  30.900  43.910  1.00  0.00           C
ATOM   1087  HA  LEU A 656      38.580  30.350  43.420  1.00  0.00           H
ATOM   1088  CB  LEU A 656      37.040  29.840  44.760  1.00  0.00           C
ATOM   1089  HB1 LEU A 656      36.500  29.140  44.100  1.00  0.00           H
ATOM   1090  HB2 LEU A 656      36.260  30.380  45.340  1.00  0.00           H
ATOM   1091  CG  LEU A 656      37.800  29.010  45.780  1.00  0.00           C
ATOM   1092  HG  LEU A 656      38.390  29.640  46.480  1.00  0.00           H
ATOM   1093  CD1 LEU A 656      36.940  28.110  46.550  1.00  0.00           C
ATOM   1094 HD11 LEU A 656      36.450  27.360  45.890  1.00  0.00           H
ATOM   1095 HD12 LEU A 656      36.120  28.730  46.980  1.00  0.00           H
ATOM   1096 HD13 LEU A 656      37.540  27.480  47.230  1.00  0.00           H
ATOM   1097  CD2 LEU A 656      38.840  28.170  44.980  1.00  0.00           C
ATOM   1098 HD21 LEU A 656      39.490  27.720  45.770  1.00  0.00           H
ATOM   1099 HD22 LEU A 656      39.470  28.840  44.340  1.00  0.00           H
ATOM   1100 HD23 LEU A 656      38.380  27.270  44.520  1.00  0.00           H
ATOM   1101  C   LEU A 656      36.830  31.530  42.860  1.00  0.00           C
ATOM   1102  O   LEU A 656      36.920  31.160  41.690  1.00  0.00           O
ATOM   1103  N   PHE A 657      36.060  32.600  43.240  1.00  0.00           N
ATOM   1104  HN  PHE A 657      36.070  32.940  44.170  1.00  0.00           H
ATOM   1105  CA  PHE A 657      34.960  33.060  42.470  1.00  0.00           C
ATOM   1106  HA  PHE A 657      34.850  32.530  41.550  1.00  0.00           H
ATOM   1107  CB  PHE A 657      33.660  32.870  43.240  1.00  0.00           C
ATOM   1108  HB1 PHE A 657      32.770  33.130  42.620  1.00  0.00           H
ATOM   1109  HB2 PHE A 657      33.570  33.390  44.210  1.00  0.00           H
ATOM   1110  CG  PHE A 657      33.390  31.360  43.460  1.00  0.00           C
ATOM   1111  CD1 PHE A 657      33.250  30.890  44.770  1.00  0.00           C
ATOM   1112  HD1 PHE A 657      33.370  31.720  45.460  1.00  0.00           H
ATOM   1113  CE1 PHE A 657      33.210  29.550  45.120  1.00  0.00           C
ATOM   1114  HE1 PHE A 657      33.070  29.340  46.180  1.00  0.00           H
ATOM   1115  CZ  PHE A 657      33.190  28.580  44.130  1.00  0.00           C
ATOM   1116  HZ  PHE A 657      33.230  27.550  44.460  1.00  0.00           H
ATOM   1117  CD2 PHE A 657      33.540  30.330  42.440  1.00  0.00           C
ATOM   1118  HD2 PHE A 657      33.650  30.470  41.370  1.00  0.00           H
ATOM   1119  CE2 PHE A 657      33.370  28.970  42.830  1.00  0.00           C
ATOM   1120  HE2 PHE A 657      33.530  28.310  41.990  1.00  0.00           H
ATOM   1121  C   PHE A 657      34.950  34.470  41.870  1.00  0.00           C
ATOM   1122  O   PHE A 657      33.930  34.920  41.370  1.00  0.00           O
ATOM   1123  N   ALA A 658      36.080  35.200  42.010  1.00  0.00           N
ATOM   1124  HN  ALA A 658      36.840  34.850  42.540  1.00  0.00           H
ATOM   1125  CA  ALA A 658      36.260  36.580  41.590  1.00  0.00           C
ATOM   1126  HA  ALA A 658      35.280  36.990  41.740  1.00  0.00           H
ATOM   1127  CB  ALA A 658      37.140  37.490  42.420  1.00  0.00           C
ATOM   1128  HB1 ALA A 658      37.260  38.580  42.230  1.00  0.00           H
ATOM   1129  HB2 ALA A 658      38.180  37.080  42.330  1.00  0.00           H
ATOM   1130  HB3 ALA A 658      36.930  37.440  43.510  1.00  0.00           H
ATOM   1131  C   ALA A 658      36.560  36.550  40.110  1.00  0.00           C
ATOM   1132  O   ALA A 658      36.830  35.530  39.500  1.00  0.00           O
ATOM   1133  N   GLY A 659      36.580  37.730  39.480  1.00  0.00           N
ATOM   1134  HN  GLY A 659      36.370  38.540  40.020  1.00  0.00           H
ATOM   1135  CA  GLY A 659      36.950  38.000  38.080  1.00  0.00           C
ATOM   1136  HA1 GLY A 659      36.780  39.060  38.000  1.00  0.00           H
ATOM   1137  HA2 GLY A 659      36.350  37.400  37.410  1.00  0.00           H
ATOM   1138  C   GLY A 659      38.460  37.860  37.820  1.00  0.00           C
ATOM   1139  O   GLY A 659      38.840  37.170  36.930  1.00  0.00           O
ATOM   1140  N   GLN A 660      39.310  38.360  38.730  1.00  0.00           N
ATOM   1141  HN  GLN A 660      39.040  38.890  39.520  1.00  0.00           H
ATOM   1142  CA  GLN A 660      40.700  37.940  38.800  1.00  0.00           C
ATOM   1143  HA  GLN A 660      40.870  37.060  38.210  1.00  0.00           H
ATOM   1144  CB  GLN A 660      41.680  39.050  38.200  1.00  0.00           C
ATOM   1145  HB1 GLN A 660      41.420  39.090  37.120  1.00  0.00           H
ATOM   1146  HB2 GLN A 660      42.770  38.880  38.380  1.00  0.00           H
ATOM   1147  CG  GLN A 660      41.480  40.490  38.650  1.00  0.00           C
ATOM   1148  HG1 GLN A 660      40.460  40.800  38.330  1.00  0.00           H
ATOM   1149  HG2 GLN A 660      42.140  41.220  38.130  1.00  0.00           H
ATOM   1150  CD  GLN A 660      41.620  40.820  40.140  1.00  0.00           C
ATOM   1151  OE1 GLN A 660      42.550  40.310  40.740  1.00  0.00           O
ATOM   1152  NE2 GLN A 660      40.650  41.530  40.720  1.00  0.00           N
ATOM   1153 HE21 GLN A 660      40.720  41.770  41.700  1.00  0.00           H
ATOM   1154 HE22 GLN A 660      39.990  41.790  40.020  1.00  0.00           H
ATOM   1155  C   GLN A 660      41.010  37.560  40.230  1.00  0.00           C
ATOM   1156  O   GLN A 660      40.360  38.100  41.130  1.00  0.00           O
ATOM   1157  N   PRO A 661      41.930  36.630  40.580  1.00  0.00           N
ATOM   1158  CD  PRO A 661      42.630  35.690  39.620  1.00  0.00           C
ATOM   1159  HD1 PRO A 661      43.410  36.200  39.000  1.00  0.00           H
ATOM   1160  HD2 PRO A 661      41.880  35.220  38.970  1.00  0.00           H
ATOM   1161  CA  PRO A 661      42.340  36.330  41.990  1.00  0.00           C
ATOM   1162  HA  PRO A 661      41.610  36.720  42.690  1.00  0.00           H
ATOM   1163  CB  PRO A 661      42.470  34.800  41.890  1.00  0.00           C
ATOM   1164  HB1 PRO A 661      41.380  34.560  41.840  1.00  0.00           H
ATOM   1165  HB2 PRO A 661      42.940  34.390  42.810  1.00  0.00           H
ATOM   1166  CG  PRO A 661      43.250  34.640  40.540  1.00  0.00           C
ATOM   1167  HG1 PRO A 661      44.340  34.760  40.700  1.00  0.00           H
ATOM   1168  HG2 PRO A 661      43.170  33.620  40.120  1.00  0.00           H
ATOM   1169  C   PRO A 661      43.690  37.070  42.210  1.00  0.00           C
ATOM   1170  O   PRO A 661      44.500  36.690  43.050  1.00  0.00           O
ATOM   1171  N   LEU A 662      44.000  38.220  41.630  1.00  0.00           N
ATOM   1172  HN  LEU A 662      43.310  38.650  41.050  1.00  0.00           H
ATOM   1173  CA  LEU A 662      45.310  38.890  41.760  1.00  0.00           C
ATOM   1174  HA  LEU A 662      46.160  38.310  42.130  1.00  0.00           H
ATOM   1175  CB  LEU A 662      45.820  39.380  40.320  1.00  0.00           C
ATOM   1176  HB1 LEU A 662      46.710  40.050  40.330  1.00  0.00           H
ATOM   1177  HB2 LEU A 662      45.070  40.120  39.960  1.00  0.00           H
ATOM   1178  CG  LEU A 662      46.000  38.180  39.430  1.00  0.00           C
ATOM   1179  HG  LEU A 662      45.080  37.530  39.400  1.00  0.00           H
ATOM   1180  CD1 LEU A 662      46.170  38.640  37.960  1.00  0.00           C
ATOM   1181 HD11 LEU A 662      45.440  39.430  37.730  1.00  0.00           H
ATOM   1182 HD12 LEU A 662      46.020  37.720  37.340  1.00  0.00           H
ATOM   1183 HD13 LEU A 662      47.180  39.080  37.760  1.00  0.00           H
ATOM   1184  CD2 LEU A 662      47.150  37.260  39.770  1.00  0.00           C
ATOM   1185 HD21 LEU A 662      46.930  36.300  39.240  1.00  0.00           H
ATOM   1186 HD22 LEU A 662      47.300  36.970  40.830  1.00  0.00           H
ATOM   1187 HD23 LEU A 662      48.140  37.550  39.350  1.00  0.00           H
ATOM   1188  C   LEU A 662      45.290  40.100  42.680  1.00  0.00           C
ATOM   1189  O   LEU A 662      46.350  40.540  43.200  1.00  0.00           O
ATOM   1190  N   THR A 663      44.130  40.690  42.990  1.00  0.00           N
ATOM   1191  HN  THR A 663      43.260  40.360  42.630  1.00  0.00           H
ATOM   1192  CA  THR A 663      43.960  41.630  44.070  1.00  0.00           C
ATOM   1193  HA  THR A 663      44.860  42.230  44.040  1.00  0.00           H
ATOM   1194  CB  THR A 663      42.580  42.520  44.010  1.00  0.00           C
ATOM   1195  HB  THR A 663      42.440  42.920  45.030  1.00  0.00           H
ATOM   1196  OG1 THR A 663      41.440  41.600  43.860  1.00  0.00           O
ATOM   1197  HG1 THR A 663      41.600  40.860  44.450  1.00  0.00           H
ATOM   1198  CG2 THR A 663      42.630  43.610  42.870  1.00  0.00           C
ATOM   1199 HG21 THR A 663      41.740  44.270  42.830  1.00  0.00           H
ATOM   1200 HG22 THR A 663      42.730  43.060  41.910  1.00  0.00           H
ATOM   1201 HG23 THR A 663      43.560  44.210  42.940  1.00  0.00           H
ATOM   1202  C   THR A 663      44.000  40.970  45.420  1.00  0.00           C
ATOM   1203  O   THR A 663      43.160  40.210  45.770  1.00  0.00           O
ATOM   1204  N   ILE A 664      44.980  41.380  46.240  1.00  0.00           N
ATOM   1205  HN  ILE A 664      45.650  42.070  46.030  1.00  0.00           H
ATOM   1206  CA  ILE A 664      45.250  40.740  47.520  1.00  0.00           C
ATOM   1207  HA  ILE A 664      44.690  39.820  47.600  1.00  0.00           H
ATOM   1208  CB  ILE A 664      46.800  40.510  47.850  1.00  0.00           C
ATOM   1209  HB  ILE A 664      47.290  41.500  47.870  1.00  0.00           H
ATOM   1210  CG2 ILE A 664      46.950  39.900  49.300  1.00  0.00           C
ATOM   1211 HG21 ILE A 664      46.260  39.040  49.400  1.00  0.00           H
ATOM   1212 HG22 ILE A 664      46.700  40.670  50.060  1.00  0.00           H
ATOM   1213 HG23 ILE A 664      47.990  39.520  49.410  1.00  0.00           H
ATOM   1214  CG1 ILE A 664      47.470  39.670  46.790  1.00  0.00           C
ATOM   1215 HG11 ILE A 664      48.550  39.610  47.030  1.00  0.00           H
ATOM   1216 HG12 ILE A 664      47.530  40.210  45.820  1.00  0.00           H
ATOM   1217  CD  ILE A 664      46.700  38.350  46.470  1.00  0.00           C
ATOM   1218  HD1 ILE A 664      46.640  37.650  47.340  1.00  0.00           H
ATOM   1219  HD2 ILE A 664      47.120  37.860  45.570  1.00  0.00           H
ATOM   1220  HD3 ILE A 664      45.670  38.660  46.220  1.00  0.00           H
ATOM   1221  C   ILE A 664      44.580  41.470  48.620  1.00  0.00           C
ATOM   1222  O   ILE A 664      44.830  42.630  48.860  1.00  0.00           O
ATOM   1223  N   LEU A 665      43.620  40.780  49.330  1.00  0.00           N
ATOM   1224  HN  LEU A 665      43.430  39.810  49.220  1.00  0.00           H
ATOM   1225  CA  LEU A 665      42.920  41.310  50.410  1.00  0.00           C
ATOM   1226  HA  LEU A 665      42.440  42.200  50.020  1.00  0.00           H
ATOM   1227  CB  LEU A 665      41.750  40.420  50.880  1.00  0.00           C
ATOM   1228  HB1 LEU A 665      41.060  41.100  51.420  1.00  0.00           H
ATOM   1229  HB2 LEU A 665      42.130  39.590  51.520  1.00  0.00           H
ATOM   1230  CG  LEU A 665      40.970  39.720  49.670  1.00  0.00           C
ATOM   1231  HG  LEU A 665      41.540  38.850  49.290  1.00  0.00           H
ATOM   1232  CD1 LEU A 665      39.700  39.180  50.440  1.00  0.00           C
ATOM   1233 HD11 LEU A 665      40.170  38.750  51.340  1.00  0.00           H
ATOM   1234 HD12 LEU A 665      39.080  38.520  49.800  1.00  0.00           H
ATOM   1235 HD13 LEU A 665      39.100  40.080  50.720  1.00  0.00           H
ATOM   1236  CD2 LEU A 665      40.560  40.580  48.450  1.00  0.00           C
ATOM   1237 HD21 LEU A 665      41.500  41.000  48.040  1.00  0.00           H
ATOM   1238 HD22 LEU A 665      39.890  41.360  48.860  1.00  0.00           H
ATOM   1239 HD23 LEU A 665      40.010  39.940  47.730  1.00  0.00           H
ATOM   1240  C   LEU A 665      43.730  41.600  51.650  1.00  0.00           C
ATOM   1241  O   LEU A 665      44.690  40.930  52.000  1.00  0.00           O
ATOM   1242  N   GLY A 666      43.430  42.710  52.330  1.00  0.00           N
ATOM   1243  HN  GLY A 666      42.710  43.320  52.010  1.00  0.00           H
ATOM   1244  CA  GLY A 666      44.130  43.230  53.510  1.00  0.00           C
ATOM   1245  HA1 GLY A 666      45.030  43.750  53.240  1.00  0.00           H
ATOM   1246  HA2 GLY A 666      44.280  42.370  54.160  1.00  0.00           H
ATOM   1247  C   GLY A 666      43.340  44.270  54.340  1.00  0.00           C
ATOM   1248  O   GLY A 666      42.180  44.650  54.020  1.00  0.00           O
ATOM   1249  N   SER A 667      43.950  44.650  55.450  1.00  0.00           N
ATOM   1250  HN  SER A 667      44.910  44.410  55.510  1.00  0.00           H
ATOM   1251  CA  SER A 667      43.340  45.670  56.370  1.00  0.00           C
ATOM   1252  HA  SER A 667      42.280  45.530  56.500  1.00  0.00           H
ATOM   1253  CB  SER A 667      43.930  45.570  57.800  1.00  0.00           C
ATOM   1254  HB1 SER A 667      43.650  44.600  58.270  1.00  0.00           H
ATOM   1255  HB2 SER A 667      43.540  46.270  58.560  1.00  0.00           H
ATOM   1256  OG  SER A 667      45.350  45.710  57.790  1.00  0.00           O
ATOM   1257  HG1 SER A 667      45.760  45.110  57.150  1.00  0.00           H
ATOM   1258  C   SER A 667      43.530  47.100  55.930  1.00  0.00           C
ATOM   1259  O   SER A 667      44.390  47.490  55.100  1.00  0.00           O
ATOM   1260  N   THR A 668      42.670  48.030  56.380  1.00  0.00           N
ATOM   1261  HN  THR A 668      41.970  47.880  57.070  1.00  0.00           H
ATOM   1262  CA  THR A 668      42.460  49.270  55.640  1.00  0.00           C
ATOM   1263  HA  THR A 668      43.420  49.590  55.290  1.00  0.00           H
ATOM   1264  CB  THR A 668      41.460  49.080  54.510  1.00  0.00           C
ATOM   1265  HB  THR A 668      41.930  48.500  53.690  1.00  0.00           H
ATOM   1266  OG1 THR A 668      41.010  50.290  54.000  1.00  0.00           O
ATOM   1267  HG1 THR A 668      40.530  50.160  53.170  1.00  0.00           H
ATOM   1268  CG2 THR A 668      40.230  48.270  54.940  1.00  0.00           C
ATOM   1269 HG21 THR A 668      40.490  47.270  55.330  1.00  0.00           H
ATOM   1270 HG22 THR A 668      39.480  48.180  54.120  1.00  0.00           H
ATOM   1271 HG23 THR A 668      39.660  48.780  55.740  1.00  0.00           H
ATOM   1272  C   THR A 668      42.130  50.210  56.760  1.00  0.00           C
ATOM   1273  O   THR A 668      41.300  50.040  57.690  1.00  0.00           O
ATOM   1274  N   GLY A 669      42.880  51.360  56.740  1.00  0.00           N
ATOM   1275  HN  GLY A 669      43.610  51.380  56.070  1.00  0.00           H
ATOM   1276  CA  GLY A 669      42.590  52.590  57.560  1.00  0.00           C
ATOM   1277  HA1 GLY A 669      43.120  53.360  57.020  1.00  0.00           H
ATOM   1278  HA2 GLY A 669      42.960  52.440  58.560  1.00  0.00           H
ATOM   1279  C   GLY A 669      41.130  53.110  57.580  1.00  0.00           C
ATOM   1280  O   GLY A 669      40.630  53.210  58.720  1.00  0.00           O
ATOM   1281  N   PRO A 670      40.510  53.350  56.460  1.00  0.00           N
ATOM   1282  CD  PRO A 670      41.150  53.650  55.220  1.00  0.00           C
ATOM   1283  HD1 PRO A 670      41.360  52.700  54.680  1.00  0.00           H
ATOM   1284  HD2 PRO A 670      42.130  54.160  55.410  1.00  0.00           H
ATOM   1285  CA  PRO A 670      39.110  53.850  56.510  1.00  0.00           C
ATOM   1286  HA  PRO A 670      39.230  54.760  57.070  1.00  0.00           H
ATOM   1287  CB  PRO A 670      38.860  54.050  54.970  1.00  0.00           C
ATOM   1288  HB1 PRO A 670      38.100  54.770  54.620  1.00  0.00           H
ATOM   1289  HB2 PRO A 670      38.830  53.040  54.490  1.00  0.00           H
ATOM   1290  CG  PRO A 670      40.260  54.550  54.410  1.00  0.00           C
ATOM   1291  HG1 PRO A 670      40.330  54.450  53.310  1.00  0.00           H
ATOM   1292  HG2 PRO A 670      40.280  55.610  54.730  1.00  0.00           H
ATOM   1293  C   PRO A 670      38.080  52.960  57.220  1.00  0.00           C
ATOM   1294  O   PRO A 670      37.400  53.420  58.190  1.00  0.00           O
ATOM   1295  N   VAL A 671      38.010  51.610  56.900  1.00  0.00           N
ATOM   1296  HN  VAL A 671      38.360  51.210  56.060  1.00  0.00           H
ATOM   1297  CA  VAL A 671      37.120  50.710  57.610  1.00  0.00           C
ATOM   1298  HA  VAL A 671      36.140  51.140  57.490  1.00  0.00           H
ATOM   1299  CB  VAL A 671      37.130  49.250  57.070  1.00  0.00           C
ATOM   1300  HB  VAL A 671      38.200  48.940  57.130  1.00  0.00           H
ATOM   1301  CG1 VAL A 671      36.300  48.470  58.010  1.00  0.00           C
ATOM   1302 HG11 VAL A 671      36.750  48.090  58.950  1.00  0.00           H
ATOM   1303 HG12 VAL A 671      35.960  47.570  57.460  1.00  0.00           H
ATOM   1304 HG13 VAL A 671      35.440  48.940  58.530  1.00  0.00           H
ATOM   1305  CG2 VAL A 671      36.700  49.230  55.600  1.00  0.00           C
ATOM   1306 HG21 VAL A 671      35.590  49.340  55.580  1.00  0.00           H
ATOM   1307 HG22 VAL A 671      36.790  48.270  55.070  1.00  0.00           H
ATOM   1308 HG23 VAL A 671      37.090  50.050  54.940  1.00  0.00           H
ATOM   1309  C   VAL A 671      37.390  50.810  59.150  1.00  0.00           C
ATOM   1310  O   VAL A 671      36.500  50.860  59.980  1.00  0.00           O
ATOM   1311  N   LEU A 672      38.670  50.870  59.560  1.00  0.00           N
ATOM   1312  HN  LEU A 672      39.470  50.760  58.970  1.00  0.00           H
ATOM   1313  CA  LEU A 672      38.980  51.020  60.940  1.00  0.00           C
ATOM   1314  HA  LEU A 672      38.490  50.320  61.600  1.00  0.00           H
ATOM   1315  CB  LEU A 672      40.510  50.930  61.170  1.00  0.00           C
ATOM   1316  HB1 LEU A 672      41.000  51.580  60.420  1.00  0.00           H
ATOM   1317  HB2 LEU A 672      40.730  49.880  60.880  1.00  0.00           H
ATOM   1318  CG  LEU A 672      41.110  51.190  62.590  1.00  0.00           C
ATOM   1319  HG  LEU A 672      40.670  52.180  62.790  1.00  0.00           H
ATOM   1320  CD1 LEU A 672      40.620  50.190  63.640  1.00  0.00           C
ATOM   1321 HD11 LEU A 672      39.530  50.290  63.810  1.00  0.00           H
ATOM   1322 HD12 LEU A 672      41.190  50.340  64.580  1.00  0.00           H
ATOM   1323 HD13 LEU A 672      40.800  49.130  63.380  1.00  0.00           H
ATOM   1324  CD2 LEU A 672      42.610  51.070  62.550  1.00  0.00           C
ATOM   1325 HD21 LEU A 672      43.070  51.160  63.560  1.00  0.00           H
ATOM   1326 HD22 LEU A 672      42.940  51.930  61.930  1.00  0.00           H
ATOM   1327 HD23 LEU A 672      42.990  50.130  62.090  1.00  0.00           H
ATOM   1328  C   LEU A 672      38.470  52.340  61.580  1.00  0.00           C
ATOM   1329  O   LEU A 672      38.030  52.310  62.700  1.00  0.00           O
ATOM   1330  N   VAL A 673      38.570  53.520  60.870  1.00  0.00           N
ATOM   1331  HN  VAL A 673      39.080  53.600  60.010  1.00  0.00           H
ATOM   1332  CA  VAL A 673      38.100  54.780  61.540  1.00  0.00           C
ATOM   1333  HA  VAL A 673      38.330  54.620  62.580  1.00  0.00           H
ATOM   1334  CB  VAL A 673      38.740  56.120  61.120  1.00  0.00           C
ATOM   1335  HB  VAL A 673      38.060  56.900  61.550  1.00  0.00           H
ATOM   1336  CG1 VAL A 673      40.120  56.250  61.850  1.00  0.00           C
ATOM   1337 HG11 VAL A 673      40.780  55.480  61.390  1.00  0.00           H
ATOM   1338 HG12 VAL A 673      40.030  55.960  62.910  1.00  0.00           H
ATOM   1339 HG13 VAL A 673      40.660  57.220  61.830  1.00  0.00           H
ATOM   1340  CG2 VAL A 673      38.770  56.360  59.590  1.00  0.00           C
ATOM   1341 HG21 VAL A 673      39.060  57.410  59.340  1.00  0.00           H
ATOM   1342 HG22 VAL A 673      37.910  56.110  58.950  1.00  0.00           H
ATOM   1343 HG23 VAL A 673      39.630  55.770  59.180  1.00  0.00           H
ATOM   1344  C   VAL A 673      36.570  54.810  61.650  1.00  0.00           C
ATOM   1345  O   VAL A 673      36.010  55.290  62.670  1.00  0.00           O
ATOM   1346  N   PHE A 674      35.900  54.200  60.630  1.00  0.00           N
ATOM   1347  HN  PHE A 674      36.490  53.960  59.860  1.00  0.00           H
ATOM   1348  CA  PHE A 674      34.400  54.050  60.560  1.00  0.00           C
ATOM   1349  HA  PHE A 674      33.840  54.950  60.710  1.00  0.00           H
ATOM   1350  CB  PHE A 674      34.080  53.310  59.180  1.00  0.00           C
ATOM   1351  HB1 PHE A 674      34.510  52.290  59.150  1.00  0.00           H
ATOM   1352  HB2 PHE A 674      34.460  54.000  58.420  1.00  0.00           H
ATOM   1353  CG  PHE A 674      32.600  53.020  58.950  1.00  0.00           C
ATOM   1354  CD1 PHE A 674      31.850  53.830  58.100  1.00  0.00           C
ATOM   1355  HD1 PHE A 674      32.220  54.800  57.790  1.00  0.00           H
ATOM   1356  CE1 PHE A 674      30.540  53.520  57.730  1.00  0.00           C
ATOM   1357  HE1 PHE A 674      30.060  54.200  57.050  1.00  0.00           H
ATOM   1358  CZ  PHE A 674      30.000  52.300  58.130  1.00  0.00           C
ATOM   1359  HZ  PHE A 674      29.070  51.910  57.730  1.00  0.00           H
ATOM   1360  CD2 PHE A 674      31.970  51.810  59.400  1.00  0.00           C
ATOM   1361  HD2 PHE A 674      32.570  51.180  60.050  1.00  0.00           H
ATOM   1362  CE2 PHE A 674      30.700  51.430  59.000  1.00  0.00           C
ATOM   1363  HE2 PHE A 674      30.380  50.400  59.120  1.00  0.00           H
ATOM   1364  C   PHE A 674      34.030  53.170  61.740  1.00  0.00           C
ATOM   1365  O   PHE A 674      33.080  53.470  62.420  1.00  0.00           O
ATOM   1366  N   GLU A 675      34.700  52.040  62.010  1.00  0.00           N
ATOM   1367  HN  GLU A 675      35.470  51.860  61.400  1.00  0.00           H
ATOM   1368  CA  GLU A 675      34.450  51.100  63.080  1.00  0.00           C
ATOM   1369  HA  GLU A 675      33.470  50.670  62.980  1.00  0.00           H
ATOM   1370  CB  GLU A 675      35.350  49.840  62.820  1.00  0.00           C
ATOM   1371  HB1 GLU A 675      35.480  49.430  63.850  1.00  0.00           H
ATOM   1372  HB2 GLU A 675      36.380  50.170  62.540  1.00  0.00           H
ATOM   1373  CG  GLU A 675      34.900  48.820  61.770  1.00  0.00           C
ATOM   1374  HG1 GLU A 675      35.800  48.280  61.380  1.00  0.00           H
ATOM   1375  HG2 GLU A 675      34.510  49.390  60.900  1.00  0.00           H
ATOM   1376  CD  GLU A 675      33.820  47.920  62.250  1.00  0.00           C
ATOM   1377  OE1 GLU A 675      33.950  46.660  62.120  1.00  0.00           O
ATOM   1378  OE2 GLU A 675      32.760  48.440  62.740  1.00  0.00           O
ATOM   1379  C   GLU A 675      34.490  51.700  64.480  1.00  0.00           C
ATOM   1380  O   GLU A 675      33.510  51.610  65.230  1.00  0.00           O
ATOM   1381  N   LYS A 676      35.570  52.440  64.810  1.00  0.00           N
ATOM   1382  HN  LYS A 676      36.310  52.470  64.150  1.00  0.00           H
ATOM   1383  CA  LYS A 676      35.740  52.990  66.140  1.00  0.00           C
ATOM   1384  HA  LYS A 676      35.640  52.220  66.870  1.00  0.00           H
ATOM   1385  CB  LYS A 676      37.180  53.630  66.310  1.00  0.00           C
ATOM   1386  HB1 LYS A 676      37.210  54.070  67.330  1.00  0.00           H
ATOM   1387  HB2 LYS A 676      37.300  54.430  65.550  1.00  0.00           H
ATOM   1388  CG  LYS A 676      38.300  52.550  66.220  1.00  0.00           C
ATOM   1389  HG1 LYS A 676      38.410  52.280  65.140  1.00  0.00           H
ATOM   1390  HG2 LYS A 676      37.980  51.720  66.890  1.00  0.00           H
ATOM   1391  CD  LYS A 676      39.740  52.950  66.690  1.00  0.00           C
ATOM   1392  HD1 LYS A 676      40.200  51.950  66.600  1.00  0.00           H
ATOM   1393  HD2 LYS A 676      39.680  53.350  67.720  1.00  0.00           H
ATOM   1394  CE  LYS A 676      40.570  53.980  65.860  1.00  0.00           C
ATOM   1395  HE1 LYS A 676      39.940  54.900  65.870  1.00  0.00           H
ATOM   1396  HE2 LYS A 676      40.680  53.650  64.810  1.00  0.00           H
ATOM   1397  NZ  LYS A 676      41.790  54.210  66.510  1.00  0.00           N
ATOM   1398  HZ1 LYS A 676      41.550  54.520  67.480  1.00  0.00           H
ATOM   1399  HZ2 LYS A 676      42.350  54.960  66.040  1.00  0.00           H
ATOM   1400  HZ3 LYS A 676      42.390  53.370  66.620  1.00  0.00           H
ATOM   1401  C   LYS A 676      34.610  54.050  66.490  1.00  0.00           C
ATOM   1402  O   LYS A 676      33.900  53.830  67.470  1.00  0.00           O
ATOM   1403  N   ILE A 677      34.320  54.970  65.500  1.00  0.00           N
ATOM   1404  HN  ILE A 677      34.870  54.970  64.660  1.00  0.00           H
ATOM   1405  CA  ILE A 677      33.170  55.900  65.550  1.00  0.00           C
ATOM   1406  HA  ILE A 677      33.460  56.510  66.390  1.00  0.00           H
ATOM   1407  CB  ILE A 677      33.220  56.880  64.310  1.00  0.00           C
ATOM   1408  HB  ILE A 677      33.790  56.360  63.520  1.00  0.00           H
ATOM   1409  CG2 ILE A 677      31.830  57.100  63.590  1.00  0.00           C
ATOM   1410 HG21 ILE A 677      31.060  57.650  64.170  1.00  0.00           H
ATOM   1411 HG22 ILE A 677      31.480  56.130  63.170  1.00  0.00           H
ATOM   1412 HG23 ILE A 677      31.990  57.720  62.690  1.00  0.00           H
ATOM   1413  CG1 ILE A 677      33.810  58.220  64.710  1.00  0.00           C
ATOM   1414 HG11 ILE A 677      34.750  58.060  65.300  1.00  0.00           H
ATOM   1415 HG12 ILE A 677      33.070  58.840  65.250  1.00  0.00           H
ATOM   1416  CD  ILE A 677      34.090  59.040  63.420  1.00  0.00           C
ATOM   1417  HD1 ILE A 677      33.160  59.310  62.880  1.00  0.00           H
ATOM   1418  HD2 ILE A 677      34.780  58.560  62.680  1.00  0.00           H
ATOM   1419  HD3 ILE A 677      34.480  60.040  63.690  1.00  0.00           H
ATOM   1420  C   ILE A 677      31.800  55.270  65.620  1.00  0.00           C
ATOM   1421  O   ILE A 677      31.000  55.780  66.350  1.00  0.00           O
ATOM   1422  N   LEU A 678      31.510  54.180  64.860  1.00  0.00           N
ATOM   1423  HN  LEU A 678      32.240  53.830  64.280  1.00  0.00           H
ATOM   1424  CA  LEU A 678      30.290  53.460  64.980  1.00  0.00           C
ATOM   1425  HA  LEU A 678      29.500  54.120  64.660  1.00  0.00           H
ATOM   1426  CB  LEU A 678      30.190  52.330  63.870  1.00  0.00           C
ATOM   1427  HB1 LEU A 678      31.110  51.720  63.890  1.00  0.00           H
ATOM   1428  HB2 LEU A 678      30.240  52.880  62.890  1.00  0.00           H
ATOM   1429  CG  LEU A 678      28.900  51.450  63.920  1.00  0.00           C
ATOM   1430  HG  LEU A 678      28.760  50.890  64.870  1.00  0.00           H
ATOM   1431  CD1 LEU A 678      27.600  52.390  63.780  1.00  0.00           C
ATOM   1432 HD11 LEU A 678      27.560  53.080  62.900  1.00  0.00           H
ATOM   1433 HD12 LEU A 678      27.540  53.000  64.710  1.00  0.00           H
ATOM   1434 HD13 LEU A 678      26.650  51.840  63.660  1.00  0.00           H
ATOM   1435  CD2 LEU A 678      28.910  50.430  62.810  1.00  0.00           C
ATOM   1436 HD21 LEU A 678      29.050  50.970  61.840  1.00  0.00           H
ATOM   1437 HD22 LEU A 678      27.950  49.890  62.760  1.00  0.00           H
ATOM   1438 HD23 LEU A 678      29.790  49.760  62.860  1.00  0.00           H
ATOM   1439  C   LEU A 678      30.080  52.860  66.390  1.00  0.00           C
ATOM   1440  O   LEU A 678      28.980  52.970  66.910  1.00  0.00           O
ATOM   1441  N   TYR A 679      31.180  52.310  66.940  1.00  0.00           N
ATOM   1442  HN  TYR A 679      32.000  52.060  66.430  1.00  0.00           H
ATOM   1443  CA  TYR A 679      31.080  51.770  68.260  1.00  0.00           C
ATOM   1444  HA  TYR A 679      30.240  51.090  68.370  1.00  0.00           H
ATOM   1445  CB  TYR A 679      32.350  50.970  68.810  1.00  0.00           C
ATOM   1446  HB1 TYR A 679      33.100  51.770  68.630  1.00  0.00           H
ATOM   1447  HB2 TYR A 679      32.620  50.090  68.190  1.00  0.00           H
ATOM   1448  CG  TYR A 679      32.400  50.690  70.370  1.00  0.00           C
ATOM   1449  CD1 TYR A 679      33.430  51.390  71.110  1.00  0.00           C
ATOM   1450  HD1 TYR A 679      34.150  52.050  70.630  1.00  0.00           H
ATOM   1451  CE1 TYR A 679      33.340  51.370  72.460  1.00  0.00           C
ATOM   1452  HE1 TYR A 679      34.120  51.800  73.070  1.00  0.00           H
ATOM   1453  CZ  TYR A 679      32.440  50.590  73.180  1.00  0.00           C
ATOM   1454  OH  TYR A 679      32.550  50.370  74.570  1.00  0.00           O
ATOM   1455  HH  TYR A 679      33.360  50.800  74.850  1.00  0.00           H
ATOM   1456  CD2 TYR A 679      31.390  49.970  71.040  1.00  0.00           C
ATOM   1457  HD2 TYR A 679      30.620  49.550  70.410  1.00  0.00           H
ATOM   1458  CE2 TYR A 679      31.500  49.820  72.430  1.00  0.00           C
ATOM   1459  HE2 TYR A 679      30.750  49.190  72.890  1.00  0.00           H
ATOM   1460  C   TYR A 679      30.690  52.780  69.350  1.00  0.00           C
ATOM   1461  O   TYR A 679      29.770  52.570  70.140  1.00  0.00           O
ATOM   1462  N   LYS A 680      31.400  53.900  69.270  1.00  0.00           N
ATOM   1463  HN  LYS A 680      32.140  54.010  68.610  1.00  0.00           H
ATOM   1464  CA  LYS A 680      31.150  55.060  70.110  1.00  0.00           C
ATOM   1465  HA  LYS A 680      31.190  54.670  71.130  1.00  0.00           H
ATOM   1466  CB  LYS A 680      32.210  56.180  69.830  1.00  0.00           C
ATOM   1467  HB1 LYS A 680      31.750  57.100  70.260  1.00  0.00           H
ATOM   1468  HB2 LYS A 680      32.170  56.390  68.730  1.00  0.00           H
ATOM   1469  CG  LYS A 680      33.660  55.710  70.320  1.00  0.00           C
ATOM   1470  HG1 LYS A 680      33.920  54.680  69.970  1.00  0.00           H
ATOM   1471  HG2 LYS A 680      33.850  55.690  71.410  1.00  0.00           H
ATOM   1472  CD  LYS A 680      34.740  56.590  69.720  1.00  0.00           C
ATOM   1473  HD1 LYS A 680      34.350  57.600  69.950  1.00  0.00           H
ATOM   1474  HD2 LYS A 680      34.740  56.570  68.600  1.00  0.00           H
ATOM   1475  CE  LYS A 680      36.240  56.280  70.170  1.00  0.00           C
ATOM   1476  HE1 LYS A 680      36.400  55.230  69.830  1.00  0.00           H
ATOM   1477  HE2 LYS A 680      36.390  56.280  71.270  1.00  0.00           H
ATOM   1478  NZ  LYS A 680      37.310  57.100  69.580  1.00  0.00           N
ATOM   1479  HZ1 LYS A 680      37.460  58.110  69.790  1.00  0.00           H
ATOM   1480  HZ2 LYS A 680      37.370  57.070  68.540  1.00  0.00           H
ATOM   1481  HZ3 LYS A 680      38.230  56.720  69.880  1.00  0.00           H
ATOM   1482  C   LYS A 680      29.660  55.590  69.910  1.00  0.00           C
ATOM   1483  O   LYS A 680      28.950  55.860  70.870  1.00  0.00           O
ATOM   1484  N   PHE A 681      29.200  55.750  68.650  1.00  0.00           N
ATOM   1485  HN  PHE A 681      29.730  55.630  67.810  1.00  0.00           H
ATOM   1486  CA  PHE A 681      27.850  56.150  68.310  1.00  0.00           C
ATOM   1487  HA  PHE A 681      27.770  57.190  68.620  1.00  0.00           H
ATOM   1488  CB  PHE A 681      27.870  56.280  66.740  1.00  0.00           C
ATOM   1489  HB1 PHE A 681      28.340  55.350  66.370  1.00  0.00           H
ATOM   1490  HB2 PHE A 681      28.550  57.040  66.270  1.00  0.00           H
ATOM   1491  CG  PHE A 681      26.600  56.430  65.960  1.00  0.00           C
ATOM   1492  CD1 PHE A 681      26.510  55.890  64.610  1.00  0.00           C
ATOM   1493  HD1 PHE A 681      27.420  55.530  64.160  1.00  0.00           H
ATOM   1494  CE1 PHE A 681      25.320  55.890  63.880  1.00  0.00           C
ATOM   1495  HE1 PHE A 681      25.350  55.610  62.840  1.00  0.00           H
ATOM   1496  CZ  PHE A 681      24.130  56.470  64.460  1.00  0.00           C
ATOM   1497  HZ  PHE A 681      23.190  56.550  63.940  1.00  0.00           H
ATOM   1498  CD2 PHE A 681      25.400  56.900  66.510  1.00  0.00           C
ATOM   1499  HD2 PHE A 681      25.460  57.320  67.500  1.00  0.00           H
ATOM   1500  CE2 PHE A 681      24.160  56.940  65.800  1.00  0.00           C
ATOM   1501  HE2 PHE A 681      23.270  57.270  66.310  1.00  0.00           H
ATOM   1502  C   PHE A 681      26.780  55.280  68.960  1.00  0.00           C
ATOM   1503  O   PHE A 681      25.940  55.800  69.710  1.00  0.00           O
ATOM   1504  N   CYS A 682      26.880  53.970  68.730  1.00  0.00           N
ATOM   1505  HN  CYS A 682      27.680  53.600  68.250  1.00  0.00           H
ATOM   1506  CA  CYS A 682      26.000  52.910  69.330  1.00  0.00           C
ATOM   1507  HA  CYS A 682      25.000  53.100  68.970  1.00  0.00           H
ATOM   1508  CB  CYS A 682      26.350  51.480  68.840  1.00  0.00           C
ATOM   1509  HB1 CYS A 682      25.780  50.690  69.370  1.00  0.00           H
ATOM   1510  HB2 CYS A 682      27.400  51.300  69.130  1.00  0.00           H
ATOM   1511  SG  CYS A 682      26.210  51.260  67.050  1.00  0.00           S
ATOM   1512  HG1 CYS A 682      27.470  51.650  66.890  1.00  0.00           H
ATOM   1513  C   CYS A 682      25.980  52.950  70.820  1.00  0.00           C
ATOM   1514  O   CYS A 682      24.970  52.800  71.490  1.00  0.00           O
ATOM   1515  N   ARG A 683      27.200  53.100  71.420  1.00  0.00           N
ATOM   1516  HN  ARG A 683      27.990  53.200  70.820  1.00  0.00           H
ATOM   1517  CA  ARG A 683      27.400  53.200  72.850  1.00  0.00           C
ATOM   1518  HA  ARG A 683      26.950  52.340  73.300  1.00  0.00           H
ATOM   1519  CB  ARG A 683      28.940  53.200  73.330  1.00  0.00           C
ATOM   1520  HB1 ARG A 683      29.340  53.970  72.640  1.00  0.00           H
ATOM   1521  HB2 ARG A 683      29.350  52.190  73.100  1.00  0.00           H
ATOM   1522  CG  ARG A 683      29.340  53.610  74.730  1.00  0.00           C
ATOM   1523  HG1 ARG A 683      29.080  52.860  75.510  1.00  0.00           H
ATOM   1524  HG2 ARG A 683      28.800  54.500  75.120  1.00  0.00           H
ATOM   1525  CD  ARG A 683      30.870  53.930  74.760  1.00  0.00           C
ATOM   1526  HD1 ARG A 683      31.530  53.260  74.160  1.00  0.00           H
ATOM   1527  HD2 ARG A 683      31.220  53.990  75.810  1.00  0.00           H
ATOM   1528  NE  ARG A 683      30.970  55.370  74.190  1.00  0.00           N
ATOM   1529  HE  ARG A 683      30.140  55.920  74.140  1.00  0.00           H
ATOM   1530  CZ  ARG A 683      32.040  56.100  73.990  1.00  0.00           C
ATOM   1531  NH1 ARG A 683      33.250  55.760  74.190  1.00  0.00           N
ATOM   1532 HH11 ARG A 683      33.450  54.890  74.650  1.00  0.00           H
ATOM   1533 HH12 ARG A 683      33.840  56.520  74.460  1.00  0.00           H
ATOM   1534  NH2 ARG A 683      31.950  57.370  73.650  1.00  0.00           N
ATOM   1535 HH21 ARG A 683      32.740  57.770  73.170  1.00  0.00           H
ATOM   1536 HH22 ARG A 683      31.110  57.900  73.640  1.00  0.00           H
ATOM   1537  C   ARG A 683      26.780  54.430  73.530  1.00  0.00           C
ATOM   1538  O   ARG A 683      26.260  54.270  74.620  1.00  0.00           O
ATOM   1539  N   ASP A 684      26.790  55.610  73.000  1.00  0.00           N
ATOM   1540  HN  ASP A 684      27.100  55.570  72.050  1.00  0.00           H
ATOM   1541  CA  ASP A 684      26.380  56.850  73.590  1.00  0.00           C
ATOM   1542  HA  ASP A 684      26.450  56.740  74.660  1.00  0.00           H
ATOM   1543  CB  ASP A 684      27.360  57.960  73.050  1.00  0.00           C
ATOM   1544  HB1 ASP A 684      26.860  58.940  73.120  1.00  0.00           H
ATOM   1545  HB2 ASP A 684      27.640  57.650  72.020  1.00  0.00           H
ATOM   1546  CG  ASP A 684      28.640  58.160  73.840  1.00  0.00           C
ATOM   1547  OD1 ASP A 684      29.440  58.960  73.270  1.00  0.00           O
ATOM   1548  OD2 ASP A 684      28.870  57.580  74.900  1.00  0.00           O
ATOM   1549  C   ASP A 684      24.950  57.200  73.320  1.00  0.00           C
ATOM   1550  O   ASP A 684      24.310  57.930  74.100  1.00  0.00           O
ATOM   1551  N   TYR A 685      24.370  56.760  72.170  1.00  0.00           N
ATOM   1552  HN  TYR A 685      24.990  56.320  71.530  1.00  0.00           H
ATOM   1553  CA  TYR A 685      22.960  56.890  71.730  1.00  0.00           C
ATOM   1554  HA  TYR A 685      22.470  57.660  72.300  1.00  0.00           H
ATOM   1555  CB  TYR A 685      22.880  57.080  70.170  1.00  0.00           C
ATOM   1556  HB1 TYR A 685      21.870  56.800  69.800  1.00  0.00           H
ATOM   1557  HB2 TYR A 685      23.510  56.410  69.560  1.00  0.00           H
ATOM   1558  CG  TYR A 685      23.180  58.480  69.900  1.00  0.00           C
ATOM   1559  CD1 TYR A 685      24.460  59.010  70.190  1.00  0.00           C
ATOM   1560  HD1 TYR A 685      25.310  58.440  70.550  1.00  0.00           H
ATOM   1561  CE1 TYR A 685      24.640  60.420  70.020  1.00  0.00           C
ATOM   1562  HE1 TYR A 685      25.470  61.010  70.380  1.00  0.00           H
ATOM   1563  CZ  TYR A 685      23.620  61.140  69.330  1.00  0.00           C
ATOM   1564  OH  TYR A 685      23.690  62.540  69.100  1.00  0.00           O
ATOM   1565  HH  TYR A 685      24.520  62.900  69.390  1.00  0.00           H
ATOM   1566  CD2 TYR A 685      22.110  59.310  69.350  1.00  0.00           C
ATOM   1567  HD2 TYR A 685      21.130  58.910  69.170  1.00  0.00           H
ATOM   1568  CE2 TYR A 685      22.400  60.650  69.040  1.00  0.00           C
ATOM   1569  HE2 TYR A 685      21.620  61.250  68.590  1.00  0.00           H
ATOM   1570  C   TYR A 685      22.180  55.710  72.170  1.00  0.00           C
ATOM   1571  O   TYR A 685      20.950  55.630  72.060  1.00  0.00           O
ATOM   1572  N   GLN A 686      22.820  54.620  72.690  1.00  0.00           N
ATOM   1573  HN  GLN A 686      23.780  54.570  72.920  1.00  0.00           H
ATOM   1574  CA  GLN A 686      22.160  53.420  73.100  1.00  0.00           C
ATOM   1575  HA  GLN A 686      22.850  52.590  73.240  1.00  0.00           H
ATOM   1576  CB  GLN A 686      21.700  53.620  74.550  1.00  0.00           C
ATOM   1577  HB1 GLN A 686      20.950  52.820  74.810  1.00  0.00           H
ATOM   1578  HB2 GLN A 686      21.230  54.620  74.520  1.00  0.00           H
ATOM   1579  CG  GLN A 686      22.900  53.560  75.490  1.00  0.00           C
ATOM   1580  HG1 GLN A 686      22.530  53.930  76.470  1.00  0.00           H
ATOM   1581  HG2 GLN A 686      23.590  54.380  75.230  1.00  0.00           H
ATOM   1582  CD  GLN A 686      23.490  52.180  75.730  1.00  0.00           C
ATOM   1583  OE1 GLN A 686      22.740  51.280  76.070  1.00  0.00           O
ATOM   1584  NE2 GLN A 686      24.790  52.000  75.540  1.00  0.00           N
ATOM   1585 HE21 GLN A 686      25.370  52.740  75.200  1.00  0.00           H
ATOM   1586 HE22 GLN A 686      25.250  51.140  75.740  1.00  0.00           H
ATOM   1587  C   GLN A 686      21.150  52.810  72.200  1.00  0.00           C
ATOM   1588  O   GLN A 686      20.000  52.650  72.530  1.00  0.00           O
ATOM   1589  N   LEU A 687      21.760  52.340  71.040  1.00  0.00           N
ATOM   1590  HN  LEU A 687      22.760  52.320  71.070  1.00  0.00           H
ATOM   1591  CA  LEU A 687      21.010  51.950  69.900  1.00  0.00           C
ATOM   1592  HA  LEU A 687      19.960  52.130  70.090  1.00  0.00           H
ATOM   1593  CB  LEU A 687      21.440  52.700  68.580  1.00  0.00           C
ATOM   1594  HB1 LEU A 687      20.590  52.510  67.870  1.00  0.00           H
ATOM   1595  HB2 LEU A 687      22.350  52.240  68.140  1.00  0.00           H
ATOM   1596  CG  LEU A 687      21.510  54.170  68.710  1.00  0.00           C
ATOM   1597  HG  LEU A 687      22.200  54.480  69.520  1.00  0.00           H
ATOM   1598  CD1 LEU A 687      22.200  54.630  67.450  1.00  0.00           C
ATOM   1599 HD11 LEU A 687      21.770  54.190  66.540  1.00  0.00           H
ATOM   1600 HD12 LEU A 687      23.290  54.450  67.390  1.00  0.00           H
ATOM   1601 HD13 LEU A 687      21.990  55.710  67.290  1.00  0.00           H
ATOM   1602  CD2 LEU A 687      20.110  54.750  68.740  1.00  0.00           C
ATOM   1603 HD21 LEU A 687      20.100  55.860  68.770  1.00  0.00           H
ATOM   1604 HD22 LEU A 687      19.720  54.420  69.720  1.00  0.00           H
ATOM   1605 HD23 LEU A 687      19.400  54.360  67.990  1.00  0.00           H
ATOM   1606  C   LEU A 687      21.250  50.450  69.610  1.00  0.00           C
ATOM   1607  O   LEU A 687      21.080  50.050  68.500  1.00  0.00           O
ATOM   1608  N   SER A 688      21.750  49.690  70.600  1.00  0.00           N
ATOM   1609  HN  SER A 688      21.740  50.140  71.480  1.00  0.00           H
ATOM   1610  CA  SER A 688      22.090  48.270  70.570  1.00  0.00           C
ATOM   1611  HA  SER A 688      22.460  47.970  71.540  1.00  0.00           H
ATOM   1612  CB  SER A 688      20.980  47.250  70.300  1.00  0.00           C
ATOM   1613  HB1 SER A 688      20.640  47.250  69.250  1.00  0.00           H
ATOM   1614  HB2 SER A 688      20.140  47.460  70.990  1.00  0.00           H
ATOM   1615  OG  SER A 688      21.400  45.870  70.500  1.00  0.00           O
ATOM   1616  HG1 SER A 688      20.620  45.380  70.720  1.00  0.00           H
ATOM   1617  C   SER A 688      23.300  48.060  69.560  1.00  0.00           C
ATOM   1618  O   SER A 688      23.010  47.610  68.410  1.00  0.00           O
ATOM   1619  N   TYR A 689      24.520  48.260  70.040  1.00  0.00           N
ATOM   1620  HN  TYR A 689      24.600  48.430  71.010  1.00  0.00           H
ATOM   1621  CA  TYR A 689      25.780  48.070  69.400  1.00  0.00           C
ATOM   1622  HA  TYR A 689      25.890  48.950  68.770  1.00  0.00           H
ATOM   1623  CB  TYR A 689      27.070  48.120  70.310  1.00  0.00           C
ATOM   1624  HB1 TYR A 689      26.940  47.500  71.220  1.00  0.00           H
ATOM   1625  HB2 TYR A 689      27.220  49.180  70.620  1.00  0.00           H
ATOM   1626  CG  TYR A 689      28.340  47.830  69.560  1.00  0.00           C
ATOM   1627  CD1 TYR A 689      28.860  48.660  68.510  1.00  0.00           C
ATOM   1628  HD1 TYR A 689      28.210  49.510  68.290  1.00  0.00           H
ATOM   1629  CE1 TYR A 689      29.980  48.450  67.760  1.00  0.00           C
ATOM   1630  HE1 TYR A 689      30.100  49.000  66.840  1.00  0.00           H
ATOM   1631  CZ  TYR A 689      30.750  47.360  68.140  1.00  0.00           C
ATOM   1632  OH  TYR A 689      31.840  46.950  67.300  1.00  0.00           O
ATOM   1633  HH  TYR A 689      32.030  47.680  66.710  1.00  0.00           H
ATOM   1634  CD2 TYR A 689      29.280  46.880  70.020  1.00  0.00           C
ATOM   1635  HD2 TYR A 689      29.100  46.240  70.860  1.00  0.00           H
ATOM   1636  CE2 TYR A 689      30.440  46.630  69.330  1.00  0.00           C
ATOM   1637  HE2 TYR A 689      31.070  45.810  69.640  1.00  0.00           H
ATOM   1638  C   TYR A 689      25.780  47.010  68.310  1.00  0.00           C
ATOM   1639  O   TYR A 689      25.650  47.380  67.140  1.00  0.00           O
ATOM   1640  N   LEU A 690      25.830  45.690  68.610  1.00  0.00           N
ATOM   1641  HN  LEU A 690      25.770  45.350  69.550  1.00  0.00           H
ATOM   1642  CA  LEU A 690      26.060  44.670  67.640  1.00  0.00           C
ATOM   1643  HA  LEU A 690      26.950  45.050  67.150  1.00  0.00           H
ATOM   1644  CB  LEU A 690      26.430  43.340  68.320  1.00  0.00           C
ATOM   1645  HB1 LEU A 690      26.410  42.530  67.560  1.00  0.00           H
ATOM   1646  HB2 LEU A 690      25.650  43.150  69.080  1.00  0.00           H
ATOM   1647  CG  LEU A 690      27.730  43.370  69.090  1.00  0.00           C
ATOM   1648  HG  LEU A 690      27.750  44.240  69.790  1.00  0.00           H
ATOM   1649  CD1 LEU A 690      27.890  42.050  69.960  1.00  0.00           C
ATOM   1650 HD11 LEU A 690      26.930  41.940  70.510  1.00  0.00           H
ATOM   1651 HD12 LEU A 690      28.830  42.060  70.550  1.00  0.00           H
ATOM   1652 HD13 LEU A 690      28.030  41.230  69.220  1.00  0.00           H
ATOM   1653  CD2 LEU A 690      29.000  43.530  68.180  1.00  0.00           C
ATOM   1654 HD21 LEU A 690      29.920  43.550  68.800  1.00  0.00           H
ATOM   1655 HD22 LEU A 690      29.050  44.500  67.650  1.00  0.00           H
ATOM   1656 HD23 LEU A 690      29.150  42.670  67.500  1.00  0.00           H
ATOM   1657  C   LEU A 690      24.950  44.410  66.710  1.00  0.00           C
ATOM   1658  O   LEU A 690      25.170  43.830  65.640  1.00  0.00           O
ATOM   1659  N   SER A 691      23.730  44.760  67.070  1.00  0.00           N
ATOM   1660  HN  SER A 691      23.680  45.360  67.870  1.00  0.00           H
ATOM   1661  CA  SER A 691      22.550  44.700  66.220  1.00  0.00           C
ATOM   1662  HA  SER A 691      22.510  43.710  65.810  1.00  0.00           H
ATOM   1663  CB  SER A 691      21.240  44.970  66.970  1.00  0.00           C
ATOM   1664  HB1 SER A 691      21.270  45.980  67.430  1.00  0.00           H
ATOM   1665  HB2 SER A 691      21.100  44.240  67.800  1.00  0.00           H
ATOM   1666  OG  SER A 691      20.110  44.840  66.100  1.00  0.00           O
ATOM   1667  HG1 SER A 691      19.980  45.660  65.600  1.00  0.00           H
ATOM   1668  C   SER A 691      22.640  45.790  65.150  1.00  0.00           C
ATOM   1669  O   SER A 691      22.420  45.610  63.960  1.00  0.00           O
ATOM   1670  N   LEU A 692      23.040  47.070  65.540  1.00  0.00           N
ATOM   1671  HN  LEU A 692      23.230  47.290  66.500  1.00  0.00           H
ATOM   1672  CA  LEU A 692      23.140  48.180  64.540  1.00  0.00           C
ATOM   1673  HA  LEU A 692      22.230  48.160  63.960  1.00  0.00           H
ATOM   1674  CB  LEU A 692      23.300  49.530  65.280  1.00  0.00           C
ATOM   1675  HB1 LEU A 692      24.110  49.520  66.030  1.00  0.00           H
ATOM   1676  HB2 LEU A 692      22.380  49.590  65.890  1.00  0.00           H
ATOM   1677  CG  LEU A 692      23.280  50.790  64.350  1.00  0.00           C
ATOM   1678  HG  LEU A 692      24.290  50.810  63.870  1.00  0.00           H
ATOM   1679  CD1 LEU A 692      22.220  50.720  63.220  1.00  0.00           C
ATOM   1680 HD11 LEU A 692      21.220  50.880  63.700  1.00  0.00           H
ATOM   1681 HD12 LEU A 692      22.330  49.810  62.580  1.00  0.00           H
ATOM   1682 HD13 LEU A 692      22.460  51.630  62.630  1.00  0.00           H
ATOM   1683  CD2 LEU A 692      23.010  51.950  65.280  1.00  0.00           C
ATOM   1684 HD21 LEU A 692      21.910  52.050  65.390  1.00  0.00           H
ATOM   1685 HD22 LEU A 692      23.310  52.930  64.870  1.00  0.00           H
ATOM   1686 HD23 LEU A 692      23.540  51.890  66.250  1.00  0.00           H
ATOM   1687  C   LEU A 692      24.260  48.000  63.590  1.00  0.00           C
ATOM   1688  O   LEU A 692      24.190  48.230  62.350  1.00  0.00           O
ATOM   1689  N   ARG A 693      25.380  47.530  64.140  1.00  0.00           N
ATOM   1690  HN  ARG A 693      25.490  47.420  65.120  1.00  0.00           H
ATOM   1691  CA  ARG A 693      26.580  47.180  63.390  1.00  0.00           C
ATOM   1692  HA  ARG A 693      27.030  47.990  62.830  1.00  0.00           H
ATOM   1693  CB  ARG A 693      27.650  46.930  64.430  1.00  0.00           C
ATOM   1694  HB1 ARG A 693      27.330  46.310  65.290  1.00  0.00           H
ATOM   1695  HB2 ARG A 693      27.970  47.900  64.870  1.00  0.00           H
ATOM   1696  CG  ARG A 693      28.980  46.360  63.700  1.00  0.00           C
ATOM   1697  HG1 ARG A 693      29.130  47.060  62.850  1.00  0.00           H
ATOM   1698  HG2 ARG A 693      28.880  45.340  63.290  1.00  0.00           H
ATOM   1699  CD  ARG A 693      30.230  46.520  64.630  1.00  0.00           C
ATOM   1700  HD1 ARG A 693      30.100  45.890  65.540  1.00  0.00           H
ATOM   1701  HD2 ARG A 693      30.360  47.610  64.740  1.00  0.00           H
ATOM   1702  NE  ARG A 693      31.440  46.010  63.810  1.00  0.00           N
ATOM   1703  HE  ARG A 693      32.130  46.630  63.440  1.00  0.00           H
ATOM   1704  CZ  ARG A 693      31.860  44.740  63.770  1.00  0.00           C
ATOM   1705  NH1 ARG A 693      31.090  43.770  64.120  1.00  0.00           N
ATOM   1706 HH11 ARG A 693      31.440  42.840  64.240  1.00  0.00           H
ATOM   1707 HH12 ARG A 693      30.120  43.980  64.190  1.00  0.00           H
ATOM   1708  NH2 ARG A 693      33.130  44.490  63.530  1.00  0.00           N
ATOM   1709 HH21 ARG A 693      33.640  45.180  63.010  1.00  0.00           H
ATOM   1710 HH22 ARG A 693      33.500  43.550  63.590  1.00  0.00           H
ATOM   1711  C   ARG A 693      26.500  45.990  62.360  1.00  0.00           C
ATOM   1712  O   ARG A 693      26.840  46.110  61.190  1.00  0.00           O
ATOM   1713  N   THR A 694      25.820  44.950  62.830  1.00  0.00           N
ATOM   1714  HN  THR A 694      25.700  44.760  63.800  1.00  0.00           H
ATOM   1715  CA  THR A 694      25.400  43.850  61.960  1.00  0.00           C
ATOM   1716  HA  THR A 694      26.230  43.430  61.430  1.00  0.00           H
ATOM   1717  CB  THR A 694      24.730  42.630  62.660  1.00  0.00           C
ATOM   1718  HB  THR A 694      23.740  42.800  63.140  1.00  0.00           H
ATOM   1719  OG1 THR A 694      25.530  42.070  63.740  1.00  0.00           O
ATOM   1720  HG1 THR A 694      25.060  42.260  64.550  1.00  0.00           H
ATOM   1721  CG2 THR A 694      24.640  41.450  61.750  1.00  0.00           C
ATOM   1722 HG21 THR A 694      25.630  41.260  61.310  1.00  0.00           H
ATOM   1723 HG22 THR A 694      23.850  41.490  60.970  1.00  0.00           H
ATOM   1724 HG23 THR A 694      24.490  40.490  62.290  1.00  0.00           H
ATOM   1725  C   THR A 694      24.480  44.370  60.960  1.00  0.00           C
ATOM   1726  O   THR A 694      24.450  44.090  59.780  1.00  0.00           O
ATOM   1727  N   SER A 695      23.530  45.250  61.400  1.00  0.00           N
ATOM   1728  HN  SER A 695      23.390  45.390  62.380  1.00  0.00           H
ATOM   1729  CA  SER A 695      22.570  45.750  60.430  1.00  0.00           C
ATOM   1730  HA  SER A 695      22.130  44.850  60.000  1.00  0.00           H
ATOM   1731  CB  SER A 695      21.350  46.560  61.120  1.00  0.00           C
ATOM   1732  HB1 SER A 695      20.730  46.900  60.260  1.00  0.00           H
ATOM   1733  HB2 SER A 695      21.610  47.430  61.760  1.00  0.00           H
ATOM   1734  OG  SER A 695      20.600  45.760  62.020  1.00  0.00           O
ATOM   1735  HG1 SER A 695      21.130  45.730  62.810  1.00  0.00           H
ATOM   1736  C   SER A 695      23.200  46.560  59.280  1.00  0.00           C
ATOM   1737  O   SER A 695      22.950  46.320  58.130  1.00  0.00           O
ATOM   1738  N   ILE A 696      24.110  47.450  59.640  1.00  0.00           N
ATOM   1739  HN  ILE A 696      24.470  47.580  60.560  1.00  0.00           H
ATOM   1740  CA  ILE A 696      24.910  48.160  58.680  1.00  0.00           C
ATOM   1741  HA  ILE A 696      24.240  48.650  58.000  1.00  0.00           H
ATOM   1742  CB  ILE A 696      25.680  49.210  59.320  1.00  0.00           C
ATOM   1743  HB  ILE A 696      26.110  48.790  60.260  1.00  0.00           H
ATOM   1744  CG2 ILE A 696      26.780  49.820  58.450  1.00  0.00           C
ATOM   1745 HG21 ILE A 696      27.350  49.100  57.820  1.00  0.00           H
ATOM   1746 HG22 ILE A 696      27.560  50.330  59.070  1.00  0.00           H
ATOM   1747 HG23 ILE A 696      26.390  50.650  57.820  1.00  0.00           H
ATOM   1748  CG1 ILE A 696      24.710  50.320  59.870  1.00  0.00           C
ATOM   1749 HG11 ILE A 696      23.700  49.880  60.070  1.00  0.00           H
ATOM   1750 HG12 ILE A 696      24.590  51.120  59.110  1.00  0.00           H
ATOM   1751  CD  ILE A 696      25.330  51.110  60.940  1.00  0.00           C
ATOM   1752  HD1 ILE A 696      24.670  51.960  61.210  1.00  0.00           H
ATOM   1753  HD2 ILE A 696      26.300  51.610  60.720  1.00  0.00           H
ATOM   1754  HD3 ILE A 696      25.510  50.430  61.810  1.00  0.00           H
ATOM   1755  C   ILE A 696      25.750  47.270  57.740  1.00  0.00           C
ATOM   1756  O   ILE A 696      25.930  47.510  56.540  1.00  0.00           O
ATOM   1757  N   GLY A 697      26.320  46.220  58.350  1.00  0.00           N
ATOM   1758  HN  GLY A 697      26.270  46.130  59.340  1.00  0.00           H
ATOM   1759  CA  GLY A 697      26.960  45.080  57.610  1.00  0.00           C
ATOM   1760  HA1 GLY A 697      27.270  44.330  58.310  1.00  0.00           H
ATOM   1761  HA2 GLY A 697      27.770  45.540  57.070  1.00  0.00           H
ATOM   1762  C   GLY A 697      26.030  44.580  56.480  1.00  0.00           C
ATOM   1763  O   GLY A 697      26.410  44.600  55.300  1.00  0.00           O
ATOM   1764  N   LEU A 698      24.780  44.270  56.850  1.00  0.00           N
ATOM   1765  HN  LEU A 698      24.650  44.110  57.830  1.00  0.00           H
ATOM   1766  CA  LEU A 698      23.780  43.900  55.900  1.00  0.00           C
ATOM   1767  HA  LEU A 698      24.280  43.200  55.270  1.00  0.00           H
ATOM   1768  CB  LEU A 698      22.550  43.220  56.460  1.00  0.00           C
ATOM   1769  HB1 LEU A 698      21.980  42.840  55.580  1.00  0.00           H
ATOM   1770  HB2 LEU A 698      21.910  43.960  57.000  1.00  0.00           H
ATOM   1771  CG  LEU A 698      22.830  41.980  57.350  1.00  0.00           C
ATOM   1772  HG  LEU A 698      23.550  42.180  58.170  1.00  0.00           H
ATOM   1773  CD1 LEU A 698      21.510  41.570  58.030  1.00  0.00           C
ATOM   1774 HD11 LEU A 698      21.700  40.610  58.530  1.00  0.00           H
ATOM   1775 HD12 LEU A 698      20.720  41.320  57.280  1.00  0.00           H
ATOM   1776 HD13 LEU A 698      21.140  42.180  58.870  1.00  0.00           H
ATOM   1777  CD2 LEU A 698      23.420  40.820  56.560  1.00  0.00           C
ATOM   1778 HD21 LEU A 698      22.720  40.520  55.740  1.00  0.00           H
ATOM   1779 HD22 LEU A 698      23.550  39.980  57.260  1.00  0.00           H
ATOM   1780 HD23 LEU A 698      24.390  41.000  56.050  1.00  0.00           H
ATOM   1781  C   LEU A 698      23.290  44.890  54.870  1.00  0.00           C
ATOM   1782  O   LEU A 698      23.090  44.480  53.710  1.00  0.00           O
ATOM   1783  N   TRP A 699      23.130  46.200  55.290  1.00  0.00           N
ATOM   1784  HN  TRP A 699      23.250  46.420  56.260  1.00  0.00           H
ATOM   1785  CA  TRP A 699      22.930  47.330  54.450  1.00  0.00           C
ATOM   1786  HA  TRP A 699      22.040  47.120  53.870  1.00  0.00           H
ATOM   1787  CB  TRP A 699      22.660  48.710  55.200  1.00  0.00           C
ATOM   1788  HB1 TRP A 699      22.720  49.600  54.540  1.00  0.00           H
ATOM   1789  HB2 TRP A 699      23.380  48.870  56.030  1.00  0.00           H
ATOM   1790  CG  TRP A 699      21.240  48.750  55.760  1.00  0.00           C
ATOM   1791  CD1 TRP A 699      20.830  48.780  57.030  1.00  0.00           C
ATOM   1792  HD1 TRP A 699      21.540  48.620  57.830  1.00  0.00           H
ATOM   1793  NE1 TRP A 699      19.570  49.250  57.090  1.00  0.00           N
ATOM   1794  HE1 TRP A 699      19.140  49.780  57.780  1.00  0.00           H
ATOM   1795  CE2 TRP A 699      19.110  49.470  55.810  1.00  0.00           C
ATOM   1796  CD2 TRP A 699      20.120  49.240  54.940  1.00  0.00           C
ATOM   1797  CE3 TRP A 699      20.000  49.580  53.580  1.00  0.00           C
ATOM   1798  HE3 TRP A 699      20.780  49.360  52.860  1.00  0.00           H
ATOM   1799  CZ3 TRP A 699      18.800  50.100  53.250  1.00  0.00           C
ATOM   1800  HZ3 TRP A 699      18.620  50.480  52.260  1.00  0.00           H
ATOM   1801  CZ2 TRP A 699      17.870  49.940  55.470  1.00  0.00           C
ATOM   1802  HZ2 TRP A 699      17.130  50.070  56.230  1.00  0.00           H
ATOM   1803  CH2 TRP A 699      17.720  50.270  54.150  1.00  0.00           C
ATOM   1804  HH2 TRP A 699      16.750  50.640  53.880  1.00  0.00           H
ATOM   1805  C   TRP A 699      24.050  47.570  53.410  1.00  0.00           C
ATOM   1806  O   TRP A 699      23.790  47.850  52.240  1.00  0.00           O
ATOM   1807  N   THR A 700      25.280  47.540  53.920  1.00  0.00           N
ATOM   1808  HN  THR A 700      25.420  47.300  54.880  1.00  0.00           H
ATOM   1809  CA  THR A 700      26.470  47.690  53.030  1.00  0.00           C
ATOM   1810  HA  THR A 700      26.360  48.630  52.520  1.00  0.00           H
ATOM   1811  CB  THR A 700      27.830  47.740  53.720  1.00  0.00           C
ATOM   1812  HB  THR A 700      28.030  46.740  54.160  1.00  0.00           H
ATOM   1813  OG1 THR A 700      27.910  48.630  54.830  1.00  0.00           O
ATOM   1814  HG1 THR A 700      27.300  48.210  55.430  1.00  0.00           H
ATOM   1815  CG2 THR A 700      28.900  48.110  52.720  1.00  0.00           C
ATOM   1816 HG21 THR A 700      29.020  47.520  51.790  1.00  0.00           H
ATOM   1817 HG22 THR A 700      29.910  48.180  53.180  1.00  0.00           H
ATOM   1818 HG23 THR A 700      28.700  49.170  52.440  1.00  0.00           H
ATOM   1819  C   THR A 700      26.540  46.570  51.950  1.00  0.00           C
ATOM   1820  O   THR A 700      26.650  46.820  50.750  1.00  0.00           O
ATOM   1821  N   SER A 701      26.340  45.270  52.290  1.00  0.00           N
ATOM   1822  HN  SER A 701      26.170  45.100  53.250  1.00  0.00           H
ATOM   1823  CA  SER A 701      26.370  44.180  51.300  1.00  0.00           C
ATOM   1824  HA  SER A 701      27.290  44.270  50.730  1.00  0.00           H
ATOM   1825  CB  SER A 701      26.140  42.900  52.180  1.00  0.00           C
ATOM   1826  HB1 SER A 701      25.500  43.060  53.070  1.00  0.00           H
ATOM   1827  HB2 SER A 701      27.110  42.770  52.710  1.00  0.00           H
ATOM   1828  OG  SER A 701      25.840  41.710  51.410  1.00  0.00           O
ATOM   1829  HG1 SER A 701      26.550  41.630  50.780  1.00  0.00           H
ATOM   1830  C   SER A 701      25.270  44.300  50.310  1.00  0.00           C
ATOM   1831  O   SER A 701      25.570  44.140  49.140  1.00  0.00           O
ATOM   1832  N   PHE A 702      24.000  44.630  50.660  1.00  0.00           N
ATOM   1833  HN  PHE A 702      23.820  44.720  51.640  1.00  0.00           H
ATOM   1834  CA  PHE A 702      22.930  44.820  49.800  1.00  0.00           C
ATOM   1835  HA  PHE A 702      22.890  43.940  49.170  1.00  0.00           H
ATOM   1836  CB  PHE A 702      21.710  44.970  50.800  1.00  0.00           C
ATOM   1837  HB1 PHE A 702      22.040  45.610  51.640  1.00  0.00           H
ATOM   1838  HB2 PHE A 702      21.330  44.020  51.230  1.00  0.00           H
ATOM   1839  CG  PHE A 702      20.510  45.670  50.290  1.00  0.00           C
ATOM   1840  CD1 PHE A 702      20.170  46.980  50.710  1.00  0.00           C
ATOM   1841  HD1 PHE A 702      20.770  47.430  51.490  1.00  0.00           H
ATOM   1842  CE1 PHE A 702      19.050  47.630  50.250  1.00  0.00           C
ATOM   1843  HE1 PHE A 702      18.820  48.650  50.500  1.00  0.00           H
ATOM   1844  CZ  PHE A 702      18.240  47.030  49.280  1.00  0.00           C
ATOM   1845  HZ  PHE A 702      17.360  47.620  49.080  1.00  0.00           H
ATOM   1846  CD2 PHE A 702      19.690  45.000  49.330  1.00  0.00           C
ATOM   1847  HD2 PHE A 702      19.890  44.010  48.970  1.00  0.00           H
ATOM   1848  CE2 PHE A 702      18.570  45.660  48.880  1.00  0.00           C
ATOM   1849  HE2 PHE A 702      17.920  45.160  48.180  1.00  0.00           H
ATOM   1850  C   PHE A 702      23.210  45.920  48.770  1.00  0.00           C
ATOM   1851  O   PHE A 702      22.910  45.810  47.560  1.00  0.00           O
ATOM   1852  N   LEU A 703      23.820  47.050  49.320  1.00  0.00           N
ATOM   1853  HN  LEU A 703      24.100  47.030  50.280  1.00  0.00           H
ATOM   1854  CA  LEU A 703      24.100  48.230  48.500  1.00  0.00           C
ATOM   1855  HA  LEU A 703      23.210  48.370  47.900  1.00  0.00           H
ATOM   1856  CB  LEU A 703      24.280  49.510  49.230  1.00  0.00           C
ATOM   1857  HB1 LEU A 703      24.710  50.220  48.480  1.00  0.00           H
ATOM   1858  HB2 LEU A 703      25.040  49.250  49.990  1.00  0.00           H
ATOM   1859  CG  LEU A 703      22.990  50.010  49.870  1.00  0.00           C
ATOM   1860  HG  LEU A 703      22.420  49.130  50.260  1.00  0.00           H
ATOM   1861  CD1 LEU A 703      23.110  50.900  51.030  1.00  0.00           C
ATOM   1862 HD11 LEU A 703      23.490  50.420  51.960  1.00  0.00           H
ATOM   1863 HD12 LEU A 703      22.110  51.220  51.380  1.00  0.00           H
ATOM   1864 HD13 LEU A 703      23.760  51.760  50.760  1.00  0.00           H
ATOM   1865  CD2 LEU A 703      22.270  50.770  48.660  1.00  0.00           C
ATOM   1866 HD21 LEU A 703      21.370  51.250  49.070  1.00  0.00           H
ATOM   1867 HD22 LEU A 703      22.060  50.120  47.780  1.00  0.00           H
ATOM   1868 HD23 LEU A 703      22.830  51.620  48.210  1.00  0.00           H
ATOM   1869  C   LEU A 703      25.240  47.930  47.460  1.00  0.00           C
ATOM   1870  O   LEU A 703      25.150  48.350  46.320  1.00  0.00           O
ATOM   1871  N   CYS A 704      26.210  47.100  47.820  1.00  0.00           N
ATOM   1872  HN  CYS A 704      26.240  46.850  48.790  1.00  0.00           H
ATOM   1873  CA  CYS A 704      27.120  46.450  46.920  1.00  0.00           C
ATOM   1874  HA  CYS A 704      27.630  47.240  46.370  1.00  0.00           H
ATOM   1875  CB  CYS A 704      28.220  45.660  47.700  1.00  0.00           C
ATOM   1876  HB1 CYS A 704      28.880  45.100  46.980  1.00  0.00           H
ATOM   1877  HB2 CYS A 704      27.790  44.990  48.480  1.00  0.00           H
ATOM   1878  SG  CYS A 704      29.330  46.890  48.670  1.00  0.00           S
ATOM   1879  HG1 CYS A 704      28.520  47.010  49.700  1.00  0.00           H
ATOM   1880  C   CYS A 704      26.450  45.530  45.880  1.00  0.00           C
ATOM   1881  O   CYS A 704      26.680  45.630  44.690  1.00  0.00           O
ATOM   1882  N   ILE A 705      25.550  44.630  46.230  1.00  0.00           N
ATOM   1883  HN  ILE A 705      25.190  44.470  47.150  1.00  0.00           H
ATOM   1884  CA  ILE A 705      24.750  43.790  45.320  1.00  0.00           C
ATOM   1885  HA  ILE A 705      25.420  43.290  44.640  1.00  0.00           H
ATOM   1886  CB  ILE A 705      23.850  42.850  46.120  1.00  0.00           C
ATOM   1887  HB  ILE A 705      23.170  43.410  46.800  1.00  0.00           H
ATOM   1888  CG2 ILE A 705      22.760  42.140  45.200  1.00  0.00           C
ATOM   1889 HG21 ILE A 705      21.980  42.880  44.920  1.00  0.00           H
ATOM   1890 HG22 ILE A 705      22.220  41.430  45.870  1.00  0.00           H
ATOM   1891 HG23 ILE A 705      23.300  41.680  44.340  1.00  0.00           H
ATOM   1892  CG1 ILE A 705      24.680  41.820  46.910  1.00  0.00           C
ATOM   1893 HG11 ILE A 705      25.470  42.330  47.510  1.00  0.00           H
ATOM   1894 HG12 ILE A 705      25.140  41.150  46.170  1.00  0.00           H
ATOM   1895  CD  ILE A 705      23.790  41.140  48.020  1.00  0.00           C
ATOM   1896  HD1 ILE A 705      23.380  40.190  47.600  1.00  0.00           H
ATOM   1897  HD2 ILE A 705      23.100  41.900  48.410  1.00  0.00           H
ATOM   1898  HD3 ILE A 705      24.420  40.830  48.890  1.00  0.00           H
ATOM   1899  C   ILE A 705      23.790  44.600  44.370  1.00  0.00           C
ATOM   1900  O   ILE A 705      23.840  44.370  43.180  1.00  0.00           O
ATOM   1901  N   VAL A 706      23.050  45.600  44.970  1.00  0.00           N
ATOM   1902  HN  VAL A 706      23.230  45.770  45.940  1.00  0.00           H
ATOM   1903  CA  VAL A 706      22.230  46.520  44.300  1.00  0.00           C
ATOM   1904  HA  VAL A 706      21.590  45.920  43.680  1.00  0.00           H
ATOM   1905  CB  VAL A 706      21.350  47.310  45.290  1.00  0.00           C
ATOM   1906  HB  VAL A 706      21.970  47.490  46.190  1.00  0.00           H
ATOM   1907  CG1 VAL A 706      20.920  48.670  44.760  1.00  0.00           C
ATOM   1908 HG11 VAL A 706      20.580  48.510  43.720  1.00  0.00           H
ATOM   1909 HG12 VAL A 706      21.760  49.380  44.750  1.00  0.00           H
ATOM   1910 HG13 VAL A 706      20.020  49.000  45.320  1.00  0.00           H
ATOM   1911  CG2 VAL A 706      20.140  46.400  45.730  1.00  0.00           C
ATOM   1912 HG21 VAL A 706      19.550  46.210  44.800  1.00  0.00           H
ATOM   1913 HG22 VAL A 706      19.490  47.010  46.390  1.00  0.00           H
ATOM   1914 HG23 VAL A 706      20.510  45.490  46.250  1.00  0.00           H
ATOM   1915  C   VAL A 706      23.090  47.400  43.310  1.00  0.00           C
ATOM   1916  O   VAL A 706      22.750  47.520  42.110  1.00  0.00           O
ATOM   1917  N   LEU A 707      24.220  47.980  43.720  1.00  0.00           N
ATOM   1918  HN  LEU A 707      24.550  47.860  44.650  1.00  0.00           H
ATOM   1919  CA  LEU A 707      25.170  48.710  42.870  1.00  0.00           C
ATOM   1920  HA  LEU A 707      24.620  49.490  42.400  1.00  0.00           H
ATOM   1921  CB  LEU A 707      26.270  49.450  43.680  1.00  0.00           C
ATOM   1922  HB1 LEU A 707      26.950  48.750  44.220  1.00  0.00           H
ATOM   1923  HB2 LEU A 707      25.850  50.160  44.430  1.00  0.00           H
ATOM   1924  CG  LEU A 707      27.250  50.310  42.920  1.00  0.00           C
ATOM   1925  HG  LEU A 707      27.530  49.850  41.950  1.00  0.00           H
ATOM   1926  CD1 LEU A 707      26.730  51.650  42.560  1.00  0.00           C
ATOM   1927 HD11 LEU A 707      26.460  52.180  43.490  1.00  0.00           H
ATOM   1928 HD12 LEU A 707      25.900  51.510  41.830  1.00  0.00           H
ATOM   1929 HD13 LEU A 707      27.510  52.300  42.110  1.00  0.00           H
ATOM   1930  CD2 LEU A 707      28.510  50.560  43.780  1.00  0.00           C
ATOM   1931 HD21 LEU A 707      28.930  49.590  44.120  1.00  0.00           H
ATOM   1932 HD22 LEU A 707      28.190  51.220  44.610  1.00  0.00           H
ATOM   1933 HD23 LEU A 707      29.240  51.120  43.150  1.00  0.00           H
ATOM   1934  C   LEU A 707      25.780  48.000  41.650  1.00  0.00           C
ATOM   1935  O   LEU A 707      25.730  48.560  40.550  1.00  0.00           O
ATOM   1936  N   VAL A 708      26.160  46.710  41.850  1.00  0.00           N
ATOM   1937  HN  VAL A 708      25.990  46.310  42.750  1.00  0.00           H
ATOM   1938  CA  VAL A 708      26.550  45.820  40.740  1.00  0.00           C
ATOM   1939  HA  VAL A 708      27.310  46.320  40.170  1.00  0.00           H
ATOM   1940  CB  VAL A 708      27.120  44.610  41.380  1.00  0.00           C
ATOM   1941  HB  VAL A 708      26.420  44.310  42.180  1.00  0.00           H
ATOM   1942  CG1 VAL A 708      27.140  43.360  40.400  1.00  0.00           C
ATOM   1943 HG11 VAL A 708      27.600  43.500  39.390  1.00  0.00           H
ATOM   1944 HG12 VAL A 708      26.100  43.000  40.270  1.00  0.00           H
ATOM   1945 HG13 VAL A 708      27.570  42.420  40.820  1.00  0.00           H
ATOM   1946  CG2 VAL A 708      28.570  44.930  41.900  1.00  0.00           C
ATOM   1947 HG21 VAL A 708      29.190  45.020  40.980  1.00  0.00           H
ATOM   1948 HG22 VAL A 708      28.850  44.090  42.570  1.00  0.00           H
ATOM   1949 HG23 VAL A 708      28.570  45.890  42.460  1.00  0.00           H
ATOM   1950  C   VAL A 708      25.470  45.610  39.750  1.00  0.00           C
ATOM   1951  O   VAL A 708      25.710  45.540  38.580  1.00  0.00           O
ATOM   1952  N   ALA A 709      24.150  45.530  40.210  1.00  0.00           N
ATOM   1953  HN  ALA A 709      24.010  45.720  41.180  1.00  0.00           H
ATOM   1954  CA  ALA A 709      22.980  45.450  39.360  1.00  0.00           C
ATOM   1955  HA  ALA A 709      23.130  44.730  38.560  1.00  0.00           H
ATOM   1956  CB  ALA A 709      21.800  45.060  40.250  1.00  0.00           C
ATOM   1957  HB1 ALA A 709      20.970  44.850  39.550  1.00  0.00           H
ATOM   1958  HB2 ALA A 709      21.540  45.870  40.960  1.00  0.00           H
ATOM   1959  HB3 ALA A 709      22.020  44.090  40.750  1.00  0.00           H
ATOM   1960  C   ALA A 709      22.780  46.770  38.630  1.00  0.00           C
ATOM   1961  O   ALA A 709      22.570  46.740  37.390  1.00  0.00           O
ATOM   1962  N   THR A 710      22.900  47.930  39.340  1.00  0.00           N
ATOM   1963  HN  THR A 710      23.010  47.840  40.330  1.00  0.00           H
ATOM   1964  CA  THR A 710      22.750  49.280  38.940  1.00  0.00           C
ATOM   1965  HA  THR A 710      21.730  49.430  38.590  1.00  0.00           H
ATOM   1966  CB  THR A 710      22.820  50.370  40.160  1.00  0.00           C
ATOM   1967  HB  THR A 710      23.710  50.100  40.750  1.00  0.00           H
ATOM   1968  OG1 THR A 710      21.620  50.270  40.930  1.00  0.00           O
ATOM   1969  HG1 THR A 710      21.520  49.360  41.180  1.00  0.00           H
ATOM   1970  CG2 THR A 710      22.950  51.820  39.630  1.00  0.00           C
ATOM   1971 HG21 THR A 710      22.180  52.080  38.880  1.00  0.00           H
ATOM   1972 HG22 THR A 710      23.960  51.980  39.180  1.00  0.00           H
ATOM   1973 HG23 THR A 710      22.910  52.490  40.520  1.00  0.00           H
ATOM   1974  C   THR A 710      23.640  49.650  37.740  1.00  0.00           C
ATOM   1975  O   THR A 710      23.090  50.330  36.940  1.00  0.00           O
ATOM   1976  N   ASP A 711      24.920  49.100  37.610  1.00  0.00           N
ATOM   1977  HN  ASP A 711      25.230  48.470  38.320  1.00  0.00           H
ATOM   1978  CA  ASP A 711      25.730  49.040  36.500  1.00  0.00           C
ATOM   1979  HA  ASP A 711      26.210  48.080  36.460  1.00  0.00           H
ATOM   1980  CB  ASP A 711      25.050  49.210  35.160  1.00  0.00           C
ATOM   1981  HB1 ASP A 711      24.850  50.270  34.880  1.00  0.00           H
ATOM   1982  HB2 ASP A 711      24.020  48.780  35.120  1.00  0.00           H
ATOM   1983  CG  ASP A 711      25.870  48.670  34.000  1.00  0.00           C
ATOM   1984  OD1 ASP A 711      25.360  48.580  32.900  1.00  0.00           O
ATOM   1985  OD2 ASP A 711      27.050  48.240  34.230  1.00  0.00           O
ATOM   1986  C   ASP A 711      26.860  49.970  36.760  1.00  0.00           C
ATOM   1987  O   ASP A 711      26.780  51.190  36.460  1.00  0.00           O
ATOM   1988  N   ALA A 712      27.950  49.420  37.350  1.00  0.00           N
ATOM   1989  HN  ALA A 712      28.080  48.450  37.500  1.00  0.00           H
ATOM   1990  CA  ALA A 712      29.060  50.210  37.820  1.00  0.00           C
ATOM   1991  HA  ALA A 712      28.850  51.230  38.060  1.00  0.00           H
ATOM   1992  CB  ALA A 712      29.570  49.530  39.110  1.00  0.00           C
ATOM   1993  HB1 ALA A 712      30.350  50.110  39.660  1.00  0.00           H
ATOM   1994  HB2 ALA A 712      30.020  48.570  38.790  1.00  0.00           H
ATOM   1995  HB3 ALA A 712      28.710  49.290  39.770  1.00  0.00           H
ATOM   1996  C   ALA A 712      30.140  50.370  36.830  1.00  0.00           C
ATOM   1997  O   ALA A 712      31.220  50.890  37.160  1.00  0.00           O
ATOM   1998  N   SER A 713      29.730  49.990  35.600  1.00  0.00           N
ATOM   1999  HN  SER A 713      28.830  49.580  35.440  1.00  0.00           H
ATOM   2000  CA  SER A 713      30.710  50.070  34.420  1.00  0.00           C
ATOM   2001  HA  SER A 713      31.610  49.640  34.830  1.00  0.00           H
ATOM   2002  CB  SER A 713      30.320  49.280  33.140  1.00  0.00           C
ATOM   2003  HB1 SER A 713      30.340  48.190  33.340  1.00  0.00           H
ATOM   2004  HB2 SER A 713      30.820  49.440  32.160  1.00  0.00           H
ATOM   2005  OG  SER A 713      28.950  49.590  32.880  1.00  0.00           O
ATOM   2006  HG1 SER A 713      28.430  48.950  33.390  1.00  0.00           H
ATOM   2007  C   SER A 713      31.230  51.450  34.070  1.00  0.00           C
ATOM   2008  O   SER A 713      32.400  51.600  33.720  1.00  0.00           O
ATOM   2009  N   SER A 714      30.430  52.530  34.170  1.00  0.00           N
ATOM   2010  HN  SER A 714      29.440  52.440  34.300  1.00  0.00           H
ATOM   2011  CA  SER A 714      30.890  53.880  33.810  1.00  0.00           C
ATOM   2012  HA  SER A 714      31.560  53.860  32.970  1.00  0.00           H
ATOM   2013  CB  SER A 714      29.730  54.790  33.490  1.00  0.00           C
ATOM   2014  HB1 SER A 714      30.060  55.800  33.140  1.00  0.00           H
ATOM   2015  HB2 SER A 714      29.050  54.830  34.370  1.00  0.00           H
ATOM   2016  OG  SER A 714      29.010  54.160  32.440  1.00  0.00           O
ATOM   2017  HG1 SER A 714      28.070  54.240  32.630  1.00  0.00           H
ATOM   2018  C   SER A 714      31.750  54.490  34.860  1.00  0.00           C
ATOM   2019  O   SER A 714      32.650  55.280  34.580  1.00  0.00           O
ATOM   2020  N   LEU A 715      31.520  54.190  36.150  1.00  0.00           N
ATOM   2021  HN  LEU A 715      30.780  53.610  36.490  1.00  0.00           H
ATOM   2022  CA  LEU A 715      32.260  54.650  37.290  1.00  0.00           C
ATOM   2023  HA  LEU A 715      32.190  55.720  37.390  1.00  0.00           H
ATOM   2024  CB  LEU A 715      31.720  53.990  38.600  1.00  0.00           C
ATOM   2025  HB1 LEU A 715      32.410  54.190  39.440  1.00  0.00           H
ATOM   2026  HB2 LEU A 715      31.730  52.890  38.440  1.00  0.00           H
ATOM   2027  CG  LEU A 715      30.320  54.300  39.090  1.00  0.00           C
ATOM   2028  HG  LEU A 715      29.670  54.290  38.200  1.00  0.00           H
ATOM   2029  CD1 LEU A 715      29.840  53.370  40.170  1.00  0.00           C
ATOM   2030 HD11 LEU A 715      30.070  52.310  39.900  1.00  0.00           H
ATOM   2031 HD12 LEU A 715      28.750  53.520  40.340  1.00  0.00           H
ATOM   2032 HD13 LEU A 715      30.330  53.590  41.140  1.00  0.00           H
ATOM   2033  CD2 LEU A 715      30.120  55.790  39.490  1.00  0.00           C
ATOM   2034 HD21 LEU A 715      29.940  56.460  38.630  1.00  0.00           H
ATOM   2035 HD22 LEU A 715      30.980  56.050  40.140  1.00  0.00           H
ATOM   2036 HD23 LEU A 715      29.160  55.800  40.050  1.00  0.00           H
ATOM   2037  C   LEU A 715      33.750  54.370  37.150  1.00  0.00           C
ATOM   2038  O   LEU A 715      34.630  55.110  37.500  1.00  0.00           O
ATOM   2039  N   VAL A 716      34.110  53.190  36.640  1.00  0.00           N
ATOM   2040  HN  VAL A 716      33.430  52.480  36.460  1.00  0.00           H
ATOM   2041  CA  VAL A 716      35.540  52.800  36.430  1.00  0.00           C
ATOM   2042  HA  VAL A 716      36.030  53.280  37.260  1.00  0.00           H
ATOM   2043  CB  VAL A 716      35.910  51.290  36.480  1.00  0.00           C
ATOM   2044  HB  VAL A 716      36.980  51.150  36.220  1.00  0.00           H
ATOM   2045  CG1 VAL A 716      35.720  50.850  37.930  1.00  0.00           C
ATOM   2046 HG11 VAL A 716      36.030  51.650  38.630  1.00  0.00           H
ATOM   2047 HG12 VAL A 716      36.390  49.980  38.100  1.00  0.00           H
ATOM   2048 HG13 VAL A 716      34.620  50.690  38.070  1.00  0.00           H
ATOM   2049  CG2 VAL A 716      35.080  50.460  35.460  1.00  0.00           C
ATOM   2050 HG21 VAL A 716      34.020  50.570  35.750  1.00  0.00           H
ATOM   2051 HG22 VAL A 716      35.360  49.390  35.580  1.00  0.00           H
ATOM   2052 HG23 VAL A 716      35.070  50.650  34.360  1.00  0.00           H
ATOM   2053  C   VAL A 716      36.060  53.390  35.140  1.00  0.00           C
ATOM   2054  O   VAL A 716      37.270  53.480  34.960  1.00  0.00           O
ATOM   2055  N   CYS A 717      35.240  53.870  34.180  1.00  0.00           N
ATOM   2056  HN  CYS A 717      34.250  53.980  34.200  1.00  0.00           H
ATOM   2057  CA  CYS A 717      35.770  54.390  32.810  1.00  0.00           C
ATOM   2058  HA  CYS A 717      36.660  53.850  32.500  1.00  0.00           H
ATOM   2059  CB  CYS A 717      34.790  54.150  31.690  1.00  0.00           C
ATOM   2060  HB1 CYS A 717      35.050  54.610  30.710  1.00  0.00           H
ATOM   2061  HB2 CYS A 717      33.760  54.530  31.840  1.00  0.00           H
ATOM   2062  SG  CYS A 717      34.520  52.390  31.530  1.00  0.00           S
ATOM   2063  HG1 CYS A 717      34.230  52.020  32.760  1.00  0.00           H
ATOM   2064  C   CYS A 717      36.090  55.810  32.830  1.00  0.00           C
ATOM   2065  O   CYS A 717      36.970  56.270  32.090  1.00  0.00           O
ATOM   2066  N   TYR A 718      35.480  56.510  33.810  1.00  0.00           N
ATOM   2067  HN  TYR A 718      34.850  56.060  34.440  1.00  0.00           H
ATOM   2068  CA  TYR A 718      35.660  57.900  34.090  1.00  0.00           C
ATOM   2069  HA  TYR A 718      35.980  58.500  33.260  1.00  0.00           H
ATOM   2070  CB  TYR A 718      34.280  58.490  34.460  1.00  0.00           C
ATOM   2071  HB1 TYR A 718      34.360  59.550  34.760  1.00  0.00           H
ATOM   2072  HB2 TYR A 718      33.960  57.880  35.340  1.00  0.00           H
ATOM   2073  CG  TYR A 718      33.270  58.590  33.340  1.00  0.00           C
ATOM   2074  CD1 TYR A 718      31.990  58.520  33.740  1.00  0.00           C
ATOM   2075  HD1 TYR A 718      31.740  58.290  34.760  1.00  0.00           H
ATOM   2076  CE1 TYR A 718      30.930  58.730  32.740  1.00  0.00           C
ATOM   2077  HE1 TYR A 718      29.890  58.700  33.020  1.00  0.00           H
ATOM   2078  CZ  TYR A 718      31.240  58.970  31.410  1.00  0.00           C
ATOM   2079  OH  TYR A 718      30.250  59.140  30.370  1.00  0.00           O
ATOM   2080  HH  TYR A 718      30.700  59.360  29.550  1.00  0.00           H
ATOM   2081  CD2 TYR A 718      33.610  58.860  32.010  1.00  0.00           C
ATOM   2082  HD2 TYR A 718      34.610  59.070  31.640  1.00  0.00           H
ATOM   2083  CE2 TYR A 718      32.620  59.030  31.050  1.00  0.00           C
ATOM   2084  HE2 TYR A 718      32.830  59.260  30.010  1.00  0.00           H
ATOM   2085  C   TYR A 718      36.560  58.160  35.280  1.00  0.00           C
ATOM   2086  O   TYR A 718      36.680  59.300  35.730  1.00  0.00           O
ATOM   2087  N   ILE A 719      37.380  57.140  35.710  1.00  0.00           N
ATOM   2088  HN  ILE A 719      37.350  56.300  35.190  1.00  0.00           H
ATOM   2089  CA  ILE A 719      38.430  57.270  36.810  1.00  0.00           C
ATOM   2090  HA  ILE A 719      37.840  57.660  37.630  1.00  0.00           H
ATOM   2091  CB  ILE A 719      38.940  55.890  37.180  1.00  0.00           C
ATOM   2092  HB  ILE A 719      38.010  55.310  37.310  1.00  0.00           H
ATOM   2093  CG2 ILE A 719      39.870  55.280  36.050  1.00  0.00           C
ATOM   2094 HG21 ILE A 719      39.720  54.180  36.090  1.00  0.00           H
ATOM   2095 HG22 ILE A 719      40.970  55.440  36.180  1.00  0.00           H
ATOM   2096 HG23 ILE A 719      39.580  55.670  35.050  1.00  0.00           H
ATOM   2097  CG1 ILE A 719      39.680  55.720  38.570  1.00  0.00           C
ATOM   2098 HG11 ILE A 719      40.620  56.310  38.650  1.00  0.00           H
ATOM   2099 HG12 ILE A 719      39.980  54.680  38.790  1.00  0.00           H
ATOM   2100  CD  ILE A 719      38.690  56.200  39.650  1.00  0.00           C
ATOM   2101  HD1 ILE A 719      38.440  57.280  39.630  1.00  0.00           H
ATOM   2102  HD2 ILE A 719      39.170  55.930  40.610  1.00  0.00           H
ATOM   2103  HD3 ILE A 719      37.710  55.670  39.530  1.00  0.00           H
ATOM   2104  C   ILE A 719      39.490  58.390  36.460  1.00  0.00           C
ATOM   2105  O   ILE A 719      39.870  59.140  37.320  1.00  0.00           O
ATOM   2106  N   THR A 720      39.950  58.630  35.230  1.00  0.00           N
ATOM   2107  HN  THR A 720      39.480  58.180  34.480  1.00  0.00           H
ATOM   2108  CA  THR A 720      41.020  59.550  34.910  1.00  0.00           C
ATOM   2109  HA  THR A 720      40.910  59.510  33.840  1.00  0.00           H
ATOM   2110  CB  THR A 720      40.860  61.060  35.350  1.00  0.00           C
ATOM   2111  HB  THR A 720      41.570  61.660  34.750  1.00  0.00           H
ATOM   2112  OG1 THR A 720      41.100  61.290  36.700  1.00  0.00           O
ATOM   2113  HG1 THR A 720      40.510  60.640  37.070  1.00  0.00           H
ATOM   2114  CG2 THR A 720      39.350  61.530  35.140  1.00  0.00           C
ATOM   2115 HG21 THR A 720      38.620  60.820  35.580  1.00  0.00           H
ATOM   2116 HG22 THR A 720      39.070  61.560  34.050  1.00  0.00           H
ATOM   2117 HG23 THR A 720      39.190  62.550  35.530  1.00  0.00           H
ATOM   2118  C   THR A 720      42.400  59.080  35.210  1.00  0.00           C
ATOM   2119  O   THR A 720      42.840  58.620  36.310  1.00  0.00           O
ATOM   2120  N   ARG A 721      43.240  59.160  34.180  1.00  0.00           N
ATOM   2121  HN  ARG A 721      42.990  59.480  33.280  1.00  0.00           H
ATOM   2122  CA  ARG A 721      44.670  58.690  34.210  1.00  0.00           C
ATOM   2123  HA  ARG A 721      44.690  57.700  34.650  1.00  0.00           H
ATOM   2124  CB  ARG A 721      45.360  58.610  32.810  1.00  0.00           C
ATOM   2125  HB1 ARG A 721      46.410  58.360  33.010  1.00  0.00           H
ATOM   2126  HB2 ARG A 721      45.370  59.630  32.360  1.00  0.00           H
ATOM   2127  CG  ARG A 721      44.810  57.450  31.920  1.00  0.00           C
ATOM   2128  HG1 ARG A 721      45.130  57.710  30.880  1.00  0.00           H
ATOM   2129  HG2 ARG A 721      43.700  57.430  31.900  1.00  0.00           H
ATOM   2130  CD  ARG A 721      45.450  56.080  32.250  1.00  0.00           C
ATOM   2131  HD1 ARG A 721      45.060  55.660  33.210  1.00  0.00           H
ATOM   2132  HD2 ARG A 721      46.560  56.130  32.260  1.00  0.00           H
ATOM   2133  NE  ARG A 721      45.140  55.130  31.160  1.00  0.00           N
ATOM   2134  HE  ARG A 721      44.790  55.590  30.340  1.00  0.00           H
ATOM   2135  CZ  ARG A 721      44.960  53.840  31.270  1.00  0.00           C
ATOM   2136  NH1 ARG A 721      45.220  53.170  32.360  1.00  0.00           N
ATOM   2137 HH11 ARG A 721      44.960  52.210  32.470  1.00  0.00           H
ATOM   2138 HH12 ARG A 721      45.650  53.620  33.140  1.00  0.00           H
ATOM   2139  NH2 ARG A 721      44.430  53.240  30.240  1.00  0.00           N
ATOM   2140 HH21 ARG A 721      44.340  53.640  29.320  1.00  0.00           H
ATOM   2141 HH22 ARG A 721      44.410  52.240  30.310  1.00  0.00           H
ATOM   2142  C   ARG A 721      45.560  59.490  35.150  1.00  0.00           C
ATOM   2143  O   ARG A 721      46.260  59.010  36.040  1.00  0.00           O
ATOM   2144  N   PHE A 722      45.280  60.800  35.150  1.00  0.00           N
ATOM   2145  HN  PHE A 722      44.780  61.150  34.360  1.00  0.00           H
ATOM   2146  CA  PHE A 722      45.660  61.740  36.200  1.00  0.00           C
ATOM   2147  HA  PHE A 722      46.730  61.910  36.230  1.00  0.00           H
ATOM   2148  CB  PHE A 722      44.940  63.070  36.020  1.00  0.00           C
ATOM   2149  HB1 PHE A 722      43.860  62.870  35.870  1.00  0.00           H
ATOM   2150  HB2 PHE A 722      45.370  63.590  35.150  1.00  0.00           H
ATOM   2151  CG  PHE A 722      45.020  64.090  37.160  1.00  0.00           C
ATOM   2152  CD1 PHE A 722      44.080  64.250  38.140  1.00  0.00           C
ATOM   2153  HD1 PHE A 722      43.220  63.600  38.180  1.00  0.00           H
ATOM   2154  CE1 PHE A 722      44.200  65.290  39.110  1.00  0.00           C
ATOM   2155  HE1 PHE A 722      43.470  65.400  39.890  1.00  0.00           H
ATOM   2156  CZ  PHE A 722      45.320  66.060  39.120  1.00  0.00           C
ATOM   2157  HZ  PHE A 722      45.420  66.900  39.790  1.00  0.00           H
ATOM   2158  CD2 PHE A 722      46.250  64.820  37.200  1.00  0.00           C
ATOM   2159  HD2 PHE A 722      46.840  64.780  36.300  1.00  0.00           H
ATOM   2160  CE2 PHE A 722      46.290  65.910  38.110  1.00  0.00           C
ATOM   2161  HE2 PHE A 722      47.100  66.620  38.040  1.00  0.00           H
ATOM   2162  C   PHE A 722      45.300  61.240  37.660  1.00  0.00           C
ATOM   2163  O   PHE A 722      46.100  61.320  38.600  1.00  0.00           O
ATOM   2164  N   THR A 723      44.060  60.850  37.910  1.00  0.00           N
ATOM   2165  HN  THR A 723      43.400  61.070  37.210  1.00  0.00           H
ATOM   2166  CA  THR A 723      43.630  60.400  39.310  1.00  0.00           C
ATOM   2167  HA  THR A 723      44.130  61.120  39.950  1.00  0.00           H
ATOM   2168  CB  THR A 723      42.130  60.420  39.580  1.00  0.00           C
ATOM   2169  HB  THR A 723      41.540  59.740  38.910  1.00  0.00           H
ATOM   2170  OG1 THR A 723      41.640  61.710  39.420  1.00  0.00           O
ATOM   2171  HG1 THR A 723      41.690  61.830  38.470  1.00  0.00           H
ATOM   2172  CG2 THR A 723      41.780  60.140  41.070  1.00  0.00           C
ATOM   2173 HG21 THR A 723      40.730  60.410  41.310  1.00  0.00           H
ATOM   2174 HG22 THR A 723      42.450  60.750  41.700  1.00  0.00           H
ATOM   2175 HG23 THR A 723      42.000  59.080  41.330  1.00  0.00           H
ATOM   2176  C   THR A 723      44.200  58.990  39.640  1.00  0.00           C
ATOM   2177  O   THR A 723      44.660  58.650  40.720  1.00  0.00           O
ATOM   2178  N   GLU A 724      44.350  58.110  38.590  1.00  0.00           N
ATOM   2179  HN  GLU A 724      44.010  58.390  37.700  1.00  0.00           H
ATOM   2180  CA  GLU A 724      44.890  56.810  38.640  1.00  0.00           C
ATOM   2181  HA  GLU A 724      44.400  56.390  39.510  1.00  0.00           H
ATOM   2182  CB  GLU A 724      44.600  56.040  37.310  1.00  0.00           C
ATOM   2183  HB1 GLU A 724      45.020  56.690  36.520  1.00  0.00           H
ATOM   2184  HB2 GLU A 724      43.520  55.930  37.100  1.00  0.00           H
ATOM   2185  CG  GLU A 724      45.370  54.720  37.120  1.00  0.00           C
ATOM   2186  HG1 GLU A 724      44.960  53.920  37.760  1.00  0.00           H
ATOM   2187  HG2 GLU A 724      46.470  54.810  37.220  1.00  0.00           H
ATOM   2188  CD  GLU A 724      45.180  54.150  35.690  1.00  0.00           C
ATOM   2189  OE1 GLU A 724      46.170  54.250  34.920  1.00  0.00           O
ATOM   2190  OE2 GLU A 724      44.160  53.560  35.430  1.00  0.00           O
ATOM   2191  C   GLU A 724      46.380  56.910  38.970  1.00  0.00           C
ATOM   2192  O   GLU A 724      46.870  56.180  39.840  1.00  0.00           O
ATOM   2193  N   GLU A 725      47.140  57.800  38.320  1.00  0.00           N
ATOM   2194  HN  GLU A 725      46.840  58.270  37.490  1.00  0.00           H
ATOM   2195  CA  GLU A 725      48.570  57.970  38.590  1.00  0.00           C
ATOM   2196  HA  GLU A 725      48.940  56.960  38.680  1.00  0.00           H
ATOM   2197  CB  GLU A 725      49.310  58.770  37.460  1.00  0.00           C
ATOM   2198  HB1 GLU A 725      48.820  59.750  37.290  1.00  0.00           H
ATOM   2199  HB2 GLU A 725      49.260  58.270  36.470  1.00  0.00           H
ATOM   2200  CG  GLU A 725      50.830  58.980  37.770  1.00  0.00           C
ATOM   2201  HG1 GLU A 725      51.210  58.050  38.270  1.00  0.00           H
ATOM   2202  HG2 GLU A 725      50.940  59.750  38.550  1.00  0.00           H
ATOM   2203  CD  GLU A 725      51.610  59.430  36.590  1.00  0.00           C
ATOM   2204  OE1 GLU A 725      51.470  60.580  36.140  1.00  0.00           O
ATOM   2205  OE2 GLU A 725      52.330  58.580  36.020  1.00  0.00           O
ATOM   2206  C   GLU A 725      48.890  58.630  39.910  1.00  0.00           C
ATOM   2207  O   GLU A 725      49.810  58.160  40.600  1.00  0.00           O
ATOM   2208  N   ALA A 726      48.120  59.710  40.270  1.00  0.00           N
ATOM   2209  HN  ALA A 726      47.300  60.040  39.820  1.00  0.00           H
ATOM   2210  CA  ALA A 726      48.360  60.410  41.520  1.00  0.00           C
ATOM   2211  HA  ALA A 726      49.400  60.690  41.670  1.00  0.00           H
ATOM   2212  CB  ALA A 726      47.530  61.710  41.500  1.00  0.00           C
ATOM   2213  HB1 ALA A 726      47.690  62.130  42.520  1.00  0.00           H
ATOM   2214  HB2 ALA A 726      46.440  61.580  41.330  1.00  0.00           H
ATOM   2215  HB3 ALA A 726      47.930  62.370  40.700  1.00  0.00           H
ATOM   2216  C   ALA A 726      48.010  59.530  42.670  1.00  0.00           C
ATOM   2217  O   ALA A 726      48.720  59.460  43.640  1.00  0.00           O
ATOM   2218  N   PHE A 727      46.920  58.720  42.620  1.00  0.00           N
ATOM   2219  HN  PHE A 727      46.240  58.930  41.920  1.00  0.00           H
ATOM   2220  CA  PHE A 727      46.670  57.700  43.640  1.00  0.00           C
ATOM   2221  HA  PHE A 727      46.690  58.120  44.630  1.00  0.00           H
ATOM   2222  CB  PHE A 727      45.300  57.150  43.450  1.00  0.00           C
ATOM   2223  HB1 PHE A 727      45.210  56.870  42.380  1.00  0.00           H
ATOM   2224  HB2 PHE A 727      44.520  57.890  43.710  1.00  0.00           H
ATOM   2225  CG  PHE A 727      44.900  55.880  44.190  1.00  0.00           C
ATOM   2226  CD1 PHE A 727      44.540  55.960  45.610  1.00  0.00           C
ATOM   2227  HD1 PHE A 727      44.570  56.940  46.060  1.00  0.00           H
ATOM   2228  CE1 PHE A 727      44.330  54.740  46.320  1.00  0.00           C
ATOM   2229  HE1 PHE A 727      44.240  54.830  47.390  1.00  0.00           H
ATOM   2230  CZ  PHE A 727      44.240  53.580  45.610  1.00  0.00           C
ATOM   2231  HZ  PHE A 727      43.800  52.720  46.110  1.00  0.00           H
ATOM   2232  CD2 PHE A 727      44.950  54.640  43.560  1.00  0.00           C
ATOM   2233  HD2 PHE A 727      45.220  54.650  42.510  1.00  0.00           H
ATOM   2234  CE2 PHE A 727      44.650  53.450  44.240  1.00  0.00           C
ATOM   2235  HE2 PHE A 727      44.550  52.490  43.730  1.00  0.00           H
ATOM   2236  C   PHE A 727      47.770  56.540  43.760  1.00  0.00           C
ATOM   2237  O   PHE A 727      48.200  56.240  44.890  1.00  0.00           O
ATOM   2238  N   ALA A 728      48.240  56.010  42.610  1.00  0.00           N
ATOM   2239  HN  ALA A 728      47.880  56.270  41.720  1.00  0.00           H
ATOM   2240  CA  ALA A 728      49.400  55.050  42.670  1.00  0.00           C
ATOM   2241  HA  ALA A 728      48.970  54.330  43.370  1.00  0.00           H
ATOM   2242  CB  ALA A 728      49.690  54.300  41.390  1.00  0.00           C
ATOM   2243  HB1 ALA A 728      48.910  53.720  40.830  1.00  0.00           H
ATOM   2244  HB2 ALA A 728      50.520  53.570  41.490  1.00  0.00           H
ATOM   2245  HB3 ALA A 728      50.040  55.030  40.630  1.00  0.00           H
ATOM   2246  C   ALA A 728      50.720  55.600  43.280  1.00  0.00           C
ATOM   2247  O   ALA A 728      51.270  54.990  44.230  1.00  0.00           O
ATOM   2248  N   ALA A 729      51.090  56.820  42.760  1.00  0.00           N
ATOM   2249  HN  ALA A 729      50.460  57.190  42.080  1.00  0.00           H
ATOM   2250  CA  ALA A 729      52.200  57.580  43.250  1.00  0.00           C
ATOM   2251  HA  ALA A 729      53.090  57.030  43.050  1.00  0.00           H
ATOM   2252  CB  ALA A 729      52.260  58.930  42.460  1.00  0.00           C
ATOM   2253  HB1 ALA A 729      51.430  59.600  42.790  1.00  0.00           H
ATOM   2254  HB2 ALA A 729      52.160  58.700  41.370  1.00  0.00           H
ATOM   2255  HB3 ALA A 729      53.300  59.330  42.490  1.00  0.00           H
ATOM   2256  C   ALA A 729      52.150  57.920  44.700  1.00  0.00           C
ATOM   2257  O   ALA A 729      53.140  57.850  45.380  1.00  0.00           O
ATOM   2258  N   LEU A 730      50.950  58.320  45.150  1.00  0.00           N
ATOM   2259  HN  LEU A 730      50.280  58.540  44.440  1.00  0.00           H
ATOM   2260  CA  LEU A 730      50.750  58.720  46.540  1.00  0.00           C
ATOM   2261  HA  LEU A 730      51.680  59.170  46.840  1.00  0.00           H
ATOM   2262  CB  LEU A 730      49.610  59.760  46.540  1.00  0.00           C
ATOM   2263  HB1 LEU A 730      48.710  59.190  46.230  1.00  0.00           H
ATOM   2264  HB2 LEU A 730      49.760  60.520  45.740  1.00  0.00           H
ATOM   2265  CG  LEU A 730      49.280  60.470  47.930  1.00  0.00           C
ATOM   2266  HG  LEU A 730      48.730  61.400  47.630  1.00  0.00           H
ATOM   2267  CD1 LEU A 730      48.320  59.670  48.760  1.00  0.00           C
ATOM   2268 HD11 LEU A 730      47.390  59.600  48.150  1.00  0.00           H
ATOM   2269 HD12 LEU A 730      48.010  60.250  49.650  1.00  0.00           H
ATOM   2270 HD13 LEU A 730      48.780  58.690  48.990  1.00  0.00           H
ATOM   2271  CD2 LEU A 730      50.600  60.770  48.610  1.00  0.00           C
ATOM   2272 HD21 LEU A 730      50.350  61.440  49.460  1.00  0.00           H
ATOM   2273 HD22 LEU A 730      51.320  61.230  47.890  1.00  0.00           H
ATOM   2274 HD23 LEU A 730      51.030  59.820  48.990  1.00  0.00           H
ATOM   2275  C   LEU A 730      50.500  57.520  47.490  1.00  0.00           C
ATOM   2276  O   LEU A 730      51.040  57.440  48.640  1.00  0.00           O
ATOM   2277  N   ILE A 731      49.750  56.510  47.100  1.00  0.00           N
ATOM   2278  HN  ILE A 731      49.230  56.490  46.260  1.00  0.00           H
ATOM   2279  CA  ILE A 731      49.490  55.310  47.900  1.00  0.00           C
ATOM   2280  HA  ILE A 731      49.070  55.720  48.820  1.00  0.00           H
ATOM   2281  CB  ILE A 731      48.440  54.330  47.300  1.00  0.00           C
ATOM   2282  HB  ILE A 731      47.600  54.920  46.870  1.00  0.00           H
ATOM   2283  CG2 ILE A 731      49.040  53.420  46.140  1.00  0.00           C
ATOM   2284 HG21 ILE A 731      48.200  53.100  45.490  1.00  0.00           H
ATOM   2285 HG22 ILE A 731      49.680  52.590  46.490  1.00  0.00           H
ATOM   2286 HG23 ILE A 731      49.620  54.090  45.470  1.00  0.00           H
ATOM   2287  CG1 ILE A 731      47.760  53.400  48.320  1.00  0.00           C
ATOM   2288 HG11 ILE A 731      48.490  52.660  48.710  1.00  0.00           H
ATOM   2289 HG12 ILE A 731      46.940  52.850  47.810  1.00  0.00           H
ATOM   2290  CD  ILE A 731      47.010  54.210  49.390  1.00  0.00           C
ATOM   2291  HD1 ILE A 731      47.770  54.800  49.960  1.00  0.00           H
ATOM   2292  HD2 ILE A 731      46.380  53.660  50.110  1.00  0.00           H
ATOM   2293  HD3 ILE A 731      46.250  54.910  48.960  1.00  0.00           H
ATOM   2294  C   ILE A 731      50.750  54.600  48.250  1.00  0.00           C
ATOM   2295  O   ILE A 731      50.870  54.080  49.320  1.00  0.00           O
ATOM   2296  N   CYS A 732      51.770  54.570  47.410  1.00  0.00           N
ATOM   2297  HN  CYS A 732      51.610  54.960  46.520  1.00  0.00           H
ATOM   2298  CA  CYS A 732      53.030  54.070  47.740  1.00  0.00           C
ATOM   2299  HA  CYS A 732      52.790  53.090  48.130  1.00  0.00           H
ATOM   2300  CB  CYS A 732      53.890  53.730  46.490  1.00  0.00           C
ATOM   2301  HB1 CYS A 732      54.860  53.230  46.690  1.00  0.00           H
ATOM   2302  HB2 CYS A 732      54.140  54.710  46.020  1.00  0.00           H
ATOM   2303  SG  CYS A 732      53.140  52.640  45.210  1.00  0.00           S
ATOM   2304  HG1 CYS A 732      52.810  53.790  44.610  1.00  0.00           H
ATOM   2305  C   CYS A 732      53.800  54.920  48.780  1.00  0.00           C
ATOM   2306  O   CYS A 732      54.310  54.370  49.750  1.00  0.00           O
ATOM   2307  N   ILE A 733      53.820  56.270  48.650  1.00  0.00           N
ATOM   2308  HN  ILE A 733      53.250  56.770  48.010  1.00  0.00           H
ATOM   2309  CA  ILE A 733      54.420  57.130  49.690  1.00  0.00           C
ATOM   2310  HA  ILE A 733      55.470  56.850  49.760  1.00  0.00           H
ATOM   2311  CB  ILE A 733      54.690  58.590  49.280  1.00  0.00           C
ATOM   2312  HB  ILE A 733      53.680  58.990  49.040  1.00  0.00           H
ATOM   2313  CG2 ILE A 733      55.360  59.370  50.450  1.00  0.00           C
ATOM   2314 HG21 ILE A 733      55.790  60.350  50.090  1.00  0.00           H
ATOM   2315 HG22 ILE A 733      56.200  58.740  50.800  1.00  0.00           H
ATOM   2316 HG23 ILE A 733      54.730  59.470  51.340  1.00  0.00           H
ATOM   2317  CG1 ILE A 733      55.500  58.630  47.930  1.00  0.00           C
ATOM   2318 HG11 ILE A 733      55.970  59.630  47.800  1.00  0.00           H
ATOM   2319 HG12 ILE A 733      54.830  58.440  47.060  1.00  0.00           H
ATOM   2320  CD  ILE A 733      56.740  57.670  47.660  1.00  0.00           C
ATOM   2321  HD1 ILE A 733      56.380  56.630  47.470  1.00  0.00           H
ATOM   2322  HD2 ILE A 733      57.340  57.550  48.590  1.00  0.00           H
ATOM   2323  HD3 ILE A 733      57.280  58.000  46.760  1.00  0.00           H
ATOM   2324  C   ILE A 733      53.810  57.050  51.130  1.00  0.00           C
ATOM   2325  O   ILE A 733      54.420  56.980  52.190  1.00  0.00           O
ATOM   2326  N   ILE A 734      52.500  56.960  51.120  1.00  0.00           N
ATOM   2327  HN  ILE A 734      51.910  57.050  50.320  1.00  0.00           H
ATOM   2328  CA  ILE A 734      51.720  56.540  52.280  1.00  0.00           C
ATOM   2329  HA  ILE A 734      51.970  57.180  53.110  1.00  0.00           H
ATOM   2330  CB  ILE A 734      50.170  56.680  51.970  1.00  0.00           C
ATOM   2331  HB  ILE A 734      49.930  55.960  51.160  1.00  0.00           H
ATOM   2332  CG2 ILE A 734      49.430  56.210  53.240  1.00  0.00           C
ATOM   2333 HG21 ILE A 734      49.740  56.670  54.210  1.00  0.00           H
ATOM   2334 HG22 ILE A 734      49.490  55.110  53.340  1.00  0.00           H
ATOM   2335 HG23 ILE A 734      48.350  56.420  53.050  1.00  0.00           H
ATOM   2336  CG1 ILE A 734      49.700  58.110  51.580  1.00  0.00           C
ATOM   2337 HG11 ILE A 734      48.620  58.200  51.360  1.00  0.00           H
ATOM   2338 HG12 ILE A 734      50.290  58.360  50.680  1.00  0.00           H
ATOM   2339  CD  ILE A 734      50.140  59.150  52.650  1.00  0.00           C
ATOM   2340  HD1 ILE A 734      51.230  59.190  52.820  1.00  0.00           H
ATOM   2341  HD2 ILE A 734      49.690  58.900  53.650  1.00  0.00           H
ATOM   2342  HD3 ILE A 734      49.680  60.130  52.430  1.00  0.00           H
ATOM   2343  C   ILE A 734      52.110  55.160  52.770  1.00  0.00           C
ATOM   2344  O   ILE A 734      52.380  54.910  53.970  1.00  0.00           O
ATOM   2345  N   PHE A 735      52.260  54.190  51.850  1.00  0.00           N
ATOM   2346  HN  PHE A 735      51.970  54.290  50.900  1.00  0.00           H
ATOM   2347  CA  PHE A 735      52.770  52.830  52.310  1.00  0.00           C
ATOM   2348  HA  PHE A 735      52.150  52.500  53.120  1.00  0.00           H
ATOM   2349  CB  PHE A 735      52.660  51.720  51.260  1.00  0.00           C
ATOM   2350  HB1 PHE A 735      53.440  51.880  50.470  1.00  0.00           H
ATOM   2351  HB2 PHE A 735      51.690  51.860  50.750  1.00  0.00           H
ATOM   2352  CG  PHE A 735      52.820  50.300  51.800  1.00  0.00           C
ATOM   2353  CD1 PHE A 735      51.680  49.680  52.370  1.00  0.00           C
ATOM   2354  HD1 PHE A 735      50.750  50.210  52.420  1.00  0.00           H
ATOM   2355  CE1 PHE A 735      51.720  48.400  52.950  1.00  0.00           C
ATOM   2356  HE1 PHE A 735      50.860  48.050  53.490  1.00  0.00           H
ATOM   2357  CZ  PHE A 735      53.020  47.760  53.010  1.00  0.00           C
ATOM   2358  HZ  PHE A 735      53.110  46.810  53.500  1.00  0.00           H
ATOM   2359  CD2 PHE A 735      54.010  49.650  51.760  1.00  0.00           C
ATOM   2360  HD2 PHE A 735      54.870  50.180  51.360  1.00  0.00           H
ATOM   2361  CE2 PHE A 735      54.150  48.360  52.340  1.00  0.00           C
ATOM   2362  HE2 PHE A 735      55.060  47.790  52.280  1.00  0.00           H
ATOM   2363  C   PHE A 735      54.150  52.950  52.930  1.00  0.00           C
ATOM   2364  O   PHE A 735      54.430  52.490  54.050  1.00  0.00           O
ATOM   2365  N   ILE A 736      55.100  53.620  52.250  1.00  0.00           N
ATOM   2366  HN  ILE A 736      54.860  53.890  51.330  1.00  0.00           H
ATOM   2367  CA  ILE A 736      56.480  53.820  52.720  1.00  0.00           C
ATOM   2368  HA  ILE A 736      56.870  52.860  52.990  1.00  0.00           H
ATOM   2369  CB  ILE A 736      57.300  54.490  51.700  1.00  0.00           C
ATOM   2370  HB  ILE A 736      56.910  55.480  51.390  1.00  0.00           H
ATOM   2371  CG2 ILE A 736      58.750  54.710  52.170  1.00  0.00           C
ATOM   2372 HG21 ILE A 736      59.230  53.870  52.700  1.00  0.00           H
ATOM   2373 HG22 ILE A 736      58.830  55.580  52.870  1.00  0.00           H
ATOM   2374 HG23 ILE A 736      59.370  54.940  51.280  1.00  0.00           H
ATOM   2375  CG1 ILE A 736      57.370  53.470  50.510  1.00  0.00           C
ATOM   2376 HG11 ILE A 736      56.350  53.010  50.440  1.00  0.00           H
ATOM   2377 HG12 ILE A 736      58.100  52.660  50.670  1.00  0.00           H
ATOM   2378  CD  ILE A 736      57.650  54.250  49.250  1.00  0.00           C
ATOM   2379  HD1 ILE A 736      58.730  54.400  49.070  1.00  0.00           H
ATOM   2380  HD2 ILE A 736      57.270  55.280  49.410  1.00  0.00           H
ATOM   2381  HD3 ILE A 736      57.170  53.840  48.340  1.00  0.00           H
ATOM   2382  C   ILE A 736      56.560  54.620  54.090  1.00  0.00           C
ATOM   2383  O   ILE A 736      57.380  54.290  54.990  1.00  0.00           O
ATOM   2384  N   TYR A 737      55.750  55.660  54.220  1.00  0.00           N
ATOM   2385  HN  TYR A 737      55.220  55.880  53.410  1.00  0.00           H
ATOM   2386  CA  TYR A 737      55.620  56.380  55.480  1.00  0.00           C
ATOM   2387  HA  TYR A 737      56.600  56.720  55.780  1.00  0.00           H
ATOM   2388  CB  TYR A 737      54.640  57.510  55.360  1.00  0.00           C
ATOM   2389  HB1 TYR A 737      53.620  57.120  55.170  1.00  0.00           H
ATOM   2390  HB2 TYR A 737      54.810  58.100  54.440  1.00  0.00           H
ATOM   2391  CG  TYR A 737      54.510  58.390  56.560  1.00  0.00           C
ATOM   2392  CD1 TYR A 737      55.660  58.980  57.070  1.00  0.00           C
ATOM   2393  HD1 TYR A 737      56.630  58.890  56.590  1.00  0.00           H
ATOM   2394  CE1 TYR A 737      55.560  59.780  58.210  1.00  0.00           C
ATOM   2395  HE1 TYR A 737      56.450  60.340  58.510  1.00  0.00           H
ATOM   2396  CZ  TYR A 737      54.400  59.870  58.960  1.00  0.00           C
ATOM   2397  OH  TYR A 737      54.380  60.760  60.000  1.00  0.00           O
ATOM   2398  HH  TYR A 737      53.510  60.820  60.420  1.00  0.00           H
ATOM   2399  CD2 TYR A 737      53.240  58.560  57.180  1.00  0.00           C
ATOM   2400  HD2 TYR A 737      52.350  58.070  56.800  1.00  0.00           H
ATOM   2401  CE2 TYR A 737      53.220  59.250  58.470  1.00  0.00           C
ATOM   2402  HE2 TYR A 737      52.250  59.490  58.900  1.00  0.00           H
ATOM   2403  C   TYR A 737      55.070  55.430  56.580  1.00  0.00           C
ATOM   2404  O   TYR A 737      55.570  55.430  57.660  1.00  0.00           O
ATOM   2405  N   GLU A 738      54.170  54.480  56.280  1.00  0.00           N
ATOM   2406  HN  GLU A 738      53.660  54.480  55.430  1.00  0.00           H
ATOM   2407  CA  GLU A 738      53.610  53.510  57.250  1.00  0.00           C
ATOM   2408  HA  GLU A 738      53.300  54.080  58.120  1.00  0.00           H
ATOM   2409  CB  GLU A 738      52.350  52.680  56.800  1.00  0.00           C
ATOM   2410  HB1 GLU A 738      52.600  52.260  55.800  1.00  0.00           H
ATOM   2411  HB2 GLU A 738      51.630  53.540  56.750  1.00  0.00           H
ATOM   2412  CG  GLU A 738      51.700  51.700  57.850  1.00  0.00           C
ATOM   2413  HG1 GLU A 738      51.710  52.190  58.850  1.00  0.00           H
ATOM   2414  HG2 GLU A 738      52.240  50.740  57.820  1.00  0.00           H
ATOM   2415  CD  GLU A 738      50.260  51.390  57.450  1.00  0.00           C
ATOM   2416  OE1 GLU A 738      50.080  50.870  56.340  1.00  0.00           O
ATOM   2417  OE2 GLU A 738      49.310  51.670  58.170  1.00  0.00           O
ATOM   2418  C   GLU A 738      54.720  52.460  57.680  1.00  0.00           C
ATOM   2419  O   GLU A 738      54.720  52.080  58.870  1.00  0.00           O
ATOM   2420  N   ALA A 739      55.690  52.150  56.840  1.00  0.00           N
ATOM   2421  HN  ALA A 739      55.750  52.500  55.910  1.00  0.00           H
ATOM   2422  CA  ALA A 739      56.750  51.200  57.320  1.00  0.00           C
ATOM   2423  HA  ALA A 739      56.270  50.310  57.710  1.00  0.00           H
ATOM   2424  CB  ALA A 739      57.610  50.730  56.100  1.00  0.00           C
ATOM   2425  HB1 ALA A 739      56.930  50.230  55.380  1.00  0.00           H
ATOM   2426  HB2 ALA A 739      58.290  49.960  56.530  1.00  0.00           H
ATOM   2427  HB3 ALA A 739      58.150  51.470  55.470  1.00  0.00           H
ATOM   2428  C   ALA A 739      57.700  51.850  58.300  1.00  0.00           C
ATOM   2429  O   ALA A 739      58.110  51.250  59.270  1.00  0.00           O
ATOM   2430  N   LEU A 740      58.080  53.170  58.070  1.00  0.00           N
ATOM   2431  HN  LEU A 740      57.640  53.610  57.290  1.00  0.00           H
ATOM   2432  CA  LEU A 740      58.760  53.910  59.100  1.00  0.00           C
ATOM   2433  HA  LEU A 740      59.630  53.360  59.410  1.00  0.00           H
ATOM   2434  CB  LEU A 740      59.090  55.280  58.560  1.00  0.00           C
ATOM   2435  HB1 LEU A 740      59.620  55.970  59.240  1.00  0.00           H
ATOM   2436  HB2 LEU A 740      58.200  55.800  58.140  1.00  0.00           H
ATOM   2437  CG  LEU A 740      60.210  55.180  57.500  1.00  0.00           C
ATOM   2438  HG  LEU A 740      59.960  54.350  56.820  1.00  0.00           H
ATOM   2439  CD1 LEU A 740      60.210  56.470  56.770  1.00  0.00           C
ATOM   2440 HD11 LEU A 740      60.190  57.320  57.480  1.00  0.00           H
ATOM   2441 HD12 LEU A 740      59.290  56.460  56.150  1.00  0.00           H
ATOM   2442 HD13 LEU A 740      61.100  56.620  56.120  1.00  0.00           H
ATOM   2443  CD2 LEU A 740      61.570  54.840  58.060  1.00  0.00           C
ATOM   2444 HD21 LEU A 740      61.660  53.780  58.390  1.00  0.00           H
ATOM   2445 HD22 LEU A 740      61.970  55.460  58.880  1.00  0.00           H
ATOM   2446 HD23 LEU A 740      62.250  54.950  57.180  1.00  0.00           H
ATOM   2447  C   LEU A 740      57.930  54.100  60.400  1.00  0.00           C
ATOM   2448  O   LEU A 740      58.450  53.730  61.440  1.00  0.00           O
ATOM   2449  N   GLU A 741      56.640  54.590  60.330  1.00  0.00           N
ATOM   2450  HN  GLU A 741      56.380  55.070  59.500  1.00  0.00           H
ATOM   2451  CA  GLU A 741      55.730  54.770  61.520  1.00  0.00           C
ATOM   2452  HA  GLU A 741      56.210  55.490  62.170  1.00  0.00           H
ATOM   2453  CB  GLU A 741      54.430  55.440  61.090  1.00  0.00           C
ATOM   2454  HB1 GLU A 741      54.620  55.620  60.010  1.00  0.00           H
ATOM   2455  HB2 GLU A 741      54.310  56.340  61.740  1.00  0.00           H
ATOM   2456  CG  GLU A 741      53.010  54.810  61.150  1.00  0.00           C
ATOM   2457  HG1 GLU A 741      52.810  54.420  62.180  1.00  0.00           H
ATOM   2458  HG2 GLU A 741      52.940  54.060  60.350  1.00  0.00           H
ATOM   2459  CD  GLU A 741      51.840  55.790  61.050  1.00  0.00           C
ATOM   2460  OE1 GLU A 741      52.050  57.030  61.190  1.00  0.00           O
ATOM   2461  OE2 GLU A 741      50.680  55.310  60.970  1.00  0.00           O
ATOM   2462  C   GLU A 741      55.520  53.480  62.300  1.00  0.00           C
ATOM   2463  O   GLU A 741      55.460  53.530  63.500  1.00  0.00           O
ATOM   2464  N   LYS A 742      55.280  52.260  61.690  1.00  0.00           N
ATOM   2465  HN  LYS A 742      55.300  52.240  60.700  1.00  0.00           H
ATOM   2466  CA  LYS A 742      55.180  51.010  62.480  1.00  0.00           C
ATOM   2467  HA  LYS A 742      54.380  51.190  63.180  1.00  0.00           H
ATOM   2468  CB  LYS A 742      54.690  49.750  61.650  1.00  0.00           C
ATOM   2469  HB1 LYS A 742      54.770  48.830  62.280  1.00  0.00           H
ATOM   2470  HB2 LYS A 742      55.520  49.560  60.940  1.00  0.00           H
ATOM   2471  CG  LYS A 742      53.290  49.800  60.950  1.00  0.00           C
ATOM   2472  HG1 LYS A 742      53.200  48.730  60.650  1.00  0.00           H
ATOM   2473  HG2 LYS A 742      53.330  50.360  60.000  1.00  0.00           H
ATOM   2474  CD  LYS A 742      52.120  50.300  61.790  1.00  0.00           C
ATOM   2475  HD1 LYS A 742      51.160  50.170  61.240  1.00  0.00           H
ATOM   2476  HD2 LYS A 742      52.170  51.370  62.100  1.00  0.00           H
ATOM   2477  CE  LYS A 742      52.000  49.560  63.100  1.00  0.00           C
ATOM   2478  HE1 LYS A 742      52.960  49.530  63.650  1.00  0.00           H
ATOM   2479  HE2 LYS A 742      51.740  48.510  62.880  1.00  0.00           H
ATOM   2480  NZ  LYS A 742      50.970  50.230  63.900  1.00  0.00           N
ATOM   2481  HZ1 LYS A 742      50.090  50.030  63.380  1.00  0.00           H
ATOM   2482  HZ2 LYS A 742      51.230  51.230  64.040  1.00  0.00           H
ATOM   2483  HZ3 LYS A 742      50.870  49.830  64.860  1.00  0.00           H
ATOM   2484  C   LYS A 742      56.390  50.690  63.300  1.00  0.00           C
ATOM   2485  O   LYS A 742      56.260  50.130  64.440  1.00  0.00           O
ATOM   2486  N   LEU A 743      57.570  51.020  62.850  1.00  0.00           N
ATOM   2487  HN  LEU A 743      57.800  51.510  62.020  1.00  0.00           H
ATOM   2488  CA  LEU A 743      58.830  50.880  63.670  1.00  0.00           C
ATOM   2489  HA  LEU A 743      58.790  49.980  64.260  1.00  0.00           H
ATOM   2490  CB  LEU A 743      60.110  50.890  62.800  1.00  0.00           C
ATOM   2491  HB1 LEU A 743      60.280  51.850  62.270  1.00  0.00           H
ATOM   2492  HB2 LEU A 743      59.750  50.230  61.980  1.00  0.00           H
ATOM   2493  CG  LEU A 743      61.350  50.400  63.610  1.00  0.00           C
ATOM   2494  HG  LEU A 743      61.610  51.230  64.300  1.00  0.00           H
ATOM   2495  CD1 LEU A 743      61.270  49.240  64.590  1.00  0.00           C
ATOM   2496 HD11 LEU A 743      60.590  49.570  65.400  1.00  0.00           H
ATOM   2497 HD12 LEU A 743      62.280  49.080  65.000  1.00  0.00           H
ATOM   2498 HD13 LEU A 743      60.730  48.400  64.090  1.00  0.00           H
ATOM   2499  CD2 LEU A 743      62.590  50.150  62.720  1.00  0.00           C
ATOM   2500 HD21 LEU A 743      62.450  49.310  62.010  1.00  0.00           H
ATOM   2501 HD22 LEU A 743      63.400  49.810  63.400  1.00  0.00           H
ATOM   2502 HD23 LEU A 743      63.040  50.940  62.090  1.00  0.00           H
ATOM   2503  C   LEU A 743      58.870  51.910  64.810  1.00  0.00           C
ATOM   2504  O   LEU A 743      59.310  51.660  65.900  1.00  0.00           O
ATOM   2505  N   PHE A 744      58.370  53.180  64.540  1.00  0.00           N
ATOM   2506  HN  PHE A 744      58.110  53.450  63.620  1.00  0.00           H
ATOM   2507  CA  PHE A 744      58.180  54.160  65.570  1.00  0.00           C
ATOM   2508  HA  PHE A 744      59.150  54.240  66.050  1.00  0.00           H
ATOM   2509  CB  PHE A 744      57.760  55.570  65.100  1.00  0.00           C
ATOM   2510  HB1 PHE A 744      56.680  55.600  64.850  1.00  0.00           H
ATOM   2511  HB2 PHE A 744      58.280  55.710  64.130  1.00  0.00           H
ATOM   2512  CG  PHE A 744      58.170  56.710  66.000  1.00  0.00           C
ATOM   2513  CD1 PHE A 744      57.260  57.520  66.750  1.00  0.00           C
ATOM   2514  HD1 PHE A 744      56.230  57.250  66.540  1.00  0.00           H
ATOM   2515  CE1 PHE A 744      57.720  58.560  67.620  1.00  0.00           C
ATOM   2516  HE1 PHE A 744      57.010  59.230  68.070  1.00  0.00           H
ATOM   2517  CZ  PHE A 744      59.090  58.860  67.670  1.00  0.00           C
ATOM   2518  HZ  PHE A 744      59.350  59.750  68.220  1.00  0.00           H
ATOM   2519  CD2 PHE A 744      59.560  57.000  66.100  1.00  0.00           C
ATOM   2520  HD2 PHE A 744      60.310  56.430  65.570  1.00  0.00           H
ATOM   2521  CE2 PHE A 744      60.000  58.080  66.970  1.00  0.00           C
ATOM   2522  HE2 PHE A 744      61.060  58.280  67.110  1.00  0.00           H
ATOM   2523  C   PHE A 744      57.150  53.850  66.720  1.00  0.00           C
ATOM   2524  O   PHE A 744      57.420  53.920  67.920  1.00  0.00           O
ATOM   2525  N   ASP A 745      56.040  53.220  66.170  1.00  0.00           N
ATOM   2526  HN  ASP A 745      55.910  53.260  65.180  1.00  0.00           H
ATOM   2527  CA  ASP A 745      54.890  52.770  66.970  1.00  0.00           C
ATOM   2528  HA  ASP A 745      54.590  53.600  67.610  1.00  0.00           H
ATOM   2529  CB  ASP A 745      53.680  52.290  66.030  1.00  0.00           C
ATOM   2530  HB1 ASP A 745      52.960  51.750  66.680  1.00  0.00           H
ATOM   2531  HB2 ASP A 745      53.950  51.630  65.190  1.00  0.00           H
ATOM   2532  CG  ASP A 745      52.860  53.390  65.330  1.00  0.00           C
ATOM   2533  OD1 ASP A 745      52.910  54.480  65.870  1.00  0.00           O
ATOM   2534  OD2 ASP A 745      52.190  53.150  64.340  1.00  0.00           O
ATOM   2535  C   ASP A 745      55.310  51.600  67.860  1.00  0.00           C
ATOM   2536  O   ASP A 745      55.000  51.450  69.080  1.00  0.00           O
ATOM   2537  N   LEU A 746      56.150  50.690  67.340  1.00  0.00           N
ATOM   2538  HN  LEU A 746      56.340  50.730  66.370  1.00  0.00           H
ATOM   2539  CA  LEU A 746      56.790  49.600  68.020  1.00  0.00           C
ATOM   2540  HA  LEU A 746      56.030  48.990  68.460  1.00  0.00           H
ATOM   2541  CB  LEU A 746      57.620  48.780  67.020  1.00  0.00           C
ATOM   2542  HB1 LEU A 746      58.230  49.410  66.340  1.00  0.00           H
ATOM   2543  HB2 LEU A 746      56.890  48.330  66.310  1.00  0.00           H
ATOM   2544  CG  LEU A 746      58.400  47.540  67.570  1.00  0.00           C
ATOM   2545  HG  LEU A 746      59.010  47.720  68.480  1.00  0.00           H
ATOM   2546  CD1 LEU A 746      57.360  46.560  68.110  1.00  0.00           C
ATOM   2547 HD11 LEU A 746      56.700  46.250  67.270  1.00  0.00           H
ATOM   2548 HD12 LEU A 746      56.730  47.000  68.910  1.00  0.00           H
ATOM   2549 HD13 LEU A 746      57.800  45.630  68.530  1.00  0.00           H
ATOM   2550  CD2 LEU A 746      59.220  46.860  66.490  1.00  0.00           C
ATOM   2551 HD21 LEU A 746      58.570  46.950  65.600  1.00  0.00           H
ATOM   2552 HD22 LEU A 746      59.290  45.790  66.790  1.00  0.00           H
ATOM   2553 HD23 LEU A 746      60.240  47.290  66.410  1.00  0.00           H
ATOM   2554  C   LEU A 746      57.640  50.020  69.190  1.00  0.00           C
ATOM   2555  O   LEU A 746      57.630  49.480  70.340  1.00  0.00           O
ATOM   2556  N   GLY A 747      58.460  51.140  69.090  1.00  0.00           N
ATOM   2557  HN  GLY A 747      58.530  51.490  68.160  1.00  0.00           H
ATOM   2558  CA  GLY A 747      59.120  51.860  70.140  1.00  0.00           C
ATOM   2559  HA1 GLY A 747      59.630  52.680  69.660  1.00  0.00           H
ATOM   2560  HA2 GLY A 747      59.780  51.200  70.670  1.00  0.00           H
ATOM   2561  C   GLY A 747      58.250  52.460  71.190  1.00  0.00           C
ATOM   2562  O   GLY A 747      58.690  52.490  72.330  1.00  0.00           O
ATOM   2563  N   GLU A 748      57.150  53.060  70.770  1.00  0.00           N
ATOM   2564  HN  GLU A 748      56.950  53.130  69.790  1.00  0.00           H
ATOM   2565  CA  GLU A 748      56.290  53.780  71.660  1.00  0.00           C
ATOM   2566  HA  GLU A 748      56.880  54.390  72.350  1.00  0.00           H
ATOM   2567  CB  GLU A 748      55.330  54.780  70.860  1.00  0.00           C
ATOM   2568  HB1 GLU A 748      54.770  54.180  70.110  1.00  0.00           H
ATOM   2569  HB2 GLU A 748      55.960  55.600  70.460  1.00  0.00           H
ATOM   2570  CG  GLU A 748      54.230  55.260  71.800  1.00  0.00           C
ATOM   2571  HG1 GLU A 748      54.670  55.720  72.710  1.00  0.00           H
ATOM   2572  HG2 GLU A 748      53.630  54.390  72.160  1.00  0.00           H
ATOM   2573  CD  GLU A 748      53.340  56.240  71.030  1.00  0.00           C
ATOM   2574  OE1 GLU A 748      53.350  57.420  71.440  1.00  0.00           O
ATOM   2575  OE2 GLU A 748      52.660  55.740  70.070  1.00  0.00           O
ATOM   2576  C   GLU A 748      55.570  52.800  72.520  1.00  0.00           C
ATOM   2577  O   GLU A 748      55.350  53.050  73.700  1.00  0.00           O
ATOM   2578  N   THR A 749      55.300  51.590  71.960  1.00  0.00           N
ATOM   2579  HN  THR A 749      55.240  51.530  70.970  1.00  0.00           H
ATOM   2580  CA  THR A 749      54.610  50.540  72.740  1.00  0.00           C
ATOM   2581  HA  THR A 749      53.710  50.960  73.160  1.00  0.00           H
ATOM   2582  CB  THR A 749      54.250  49.400  71.750  1.00  0.00           C
ATOM   2583  HB  THR A 749      55.170  49.000  71.280  1.00  0.00           H
ATOM   2584  OG1 THR A 749      53.370  49.780  70.720  1.00  0.00           O
ATOM   2585  HG1 THR A 749      53.690  50.550  70.250  1.00  0.00           H
ATOM   2586  CG2 THR A 749      53.730  48.210  72.440  1.00  0.00           C
ATOM   2587 HG21 THR A 749      52.690  48.300  72.810  1.00  0.00           H
ATOM   2588 HG22 THR A 749      54.240  47.910  73.380  1.00  0.00           H
ATOM   2589 HG23 THR A 749      53.610  47.340  71.760  1.00  0.00           H
ATOM   2590  C   THR A 749      55.540  50.140  73.840  1.00  0.00           C
ATOM   2591  O   THR A 749      54.970  49.820  74.900  1.00  0.00           O
ATOM   2592  N   TYR A 750      56.850  50.140  73.720  1.00  0.00           N
ATOM   2593  HN  TYR A 750      57.290  50.400  72.860  1.00  0.00           H
ATOM   2594  CA  TYR A 750      57.750  49.600  74.750  1.00  0.00           C
ATOM   2595  HA  TYR A 750      57.210  49.240  75.620  1.00  0.00           H
ATOM   2596  CB  TYR A 750      58.610  48.430  74.190  1.00  0.00           C
ATOM   2597  HB1 TYR A 750      59.320  48.130  75.000  1.00  0.00           H
ATOM   2598  HB2 TYR A 750      59.270  48.750  73.350  1.00  0.00           H
ATOM   2599  CG  TYR A 750      57.760  47.340  73.700  1.00  0.00           C
ATOM   2600  CD1 TYR A 750      57.780  47.030  72.260  1.00  0.00           C
ATOM   2601  HD1 TYR A 750      58.680  47.310  71.720  1.00  0.00           H
ATOM   2602  CE1 TYR A 750      56.890  46.050  71.760  1.00  0.00           C
ATOM   2603  HE1 TYR A 750      57.030  45.750  70.740  1.00  0.00           H
ATOM   2604  CZ  TYR A 750      56.020  45.430  72.630  1.00  0.00           C
ATOM   2605  OH  TYR A 750      55.110  44.450  72.100  1.00  0.00           O
ATOM   2606  HH  TYR A 750      55.640  44.150  71.350  1.00  0.00           H
ATOM   2607  CD2 TYR A 750      56.790  46.730  74.500  1.00  0.00           C
ATOM   2608  HD2 TYR A 750      56.740  46.850  75.580  1.00  0.00           H
ATOM   2609  CE2 TYR A 750      55.900  45.820  74.000  1.00  0.00           C
ATOM   2610  HE2 TYR A 750      55.200  45.350  74.680  1.00  0.00           H
ATOM   2611  C   TYR A 750      58.520  50.730  75.410  1.00  0.00           C
ATOM   2612  O   TYR A 750      59.620  50.580  75.900  1.00  0.00           O
ATOM   2613  N   ALA A 751      57.990  51.990  75.340  1.00  0.00           N
ATOM   2614  HN  ALA A 751      57.250  52.160  74.700  1.00  0.00           H
ATOM   2615  CA  ALA A 751      58.410  53.060  76.250  1.00  0.00           C
ATOM   2616  HA  ALA A 751      57.650  53.800  76.060  1.00  0.00           H
ATOM   2617  CB  ALA A 751      58.490  52.650  77.830  1.00  0.00           C
ATOM   2618  HB1 ALA A 751      59.180  51.790  77.880  1.00  0.00           H
ATOM   2619  HB2 ALA A 751      57.550  52.170  78.190  1.00  0.00           H
ATOM   2620  HB3 ALA A 751      58.860  53.380  78.580  1.00  0.00           H
ATOM   2621  C   ALA A 751      59.690  53.700  75.690  1.00  0.00           C
ATOM   2622  O   ALA A 751      60.500  54.200  76.490  1.00  0.00           O
ATOM   2623  N   PHE A 752      60.030  53.710  74.400  1.00  0.00           N
ATOM   2624  HN  PHE A 752      59.500  53.260  73.690  1.00  0.00           H
ATOM   2625  CA  PHE A 752      61.370  54.230  73.950  1.00  0.00           C
ATOM   2626  HA  PHE A 752      61.630  55.110  74.530  1.00  0.00           H
ATOM   2627  CB  PHE A 752      61.380  54.590  72.410  1.00  0.00           C
ATOM   2628  HB1 PHE A 752      61.220  53.660  71.800  1.00  0.00           H
ATOM   2629  HB2 PHE A 752      62.330  55.040  72.050  1.00  0.00           H
ATOM   2630  CG  PHE A 752      60.360  55.670  72.160  1.00  0.00           C
ATOM   2631  CD1 PHE A 752      60.320  56.830  73.020  1.00  0.00           C
ATOM   2632  HD1 PHE A 752      61.050  56.840  73.820  1.00  0.00           H
ATOM   2633  CE1 PHE A 752      59.570  58.000  72.670  1.00  0.00           C
ATOM   2634  HE1 PHE A 752      59.640  58.950  73.170  1.00  0.00           H
ATOM   2635  CZ  PHE A 752      58.820  57.920  71.500  1.00  0.00           C
ATOM   2636  HZ  PHE A 752      58.190  58.760  71.280  1.00  0.00           H
ATOM   2637  CD2 PHE A 752      59.470  55.600  71.100  1.00  0.00           C
ATOM   2638  HD2 PHE A 752      59.460  54.780  70.390  1.00  0.00           H
ATOM   2639  CE2 PHE A 752      58.630  56.760  70.780  1.00  0.00           C
ATOM   2640  HE2 PHE A 752      57.970  56.680  69.930  1.00  0.00           H
ATOM   2641  C   PHE A 752      62.550  53.240  74.300  1.00  0.00           C
ATOM   2642  O   PHE A 752      63.500  53.590  74.990  1.00  0.00           O
ATOM   2643  N   PRO A 822      62.610  51.920  74.060  1.00  0.00           N
ATOM   2644  CD  PRO A 822      61.810  51.250  73.000  1.00  0.00           C
ATOM   2645  HD1 PRO A 822      61.730  51.710  72.000  1.00  0.00           H
ATOM   2646  HD2 PRO A 822      60.830  51.030  73.490  1.00  0.00           H
ATOM   2647  CA  PRO A 822      63.700  51.020  74.470  1.00  0.00           C
ATOM   2648  HA  PRO A 822      63.850  51.120  75.530  1.00  0.00           H
ATOM   2649  CB  PRO A 822      63.250  49.610  74.120  1.00  0.00           C
ATOM   2650  HB1 PRO A 822      62.520  49.200  74.850  1.00  0.00           H
ATOM   2651  HB2 PRO A 822      64.040  48.840  74.000  1.00  0.00           H
ATOM   2652  CG  PRO A 822      62.490  49.850  72.780  1.00  0.00           C
ATOM   2653  HG1 PRO A 822      63.150  50.020  71.900  1.00  0.00           H
ATOM   2654  HG2 PRO A 822      61.710  49.070  72.660  1.00  0.00           H
ATOM   2655  C   PRO A 822      65.090  51.220  73.820  1.00  0.00           C
ATOM   2656  O   PRO A 822      65.280  51.760  72.770  1.00  0.00           O
ATOM   2657  N   ASP A 823      66.150  50.810  74.570  1.00  0.00           N
ATOM   2658  HN  ASP A 823      66.060  50.260  75.400  1.00  0.00           H
ATOM   2659  CA  ASP A 823      67.490  50.760  74.010  1.00  0.00           C
ATOM   2660  HA  ASP A 823      67.780  51.740  73.680  1.00  0.00           H
ATOM   2661  CB  ASP A 823      68.420  50.280  75.060  1.00  0.00           C
ATOM   2662  HB1 ASP A 823      69.440  50.480  74.670  1.00  0.00           H
ATOM   2663  HB2 ASP A 823      68.220  49.220  75.330  1.00  0.00           H
ATOM   2664  CG  ASP A 823      68.410  51.190  76.310  1.00  0.00           C
ATOM   2665  OD1 ASP A 823      68.540  52.420  76.100  1.00  0.00           O
ATOM   2666  OD2 ASP A 823      68.190  50.720  77.450  1.00  0.00           O
ATOM   2667  C   ASP A 823      67.750  49.890  72.770  1.00  0.00           C
ATOM   2668  O   ASP A 823      68.470  50.240  71.860  1.00  0.00           O
ATOM   2669  N   VAL A 824      67.110  48.660  72.700  1.00  0.00           N
ATOM   2670  HN  VAL A 824      66.730  48.360  73.570  1.00  0.00           H
ATOM   2671  CA  VAL A 824      67.190  47.790  71.580  1.00  0.00           C
ATOM   2672  HA  VAL A 824      68.240  47.570  71.440  1.00  0.00           H
ATOM   2673  CB  VAL A 824      66.590  46.430  71.990  1.00  0.00           C
ATOM   2674  HB  VAL A 824      66.970  46.190  73.010  1.00  0.00           H
ATOM   2675  CG1 VAL A 824      65.040  46.410  71.970  1.00  0.00           C
ATOM   2676 HG11 VAL A 824      64.600  47.120  72.680  1.00  0.00           H
ATOM   2677 HG12 VAL A 824      64.830  45.450  72.500  1.00  0.00           H
ATOM   2678 HG13 VAL A 824      64.430  46.510  71.040  1.00  0.00           H
ATOM   2679  CG2 VAL A 824      67.060  45.350  71.010  1.00  0.00           C
ATOM   2680 HG21 VAL A 824      66.660  44.390  71.410  1.00  0.00           H
ATOM   2681 HG22 VAL A 824      68.160  45.320  71.150  1.00  0.00           H
ATOM   2682 HG23 VAL A 824      66.620  45.570  70.010  1.00  0.00           H
ATOM   2683  C   VAL A 824      66.680  48.370  70.250  1.00  0.00           C
ATOM   2684  O   VAL A 824      66.910  47.840  69.120  1.00  0.00           O
ATOM   2685  N   LEU A 825      66.100  49.600  70.230  1.00  0.00           N
ATOM   2686  HN  LEU A 825      66.040  50.100  71.090  1.00  0.00           H
ATOM   2687  CA  LEU A 825      65.610  50.270  69.050  1.00  0.00           C
ATOM   2688  HA  LEU A 825      64.950  49.620  68.490  1.00  0.00           H
ATOM   2689  CB  LEU A 825      64.870  51.570  69.510  1.00  0.00           C
ATOM   2690  HB1 LEU A 825      65.570  52.230  70.040  1.00  0.00           H
ATOM   2691  HB2 LEU A 825      64.180  51.270  70.330  1.00  0.00           H
ATOM   2692  CG  LEU A 825      64.220  52.290  68.370  1.00  0.00           C
ATOM   2693  HG  LEU A 825      64.980  52.930  67.880  1.00  0.00           H
ATOM   2694  CD1 LEU A 825      63.500  51.380  67.400  1.00  0.00           C
ATOM   2695 HD11 LEU A 825      62.840  50.720  68.000  1.00  0.00           H
ATOM   2696 HD12 LEU A 825      64.080  50.720  66.720  1.00  0.00           H
ATOM   2697 HD13 LEU A 825      62.770  51.960  66.790  1.00  0.00           H
ATOM   2698  CD2 LEU A 825      63.220  53.220  69.030  1.00  0.00           C
ATOM   2699 HD21 LEU A 825      63.620  53.920  69.780  1.00  0.00           H
ATOM   2700 HD22 LEU A 825      62.560  52.560  69.630  1.00  0.00           H
ATOM   2701 HD23 LEU A 825      62.500  53.680  68.330  1.00  0.00           H
ATOM   2702  C   LEU A 825      66.760  50.640  68.060  1.00  0.00           C
ATOM   2703  O   LEU A 825      66.560  50.580  66.830  1.00  0.00           O
ATOM   2704  N   PHE A 826      67.930  51.130  68.560  1.00  0.00           N
ATOM   2705  HN  PHE A 826      68.090  51.330  69.520  1.00  0.00           H
ATOM   2706  CA  PHE A 826      69.020  51.480  67.630  1.00  0.00           C
ATOM   2707  HA  PHE A 826      68.560  52.160  66.930  1.00  0.00           H
ATOM   2708  CB  PHE A 826      70.290  52.190  68.300  1.00  0.00           C
ATOM   2709  HB1 PHE A 826      71.100  52.380  67.550  1.00  0.00           H
ATOM   2710  HB2 PHE A 826      70.660  51.420  69.020  1.00  0.00           H
ATOM   2711  CG  PHE A 826      69.980  53.550  69.000  1.00  0.00           C
ATOM   2712  CD1 PHE A 826      69.940  53.760  70.380  1.00  0.00           C
ATOM   2713  HD1 PHE A 826      70.020  52.950  71.100  1.00  0.00           H
ATOM   2714  CE1 PHE A 826      69.530  54.960  70.880  1.00  0.00           C
ATOM   2715  HE1 PHE A 826      69.270  55.140  71.900  1.00  0.00           H
ATOM   2716  CZ  PHE A 826      69.300  56.040  70.020  1.00  0.00           C
ATOM   2717  HZ  PHE A 826      68.810  56.960  70.300  1.00  0.00           H
ATOM   2718  CD2 PHE A 826      69.860  54.600  68.120  1.00  0.00           C
ATOM   2719  HD2 PHE A 826      69.800  54.330  67.080  1.00  0.00           H
ATOM   2720  CE2 PHE A 826      69.440  55.850  68.580  1.00  0.00           C
ATOM   2721  HE2 PHE A 826      69.150  56.640  67.890  1.00  0.00           H
ATOM   2722  C   PHE A 826      69.510  50.330  66.730  1.00  0.00           C
ATOM   2723  O   PHE A 826      69.880  50.400  65.560  1.00  0.00           O
ATOM   2724  N   TRP A 827      69.590  49.090  67.400  1.00  0.00           N
ATOM   2725  HN  TRP A 827      69.370  49.080  68.370  1.00  0.00           H
ATOM   2726  CA  TRP A 827      69.630  47.780  66.740  1.00  0.00           C
ATOM   2727  HA  TRP A 827      70.500  47.790  66.090  1.00  0.00           H
ATOM   2728  CB  TRP A 827      69.880  46.590  67.700  1.00  0.00           C
ATOM   2729  HB1 TRP A 827      69.300  46.780  68.630  1.00  0.00           H
ATOM   2730  HB2 TRP A 827      70.910  46.720  68.060  1.00  0.00           H
ATOM   2731  CG  TRP A 827      69.820  45.140  67.180  1.00  0.00           C
ATOM   2732  CD1 TRP A 827      68.950  44.190  67.670  1.00  0.00           C
ATOM   2733  HD1 TRP A 827      68.250  44.350  68.480  1.00  0.00           H
ATOM   2734  NE1 TRP A 827      68.910  43.080  66.870  1.00  0.00           N
ATOM   2735  HE1 TRP A 827      68.510  42.220  67.090  1.00  0.00           H
ATOM   2736  CE2 TRP A 827      69.820  43.260  65.830  1.00  0.00           C
ATOM   2737  CD2 TRP A 827      70.410  44.490  66.020  1.00  0.00           C
ATOM   2738  CE3 TRP A 827      71.390  44.940  65.140  1.00  0.00           C
ATOM   2739  HE3 TRP A 827      71.770  45.940  65.290  1.00  0.00           H
ATOM   2740  CZ3 TRP A 827      71.710  44.100  64.060  1.00  0.00           C
ATOM   2741  HZ3 TRP A 827      72.470  44.390  63.350  1.00  0.00           H
ATOM   2742  CZ2 TRP A 827      70.160  42.420  64.830  1.00  0.00           C
ATOM   2743  HZ2 TRP A 827      69.780  41.430  64.680  1.00  0.00           H
ATOM   2744  CH2 TRP A 827      71.070  42.890  63.890  1.00  0.00           C
ATOM   2745  HH2 TRP A 827      71.410  42.330  63.030  1.00  0.00           H
ATOM   2746  C   TRP A 827      68.470  47.400  65.850  1.00  0.00           C
ATOM   2747  O   TRP A 827      68.690  46.990  64.690  1.00  0.00           O
ATOM   2748  N   CYS A 828      67.200  47.530  66.340  1.00  0.00           N
ATOM   2749  HN  CYS A 828      67.100  47.610  67.330  1.00  0.00           H
ATOM   2750  CA  CYS A 828      66.040  47.270  65.560  1.00  0.00           C
ATOM   2751  HA  CYS A 828      66.110  46.230  65.260  1.00  0.00           H
ATOM   2752  CB  CYS A 828      64.800  47.430  66.390  1.00  0.00           C
ATOM   2753  HB1 CYS A 828      63.890  47.470  65.750  1.00  0.00           H
ATOM   2754  HB2 CYS A 828      64.840  48.460  66.810  1.00  0.00           H
ATOM   2755  SG  CYS A 828      64.560  46.190  67.760  1.00  0.00           S
ATOM   2756  HG1 CYS A 828      65.500  46.680  68.540  1.00  0.00           H
ATOM   2757  C   CYS A 828      66.060  48.090  64.210  1.00  0.00           C
ATOM   2758  O   CYS A 828      65.610  47.590  63.170  1.00  0.00           O
ATOM   2759  N   VAL A 829      66.540  49.410  64.250  1.00  0.00           N
ATOM   2760  HN  VAL A 829      66.900  49.870  65.060  1.00  0.00           H
ATOM   2761  CA  VAL A 829      66.690  50.200  63.070  1.00  0.00           C
ATOM   2762  HA  VAL A 829      65.760  50.090  62.550  1.00  0.00           H
ATOM   2763  CB  VAL A 829      66.860  51.700  63.350  1.00  0.00           C
ATOM   2764  HB  VAL A 829      67.740  51.890  63.980  1.00  0.00           H
ATOM   2765  CG1 VAL A 829      67.100  52.460  62.050  1.00  0.00           C
ATOM   2766 HG11 VAL A 829      66.310  52.110  61.340  1.00  0.00           H
ATOM   2767 HG12 VAL A 829      68.080  52.270  61.560  1.00  0.00           H
ATOM   2768 HG13 VAL A 829      67.050  53.550  62.200  1.00  0.00           H
ATOM   2769  CG2 VAL A 829      65.550  52.240  63.980  1.00  0.00           C
ATOM   2770 HG21 VAL A 829      64.860  51.360  64.080  1.00  0.00           H
ATOM   2771 HG22 VAL A 829      65.080  52.960  63.280  1.00  0.00           H
ATOM   2772 HG23 VAL A 829      65.750  52.660  64.980  1.00  0.00           H
ATOM   2773  C   VAL A 829      67.710  49.600  62.070  1.00  0.00           C
ATOM   2774  O   VAL A 829      67.430  49.480  60.880  1.00  0.00           O
ATOM   2775  N   ILE A 830      68.810  49.090  62.630  1.00  0.00           N
ATOM   2776  HN  ILE A 830      69.080  49.270  63.570  1.00  0.00           H
ATOM   2777  CA  ILE A 830      69.750  48.330  61.860  1.00  0.00           C
ATOM   2778  HA  ILE A 830      70.090  48.930  61.040  1.00  0.00           H
ATOM   2779  CB  ILE A 830      71.010  47.930  62.680  1.00  0.00           C
ATOM   2780  HB  ILE A 830      70.750  47.480  63.660  1.00  0.00           H
ATOM   2781  CG2 ILE A 830      71.900  47.000  61.840  1.00  0.00           C
ATOM   2782 HG21 ILE A 830      71.350  46.050  61.750  1.00  0.00           H
ATOM   2783 HG22 ILE A 830      72.860  46.700  62.310  1.00  0.00           H
ATOM   2784 HG23 ILE A 830      72.120  47.500  60.870  1.00  0.00           H
ATOM   2785  CG1 ILE A 830      71.900  49.100  63.020  1.00  0.00           C
ATOM   2786 HG11 ILE A 830      71.200  49.910  63.310  1.00  0.00           H
ATOM   2787 HG12 ILE A 830      72.280  49.540  62.070  1.00  0.00           H
ATOM   2788  CD  ILE A 830      73.110  48.890  64.000  1.00  0.00           C
ATOM   2789  HD1 ILE A 830      73.730  48.060  63.580  1.00  0.00           H
ATOM   2790  HD2 ILE A 830      72.770  48.470  64.970  1.00  0.00           H
ATOM   2791  HD3 ILE A 830      73.820  49.730  64.030  1.00  0.00           H
ATOM   2792  C   ILE A 830      69.160  47.060  61.200  1.00  0.00           C
ATOM   2793  O   ILE A 830      69.280  46.850  59.950  1.00  0.00           O
ATOM   2794  N   LEU A 831      68.440  46.240  62.020  1.00  0.00           N
ATOM   2795  HN  LEU A 831      68.370  46.270  63.010  1.00  0.00           H
ATOM   2796  CA  LEU A 831      67.810  45.000  61.530  1.00  0.00           C
ATOM   2797  HA  LEU A 831      68.630  44.460  61.090  1.00  0.00           H
ATOM   2798  CB  LEU A 831      67.160  44.320  62.800  1.00  0.00           C
ATOM   2799  HB1 LEU A 831      66.390  45.030  63.160  1.00  0.00           H
ATOM   2800  HB2 LEU A 831      67.970  44.230  63.550  1.00  0.00           H
ATOM   2801  CG  LEU A 831      66.630  42.930  62.510  1.00  0.00           C
ATOM   2802  HG  LEU A 831      65.660  43.000  61.980  1.00  0.00           H
ATOM   2803  CD1 LEU A 831      67.530  41.900  61.760  1.00  0.00           C
ATOM   2804 HD11 LEU A 831      67.430  42.070  60.650  1.00  0.00           H
ATOM   2805 HD12 LEU A 831      67.330  40.830  61.920  1.00  0.00           H
ATOM   2806 HD13 LEU A 831      68.530  42.170  62.180  1.00  0.00           H
ATOM   2807  CD2 LEU A 831      66.190  42.240  63.810  1.00  0.00           C
ATOM   2808 HD21 LEU A 831      67.040  41.990  64.480  1.00  0.00           H
ATOM   2809 HD22 LEU A 831      65.690  41.300  63.550  1.00  0.00           H
ATOM   2810 HD23 LEU A 831      65.580  42.890  64.490  1.00  0.00           H
ATOM   2811  C   LEU A 831      66.730  45.260  60.430  1.00  0.00           C
ATOM   2812  O   LEU A 831      66.780  44.670  59.320  1.00  0.00           O
ATOM   2813  N   PHE A 832      65.880  46.280  60.580  1.00  0.00           N
ATOM   2814  HN  PHE A 832      65.660  46.730  61.450  1.00  0.00           H
ATOM   2815  CA  PHE A 832      65.040  46.910  59.540  1.00  0.00           C
ATOM   2816  HA  PHE A 832      64.370  46.260  59.000  1.00  0.00           H
ATOM   2817  CB  PHE A 832      64.290  48.060  60.220  1.00  0.00           C
ATOM   2818  HB1 PHE A 832      65.030  48.690  60.780  1.00  0.00           H
ATOM   2819  HB2 PHE A 832      63.710  47.560  61.020  1.00  0.00           H
ATOM   2820  CG  PHE A 832      63.510  48.900  59.330  1.00  0.00           C
ATOM   2821  CD1 PHE A 832      62.120  48.690  59.180  1.00  0.00           C
ATOM   2822  HD1 PHE A 832      61.620  47.800  59.550  1.00  0.00           H
ATOM   2823  CE1 PHE A 832      61.390  49.600  58.460  1.00  0.00           C
ATOM   2824  HE1 PHE A 832      60.310  49.530  58.360  1.00  0.00           H
ATOM   2825  CZ  PHE A 832      61.960  50.760  57.980  1.00  0.00           C
ATOM   2826  HZ  PHE A 832      61.290  51.440  57.500  1.00  0.00           H
ATOM   2827  CD2 PHE A 832      64.080  50.050  58.790  1.00  0.00           C
ATOM   2828  HD2 PHE A 832      65.140  50.240  58.860  1.00  0.00           H
ATOM   2829  CE2 PHE A 832      63.290  51.030  58.150  1.00  0.00           C
ATOM   2830  HE2 PHE A 832      63.820  51.860  57.720  1.00  0.00           H
ATOM   2831  C   PHE A 832      65.880  47.320  58.360  1.00  0.00           C
ATOM   2832  O   PHE A 832      65.540  46.950  57.230  1.00  0.00           O
ATOM   2833  N   PHE A 833      66.920  48.170  58.510  1.00  0.00           N
ATOM   2834  HN  PHE A 833      67.140  48.560  59.400  1.00  0.00           H
ATOM   2835  CA  PHE A 833      67.670  48.590  57.360  1.00  0.00           C
ATOM   2836  HA  PHE A 833      66.880  48.850  56.680  1.00  0.00           H
ATOM   2837  CB  PHE A 833      68.550  49.890  57.550  1.00  0.00           C
ATOM   2838  HB1 PHE A 833      69.440  49.950  56.890  1.00  0.00           H
ATOM   2839  HB2 PHE A 833      69.010  49.930  58.560  1.00  0.00           H
ATOM   2840  CG  PHE A 833      67.700  51.070  57.370  1.00  0.00           C
ATOM   2841  CD1 PHE A 833      67.300  51.900  58.380  1.00  0.00           C
ATOM   2842  HD1 PHE A 833      67.570  51.620  59.380  1.00  0.00           H
ATOM   2843  CE1 PHE A 833      66.570  53.090  58.160  1.00  0.00           C
ATOM   2844  HE1 PHE A 833      66.340  53.690  59.030  1.00  0.00           H
ATOM   2845  CZ  PHE A 833      66.230  53.410  56.850  1.00  0.00           C
ATOM   2846  HZ  PHE A 833      65.800  54.370  56.670  1.00  0.00           H
ATOM   2847  CD2 PHE A 833      67.420  51.470  56.040  1.00  0.00           C
ATOM   2848  HD2 PHE A 833      67.860  50.940  55.200  1.00  0.00           H
ATOM   2849  CE2 PHE A 833      66.590  52.640  55.790  1.00  0.00           C
ATOM   2850  HE2 PHE A 833      66.480  52.940  54.760  1.00  0.00           H
ATOM   2851  C   PHE A 833      68.430  47.510  56.670  1.00  0.00           C
ATOM   2852  O   PHE A 833      68.520  47.450  55.440  1.00  0.00           O
ATOM   2853  N   THR A 834      69.090  46.590  57.410  1.00  0.00           N
ATOM   2854  HN  THR A 834      69.130  46.720  58.390  1.00  0.00           H
ATOM   2855  CA  THR A 834      69.920  45.530  56.680  1.00  0.00           C
ATOM   2856  HA  THR A 834      70.430  46.010  55.860  1.00  0.00           H
ATOM   2857  CB  THR A 834      70.880  44.820  57.570  1.00  0.00           C
ATOM   2858  HB  THR A 834      71.420  43.990  57.060  1.00  0.00           H
ATOM   2859  OG1 THR A 834      70.270  44.290  58.780  1.00  0.00           O
ATOM   2860  HG1 THR A 834      69.760  45.030  59.120  1.00  0.00           H
ATOM   2861  CG2 THR A 834      72.020  45.860  57.960  1.00  0.00           C
ATOM   2862 HG21 THR A 834      71.480  46.690  58.460  1.00  0.00           H
ATOM   2863 HG22 THR A 834      72.620  46.300  57.130  1.00  0.00           H
ATOM   2864 HG23 THR A 834      72.710  45.350  58.670  1.00  0.00           H
ATOM   2865  C   THR A 834      69.070  44.510  56.090  1.00  0.00           C
ATOM   2866  O   THR A 834      69.490  43.950  55.050  1.00  0.00           O
ATOM   2867  N   THR A 835      67.810  44.310  56.630  1.00  0.00           N
ATOM   2868  HN  THR A 835      67.550  44.720  57.500  1.00  0.00           H
ATOM   2869  CA  THR A 835      66.770  43.520  56.000  1.00  0.00           C
ATOM   2870  HA  THR A 835      67.220  42.550  55.890  1.00  0.00           H
ATOM   2871  CB  THR A 835      65.390  43.480  56.700  1.00  0.00           C
ATOM   2872  HB  THR A 835      65.040  44.500  56.930  1.00  0.00           H
ATOM   2873  OG1 THR A 835      65.490  42.720  57.870  1.00  0.00           O
ATOM   2874  HG1 THR A 835      66.090  43.260  58.390  1.00  0.00           H
ATOM   2875  CG2 THR A 835      64.200  42.920  55.880  1.00  0.00           C
ATOM   2876 HG21 THR A 835      64.400  41.840  55.760  1.00  0.00           H
ATOM   2877 HG22 THR A 835      64.000  43.400  54.890  1.00  0.00           H
ATOM   2878 HG23 THR A 835      63.270  43.120  56.440  1.00  0.00           H
ATOM   2879  C   THR A 835      66.550  44.020  54.570  1.00  0.00           C
ATOM   2880  O   THR A 835      66.340  43.240  53.650  1.00  0.00           O
ATOM   2881  N   PHE A 836      66.450  45.360  54.450  1.00  0.00           N
ATOM   2882  HN  PHE A 836      66.520  45.910  55.290  1.00  0.00           H
ATOM   2883  CA  PHE A 836      66.210  46.120  53.220  1.00  0.00           C
ATOM   2884  HA  PHE A 836      65.420  45.710  52.610  1.00  0.00           H
ATOM   2885  CB  PHE A 836      65.810  47.540  53.670  1.00  0.00           C
ATOM   2886  HB1 PHE A 836      66.480  47.950  54.460  1.00  0.00           H
ATOM   2887  HB2 PHE A 836      64.820  47.520  54.170  1.00  0.00           H
ATOM   2888  CG  PHE A 836      65.770  48.570  52.600  1.00  0.00           C
ATOM   2889  CD1 PHE A 836      64.930  48.340  51.500  1.00  0.00           C
ATOM   2890  HD1 PHE A 836      64.350  47.440  51.520  1.00  0.00           H
ATOM   2891  CE1 PHE A 836      64.880  49.180  50.400  1.00  0.00           C
ATOM   2892  HE1 PHE A 836      64.230  48.980  49.550  1.00  0.00           H
ATOM   2893  CZ  PHE A 836      65.680  50.320  50.480  1.00  0.00           C
ATOM   2894  HZ  PHE A 836      65.640  51.010  49.650  1.00  0.00           H
ATOM   2895  CD2 PHE A 836      66.700  49.630  52.510  1.00  0.00           C
ATOM   2896  HD2 PHE A 836      67.420  49.670  53.330  1.00  0.00           H
ATOM   2897  CE2 PHE A 836      66.650  50.540  51.480  1.00  0.00           C
ATOM   2898  HE2 PHE A 836      67.360  51.350  51.460  1.00  0.00           H
ATOM   2899  C   PHE A 836      67.380  45.950  52.240  1.00  0.00           C
ATOM   2900  O   PHE A 836      67.280  45.700  51.030  1.00  0.00           O
ATOM   2901  N   PHE A 837      68.610  46.080  52.800  1.00  0.00           N
ATOM   2902  HN  PHE A 837      68.660  46.360  53.750  1.00  0.00           H
ATOM   2903  CA  PHE A 837      69.840  45.920  52.010  1.00  0.00           C
ATOM   2904  HA  PHE A 837      69.810  46.520  51.110  1.00  0.00           H
ATOM   2905  CB  PHE A 837      71.180  46.170  52.760  1.00  0.00           C
ATOM   2906  HB1 PHE A 837      72.070  46.240  52.090  1.00  0.00           H
ATOM   2907  HB2 PHE A 837      71.350  45.450  53.580  1.00  0.00           H
ATOM   2908  CG  PHE A 837      71.150  47.580  53.410  1.00  0.00           C
ATOM   2909  CD1 PHE A 837      71.930  47.730  54.610  1.00  0.00           C
ATOM   2910  HD1 PHE A 837      72.520  46.920  55.030  1.00  0.00           H
ATOM   2911  CE1 PHE A 837      71.940  48.930  55.280  1.00  0.00           C
ATOM   2912  HE1 PHE A 837      72.590  48.970  56.120  1.00  0.00           H
ATOM   2913  CZ  PHE A 837      71.360  50.050  54.680  1.00  0.00           C
ATOM   2914  HZ  PHE A 837      71.250  50.980  55.200  1.00  0.00           H
ATOM   2915  CD2 PHE A 837      70.550  48.730  52.860  1.00  0.00           C
ATOM   2916  HD2 PHE A 837      70.180  48.690  51.850  1.00  0.00           H
ATOM   2917  CE2 PHE A 837      70.710  49.990  53.450  1.00  0.00           C
ATOM   2918  HE2 PHE A 837      70.350  50.860  52.930  1.00  0.00           H
ATOM   2919  C   PHE A 837      69.940  44.490  51.450  1.00  0.00           C
ATOM   2920  O   PHE A 837      70.100  44.230  50.270  1.00  0.00           O
ATOM   2921  N   LEU A 838      69.760  43.530  52.330  1.00  0.00           N
ATOM   2922  HN  LEU A 838      69.620  43.830  53.270  1.00  0.00           H
ATOM   2923  CA  LEU A 838      69.760  42.110  52.150  1.00  0.00           C
ATOM   2924  HA  LEU A 838      70.720  41.830  51.720  1.00  0.00           H
ATOM   2925  CB  LEU A 838      69.730  41.390  53.530  1.00  0.00           C
ATOM   2926  HB1 LEU A 838      68.770  41.600  54.060  1.00  0.00           H
ATOM   2927  HB2 LEU A 838      70.510  41.820  54.190  1.00  0.00           H
ATOM   2928  CG  LEU A 838      69.710  39.800  53.440  1.00  0.00           C
ATOM   2929  HG  LEU A 838      68.800  39.540  52.850  1.00  0.00           H
ATOM   2930  CD1 LEU A 838      70.920  39.170  52.770  1.00  0.00           C
ATOM   2931 HD11 LEU A 838      70.800  38.060  52.830  1.00  0.00           H
ATOM   2932 HD12 LEU A 838      71.840  39.460  53.310  1.00  0.00           H
ATOM   2933 HD13 LEU A 838      71.040  39.480  51.710  1.00  0.00           H
ATOM   2934  CD2 LEU A 838      69.550  39.110  54.820  1.00  0.00           C
ATOM   2935 HD21 LEU A 838      69.220  38.080  54.550  1.00  0.00           H
ATOM   2936 HD22 LEU A 838      68.810  39.640  55.440  1.00  0.00           H
ATOM   2937 HD23 LEU A 838      70.520  39.010  55.370  1.00  0.00           H
ATOM   2938  C   LEU A 838      68.740  41.450  51.240  1.00  0.00           C
ATOM   2939  O   LEU A 838      69.050  40.690  50.330  1.00  0.00           O
ATOM   2940  N   SER A 839      67.460  41.930  51.330  1.00  0.00           N
ATOM   2941  HN  SER A 839      67.270  42.690  51.940  1.00  0.00           H
ATOM   2942  CA  SER A 839      66.420  41.410  50.480  1.00  0.00           C
ATOM   2943  HA  SER A 839      66.570  40.350  50.290  1.00  0.00           H
ATOM   2944  CB  SER A 839      64.980  41.700  50.880  1.00  0.00           C
ATOM   2945  HB1 SER A 839      64.720  41.220  51.840  1.00  0.00           H
ATOM   2946  HB2 SER A 839      64.350  41.280  50.070  1.00  0.00           H
ATOM   2947  OG  SER A 839      64.850  43.150  51.100  1.00  0.00           O
ATOM   2948  HG1 SER A 839      65.150  43.280  52.000  1.00  0.00           H
ATOM   2949  C   SER A 839      66.680  41.940  49.060  1.00  0.00           C
ATOM   2950  O   SER A 839      66.640  41.230  48.090  1.00  0.00           O
ATOM   2951  N   SER A 840      67.050  43.190  48.880  1.00  0.00           N
ATOM   2952  HN  SER A 840      67.230  43.740  49.680  1.00  0.00           H
ATOM   2953  CA  SER A 840      67.390  43.810  47.600  1.00  0.00           C
ATOM   2954  HA  SER A 840      66.500  43.630  47.030  1.00  0.00           H
ATOM   2955  CB  SER A 840      67.550  45.290  47.640  1.00  0.00           C
ATOM   2956  HB1 SER A 840      68.440  45.570  48.250  1.00  0.00           H
ATOM   2957  HB2 SER A 840      66.680  45.710  48.190  1.00  0.00           H
ATOM   2958  OG  SER A 840      67.680  45.870  46.340  1.00  0.00           O
ATOM   2959  HG1 SER A 840      66.820  45.760  45.940  1.00  0.00           H
ATOM   2960  C   SER A 840      68.670  43.150  46.980  1.00  0.00           C
ATOM   2961  O   SER A 840      68.740  43.040  45.760  1.00  0.00           O
ATOM   2962  N   PHE A 841      69.710  42.840  47.800  1.00  0.00           N
ATOM   2963  HN  PHE A 841      69.750  43.040  48.770  1.00  0.00           H
ATOM   2964  CA  PHE A 841      70.940  42.230  47.330  1.00  0.00           C
ATOM   2965  HA  PHE A 841      71.270  42.960  46.610  1.00  0.00           H
ATOM   2966  CB  PHE A 841      72.070  42.300  48.480  1.00  0.00           C
ATOM   2967  HB1 PHE A 841      71.580  41.930  49.410  1.00  0.00           H
ATOM   2968  HB2 PHE A 841      72.250  43.400  48.500  1.00  0.00           H
ATOM   2969  CG  PHE A 841      73.320  41.560  48.310  1.00  0.00           C
ATOM   2970  CD1 PHE A 841      74.360  42.170  47.590  1.00  0.00           C
ATOM   2971  HD1 PHE A 841      74.230  43.160  47.170  1.00  0.00           H
ATOM   2972  CE1 PHE A 841      75.530  41.400  47.300  1.00  0.00           C
ATOM   2973  HE1 PHE A 841      76.270  41.890  46.670  1.00  0.00           H
ATOM   2974  CZ  PHE A 841      75.650  40.040  47.710  1.00  0.00           C
ATOM   2975  HZ  PHE A 841      76.580  39.510  47.590  1.00  0.00           H
ATOM   2976  CD2 PHE A 841      73.430  40.200  48.760  1.00  0.00           C
ATOM   2977  HD2 PHE A 841      72.650  39.580  49.160  1.00  0.00           H
ATOM   2978  CE2 PHE A 841      74.530  39.520  48.400  1.00  0.00           C
ATOM   2979  HE2 PHE A 841      74.680  38.470  48.620  1.00  0.00           H
ATOM   2980  C   PHE A 841      70.720  40.890  46.820  1.00  0.00           C
ATOM   2981  O   PHE A 841      71.340  40.400  45.870  1.00  0.00           O
ATOM   2982  N   LEU A 842      69.900  40.090  47.510  1.00  0.00           N
ATOM   2983  HN  LEU A 842      69.470  40.290  48.390  1.00  0.00           H
ATOM   2984  CA  LEU A 842      69.350  38.830  47.010  1.00  0.00           C
ATOM   2985  HA  LEU A 842      70.110  38.220  46.540  1.00  0.00           H
ATOM   2986  CB  LEU A 842      68.570  38.100  48.100  1.00  0.00           C
ATOM   2987  HB1 LEU A 842      68.000  37.220  47.730  1.00  0.00           H
ATOM   2988  HB2 LEU A 842      67.840  38.820  48.530  1.00  0.00           H
ATOM   2989  CG  LEU A 842      69.410  37.590  49.270  1.00  0.00           C
ATOM   2990  HG  LEU A 842      70.090  38.380  49.640  1.00  0.00           H
ATOM   2991  CD1 LEU A 842      68.610  37.240  50.530  1.00  0.00           C
ATOM   2992 HD11 LEU A 842      68.160  38.140  51.000  1.00  0.00           H
ATOM   2993 HD12 LEU A 842      69.360  36.960  51.300  1.00  0.00           H
ATOM   2994 HD13 LEU A 842      67.870  36.430  50.410  1.00  0.00           H
ATOM   2995  CD2 LEU A 842      70.280  36.430  48.870  1.00  0.00           C
ATOM   2996 HD21 LEU A 842      69.750  35.680  48.240  1.00  0.00           H
ATOM   2997 HD22 LEU A 842      70.980  36.010  49.620  1.00  0.00           H
ATOM   2998 HD23 LEU A 842      70.970  36.950  48.160  1.00  0.00           H
ATOM   2999  C   LEU A 842      68.420  38.950  45.820  1.00  0.00           C
ATOM   3000  O   LEU A 842      68.610  38.220  44.820  1.00  0.00           O
ATOM   3001  N   LYS A 843      67.410  39.850  45.730  1.00  0.00           N
ATOM   3002  HN  LYS A 843      67.060  40.360  46.520  1.00  0.00           H
ATOM   3003  CA  LYS A 843      66.650  40.110  44.580  1.00  0.00           C
ATOM   3004  HA  LYS A 843      66.180  39.150  44.380  1.00  0.00           H
ATOM   3005  CB  LYS A 843      65.570  41.210  44.700  1.00  0.00           C
ATOM   3006  HB1 LYS A 843      66.000  42.210  44.930  1.00  0.00           H
ATOM   3007  HB2 LYS A 843      64.870  40.840  45.480  1.00  0.00           H
ATOM   3008  CG  LYS A 843      64.820  41.330  43.320  1.00  0.00           C
ATOM   3009  HG1 LYS A 843      65.500  41.720  42.530  1.00  0.00           H
ATOM   3010  HG2 LYS A 843      64.190  42.220  43.540  1.00  0.00           H
ATOM   3011  CD  LYS A 843      63.830  40.140  42.810  1.00  0.00           C
ATOM   3012  HD1 LYS A 843      63.110  40.020  43.640  1.00  0.00           H
ATOM   3013  HD2 LYS A 843      64.300  39.130  42.820  1.00  0.00           H
ATOM   3014  CE  LYS A 843      63.070  40.430  41.520  1.00  0.00           C
ATOM   3015  HE1 LYS A 843      63.690  40.720  40.640  1.00  0.00           H
ATOM   3016  HE2 LYS A 843      62.330  41.250  41.660  1.00  0.00           H
ATOM   3017  NZ  LYS A 843      62.320  39.230  41.220  1.00  0.00           N
ATOM   3018  HZ1 LYS A 843      62.080  39.150  40.210  1.00  0.00           H
ATOM   3019  HZ2 LYS A 843      61.440  39.190  41.780  1.00  0.00           H
ATOM   3020  HZ3 LYS A 843      62.840  38.370  41.470  1.00  0.00           H
ATOM   3021  C   LYS A 843      67.510  40.410  43.330  1.00  0.00           C
ATOM   3022  O   LYS A 843      67.300  39.910  42.240  1.00  0.00           O
ATOM   3023  N   GLN A 844      68.560  41.160  43.530  1.00  0.00           N
ATOM   3024  HN  GLN A 844      68.740  41.540  44.440  1.00  0.00           H
ATOM   3025  CA  GLN A 844      69.440  41.570  42.430  1.00  0.00           C
ATOM   3026  HA  GLN A 844      68.800  41.710  41.580  1.00  0.00           H
ATOM   3027  CB  GLN A 844      70.060  43.010  42.760  1.00  0.00           C
ATOM   3028  HB1 GLN A 844      70.880  43.260  42.060  1.00  0.00           H
ATOM   3029  HB2 GLN A 844      70.440  42.980  43.800  1.00  0.00           H
ATOM   3030  CG  GLN A 844      69.130  44.320  42.610  1.00  0.00           C
ATOM   3031  HG1 GLN A 844      69.830  45.190  42.540  1.00  0.00           H
ATOM   3032  HG2 GLN A 844      68.560  44.450  43.550  1.00  0.00           H
ATOM   3033  CD  GLN A 844      68.320  44.260  41.320  1.00  0.00           C
ATOM   3034  OE1 GLN A 844      68.820  44.200  40.200  1.00  0.00           O
ATOM   3035  NE2 GLN A 844      66.970  44.360  41.480  1.00  0.00           N
ATOM   3036 HE21 GLN A 844      66.450  44.320  40.630  1.00  0.00           H
ATOM   3037 HE22 GLN A 844      66.480  44.790  42.250  1.00  0.00           H
ATOM   3038  C   GLN A 844      70.600  40.600  42.100  1.00  0.00           C
ATOM   3039  O   GLN A 844      71.520  40.940  41.440  1.00  0.00           O
ATOM   3040  N   PHE A 845      70.470  39.320  42.540  1.00  0.00           N
ATOM   3041  HN  PHE A 845      69.710  39.160  43.160  1.00  0.00           H
ATOM   3042  CA  PHE A 845      71.420  38.200  42.270  1.00  0.00           C
ATOM   3043  HA  PHE A 845      72.370  38.710  42.210  1.00  0.00           H
ATOM   3044  CB  PHE A 845      71.530  37.250  43.550  1.00  0.00           C
ATOM   3045  HB1 PHE A 845      70.500  36.910  43.800  1.00  0.00           H
ATOM   3046  HB2 PHE A 845      71.940  37.840  44.400  1.00  0.00           H
ATOM   3047  CG  PHE A 845      72.410  36.030  43.480  1.00  0.00           C
ATOM   3048  CD1 PHE A 845      73.710  36.070  42.960  1.00  0.00           C
ATOM   3049  HD1 PHE A 845      74.100  37.000  42.590  1.00  0.00           H
ATOM   3050  CE1 PHE A 845      74.510  34.960  43.060  1.00  0.00           C
ATOM   3051  HE1 PHE A 845      75.560  35.070  42.830  1.00  0.00           H
ATOM   3052  CZ  PHE A 845      74.020  33.760  43.460  1.00  0.00           C
ATOM   3053  HZ  PHE A 845      74.710  32.950  43.550  1.00  0.00           H
ATOM   3054  CD2 PHE A 845      71.920  34.800  44.080  1.00  0.00           C
ATOM   3055  HD2 PHE A 845      70.890  34.770  44.400  1.00  0.00           H
ATOM   3056  CE2 PHE A 845      72.740  33.650  44.000  1.00  0.00           C
ATOM   3057  HE2 PHE A 845      72.360  32.680  44.300  1.00  0.00           H
ATOM   3058  C   PHE A 845      71.010  37.440  40.960  1.00  0.00           C
ATOM   3059  O   PHE A 845      71.770  36.690  40.340  1.00  0.00           O
ATOM   3060  N   LYS A 846      69.850  37.720  40.390  1.00  0.00           N
ATOM   3061  HN  LYS A 846      69.300  38.470  40.750  1.00  0.00           H
ATOM   3062  CA  LYS A 846      69.440  37.010  39.300  1.00  0.00           C
ATOM   3063  HA  LYS A 846      69.330  35.980  39.610  1.00  0.00           H
ATOM   3064  CB  LYS A 846      67.940  37.320  39.140  1.00  0.00           C
ATOM   3065  HB1 LYS A 846      67.850  38.420  38.960  1.00  0.00           H
ATOM   3066  HB2 LYS A 846      67.370  37.080  40.060  1.00  0.00           H
ATOM   3067  CG  LYS A 846      67.260  36.650  37.850  1.00  0.00           C
ATOM   3068  HG1 LYS A 846      67.800  35.710  37.650  1.00  0.00           H
ATOM   3069  HG2 LYS A 846      67.500  37.360  37.020  1.00  0.00           H
ATOM   3070  CD  LYS A 846      65.680  36.570  37.840  1.00  0.00           C
ATOM   3071  HD1 LYS A 846      65.460  36.180  36.820  1.00  0.00           H
ATOM   3072  HD2 LYS A 846      65.380  37.640  37.950  1.00  0.00           H
ATOM   3073  CE  LYS A 846      64.990  35.690  38.880  1.00  0.00           C
ATOM   3074  HE1 LYS A 846      65.300  35.720  39.950  1.00  0.00           H
ATOM   3075  HE2 LYS A 846      65.270  34.650  38.610  1.00  0.00           H
ATOM   3076  NZ  LYS A 846      63.590  35.830  38.750  1.00  0.00           N
ATOM   3077  HZ1 LYS A 846      63.260  35.500  37.820  1.00  0.00           H
ATOM   3078  HZ2 LYS A 846      63.200  36.780  38.860  1.00  0.00           H
ATOM   3079  HZ3 LYS A 846      63.130  35.120  39.350  1.00  0.00           H
ATOM   3080  C   LYS A 846      70.330  37.030  38.080  1.00  0.00           C
ATOM   3081  O   LYS A 846      70.660  36.030  37.510  1.00  0.00           O
ATOM   3082  N   THR A 847      70.960  38.230  37.780  1.00  0.00           N
ATOM   3083  HN  THR A 847      70.970  39.050  38.340  1.00  0.00           H
ATOM   3084  CA  THR A 847      71.660  38.530  36.610  1.00  0.00           C
ATOM   3085  HA  THR A 847      71.460  37.770  35.850  1.00  0.00           H
ATOM   3086  CB  THR A 847      71.170  39.890  36.080  1.00  0.00           C
ATOM   3087  HB  THR A 847      71.910  40.190  35.300  1.00  0.00           H
ATOM   3088  OG1 THR A 847      71.070  40.910  37.130  1.00  0.00           O
ATOM   3089  HG1 THR A 847      71.510  41.730  36.890  1.00  0.00           H
ATOM   3090  CG2 THR A 847      69.840  39.520  35.440  1.00  0.00           C
ATOM   3091 HG21 THR A 847      69.970  38.700  34.690  1.00  0.00           H
ATOM   3092 HG22 THR A 847      69.470  40.420  34.920  1.00  0.00           H
ATOM   3093 HG23 THR A 847      69.100  39.240  36.220  1.00  0.00           H
ATOM   3094  C   THR A 847      73.150  38.520  36.810  1.00  0.00           C
ATOM   3095  O   THR A 847      73.970  38.800  35.900  1.00  0.00           O
ATOM   3096  N   LYS A 848      73.590  38.240  38.100  1.00  0.00           N
ATOM   3097  HN  LYS A 848      72.900  38.170  38.810  1.00  0.00           H
ATOM   3098  CA  LYS A 848      75.010  38.260  38.540  1.00  0.00           C
ATOM   3099  HA  LYS A 848      75.460  39.160  38.150  1.00  0.00           H
ATOM   3100  CB  LYS A 848      75.200  38.100  40.080  1.00  0.00           C
ATOM   3101  HB1 LYS A 848      76.260  38.100  40.390  1.00  0.00           H
ATOM   3102  HB2 LYS A 848      74.620  37.180  40.330  1.00  0.00           H
ATOM   3103  CG  LYS A 848      74.690  39.420  40.820  1.00  0.00           C
ATOM   3104  HG1 LYS A 848      74.770  39.190  41.900  1.00  0.00           H
ATOM   3105  HG2 LYS A 848      73.670  39.590  40.410  1.00  0.00           H
ATOM   3106  CD  LYS A 848      75.690  40.590  40.720  1.00  0.00           C
ATOM   3107  HD1 LYS A 848      75.630  41.050  39.710  1.00  0.00           H
ATOM   3108  HD2 LYS A 848      76.760  40.350  40.930  1.00  0.00           H
ATOM   3109  CE  LYS A 848      75.460  41.800  41.740  1.00  0.00           C
ATOM   3110  HE1 LYS A 848      76.170  42.640  41.600  1.00  0.00           H
ATOM   3111  HE2 LYS A 848      75.390  41.440  42.790  1.00  0.00           H
ATOM   3112  NZ  LYS A 848      74.100  42.470  41.410  1.00  0.00           N
ATOM   3113  HZ1 LYS A 848      74.000  43.370  41.910  1.00  0.00           H
ATOM   3114  HZ2 LYS A 848      73.260  41.940  41.750  1.00  0.00           H
ATOM   3115  HZ3 LYS A 848      74.050  42.500  40.370  1.00  0.00           H
ATOM   3116  C   LYS A 848      75.920  37.130  37.980  1.00  0.00           C
ATOM   3117  O   LYS A 848      75.460  36.070  37.670  1.00  0.00           O
ATOM   3118  N   ARG A 849      77.160  37.350  37.720  1.00  0.00           N
ATOM   3119  HN  ARG A 849      77.520  38.190  38.120  1.00  0.00           H
ATOM   3120  CA  ARG A 849      78.120  36.500  37.020  1.00  0.00           C
ATOM   3121  HA  ARG A 849      77.500  35.940  36.330  1.00  0.00           H
ATOM   3122  CB  ARG A 849      79.220  37.270  36.260  1.00  0.00           C
ATOM   3123  HB1 ARG A 849      80.200  36.750  36.270  1.00  0.00           H
ATOM   3124  HB2 ARG A 849      79.440  38.290  36.650  1.00  0.00           H
ATOM   3125  CG  ARG A 849      78.730  37.460  34.770  1.00  0.00           C
ATOM   3126  HG1 ARG A 849      78.430  36.490  34.310  1.00  0.00           H
ATOM   3127  HG2 ARG A 849      79.570  37.800  34.140  1.00  0.00           H
ATOM   3128  CD  ARG A 849      77.540  38.430  34.580  1.00  0.00           C
ATOM   3129  HD1 ARG A 849      76.700  38.220  35.270  1.00  0.00           H
ATOM   3130  HD2 ARG A 849      77.210  38.410  33.510  1.00  0.00           H
ATOM   3131  NE  ARG A 849      78.080  39.810  34.920  1.00  0.00           N
ATOM   3132  HE  ARG A 849      79.080  39.830  34.990  1.00  0.00           H
ATOM   3133  CZ  ARG A 849      77.400  40.910  35.060  1.00  0.00           C
ATOM   3134  NH1 ARG A 849      76.060  40.800  35.260  1.00  0.00           N
ATOM   3135 HH11 ARG A 849      75.710  39.910  35.550  1.00  0.00           H
ATOM   3136 HH12 ARG A 849      75.490  41.630  35.230  1.00  0.00           H
ATOM   3137  NH2 ARG A 849      77.950  42.100  34.950  1.00  0.00           N
ATOM   3138 HH21 ARG A 849      78.850  42.100  34.510  1.00  0.00           H
ATOM   3139 HH22 ARG A 849      77.350  42.900  34.870  1.00  0.00           H
ATOM   3140  C   ARG A 849      78.660  35.420  37.920  1.00  0.00           C
ATOM   3141  O   ARG A 849      78.490  35.420  39.120  1.00  0.00           O
ATOM   3142  N   TYR A 850      79.290  34.310  37.420  1.00  0.00           N
ATOM   3143  HN  TYR A 850      79.150  34.300  36.440  1.00  0.00           H
ATOM   3144  CA  TYR A 850      80.130  33.280  38.040  1.00  0.00           C
ATOM   3145  HA  TYR A 850      80.680  32.750  37.260  1.00  0.00           H
ATOM   3146  CB  TYR A 850      81.220  33.770  39.060  1.00  0.00           C
ATOM   3147  HB1 TYR A 850      80.850  34.370  39.930  1.00  0.00           H
ATOM   3148  HB2 TYR A 850      81.880  34.510  38.570  1.00  0.00           H
ATOM   3149  CG  TYR A 850      82.110  32.620  39.440  1.00  0.00           C
ATOM   3150  CD1 TYR A 850      82.960  31.990  38.510  1.00  0.00           C
ATOM   3151  HD1 TYR A 850      82.980  32.240  37.460  1.00  0.00           H
ATOM   3152  CE1 TYR A 850      83.830  30.950  38.900  1.00  0.00           C
ATOM   3153  HE1 TYR A 850      84.470  30.520  38.150  1.00  0.00           H
ATOM   3154  CZ  TYR A 850      83.890  30.660  40.290  1.00  0.00           C
ATOM   3155  OH  TYR A 850      84.800  29.660  40.770  1.00  0.00           O
ATOM   3156  HH  TYR A 850      85.360  29.450  40.020  1.00  0.00           H
ATOM   3157  CD2 TYR A 850      82.170  32.210  40.780  1.00  0.00           C
ATOM   3158  HD2 TYR A 850      81.450  32.630  41.460  1.00  0.00           H
ATOM   3159  CE2 TYR A 850      83.090  31.250  41.210  1.00  0.00           C
ATOM   3160  HE2 TYR A 850      83.130  31.010  42.270  1.00  0.00           H
ATOM   3161  C   TYR A 850      79.140  32.140  38.600  1.00  0.00           C
ATOM   3162  O   TYR A 850      79.230  31.000  38.240  1.00  0.00           O
ATOM   3163  N   PHE A 851      78.220  32.510  39.570  1.00  0.00           N
ATOM   3164  HN  PHE A 851      78.170  33.450  39.870  1.00  0.00           H
ATOM   3165  CA  PHE A 851      77.420  31.450  40.200  1.00  0.00           C
ATOM   3166  HA  PHE A 851      78.140  30.670  40.390  1.00  0.00           H
ATOM   3167  CB  PHE A 851      76.740  31.750  41.560  1.00  0.00           C
ATOM   3168  HB1 PHE A 851      76.120  30.920  41.950  1.00  0.00           H
ATOM   3169  HB2 PHE A 851      76.040  32.620  41.450  1.00  0.00           H
ATOM   3170  CG  PHE A 851      77.750  32.030  42.610  1.00  0.00           C
ATOM   3171  CD1 PHE A 851      78.210  33.320  42.900  1.00  0.00           C
ATOM   3172  HD1 PHE A 851      77.940  34.240  42.420  1.00  0.00           H
ATOM   3173  CE1 PHE A 851      79.180  33.560  43.860  1.00  0.00           C
ATOM   3174  HE1 PHE A 851      79.510  34.570  44.050  1.00  0.00           H
ATOM   3175  CZ  PHE A 851      79.810  32.440  44.450  1.00  0.00           C
ATOM   3176  HZ  PHE A 851      80.630  32.670  45.120  1.00  0.00           H
ATOM   3177  CD2 PHE A 851      78.430  30.940  43.200  1.00  0.00           C
ATOM   3178  HD2 PHE A 851      78.230  29.910  42.950  1.00  0.00           H
ATOM   3179  CE2 PHE A 851      79.450  31.150  44.160  1.00  0.00           C
ATOM   3180  HE2 PHE A 851      79.910  30.260  44.560  1.00  0.00           H
ATOM   3181  C   PHE A 851      76.390  30.710  39.280  1.00  0.00           C
ATOM   3182  O   PHE A 851      75.820  31.380  38.480  1.00  0.00           O
ATOM   3183  N   PRO A 852      76.200  29.350  39.290  1.00  0.00           N
ATOM   3184  CD  PRO A 852      76.980  28.510  40.140  1.00  0.00           C
ATOM   3185  HD1 PRO A 852      76.670  28.700  41.190  1.00  0.00           H
ATOM   3186  HD2 PRO A 852      78.070  28.700  40.190  1.00  0.00           H
ATOM   3187  CA  PRO A 852      75.190  28.630  38.520  1.00  0.00           C
ATOM   3188  HA  PRO A 852      75.560  28.720  37.500  1.00  0.00           H
ATOM   3189  CB  PRO A 852      75.170  27.260  39.230  1.00  0.00           C
ATOM   3190  HB1 PRO A 852      74.810  26.440  38.580  1.00  0.00           H
ATOM   3191  HB2 PRO A 852      74.550  27.320  40.150  1.00  0.00           H
ATOM   3192  CG  PRO A 852      76.620  27.060  39.670  1.00  0.00           C
ATOM   3193  HG1 PRO A 852      76.780  26.310  40.490  1.00  0.00           H
ATOM   3194  HG2 PRO A 852      77.250  26.680  38.840  1.00  0.00           H
ATOM   3195  C   PRO A 852      73.810  29.190  38.330  1.00  0.00           C
ATOM   3196  O   PRO A 852      73.280  29.720  39.290  1.00  0.00           O
ATOM   3197  N   THR A 853      73.210  28.970  37.120  1.00  0.00           N
ATOM   3198  HN  THR A 853      73.770  28.470  36.460  1.00  0.00           H
ATOM   3199  CA  THR A 853      72.050  29.720  36.620  1.00  0.00           C
ATOM   3200  HA  THR A 853      72.380  30.750  36.610  1.00  0.00           H
ATOM   3201  CB  THR A 853      71.660  29.270  35.200  1.00  0.00           C
ATOM   3202  HB  THR A 853      71.100  28.300  35.250  1.00  0.00           H
ATOM   3203  OG1 THR A 853      72.830  29.040  34.440  1.00  0.00           O
ATOM   3204  HG1 THR A 853      73.430  28.420  34.870  1.00  0.00           H
ATOM   3205  CG2 THR A 853      70.760  30.180  34.410  1.00  0.00           C
ATOM   3206 HG21 THR A 853      71.250  31.180  34.400  1.00  0.00           H
ATOM   3207 HG22 THR A 853      69.760  30.330  34.890  1.00  0.00           H
ATOM   3208 HG23 THR A 853      70.570  29.720  33.410  1.00  0.00           H
ATOM   3209  C   THR A 853      70.830  29.590  37.480  1.00  0.00           C
ATOM   3210  O   THR A 853      70.130  30.530  37.750  1.00  0.00           O
ATOM   3211  N   LYS A 854      70.500  28.390  37.940  1.00  0.00           N
ATOM   3212  HN  LYS A 854      71.180  27.670  37.800  1.00  0.00           H
ATOM   3213  CA  LYS A 854      69.280  28.030  38.660  1.00  0.00           C
ATOM   3214  HA  LYS A 854      68.460  28.530  38.140  1.00  0.00           H
ATOM   3215  CB  LYS A 854      68.930  26.500  38.690  1.00  0.00           C
ATOM   3216  HB1 LYS A 854      69.920  26.070  38.980  1.00  0.00           H
ATOM   3217  HB2 LYS A 854      68.840  26.270  37.610  1.00  0.00           H
ATOM   3218  CG  LYS A 854      67.770  26.080  39.570  1.00  0.00           C
ATOM   3219  HG1 LYS A 854      67.960  26.430  40.610  1.00  0.00           H
ATOM   3220  HG2 LYS A 854      67.820  24.980  39.580  1.00  0.00           H
ATOM   3221  CD  LYS A 854      66.540  26.790  39.180  1.00  0.00           C
ATOM   3222  HD1 LYS A 854      66.730  27.880  39.310  1.00  0.00           H
ATOM   3223  HD2 LYS A 854      65.740  26.630  39.940  1.00  0.00           H
ATOM   3224  CE  LYS A 854      65.970  26.570  37.760  1.00  0.00           C
ATOM   3225  HE1 LYS A 854      65.840  25.460  37.810  1.00  0.00           H
ATOM   3226  HE2 LYS A 854      66.610  26.610  36.860  1.00  0.00           H
ATOM   3227  NZ  LYS A 854      64.760  27.270  37.540  1.00  0.00           N
ATOM   3228  HZ1 LYS A 854      65.150  28.230  37.400  1.00  0.00           H
ATOM   3229  HZ2 LYS A 854      64.100  27.170  38.320  1.00  0.00           H
ATOM   3230  HZ3 LYS A 854      64.370  26.980  36.610  1.00  0.00           H
ATOM   3231  C   LYS A 854      69.370  28.590  40.080  1.00  0.00           C
ATOM   3232  O   LYS A 854      68.440  29.050  40.710  1.00  0.00           O
ATOM   3233  N   VAL A 855      70.590  28.620  40.630  1.00  0.00           N
ATOM   3234  HN  VAL A 855      71.350  28.160  40.190  1.00  0.00           H
ATOM   3235  CA  VAL A 855      70.930  29.010  41.990  1.00  0.00           C
ATOM   3236  HA  VAL A 855      70.230  28.480  42.620  1.00  0.00           H
ATOM   3237  CB  VAL A 855      72.290  28.580  42.400  1.00  0.00           C
ATOM   3238  HB  VAL A 855      73.070  29.060  41.780  1.00  0.00           H
ATOM   3239  CG1 VAL A 855      72.550  28.870  43.900  1.00  0.00           C
ATOM   3240 HG11 VAL A 855      71.650  28.760  44.540  1.00  0.00           H
ATOM   3241 HG12 VAL A 855      72.900  29.930  43.940  1.00  0.00           H
ATOM   3242 HG13 VAL A 855      73.370  28.190  44.220  1.00  0.00           H
ATOM   3243  CG2 VAL A 855      72.390  27.090  42.170  1.00  0.00           C
ATOM   3244 HG21 VAL A 855      73.290  26.650  42.650  1.00  0.00           H
ATOM   3245 HG22 VAL A 855      72.410  26.670  41.140  1.00  0.00           H
ATOM   3246 HG23 VAL A 855      71.650  26.390  42.590  1.00  0.00           H
ATOM   3247  C   VAL A 855      70.730  30.510  42.200  1.00  0.00           C
ATOM   3248  O   VAL A 855      70.340  30.920  43.270  1.00  0.00           O
ATOM   3249  N   ARG A 856      71.090  31.380  41.230  1.00  0.00           N
ATOM   3250  HN  ARG A 856      71.490  31.090  40.360  1.00  0.00           H
ATOM   3251  CA  ARG A 856      70.860  32.770  41.230  1.00  0.00           C
ATOM   3252  HA  ARG A 856      71.290  33.210  42.130  1.00  0.00           H
ATOM   3253  CB  ARG A 856      71.450  33.470  39.850  1.00  0.00           C
ATOM   3254  HB1 ARG A 856      71.060  34.500  39.710  1.00  0.00           H
ATOM   3255  HB2 ARG A 856      70.960  32.790  39.140  1.00  0.00           H
ATOM   3256  CG  ARG A 856      72.960  33.260  39.670  1.00  0.00           C
ATOM   3257  HG1 ARG A 856      73.070  32.240  39.230  1.00  0.00           H
ATOM   3258  HG2 ARG A 856      73.480  33.280  40.640  1.00  0.00           H
ATOM   3259  CD  ARG A 856      73.570  34.390  38.850  1.00  0.00           C
ATOM   3260  HD1 ARG A 856      74.660  34.200  38.730  1.00  0.00           H
ATOM   3261  HD2 ARG A 856      73.510  35.440  39.210  1.00  0.00           H
ATOM   3262  NE  ARG A 856      72.860  34.390  37.580  1.00  0.00           N
ATOM   3263  HE  ARG A 856      72.210  35.130  37.390  1.00  0.00           H
ATOM   3264  CZ  ARG A 856      73.100  33.650  36.510  1.00  0.00           C
ATOM   3265  NH1 ARG A 856      74.060  32.710  36.420  1.00  0.00           N
ATOM   3266 HH11 ARG A 856      74.730  32.570  37.150  1.00  0.00           H
ATOM   3267 HH12 ARG A 856      74.190  32.240  35.550  1.00  0.00           H
ATOM   3268  NH2 ARG A 856      72.410  33.820  35.380  1.00  0.00           N
ATOM   3269 HH21 ARG A 856      72.830  33.440  34.560  1.00  0.00           H
ATOM   3270 HH22 ARG A 856      71.820  34.600  35.130  1.00  0.00           H
ATOM   3271  C   ARG A 856      69.330  33.080  41.290  1.00  0.00           C
ATOM   3272  O   ARG A 856      68.850  33.970  41.920  1.00  0.00           O
ATOM   3273  N   SER A 857      68.580  32.390  40.410  1.00  0.00           N
ATOM   3274  HN  SER A 857      68.930  31.560  39.970  1.00  0.00           H
ATOM   3275  CA  SER A 857      67.210  32.610  40.240  1.00  0.00           C
ATOM   3276  HA  SER A 857      66.990  33.660  40.080  1.00  0.00           H
ATOM   3277  CB  SER A 857      66.730  31.740  38.960  1.00  0.00           C
ATOM   3278  HB1 SER A 857      66.800  30.650  39.170  1.00  0.00           H
ATOM   3279  HB2 SER A 857      67.380  31.980  38.100  1.00  0.00           H
ATOM   3280  OG  SER A 857      65.400  32.070  38.550  1.00  0.00           O
ATOM   3281  HG1 SER A 857      64.870  31.480  39.100  1.00  0.00           H
ATOM   3282  C   SER A 857      66.370  32.170  41.410  1.00  0.00           C
ATOM   3283  O   SER A 857      65.440  32.870  41.790  1.00  0.00           O
ATOM   3284  N   THR A 858      66.690  31.010  42.020  1.00  0.00           N
ATOM   3285  HN  THR A 858      67.370  30.340  41.730  1.00  0.00           H
ATOM   3286  CA  THR A 858      66.020  30.440  43.190  1.00  0.00           C
ATOM   3287  HA  THR A 858      64.960  30.490  42.980  1.00  0.00           H
ATOM   3288  CB  THR A 858      66.200  28.980  43.530  1.00  0.00           C
ATOM   3289  HB  THR A 858      65.850  28.530  44.480  1.00  0.00           H
ATOM   3290  OG1 THR A 858      67.530  28.550  43.210  1.00  0.00           O
ATOM   3291  HG1 THR A 858      67.470  28.350  42.270  1.00  0.00           H
ATOM   3292  CG2 THR A 858      65.330  28.290  42.540  1.00  0.00           C
ATOM   3293 HG21 THR A 858      65.550  28.540  41.480  1.00  0.00           H
ATOM   3294 HG22 THR A 858      64.270  28.550  42.700  1.00  0.00           H
ATOM   3295 HG23 THR A 858      65.470  27.190  42.610  1.00  0.00           H
ATOM   3296  C   THR A 858      66.210  31.200  44.470  1.00  0.00           C
ATOM   3297  O   THR A 858      65.210  31.410  45.150  1.00  0.00           O
ATOM   3298  N   ILE A 859      67.460  31.660  44.700  1.00  0.00           N
ATOM   3299  HN  ILE A 859      68.220  31.520  44.080  1.00  0.00           H
ATOM   3300  CA  ILE A 859      67.800  32.480  45.890  1.00  0.00           C
ATOM   3301  HA  ILE A 859      67.390  31.950  46.730  1.00  0.00           H
ATOM   3302  CB  ILE A 859      69.270  32.460  45.950  1.00  0.00           C
ATOM   3303  HB  ILE A 859      69.600  32.740  44.930  1.00  0.00           H
ATOM   3304  CG2 ILE A 859      69.880  33.550  46.900  1.00  0.00           C
ATOM   3305 HG21 ILE A 859      69.720  34.590  46.530  1.00  0.00           H
ATOM   3306 HG22 ILE A 859      70.960  33.350  47.050  1.00  0.00           H
ATOM   3307 HG23 ILE A 859      69.370  33.600  47.880  1.00  0.00           H
ATOM   3308  CG1 ILE A 859      69.820  31.050  46.360  1.00  0.00           C
ATOM   3309 HG11 ILE A 859      70.880  31.150  46.060  1.00  0.00           H
ATOM   3310 HG12 ILE A 859      69.340  30.250  45.750  1.00  0.00           H
ATOM   3311  CD  ILE A 859      69.590  30.730  47.840  1.00  0.00           C
ATOM   3312  HD1 ILE A 859      70.310  31.300  48.470  1.00  0.00           H
ATOM   3313  HD2 ILE A 859      69.770  29.640  47.940  1.00  0.00           H
ATOM   3314  HD3 ILE A 859      68.540  30.970  48.090  1.00  0.00           H
ATOM   3315  C   ILE A 859      67.130  33.770  45.870  1.00  0.00           C
ATOM   3316  O   ILE A 859      66.570  34.190  46.880  1.00  0.00           O
ATOM   3317  N   SER A 860      67.170  34.290  44.690  1.00  0.00           N
ATOM   3318  HN  SER A 860      67.710  33.970  43.920  1.00  0.00           H
ATOM   3319  CA  SER A 860      66.440  35.530  44.370  1.00  0.00           C
ATOM   3320  HA  SER A 860      66.760  36.220  45.140  1.00  0.00           H
ATOM   3321  CB  SER A 860      66.890  36.060  42.950  1.00  0.00           C
ATOM   3322  HB1 SER A 860      66.680  35.200  42.270  1.00  0.00           H
ATOM   3323  HB2 SER A 860      67.980  36.260  42.880  1.00  0.00           H
ATOM   3324  OG  SER A 860      66.200  37.280  42.620  1.00  0.00           O
ATOM   3325  HG1 SER A 860      66.840  37.980  42.760  1.00  0.00           H
ATOM   3326  C   SER A 860      64.940  35.470  44.500  1.00  0.00           C
ATOM   3327  O   SER A 860      64.290  36.380  45.010  1.00  0.00           O
ATOM   3328  N   ASP A 861      64.280  34.430  43.940  1.00  0.00           N
ATOM   3329  HN  ASP A 861      64.700  33.730  43.370  1.00  0.00           H
ATOM   3330  CA  ASP A 861      62.800  34.230  44.110  1.00  0.00           C
ATOM   3331  HA  ASP A 861      62.280  35.110  43.780  1.00  0.00           H
ATOM   3332  CB  ASP A 861      62.300  32.990  43.290  1.00  0.00           C
ATOM   3333  HB1 ASP A 861      61.270  32.680  43.570  1.00  0.00           H
ATOM   3334  HB2 ASP A 861      63.030  32.180  43.420  1.00  0.00           H
ATOM   3335  CG  ASP A 861      62.270  33.130  41.780  1.00  0.00           C
ATOM   3336  OD1 ASP A 861      62.280  32.100  41.040  1.00  0.00           O
ATOM   3337  OD2 ASP A 861      62.290  34.300  41.270  1.00  0.00           O
ATOM   3338  C   ASP A 861      62.300  34.050  45.570  1.00  0.00           C
ATOM   3339  O   ASP A 861      61.360  34.630  46.050  1.00  0.00           O
ATOM   3340  N   PHE A 862      63.070  33.240  46.410  1.00  0.00           N
ATOM   3341  HN  PHE A 862      63.940  32.860  46.080  1.00  0.00           H
ATOM   3342  CA  PHE A 862      62.720  32.930  47.830  1.00  0.00           C
ATOM   3343  HA  PHE A 862      61.650  33.040  47.830  1.00  0.00           H
ATOM   3344  CB  PHE A 862      63.260  31.600  48.200  1.00  0.00           C
ATOM   3345  HB1 PHE A 862      63.190  31.370  49.280  1.00  0.00           H
ATOM   3346  HB2 PHE A 862      64.290  31.280  47.920  1.00  0.00           H
ATOM   3347  CG  PHE A 862      62.360  30.530  47.660  1.00  0.00           C
ATOM   3348  CD1 PHE A 862      61.330  30.090  48.490  1.00  0.00           C
ATOM   3349  HD1 PHE A 862      61.160  30.570  49.440  1.00  0.00           H
ATOM   3350  CE1 PHE A 862      60.550  28.960  48.240  1.00  0.00           C
ATOM   3351  HE1 PHE A 862      59.790  28.700  48.960  1.00  0.00           H
ATOM   3352  CZ  PHE A 862      60.840  28.240  47.080  1.00  0.00           C
ATOM   3353  HZ  PHE A 862      60.300  27.330  46.870  1.00  0.00           H
ATOM   3354  CD2 PHE A 862      62.760  29.690  46.600  1.00  0.00           C
ATOM   3355  HD2 PHE A 862      63.640  30.030  46.070  1.00  0.00           H
ATOM   3356  CE2 PHE A 862      61.940  28.610  46.240  1.00  0.00           C
ATOM   3357  HE2 PHE A 862      62.220  28.000  45.400  1.00  0.00           H
ATOM   3358  C   PHE A 862      63.330  33.970  48.780  1.00  0.00           C
ATOM   3359  O   PHE A 862      63.430  33.750  50.010  1.00  0.00           O
ATOM   3360  N   ALA A 863      63.830  35.090  48.230  1.00  0.00           N
ATOM   3361  HN  ALA A 863      63.840  35.170  47.230  1.00  0.00           H
ATOM   3362  CA  ALA A 863      64.760  36.040  48.930  1.00  0.00           C
ATOM   3363  HA  ALA A 863      65.670  35.520  49.180  1.00  0.00           H
ATOM   3364  CB  ALA A 863      65.200  37.220  48.000  1.00  0.00           C
ATOM   3365  HB1 ALA A 863      64.360  37.490  47.320  1.00  0.00           H
ATOM   3366  HB2 ALA A 863      66.000  37.010  47.280  1.00  0.00           H
ATOM   3367  HB3 ALA A 863      65.380  38.160  48.580  1.00  0.00           H
ATOM   3368  C   ALA A 863      64.200  36.610  50.250  1.00  0.00           C
ATOM   3369  O   ALA A 863      64.900  36.630  51.260  1.00  0.00           O
ATOM   3370  N   VAL A 864      62.930  37.070  50.340  1.00  0.00           N
ATOM   3371  HN  VAL A 864      62.380  36.890  49.520  1.00  0.00           H
ATOM   3372  CA  VAL A 864      62.310  37.410  51.580  1.00  0.00           C
ATOM   3373  HA  VAL A 864      62.940  38.130  52.070  1.00  0.00           H
ATOM   3374  CB  VAL A 864      60.900  38.010  51.360  1.00  0.00           C
ATOM   3375  HB  VAL A 864      60.240  37.270  50.890  1.00  0.00           H
ATOM   3376  CG1 VAL A 864      60.170  38.280  52.710  1.00  0.00           C
ATOM   3377 HG11 VAL A 864      59.190  38.790  52.540  1.00  0.00           H
ATOM   3378 HG12 VAL A 864      60.630  39.070  53.360  1.00  0.00           H
ATOM   3379 HG13 VAL A 864      59.980  37.330  53.240  1.00  0.00           H
ATOM   3380  CG2 VAL A 864      61.100  39.300  50.470  1.00  0.00           C
ATOM   3381 HG21 VAL A 864      60.090  39.720  50.270  1.00  0.00           H
ATOM   3382 HG22 VAL A 864      61.510  39.000  49.490  1.00  0.00           H
ATOM   3383 HG23 VAL A 864      61.680  40.070  51.030  1.00  0.00           H
ATOM   3384  C   VAL A 864      62.190  36.280  52.590  1.00  0.00           C
ATOM   3385  O   VAL A 864      62.410  36.440  53.810  1.00  0.00           O
ATOM   3386  N   PHE A 865      61.820  35.070  52.240  1.00  0.00           N
ATOM   3387  HN  PHE A 865      61.550  35.010  51.270  1.00  0.00           H
ATOM   3388  CA  PHE A 865      61.890  33.900  53.120  1.00  0.00           C
ATOM   3389  HA  PHE A 865      61.320  34.190  54.000  1.00  0.00           H
ATOM   3390  CB  PHE A 865      61.090  32.760  52.460  1.00  0.00           C
ATOM   3391  HB1 PHE A 865      61.210  32.780  51.350  1.00  0.00           H
ATOM   3392  HB2 PHE A 865      59.980  32.860  52.530  1.00  0.00           H
ATOM   3393  CG  PHE A 865      61.430  31.410  53.030  1.00  0.00           C
ATOM   3394  CD1 PHE A 865      61.140  31.100  54.360  1.00  0.00           C
ATOM   3395  HD1 PHE A 865      60.760  31.890  54.990  1.00  0.00           H
ATOM   3396  CE1 PHE A 865      61.290  29.820  54.820  1.00  0.00           C
ATOM   3397  HE1 PHE A 865      61.170  29.580  55.860  1.00  0.00           H
ATOM   3398  CZ  PHE A 865      61.730  28.780  53.950  1.00  0.00           C
ATOM   3399  HZ  PHE A 865      61.890  27.820  54.400  1.00  0.00           H
ATOM   3400  CD2 PHE A 865      61.910  30.390  52.190  1.00  0.00           C
ATOM   3401  HD2 PHE A 865      62.140  30.560  51.160  1.00  0.00           H
ATOM   3402  CE2 PHE A 865      62.060  29.090  52.660  1.00  0.00           C
ATOM   3403  HE2 PHE A 865      62.300  28.330  51.940  1.00  0.00           H
ATOM   3404  C   PHE A 865      63.220  33.550  53.670  1.00  0.00           C
ATOM   3405  O   PHE A 865      63.460  33.310  54.860  1.00  0.00           O
ATOM   3406  N   LEU A 866      64.200  33.500  52.740  1.00  0.00           N
ATOM   3407  HN  LEU A 866      64.040  33.640  51.760  1.00  0.00           H
ATOM   3408  CA  LEU A 866      65.620  33.340  53.070  1.00  0.00           C
ATOM   3409  HA  LEU A 866      65.740  32.400  53.580  1.00  0.00           H
ATOM   3410  CB  LEU A 866      66.320  33.190  51.760  1.00  0.00           C
ATOM   3411  HB1 LEU A 866      66.050  34.040  51.090  1.00  0.00           H
ATOM   3412  HB2 LEU A 866      66.020  32.270  51.210  1.00  0.00           H
ATOM   3413  CG  LEU A 866      67.870  33.230  51.740  1.00  0.00           C
ATOM   3414  HG  LEU A 866      68.150  34.280  51.990  1.00  0.00           H
ATOM   3415  CD1 LEU A 866      68.480  32.280  52.700  1.00  0.00           C
ATOM   3416 HD11 LEU A 866      68.130  32.580  53.720  1.00  0.00           H
ATOM   3417 HD12 LEU A 866      69.580  32.270  52.550  1.00  0.00           H
ATOM   3418 HD13 LEU A 866      68.020  31.290  52.490  1.00  0.00           H
ATOM   3419  CD2 LEU A 866      68.380  33.010  50.330  1.00  0.00           C
ATOM   3420 HD21 LEU A 866      68.050  31.970  50.060  1.00  0.00           H
ATOM   3421 HD22 LEU A 866      69.480  32.970  50.230  1.00  0.00           H
ATOM   3422 HD23 LEU A 866      67.940  33.700  49.570  1.00  0.00           H
ATOM   3423  C   LEU A 866      66.210  34.380  53.970  1.00  0.00           C
ATOM   3424  O   LEU A 866      66.800  33.960  54.970  1.00  0.00           O
ATOM   3425  N   THR A 867      65.820  35.710  53.680  1.00  0.00           N
ATOM   3426  HN  THR A 867      65.180  35.820  52.920  1.00  0.00           H
ATOM   3427  CA  THR A 867      66.160  36.870  54.530  1.00  0.00           C
ATOM   3428  HA  THR A 867      67.240  36.870  54.560  1.00  0.00           H
ATOM   3429  CB  THR A 867      65.590  38.150  53.890  1.00  0.00           C
ATOM   3430  HB  THR A 867      64.500  38.040  53.750  1.00  0.00           H
ATOM   3431  OG1 THR A 867      66.180  38.490  52.670  1.00  0.00           O
ATOM   3432  HG1 THR A 867      65.750  37.990  51.960  1.00  0.00           H
ATOM   3433  CG2 THR A 867      65.840  39.390  54.790  1.00  0.00           C
ATOM   3434 HG21 THR A 867      66.850  39.440  55.250  1.00  0.00           H
ATOM   3435 HG22 THR A 867      65.090  39.390  55.610  1.00  0.00           H
ATOM   3436 HG23 THR A 867      65.800  40.300  54.140  1.00  0.00           H
ATOM   3437  C   THR A 867      65.590  36.740  55.910  1.00  0.00           C
ATOM   3438  O   THR A 867      66.300  36.960  56.890  1.00  0.00           O
ATOM   3439  N   ILE A 868      64.300  36.250  56.110  1.00  0.00           N
ATOM   3440  HN  ILE A 868      63.760  35.890  55.360  1.00  0.00           H
ATOM   3441  CA  ILE A 868      63.720  35.960  57.460  1.00  0.00           C
ATOM   3442  HA  ILE A 868      63.840  36.900  57.990  1.00  0.00           H
ATOM   3443  CB  ILE A 868      62.180  35.710  57.330  1.00  0.00           C
ATOM   3444  HB  ILE A 868      62.030  34.910  56.570  1.00  0.00           H
ATOM   3445  CG2 ILE A 868      61.660  35.130  58.700  1.00  0.00           C
ATOM   3446 HG21 ILE A 868      62.000  34.080  58.870  1.00  0.00           H
ATOM   3447 HG22 ILE A 868      60.560  34.980  58.700  1.00  0.00           H
ATOM   3448 HG23 ILE A 868      61.870  35.800  59.550  1.00  0.00           H
ATOM   3449  CG1 ILE A 868      61.460  37.040  57.000  1.00  0.00           C
ATOM   3450 HG11 ILE A 868      62.040  37.490  56.160  1.00  0.00           H
ATOM   3451 HG12 ILE A 868      61.530  37.660  57.900  1.00  0.00           H
ATOM   3452  CD  ILE A 868      59.970  36.900  56.740  1.00  0.00           C
ATOM   3453  HD1 ILE A 868      59.360  36.680  57.640  1.00  0.00           H
ATOM   3454  HD2 ILE A 868      59.670  36.100  56.040  1.00  0.00           H
ATOM   3455  HD3 ILE A 868      59.580  37.810  56.220  1.00  0.00           H
ATOM   3456  C   ILE A 868      64.450  34.870  58.210  1.00  0.00           C
ATOM   3457  O   ILE A 868      64.770  35.110  59.390  1.00  0.00           O
ATOM   3458  N   VAL A 869      64.780  33.730  57.560  1.00  0.00           N
ATOM   3459  HN  VAL A 869      64.400  33.530  56.650  1.00  0.00           H
ATOM   3460  CA  VAL A 869      65.690  32.710  58.100  1.00  0.00           C
ATOM   3461  HA  VAL A 869      65.270  32.460  59.060  1.00  0.00           H
ATOM   3462  CB  VAL A 869      65.820  31.460  57.190  1.00  0.00           C
ATOM   3463  HB  VAL A 869      66.180  31.800  56.190  1.00  0.00           H
ATOM   3464  CG1 VAL A 869      66.710  30.340  57.820  1.00  0.00           C
ATOM   3465 HG11 VAL A 869      67.770  30.660  57.770  1.00  0.00           H
ATOM   3466 HG12 VAL A 869      66.720  29.460  57.160  1.00  0.00           H
ATOM   3467 HG13 VAL A 869      66.390  30.140  58.860  1.00  0.00           H
ATOM   3468  CG2 VAL A 869      64.480  30.770  56.950  1.00  0.00           C
ATOM   3469 HG21 VAL A 869      64.680  29.840  56.380  1.00  0.00           H
ATOM   3470 HG22 VAL A 869      63.720  31.360  56.390  1.00  0.00           H
ATOM   3471 HG23 VAL A 869      63.970  30.590  57.910  1.00  0.00           H
ATOM   3472  C   VAL A 869      67.070  33.150  58.560  1.00  0.00           C
ATOM   3473  O   VAL A 869      67.570  32.920  59.660  1.00  0.00           O
ATOM   3474  N   ILE A 870      67.890  33.900  57.700  1.00  0.00           N
ATOM   3475  HN  ILE A 870      67.550  33.850  56.760  1.00  0.00           H
ATOM   3476  CA  ILE A 870      69.120  34.610  58.030  1.00  0.00           C
ATOM   3477  HA  ILE A 870      69.860  33.930  58.430  1.00  0.00           H
ATOM   3478  CB  ILE A 870      69.690  35.330  56.840  1.00  0.00           C
ATOM   3479  HB  ILE A 870      68.920  35.930  56.320  1.00  0.00           H
ATOM   3480  CG2 ILE A 870      70.920  36.140  57.160  1.00  0.00           C
ATOM   3481 HG21 ILE A 870      70.740  36.940  57.920  1.00  0.00           H
ATOM   3482 HG22 ILE A 870      71.250  36.680  56.250  1.00  0.00           H
ATOM   3483 HG23 ILE A 870      71.740  35.510  57.570  1.00  0.00           H
ATOM   3484  CG1 ILE A 870      69.990  34.250  55.760  1.00  0.00           C
ATOM   3485 HG11 ILE A 870      69.180  33.540  55.470  1.00  0.00           H
ATOM   3486 HG12 ILE A 870      70.800  33.590  56.140  1.00  0.00           H
ATOM   3487  CD  ILE A 870      70.530  34.870  54.490  1.00  0.00           C
ATOM   3488  HD1 ILE A 870      69.910  35.610  53.930  1.00  0.00           H
ATOM   3489  HD2 ILE A 870      70.670  34.020  53.800  1.00  0.00           H
ATOM   3490  HD3 ILE A 870      71.530  35.350  54.640  1.00  0.00           H
ATOM   3491  C   ILE A 870      68.920  35.580  59.250  1.00  0.00           C
ATOM   3492  O   ILE A 870      69.710  35.670  60.200  1.00  0.00           O
ATOM   3493  N   MET A 871      67.810  36.400  59.210  1.00  0.00           N
ATOM   3494  HN  MET A 871      67.240  36.410  58.390  1.00  0.00           H
ATOM   3495  CA  MET A 871      67.620  37.420  60.200  1.00  0.00           C
ATOM   3496  HA  MET A 871      68.600  37.810  60.450  1.00  0.00           H
ATOM   3497  CB  MET A 871      66.870  38.700  59.750  1.00  0.00           C
ATOM   3498  HB1 MET A 871      66.780  39.260  60.710  1.00  0.00           H
ATOM   3499  HB2 MET A 871      65.860  38.370  59.420  1.00  0.00           H
ATOM   3500  CG  MET A 871      67.520  39.530  58.750  1.00  0.00           C
ATOM   3501  HG1 MET A 871      66.980  40.490  58.580  1.00  0.00           H
ATOM   3502  HG2 MET A 871      67.730  38.990  57.810  1.00  0.00           H
ATOM   3503  SD  MET A 871      69.220  40.070  59.230  1.00  0.00           S
ATOM   3504  CE  MET A 871      69.630  41.170  57.830  1.00  0.00           C
ATOM   3505  HE1 MET A 871      69.980  40.420  57.090  1.00  0.00           H
ATOM   3506  HE2 MET A 871      70.470  41.820  58.150  1.00  0.00           H
ATOM   3507  HE3 MET A 871      68.840  41.830  57.430  1.00  0.00           H
ATOM   3508  C   MET A 871      67.220  36.890  61.560  1.00  0.00           C
ATOM   3509  O   MET A 871      67.610  37.550  62.500  1.00  0.00           O
ATOM   3510  N   VAL A 872      66.550  35.700  61.680  1.00  0.00           N
ATOM   3511  HN  VAL A 872      66.110  35.290  60.880  1.00  0.00           H
ATOM   3512  CA  VAL A 872      66.420  34.900  62.850  1.00  0.00           C
ATOM   3513  HA  VAL A 872      65.940  35.620  63.500  1.00  0.00           H
ATOM   3514  CB  VAL A 872      65.430  33.630  62.790  1.00  0.00           C
ATOM   3515  HB  VAL A 872      65.730  33.040  61.890  1.00  0.00           H
ATOM   3516  CG1 VAL A 872      65.580  32.750  63.950  1.00  0.00           C
ATOM   3517 HG11 VAL A 872      64.920  31.860  63.990  1.00  0.00           H
ATOM   3518 HG12 VAL A 872      65.270  33.400  64.800  1.00  0.00           H
ATOM   3519 HG13 VAL A 872      66.600  32.370  64.130  1.00  0.00           H
ATOM   3520  CG2 VAL A 872      63.950  34.240  62.620  1.00  0.00           C
ATOM   3521 HG21 VAL A 872      64.050  35.130  61.960  1.00  0.00           H
ATOM   3522 HG22 VAL A 872      63.610  34.590  63.610  1.00  0.00           H
ATOM   3523 HG23 VAL A 872      63.180  33.610  62.120  1.00  0.00           H
ATOM   3524  C   VAL A 872      67.750  34.600  63.450  1.00  0.00           C
ATOM   3525  O   VAL A 872      67.890  34.730  64.630  1.00  0.00           O
ATOM   3526  N   THR A 873      68.620  34.060  62.580  1.00  0.00           N
ATOM   3527  HN  THR A 873      68.420  33.980  61.610  1.00  0.00           H
ATOM   3528  CA  THR A 873      69.970  33.680  62.990  1.00  0.00           C
ATOM   3529  HA  THR A 873      69.840  33.000  63.820  1.00  0.00           H
ATOM   3530  CB  THR A 873      70.830  33.010  61.930  1.00  0.00           C
ATOM   3531  HB  THR A 873      71.200  33.750  61.180  1.00  0.00           H
ATOM   3532  OG1 THR A 873      70.140  32.040  61.170  1.00  0.00           O
ATOM   3533  HG1 THR A 873      69.320  32.460  60.910  1.00  0.00           H
ATOM   3534  CG2 THR A 873      72.020  32.420  62.620  1.00  0.00           C
ATOM   3535 HG21 THR A 873      71.550  31.680  63.320  1.00  0.00           H
ATOM   3536 HG22 THR A 873      72.700  33.160  63.070  1.00  0.00           H
ATOM   3537 HG23 THR A 873      72.650  31.920  61.850  1.00  0.00           H
ATOM   3538  C   THR A 873      70.770  34.880  63.440  1.00  0.00           C
ATOM   3539  O   THR A 873      71.380  34.780  64.500  1.00  0.00           O
ATOM   3540  N   ILE A 874      70.730  36.040  62.700  1.00  0.00           N
ATOM   3541  HN  ILE A 874      70.220  36.050  61.840  1.00  0.00           H
ATOM   3542  CA  ILE A 874      71.310  37.290  63.160  1.00  0.00           C
ATOM   3543  HA  ILE A 874      72.350  37.040  63.350  1.00  0.00           H
ATOM   3544  CB  ILE A 874      71.210  38.310  62.020  1.00  0.00           C
ATOM   3545  HB  ILE A 874      70.150  38.450  61.730  1.00  0.00           H
ATOM   3546  CG2 ILE A 874      71.860  39.610  62.460  1.00  0.00           C
ATOM   3547 HG21 ILE A 874      71.870  40.270  61.570  1.00  0.00           H
ATOM   3548 HG22 ILE A 874      72.920  39.390  62.750  1.00  0.00           H
ATOM   3549 HG23 ILE A 874      71.430  40.120  63.340  1.00  0.00           H
ATOM   3550  CG1 ILE A 874      71.970  37.770  60.730  1.00  0.00           C
ATOM   3551 HG11 ILE A 874      72.140  38.650  60.060  1.00  0.00           H
ATOM   3552 HG12 ILE A 874      71.470  36.960  60.160  1.00  0.00           H
ATOM   3553  CD  ILE A 874      73.320  37.050  60.850  1.00  0.00           C
ATOM   3554  HD1 ILE A 874      73.690  36.740  59.850  1.00  0.00           H
ATOM   3555  HD2 ILE A 874      73.070  36.240  61.560  1.00  0.00           H
ATOM   3556  HD3 ILE A 874      74.150  37.660  61.260  1.00  0.00           H
ATOM   3557  C   ILE A 874      70.760  37.820  64.490  1.00  0.00           C
ATOM   3558  O   ILE A 874      71.510  38.370  65.300  1.00  0.00           O
ATOM   3559  N   ASP A 875      69.440  37.700  64.740  1.00  0.00           N
ATOM   3560  HN  ASP A 875      68.840  37.230  64.100  1.00  0.00           H
ATOM   3561  CA  ASP A 875      68.870  38.050  66.040  1.00  0.00           C
ATOM   3562  HA  ASP A 875      69.150  39.080  66.170  1.00  0.00           H
ATOM   3563  CB  ASP A 875      67.280  38.040  65.850  1.00  0.00           C
ATOM   3564  HB1 ASP A 875      66.990  37.070  65.370  1.00  0.00           H
ATOM   3565  HB2 ASP A 875      66.850  38.810  65.180  1.00  0.00           H
ATOM   3566  CG  ASP A 875      66.530  38.210  67.150  1.00  0.00           C
ATOM   3567  OD1 ASP A 875      65.780  39.210  67.300  1.00  0.00           O
ATOM   3568  OD2 ASP A 875      66.480  37.290  68.030  1.00  0.00           O
ATOM   3569  C   ASP A 875      69.510  37.270  67.260  1.00  0.00           C
ATOM   3570  O   ASP A 875      69.710  37.740  68.350  1.00  0.00           O
ATOM   3571  N   TYR A 876      69.790  35.920  67.040  1.00  0.00           N
ATOM   3572  HN  TYR A 876      69.370  35.280  66.410  1.00  0.00           H
ATOM   3573  CA  TYR A 876      70.440  35.090  68.090  1.00  0.00           C
ATOM   3574  HA  TYR A 876      70.130  35.290  69.100  1.00  0.00           H
ATOM   3575  CB  TYR A 876      70.310  33.570  67.800  1.00  0.00           C
ATOM   3576  HB1 TYR A 876      70.990  32.930  68.400  1.00  0.00           H
ATOM   3577  HB2 TYR A 876      70.820  33.360  66.850  1.00  0.00           H
ATOM   3578  CG  TYR A 876      68.970  32.990  67.900  1.00  0.00           C
ATOM   3579  CD1 TYR A 876      68.200  32.440  66.850  1.00  0.00           C
ATOM   3580  HD1 TYR A 876      68.580  32.320  65.840  1.00  0.00           H
ATOM   3581  CE1 TYR A 876      66.970  31.790  67.120  1.00  0.00           C
ATOM   3582  HE1 TYR A 876      66.510  31.300  66.270  1.00  0.00           H
ATOM   3583  CZ  TYR A 876      66.460  31.740  68.380  1.00  0.00           C
ATOM   3584  OH  TYR A 876      65.320  31.000  68.650  1.00  0.00           O
ATOM   3585  HH  TYR A 876      64.950  31.270  69.500  1.00  0.00           H
ATOM   3586  CD2 TYR A 876      68.490  32.850  69.230  1.00  0.00           C
ATOM   3587  HD2 TYR A 876      68.990  33.350  70.030  1.00  0.00           H
ATOM   3588  CE2 TYR A 876      67.190  32.360  69.440  1.00  0.00           C
ATOM   3589  HE2 TYR A 876      66.840  32.160  70.450  1.00  0.00           H
ATOM   3590  C   TYR A 876      71.940  35.400  68.100  1.00  0.00           C
ATOM   3591  O   TYR A 876      72.560  35.440  69.170  1.00  0.00           O
ATOM   3592  N   LEU A 877      72.580  35.680  66.930  1.00  0.00           N
ATOM   3593  HN  LEU A 877      72.100  35.670  66.060  1.00  0.00           H
ATOM   3594  CA  LEU A 877      73.980  36.040  66.800  1.00  0.00           C
ATOM   3595  HA  LEU A 877      74.530  35.170  67.110  1.00  0.00           H
ATOM   3596  CB  LEU A 877      74.230  36.280  65.300  1.00  0.00           C
ATOM   3597  HB1 LEU A 877      73.840  37.290  65.040  1.00  0.00           H
ATOM   3598  HB2 LEU A 877      73.620  35.530  64.770  1.00  0.00           H
ATOM   3599  CG  LEU A 877      75.760  36.190  64.760  1.00  0.00           C
ATOM   3600  HG  LEU A 877      76.130  35.190  65.100  1.00  0.00           H
ATOM   3601  CD1 LEU A 877      75.740  36.280  63.240  1.00  0.00           C
ATOM   3602 HD11 LEU A 877      76.810  36.280  62.960  1.00  0.00           H
ATOM   3603 HD12 LEU A 877      75.300  37.260  62.950  1.00  0.00           H
ATOM   3604 HD13 LEU A 877      75.270  35.450  62.680  1.00  0.00           H
ATOM   3605  CD2 LEU A 877      76.710  37.320  65.190  1.00  0.00           C
ATOM   3606 HD21 LEU A 877      76.410  38.350  64.900  1.00  0.00           H
ATOM   3607 HD22 LEU A 877      77.700  37.230  64.680  1.00  0.00           H
ATOM   3608 HD23 LEU A 877      76.940  37.240  66.280  1.00  0.00           H
ATOM   3609  C   LEU A 877      74.350  37.330  67.580  1.00  0.00           C
ATOM   3610  O   LEU A 877      75.320  37.450  68.290  1.00  0.00           O
ATOM   3611  N   VAL A 878      73.500  38.400  67.450  1.00  0.00           N
ATOM   3612  HN  VAL A 878      72.800  38.300  66.760  1.00  0.00           H
ATOM   3613  CA  VAL A 878      73.470  39.680  68.240  1.00  0.00           C
ATOM   3614  HA  VAL A 878      74.470  40.090  68.280  1.00  0.00           H
ATOM   3615  CB  VAL A 878      72.770  40.770  67.470  1.00  0.00           C
ATOM   3616  HB  VAL A 878      71.830  40.380  67.010  1.00  0.00           H
ATOM   3617  CG1 VAL A 878      72.390  42.010  68.360  1.00  0.00           C
ATOM   3618 HG11 VAL A 878      73.270  42.360  68.940  1.00  0.00           H
ATOM   3619 HG12 VAL A 878      71.640  41.740  69.130  1.00  0.00           H
ATOM   3620 HG13 VAL A 878      72.050  42.910  67.810  1.00  0.00           H
ATOM   3621  CG2 VAL A 878      73.710  41.300  66.330  1.00  0.00           C
ATOM   3622 HG21 VAL A 878      74.550  41.810  66.830  1.00  0.00           H
ATOM   3623 HG22 VAL A 878      73.120  41.990  65.680  1.00  0.00           H
ATOM   3624 HG23 VAL A 878      74.110  40.440  65.760  1.00  0.00           H
ATOM   3625  C   VAL A 878      72.990  39.450  69.670  1.00  0.00           C
ATOM   3626  O   VAL A 878      73.160  40.240  70.600  1.00  0.00           O
ATOM   3627  N   GLY A 879      72.170  38.350  69.900  1.00  0.00           N
ATOM   3628  HN  GLY A 879      71.860  37.720  69.190  1.00  0.00           H
ATOM   3629  CA  GLY A 879      71.810  37.800  71.200  1.00  0.00           C
ATOM   3630  HA1 GLY A 879      72.680  37.510  71.780  1.00  0.00           H
ATOM   3631  HA2 GLY A 879      71.180  36.950  71.000  1.00  0.00           H
ATOM   3632  C   GLY A 879      71.070  38.730  72.110  1.00  0.00           C
ATOM   3633  O   GLY A 879      71.170  38.520  73.330  1.00  0.00           O
ATOM   3634  N   VAL A 880      70.270  39.690  71.650  1.00  0.00           N
ATOM   3635  HN  VAL A 880      70.300  39.710  70.650  1.00  0.00           H
ATOM   3636  CA  VAL A 880      69.340  40.380  72.510  1.00  0.00           C
ATOM   3637  HA  VAL A 880      69.400  40.040  73.530  1.00  0.00           H
ATOM   3638  CB  VAL A 880      69.700  41.870  72.550  1.00  0.00           C
ATOM   3639  HB  VAL A 880      69.970  42.210  71.540  1.00  0.00           H
ATOM   3640  CG1 VAL A 880      68.600  42.770  73.080  1.00  0.00           C
ATOM   3641 HG11 VAL A 880      68.460  42.680  74.180  1.00  0.00           H
ATOM   3642 HG12 VAL A 880      67.680  42.580  72.490  1.00  0.00           H
ATOM   3643 HG13 VAL A 880      68.750  43.860  72.960  1.00  0.00           H
ATOM   3644  CG2 VAL A 880      70.920  42.120  73.450  1.00  0.00           C
ATOM   3645 HG21 VAL A 880      71.840  41.640  73.070  1.00  0.00           H
ATOM   3646 HG22 VAL A 880      70.580  41.730  74.430  1.00  0.00           H
ATOM   3647 HG23 VAL A 880      71.070  43.210  73.540  1.00  0.00           H
ATOM   3648  C   VAL A 880      68.050  40.150  71.730  1.00  0.00           C
ATOM   3649  O   VAL A 880      67.970  40.720  70.610  1.00  0.00           O
ATOM   3650  N   PRO A 881      66.990  39.420  72.220  1.00  0.00           N
ATOM   3651  CD  PRO A 881      67.120  38.390  73.300  1.00  0.00           C
ATOM   3652  HD1 PRO A 881      67.060  38.960  74.240  1.00  0.00           H
ATOM   3653  HD2 PRO A 881      68.110  37.880  73.260  1.00  0.00           H
ATOM   3654  CA  PRO A 881      65.790  39.190  71.470  1.00  0.00           C
ATOM   3655  HA  PRO A 881      66.040  38.720  70.540  1.00  0.00           H
ATOM   3656  CB  PRO A 881      64.930  38.380  72.400  1.00  0.00           C
ATOM   3657  HB1 PRO A 881      64.140  37.760  71.930  1.00  0.00           H
ATOM   3658  HB2 PRO A 881      64.500  39.010  73.220  1.00  0.00           H
ATOM   3659  CG  PRO A 881      65.930  37.410  73.070  1.00  0.00           C
ATOM   3660  HG1 PRO A 881      65.540  36.900  73.990  1.00  0.00           H
ATOM   3661  HG2 PRO A 881      66.160  36.560  72.400  1.00  0.00           H
ATOM   3662  C   PRO A 881      65.080  40.470  71.070  1.00  0.00           C
ATOM   3663  O   PRO A 881      64.630  41.170  71.930  1.00  0.00           O
ATOM   3664  N   SER A 882      64.970  40.780  69.770  1.00  0.00           N
ATOM   3665  HN  SER A 882      65.480  40.290  69.070  1.00  0.00           H
ATOM   3666  CA  SER A 882      64.100  41.810  69.200  1.00  0.00           C
ATOM   3667  HA  SER A 882      64.120  42.680  69.830  1.00  0.00           H
ATOM   3668  CB  SER A 882      64.540  42.260  67.790  1.00  0.00           C
ATOM   3669  HB1 SER A 882      65.600  42.550  67.910  1.00  0.00           H
ATOM   3670  HB2 SER A 882      64.030  43.200  67.500  1.00  0.00           H
ATOM   3671  OG  SER A 882      64.290  41.300  66.710  1.00  0.00           O
ATOM   3672  HG1 SER A 882      64.910  40.600  66.890  1.00  0.00           H
ATOM   3673  C   SER A 882      62.630  41.440  69.230  1.00  0.00           C
ATOM   3674  O   SER A 882      62.460  40.210  69.320  1.00  0.00           O
ATOM   3675  N   PRO A 883      61.640  42.320  69.250  1.00  0.00           N
ATOM   3676  CD  PRO A 883      61.760  43.770  69.390  1.00  0.00           C
ATOM   3677  HD1 PRO A 883      62.260  44.200  68.500  1.00  0.00           H
ATOM   3678  HD2 PRO A 883      62.250  43.990  70.360  1.00  0.00           H
ATOM   3679  CA  PRO A 883      60.180  41.920  69.120  1.00  0.00           C
ATOM   3680  HA  PRO A 883      59.830  41.580  70.070  1.00  0.00           H
ATOM   3681  CB  PRO A 883      59.530  43.260  68.820  1.00  0.00           C
ATOM   3682  HB1 PRO A 883      58.460  43.300  69.100  1.00  0.00           H
ATOM   3683  HB2 PRO A 883      59.710  43.460  67.740  1.00  0.00           H
ATOM   3684  CG  PRO A 883      60.330  44.320  69.540  1.00  0.00           C
ATOM   3685  HG1 PRO A 883      60.150  45.320  69.110  1.00  0.00           H
ATOM   3686  HG2 PRO A 883      60.160  44.350  70.640  1.00  0.00           H
ATOM   3687  C   PRO A 883      59.900  40.990  68.010  1.00  0.00           C
ATOM   3688  O   PRO A 883      60.530  41.050  66.950  1.00  0.00           O
ATOM   3689  N   LYS A 884      59.070  39.980  68.270  1.00  0.00           N
ATOM   3690  HN  LYS A 884      58.700  39.880  69.180  1.00  0.00           H
ATOM   3691  CA  LYS A 884      58.690  38.960  67.310  1.00  0.00           C
ATOM   3692  HA  LYS A 884      59.180  39.330  66.420  1.00  0.00           H
ATOM   3693  CB  LYS A 884      59.190  37.510  67.630  1.00  0.00           C
ATOM   3694  HB1 LYS A 884      59.030  36.920  66.700  1.00  0.00           H
ATOM   3695  HB2 LYS A 884      58.640  36.970  68.440  1.00  0.00           H
ATOM   3696  CG  LYS A 884      60.650  37.400  68.100  1.00  0.00           C
ATOM   3697  HG1 LYS A 884      60.890  36.350  68.400  1.00  0.00           H
ATOM   3698  HG2 LYS A 884      60.790  38.050  69.000  1.00  0.00           H
ATOM   3699  CD  LYS A 884      61.700  37.920  67.050  1.00  0.00           C
ATOM   3700  HD1 LYS A 884      61.650  39.020  66.890  1.00  0.00           H
ATOM   3701  HD2 LYS A 884      61.460  37.450  66.080  1.00  0.00           H
ATOM   3702  CE  LYS A 884      63.130  37.440  67.280  1.00  0.00           C
ATOM   3703  HE1 LYS A 884      63.750  37.920  66.490  1.00  0.00           H
ATOM   3704  HE2 LYS A 884      63.220  36.350  67.140  1.00  0.00           H
ATOM   3705  NZ  LYS A 884      63.740  37.750  68.590  1.00  0.00           N
ATOM   3706  HZ1 LYS A 884      64.760  37.810  68.480  1.00  0.00           H
ATOM   3707  HZ2 LYS A 884      63.400  37.010  69.240  1.00  0.00           H
ATOM   3708  HZ3 LYS A 884      63.360  38.670  68.900  1.00  0.00           H
ATOM   3709  C   LYS A 884      57.180  39.010  66.990  1.00  0.00           C
ATOM   3710  O   LYS A 884      56.300  39.680  67.560  1.00  0.00           O
ATOM   3711  N   LEU A 885      56.860  38.300  65.910  1.00  0.00           N
ATOM   3712  HN  LEU A 885      57.530  37.900  65.290  1.00  0.00           H
ATOM   3713  CA  LEU A 885      55.490  38.110  65.270  1.00  0.00           C
ATOM   3714  HA  LEU A 885      55.080  39.040  64.910  1.00  0.00           H
ATOM   3715  CB  LEU A 885      55.690  37.280  64.040  1.00  0.00           C
ATOM   3716  HB1 LEU A 885      56.220  36.340  64.280  1.00  0.00           H
ATOM   3717  HB2 LEU A 885      56.210  37.880  63.260  1.00  0.00           H
ATOM   3718  CG  LEU A 885      54.380  36.830  63.270  1.00  0.00           C
ATOM   3719  HG  LEU A 885      53.830  36.050  63.820  1.00  0.00           H
ATOM   3720  CD1 LEU A 885      53.370  37.980  63.060  1.00  0.00           C
ATOM   3721 HD11 LEU A 885      52.720  37.950  63.960  1.00  0.00           H
ATOM   3722 HD12 LEU A 885      52.850  37.810  62.090  1.00  0.00           H
ATOM   3723 HD13 LEU A 885      53.840  38.990  63.000  1.00  0.00           H
ATOM   3724  CD2 LEU A 885      54.720  36.250  61.940  1.00  0.00           C
ATOM   3725 HD21 LEU A 885      54.690  36.980  61.090  1.00  0.00           H
ATOM   3726 HD22 LEU A 885      54.170  35.310  61.750  1.00  0.00           H
ATOM   3727 HD23 LEU A 885      55.780  35.930  61.950  1.00  0.00           H
ATOM   3728  C   LEU A 885      54.420  37.610  66.220  1.00  0.00           C
ATOM   3729  O   LEU A 885      54.520  36.410  66.600  1.00  0.00           O
ATOM   3730  N   HSD A 886      53.520  38.380  66.720  1.00  0.00           N
ATOM   3731  HN  HSD A 886      53.480  39.330  66.430  1.00  0.00           H
ATOM   3732  CA  HSD A 886      52.450  37.940  67.600  1.00  0.00           C
ATOM   3733  HA  HSD A 886      52.940  37.360  68.360  1.00  0.00           H
ATOM   3734  CB  HSD A 886      51.850  39.180  68.350  1.00  0.00           C
ATOM   3735  HB1 HSD A 886      51.930  40.100  67.730  1.00  0.00           H
ATOM   3736  HB2 HSD A 886      52.430  39.250  69.290  1.00  0.00           H
ATOM   3737  ND1 HSD A 886      49.280  39.890  68.450  1.00  0.00           N
ATOM   3738  HD1 HSD A 886      49.290  40.750  67.950  1.00  0.00           H
ATOM   3739  CG  HSD A 886      50.350  39.050  68.770  1.00  0.00           C
ATOM   3740  CE1 HSD A 886      48.230  39.530  69.260  1.00  0.00           C
ATOM   3741  HE1 HSD A 886      47.260  40.010  69.350  1.00  0.00           H
ATOM   3742  NE2 HSD A 886      48.490  38.530  70.020  1.00  0.00           N
ATOM   3743  CD2 HSD A 886      49.800  38.180  69.620  1.00  0.00           C
ATOM   3744  HD2 HSD A 886      50.220  37.410  70.240  1.00  0.00           H
ATOM   3745  C   HSD A 886      51.420  37.030  66.940  1.00  0.00           C
ATOM   3746  O   HSD A 886      50.840  37.490  65.930  1.00  0.00           O
ATOM   3747  N   VAL A 887      51.190  35.840  67.440  1.00  0.00           N
ATOM   3748  HN  VAL A 887      51.630  35.570  68.290  1.00  0.00           H
ATOM   3749  CA  VAL A 887      50.120  34.930  66.930  1.00  0.00           C
ATOM   3750  HA  VAL A 887      49.620  35.230  66.020  1.00  0.00           H
ATOM   3751  CB  VAL A 887      50.740  33.640  66.470  1.00  0.00           C
ATOM   3752  HB  VAL A 887      51.250  33.090  67.300  1.00  0.00           H
ATOM   3753  CG1 VAL A 887      49.690  32.700  65.800  1.00  0.00           C
ATOM   3754 HG11 VAL A 887      48.950  32.430  66.580  1.00  0.00           H
ATOM   3755 HG12 VAL A 887      50.260  31.860  65.330  1.00  0.00           H
ATOM   3756 HG13 VAL A 887      49.180  33.290  65.000  1.00  0.00           H
ATOM   3757  CG2 VAL A 887      51.780  34.040  65.330  1.00  0.00           C
ATOM   3758 HG21 VAL A 887      52.680  34.460  65.820  1.00  0.00           H
ATOM   3759 HG22 VAL A 887      51.440  34.780  64.560  1.00  0.00           H
ATOM   3760 HG23 VAL A 887      52.030  33.150  64.720  1.00  0.00           H
ATOM   3761  C   VAL A 887      49.170  34.670  68.080  1.00  0.00           C
ATOM   3762  O   VAL A 887      49.560  34.340  69.220  1.00  0.00           O
ATOM   3763  N   PRO A 888      47.860  34.620  67.880  1.00  0.00           N
ATOM   3764  CD  PRO A 888      47.130  35.490  67.010  1.00  0.00           C
ATOM   3765  HD1 PRO A 888      47.380  35.250  65.960  1.00  0.00           H
ATOM   3766  HD2 PRO A 888      47.360  36.560  67.240  1.00  0.00           H
ATOM   3767  CA  PRO A 888      47.020  33.800  68.700  1.00  0.00           C
ATOM   3768  HA  PRO A 888      46.830  34.360  69.600  1.00  0.00           H
ATOM   3769  CB  PRO A 888      45.670  33.820  68.060  1.00  0.00           C
ATOM   3770  HB1 PRO A 888      44.860  33.880  68.810  1.00  0.00           H
ATOM   3771  HB2 PRO A 888      45.500  32.970  67.370  1.00  0.00           H
ATOM   3772  CG  PRO A 888      45.700  35.190  67.250  1.00  0.00           C
ATOM   3773  HG1 PRO A 888      45.150  34.960  66.310  1.00  0.00           H
ATOM   3774  HG2 PRO A 888      45.180  35.910  67.920  1.00  0.00           H
ATOM   3775  C   PRO A 888      47.300  32.320  69.050  1.00  0.00           C
ATOM   3776  O   PRO A 888      47.790  31.530  68.300  1.00  0.00           O
ATOM   3777  N   GLU A 889      46.920  31.900  70.230  1.00  0.00           N
ATOM   3778  HN  GLU A 889      46.520  32.530  70.900  1.00  0.00           H
ATOM   3779  CA  GLU A 889      47.280  30.570  70.750  1.00  0.00           C
ATOM   3780  HA  GLU A 889      47.680  29.990  69.930  1.00  0.00           H
ATOM   3781  CB  GLU A 889      48.470  30.820  71.830  1.00  0.00           C
ATOM   3782  HB1 GLU A 889      48.460  29.970  72.530  1.00  0.00           H
ATOM   3783  HB2 GLU A 889      48.200  31.750  72.390  1.00  0.00           H
ATOM   3784  CG  GLU A 889      49.830  30.970  71.170  1.00  0.00           C
ATOM   3785  HG1 GLU A 889      49.890  32.020  70.820  1.00  0.00           H
ATOM   3786  HG2 GLU A 889      49.990  30.200  70.380  1.00  0.00           H
ATOM   3787  CD  GLU A 889      50.890  30.920  72.260  1.00  0.00           C
ATOM   3788  OE1 GLU A 889      51.670  29.910  72.360  1.00  0.00           O
ATOM   3789  OE2 GLU A 889      51.110  31.900  73.000  1.00  0.00           O
ATOM   3790  C   GLU A 889      46.020  29.920  71.240  1.00  0.00           C
ATOM   3791  O   GLU A 889      45.640  28.850  70.820  1.00  0.00           O
ATOM   3792  N   LYS A 890      45.290  30.520  72.200  1.00  0.00           N
ATOM   3793  HN  LYS A 890      45.540  31.360  72.710  1.00  0.00           H
ATOM   3794  CA  LYS A 890      43.900  30.210  72.430  1.00  0.00           C
ATOM   3795  HA  LYS A 890      43.870  29.150  72.590  1.00  0.00           H
ATOM   3796  CB  LYS A 890      43.470  31.090  73.640  1.00  0.00           C
ATOM   3797  HB1 LYS A 890      43.560  32.120  73.250  1.00  0.00           H
ATOM   3798  HB2 LYS A 890      44.280  31.040  74.400  1.00  0.00           H
ATOM   3799  CG  LYS A 890      42.170  30.640  74.300  1.00  0.00           C
ATOM   3800  HG1 LYS A 890      42.260  29.530  74.210  1.00  0.00           H
ATOM   3801  HG2 LYS A 890      41.370  31.080  73.680  1.00  0.00           H
ATOM   3802  CD  LYS A 890      42.030  30.970  75.770  1.00  0.00           C
ATOM   3803  HD1 LYS A 890      42.780  30.380  76.340  1.00  0.00           H
ATOM   3804  HD2 LYS A 890      40.990  30.670  76.070  1.00  0.00           H
ATOM   3805  CE  LYS A 890      42.090  32.450  76.060  1.00  0.00           C
ATOM   3806  HE1 LYS A 890      41.340  33.120  75.560  1.00  0.00           H
ATOM   3807  HE2 LYS A 890      43.060  32.900  75.720  1.00  0.00           H
ATOM   3808  NZ  LYS A 890      42.060  32.610  77.480  1.00  0.00           N
ATOM   3809  HZ1 LYS A 890      41.690  33.550  77.690  1.00  0.00           H
ATOM   3810  HZ2 LYS A 890      43.000  32.490  77.920  1.00  0.00           H
ATOM   3811  HZ3 LYS A 890      41.390  31.920  77.890  1.00  0.00           H
ATOM   3812  C   LYS A 890      42.960  30.450  71.260  1.00  0.00           C
ATOM   3813  O   LYS A 890      43.180  31.360  70.450  1.00  0.00           O
ATOM   3814  N   PHE A 891      42.010  29.570  71.080  1.00  0.00           N
ATOM   3815  HN  PHE A 891      41.910  28.780  71.680  1.00  0.00           H
ATOM   3816  CA  PHE A 891      41.170  29.630  69.860  1.00  0.00           C
ATOM   3817  HA  PHE A 891      41.760  29.810  68.970  1.00  0.00           H
ATOM   3818  CB  PHE A 891      40.550  28.250  69.680  1.00  0.00           C
ATOM   3819  HB1 PHE A 891      39.790  28.230  68.870  1.00  0.00           H
ATOM   3820  HB2 PHE A 891      39.990  27.870  70.550  1.00  0.00           H
ATOM   3821  CG  PHE A 891      41.500  27.130  69.150  1.00  0.00           C
ATOM   3822  CD1 PHE A 891      41.950  27.160  67.840  1.00  0.00           C
ATOM   3823  HD1 PHE A 891      41.800  27.990  67.140  1.00  0.00           H
ATOM   3824  CE1 PHE A 891      42.590  26.030  67.320  1.00  0.00           C
ATOM   3825  HE1 PHE A 891      42.820  26.060  66.270  1.00  0.00           H
ATOM   3826  CZ  PHE A 891      42.760  24.870  68.040  1.00  0.00           C
ATOM   3827  HZ  PHE A 891      43.150  23.940  67.650  1.00  0.00           H
ATOM   3828  CD2 PHE A 891      41.790  26.060  69.970  1.00  0.00           C
ATOM   3829  HD2 PHE A 891      41.460  26.010  71.000  1.00  0.00           H
ATOM   3830  CE2 PHE A 891      42.370  24.920  69.420  1.00  0.00           C
ATOM   3831  HE2 PHE A 891      42.570  24.010  69.970  1.00  0.00           H
ATOM   3832  C   PHE A 891      39.970  30.640  69.840  1.00  0.00           C
ATOM   3833  O   PHE A 891      39.220  30.900  68.900  1.00  0.00           O
ATOM   3834  N   GLU A 892      39.700  31.230  71.050  1.00  0.00           N
ATOM   3835  HN  GLU A 892      40.250  30.950  71.840  1.00  0.00           H
ATOM   3836  CA  GLU A 892      38.430  31.880  71.310  1.00  0.00           C
ATOM   3837  HA  GLU A 892      37.690  31.410  70.680  1.00  0.00           H
ATOM   3838  CB  GLU A 892      37.980  31.580  72.790  1.00  0.00           C
ATOM   3839  HB1 GLU A 892      36.990  32.050  72.950  1.00  0.00           H
ATOM   3840  HB2 GLU A 892      38.720  31.950  73.520  1.00  0.00           H
ATOM   3841  CG  GLU A 892      37.770  30.090  73.050  1.00  0.00           C
ATOM   3842  HG1 GLU A 892      38.680  29.500  73.340  1.00  0.00           H
ATOM   3843  HG2 GLU A 892      37.230  29.720  72.160  1.00  0.00           H
ATOM   3844  CD  GLU A 892      36.880  29.840  74.250  1.00  0.00           C
ATOM   3845  OE1 GLU A 892      37.400  29.810  75.410  1.00  0.00           O
ATOM   3846  OE2 GLU A 892      35.670  29.650  74.100  1.00  0.00           O
ATOM   3847  C   GLU A 892      38.490  33.390  71.040  1.00  0.00           C
ATOM   3848  O   GLU A 892      39.510  34.090  71.250  1.00  0.00           O
ATOM   3849  N   PRO A 893      37.360  33.910  70.530  1.00  0.00           N
ATOM   3850  CD  PRO A 893      36.170  33.260  70.010  1.00  0.00           C
ATOM   3851  HD1 PRO A 893      35.640  32.770  70.860  1.00  0.00           H
ATOM   3852  HD2 PRO A 893      36.350  32.530  69.200  1.00  0.00           H
ATOM   3853  CA  PRO A 893      37.150  35.350  70.640  1.00  0.00           C
ATOM   3854  HA  PRO A 893      37.910  35.860  70.060  1.00  0.00           H
ATOM   3855  CB  PRO A 893      35.700  35.580  70.090  1.00  0.00           C
ATOM   3856  HB1 PRO A 893      35.600  36.570  69.600  1.00  0.00           H
ATOM   3857  HB2 PRO A 893      35.000  35.560  70.950  1.00  0.00           H
ATOM   3858  CG  PRO A 893      35.400  34.330  69.220  1.00  0.00           C
ATOM   3859  HG1 PRO A 893      34.330  34.050  69.080  1.00  0.00           H
ATOM   3860  HG2 PRO A 893      35.900  34.450  68.250  1.00  0.00           H
ATOM   3861  C   PRO A 893      37.300  35.880  72.000  1.00  0.00           C
ATOM   3862  O   PRO A 893      36.990  35.200  72.970  1.00  0.00           O
ATOM   3863  N   THR A 894      37.840  37.090  72.110  1.00  0.00           N
ATOM   3864  HN  THR A 894      38.000  37.590  71.270  1.00  0.00           H
ATOM   3865  CA  THR A 894      38.260  37.610  73.410  1.00  0.00           C
ATOM   3866  HA  THR A 894      38.750  36.790  73.920  1.00  0.00           H
ATOM   3867  CB  THR A 894      39.300  38.770  73.210  1.00  0.00           C
ATOM   3868  HB  THR A 894      39.510  39.310  74.160  1.00  0.00           H
ATOM   3869  OG1 THR A 894      38.750  39.660  72.220  1.00  0.00           O
ATOM   3870  HG1 THR A 894      37.800  39.700  72.400  1.00  0.00           H
ATOM   3871  CG2 THR A 894      40.620  38.260  72.590  1.00  0.00           C
ATOM   3872 HG21 THR A 894      41.380  39.070  72.540  1.00  0.00           H
ATOM   3873 HG22 THR A 894      40.490  37.830  71.570  1.00  0.00           H
ATOM   3874 HG23 THR A 894      41.210  37.550  73.210  1.00  0.00           H
ATOM   3875  C   THR A 894      37.130  38.150  74.230  1.00  0.00           C
ATOM   3876  O   THR A 894      37.310  38.270  75.450  1.00  0.00           O
ATOM   3877  N   HSD A 895      35.960  38.370  73.610  1.00  0.00           N
ATOM   3878  HN  HSD A 895      35.950  38.220  72.630  1.00  0.00           H
ATOM   3879  CA  HSD A 895      34.740  38.660  74.330  1.00  0.00           C
ATOM   3880  HA  HSD A 895      34.920  39.390  75.110  1.00  0.00           H
ATOM   3881  CB  HSD A 895      33.680  39.240  73.360  1.00  0.00           C
ATOM   3882  HB1 HSD A 895      33.210  38.380  72.840  1.00  0.00           H
ATOM   3883  HB2 HSD A 895      34.180  39.910  72.630  1.00  0.00           H
ATOM   3884  ND1 HSD A 895      32.360  40.580  75.000  1.00  0.00           N
ATOM   3885  HD1 HSD A 895      33.080  41.080  75.480  1.00  0.00           H
ATOM   3886  CG  HSD A 895      32.420  39.720  73.930  1.00  0.00           C
ATOM   3887  CE1 HSD A 895      31.100  40.960  75.130  1.00  0.00           C
ATOM   3888  HE1 HSD A 895      30.780  41.680  75.890  1.00  0.00           H
ATOM   3889  NE2 HSD A 895      30.300  40.390  74.170  1.00  0.00           N
ATOM   3890  CD2 HSD A 895      31.170  39.640  73.390  1.00  0.00           C
ATOM   3891  HD2 HSD A 895      30.860  38.950  72.620  1.00  0.00           H
ATOM   3892  C   HSD A 895      34.150  37.370  75.030  1.00  0.00           C
ATOM   3893  O   HSD A 895      33.830  36.370  74.340  1.00  0.00           O
ATOM   3894  N   PRO A 896      33.960  37.250  76.330  1.00  0.00           N
ATOM   3895  CD  PRO A 896      34.280  38.270  77.260  1.00  0.00           C
ATOM   3896  HD1 PRO A 896      33.580  39.090  77.030  1.00  0.00           H
ATOM   3897  HD2 PRO A 896      35.340  38.540  77.200  1.00  0.00           H
ATOM   3898  CA  PRO A 896      33.600  36.010  76.960  1.00  0.00           C
ATOM   3899  HA  PRO A 896      34.230  35.220  76.590  1.00  0.00           H
ATOM   3900  CB  PRO A 896      34.040  36.100  78.470  1.00  0.00           C
ATOM   3901  HB1 PRO A 896      35.110  35.830  78.590  1.00  0.00           H
ATOM   3902  HB2 PRO A 896      33.550  35.510  79.270  1.00  0.00           H
ATOM   3903  CG  PRO A 896      33.910  37.670  78.640  1.00  0.00           C
ATOM   3904  HG1 PRO A 896      32.850  37.960  78.750  1.00  0.00           H
ATOM   3905  HG2 PRO A 896      34.550  38.010  79.480  1.00  0.00           H
ATOM   3906  C   PRO A 896      32.180  35.620  76.900  1.00  0.00           C
ATOM   3907  O   PRO A 896      31.840  34.480  77.200  1.00  0.00           O
ATOM   3908  N   GLU A 897      31.290  36.520  76.520  1.00  0.00           N
ATOM   3909  HN  GLU A 897      31.640  37.450  76.470  1.00  0.00           H
ATOM   3910  CA  GLU A 897      29.770  36.310  76.350  1.00  0.00           C
ATOM   3911  HA  GLU A 897      29.540  35.340  76.740  1.00  0.00           H
ATOM   3912  CB  GLU A 897      29.060  37.420  77.090  1.00  0.00           C
ATOM   3913  HB1 GLU A 897      27.970  37.290  76.930  1.00  0.00           H
ATOM   3914  HB2 GLU A 897      29.440  38.360  76.630  1.00  0.00           H
ATOM   3915  CG  GLU A 897      29.380  37.530  78.530  1.00  0.00           C
ATOM   3916  HG1 GLU A 897      30.470  37.600  78.680  1.00  0.00           H
ATOM   3917  HG2 GLU A 897      29.000  36.670  79.130  1.00  0.00           H
ATOM   3918  CD  GLU A 897      28.600  38.730  79.050  1.00  0.00           C
ATOM   3919  OE1 GLU A 897      27.310  38.680  78.970  1.00  0.00           O
ATOM   3920  OE2 GLU A 897      29.170  39.700  79.480  1.00  0.00           O
ATOM   3921  C   GLU A 897      29.500  36.310  74.910  1.00  0.00           C
ATOM   3922  O   GLU A 897      28.360  36.480  74.620  1.00  0.00           O
ATOM   3923  N   ARG A 898      30.500  36.250  74.000  1.00  0.00           N
ATOM   3924  HN  ARG A 898      31.430  36.060  74.310  1.00  0.00           H
ATOM   3925  CA  ARG A 898      30.300  36.260  72.560  1.00  0.00           C
ATOM   3926  HA  ARG A 898      29.850  37.220  72.320  1.00  0.00           H
ATOM   3927  CB  ARG A 898      31.650  35.950  71.850  1.00  0.00           C
ATOM   3928  HB1 ARG A 898      31.950  34.890  71.960  1.00  0.00           H
ATOM   3929  HB2 ARG A 898      32.490  36.500  72.330  1.00  0.00           H
ATOM   3930  CG  ARG A 898      31.930  36.420  70.390  1.00  0.00           C
ATOM   3931  HG1 ARG A 898      32.990  36.340  70.100  1.00  0.00           H
ATOM   3932  HG2 ARG A 898      31.510  37.440  70.380  1.00  0.00           H
ATOM   3933  CD  ARG A 898      31.200  35.540  69.360  1.00  0.00           C
ATOM   3934  HD1 ARG A 898      30.260  36.080  69.170  1.00  0.00           H
ATOM   3935  HD2 ARG A 898      31.060  34.490  69.720  1.00  0.00           H
ATOM   3936  NE  ARG A 898      31.980  35.540  68.120  1.00  0.00           N
ATOM   3937  HE  ARG A 898      32.890  35.940  68.030  1.00  0.00           H
ATOM   3938  CZ  ARG A 898      31.520  35.120  66.970  1.00  0.00           C
ATOM   3939  NH1 ARG A 898      30.330  34.620  66.770  1.00  0.00           N
ATOM   3940 HH11 ARG A 898      29.710  34.480  67.530  1.00  0.00           H
ATOM   3941 HH12 ARG A 898      30.130  34.100  65.930  1.00  0.00           H
ATOM   3942  NH2 ARG A 898      32.220  35.390  65.850  1.00  0.00           N
ATOM   3943 HH21 ARG A 898      33.060  35.910  65.960  1.00  0.00           H
ATOM   3944 HH22 ARG A 898      31.930  35.120  64.930  1.00  0.00           H
ATOM   3945  C   ARG A 898      29.190  35.270  72.130  1.00  0.00           C
ATOM   3946  O   ARG A 898      29.130  34.170  72.680  1.00  0.00           O
ATOM   3947  N   GLY A 899      28.310  35.700  71.190  1.00  0.00           N
ATOM   3948  HN  GLY A 899      28.310  36.640  70.860  1.00  0.00           H
ATOM   3949  CA  GLY A 899      27.250  34.790  70.660  1.00  0.00           C
ATOM   3950  HA1 GLY A 899      26.650  35.380  69.980  1.00  0.00           H
ATOM   3951  HA2 GLY A 899      26.730  34.300  71.460  1.00  0.00           H
ATOM   3952  C   GLY A 899      27.810  33.660  69.830  1.00  0.00           C
ATOM   3953  O   GLY A 899      28.690  33.770  69.040  1.00  0.00           O
ATOM   3954  N   TRP A 900      27.150  32.480  70.050  1.00  0.00           N
ATOM   3955  HN  TRP A 900      26.310  32.430  70.580  1.00  0.00           H
ATOM   3956  CA  TRP A 900      27.700  31.200  69.520  1.00  0.00           C
ATOM   3957  HA  TRP A 900      28.770  31.280  69.680  1.00  0.00           H
ATOM   3958  CB  TRP A 900      27.210  29.990  70.350  1.00  0.00           C
ATOM   3959  HB1 TRP A 900      26.100  29.990  70.400  1.00  0.00           H
ATOM   3960  HB2 TRP A 900      27.540  30.220  71.390  1.00  0.00           H
ATOM   3961  CG  TRP A 900      27.640  28.590  69.960  1.00  0.00           C
ATOM   3962  CD1 TRP A 900      26.890  27.620  69.340  1.00  0.00           C
ATOM   3963  HD1 TRP A 900      25.820  27.520  69.480  1.00  0.00           H
ATOM   3964  NE1 TRP A 900      27.640  26.710  68.760  1.00  0.00           N
ATOM   3965  HE1 TRP A 900      27.530  25.810  68.390  1.00  0.00           H
ATOM   3966  CE2 TRP A 900      29.000  27.000  69.010  1.00  0.00           C
ATOM   3967  CD2 TRP A 900      28.990  28.150  69.820  1.00  0.00           C
ATOM   3968  CE3 TRP A 900      30.280  28.730  70.120  1.00  0.00           C
ATOM   3969  HE3 TRP A 900      30.240  29.670  70.660  1.00  0.00           H
ATOM   3970  CZ3 TRP A 900      31.490  28.040  69.800  1.00  0.00           C
ATOM   3971  HZ3 TRP A 900      32.450  28.430  70.100  1.00  0.00           H
ATOM   3972  CZ2 TRP A 900      30.120  26.360  68.570  1.00  0.00           C
ATOM   3973  HZ2 TRP A 900      30.120  25.540  67.870  1.00  0.00           H
ATOM   3974  CH2 TRP A 900      31.410  26.880  68.990  1.00  0.00           C
ATOM   3975  HH2 TRP A 900      32.320  26.420  68.640  1.00  0.00           H
ATOM   3976  C   TRP A 900      27.460  31.110  68.000  1.00  0.00           C
ATOM   3977  O   TRP A 900      26.390  30.710  67.580  1.00  0.00           O
ATOM   3978  N   ILE A 901      28.460  31.510  67.210  1.00  0.00           N
ATOM   3979  HN  ILE A 901      29.270  31.870  67.660  1.00  0.00           H
ATOM   3980  CA  ILE A 901      28.460  31.460  65.770  1.00  0.00           C
ATOM   3981  HA  ILE A 901      29.480  31.470  65.420  1.00  0.00           H
ATOM   3982  CB  ILE A 901      27.860  30.230  65.000  1.00  0.00           C
ATOM   3983  HB  ILE A 901      26.760  30.200  65.120  1.00  0.00           H
ATOM   3984  CG2 ILE A 901      28.220  30.300  63.510  1.00  0.00           C
ATOM   3985 HG21 ILE A 901      27.900  29.330  63.060  1.00  0.00           H
ATOM   3986 HG22 ILE A 901      29.290  30.540  63.340  1.00  0.00           H
ATOM   3987 HG23 ILE A 901      27.520  31.020  63.010  1.00  0.00           H
ATOM   3988  CG1 ILE A 901      28.350  28.910  65.620  1.00  0.00           C
ATOM   3989 HG11 ILE A 901      27.690  28.160  65.120  1.00  0.00           H
ATOM   3990 HG12 ILE A 901      28.060  28.850  66.690  1.00  0.00           H
ATOM   3991  CD  ILE A 901      29.750  28.490  65.410  1.00  0.00           C
ATOM   3992  HD1 ILE A 901      29.950  28.360  64.320  1.00  0.00           H
ATOM   3993  HD2 ILE A 901      29.950  27.580  66.000  1.00  0.00           H
ATOM   3994  HD3 ILE A 901      30.410  29.290  65.820  1.00  0.00           H
ATOM   3995  C   ILE A 901      27.830  32.780  65.280  1.00  0.00           C
ATOM   3996  O   ILE A 901      28.360  33.560  64.510  1.00  0.00           O
ATOM   3997  N   ILE A 902      26.610  33.070  65.790  1.00  0.00           N
ATOM   3998  HN  ILE A 902      26.210  32.440  66.460  1.00  0.00           H
ATOM   3999  CA  ILE A 902      25.650  33.990  65.160  1.00  0.00           C
ATOM   4000  HA  ILE A 902      25.980  34.250  64.160  1.00  0.00           H
ATOM   4001  CB  ILE A 902      24.180  33.470  65.040  1.00  0.00           C
ATOM   4002  HB  ILE A 902      23.780  33.550  66.070  1.00  0.00           H
ATOM   4003  CG2 ILE A 902      23.340  34.480  64.330  1.00  0.00           C
ATOM   4004 HG21 ILE A 902      23.420  35.400  64.950  1.00  0.00           H
ATOM   4005 HG22 ILE A 902      22.340  34.050  64.130  1.00  0.00           H
ATOM   4006 HG23 ILE A 902      23.770  34.730  63.330  1.00  0.00           H
ATOM   4007  CG1 ILE A 902      24.050  32.070  64.470  1.00  0.00           C
ATOM   4008 HG11 ILE A 902      23.020  31.650  64.490  1.00  0.00           H
ATOM   4009 HG12 ILE A 902      24.560  31.350  65.160  1.00  0.00           H
ATOM   4010  CD  ILE A 902      24.630  31.970  63.030  1.00  0.00           C
ATOM   4011  HD1 ILE A 902      24.870  30.900  62.840  1.00  0.00           H
ATOM   4012  HD2 ILE A 902      25.600  32.510  63.060  1.00  0.00           H
ATOM   4013  HD3 ILE A 902      23.940  32.450  62.310  1.00  0.00           H
ATOM   4014  C   ILE A 902      25.830  35.260  65.940  1.00  0.00           C
ATOM   4015  O   ILE A 902      25.780  35.210  67.150  1.00  0.00           O
ATOM   4016  N   SER A 903      26.110  36.400  65.280  1.00  0.00           N
ATOM   4017  HN  SER A 903      26.270  36.220  64.310  1.00  0.00           H
ATOM   4018  CA  SER A 903      26.080  37.780  65.820  1.00  0.00           C
ATOM   4019  HA  SER A 903      26.790  37.880  66.620  1.00  0.00           H
ATOM   4020  CB  SER A 903      26.710  38.710  64.710  1.00  0.00           C
ATOM   4021  HB1 SER A 903      26.190  38.650  63.720  1.00  0.00           H
ATOM   4022  HB2 SER A 903      27.750  38.380  64.530  1.00  0.00           H
ATOM   4023  OG  SER A 903      26.950  40.000  65.240  1.00  0.00           O
ATOM   4024  HG1 SER A 903      26.940  40.680  64.550  1.00  0.00           H
ATOM   4025  C   SER A 903      24.700  38.240  66.310  1.00  0.00           C
ATOM   4026  O   SER A 903      23.710  37.960  65.690  1.00  0.00           O
ATOM   4027  N   PRO A 904      24.650  38.890  67.420  1.00  0.00           N
ATOM   4028  CD  PRO A 904      25.600  38.890  68.570  1.00  0.00           C
ATOM   4029  HD1 PRO A 904      26.370  39.630  68.270  1.00  0.00           H
ATOM   4030  HD2 PRO A 904      25.980  37.870  68.770  1.00  0.00           H
ATOM   4031  CA  PRO A 904      23.420  39.670  67.780  1.00  0.00           C
ATOM   4032  HA  PRO A 904      22.660  38.940  68.030  1.00  0.00           H
ATOM   4033  CB  PRO A 904      23.920  40.430  69.010  1.00  0.00           C
ATOM   4034  HB1 PRO A 904      23.130  40.870  69.670  1.00  0.00           H
ATOM   4035  HB2 PRO A 904      24.660  41.210  68.730  1.00  0.00           H
ATOM   4036  CG  PRO A 904      24.740  39.340  69.660  1.00  0.00           C
ATOM   4037  HG1 PRO A 904      25.280  39.710  70.570  1.00  0.00           H
ATOM   4038  HG2 PRO A 904      24.090  38.550  70.090  1.00  0.00           H
ATOM   4039  C   PRO A 904      22.860  40.590  66.700  1.00  0.00           C
ATOM   4040  O   PRO A 904      23.470  41.360  65.970  1.00  0.00           O
ATOM   4041  N   LEU A 905      21.520  40.510  66.530  1.00  0.00           N
ATOM   4042  HN  LEU A 905      20.970  39.810  66.950  1.00  0.00           H
ATOM   4043  CA  LEU A 905      20.720  41.300  65.620  1.00  0.00           C
ATOM   4044  HA  LEU A 905      20.960  42.350  65.610  1.00  0.00           H
ATOM   4045  CB  LEU A 905      20.950  40.650  64.180  1.00  0.00           C
ATOM   4046  HB1 LEU A 905      20.670  39.580  64.160  1.00  0.00           H
ATOM   4047  HB2 LEU A 905      22.050  40.640  64.000  1.00  0.00           H
ATOM   4048  CG  LEU A 905      20.200  41.430  62.970  1.00  0.00           C
ATOM   4049  HG  LEU A 905      19.100  41.310  62.950  1.00  0.00           H
ATOM   4050  CD1 LEU A 905      20.530  42.890  63.050  1.00  0.00           C
ATOM   4051 HD11 LEU A 905      20.370  43.460  64.000  1.00  0.00           H
ATOM   4052 HD12 LEU A 905      19.930  43.480  62.330  1.00  0.00           H
ATOM   4053 HD13 LEU A 905      21.600  42.990  62.740  1.00  0.00           H
ATOM   4054  CD2 LEU A 905      20.800  40.860  61.670  1.00  0.00           C
ATOM   4055 HD21 LEU A 905      21.900  41.030  61.670  1.00  0.00           H
ATOM   4056 HD22 LEU A 905      20.410  41.470  60.820  1.00  0.00           H
ATOM   4057 HD23 LEU A 905      20.610  39.770  61.590  1.00  0.00           H
ATOM   4058  C   LEU A 905      19.240  41.220  65.940  1.00  0.00           C
ATOM   4059  O   LEU A 905      18.780  40.260  66.540  1.00  0.00           O
ATOM   4060  N   GLY A 906      18.520  42.310  65.620  1.00  0.00           N
ATOM   4061  HN  GLY A 906      18.870  43.090  65.120  1.00  0.00           H
ATOM   4062  CA  GLY A 906      17.060  42.390  65.750  1.00  0.00           C
ATOM   4063  HA1 GLY A 906      16.600  41.500  66.130  1.00  0.00           H
ATOM   4064  HA2 GLY A 906      16.690  42.660  64.770  1.00  0.00           H
ATOM   4065  C   GLY A 906      16.630  43.610  66.580  1.00  0.00           C
ATOM   4066  O   GLY A 906      15.480  43.700  66.860  1.00  0.00           O
ATOM   4067  N   ASP A 907      17.560  44.460  67.070  1.00  0.00           N
ATOM   4068  HN  ASP A 907      18.550  44.400  66.960  1.00  0.00           H
ATOM   4069  CA  ASP A 907      17.280  45.420  68.170  1.00  0.00           C
ATOM   4070  HA  ASP A 907      16.380  45.100  68.670  1.00  0.00           H
ATOM   4071  CB  ASP A 907      18.420  45.380  69.180  1.00  0.00           C
ATOM   4072  HB1 ASP A 907      18.280  46.180  69.940  1.00  0.00           H
ATOM   4073  HB2 ASP A 907      19.390  45.530  68.680  1.00  0.00           H
ATOM   4074  CG  ASP A 907      18.400  44.160  70.130  1.00  0.00           C
ATOM   4075  OD1 ASP A 907      17.440  43.390  70.280  1.00  0.00           O
ATOM   4076  OD2 ASP A 907      19.340  44.080  70.970  1.00  0.00           O
ATOM   4077  C   ASP A 907      17.040  46.820  67.720  1.00  0.00           C
ATOM   4078  O   ASP A 907      17.210  47.840  68.420  1.00  0.00           O
ATOM   4079  N   ASN A 908      16.670  46.980  66.420  1.00  0.00           N
ATOM   4080  HN  ASN A 908      16.400  46.200  65.860  1.00  0.00           H
ATOM   4081  CA  ASN A 908      16.620  48.290  65.760  1.00  0.00           C
ATOM   4082  HA  ASN A 908      16.880  49.100  66.440  1.00  0.00           H
ATOM   4083  CB  ASN A 908      17.730  48.540  64.700  1.00  0.00           C
ATOM   4084  HB1 ASN A 908      17.850  49.540  64.250  1.00  0.00           H
ATOM   4085  HB2 ASN A 908      17.440  47.910  63.830  1.00  0.00           H
ATOM   4086  CG  ASN A 908      18.970  48.010  65.240  1.00  0.00           C
ATOM   4087  OD1 ASN A 908      19.460  46.970  64.840  1.00  0.00           O
ATOM   4088  ND2 ASN A 908      19.500  48.760  66.260  1.00  0.00           N
ATOM   4089 HD21 ASN A 908      20.410  48.520  66.610  1.00  0.00           H
ATOM   4090 HD22 ASN A 908      18.890  49.400  66.720  1.00  0.00           H
ATOM   4091  C   ASN A 908      15.200  48.470  65.240  1.00  0.00           C
ATOM   4092  O   ASN A 908      14.700  47.570  64.540  1.00  0.00           O
ATOM   4093  N   PRO A 909      14.460  49.530  65.520  1.00  0.00           N
ATOM   4094  CD  PRO A 909      14.680  50.330  66.690  1.00  0.00           C
ATOM   4095  HD1 PRO A 909      15.620  50.880  66.450  1.00  0.00           H
ATOM   4096  HD2 PRO A 909      14.840  49.710  67.600  1.00  0.00           H
ATOM   4097  CA  PRO A 909      13.380  50.070  64.680  1.00  0.00           C
ATOM   4098  HA  PRO A 909      12.640  49.300  64.750  1.00  0.00           H
ATOM   4099  CB  PRO A 909      12.900  51.330  65.290  1.00  0.00           C
ATOM   4100  HB1 PRO A 909      11.860  51.600  65.020  1.00  0.00           H
ATOM   4101  HB2 PRO A 909      13.490  52.230  64.960  1.00  0.00           H
ATOM   4102  CG  PRO A 909      13.350  51.160  66.730  1.00  0.00           C
ATOM   4103  HG1 PRO A 909      13.470  52.150  67.200  1.00  0.00           H
ATOM   4104  HG2 PRO A 909      12.610  50.570  67.350  1.00  0.00           H
ATOM   4105  C   PRO A 909      13.690  50.290  63.210  1.00  0.00           C
ATOM   4106  O   PRO A 909      14.880  50.530  62.920  1.00  0.00           O
ATOM   4107  N   TRP A 910      12.640  50.080  62.390  1.00  0.00           N
ATOM   4108  HN  TRP A 910      11.920  49.480  62.710  1.00  0.00           H
ATOM   4109  CA  TRP A 910      12.730  50.270  60.980  1.00  0.00           C
ATOM   4110  HA  TRP A 910      13.510  49.630  60.600  1.00  0.00           H
ATOM   4111  CB  TRP A 910      11.380  49.950  60.280  1.00  0.00           C
ATOM   4112  HB1 TRP A 910      11.100  48.970  60.710  1.00  0.00           H
ATOM   4113  HB2 TRP A 910      11.540  49.850  59.180  1.00  0.00           H
ATOM   4114  CG  TRP A 910      10.170  50.790  60.370  1.00  0.00           C
ATOM   4115  CD1 TRP A 910       9.160  50.620  61.250  1.00  0.00           C
ATOM   4116  HD1 TRP A 910       9.080  49.800  61.950  1.00  0.00           H
ATOM   4117  NE1 TRP A 910       8.200  51.570  61.140  1.00  0.00           N
ATOM   4118  HE1 TRP A 910       7.270  51.540  61.420  1.00  0.00           H
ATOM   4119  CE2 TRP A 910       8.560  52.450  60.160  1.00  0.00           C
ATOM   4120  CD2 TRP A 910       9.750  51.940  59.550  1.00  0.00           C
ATOM   4121  CE3 TRP A 910      10.300  52.640  58.480  1.00  0.00           C
ATOM   4122  HE3 TRP A 910      11.260  52.390  58.070  1.00  0.00           H
ATOM   4123  CZ3 TRP A 910       9.760  53.870  58.060  1.00  0.00           C
ATOM   4124  HZ3 TRP A 910      10.300  54.410  57.290  1.00  0.00           H
ATOM   4125  CZ2 TRP A 910       7.940  53.610  59.590  1.00  0.00           C
ATOM   4126  HZ2 TRP A 910       7.010  54.020  59.950  1.00  0.00           H
ATOM   4127  CH2 TRP A 910       8.530  54.270  58.560  1.00  0.00           C
ATOM   4128  HH2 TRP A 910       8.010  55.120  58.150  1.00  0.00           H
ATOM   4129  C   TRP A 910      13.110  51.700  60.580  1.00  0.00           C
ATOM   4130  O   TRP A 910      13.860  51.870  59.620  1.00  0.00           O
ATOM   4131  N   TRP A 911      12.660  52.800  61.280  1.00  0.00           N
ATOM   4132  HN  TRP A 911      12.090  52.710  62.090  1.00  0.00           H
ATOM   4133  CA  TRP A 911      13.110  54.140  61.070  1.00  0.00           C
ATOM   4134  HA  TRP A 911      12.990  54.440  60.040  1.00  0.00           H
ATOM   4135  CB  TRP A 911      12.260  55.090  61.900  1.00  0.00           C
ATOM   4136  HB1 TRP A 911      12.600  54.840  62.940  1.00  0.00           H
ATOM   4137  HB2 TRP A 911      11.160  54.930  61.850  1.00  0.00           H
ATOM   4138  CG  TRP A 911      12.650  56.500  61.770  1.00  0.00           C
ATOM   4139  CD1 TRP A 911      13.220  57.220  62.790  1.00  0.00           C
ATOM   4140  HD1 TRP A 911      13.380  57.010  63.830  1.00  0.00           H
ATOM   4141  NE1 TRP A 911      13.450  58.570  62.350  1.00  0.00           N
ATOM   4142  HE1 TRP A 911      13.910  59.300  62.820  1.00  0.00           H
ATOM   4143  CE2 TRP A 911      13.060  58.650  61.030  1.00  0.00           C
ATOM   4144  CD2 TRP A 911      12.490  57.360  60.690  1.00  0.00           C
ATOM   4145  CE3 TRP A 911      12.050  57.210  59.380  1.00  0.00           C
ATOM   4146  HE3 TRP A 911      11.460  56.320  59.270  1.00  0.00           H
ATOM   4147  CZ3 TRP A 911      12.040  58.260  58.480  1.00  0.00           C
ATOM   4148  HZ3 TRP A 911      11.720  58.080  57.460  1.00  0.00           H
ATOM   4149  CZ2 TRP A 911      13.080  59.760  60.100  1.00  0.00           C
ATOM   4150  HZ2 TRP A 911      13.550  60.690  60.400  1.00  0.00           H
ATOM   4151  CH2 TRP A 911      12.550  59.480  58.800  1.00  0.00           C
ATOM   4152  HH2 TRP A 911      12.610  60.290  58.090  1.00  0.00           H
ATOM   4153  C   TRP A 911      14.610  54.210  61.250  1.00  0.00           C
ATOM   4154  O   TRP A 911      15.420  54.700  60.410  1.00  0.00           O
ATOM   4155  N   THR A 912      15.120  53.590  62.320  1.00  0.00           N
ATOM   4156  HN  THR A 912      14.560  53.100  62.970  1.00  0.00           H
ATOM   4157  CA  THR A 912      16.600  53.470  62.610  1.00  0.00           C
ATOM   4158  HA  THR A 912      17.080  54.450  62.580  1.00  0.00           H
ATOM   4159  CB  THR A 912      16.790  52.850  63.960  1.00  0.00           C
ATOM   4160  HB  THR A 912      16.560  51.760  63.950  1.00  0.00           H
ATOM   4161  OG1 THR A 912      15.880  53.400  64.880  1.00  0.00           O
ATOM   4162  HG1 THR A 912      16.010  54.350  64.790  1.00  0.00           H
ATOM   4163  CG2 THR A 912      18.190  53.100  64.620  1.00  0.00           C
ATOM   4164 HG21 THR A 912      18.150  52.540  65.570  1.00  0.00           H
ATOM   4165 HG22 THR A 912      18.200  54.170  64.890  1.00  0.00           H
ATOM   4166 HG23 THR A 912      19.130  52.790  64.120  1.00  0.00           H
ATOM   4167  C   THR A 912      17.390  52.700  61.570  1.00  0.00           C
ATOM   4168  O   THR A 912      18.560  52.990  61.300  1.00  0.00           O
ATOM   4169  N   LEU A 913      16.770  51.660  60.890  1.00  0.00           N
ATOM   4170  HN  LEU A 913      15.860  51.380  61.170  1.00  0.00           H
ATOM   4171  CA  LEU A 913      17.400  50.950  59.790  1.00  0.00           C
ATOM   4172  HA  LEU A 913      18.390  50.630  60.100  1.00  0.00           H
ATOM   4173  CB  LEU A 913      16.690  49.610  59.310  1.00  0.00           C
ATOM   4174  HB1 LEU A 913      17.290  49.100  58.540  1.00  0.00           H
ATOM   4175  HB2 LEU A 913      15.660  49.780  58.920  1.00  0.00           H
ATOM   4176  CG  LEU A 913      16.600  48.520  60.420  1.00  0.00           C
ATOM   4177  HG  LEU A 913      16.040  49.040  61.220  1.00  0.00           H
ATOM   4178  CD1 LEU A 913      15.780  47.320  59.960  1.00  0.00           C
ATOM   4179 HD11 LEU A 913      16.060  46.800  59.010  1.00  0.00           H
ATOM   4180 HD12 LEU A 913      14.740  47.680  59.770  1.00  0.00           H
ATOM   4181 HD13 LEU A 913      15.910  46.460  60.660  1.00  0.00           H
ATOM   4182  CD2 LEU A 913      18.010  48.090  60.900  1.00  0.00           C
ATOM   4183 HD21 LEU A 913      18.340  49.020  61.410  1.00  0.00           H
ATOM   4184 HD22 LEU A 913      18.650  47.950  60.000  1.00  0.00           H
ATOM   4185 HD23 LEU A 913      17.970  47.150  61.490  1.00  0.00           H
ATOM   4186  C   LEU A 913      17.640  51.930  58.580  1.00  0.00           C
ATOM   4187  O   LEU A 913      18.770  51.930  58.040  1.00  0.00           O
ATOM   4188  N   LEU A 914      16.590  52.670  58.110  1.00  0.00           N
ATOM   4189  HN  LEU A 914      15.670  52.540  58.490  1.00  0.00           H
ATOM   4190  CA  LEU A 914      16.610  53.720  57.140  1.00  0.00           C
ATOM   4191  HA  LEU A 914      16.940  53.190  56.250  1.00  0.00           H
ATOM   4192  CB  LEU A 914      15.290  54.420  56.970  1.00  0.00           C
ATOM   4193  HB1 LEU A 914      15.280  55.380  56.410  1.00  0.00           H
ATOM   4194  HB2 LEU A 914      15.030  54.580  58.030  1.00  0.00           H
ATOM   4195  CG  LEU A 914      14.150  53.580  56.320  1.00  0.00           C
ATOM   4196  HG  LEU A 914      13.940  52.850  57.130  1.00  0.00           H
ATOM   4197  CD1 LEU A 914      12.950  54.480  56.120  1.00  0.00           C
ATOM   4198 HD11 LEU A 914      12.800  55.060  57.070  1.00  0.00           H
ATOM   4199 HD12 LEU A 914      12.040  53.930  55.810  1.00  0.00           H
ATOM   4200 HD13 LEU A 914      13.150  55.220  55.330  1.00  0.00           H
ATOM   4201  CD2 LEU A 914      14.710  52.910  55.010  1.00  0.00           C
ATOM   4202 HD21 LEU A 914      15.250  53.600  54.350  1.00  0.00           H
ATOM   4203 HD22 LEU A 914      13.880  52.560  54.350  1.00  0.00           H
ATOM   4204 HD23 LEU A 914      15.200  51.960  55.310  1.00  0.00           H
ATOM   4205  C   LEU A 914      17.780  54.700  57.390  1.00  0.00           C
ATOM   4206  O   LEU A 914      18.480  55.060  56.400  1.00  0.00           O
ATOM   4207  N   ILE A 915      17.920  55.280  58.630  1.00  0.00           N
ATOM   4208  HN  ILE A 915      17.220  55.010  59.280  1.00  0.00           H
ATOM   4209  CA  ILE A 915      18.990  56.090  59.070  1.00  0.00           C
ATOM   4210  HA  ILE A 915      19.060  56.810  58.270  1.00  0.00           H
ATOM   4211  CB  ILE A 915      18.840  56.700  60.430  1.00  0.00           C
ATOM   4212  HB  ILE A 915      18.760  55.800  61.070  1.00  0.00           H
ATOM   4213  CG2 ILE A 915      20.080  57.530  60.840  1.00  0.00           C
ATOM   4214 HG21 ILE A 915      20.980  56.940  61.100  1.00  0.00           H
ATOM   4215 HG22 ILE A 915      19.750  58.070  61.760  1.00  0.00           H
ATOM   4216 HG23 ILE A 915      20.340  58.270  60.060  1.00  0.00           H
ATOM   4217  CG1 ILE A 915      17.550  57.530  60.590  1.00  0.00           C
ATOM   4218 HG11 ILE A 915      16.740  57.030  60.020  1.00  0.00           H
ATOM   4219 HG12 ILE A 915      17.790  58.530  60.190  1.00  0.00           H
ATOM   4220  CD  ILE A 915      17.060  57.470  61.970  1.00  0.00           C
ATOM   4221  HD1 ILE A 915      17.640  58.240  62.510  1.00  0.00           H
ATOM   4222  HD2 ILE A 915      17.290  56.520  62.490  1.00  0.00           H
ATOM   4223  HD3 ILE A 915      15.970  57.670  62.040  1.00  0.00           H
ATOM   4224  C   ILE A 915      20.290  55.340  58.940  1.00  0.00           C
ATOM   4225  O   ILE A 915      21.300  55.900  58.440  1.00  0.00           O
ATOM   4226  N   ALA A 916      20.320  54.030  59.300  1.00  0.00           N
ATOM   4227  HN  ALA A 916      19.590  53.640  59.850  1.00  0.00           H
ATOM   4228  CA  ALA A 916      21.500  53.210  59.300  1.00  0.00           C
ATOM   4229  HA  ALA A 916      22.330  53.780  59.690  1.00  0.00           H
ATOM   4230  CB  ALA A 916      21.310  51.840  59.980  1.00  0.00           C
ATOM   4231  HB1 ALA A 916      20.500  51.260  59.500  1.00  0.00           H
ATOM   4232  HB2 ALA A 916      21.110  52.070  61.050  1.00  0.00           H
ATOM   4233  HB3 ALA A 916      22.210  51.200  59.860  1.00  0.00           H
ATOM   4234  C   ALA A 916      21.880  52.850  57.860  1.00  0.00           C
ATOM   4235  O   ALA A 916      23.000  52.390  57.550  1.00  0.00           O
ATOM   4236  N   ALA A 917      21.070  53.040  56.920  1.00  0.00           N
ATOM   4237  HN  ALA A 917      20.110  53.250  57.040  1.00  0.00           H
ATOM   4238  CA  ALA A 917      21.370  53.020  55.520  1.00  0.00           C
ATOM   4239  HA  ALA A 917      21.700  52.010  55.340  1.00  0.00           H
ATOM   4240  CB  ALA A 917      20.160  53.130  54.600  1.00  0.00           C
ATOM   4241  HB1 ALA A 917      19.360  52.470  54.980  1.00  0.00           H
ATOM   4242  HB2 ALA A 917      20.340  52.810  53.550  1.00  0.00           H
ATOM   4243  HB3 ALA A 917      19.740  54.160  54.540  1.00  0.00           H
ATOM   4244  C   ALA A 917      22.280  54.010  55.000  1.00  0.00           C
ATOM   4245  O   ALA A 917      23.070  53.730  54.100  1.00  0.00           O
ATOM   4246  N   ILE A 918      22.370  55.180  55.650  1.00  0.00           N
ATOM   4247  HN  ILE A 918      21.760  55.250  56.440  1.00  0.00           H
ATOM   4248  CA  ILE A 918      23.380  56.190  55.330  1.00  0.00           C
ATOM   4249  HA  ILE A 918      23.290  56.250  54.250  1.00  0.00           H
ATOM   4250  CB  ILE A 918      23.050  57.570  55.840  1.00  0.00           C
ATOM   4251  HB  ILE A 918      23.030  57.550  56.950  1.00  0.00           H
ATOM   4252  CG2 ILE A 918      24.060  58.680  55.360  1.00  0.00           C
ATOM   4253 HG21 ILE A 918      23.820  59.680  55.760  1.00  0.00           H
ATOM   4254 HG22 ILE A 918      24.040  58.800  54.250  1.00  0.00           H
ATOM   4255 HG23 ILE A 918      25.120  58.440  55.590  1.00  0.00           H
ATOM   4256  CG1 ILE A 918      21.630  58.000  55.400  1.00  0.00           C
ATOM   4257 HG11 ILE A 918      21.620  59.090  55.600  1.00  0.00           H
ATOM   4258 HG12 ILE A 918      20.870  57.570  56.080  1.00  0.00           H
ATOM   4259  CD  ILE A 918      21.320  57.690  53.940  1.00  0.00           C
ATOM   4260  HD1 ILE A 918      21.990  58.270  53.280  1.00  0.00           H
ATOM   4261  HD2 ILE A 918      20.300  58.080  53.740  1.00  0.00           H
ATOM   4262  HD3 ILE A 918      21.290  56.620  53.700  1.00  0.00           H
ATOM   4263  C   ILE A 918      24.820  55.780  55.520  1.00  0.00           C
ATOM   4264  O   ILE A 918      25.580  55.970  54.570  1.00  0.00           O
ATOM   4265  N   PRO A 919      25.340  55.250  56.660  1.00  0.00           N
ATOM   4266  CD  PRO A 919      24.750  55.370  58.000  1.00  0.00           C
ATOM   4267  HD1 PRO A 919      23.660  55.120  58.000  1.00  0.00           H
ATOM   4268  HD2 PRO A 919      24.860  56.400  58.380  1.00  0.00           H
ATOM   4269  CA  PRO A 919      26.730  54.990  56.670  1.00  0.00           C
ATOM   4270  HA  PRO A 919      27.300  55.880  56.450  1.00  0.00           H
ATOM   4271  CB  PRO A 919      26.990  54.820  58.200  1.00  0.00           C
ATOM   4272  HB1 PRO A 919      27.220  55.810  58.650  1.00  0.00           H
ATOM   4273  HB2 PRO A 919      27.690  54.050  58.590  1.00  0.00           H
ATOM   4274  CG  PRO A 919      25.590  54.340  58.780  1.00  0.00           C
ATOM   4275  HG1 PRO A 919      25.380  53.270  58.550  1.00  0.00           H
ATOM   4276  HG2 PRO A 919      25.500  54.460  59.890  1.00  0.00           H
ATOM   4277  C   PRO A 919      27.140  53.780  55.820  1.00  0.00           C
ATOM   4278  O   PRO A 919      28.280  53.740  55.410  1.00  0.00           O
ATOM   4279  N   ALA A 920      26.210  52.880  55.720  1.00  0.00           N
ATOM   4280  HN  ALA A 920      25.360  53.140  56.170  1.00  0.00           H
ATOM   4281  CA  ALA A 920      26.320  51.780  54.850  1.00  0.00           C
ATOM   4282  HA  ALA A 920      27.200  51.230  55.180  1.00  0.00           H
ATOM   4283  CB  ALA A 920      25.170  50.900  55.150  1.00  0.00           C
ATOM   4284  HB1 ALA A 920      25.440  50.220  56.000  1.00  0.00           H
ATOM   4285  HB2 ALA A 920      24.810  50.330  54.280  1.00  0.00           H
ATOM   4286  HB3 ALA A 920      24.300  51.430  55.570  1.00  0.00           H
ATOM   4287  C   ALA A 920      26.400  52.100  53.340  1.00  0.00           C
ATOM   4288  O   ALA A 920      27.190  51.620  52.600  1.00  0.00           O
ATOM   4289  N   LEU A 921      25.640  53.140  52.900  1.00  0.00           N
ATOM   4290  HN  LEU A 921      24.850  53.430  53.440  1.00  0.00           H
ATOM   4291  CA  LEU A 921      25.890  53.810  51.630  1.00  0.00           C
ATOM   4292  HA  LEU A 921      25.810  53.070  50.840  1.00  0.00           H
ATOM   4293  CB  LEU A 921      24.750  54.830  51.260  1.00  0.00           C
ATOM   4294  HB1 LEU A 921      24.880  55.740  51.880  1.00  0.00           H
ATOM   4295  HB2 LEU A 921      23.720  54.450  51.400  1.00  0.00           H
ATOM   4296  CG  LEU A 921      24.890  55.240  49.770  1.00  0.00           C
ATOM   4297  HG  LEU A 921      25.930  55.390  49.420  1.00  0.00           H
ATOM   4298  CD1 LEU A 921      24.140  54.230  48.980  1.00  0.00           C
ATOM   4299 HD11 LEU A 921      23.960  54.520  47.920  1.00  0.00           H
ATOM   4300 HD12 LEU A 921      23.190  54.020  49.510  1.00  0.00           H
ATOM   4301 HD13 LEU A 921      24.750  53.300  49.030  1.00  0.00           H
ATOM   4302  CD2 LEU A 921      24.190  56.540  49.640  1.00  0.00           C
ATOM   4303 HD21 LEU A 921      23.140  56.410  49.950  1.00  0.00           H
ATOM   4304 HD22 LEU A 921      24.190  56.890  48.580  1.00  0.00           H
ATOM   4305 HD23 LEU A 921      24.690  57.290  50.300  1.00  0.00           H
ATOM   4306  C   LEU A 921      27.270  54.490  51.570  1.00  0.00           C
ATOM   4307  O   LEU A 921      28.000  54.310  50.610  1.00  0.00           O
ATOM   4308  N   LEU A 922      27.730  55.200  52.660  1.00  0.00           N
ATOM   4309  HN  LEU A 922      27.100  55.380  53.410  1.00  0.00           H
ATOM   4310  CA  LEU A 922      29.010  55.880  52.660  1.00  0.00           C
ATOM   4311  HA  LEU A 922      29.080  56.450  51.750  1.00  0.00           H
ATOM   4312  CB  LEU A 922      29.100  56.700  53.970  1.00  0.00           C
ATOM   4313  HB1 LEU A 922      29.030  56.050  54.870  1.00  0.00           H
ATOM   4314  HB2 LEU A 922      28.290  57.440  53.890  1.00  0.00           H
ATOM   4315  CG  LEU A 922      30.350  57.470  54.090  1.00  0.00           C
ATOM   4316  HG  LEU A 922      31.210  56.780  54.210  1.00  0.00           H
ATOM   4317  CD1 LEU A 922      30.760  58.270  52.760  1.00  0.00           C
ATOM   4318 HD11 LEU A 922      31.730  58.700  53.060  1.00  0.00           H
ATOM   4319 HD12 LEU A 922      30.000  59.040  52.490  1.00  0.00           H
ATOM   4320 HD13 LEU A 922      30.950  57.510  51.980  1.00  0.00           H
ATOM   4321  CD2 LEU A 922      30.220  58.530  55.200  1.00  0.00           C
ATOM   4322 HD21 LEU A 922      31.170  59.110  55.240  1.00  0.00           H
ATOM   4323 HD22 LEU A 922      29.860  58.110  56.160  1.00  0.00           H
ATOM   4324 HD23 LEU A 922      29.470  59.320  55.040  1.00  0.00           H
ATOM   4325  C   LEU A 922      30.170  54.830  52.640  1.00  0.00           C
ATOM   4326  O   LEU A 922      31.220  55.030  52.070  1.00  0.00           O
ATOM   4327  N   CYS A 923      30.040  53.630  53.350  1.00  0.00           N
ATOM   4328  HN  CYS A 923      29.200  53.520  53.870  1.00  0.00           H
ATOM   4329  CA  CYS A 923      31.040  52.540  53.490  1.00  0.00           C
ATOM   4330  HA  CYS A 923      31.920  52.990  53.920  1.00  0.00           H
ATOM   4331  CB  CYS A 923      30.500  51.480  54.440  1.00  0.00           C
ATOM   4332  HB1 CYS A 923      29.470  51.240  54.120  1.00  0.00           H
ATOM   4333  HB2 CYS A 923      30.510  51.910  55.460  1.00  0.00           H
ATOM   4334  SG  CYS A 923      31.620  50.000  54.520  1.00  0.00           S
ATOM   4335  HG1 CYS A 923      32.650  50.500  53.860  1.00  0.00           H
ATOM   4336  C   CYS A 923      31.230  51.900  52.150  1.00  0.00           C
ATOM   4337  O   CYS A 923      32.310  51.470  51.730  1.00  0.00           O
ATOM   4338  N   THR A 924      30.090  51.770  51.430  1.00  0.00           N
ATOM   4339  HN  THR A 924      29.280  52.100  51.900  1.00  0.00           H
ATOM   4340  CA  THR A 924      30.030  51.300  49.980  1.00  0.00           C
ATOM   4341  HA  THR A 924      30.500  50.330  49.990  1.00  0.00           H
ATOM   4342  CB  THR A 924      28.590  51.210  49.510  1.00  0.00           C
ATOM   4343  HB  THR A 924      28.220  52.250  49.410  1.00  0.00           H
ATOM   4344  OG1 THR A 924      27.700  50.420  50.340  1.00  0.00           O
ATOM   4345  HG1 THR A 924      27.640  50.930  51.150  1.00  0.00           H
ATOM   4346  CG2 THR A 924      28.620  50.570  48.110  1.00  0.00           C
ATOM   4347 HG21 THR A 924      29.290  49.690  48.050  1.00  0.00           H
ATOM   4348 HG22 THR A 924      28.990  51.230  47.300  1.00  0.00           H
ATOM   4349 HG23 THR A 924      27.570  50.240  47.900  1.00  0.00           H
ATOM   4350  C   THR A 924      30.880  52.150  49.070  1.00  0.00           C
ATOM   4351  O   THR A 924      31.600  51.610  48.280  1.00  0.00           O
ATOM   4352  N   ILE A 925      30.930  53.510  49.280  1.00  0.00           N
ATOM   4353  HN  ILE A 925      30.350  53.980  49.930  1.00  0.00           H
ATOM   4354  CA  ILE A 925      31.960  54.380  48.650  1.00  0.00           C
ATOM   4355  HA  ILE A 925      31.750  54.130  47.620  1.00  0.00           H
ATOM   4356  CB  ILE A 925      31.740  55.940  48.810  1.00  0.00           C
ATOM   4357  HB  ILE A 925      32.220  56.090  49.810  1.00  0.00           H
ATOM   4358  CG2 ILE A 925      32.620  56.620  47.690  1.00  0.00           C
ATOM   4359 HG21 ILE A 925      32.570  57.730  47.640  1.00  0.00           H
ATOM   4360 HG22 ILE A 925      32.260  56.270  46.700  1.00  0.00           H
ATOM   4361 HG23 ILE A 925      33.700  56.340  47.740  1.00  0.00           H
ATOM   4362  CG1 ILE A 925      30.320  56.410  48.830  1.00  0.00           C
ATOM   4363 HG11 ILE A 925      29.790  56.010  49.720  1.00  0.00           H
ATOM   4364 HG12 ILE A 925      29.800  55.980  47.940  1.00  0.00           H
ATOM   4365  CD  ILE A 925      30.040  57.890  48.900  1.00  0.00           C
ATOM   4366  HD1 ILE A 925      30.510  58.450  48.080  1.00  0.00           H
ATOM   4367  HD2 ILE A 925      30.480  58.300  49.850  1.00  0.00           H
ATOM   4368  HD3 ILE A 925      28.960  58.090  48.970  1.00  0.00           H
ATOM   4369  C   ILE A 925      33.340  53.930  49.080  1.00  0.00           C
ATOM   4370  O   ILE A 925      34.230  53.730  48.230  1.00  0.00           O
ATOM   4371  N   LEU A 926      33.670  53.640  50.380  1.00  0.00           N
ATOM   4372  HN  LEU A 926      32.950  53.630  51.070  1.00  0.00           H
ATOM   4373  CA  LEU A 926      35.000  53.190  50.800  1.00  0.00           C
ATOM   4374  HA  LEU A 926      35.700  53.930  50.430  1.00  0.00           H
ATOM   4375  CB  LEU A 926      35.060  53.040  52.410  1.00  0.00           C
ATOM   4376  HB1 LEU A 926      36.060  52.700  52.780  1.00  0.00           H
ATOM   4377  HB2 LEU A 926      34.380  52.240  52.780  1.00  0.00           H
ATOM   4378  CG  LEU A 926      34.710  54.390  53.130  1.00  0.00           C
ATOM   4379  HG  LEU A 926      33.680  54.660  52.790  1.00  0.00           H
ATOM   4380  CD1 LEU A 926      34.660  54.210  54.630  1.00  0.00           C
ATOM   4381 HD11 LEU A 926      33.950  53.420  54.970  1.00  0.00           H
ATOM   4382 HD12 LEU A 926      34.320  55.150  55.110  1.00  0.00           H
ATOM   4383 HD13 LEU A 926      35.630  54.030  55.130  1.00  0.00           H
ATOM   4384  CD2 LEU A 926      35.750  55.500  52.830  1.00  0.00           C
ATOM   4385 HD21 LEU A 926      36.740  55.030  53.010  1.00  0.00           H
ATOM   4386 HD22 LEU A 926      35.600  56.230  53.670  1.00  0.00           H
ATOM   4387 HD23 LEU A 926      35.550  55.930  51.830  1.00  0.00           H
ATOM   4388  C   LEU A 926      35.590  51.910  50.140  1.00  0.00           C
ATOM   4389  O   LEU A 926      36.800  51.760  49.880  1.00  0.00           O
ATOM   4390  N   ILE A 927      34.730  50.920  49.930  1.00  0.00           N
ATOM   4391  HN  ILE A 927      33.820  50.980  50.320  1.00  0.00           H
ATOM   4392  CA  ILE A 927      35.070  49.620  49.270  1.00  0.00           C
ATOM   4393  HA  ILE A 927      35.860  49.060  49.730  1.00  0.00           H
ATOM   4394  CB  ILE A 927      33.840  48.760  49.440  1.00  0.00           C
ATOM   4395  HB  ILE A 927      32.990  49.440  49.220  1.00  0.00           H
ATOM   4396  CG2 ILE A 927      33.820  47.480  48.560  1.00  0.00           C
ATOM   4397 HG21 ILE A 927      32.770  47.100  48.580  1.00  0.00           H
ATOM   4398 HG22 ILE A 927      34.590  46.770  48.910  1.00  0.00           H
ATOM   4399 HG23 ILE A 927      34.030  47.750  47.500  1.00  0.00           H
ATOM   4400  CG1 ILE A 927      33.730  48.290  50.950  1.00  0.00           C
ATOM   4401 HG11 ILE A 927      34.040  49.110  51.650  1.00  0.00           H
ATOM   4402 HG12 ILE A 927      34.400  47.430  51.090  1.00  0.00           H
ATOM   4403  CD  ILE A 927      32.290  47.870  51.350  1.00  0.00           C
ATOM   4404  HD1 ILE A 927      31.560  48.640  51.020  1.00  0.00           H
ATOM   4405  HD2 ILE A 927      32.220  47.750  52.450  1.00  0.00           H
ATOM   4406  HD3 ILE A 927      32.080  46.930  50.790  1.00  0.00           H
ATOM   4407  C   ILE A 927      35.500  49.730  47.840  1.00  0.00           C
ATOM   4408  O   ILE A 927      36.420  49.040  47.340  1.00  0.00           O
ATOM   4409  N   PHE A 928      34.750  50.610  47.120  1.00  0.00           N
ATOM   4410  HN  PHE A 928      33.930  50.990  47.520  1.00  0.00           H
ATOM   4411  CA  PHE A 928      35.080  50.900  45.730  1.00  0.00           C
ATOM   4412  HA  PHE A 928      35.210  49.970  45.190  1.00  0.00           H
ATOM   4413  CB  PHE A 928      33.940  51.710  45.090  1.00  0.00           C
ATOM   4414  HB1 PHE A 928      33.940  52.750  45.470  1.00  0.00           H
ATOM   4415  HB2 PHE A 928      32.980  51.300  45.470  1.00  0.00           H
ATOM   4416  CG  PHE A 928      33.890  51.770  43.630  1.00  0.00           C
ATOM   4417  CD1 PHE A 928      32.690  51.270  43.000  1.00  0.00           C
ATOM   4418  HD1 PHE A 928      31.910  50.880  43.630  1.00  0.00           H
ATOM   4419  CE1 PHE A 928      32.540  51.360  41.600  1.00  0.00           C
ATOM   4420  HE1 PHE A 928      31.660  50.900  41.170  1.00  0.00           H
ATOM   4421  CZ  PHE A 928      33.560  51.950  40.810  1.00  0.00           C
ATOM   4422  HZ  PHE A 928      33.510  51.930  39.740  1.00  0.00           H
ATOM   4423  CD2 PHE A 928      34.880  52.510  42.820  1.00  0.00           C
ATOM   4424  HD2 PHE A 928      35.770  52.990  43.190  1.00  0.00           H
ATOM   4425  CE2 PHE A 928      34.650  52.560  41.470  1.00  0.00           C
ATOM   4426  HE2 PHE A 928      35.330  53.180  40.920  1.00  0.00           H
ATOM   4427  C   PHE A 928      36.460  51.630  45.650  1.00  0.00           C
ATOM   4428  O   PHE A 928      37.150  51.390  44.680  1.00  0.00           O
ATOM   4429  N   MET A 929      36.790  52.520  46.580  1.00  0.00           N
ATOM   4430  HN  MET A 929      36.170  52.720  47.330  1.00  0.00           H
ATOM   4431  CA  MET A 929      38.130  53.100  46.560  1.00  0.00           C
ATOM   4432  HA  MET A 929      38.380  53.600  45.630  1.00  0.00           H
ATOM   4433  CB  MET A 929      38.180  54.340  47.570  1.00  0.00           C
ATOM   4434  HB1 MET A 929      39.240  54.700  47.510  1.00  0.00           H
ATOM   4435  HB2 MET A 929      37.940  53.950  48.590  1.00  0.00           H
ATOM   4436  CG  MET A 929      37.220  55.510  47.200  1.00  0.00           C
ATOM   4437  HG1 MET A 929      37.320  56.380  47.880  1.00  0.00           H
ATOM   4438  HG2 MET A 929      36.150  55.200  47.200  1.00  0.00           H
ATOM   4439  SD  MET A 929      37.610  56.200  45.520  1.00  0.00           S
ATOM   4440  CE  MET A 929      35.930  56.110  44.960  1.00  0.00           C
ATOM   4441  HE1 MET A 929      35.320  56.780  45.590  1.00  0.00           H
ATOM   4442  HE2 MET A 929      35.440  55.110  44.970  1.00  0.00           H
ATOM   4443  HE3 MET A 929      35.840  56.490  43.920  1.00  0.00           H
ATOM   4444  C   MET A 929      39.390  52.240  46.670  1.00  0.00           C
ATOM   4445  O   MET A 929      40.480  52.420  46.140  1.00  0.00           O
ATOM   4446  N   ASP A 930      39.130  51.180  47.520  1.00  0.00           N
ATOM   4447  HN  ASP A 930      38.400  51.030  48.190  1.00  0.00           H
ATOM   4448  CA  ASP A 930      40.070  50.110  47.710  1.00  0.00           C
ATOM   4449  HA  ASP A 930      41.080  50.490  47.820  1.00  0.00           H
ATOM   4450  CB  ASP A 930      39.710  49.380  49.110  1.00  0.00           C
ATOM   4451  HB1 ASP A 930      40.360  48.470  49.130  1.00  0.00           H
ATOM   4452  HB2 ASP A 930      38.650  49.070  49.160  1.00  0.00           H
ATOM   4453  CG  ASP A 930      40.000  50.320  50.270  1.00  0.00           C
ATOM   4454  OD1 ASP A 930      40.490  51.430  50.070  1.00  0.00           O
ATOM   4455  OD2 ASP A 930      39.780  49.940  51.480  1.00  0.00           O
ATOM   4456  C   ASP A 930      39.980  49.100  46.530  1.00  0.00           C
ATOM   4457  O   ASP A 930      40.860  49.070  45.640  1.00  0.00           O
ATOM   4458  N   GLN A 931      38.960  48.250  46.640  1.00  0.00           N
ATOM   4459  HN  GLN A 931      38.340  48.300  47.420  1.00  0.00           H
ATOM   4460  CA  GLN A 931      38.640  47.070  45.810  1.00  0.00           C
ATOM   4461  HA  GLN A 931      39.370  46.310  46.020  1.00  0.00           H
ATOM   4462  CB  GLN A 931      37.320  46.380  46.150  1.00  0.00           C
ATOM   4463  HB1 GLN A 931      36.490  47.110  46.070  1.00  0.00           H
ATOM   4464  HB2 GLN A 931      37.370  46.000  47.200  1.00  0.00           H
ATOM   4465  CG  GLN A 931      36.950  45.130  45.380  1.00  0.00           C
ATOM   4466  HG1 GLN A 931      36.810  45.360  44.310  1.00  0.00           H
ATOM   4467  HG2 GLN A 931      36.000  44.640  45.660  1.00  0.00           H
ATOM   4468  CD  GLN A 931      38.030  44.020  45.390  1.00  0.00           C
ATOM   4469  OE1 GLN A 931      38.440  43.580  46.460  1.00  0.00           O
ATOM   4470  NE2 GLN A 931      38.400  43.550  44.220  1.00  0.00           N
ATOM   4471 HE21 GLN A 931      38.910  42.700  44.130  1.00  0.00           H
ATOM   4472 HE22 GLN A 931      38.080  44.060  43.420  1.00  0.00           H
ATOM   4473  C   GLN A 931      38.700  47.370  44.320  1.00  0.00           C
ATOM   4474  O   GLN A 931      39.340  46.620  43.510  1.00  0.00           O
ATOM   4475  N   GLN A 932      38.060  48.410  43.880  1.00  0.00           N
ATOM   4476  HN  GLN A 932      37.640  49.110  44.460  1.00  0.00           H
ATOM   4477  CA  GLN A 932      37.870  48.620  42.440  1.00  0.00           C
ATOM   4478  HA  GLN A 932      37.880  47.670  41.910  1.00  0.00           H
ATOM   4479  CB  GLN A 932      36.460  49.270  42.230  1.00  0.00           C
ATOM   4480  HB1 GLN A 932      36.320  49.520  41.170  1.00  0.00           H
ATOM   4481  HB2 GLN A 932      36.400  50.290  42.660  1.00  0.00           H
ATOM   4482  CG  GLN A 932      35.200  48.370  42.730  1.00  0.00           C
ATOM   4483  HG1 GLN A 932      34.340  49.080  42.680  1.00  0.00           H
ATOM   4484  HG2 GLN A 932      35.370  48.120  43.790  1.00  0.00           H
ATOM   4485  CD  GLN A 932      34.970  47.080  41.890  1.00  0.00           C
ATOM   4486  OE1 GLN A 932      35.470  45.960  42.170  1.00  0.00           O
ATOM   4487  NE2 GLN A 932      34.240  47.240  40.810  1.00  0.00           N
ATOM   4488 HE21 GLN A 932      34.210  46.380  40.300  1.00  0.00           H
ATOM   4489 HE22 GLN A 932      33.820  48.120  40.560  1.00  0.00           H
ATOM   4490  C   GLN A 932      39.060  49.370  41.780  1.00  0.00           C
ATOM   4491  O   GLN A 932      39.600  48.890  40.800  1.00  0.00           O
ATOM   4492  N   ILE A 933      39.460  50.510  42.390  1.00  0.00           N
ATOM   4493  HN  ILE A 933      38.980  50.940  43.150  1.00  0.00           H
ATOM   4494  CA  ILE A 933      40.590  51.230  41.880  1.00  0.00           C
ATOM   4495  HA  ILE A 933      40.470  51.380  40.810  1.00  0.00           H
ATOM   4496  CB  ILE A 933      40.730  52.670  42.400  1.00  0.00           C
ATOM   4497  HB  ILE A 933      41.400  52.770  43.280  1.00  0.00           H
ATOM   4498  CG2 ILE A 933      41.330  53.410  41.140  1.00  0.00           C
ATOM   4499 HG21 ILE A 933      41.530  54.470  41.420  1.00  0.00           H
ATOM   4500 HG22 ILE A 933      40.660  53.370  40.260  1.00  0.00           H
ATOM   4501 HG23 ILE A 933      42.350  53.000  40.970  1.00  0.00           H
ATOM   4502  CG1 ILE A 933      39.320  53.340  42.660  1.00  0.00           C
ATOM   4503 HG11 ILE A 933      39.500  54.410  42.920  1.00  0.00           H
ATOM   4504 HG12 ILE A 933      39.050  52.870  43.620  1.00  0.00           H
ATOM   4505  CD  ILE A 933      38.170  53.310  41.590  1.00  0.00           C
ATOM   4506  HD1 ILE A 933      37.690  52.320  41.480  1.00  0.00           H
ATOM   4507  HD2 ILE A 933      38.610  53.580  40.610  1.00  0.00           H
ATOM   4508  HD3 ILE A 933      37.370  54.050  41.820  1.00  0.00           H
ATOM   4509  C   ILE A 933      41.870  50.430  41.900  1.00  0.00           C
ATOM   4510  O   ILE A 933      42.680  50.500  40.920  1.00  0.00           O
ATOM   4511  N   THR A 934      42.090  49.680  42.960  1.00  0.00           N
ATOM   4512  HN  THR A 934      41.550  49.800  43.800  1.00  0.00           H
ATOM   4513  CA  THR A 934      43.150  48.660  43.060  1.00  0.00           C
ATOM   4514  HA  THR A 934      44.110  49.080  42.840  1.00  0.00           H
ATOM   4515  CB  THR A 934      43.340  48.080  44.490  1.00  0.00           C
ATOM   4516  HB  THR A 934      42.390  47.540  44.680  1.00  0.00           H
ATOM   4517  OG1 THR A 934      43.530  49.050  45.480  1.00  0.00           O
ATOM   4518  HG1 THR A 934      42.760  49.620  45.440  1.00  0.00           H
ATOM   4519  CG2 THR A 934      44.480  47.050  44.630  1.00  0.00           C
ATOM   4520 HG21 THR A 934      44.440  46.580  45.640  1.00  0.00           H
ATOM   4521 HG22 THR A 934      45.500  47.480  44.460  1.00  0.00           H
ATOM   4522 HG23 THR A 934      44.320  46.200  43.920  1.00  0.00           H
ATOM   4523  C   THR A 934      43.080  47.540  41.980  1.00  0.00           C
ATOM   4524  O   THR A 934      44.110  47.120  41.460  1.00  0.00           O
ATOM   4525  N   ALA A 935      41.830  47.150  41.610  1.00  0.00           N
ATOM   4526  HN  ALA A 935      41.040  47.380  42.180  1.00  0.00           H
ATOM   4527  CA  ALA A 935      41.600  46.270  40.520  1.00  0.00           C
ATOM   4528  HA  ALA A 935      42.260  45.430  40.700  1.00  0.00           H
ATOM   4529  CB  ALA A 935      40.190  45.670  40.480  1.00  0.00           C
ATOM   4530  HB1 ALA A 935      40.090  44.810  39.790  1.00  0.00           H
ATOM   4531  HB2 ALA A 935      39.540  46.520  40.150  1.00  0.00           H
ATOM   4532  HB3 ALA A 935      39.870  45.380  41.490  1.00  0.00           H
ATOM   4533  C   ALA A 935      42.000  46.820  39.130  1.00  0.00           C
ATOM   4534  O   ALA A 935      42.430  46.220  38.210  1.00  0.00           O
ATOM   4535  N   VAL A 936      41.690  48.160  38.960  1.00  0.00           N
ATOM   4536  HN  VAL A 936      41.140  48.580  39.690  1.00  0.00           H
ATOM   4537  CA  VAL A 936      42.130  49.020  37.880  1.00  0.00           C
ATOM   4538  HA  VAL A 936      41.850  48.420  37.020  1.00  0.00           H
ATOM   4539  CB  VAL A 936      41.390  50.300  37.800  1.00  0.00           C
ATOM   4540  HB  VAL A 936      41.520  50.750  38.820  1.00  0.00           H
ATOM   4541  CG1 VAL A 936      42.030  51.420  36.950  1.00  0.00           C
ATOM   4542 HG11 VAL A 936      41.380  52.270  36.690  1.00  0.00           H
ATOM   4543 HG12 VAL A 936      42.220  51.020  35.920  1.00  0.00           H
ATOM   4544 HG13 VAL A 936      42.990  51.780  37.380  1.00  0.00           H
ATOM   4545  CG2 VAL A 936      39.910  50.000  37.440  1.00  0.00           C
ATOM   4546 HG21 VAL A 936      39.480  49.380  38.270  1.00  0.00           H
ATOM   4547 HG22 VAL A 936      39.870  49.450  36.470  1.00  0.00           H
ATOM   4548 HG23 VAL A 936      39.260  50.870  37.300  1.00  0.00           H
ATOM   4549  C   VAL A 936      43.710  49.140  37.840  1.00  0.00           C
ATOM   4550  O   VAL A 936      44.300  49.070  36.730  1.00  0.00           O
ATOM   4551  N   ILE A 937      44.350  49.320  39.000  1.00  0.00           N
ATOM   4552  HN  ILE A 937      43.740  49.420  39.790  1.00  0.00           H
ATOM   4553  CA  ILE A 937      45.800  49.470  39.130  1.00  0.00           C
ATOM   4554  HA  ILE A 937      46.130  50.270  38.490  1.00  0.00           H
ATOM   4555  CB  ILE A 937      46.380  49.900  40.480  1.00  0.00           C
ATOM   4556  HB  ILE A 937      45.870  49.270  41.250  1.00  0.00           H
ATOM   4557  CG2 ILE A 937      47.890  49.760  40.450  1.00  0.00           C
ATOM   4558 HG21 ILE A 937      48.420  50.190  39.580  1.00  0.00           H
ATOM   4559 HG22 ILE A 937      48.330  48.760  40.610  1.00  0.00           H
ATOM   4560 HG23 ILE A 937      48.260  50.450  41.230  1.00  0.00           H
ATOM   4561  CG1 ILE A 937      45.980  51.320  40.930  1.00  0.00           C
ATOM   4562 HG11 ILE A 937      46.460  51.590  41.880  1.00  0.00           H
ATOM   4563 HG12 ILE A 937      44.900  51.320  41.190  1.00  0.00           H
ATOM   4564  CD  ILE A 937      46.350  52.560  40.020  1.00  0.00           C
ATOM   4565  HD1 ILE A 937      47.360  52.400  39.600  1.00  0.00           H
ATOM   4566  HD2 ILE A 937      46.400  53.500  40.620  1.00  0.00           H
ATOM   4567  HD3 ILE A 937      45.650  52.650  39.160  1.00  0.00           H
ATOM   4568  C   ILE A 937      46.480  48.200  38.700  1.00  0.00           C
ATOM   4569  O   ILE A 937      47.400  48.290  37.910  1.00  0.00           O
ATOM   4570  N   ILE A 938      46.010  47.090  39.090  1.00  0.00           N
ATOM   4571  HN  ILE A 938      45.230  46.960  39.710  1.00  0.00           H
ATOM   4572  CA  ILE A 938      46.580  45.830  38.650  1.00  0.00           C
ATOM   4573  HA  ILE A 938      47.620  46.010  38.500  1.00  0.00           H
ATOM   4574  CB  ILE A 938      46.440  44.770  39.660  1.00  0.00           C
ATOM   4575  HB  ILE A 938      46.980  43.810  39.530  1.00  0.00           H
ATOM   4576  CG2 ILE A 938      47.210  45.210  40.980  1.00  0.00           C
ATOM   4577 HG21 ILE A 938      48.150  45.670  40.610  1.00  0.00           H
ATOM   4578 HG22 ILE A 938      47.410  44.300  41.600  1.00  0.00           H
ATOM   4579 HG23 ILE A 938      46.600  45.910  41.580  1.00  0.00           H
ATOM   4580  CG1 ILE A 938      44.980  44.310  40.030  1.00  0.00           C
ATOM   4581 HG11 ILE A 938      44.410  45.250  40.180  1.00  0.00           H
ATOM   4582 HG12 ILE A 938      45.080  43.640  40.910  1.00  0.00           H
ATOM   4583  CD  ILE A 938      44.240  43.470  38.990  1.00  0.00           C
ATOM   4584  HD1 ILE A 938      43.510  42.840  39.540  1.00  0.00           H
ATOM   4585  HD2 ILE A 938      44.970  42.790  38.510  1.00  0.00           H
ATOM   4586  HD3 ILE A 938      43.580  44.050  38.300  1.00  0.00           H
ATOM   4587  C   ILE A 938      46.120  45.350  37.260  1.00  0.00           C
ATOM   4588  O   ILE A 938      46.720  44.460  36.670  1.00  0.00           O
ATOM   4589  N   ASN A 939      45.140  46.080  36.660  1.00  0.00           N
ATOM   4590  HN  ASN A 939      44.640  46.740  37.210  1.00  0.00           H
ATOM   4591  CA  ASN A 939      44.710  45.940  35.230  1.00  0.00           C
ATOM   4592  HA  ASN A 939      44.940  44.910  34.990  1.00  0.00           H
ATOM   4593  CB  ASN A 939      43.230  46.220  34.850  1.00  0.00           C
ATOM   4594  HB1 ASN A 939      43.080  47.260  35.180  1.00  0.00           H
ATOM   4595  HB2 ASN A 939      42.570  45.550  35.450  1.00  0.00           H
ATOM   4596  CG  ASN A 939      42.930  46.010  33.380  1.00  0.00           C
ATOM   4597  OD1 ASN A 939      43.780  45.620  32.530  1.00  0.00           O
ATOM   4598  ND2 ASN A 939      41.650  46.280  33.030  1.00  0.00           N
ATOM   4599 HD21 ASN A 939      40.980  46.450  33.760  1.00  0.00           H
ATOM   4600 HD22 ASN A 939      41.520  46.070  32.060  1.00  0.00           H
ATOM   4601  C   ASN A 939      45.610  46.840  34.390  1.00  0.00           C
ATOM   4602  O   ASN A 939      45.080  47.780  33.800  1.00  0.00           O
ATOM   4603  N   ARG A 940      46.940  46.570  34.330  1.00  0.00           N
ATOM   4604  HN  ARG A 940      47.410  45.850  34.830  1.00  0.00           H
ATOM   4605  CA  ARG A 940      47.790  47.350  33.460  1.00  0.00           C
ATOM   4606  HA  ARG A 940      47.490  48.400  33.430  1.00  0.00           H
ATOM   4607  CB  ARG A 940      49.240  47.310  33.930  1.00  0.00           C
ATOM   4608  HB1 ARG A 940      49.870  47.820  33.180  1.00  0.00           H
ATOM   4609  HB2 ARG A 940      49.550  46.250  34.040  1.00  0.00           H
ATOM   4610  CG  ARG A 940      49.540  47.910  35.270  1.00  0.00           C
ATOM   4611  HG1 ARG A 940      50.630  47.820  35.480  1.00  0.00           H
ATOM   4612  HG2 ARG A 940      49.020  47.280  36.020  1.00  0.00           H
ATOM   4613  CD  ARG A 940      49.240  49.460  35.460  1.00  0.00           C
ATOM   4614  HD1 ARG A 940      49.730  49.890  34.560  1.00  0.00           H
ATOM   4615  HD2 ARG A 940      49.770  49.800  36.380  1.00  0.00           H
ATOM   4616  NE  ARG A 940      47.750  49.750  35.460  1.00  0.00           N
ATOM   4617  HE  ARG A 940      47.300  49.140  36.120  1.00  0.00           H
ATOM   4618  CZ  ARG A 940      47.110  50.870  35.170  1.00  0.00           C
ATOM   4619  NH1 ARG A 940      47.700  51.900  34.570  1.00  0.00           N
ATOM   4620 HH11 ARG A 940      48.700  51.810  34.550  1.00  0.00           H
ATOM   4621 HH12 ARG A 940      47.290  52.780  34.810  1.00  0.00           H
ATOM   4622  NH2 ARG A 940      45.830  51.080  35.470  1.00  0.00           N
ATOM   4623 HH21 ARG A 940      45.180  50.390  35.780  1.00  0.00           H
ATOM   4624 HH22 ARG A 940      45.380  51.850  35.000  1.00  0.00           H
ATOM   4625  C   ARG A 940      47.700  46.810  32.050  1.00  0.00           C
ATOM   4626  O   ARG A 940      47.310  45.660  31.750  1.00  0.00           O
ATOM   4627  N   LYS A 941      47.990  47.790  31.090  1.00  0.00           N
ATOM   4628  HN  LYS A 941      48.150  48.730  31.360  1.00  0.00           H
ATOM   4629  CA  LYS A 941      48.090  47.420  29.700  1.00  0.00           C
ATOM   4630  HA  LYS A 941      47.150  47.030  29.350  1.00  0.00           H
ATOM   4631  CB  LYS A 941      48.350  48.630  28.830  1.00  0.00           C
ATOM   4632  HB1 LYS A 941      48.450  48.310  27.770  1.00  0.00           H
ATOM   4633  HB2 LYS A 941      49.370  48.960  29.110  1.00  0.00           H
ATOM   4634  CG  LYS A 941      47.380  49.780  28.980  1.00  0.00           C
ATOM   4635  HG1 LYS A 941      47.180  50.080  30.030  1.00  0.00           H
ATOM   4636  HG2 LYS A 941      46.430  49.430  28.540  1.00  0.00           H
ATOM   4637  CD  LYS A 941      47.990  50.910  28.160  1.00  0.00           C
ATOM   4638  HD1 LYS A 941      48.160  50.440  27.170  1.00  0.00           H
ATOM   4639  HD2 LYS A 941      48.990  51.120  28.590  1.00  0.00           H
ATOM   4640  CE  LYS A 941      47.030  52.090  28.210  1.00  0.00           C
ATOM   4641  HE1 LYS A 941      47.160  52.590  29.200  1.00  0.00           H
ATOM   4642  HE2 LYS A 941      45.960  51.790  28.140  1.00  0.00           H
ATOM   4643  NZ  LYS A 941      47.240  53.120  27.130  1.00  0.00           N
ATOM   4644  HZ1 LYS A 941      48.210  53.040  26.780  1.00  0.00           H
ATOM   4645  HZ2 LYS A 941      46.970  54.080  27.440  1.00  0.00           H
ATOM   4646  HZ3 LYS A 941      46.620  52.960  26.310  1.00  0.00           H
ATOM   4647  C   LYS A 941      49.200  46.420  29.500  1.00  0.00           C
ATOM   4648  O   LYS A 941      49.060  45.460  28.740  1.00  0.00           O
ATOM   4649  N   GLU A 942      50.250  46.500  30.440  1.00  0.00           N
ATOM   4650  HN  GLU A 942      50.310  47.260  31.080  1.00  0.00           H
ATOM   4651  CA  GLU A 942      51.510  45.670  30.240  1.00  0.00           C
ATOM   4652  HA  GLU A 942      51.600  45.280  29.250  1.00  0.00           H
ATOM   4653  CB  GLU A 942      52.670  46.430  30.790  1.00  0.00           C
ATOM   4654  HB1 GLU A 942      53.570  45.790  30.660  1.00  0.00           H
ATOM   4655  HB2 GLU A 942      52.570  46.610  31.870  1.00  0.00           H
ATOM   4656  CG  GLU A 942      52.940  47.690  29.880  1.00  0.00           C
ATOM   4657  HG1 GLU A 942      52.060  48.360  29.900  1.00  0.00           H
ATOM   4658  HG2 GLU A 942      53.020  47.370  28.820  1.00  0.00           H
ATOM   4659  CD  GLU A 942      54.260  48.530  30.260  1.00  0.00           C
ATOM   4660  OE1 GLU A 942      55.030  48.830  29.320  1.00  0.00           O
ATOM   4661  OE2 GLU A 942      54.450  48.930  31.470  1.00  0.00           O
ATOM   4662  C   GLU A 942      51.340  44.350  30.970  1.00  0.00           C
ATOM   4663  O   GLU A 942      52.070  43.370  30.900  1.00  0.00           O
ATOM   4664  N   HSD A 943      50.210  44.150  31.690  1.00  0.00           N
ATOM   4665  HN  HSD A 943      49.800  44.990  32.020  1.00  0.00           H
ATOM   4666  CA  HSD A 943      49.720  42.900  32.220  1.00  0.00           C
ATOM   4667  HA  HSD A 943      50.560  42.300  32.530  1.00  0.00           H
ATOM   4668  CB  HSD A 943      49.020  43.050  33.520  1.00  0.00           C
ATOM   4669  HB1 HSD A 943      48.730  42.060  33.920  1.00  0.00           H
ATOM   4670  HB2 HSD A 943      48.150  43.730  33.580  1.00  0.00           H
ATOM   4671  ND1 HSD A 943      49.560  44.170  35.830  1.00  0.00           N
ATOM   4672  HD1 HSD A 943      48.620  44.280  36.150  1.00  0.00           H
ATOM   4673  CG  HSD A 943      49.980  43.610  34.590  1.00  0.00           C
ATOM   4674  CE1 HSD A 943      50.610  44.520  36.500  1.00  0.00           C
ATOM   4675  HE1 HSD A 943      50.580  44.910  37.510  1.00  0.00           H
ATOM   4676  NE2 HSD A 943      51.760  44.290  35.840  1.00  0.00           N
ATOM   4677  CD2 HSD A 943      51.370  43.750  34.610  1.00  0.00           C
ATOM   4678  HD2 HSD A 943      52.130  43.550  33.870  1.00  0.00           H
ATOM   4679  C   HSD A 943      48.920  42.030  31.290  1.00  0.00           C
ATOM   4680  O   HSD A 943      48.830  40.840  31.480  1.00  0.00           O
ATOM   4681  N   LYS A 944      48.270  42.640  30.300  1.00  0.00           N
ATOM   4682  HN  LYS A 944      48.420  43.610  30.150  1.00  0.00           H
ATOM   4683  CA  LYS A 944      47.470  41.910  29.300  1.00  0.00           C
ATOM   4684  HA  LYS A 944      46.810  42.680  28.910  1.00  0.00           H
ATOM   4685  CB  LYS A 944      48.200  41.420  28.080  1.00  0.00           C
ATOM   4686  HB1 LYS A 944      47.590  40.760  27.420  1.00  0.00           H
ATOM   4687  HB2 LYS A 944      49.130  40.840  28.290  1.00  0.00           H
ATOM   4688  CG  LYS A 944      48.670  42.550  27.130  1.00  0.00           C
ATOM   4689  HG1 LYS A 944      49.310  42.040  26.370  1.00  0.00           H
ATOM   4690  HG2 LYS A 944      49.300  43.300  27.650  1.00  0.00           H
ATOM   4691  CD  LYS A 944      47.560  43.440  26.470  1.00  0.00           C
ATOM   4692  HD1 LYS A 944      48.180  44.120  25.830  1.00  0.00           H
ATOM   4693  HD2 LYS A 944      47.090  44.030  27.280  1.00  0.00           H
ATOM   4694  CE  LYS A 944      46.490  42.790  25.600  1.00  0.00           C
ATOM   4695  HE1 LYS A 944      46.210  41.830  26.060  1.00  0.00           H
ATOM   4696  HE2 LYS A 944      46.870  42.690  24.570  1.00  0.00           H
ATOM   4697  NZ  LYS A 944      45.380  43.670  25.610  1.00  0.00           N
ATOM   4698  HZ1 LYS A 944      44.760  43.400  26.400  1.00  0.00           H
ATOM   4699  HZ2 LYS A 944      44.820  43.600  24.750  1.00  0.00           H
ATOM   4700  HZ3 LYS A 944      45.720  44.660  25.740  1.00  0.00           H
ATOM   4701  C   LYS A 944      46.480  40.840  29.790  1.00  0.00           C
ATOM   4702  O   LYS A 944      46.530  39.640  29.380  1.00  0.00           O
ATOM   4703  N   LEU A 945      45.650  41.250  30.730  1.00  0.00           N
ATOM   4704  HN  LEU A 945      45.660  42.220  30.970  1.00  0.00           H
ATOM   4705  CA  LEU A 945      44.760  40.360  31.490  1.00  0.00           C
ATOM   4706  HA  LEU A 945      45.420  39.560  31.770  1.00  0.00           H
ATOM   4707  CB  LEU A 945      44.130  40.970  32.820  1.00  0.00           C
ATOM   4708  HB1 LEU A 945      43.500  40.270  33.400  1.00  0.00           H
ATOM   4709  HB2 LEU A 945      43.470  41.830  32.640  1.00  0.00           H
ATOM   4710  CG  LEU A 945      45.090  41.410  33.920  1.00  0.00           C
ATOM   4711  HG  LEU A 945      45.780  42.190  33.550  1.00  0.00           H
ATOM   4712  CD1 LEU A 945      44.360  41.930  35.180  1.00  0.00           C
ATOM   4713 HD11 LEU A 945      43.780  41.140  35.710  1.00  0.00           H
ATOM   4714 HD12 LEU A 945      43.630  42.710  34.890  1.00  0.00           H
ATOM   4715 HD13 LEU A 945      44.920  42.400  36.020  1.00  0.00           H
ATOM   4716  CD2 LEU A 945      45.980  40.210  34.420  1.00  0.00           C
ATOM   4717 HD21 LEU A 945      46.530  40.510  35.340  1.00  0.00           H
ATOM   4718 HD22 LEU A 945      46.800  39.990  33.700  1.00  0.00           H
ATOM   4719 HD23 LEU A 945      45.290  39.380  34.700  1.00  0.00           H
ATOM   4720  C   LEU A 945      43.770  39.670  30.490  1.00  0.00           C
ATOM   4721  O   LEU A 945      43.280  40.170  29.480  1.00  0.00           O
ATOM   4722  N   LYS A 946      43.470  38.400  30.710  1.00  0.00           N
ATOM   4723  HN  LYS A 946      44.010  37.890  31.380  1.00  0.00           H
ATOM   4724  CA  LYS A 946      42.750  37.480  29.790  1.00  0.00           C
ATOM   4725  HA  LYS A 946      42.820  37.860  28.780  1.00  0.00           H
ATOM   4726  CB  LYS A 946      43.520  36.060  29.780  1.00  0.00           C
ATOM   4727  HB1 LYS A 946      42.760  35.390  29.320  1.00  0.00           H
ATOM   4728  HB2 LYS A 946      43.550  35.610  30.800  1.00  0.00           H
ATOM   4729  CG  LYS A 946      44.910  36.030  29.170  1.00  0.00           C
ATOM   4730  HG1 LYS A 946      45.650  36.410  29.920  1.00  0.00           H
ATOM   4731  HG2 LYS A 946      44.860  36.730  28.310  1.00  0.00           H
ATOM   4732  CD  LYS A 946      45.380  34.570  28.910  1.00  0.00           C
ATOM   4733  HD1 LYS A 946      46.390  34.630  28.470  1.00  0.00           H
ATOM   4734  HD2 LYS A 946      44.730  34.070  28.150  1.00  0.00           H
ATOM   4735  CE  LYS A 946      45.240  33.680  30.160  1.00  0.00           C
ATOM   4736  HE1 LYS A 946      45.650  32.700  29.820  1.00  0.00           H
ATOM   4737  HE2 LYS A 946      44.220  33.520  30.570  1.00  0.00           H
ATOM   4738  NZ  LYS A 946      46.140  34.220  31.210  1.00  0.00           N
ATOM   4739  HZ1 LYS A 946      45.840  34.990  31.840  1.00  0.00           H
ATOM   4740  HZ2 LYS A 946      46.920  34.580  30.620  1.00  0.00           H
ATOM   4741  HZ3 LYS A 946      46.540  33.410  31.730  1.00  0.00           H
ATOM   4742  C   LYS A 946      41.270  37.380  29.990  1.00  0.00           C
ATOM   4743  O   LYS A 946      40.870  37.010  31.120  1.00  0.00           O
ATOM   4744  N   LYS A 947      40.410  37.730  29.000  1.00  0.00           N
ATOM   4745  HN  LYS A 947      40.870  37.940  28.150  1.00  0.00           H
ATOM   4746  CA  LYS A 947      38.980  37.970  29.190  1.00  0.00           C
ATOM   4747  HA  LYS A 947      38.610  38.560  28.380  1.00  0.00           H
ATOM   4748  CB  LYS A 947      38.200  36.700  29.380  1.00  0.00           C
ATOM   4749  HB1 LYS A 947      37.120  36.880  29.600  1.00  0.00           H
ATOM   4750  HB2 LYS A 947      38.490  36.250  30.350  1.00  0.00           H
ATOM   4751  CG  LYS A 947      38.220  35.610  28.290  1.00  0.00           C
ATOM   4752  HG1 LYS A 947      37.950  34.690  28.850  1.00  0.00           H
ATOM   4753  HG2 LYS A 947      39.270  35.440  27.960  1.00  0.00           H
ATOM   4754  CD  LYS A 947      37.250  35.770  27.090  1.00  0.00           C
ATOM   4755  HD1 LYS A 947      36.260  36.050  27.510  1.00  0.00           H
ATOM   4756  HD2 LYS A 947      37.010  34.780  26.630  1.00  0.00           H
ATOM   4757  CE  LYS A 947      37.760  36.700  25.940  1.00  0.00           C
ATOM   4758  HE1 LYS A 947      38.780  36.440  25.550  1.00  0.00           H
ATOM   4759  HE2 LYS A 947      37.720  37.730  26.360  1.00  0.00           H
ATOM   4760  NZ  LYS A 947      36.820  36.570  24.800  1.00  0.00           N
ATOM   4761  HZ1 LYS A 947      36.110  37.340  24.880  1.00  0.00           H
ATOM   4762  HZ2 LYS A 947      36.310  35.650  24.750  1.00  0.00           H
ATOM   4763  HZ3 LYS A 947      37.280  36.660  23.870  1.00  0.00           H
ATOM   4764  C   LYS A 947      38.660  39.030  30.220  1.00  0.00           C
ATOM   4765  O   LYS A 947      37.880  38.820  31.140  1.00  0.00           O
ATOM   4766  N   GLY A 948      39.270  40.270  30.130  1.00  0.00           N
ATOM   4767  HN  GLY A 948      39.790  40.340  29.280  1.00  0.00           H
ATOM   4768  CA  GLY A 948      39.150  41.380  31.040  1.00  0.00           C
ATOM   4769  HA1 GLY A 948      38.100  41.670  30.990  1.00  0.00           H
ATOM   4770  HA2 GLY A 948      39.950  42.030  30.750  1.00  0.00           H
ATOM   4771  C   GLY A 948      39.480  41.140  32.510  1.00  0.00           C
ATOM   4772  O   GLY A 948      40.160  40.140  32.870  1.00  0.00           O
ATOM   4773  N   ALA A 949      39.160  42.090  33.440  1.00  0.00           N
ATOM   4774  HN  ALA A 949      38.580  42.870  33.240  1.00  0.00           H
ATOM   4775  CA  ALA A 949      39.350  41.950  34.910  1.00  0.00           C
ATOM   4776  HA  ALA A 949      39.710  40.950  35.120  1.00  0.00           H
ATOM   4777  CB  ALA A 949      40.250  43.080  35.420  1.00  0.00           C
ATOM   4778  HB1 ALA A 949      40.670  42.900  36.440  1.00  0.00           H
ATOM   4779  HB2 ALA A 949      39.760  44.080  35.330  1.00  0.00           H
ATOM   4780  HB3 ALA A 949      41.150  43.090  34.780  1.00  0.00           H
ATOM   4781  C   ALA A 949      38.140  41.790  35.790  1.00  0.00           C
ATOM   4782  O   ALA A 949      38.220  41.770  36.990  1.00  0.00           O
ATOM   4783  N   GLY A 950      36.950  41.590  35.220  1.00  0.00           N
ATOM   4784  HN  GLY A 950      36.780  41.550  34.250  1.00  0.00           H
ATOM   4785  CA  GLY A 950      35.810  41.100  35.930  1.00  0.00           C
ATOM   4786  HA1 GLY A 950      35.970  40.080  36.230  1.00  0.00           H
ATOM   4787  HA2 GLY A 950      35.000  40.990  35.230  1.00  0.00           H
ATOM   4788  C   GLY A 950      35.390  41.940  37.070  1.00  0.00           C
ATOM   4789  O   GLY A 950      35.040  41.510  38.130  1.00  0.00           O
ATOM   4790  N   TYR A 951      35.450  43.260  36.820  1.00  0.00           N
ATOM   4791  HN  TYR A 951      35.560  43.590  35.890  1.00  0.00           H
ATOM   4792  CA  TYR A 951      35.120  44.310  37.830  1.00  0.00           C
ATOM   4793  HA  TYR A 951      35.830  44.160  38.640  1.00  0.00           H
ATOM   4794  CB  TYR A 951      35.160  45.720  37.300  1.00  0.00           C
ATOM   4795  HB1 TYR A 951      35.090  46.500  38.080  1.00  0.00           H
ATOM   4796  HB2 TYR A 951      34.310  45.840  36.590  1.00  0.00           H
ATOM   4797  CG  TYR A 951      36.400  46.120  36.620  1.00  0.00           C
ATOM   4798  CD1 TYR A 951      37.650  45.700  37.120  1.00  0.00           C
ATOM   4799  HD1 TYR A 951      37.650  44.940  37.890  1.00  0.00           H
ATOM   4800  CE1 TYR A 951      38.760  46.200  36.610  1.00  0.00           C
ATOM   4801  HE1 TYR A 951      39.740  45.920  37.000  1.00  0.00           H
ATOM   4802  CZ  TYR A 951      38.770  46.970  35.420  1.00  0.00           C
ATOM   4803  OH  TYR A 951      40.070  47.370  34.940  1.00  0.00           O
ATOM   4804  HH  TYR A 951      39.840  47.940  34.210  1.00  0.00           H
ATOM   4805  CD2 TYR A 951      36.380  47.040  35.540  1.00  0.00           C
ATOM   4806  HD2 TYR A 951      35.480  47.430  35.090  1.00  0.00           H
ATOM   4807  CE2 TYR A 951      37.590  47.390  34.950  1.00  0.00           C
ATOM   4808  HE2 TYR A 951      37.580  48.090  34.120  1.00  0.00           H
ATOM   4809  C   TYR A 951      33.770  44.230  38.610  1.00  0.00           C
ATOM   4810  O   TYR A 951      33.780  44.460  39.820  1.00  0.00           O
ATOM   4811  N   HSD A 952      32.620  43.850  37.950  1.00  0.00           N
ATOM   4812  HN  HSD A 952      32.610  43.670  36.970  1.00  0.00           H
ATOM   4813  CA  HSD A 952      31.430  43.450  38.650  1.00  0.00           C
ATOM   4814  HA  HSD A 952      31.260  44.260  39.340  1.00  0.00           H
ATOM   4815  CB  HSD A 952      30.200  43.180  37.720  1.00  0.00           C
ATOM   4816  HB1 HSD A 952      29.420  42.770  38.390  1.00  0.00           H
ATOM   4817  HB2 HSD A 952      30.220  42.450  36.860  1.00  0.00           H
ATOM   4818  ND1 HSD A 952      29.400  44.950  35.910  1.00  0.00           N
ATOM   4819  HD1 HSD A 952      29.840  44.520  35.120  1.00  0.00           H
ATOM   4820  CG  HSD A 952      29.480  44.520  37.230  1.00  0.00           C
ATOM   4821  CE1 HSD A 952      28.770  46.170  35.890  1.00  0.00           C
ATOM   4822  HE1 HSD A 952      28.540  46.720  34.980  1.00  0.00           H
ATOM   4823  NE2 HSD A 952      28.520  46.540  37.150  1.00  0.00           N
ATOM   4824  CD2 HSD A 952      28.900  45.470  37.940  1.00  0.00           C
ATOM   4825  HD2 HSD A 952      28.750  45.580  39.000  1.00  0.00           H
ATOM   4826  C   HSD A 952      31.530  42.320  39.670  1.00  0.00           C
ATOM   4827  O   HSD A 952      31.060  42.370  40.790  1.00  0.00           O
ATOM   4828  N   LEU A 953      32.210  41.240  39.310  1.00  0.00           N
ATOM   4829  HN  LEU A 953      32.800  41.320  38.510  1.00  0.00           H
ATOM   4830  CA  LEU A 953      32.190  39.970  39.990  1.00  0.00           C
ATOM   4831  HA  LEU A 953      31.190  39.780  40.350  1.00  0.00           H
ATOM   4832  CB  LEU A 953      32.780  38.900  39.020  1.00  0.00           C
ATOM   4833  HB1 LEU A 953      33.720  39.300  38.610  1.00  0.00           H
ATOM   4834  HB2 LEU A 953      32.060  38.750  38.200  1.00  0.00           H
ATOM   4835  CG  LEU A 953      32.890  37.450  39.550  1.00  0.00           C
ATOM   4836  HG  LEU A 953      33.590  37.540  40.410  1.00  0.00           H
ATOM   4837  CD1 LEU A 953      31.640  36.720  40.040  1.00  0.00           C
ATOM   4838 HD11 LEU A 953      30.880  36.850  39.250  1.00  0.00           H
ATOM   4839 HD12 LEU A 953      31.350  36.970  41.090  1.00  0.00           H
ATOM   4840 HD13 LEU A 953      31.950  35.660  40.130  1.00  0.00           H
ATOM   4841  CD2 LEU A 953      33.680  36.580  38.590  1.00  0.00           C
ATOM   4842 HD21 LEU A 953      34.140  35.730  39.120  1.00  0.00           H
ATOM   4843 HD22 LEU A 953      34.500  37.140  38.080  1.00  0.00           H
ATOM   4844 HD23 LEU A 953      32.920  36.220  37.850  1.00  0.00           H
ATOM   4845  C   LEU A 953      33.140  40.120  41.220  1.00  0.00           C
ATOM   4846  O   LEU A 953      32.980  39.580  42.320  1.00  0.00           O
ATOM   4847  N   ASP A 954      34.180  40.940  40.950  1.00  0.00           N
ATOM   4848  HN  ASP A 954      34.240  41.410  40.070  1.00  0.00           H
ATOM   4849  CA  ASP A 954      35.150  41.280  42.020  1.00  0.00           C
ATOM   4850  HA  ASP A 954      35.570  40.360  42.400  1.00  0.00           H
ATOM   4851  CB  ASP A 954      36.250  42.220  41.470  1.00  0.00           C
ATOM   4852  HB1 ASP A 954      36.970  42.500  42.270  1.00  0.00           H
ATOM   4853  HB2 ASP A 954      35.850  43.180  41.090  1.00  0.00           H
ATOM   4854  CG  ASP A 954      36.970  41.630  40.220  1.00  0.00           C
ATOM   4855  OD1 ASP A 954      36.990  40.460  39.970  1.00  0.00           O
ATOM   4856  OD2 ASP A 954      37.590  42.540  39.470  1.00  0.00           O
ATOM   4857  HD2 ASP A 954      37.770  42.160  38.610  1.00  0.00           H
ATOM   4858  C   ASP A 954      34.430  42.030  43.160  1.00  0.00           C
ATOM   4859  O   ASP A 954      34.470  41.730  44.380  1.00  0.00           O
ATOM   4860  N   LEU A 955      33.520  43.040  42.790  1.00  0.00           N
ATOM   4861  HN  LEU A 955      33.560  43.350  41.840  1.00  0.00           H
ATOM   4862  CA  LEU A 955      32.720  43.760  43.750  1.00  0.00           C
ATOM   4863  HA  LEU A 955      33.390  43.980  44.570  1.00  0.00           H
ATOM   4864  CB  LEU A 955      32.150  45.030  43.110  1.00  0.00           C
ATOM   4865  HB1 LEU A 955      31.540  44.670  42.260  1.00  0.00           H
ATOM   4866  HB2 LEU A 955      32.990  45.550  42.590  1.00  0.00           H
ATOM   4867  CG  LEU A 955      31.580  46.040  44.180  1.00  0.00           C
ATOM   4868  HG  LEU A 955      30.680  45.660  44.720  1.00  0.00           H
ATOM   4869  CD1 LEU A 955      32.700  46.320  45.200  1.00  0.00           C
ATOM   4870 HD11 LEU A 955      33.630  46.640  44.670  1.00  0.00           H
ATOM   4871 HD12 LEU A 955      32.830  45.500  45.920  1.00  0.00           H
ATOM   4872 HD13 LEU A 955      32.340  47.210  45.770  1.00  0.00           H
ATOM   4873  CD2 LEU A 955      31.210  47.350  43.520  1.00  0.00           C
ATOM   4874 HD21 LEU A 955      30.460  47.130  42.740  1.00  0.00           H
ATOM   4875 HD22 LEU A 955      32.070  47.930  43.120  1.00  0.00           H
ATOM   4876 HD23 LEU A 955      30.690  47.980  44.260  1.00  0.00           H
ATOM   4877  C   LEU A 955      31.620  42.840  44.270  1.00  0.00           C
ATOM   4878  O   LEU A 955      31.380  42.890  45.470  1.00  0.00           O
ATOM   4879  N   LEU A 956      30.970  42.000  43.430  1.00  0.00           N
ATOM   4880  HN  LEU A 956      31.030  42.150  42.450  1.00  0.00           H
ATOM   4881  CA  LEU A 956      29.870  41.190  43.930  1.00  0.00           C
ATOM   4882  HA  LEU A 956      29.210  41.880  44.430  1.00  0.00           H
ATOM   4883  CB  LEU A 956      29.190  40.540  42.760  1.00  0.00           C
ATOM   4884  HB1 LEU A 956      30.010  40.000  42.240  1.00  0.00           H
ATOM   4885  HB2 LEU A 956      28.880  41.320  42.040  1.00  0.00           H
ATOM   4886  CG  LEU A 956      28.010  39.540  43.030  1.00  0.00           C
ATOM   4887  HG  LEU A 956      28.330  38.800  43.800  1.00  0.00           H
ATOM   4888  CD1 LEU A 956      26.820  40.290  43.560  1.00  0.00           C
ATOM   4889 HD11 LEU A 956      25.960  39.640  43.830  1.00  0.00           H
ATOM   4890 HD12 LEU A 956      26.440  40.990  42.790  1.00  0.00           H
ATOM   4891 HD13 LEU A 956      27.080  40.900  44.450  1.00  0.00           H
ATOM   4892  CD2 LEU A 956      27.730  38.730  41.680  1.00  0.00           C
ATOM   4893 HD21 LEU A 956      28.600  38.730  40.990  1.00  0.00           H
ATOM   4894 HD22 LEU A 956      26.770  39.070  41.240  1.00  0.00           H
ATOM   4895 HD23 LEU A 956      27.660  37.670  41.990  1.00  0.00           H
ATOM   4896  C   LEU A 956      30.330  40.210  44.990  1.00  0.00           C
ATOM   4897  O   LEU A 956      29.600  40.040  46.030  1.00  0.00           O
ATOM   4898  N   MET A 957      31.520  39.680  44.810  1.00  0.00           N
ATOM   4899  HN  MET A 957      32.040  39.960  44.010  1.00  0.00           H
ATOM   4900  CA  MET A 957      32.230  38.830  45.790  1.00  0.00           C
ATOM   4901  HA  MET A 957      31.580  38.010  46.080  1.00  0.00           H
ATOM   4902  CB  MET A 957      33.460  38.290  45.220  1.00  0.00           C
ATOM   4903  HB1 MET A 957      34.120  37.860  46.010  1.00  0.00           H
ATOM   4904  HB2 MET A 957      33.970  39.110  44.690  1.00  0.00           H
ATOM   4905  CG  MET A 957      33.190  37.130  44.170  1.00  0.00           C
ATOM   4906  HG1 MET A 957      34.210  36.690  44.050  1.00  0.00           H
ATOM   4907  HG2 MET A 957      32.830  37.500  43.190  1.00  0.00           H
ATOM   4908  SD  MET A 957      32.050  35.820  44.810  1.00  0.00           S
ATOM   4909  CE  MET A 957      32.540  35.520  46.560  1.00  0.00           C
ATOM   4910  HE1 MET A 957      32.780  36.470  47.100  1.00  0.00           H
ATOM   4911  HE2 MET A 957      33.440  34.880  46.560  1.00  0.00           H
ATOM   4912  HE3 MET A 957      31.680  35.110  47.150  1.00  0.00           H
ATOM   4913  C   MET A 957      32.520  39.580  47.070  1.00  0.00           C
ATOM   4914  O   MET A 957      32.160  38.990  48.130  1.00  0.00           O
ATOM   4915  N   VAL A 958      33.040  40.820  47.020  1.00  0.00           N
ATOM   4916  HN  VAL A 958      33.300  41.230  46.150  1.00  0.00           H
ATOM   4917  CA  VAL A 958      33.120  41.650  48.190  1.00  0.00           C
ATOM   4918  HA  VAL A 958      33.630  41.140  48.990  1.00  0.00           H
ATOM   4919  CB  VAL A 958      33.970  42.900  48.000  1.00  0.00           C
ATOM   4920  HB  VAL A 958      33.590  43.450  47.110  1.00  0.00           H
ATOM   4921  CG1 VAL A 958      33.990  43.760  49.230  1.00  0.00           C
ATOM   4922 HG11 VAL A 958      33.040  44.300  49.440  1.00  0.00           H
ATOM   4923 HG12 VAL A 958      34.690  44.600  49.020  1.00  0.00           H
ATOM   4924 HG13 VAL A 958      34.290  43.250  50.170  1.00  0.00           H
ATOM   4925  CG2 VAL A 958      35.330  42.550  47.500  1.00  0.00           C
ATOM   4926 HG21 VAL A 958      35.830  41.890  48.250  1.00  0.00           H
ATOM   4927 HG22 VAL A 958      35.910  43.500  47.410  1.00  0.00           H
ATOM   4928 HG23 VAL A 958      35.390  42.050  46.500  1.00  0.00           H
ATOM   4929  C   VAL A 958      31.830  41.910  48.930  1.00  0.00           C
ATOM   4930  O   VAL A 958      31.760  41.830  50.080  1.00  0.00           O
ATOM   4931  N   GLY A 959      30.820  42.300  48.130  1.00  0.00           N
ATOM   4932  HN  GLY A 959      30.820  42.310  47.130  1.00  0.00           H
ATOM   4933  CA  GLY A 959      29.510  42.760  48.700  1.00  0.00           C
ATOM   4934  HA1 GLY A 959      28.950  43.000  47.800  1.00  0.00           H
ATOM   4935  HA2 GLY A 959      29.570  43.540  49.440  1.00  0.00           H
ATOM   4936  C   GLY A 959      28.690  41.680  49.390  1.00  0.00           C
ATOM   4937  O   GLY A 959      28.290  41.940  50.440  1.00  0.00           O
ATOM   4938  N   VAL A 960      28.700  40.500  48.790  1.00  0.00           N
ATOM   4939  HN  VAL A 960      29.250  40.310  47.980  1.00  0.00           H
ATOM   4940  CA  VAL A 960      28.090  39.350  49.440  1.00  0.00           C
ATOM   4941  HA  VAL A 960      27.080  39.550  49.760  1.00  0.00           H
ATOM   4942  CB  VAL A 960      27.880  38.210  48.480  1.00  0.00           C
ATOM   4943  HB  VAL A 960      28.850  37.750  48.220  1.00  0.00           H
ATOM   4944  CG1 VAL A 960      27.160  36.980  49.070  1.00  0.00           C
ATOM   4945 HG11 VAL A 960      27.810  36.450  49.790  1.00  0.00           H
ATOM   4946 HG12 VAL A 960      26.890  36.210  48.320  1.00  0.00           H
ATOM   4947 HG13 VAL A 960      26.280  37.430  49.580  1.00  0.00           H
ATOM   4948  CG2 VAL A 960      27.010  38.720  47.360  1.00  0.00           C
ATOM   4949 HG21 VAL A 960      26.080  39.010  47.900  1.00  0.00           H
ATOM   4950 HG22 VAL A 960      26.660  37.880  46.710  1.00  0.00           H
ATOM   4951 HG23 VAL A 960      27.360  39.550  46.720  1.00  0.00           H
ATOM   4952  C   VAL A 960      28.870  38.910  50.670  1.00  0.00           C
ATOM   4953  O   VAL A 960      28.210  38.650  51.700  1.00  0.00           O
ATOM   4954  N   MET A 961      30.190  38.820  50.580  1.00  0.00           N
ATOM   4955  HN  MET A 961      30.610  39.180  49.740  1.00  0.00           H
ATOM   4956  CA  MET A 961      31.100  38.180  51.560  1.00  0.00           C
ATOM   4957  HA  MET A 961      30.520  37.300  51.790  1.00  0.00           H
ATOM   4958  CB  MET A 961      32.450  37.650  51.020  1.00  0.00           C
ATOM   4959  HB1 MET A 961      33.230  37.480  51.790  1.00  0.00           H
ATOM   4960  HB2 MET A 961      32.870  38.480  50.430  1.00  0.00           H
ATOM   4961  CG  MET A 961      32.380  36.430  50.080  1.00  0.00           C
ATOM   4962  HG1 MET A 961      33.410  36.160  49.790  1.00  0.00           H
ATOM   4963  HG2 MET A 961      31.980  36.790  49.110  1.00  0.00           H
ATOM   4964  SD  MET A 961      31.260  35.010  50.550  1.00  0.00           S
ATOM   4965  CE  MET A 961      32.240  34.520  51.980  1.00  0.00           C
ATOM   4966  HE1 MET A 961      32.210  35.190  52.870  1.00  0.00           H
ATOM   4967  HE2 MET A 961      33.300  34.620  51.650  1.00  0.00           H
ATOM   4968  HE3 MET A 961      32.080  33.470  52.310  1.00  0.00           H
ATOM   4969  C   MET A 961      31.140  38.970  52.860  1.00  0.00           C
ATOM   4970  O   MET A 961      31.150  38.370  53.930  1.00  0.00           O
ATOM   4971  N   LEU A 962      31.090  40.300  52.740  1.00  0.00           N
ATOM   4972  HN  LEU A 962      31.200  40.700  51.830  1.00  0.00           H
ATOM   4973  CA  LEU A 962      30.840  41.310  53.760  1.00  0.00           C
ATOM   4974  HA  LEU A 962      31.700  41.310  54.420  1.00  0.00           H
ATOM   4975  CB  LEU A 962      30.670  42.600  53.000  1.00  0.00           C
ATOM   4976  HB1 LEU A 962      29.680  42.660  52.480  1.00  0.00           H
ATOM   4977  HB2 LEU A 962      31.430  42.590  52.190  1.00  0.00           H
ATOM   4978  CG  LEU A 962      30.900  43.920  53.740  1.00  0.00           C
ATOM   4979  HG  LEU A 962      31.780  43.650  54.370  1.00  0.00           H
ATOM   4980  CD1 LEU A 962      31.340  45.060  52.710  1.00  0.00           C
ATOM   4981 HD11 LEU A 962      32.140  44.630  52.050  1.00  0.00           H
ATOM   4982 HD12 LEU A 962      31.830  45.830  53.330  1.00  0.00           H
ATOM   4983 HD13 LEU A 962      30.450  45.400  52.140  1.00  0.00           H
ATOM   4984  CD2 LEU A 962      29.810  44.440  54.730  1.00  0.00           C
ATOM   4985 HD21 LEU A 962      29.410  43.620  55.340  1.00  0.00           H
ATOM   4986 HD22 LEU A 962      29.000  44.970  54.190  1.00  0.00           H
ATOM   4987 HD23 LEU A 962      30.170  45.290  55.360  1.00  0.00           H
ATOM   4988  C   LEU A 962      29.610  41.110  54.570  1.00  0.00           C
ATOM   4989  O   LEU A 962      29.610  41.090  55.810  1.00  0.00           O
ATOM   4990  N   GLY A 963      28.460  40.700  53.960  1.00  0.00           N
ATOM   4991  HN  GLY A 963      28.480  40.610  52.960  1.00  0.00           H
ATOM   4992  CA  GLY A 963      27.290  40.330  54.790  1.00  0.00           C
ATOM   4993  HA1 GLY A 963      26.370  40.340  54.220  1.00  0.00           H
ATOM   4994  HA2 GLY A 963      27.030  41.100  55.490  1.00  0.00           H
ATOM   4995  C   GLY A 963      27.200  38.950  55.290  1.00  0.00           C
ATOM   4996  O   GLY A 963      26.660  38.710  56.310  1.00  0.00           O
ATOM   4997  N   VAL A 964      27.780  37.950  54.550  1.00  0.00           N
ATOM   4998  HN  VAL A 964      28.120  38.220  53.650  1.00  0.00           H
ATOM   4999  CA  VAL A 964      27.940  36.590  55.100  1.00  0.00           C
ATOM   5000  HA  VAL A 964      26.970  36.260  55.440  1.00  0.00           H
ATOM   5001  CB  VAL A 964      28.590  35.650  54.010  1.00  0.00           C
ATOM   5002  HB  VAL A 964      29.480  36.220  53.660  1.00  0.00           H
ATOM   5003  CG1 VAL A 964      29.070  34.260  54.590  1.00  0.00           C
ATOM   5004 HG11 VAL A 964      28.280  33.690  55.140  1.00  0.00           H
ATOM   5005 HG12 VAL A 964      29.990  34.330  55.210  1.00  0.00           H
ATOM   5006 HG13 VAL A 964      29.360  33.640  53.710  1.00  0.00           H
ATOM   5007  CG2 VAL A 964      27.600  35.480  52.850  1.00  0.00           C
ATOM   5008 HG21 VAL A 964      26.800  34.750  53.080  1.00  0.00           H
ATOM   5009 HG22 VAL A 964      28.030  34.990  51.950  1.00  0.00           H
ATOM   5010 HG23 VAL A 964      27.130  36.400  52.470  1.00  0.00           H
ATOM   5011  C   VAL A 964      28.800  36.550  56.340  1.00  0.00           C
ATOM   5012  O   VAL A 964      28.500  35.950  57.360  1.00  0.00           O
ATOM   5013  N   CYS A 965      30.030  37.200  56.290  1.00  0.00           N
ATOM   5014  HN  CYS A 965      30.370  37.730  55.520  1.00  0.00           H
ATOM   5015  CA  CYS A 965      30.890  37.370  57.470  1.00  0.00           C
ATOM   5016  HA  CYS A 965      31.100  36.400  57.910  1.00  0.00           H
ATOM   5017  CB  CYS A 965      32.130  37.990  56.950  1.00  0.00           C
ATOM   5018  HB1 CYS A 965      32.760  38.360  57.790  1.00  0.00           H
ATOM   5019  HB2 CYS A 965      31.930  38.940  56.400  1.00  0.00           H
ATOM   5020  SG  CYS A 965      33.280  36.960  56.000  1.00  0.00           S
ATOM   5021  HG1 CYS A 965      32.430  36.730  55.020  1.00  0.00           H
ATOM   5022  C   CYS A 965      30.120  38.150  58.560  1.00  0.00           C
ATOM   5023  O   CYS A 965      30.230  37.750  59.690  1.00  0.00           O
ATOM   5024  N   SER A 966      29.270  39.190  58.250  1.00  0.00           N
ATOM   5025  HN  SER A 966      29.070  39.490  57.320  1.00  0.00           H
ATOM   5026  CA  SER A 966      28.510  39.900  59.270  1.00  0.00           C
ATOM   5027  HA  SER A 966      29.180  40.350  59.990  1.00  0.00           H
ATOM   5028  CB  SER A 966      27.780  41.110  58.690  1.00  0.00           C
ATOM   5029  HB1 SER A 966      27.220  41.760  59.380  1.00  0.00           H
ATOM   5030  HB2 SER A 966      27.000  40.720  57.990  1.00  0.00           H
ATOM   5031  OG  SER A 966      28.670  42.080  58.110  1.00  0.00           O
ATOM   5032  HG1 SER A 966      29.070  41.660  57.350  1.00  0.00           H
ATOM   5033  C   SER A 966      27.560  39.130  60.150  1.00  0.00           C
ATOM   5034  O   SER A 966      27.530  39.340  61.350  1.00  0.00           O
ATOM   5035  N   VAL A 967      26.780  38.150  59.580  1.00  0.00           N
ATOM   5036  HN  VAL A 967      26.660  38.050  58.600  1.00  0.00           H
ATOM   5037  CA  VAL A 967      26.070  37.140  60.520  1.00  0.00           C
ATOM   5038  HA  VAL A 967      25.560  37.760  61.240  1.00  0.00           H
ATOM   5039  CB  VAL A 967      24.970  36.330  59.820  1.00  0.00           C
ATOM   5040  HB  VAL A 967      24.690  35.520  60.530  1.00  0.00           H
ATOM   5041  CG1 VAL A 967      23.720  37.140  59.560  1.00  0.00           C
ATOM   5042 HG11 VAL A 967      22.830  36.570  59.240  1.00  0.00           H
ATOM   5043 HG12 VAL A 967      24.070  37.910  58.830  1.00  0.00           H
ATOM   5044 HG13 VAL A 967      23.430  37.700  60.460  1.00  0.00           H
ATOM   5045  CG2 VAL A 967      25.480  35.550  58.620  1.00  0.00           C
ATOM   5046 HG21 VAL A 967      26.360  34.930  58.910  1.00  0.00           H
ATOM   5047 HG22 VAL A 967      25.780  36.330  57.880  1.00  0.00           H
ATOM   5048 HG23 VAL A 967      24.650  34.910  58.240  1.00  0.00           H
ATOM   5049  C   VAL A 967      26.950  36.290  61.390  1.00  0.00           C
ATOM   5050  O   VAL A 967      26.650  35.990  62.540  1.00  0.00           O
ATOM   5051  N   MET A 968      28.220  35.970  60.980  1.00  0.00           N
ATOM   5052  HN  MET A 968      28.540  36.180  60.060  1.00  0.00           H
ATOM   5053  CA  MET A 968      29.050  35.080  61.780  1.00  0.00           C
ATOM   5054  HA  MET A 968      28.300  34.450  62.250  1.00  0.00           H
ATOM   5055  CB  MET A 968      29.870  34.140  60.760  1.00  0.00           C
ATOM   5056  HB1 MET A 968      30.480  33.360  61.250  1.00  0.00           H
ATOM   5057  HB2 MET A 968      30.540  34.780  60.150  1.00  0.00           H
ATOM   5058  CG  MET A 968      29.120  33.290  59.620  1.00  0.00           C
ATOM   5059  HG1 MET A 968      29.830  32.790  58.930  1.00  0.00           H
ATOM   5060  HG2 MET A 968      28.590  34.100  59.080  1.00  0.00           H
[truncated: 6,873,249 more chars]
