# Supplementary material for: CryoEM and computational modeling structural insights into the pH regulator NBCn1
Source: Nat Commun. 2025 Nov 11;16:9932. doi: 10.1038/s41467-025-64868-z (PMC12606367; doi:10.1038/s41467-025-64868-z)
Supplement: Supplementary file 7 — Supplementary Data 5 [file 41467_2025_64868_MOESM7_ESM.zip › 100ns_z_restr_MD_NBCn1_2NaCO3/hNBCn1_OF/z-restr_hNBCn1_OF_2NaCO3_first_step_55.pdb]

REMARK    GENERATED BY TRJCONV
TITLE     Title t= 4100.00000 step= 2050000
REMARK    THIS IS A SIMULATION BOX
CRYST1   92.762   92.762  103.797  90.00  90.00  90.00 P 1           1
MODEL        1
ATOM      1  N   LEU A 585      26.120  42.750  34.230  1.00  0.00           N
ATOM      2  HT1 LEU A 585      25.900  43.580  34.800  1.00  0.00           H
ATOM      3  HT2 LEU A 585      25.210  42.390  33.890  1.00  0.00           H
ATOM      4  HT3 LEU A 585      26.720  42.980  33.420  1.00  0.00           H
ATOM      5  CA  LEU A 585      26.860  41.710  35.130  1.00  0.00           C
ATOM      6  HA  LEU A 585      27.700  42.250  35.530  1.00  0.00           H
ATOM      7  CB  LEU A 585      25.770  41.290  36.220  1.00  0.00           C
ATOM      8  HB1 LEU A 585      24.810  41.050  35.740  1.00  0.00           H
ATOM      9  HB2 LEU A 585      25.680  42.100  36.970  1.00  0.00           H
ATOM     10  CG  LEU A 585      26.070  40.070  37.130  1.00  0.00           C
ATOM     11  HG  LEU A 585      26.120  39.150  36.500  1.00  0.00           H
ATOM     12  CD1 LEU A 585      27.400  40.150  37.880  1.00  0.00           C
ATOM     13 HD11 LEU A 585      28.230  40.160  37.130  1.00  0.00           H
ATOM     14 HD12 LEU A 585      27.630  39.330  38.580  1.00  0.00           H
ATOM     15 HD13 LEU A 585      27.440  41.160  38.350  1.00  0.00           H
ATOM     16  CD2 LEU A 585      24.970  39.920  38.110  1.00  0.00           C
ATOM     17 HD21 LEU A 585      24.030  39.560  37.650  1.00  0.00           H
ATOM     18 HD22 LEU A 585      24.800  40.870  38.670  1.00  0.00           H
ATOM     19 HD23 LEU A 585      25.360  39.130  38.770  1.00  0.00           H
ATOM     20  C   LEU A 585      27.370  40.520  34.320  1.00  0.00           C
ATOM     21  O   LEU A 585      28.510  40.070  34.430  1.00  0.00           O
ATOM     22  N   ILE A 586      26.480  40.010  33.400  1.00  0.00           N
ATOM     23  HN  ILE A 586      25.560  40.370  33.300  1.00  0.00           H
ATOM     24  CA  ILE A 586      26.780  38.790  32.630  1.00  0.00           C
ATOM     25  HA  ILE A 586      26.990  37.990  33.330  1.00  0.00           H
ATOM     26  CB  ILE A 586      25.580  38.250  31.840  1.00  0.00           C
ATOM     27  HB  ILE A 586      24.780  38.110  32.600  1.00  0.00           H
ATOM     28  CG2 ILE A 586      25.180  39.300  30.790  1.00  0.00           C
ATOM     29 HG21 ILE A 586      25.810  39.150  29.880  1.00  0.00           H
ATOM     30 HG22 ILE A 586      25.220  40.320  31.230  1.00  0.00           H
ATOM     31 HG23 ILE A 586      24.180  39.180  30.340  1.00  0.00           H
ATOM     32  CG1 ILE A 586      25.650  36.860  31.230  1.00  0.00           C
ATOM     33 HG11 ILE A 586      26.310  36.850  30.330  1.00  0.00           H
ATOM     34 HG12 ILE A 586      24.650  36.640  30.820  1.00  0.00           H
ATOM     35  CD  ILE A 586      26.010  35.730  32.240  1.00  0.00           C
ATOM     36  HD1 ILE A 586      27.080  35.840  32.530  1.00  0.00           H
ATOM     37  HD2 ILE A 586      25.690  34.750  31.850  1.00  0.00           H
ATOM     38  HD3 ILE A 586      25.380  35.900  33.140  1.00  0.00           H
ATOM     39  C   ILE A 586      28.010  38.860  31.750  1.00  0.00           C
ATOM     40  O   ILE A 586      28.770  37.940  31.610  1.00  0.00           O
ATOM     41  N   LEU A 587      28.160  40.030  31.130  1.00  0.00           N
ATOM     42  HN  LEU A 587      27.500  40.770  31.320  1.00  0.00           H
ATOM     43  CA  LEU A 587      29.340  40.330  30.300  1.00  0.00           C
ATOM     44  HA  LEU A 587      29.450  39.620  29.500  1.00  0.00           H
ATOM     45  CB  LEU A 587      29.270  41.680  29.590  1.00  0.00           C
ATOM     46  HB1 LEU A 587      29.230  42.450  30.390  1.00  0.00           H
ATOM     47  HB2 LEU A 587      28.290  41.750  29.080  1.00  0.00           H
ATOM     48  CG  LEU A 587      30.270  42.220  28.540  1.00  0.00           C
ATOM     49  HG  LEU A 587      31.280  42.340  29.000  1.00  0.00           H
ATOM     50  CD1 LEU A 587      30.360  41.280  27.320  1.00  0.00           C
ATOM     51 HD11 LEU A 587      30.450  40.200  27.570  1.00  0.00           H
ATOM     52 HD12 LEU A 587      31.330  41.530  26.830  1.00  0.00           H
ATOM     53 HD13 LEU A 587      29.510  41.330  26.590  1.00  0.00           H
ATOM     54  CD2 LEU A 587      29.840  43.580  28.090  1.00  0.00           C
ATOM     55 HD21 LEU A 587      28.820  43.390  27.670  1.00  0.00           H
ATOM     56 HD22 LEU A 587      30.560  43.930  27.310  1.00  0.00           H
ATOM     57 HD23 LEU A 587      29.870  44.200  29.010  1.00  0.00           H
ATOM     58  C   LEU A 587      30.710  40.260  31.000  1.00  0.00           C
ATOM     59  O   LEU A 587      31.640  39.680  30.460  1.00  0.00           O
ATOM     60  N   ASP A 588      30.850  40.700  32.270  1.00  0.00           N
ATOM     61  HN  ASP A 588      30.200  41.320  32.680  1.00  0.00           H
ATOM     62  CA  ASP A 588      32.090  40.510  33.150  1.00  0.00           C
ATOM     63  HA  ASP A 588      32.960  40.900  32.650  1.00  0.00           H
ATOM     64  CB  ASP A 588      31.860  41.110  34.590  1.00  0.00           C
ATOM     65  HB1 ASP A 588      32.700  40.820  35.260  1.00  0.00           H
ATOM     66  HB2 ASP A 588      30.880  40.840  35.060  1.00  0.00           H
ATOM     67  CG  ASP A 588      31.720  42.540  34.450  1.00  0.00           C
ATOM     68  OD1 ASP A 588      30.750  43.040  33.830  1.00  0.00           O
ATOM     69  OD2 ASP A 588      32.440  43.240  35.240  1.00  0.00           O
ATOM     70  C   ASP A 588      32.470  39.040  33.280  1.00  0.00           C
ATOM     71  O   ASP A 588      33.650  38.540  33.090  1.00  0.00           O
ATOM     72  N   ILE A 589      31.440  38.230  33.510  1.00  0.00           N
ATOM     73  HN  ILE A 589      30.580  38.730  33.550  1.00  0.00           H
ATOM     74  CA  ILE A 589      31.540  36.780  33.730  1.00  0.00           C
ATOM     75  HA  ILE A 589      32.350  36.560  34.410  1.00  0.00           H
ATOM     76  CB  ILE A 589      30.270  36.160  34.400  1.00  0.00           C
ATOM     77  HB  ILE A 589      29.490  36.770  33.910  1.00  0.00           H
ATOM     78  CG2 ILE A 589      30.030  34.650  34.140  1.00  0.00           C
ATOM     79 HG21 ILE A 589      31.020  34.200  34.390  1.00  0.00           H
ATOM     80 HG22 ILE A 589      29.680  34.400  33.110  1.00  0.00           H
ATOM     81 HG23 ILE A 589      29.290  34.460  34.940  1.00  0.00           H
ATOM     82  CG1 ILE A 589      30.210  36.530  35.870  1.00  0.00           C
ATOM     83 HG11 ILE A 589      30.700  37.520  36.020  1.00  0.00           H
ATOM     84 HG12 ILE A 589      30.750  35.770  36.490  1.00  0.00           H
ATOM     85  CD  ILE A 589      28.770  36.640  36.380  1.00  0.00           C
ATOM     86  HD1 ILE A 589      28.870  36.740  37.480  1.00  0.00           H
ATOM     87  HD2 ILE A 589      28.160  35.730  36.210  1.00  0.00           H
ATOM     88  HD3 ILE A 589      28.160  37.490  36.000  1.00  0.00           H
ATOM     89  C   ILE A 589      32.010  36.120  32.390  1.00  0.00           C
ATOM     90  O   ILE A 589      33.010  35.410  32.350  1.00  0.00           O
ATOM     91  N   LYS A 590      31.300  36.440  31.240  1.00  0.00           N
ATOM     92  HN  LYS A 590      30.470  36.990  31.270  1.00  0.00           H
ATOM     93  CA  LYS A 590      31.650  35.880  29.970  1.00  0.00           C
ATOM     94  HA  LYS A 590      31.680  34.800  30.010  1.00  0.00           H
ATOM     95  CB  LYS A 590      30.620  36.250  28.880  1.00  0.00           C
ATOM     96  HB1 LYS A 590      30.910  35.970  27.840  1.00  0.00           H
ATOM     97  HB2 LYS A 590      30.520  37.350  28.780  1.00  0.00           H
ATOM     98  CG  LYS A 590      29.160  35.790  29.220  1.00  0.00           C
ATOM     99  HG1 LYS A 590      28.500  36.360  28.520  1.00  0.00           H
ATOM    100  HG2 LYS A 590      28.800  35.940  30.260  1.00  0.00           H
ATOM    101  CD  LYS A 590      28.900  34.280  28.970  1.00  0.00           C
ATOM    102  HD1 LYS A 590      29.590  33.720  29.640  1.00  0.00           H
ATOM    103  HD2 LYS A 590      29.260  34.010  27.960  1.00  0.00           H
ATOM    104  CE  LYS A 590      27.480  33.940  29.300  1.00  0.00           C
ATOM    105  HE1 LYS A 590      26.800  34.490  28.610  1.00  0.00           H
ATOM    106  HE2 LYS A 590      27.320  34.200  30.370  1.00  0.00           H
ATOM    107  NZ  LYS A 590      27.140  32.520  29.170  1.00  0.00           N
ATOM    108  HZ1 LYS A 590      27.640  31.820  29.770  1.00  0.00           H
ATOM    109  HZ2 LYS A 590      27.290  32.210  28.190  1.00  0.00           H
ATOM    110  HZ3 LYS A 590      26.130  32.400  29.420  1.00  0.00           H
ATOM    111  C   LYS A 590      33.020  36.200  29.450  1.00  0.00           C
ATOM    112  O   LYS A 590      33.730  35.410  28.820  1.00  0.00           O
ATOM    113  N   ARG A 591      33.420  37.460  29.640  1.00  0.00           N
ATOM    114  HN  ARG A 591      32.850  38.200  30.010  1.00  0.00           H
ATOM    115  CA  ARG A 591      34.810  37.780  29.290  1.00  0.00           C
ATOM    116  HA  ARG A 591      34.900  37.690  28.220  1.00  0.00           H
ATOM    117  CB  ARG A 591      34.930  39.260  29.640  1.00  0.00           C
ATOM    118  HB1 ARG A 591      35.990  39.510  29.490  1.00  0.00           H
ATOM    119  HB2 ARG A 591      34.900  39.490  30.730  1.00  0.00           H
ATOM    120  CG  ARG A 591      34.020  40.270  28.860  1.00  0.00           C
ATOM    121  HG1 ARG A 591      33.990  41.130  29.560  1.00  0.00           H
ATOM    122  HG2 ARG A 591      33.000  39.940  28.570  1.00  0.00           H
ATOM    123  CD  ARG A 591      34.690  40.810  27.560  1.00  0.00           C
ATOM    124  HD1 ARG A 591      33.980  41.500  27.070  1.00  0.00           H
ATOM    125  HD2 ARG A 591      34.890  40.020  26.800  1.00  0.00           H
ATOM    126  NE  ARG A 591      35.910  41.550  27.900  1.00  0.00           N
ATOM    127  HE  ARG A 591      36.010  41.680  28.880  1.00  0.00           H
ATOM    128  CZ  ARG A 591      36.590  42.340  27.090  1.00  0.00           C
ATOM    129  NH1 ARG A 591      36.400  42.340  25.780  1.00  0.00           N
ATOM    130 HH11 ARG A 591      37.050  42.870  25.220  1.00  0.00           H
ATOM    131 HH12 ARG A 591      35.730  41.700  25.390  1.00  0.00           H
ATOM    132  NH2 ARG A 591      37.520  43.150  27.590  1.00  0.00           N
ATOM    133 HH21 ARG A 591      37.580  43.330  28.570  1.00  0.00           H
ATOM    134 HH22 ARG A 591      38.170  43.550  26.950  1.00  0.00           H
ATOM    135  C   ARG A 591      35.860  37.010  30.050  1.00  0.00           C
ATOM    136  O   ARG A 591      36.770  36.650  29.370  1.00  0.00           O
ATOM    137  N   LYS A 592      35.760  36.650  31.310  1.00  0.00           N
ATOM    138  HN  LYS A 592      35.050  37.130  31.820  1.00  0.00           H
ATOM    139  CA  LYS A 592      36.740  35.870  32.010  1.00  0.00           C
ATOM    140  HA  LYS A 592      37.730  35.970  31.580  1.00  0.00           H
ATOM    141  CB  LYS A 592      37.020  36.380  33.420  1.00  0.00           C
ATOM    142  HB1 LYS A 592      37.810  35.790  33.910  1.00  0.00           H
ATOM    143  HB2 LYS A 592      36.060  36.220  33.940  1.00  0.00           H
ATOM    144  CG  LYS A 592      37.410  37.890  33.530  1.00  0.00           C
ATOM    145  HG1 LYS A 592      37.360  38.210  34.590  1.00  0.00           H
ATOM    146  HG2 LYS A 592      36.580  38.490  33.100  1.00  0.00           H
ATOM    147  CD  LYS A 592      38.760  38.170  32.880  1.00  0.00           C
ATOM    148  HD1 LYS A 592      38.960  39.250  33.030  1.00  0.00           H
ATOM    149  HD2 LYS A 592      38.610  38.000  31.790  1.00  0.00           H
ATOM    150  CE  LYS A 592      39.960  37.430  33.430  1.00  0.00           C
ATOM    151  HE1 LYS A 592      39.790  36.450  32.950  1.00  0.00           H
ATOM    152  HE2 LYS A 592      39.860  37.450  34.540  1.00  0.00           H
ATOM    153  NZ  LYS A 592      41.230  38.090  33.170  1.00  0.00           N
ATOM    154  HZ1 LYS A 592      41.160  39.110  33.330  1.00  0.00           H
ATOM    155  HZ2 LYS A 592      41.580  38.020  32.190  1.00  0.00           H
ATOM    156  HZ3 LYS A 592      42.010  37.750  33.770  1.00  0.00           H
ATOM    157  C   LYS A 592      36.520  34.350  32.060  1.00  0.00           C
ATOM    158  O   LYS A 592      37.410  33.560  32.400  1.00  0.00           O
ATOM    159  N   ALA A 593      35.360  33.950  31.600  1.00  0.00           N
ATOM    160  HN  ALA A 593      34.610  34.580  31.390  1.00  0.00           H
ATOM    161  CA  ALA A 593      35.100  32.530  31.520  1.00  0.00           C
ATOM    162  HA  ALA A 593      34.860  32.300  32.550  1.00  0.00           H
ATOM    163  CB  ALA A 593      33.680  32.330  30.910  1.00  0.00           C
ATOM    164  HB1 ALA A 593      32.960  33.060  31.320  1.00  0.00           H
ATOM    165  HB2 ALA A 593      33.300  31.280  30.840  1.00  0.00           H
ATOM    166  HB3 ALA A 593      33.580  32.690  29.860  1.00  0.00           H
ATOM    167  C   ALA A 593      36.110  31.490  30.990  1.00  0.00           C
ATOM    168  O   ALA A 593      36.350  30.510  31.680  1.00  0.00           O
ATOM    169  N   PRO A 594      36.600  31.520  29.740  1.00  0.00           N
ATOM    170  CD  PRO A 594      36.400  32.560  28.740  1.00  0.00           C
ATOM    171  HD1 PRO A 594      36.660  33.560  29.140  1.00  0.00           H
ATOM    172  HD2 PRO A 594      35.360  32.580  28.360  1.00  0.00           H
ATOM    173  CA  PRO A 594      37.470  30.500  29.330  1.00  0.00           C
ATOM    174  HA  PRO A 594      37.160  29.510  29.650  1.00  0.00           H
ATOM    175  CB  PRO A 594      37.510  30.610  27.800  1.00  0.00           C
ATOM    176  HB1 PRO A 594      36.700  29.960  27.420  1.00  0.00           H
ATOM    177  HB2 PRO A 594      38.450  30.270  27.310  1.00  0.00           H
ATOM    178  CG  PRO A 594      37.210  32.140  27.500  1.00  0.00           C
ATOM    179  HG1 PRO A 594      38.140  32.750  27.590  1.00  0.00           H
ATOM    180  HG2 PRO A 594      36.810  32.320  26.490  1.00  0.00           H
ATOM    181  C   PRO A 594      38.880  30.720  29.920  1.00  0.00           C
ATOM    182  O   PRO A 594      39.820  30.090  29.470  1.00  0.00           O
ATOM    183  N   PHE A 595      38.990  31.540  31.000  1.00  0.00           N
ATOM    184  HN  PHE A 595      38.200  32.040  31.340  1.00  0.00           H
ATOM    185  CA  PHE A 595      40.290  31.850  31.520  1.00  0.00           C
ATOM    186  HA  PHE A 595      40.960  31.230  30.940  1.00  0.00           H
ATOM    187  CB  PHE A 595      40.610  33.340  31.320  1.00  0.00           C
ATOM    188  HB1 PHE A 595      41.650  33.540  31.640  1.00  0.00           H
ATOM    189  HB2 PHE A 595      39.900  33.960  31.920  1.00  0.00           H
ATOM    190  CG  PHE A 595      40.570  33.760  29.900  1.00  0.00           C
ATOM    191  CD1 PHE A 595      39.830  34.850  29.480  1.00  0.00           C
ATOM    192  HD1 PHE A 595      39.300  35.380  30.260  1.00  0.00           H
ATOM    193  CE1 PHE A 595      39.780  35.240  28.160  1.00  0.00           C
ATOM    194  HE1 PHE A 595      39.160  36.050  27.790  1.00  0.00           H
ATOM    195  CZ  PHE A 595      40.490  34.620  27.170  1.00  0.00           C
ATOM    196  HZ  PHE A 595      40.350  34.820  26.110  1.00  0.00           H
ATOM    197  CD2 PHE A 595      41.320  33.110  28.910  1.00  0.00           C
ATOM    198  HD2 PHE A 595      41.920  32.270  29.250  1.00  0.00           H
ATOM    199  CE2 PHE A 595      41.290  33.530  27.590  1.00  0.00           C
ATOM    200  HE2 PHE A 595      41.800  32.980  26.810  1.00  0.00           H
ATOM    201  C   PHE A 595      40.430  31.530  33.040  1.00  0.00           C
ATOM    202  O   PHE A 595      41.500  31.770  33.650  1.00  0.00           O
ATOM    203  N   PHE A 596      39.560  30.720  33.720  1.00  0.00           N
ATOM    204  HN  PHE A 596      38.670  30.470  33.350  1.00  0.00           H
ATOM    205  CA  PHE A 596      39.740  30.420  35.130  1.00  0.00           C
ATOM    206  HA  PHE A 596      40.040  31.310  35.670  1.00  0.00           H
ATOM    207  CB  PHE A 596      38.370  29.860  35.790  1.00  0.00           C
ATOM    208  HB1 PHE A 596      38.430  29.320  36.760  1.00  0.00           H
ATOM    209  HB2 PHE A 596      37.870  29.210  35.050  1.00  0.00           H
ATOM    210  CG  PHE A 596      37.540  31.110  36.060  1.00  0.00           C
ATOM    211  CD1 PHE A 596      36.660  31.640  35.200  1.00  0.00           C
ATOM    212  HD1 PHE A 596      36.560  31.090  34.280  1.00  0.00           H
ATOM    213  CE1 PHE A 596      35.860  32.790  35.580  1.00  0.00           C
ATOM    214  HE1 PHE A 596      35.230  33.280  34.850  1.00  0.00           H
ATOM    215  CZ  PHE A 596      35.910  33.300  36.920  1.00  0.00           C
ATOM    216  HZ  PHE A 596      35.310  34.160  37.190  1.00  0.00           H
ATOM    217  CD2 PHE A 596      37.530  31.610  37.400  1.00  0.00           C
ATOM    218  HD2 PHE A 596      38.260  31.220  38.090  1.00  0.00           H
ATOM    219  CE2 PHE A 596      36.800  32.750  37.820  1.00  0.00           C
ATOM    220  HE2 PHE A 596      36.780  33.140  38.830  1.00  0.00           H
ATOM    221  C   PHE A 596      40.910  29.390  35.400  1.00  0.00           C
ATOM    222  O   PHE A 596      41.520  29.330  36.460  1.00  0.00           O
ATOM    223  N   LEU A 597      41.290  28.550  34.420  1.00  0.00           N
ATOM    224  HN  LEU A 597      40.810  28.570  33.550  1.00  0.00           H
ATOM    225  CA  LEU A 597      42.400  27.560  34.560  1.00  0.00           C
ATOM    226  HA  LEU A 597      42.900  27.490  35.510  1.00  0.00           H
ATOM    227  CB  LEU A 597      42.040  26.140  34.260  1.00  0.00           C
ATOM    228  HB1 LEU A 597      42.900  25.490  34.520  1.00  0.00           H
ATOM    229  HB2 LEU A 597      41.870  25.990  33.170  1.00  0.00           H
ATOM    230  CG  LEU A 597      40.720  25.620  34.970  1.00  0.00           C
ATOM    231  HG  LEU A 597      39.790  26.180  34.730  1.00  0.00           H
ATOM    232  CD1 LEU A 597      40.530  24.130  34.670  1.00  0.00           C
ATOM    233 HD11 LEU A 597      39.710  23.710  35.300  1.00  0.00           H
ATOM    234 HD12 LEU A 597      41.500  23.610  34.840  1.00  0.00           H
ATOM    235 HD13 LEU A 597      40.340  23.970  33.590  1.00  0.00           H
ATOM    236  CD2 LEU A 597      40.930  25.810  36.550  1.00  0.00           C
ATOM    237 HD21 LEU A 597      40.180  25.160  37.060  1.00  0.00           H
ATOM    238 HD22 LEU A 597      40.830  26.900  36.750  1.00  0.00           H
ATOM    239 HD23 LEU A 597      41.900  25.350  36.800  1.00  0.00           H
ATOM    240  C   LEU A 597      43.440  27.860  33.490  1.00  0.00           C
ATOM    241  O   LEU A 597      44.410  27.060  33.360  1.00  0.00           O
ATOM    242  N   SER A 598      43.380  29.010  32.760  1.00  0.00           N
ATOM    243  HN  SER A 598      42.580  29.560  32.960  1.00  0.00           H
ATOM    244  CA  SER A 598      44.240  29.330  31.590  1.00  0.00           C
ATOM    245  HA  SER A 598      44.220  28.470  30.930  1.00  0.00           H
ATOM    246  CB  SER A 598      43.930  30.720  30.870  1.00  0.00           C
ATOM    247  HB1 SER A 598      44.210  31.560  31.540  1.00  0.00           H
ATOM    248  HB2 SER A 598      42.830  30.620  30.730  1.00  0.00           H
ATOM    249  OG  SER A 598      44.570  30.890  29.620  1.00  0.00           O
ATOM    250  HG1 SER A 598      44.260  30.200  29.030  1.00  0.00           H
ATOM    251  C   SER A 598      45.660  29.420  32.000  1.00  0.00           C
ATOM    252  O   SER A 598      46.610  28.950  31.310  1.00  0.00           O
ATOM    253  N   ASP A 599      45.980  30.060  33.160  1.00  0.00           N
ATOM    254  HN  ASP A 599      45.210  30.350  33.730  1.00  0.00           H
ATOM    255  CA  ASP A 599      47.310  30.370  33.610  1.00  0.00           C
ATOM    256  HA  ASP A 599      47.930  30.310  32.730  1.00  0.00           H
ATOM    257  CB  ASP A 599      47.300  31.830  34.240  1.00  0.00           C
ATOM    258  HB1 ASP A 599      48.280  32.060  34.720  1.00  0.00           H
ATOM    259  HB2 ASP A 599      46.480  32.010  34.970  1.00  0.00           H
ATOM    260  CG  ASP A 599      47.220  32.890  33.200  1.00  0.00           C
ATOM    261  OD1 ASP A 599      46.950  34.070  33.470  1.00  0.00           O
ATOM    262  OD2 ASP A 599      47.400  32.580  31.950  1.00  0.00           O
ATOM    263  C   ASP A 599      47.730  29.350  34.550  1.00  0.00           C
ATOM    264  O   ASP A 599      48.870  29.460  35.070  1.00  0.00           O
ATOM    265  N   PHE A 600      46.910  28.300  34.930  1.00  0.00           N
ATOM    266  HN  PHE A 600      45.940  28.250  34.680  1.00  0.00           H
ATOM    267  CA  PHE A 600      47.280  27.370  35.980  1.00  0.00           C
ATOM    268  HA  PHE A 600      47.700  27.910  36.820  1.00  0.00           H
ATOM    269  CB  PHE A 600      45.860  26.630  36.280  1.00  0.00           C
ATOM    270  HB1 PHE A 600      45.550  26.150  35.320  1.00  0.00           H
ATOM    271  HB2 PHE A 600      45.120  27.370  36.640  1.00  0.00           H
ATOM    272  CG  PHE A 600      45.910  25.560  37.310  1.00  0.00           C
ATOM    273  CD1 PHE A 600      46.580  25.730  38.520  1.00  0.00           C
ATOM    274  HD1 PHE A 600      47.150  26.620  38.750  1.00  0.00           H
ATOM    275  CE1 PHE A 600      46.690  24.670  39.470  1.00  0.00           C
ATOM    276  HE1 PHE A 600      47.230  24.770  40.400  1.00  0.00           H
ATOM    277  CZ  PHE A 600      45.890  23.530  39.310  1.00  0.00           C
ATOM    278  HZ  PHE A 600      45.990  22.740  40.030  1.00  0.00           H
ATOM    279  CD2 PHE A 600      45.020  24.450  37.230  1.00  0.00           C
ATOM    280  HD2 PHE A 600      44.340  24.410  36.390  1.00  0.00           H
ATOM    281  CE2 PHE A 600      45.110  23.390  38.130  1.00  0.00           C
ATOM    282  HE2 PHE A 600      44.360  22.610  38.140  1.00  0.00           H
ATOM    283  C   PHE A 600      48.490  26.410  35.520  1.00  0.00           C
ATOM    284  O   PHE A 600      49.340  25.930  36.260  1.00  0.00           O
ATOM    285  N   LYS A 601      48.630  26.280  34.170  1.00  0.00           N
ATOM    286  HN  LYS A 601      47.970  26.570  33.480  1.00  0.00           H
ATOM    287  CA  LYS A 601      49.710  25.530  33.640  1.00  0.00           C
ATOM    288  HA  LYS A 601      49.790  24.550  34.080  1.00  0.00           H
ATOM    289  CB  LYS A 601      49.360  25.310  32.140  1.00  0.00           C
ATOM    290  HB1 LYS A 601      48.380  24.810  32.080  1.00  0.00           H
ATOM    291  HB2 LYS A 601      50.140  24.580  31.800  1.00  0.00           H
ATOM    292  CG  LYS A 601      49.210  26.590  31.290  1.00  0.00           C
ATOM    293  HG1 LYS A 601      50.270  26.950  31.230  1.00  0.00           H
ATOM    294  HG2 LYS A 601      48.670  27.360  31.890  1.00  0.00           H
ATOM    295  CD  LYS A 601      48.560  26.320  29.910  1.00  0.00           C
ATOM    296  HD1 LYS A 601      49.320  25.720  29.370  1.00  0.00           H
ATOM    297  HD2 LYS A 601      48.570  27.320  29.400  1.00  0.00           H
ATOM    298  CE  LYS A 601      47.220  25.730  29.850  1.00  0.00           C
ATOM    299  HE1 LYS A 601      46.550  26.370  30.470  1.00  0.00           H
ATOM    300  HE2 LYS A 601      47.200  24.710  30.290  1.00  0.00           H
ATOM    301  NZ  LYS A 601      46.620  25.600  28.550  1.00  0.00           N
ATOM    302  HZ1 LYS A 601      45.580  25.570  28.650  1.00  0.00           H
ATOM    303  HZ2 LYS A 601      46.910  24.780  27.980  1.00  0.00           H
ATOM    304  HZ3 LYS A 601      46.850  26.440  27.980  1.00  0.00           H
ATOM    305  C   LYS A 601      51.130  26.190  33.780  1.00  0.00           C
ATOM    306  O   LYS A 601      52.200  25.610  33.510  1.00  0.00           O
ATOM    307  N   ASP A 602      51.180  27.460  34.300  1.00  0.00           N
ATOM    308  HN  ASP A 602      50.340  27.970  34.470  1.00  0.00           H
ATOM    309  CA  ASP A 602      52.410  28.190  34.690  1.00  0.00           C
ATOM    310  HA  ASP A 602      53.270  27.800  34.170  1.00  0.00           H
ATOM    311  CB  ASP A 602      52.180  29.680  34.310  1.00  0.00           C
ATOM    312  HB1 ASP A 602      53.100  30.250  34.540  1.00  0.00           H
ATOM    313  HB2 ASP A 602      51.360  30.080  34.950  1.00  0.00           H
ATOM    314  CG  ASP A 602      52.080  29.860  32.810  1.00  0.00           C
ATOM    315  OD1 ASP A 602      52.630  28.970  32.110  1.00  0.00           O
ATOM    316  OD2 ASP A 602      51.550  30.830  32.260  1.00  0.00           O
ATOM    317  C   ASP A 602      52.730  28.140  36.160  1.00  0.00           C
ATOM    318  O   ASP A 602      53.750  28.680  36.530  1.00  0.00           O
ATOM    319  N   ALA A 603      51.910  27.480  37.010  1.00  0.00           N
ATOM    320  HN  ALA A 603      51.090  27.100  36.590  1.00  0.00           H
ATOM    321  CA  ALA A 603      52.110  27.360  38.460  1.00  0.00           C
ATOM    322  HA  ALA A 603      52.190  28.340  38.890  1.00  0.00           H
ATOM    323  CB  ALA A 603      50.910  26.700  39.130  1.00  0.00           C
ATOM    324  HB1 ALA A 603      49.950  27.210  38.900  1.00  0.00           H
ATOM    325  HB2 ALA A 603      51.010  26.770  40.230  1.00  0.00           H
ATOM    326  HB3 ALA A 603      50.780  25.670  38.740  1.00  0.00           H
ATOM    327  C   ALA A 603      53.490  26.880  38.930  1.00  0.00           C
ATOM    328  O   ALA A 603      54.000  27.360  39.940  1.00  0.00           O
ATOM    329  N   LEU A 604      54.150  25.900  38.240  1.00  0.00           N
ATOM    330  HN  LEU A 604      53.580  25.470  37.530  1.00  0.00           H
ATOM    331  CA  LEU A 604      55.380  25.420  38.630  1.00  0.00           C
ATOM    332  HA  LEU A 604      55.500  25.620  39.680  1.00  0.00           H
ATOM    333  CB  LEU A 604      55.430  23.900  38.530  1.00  0.00           C
ATOM    334  HB1 LEU A 604      56.450  23.690  38.910  1.00  0.00           H
ATOM    335  HB2 LEU A 604      55.290  23.520  37.490  1.00  0.00           H
ATOM    336  CG  LEU A 604      54.550  23.130  39.640  1.00  0.00           C
ATOM    337  HG  LEU A 604      53.530  23.230  39.210  1.00  0.00           H
ATOM    338  CD1 LEU A 604      54.930  21.680  39.590  1.00  0.00           C
ATOM    339 HD11 LEU A 604      56.000  21.450  39.730  1.00  0.00           H
ATOM    340 HD12 LEU A 604      54.570  21.350  38.590  1.00  0.00           H
ATOM    341 HD13 LEU A 604      54.310  21.060  40.280  1.00  0.00           H
ATOM    342  CD2 LEU A 604      54.690  23.670  41.090  1.00  0.00           C
ATOM    343 HD21 LEU A 604      54.240  22.910  41.750  1.00  0.00           H
ATOM    344 HD22 LEU A 604      54.160  24.650  41.130  1.00  0.00           H
ATOM    345 HD23 LEU A 604      55.780  23.820  41.240  1.00  0.00           H
ATOM    346  C   LEU A 604      56.520  26.040  37.840  1.00  0.00           C
ATOM    347  O   LEU A 604      57.700  26.000  38.190  1.00  0.00           O
ATOM    348  N   SER A 605      56.120  26.740  36.790  1.00  0.00           N
ATOM    349  HN  SER A 605      55.170  26.700  36.490  1.00  0.00           H
ATOM    350  CA  SER A 605      56.960  27.600  36.000  1.00  0.00           C
ATOM    351  HA  SER A 605      57.870  27.030  35.920  1.00  0.00           H
ATOM    352  CB  SER A 605      56.290  27.990  34.600  1.00  0.00           C
ATOM    353  HB1 SER A 605      57.150  28.390  34.000  1.00  0.00           H
ATOM    354  HB2 SER A 605      55.490  28.750  34.730  1.00  0.00           H
ATOM    355  OG  SER A 605      55.730  26.820  33.960  1.00  0.00           O
ATOM    356  HG1 SER A 605      56.030  26.040  34.430  1.00  0.00           H
ATOM    357  C   SER A 605      57.320  28.930  36.630  1.00  0.00           C
ATOM    358  O   SER A 605      58.490  29.420  36.440  1.00  0.00           O
ATOM    359  N   LEU A 606      56.480  29.580  37.370  1.00  0.00           N
ATOM    360  HN  LEU A 606      55.620  29.140  37.600  1.00  0.00           H
ATOM    361  CA  LEU A 606      56.750  30.820  38.020  1.00  0.00           C
ATOM    362  HA  LEU A 606      57.600  31.350  37.610  1.00  0.00           H
ATOM    363  CB  LEU A 606      55.560  31.870  37.810  1.00  0.00           C
ATOM    364  HB1 LEU A 606      55.740  32.720  38.490  1.00  0.00           H
ATOM    365  HB2 LEU A 606      54.670  31.380  38.270  1.00  0.00           H
ATOM    366  CG  LEU A 606      55.320  32.260  36.320  1.00  0.00           C
ATOM    367  HG  LEU A 606      55.210  31.360  35.690  1.00  0.00           H
ATOM    368  CD1 LEU A 606      53.990  33.070  36.280  1.00  0.00           C
ATOM    369 HD11 LEU A 606      53.090  32.470  36.550  1.00  0.00           H
ATOM    370 HD12 LEU A 606      53.880  33.360  35.210  1.00  0.00           H
ATOM    371 HD13 LEU A 606      54.120  33.970  36.910  1.00  0.00           H
ATOM    372  CD2 LEU A 606      56.490  33.020  35.740  1.00  0.00           C
ATOM    373 HD21 LEU A 606      56.660  34.010  36.210  1.00  0.00           H
ATOM    374 HD22 LEU A 606      56.300  33.090  34.640  1.00  0.00           H
ATOM    375 HD23 LEU A 606      57.400  32.390  35.720  1.00  0.00           H
ATOM    376  C   LEU A 606      56.960  30.650  39.500  1.00  0.00           C
ATOM    377  O   LEU A 606      56.740  29.590  40.060  1.00  0.00           O
ATOM    378  N   GLN A 607      57.470  31.700  40.190  1.00  0.00           N
ATOM    379  HN  GLN A 607      57.690  32.540  39.720  1.00  0.00           H
ATOM    380  CA  GLN A 607      57.870  31.570  41.580  1.00  0.00           C
ATOM    381  HA  GLN A 607      58.180  30.560  41.820  1.00  0.00           H
ATOM    382  CB  GLN A 607      58.990  32.630  41.890  1.00  0.00           C
ATOM    383  HB1 GLN A 607      59.820  32.210  41.290  1.00  0.00           H
ATOM    384  HB2 GLN A 607      59.280  32.570  42.960  1.00  0.00           H
ATOM    385  CG  GLN A 607      58.750  34.060  41.310  1.00  0.00           C
ATOM    386  HG1 GLN A 607      59.470  34.740  41.800  1.00  0.00           H
ATOM    387  HG2 GLN A 607      57.720  34.440  41.530  1.00  0.00           H
ATOM    388  CD  GLN A 607      58.820  34.220  39.770  1.00  0.00           C
ATOM    389  OE1 GLN A 607      57.850  34.330  38.980  1.00  0.00           O
ATOM    390  NE2 GLN A 607      60.060  34.220  39.240  1.00  0.00           N
ATOM    391 HE21 GLN A 607      60.200  34.410  38.270  1.00  0.00           H
ATOM    392 HE22 GLN A 607      60.820  33.900  39.820  1.00  0.00           H
ATOM    393  C   GLN A 607      56.650  31.700  42.520  1.00  0.00           C
ATOM    394  O   GLN A 607      56.510  32.580  43.370  1.00  0.00           O
ATOM    395  N   CYS A 608      55.660  30.830  42.220  1.00  0.00           N
ATOM    396  HN  CYS A 608      56.050  30.160  41.590  1.00  0.00           H
ATOM    397  CA  CYS A 608      54.410  30.820  42.890  1.00  0.00           C
ATOM    398  HA  CYS A 608      54.070  31.840  42.910  1.00  0.00           H
ATOM    399  CB  CYS A 608      53.340  29.940  42.230  1.00  0.00           C
ATOM    400  HB1 CYS A 608      52.480  30.130  42.910  1.00  0.00           H
ATOM    401  HB2 CYS A 608      53.750  28.900  42.210  1.00  0.00           H
ATOM    402  SG  CYS A 608      53.010  30.640  40.660  1.00  0.00           S
ATOM    403  HG1 CYS A 608      53.920  29.980  39.940  1.00  0.00           H
ATOM    404  C   CYS A 608      54.560  30.370  44.390  1.00  0.00           C
ATOM    405  O   CYS A 608      54.010  31.080  45.270  1.00  0.00           O
ATOM    406  N   LEU A 609      55.320  29.300  44.820  1.00  0.00           N
ATOM    407  HN  LEU A 609      55.700  28.750  44.070  1.00  0.00           H
ATOM    408  CA  LEU A 609      55.640  28.910  46.170  1.00  0.00           C
ATOM    409  HA  LEU A 609      54.700  28.650  46.630  1.00  0.00           H
ATOM    410  CB  LEU A 609      56.460  27.560  46.290  1.00  0.00           C
ATOM    411  HB1 LEU A 609      57.390  27.580  45.690  1.00  0.00           H
ATOM    412  HB2 LEU A 609      55.870  26.770  45.770  1.00  0.00           H
ATOM    413  CG  LEU A 609      56.760  27.100  47.760  1.00  0.00           C
ATOM    414  HG  LEU A 609      57.370  27.880  48.260  1.00  0.00           H
ATOM    415  CD1 LEU A 609      55.460  26.910  48.620  1.00  0.00           C
ATOM    416 HD11 LEU A 609      54.810  27.810  48.710  1.00  0.00           H
ATOM    417 HD12 LEU A 609      55.800  26.580  49.620  1.00  0.00           H
ATOM    418 HD13 LEU A 609      54.810  26.140  48.150  1.00  0.00           H
ATOM    419  CD2 LEU A 609      57.630  25.780  47.850  1.00  0.00           C
ATOM    420 HD21 LEU A 609      57.060  24.960  47.370  1.00  0.00           H
ATOM    421 HD22 LEU A 609      57.950  25.560  48.890  1.00  0.00           H
ATOM    422 HD23 LEU A 609      58.490  25.930  47.150  1.00  0.00           H
ATOM    423  C   LEU A 609      56.420  29.980  46.900  1.00  0.00           C
ATOM    424  O   LEU A 609      56.060  30.330  48.030  1.00  0.00           O
ATOM    425  N   ALA A 610      57.320  30.620  46.200  1.00  0.00           N
ATOM    426  HN  ALA A 610      57.640  30.170  45.370  1.00  0.00           H
ATOM    427  CA  ALA A 610      58.130  31.850  46.680  1.00  0.00           C
ATOM    428  HA  ALA A 610      58.680  31.580  47.560  1.00  0.00           H
ATOM    429  CB  ALA A 610      59.220  32.300  45.730  1.00  0.00           C
ATOM    430  HB1 ALA A 610      59.900  31.470  45.450  1.00  0.00           H
ATOM    431  HB2 ALA A 610      59.840  33.140  46.120  1.00  0.00           H
ATOM    432  HB3 ALA A 610      58.800  32.570  44.740  1.00  0.00           H
ATOM    433  C   ALA A 610      57.250  33.020  47.070  1.00  0.00           C
ATOM    434  O   ALA A 610      57.430  33.540  48.220  1.00  0.00           O
ATOM    435  N   SER A 611      56.260  33.270  46.190  1.00  0.00           N
ATOM    436  HN  SER A 611      56.190  32.810  45.310  1.00  0.00           H
ATOM    437  CA  SER A 611      55.230  34.300  46.400  1.00  0.00           C
ATOM    438  HA  SER A 611      55.860  35.170  46.540  1.00  0.00           H
ATOM    439  CB  SER A 611      54.350  34.590  45.130  1.00  0.00           C
ATOM    440  HB1 SER A 611      53.710  35.480  45.220  1.00  0.00           H
ATOM    441  HB2 SER A 611      53.650  33.750  44.950  1.00  0.00           H
ATOM    442  OG  SER A 611      55.050  34.750  43.880  1.00  0.00           O
ATOM    443  HG1 SER A 611      55.430  33.910  43.600  1.00  0.00           H
ATOM    444  C   SER A 611      54.360  34.060  47.630  1.00  0.00           C
ATOM    445  O   SER A 611      53.940  34.990  48.300  1.00  0.00           O
ATOM    446  N   ILE A 612      53.910  32.800  47.820  1.00  0.00           N
ATOM    447  HN  ILE A 612      54.140  32.150  47.110  1.00  0.00           H
ATOM    448  CA  ILE A 612      53.090  32.430  48.900  1.00  0.00           C
ATOM    449  HA  ILE A 612      52.200  33.040  48.820  1.00  0.00           H
ATOM    450  CB  ILE A 612      52.720  30.970  48.710  1.00  0.00           C
ATOM    451  HB  ILE A 612      53.620  30.380  48.480  1.00  0.00           H
ATOM    452  CG2 ILE A 612      51.850  30.500  49.890  1.00  0.00           C
ATOM    453 HG21 ILE A 612      51.110  31.280  50.160  1.00  0.00           H
ATOM    454 HG22 ILE A 612      52.470  30.390  50.810  1.00  0.00           H
ATOM    455 HG23 ILE A 612      51.300  29.540  49.770  1.00  0.00           H
ATOM    456  CG1 ILE A 612      51.720  30.850  47.470  1.00  0.00           C
ATOM    457 HG11 ILE A 612      52.080  31.420  46.590  1.00  0.00           H
ATOM    458 HG12 ILE A 612      50.790  31.310  47.850  1.00  0.00           H
ATOM    459  CD  ILE A 612      51.400  29.400  46.900  1.00  0.00           C
ATOM    460  HD1 ILE A 612      51.150  28.690  47.720  1.00  0.00           H
ATOM    461  HD2 ILE A 612      52.360  29.030  46.490  1.00  0.00           H
ATOM    462  HD3 ILE A 612      50.640  29.440  46.090  1.00  0.00           H
ATOM    463  C   ILE A 612      53.790  32.530  50.290  1.00  0.00           C
ATOM    464  O   ILE A 612      53.210  33.160  51.110  1.00  0.00           O
ATOM    465  N   LEU A 613      55.050  31.970  50.450  1.00  0.00           N
ATOM    466  HN  LEU A 613      55.400  31.380  49.720  1.00  0.00           H
ATOM    467  CA  LEU A 613      55.810  32.120  51.750  1.00  0.00           C
ATOM    468  HA  LEU A 613      55.250  31.920  52.630  1.00  0.00           H
ATOM    469  CB  LEU A 613      57.100  31.240  51.740  1.00  0.00           C
ATOM    470  HB1 LEU A 613      57.350  31.040  52.810  1.00  0.00           H
ATOM    471  HB2 LEU A 613      57.910  31.820  51.250  1.00  0.00           H
ATOM    472  CG  LEU A 613      56.970  29.850  51.130  1.00  0.00           C
ATOM    473  HG  LEU A 613      56.770  29.910  50.040  1.00  0.00           H
ATOM    474  CD1 LEU A 613      58.320  29.190  51.170  1.00  0.00           C
ATOM    475 HD11 LEU A 613      58.230  28.110  50.910  1.00  0.00           H
ATOM    476 HD12 LEU A 613      58.710  29.300  52.210  1.00  0.00           H
ATOM    477 HD13 LEU A 613      59.100  29.660  50.540  1.00  0.00           H
ATOM    478  CD2 LEU A 613      55.860  28.950  51.770  1.00  0.00           C
ATOM    479 HD21 LEU A 613      54.860  29.360  51.530  1.00  0.00           H
ATOM    480 HD22 LEU A 613      56.000  28.860  52.870  1.00  0.00           H
ATOM    481 HD23 LEU A 613      55.900  27.940  51.300  1.00  0.00           H
ATOM    482  C   LEU A 613      56.190  33.590  52.070  1.00  0.00           C
ATOM    483  O   LEU A 613      56.030  34.040  53.240  1.00  0.00           O
ATOM    484  N   PHE A 614      56.630  34.350  51.060  1.00  0.00           N
ATOM    485  HN  PHE A 614      56.790  33.890  50.180  1.00  0.00           H
ATOM    486  CA  PHE A 614      56.850  35.810  51.220  1.00  0.00           C
ATOM    487  HA  PHE A 614      57.450  36.060  52.080  1.00  0.00           H
ATOM    488  CB  PHE A 614      57.530  36.290  49.850  1.00  0.00           C
ATOM    489  HB1 PHE A 614      57.090  35.510  49.200  1.00  0.00           H
ATOM    490  HB2 PHE A 614      58.630  36.190  49.920  1.00  0.00           H
ATOM    491  CG  PHE A 614      57.240  37.690  49.380  1.00  0.00           C
ATOM    492  CD1 PHE A 614      57.530  38.750  50.350  1.00  0.00           C
ATOM    493  HD1 PHE A 614      57.840  38.480  51.340  1.00  0.00           H
ATOM    494  CE1 PHE A 614      56.990  39.950  50.150  1.00  0.00           C
ATOM    495  HE1 PHE A 614      57.170  40.840  50.730  1.00  0.00           H
ATOM    496  CZ  PHE A 614      56.440  40.200  48.910  1.00  0.00           C
ATOM    497  HZ  PHE A 614      56.220  41.240  48.700  1.00  0.00           H
ATOM    498  CD2 PHE A 614      56.660  37.940  48.130  1.00  0.00           C
ATOM    499  HD2 PHE A 614      56.650  37.140  47.400  1.00  0.00           H
ATOM    500  CE2 PHE A 614      56.350  39.300  47.860  1.00  0.00           C
ATOM    501  HE2 PHE A 614      56.030  39.630  46.880  1.00  0.00           H
ATOM    502  C   PHE A 614      55.620  36.600  51.650  1.00  0.00           C
ATOM    503  O   PHE A 614      55.520  37.310  52.720  1.00  0.00           O
ATOM    504  N   LEU A 615      54.560  36.500  50.860  1.00  0.00           N
ATOM    505  HN  LEU A 615      54.560  35.930  50.030  1.00  0.00           H
ATOM    506  CA  LEU A 615      53.340  37.290  51.100  1.00  0.00           C
ATOM    507  HA  LEU A 615      53.560  38.340  51.190  1.00  0.00           H
ATOM    508  CB  LEU A 615      52.430  37.340  49.900  1.00  0.00           C
ATOM    509  HB1 LEU A 615      51.430  37.680  50.250  1.00  0.00           H
ATOM    510  HB2 LEU A 615      52.280  36.290  49.550  1.00  0.00           H
ATOM    511  CG  LEU A 615      52.890  38.150  48.720  1.00  0.00           C
ATOM    512  HG  LEU A 615      53.900  37.790  48.460  1.00  0.00           H
ATOM    513  CD1 LEU A 615      51.850  38.030  47.590  1.00  0.00           C
ATOM    514 HD11 LEU A 615      52.300  38.570  46.740  1.00  0.00           H
ATOM    515 HD12 LEU A 615      50.820  38.300  47.900  1.00  0.00           H
ATOM    516 HD13 LEU A 615      51.750  36.940  47.400  1.00  0.00           H
ATOM    517  CD2 LEU A 615      53.040  39.670  49.150  1.00  0.00           C
ATOM    518 HD21 LEU A 615      53.890  39.890  49.830  1.00  0.00           H
ATOM    519 HD22 LEU A 615      52.250  39.900  49.900  1.00  0.00           H
ATOM    520 HD23 LEU A 615      53.080  40.490  48.390  1.00  0.00           H
ATOM    521  C   LEU A 615      52.530  36.820  52.330  1.00  0.00           C
ATOM    522  O   LEU A 615      52.010  37.700  52.990  1.00  0.00           O
ATOM    523  N   TYR A 616      52.570  35.530  52.690  1.00  0.00           N
ATOM    524  HN  TYR A 616      53.100  34.820  52.220  1.00  0.00           H
ATOM    525  CA  TYR A 616      52.010  35.200  53.950  1.00  0.00           C
ATOM    526  HA  TYR A 616      50.970  35.490  53.860  1.00  0.00           H
ATOM    527  CB  TYR A 616      51.930  33.670  54.110  1.00  0.00           C
ATOM    528  HB1 TYR A 616      52.960  33.300  53.910  1.00  0.00           H
ATOM    529  HB2 TYR A 616      51.240  33.270  53.330  1.00  0.00           H
ATOM    530  CG  TYR A 616      51.380  33.040  55.340  1.00  0.00           C
ATOM    531  CD1 TYR A 616      50.120  33.370  55.820  1.00  0.00           C
ATOM    532  HD1 TYR A 616      49.510  34.180  55.460  1.00  0.00           H
ATOM    533  CE1 TYR A 616      49.600  32.870  57.010  1.00  0.00           C
ATOM    534  HE1 TYR A 616      48.700  33.180  57.530  1.00  0.00           H
ATOM    535  CZ  TYR A 616      50.310  31.800  57.640  1.00  0.00           C
ATOM    536  OH  TYR A 616      49.800  31.330  58.910  1.00  0.00           O
ATOM    537  HH  TYR A 616      49.150  31.990  59.130  1.00  0.00           H
ATOM    538  CD2 TYR A 616      52.110  31.970  56.060  1.00  0.00           C
ATOM    539  HD2 TYR A 616      53.090  31.690  55.710  1.00  0.00           H
ATOM    540  CE2 TYR A 616      51.590  31.400  57.230  1.00  0.00           C
ATOM    541  HE2 TYR A 616      52.150  30.630  57.750  1.00  0.00           H
ATOM    542  C   TYR A 616      52.680  35.840  55.180  1.00  0.00           C
ATOM    543  O   TYR A 616      52.000  36.220  56.110  1.00  0.00           O
ATOM    544  N   CYS A 617      54.050  35.910  55.280  1.00  0.00           N
ATOM    545  HN  CYS A 617      54.420  35.570  54.420  1.00  0.00           H
ATOM    546  CA  CYS A 617      54.730  36.630  56.330  1.00  0.00           C
ATOM    547  HA  CYS A 617      54.400  36.380  57.330  1.00  0.00           H
ATOM    548  CB  CYS A 617      56.250  36.420  56.350  1.00  0.00           C
ATOM    549  HB1 CYS A 617      56.740  37.020  57.150  1.00  0.00           H
ATOM    550  HB2 CYS A 617      56.730  36.780  55.400  1.00  0.00           H
ATOM    551  SG  CYS A 617      56.650  34.680  56.560  1.00  0.00           S
ATOM    552  HG1 CYS A 617      56.210  34.440  55.330  1.00  0.00           H
ATOM    553  C   CYS A 617      54.410  38.110  56.330  1.00  0.00           C
ATOM    554  O   CYS A 617      53.890  38.620  57.320  1.00  0.00           O
ATOM    555  N   ALA A 618      54.470  38.770  55.180  1.00  0.00           N
ATOM    556  HN  ALA A 618      54.770  38.310  54.350  1.00  0.00           H
ATOM    557  CA  ALA A 618      54.230  40.170  55.100  1.00  0.00           C
ATOM    558  HA  ALA A 618      54.770  40.630  55.910  1.00  0.00           H
ATOM    559  CB  ALA A 618      54.770  40.640  53.690  1.00  0.00           C
ATOM    560  HB1 ALA A 618      55.870  40.550  53.630  1.00  0.00           H
ATOM    561  HB2 ALA A 618      54.420  41.670  53.500  1.00  0.00           H
ATOM    562  HB3 ALA A 618      54.330  39.860  53.020  1.00  0.00           H
ATOM    563  C   ALA A 618      52.770  40.580  55.320  1.00  0.00           C
ATOM    564  O   ALA A 618      52.490  41.450  56.150  1.00  0.00           O
ATOM    565  N   CYS A 619      51.840  39.780  54.750  1.00  0.00           N
ATOM    566  HN  CYS A 619      52.060  39.070  54.080  1.00  0.00           H
ATOM    567  CA  CYS A 619      50.460  40.210  54.750  1.00  0.00           C
ATOM    568  HA  CYS A 619      50.370  41.260  54.520  1.00  0.00           H
ATOM    569  CB  CYS A 619      49.520  39.460  53.640  1.00  0.00           C
ATOM    570  HB1 CYS A 619      48.480  39.810  53.760  1.00  0.00           H
ATOM    571  HB2 CYS A 619      49.470  38.360  53.830  1.00  0.00           H
ATOM    572  SG  CYS A 619      50.130  39.830  52.030  1.00  0.00           S
ATOM    573  HG1 CYS A 619      51.390  39.630  52.400  1.00  0.00           H
ATOM    574  C   CYS A 619      49.670  39.910  56.040  1.00  0.00           C
ATOM    575  O   CYS A 619      48.670  40.490  56.420  1.00  0.00           O
ATOM    576  N   MET A 620      50.200  38.970  56.830  1.00  0.00           N
ATOM    577  HN  MET A 620      50.850  38.380  56.360  1.00  0.00           H
ATOM    578  CA  MET A 620      49.570  38.720  58.140  1.00  0.00           C
ATOM    579  HA  MET A 620      48.560  38.440  57.860  1.00  0.00           H
ATOM    580  CB  MET A 620      50.150  37.460  58.780  1.00  0.00           C
ATOM    581  HB1 MET A 620      51.260  37.510  58.870  1.00  0.00           H
ATOM    582  HB2 MET A 620      49.820  36.650  58.100  1.00  0.00           H
ATOM    583  CG  MET A 620      49.680  37.140  60.240  1.00  0.00           C
ATOM    584  HG1 MET A 620      48.610  36.840  60.240  1.00  0.00           H
ATOM    585  HG2 MET A 620      49.740  38.100  60.810  1.00  0.00           H
ATOM    586  SD  MET A 620      50.660  35.890  61.020  1.00  0.00           S
ATOM    587  CE  MET A 620      50.230  34.420  60.030  1.00  0.00           C
ATOM    588  HE1 MET A 620      49.210  34.550  59.580  1.00  0.00           H
ATOM    589  HE2 MET A 620      50.220  33.520  60.680  1.00  0.00           H
ATOM    590  HE3 MET A 620      50.820  34.290  59.100  1.00  0.00           H
ATOM    591  C   MET A 620      49.580  39.840  59.140  1.00  0.00           C
ATOM    592  O   MET A 620      48.630  40.050  59.910  1.00  0.00           O
ATOM    593  N   SER A 621      50.740  40.500  59.360  1.00  0.00           N
ATOM    594  HN  SER A 621      51.520  40.270  58.790  1.00  0.00           H
ATOM    595  CA  SER A 621      50.750  41.580  60.310  1.00  0.00           C
ATOM    596  HA  SER A 621      50.210  41.160  61.150  1.00  0.00           H
ATOM    597  CB  SER A 621      52.110  42.180  60.770  1.00  0.00           C
ATOM    598  HB1 SER A 621      52.730  41.420  61.290  1.00  0.00           H
ATOM    599  HB2 SER A 621      51.990  43.070  61.420  1.00  0.00           H
ATOM    600  OG  SER A 621      52.840  42.630  59.620  1.00  0.00           O
ATOM    601  HG1 SER A 621      53.160  41.890  59.120  1.00  0.00           H
ATOM    602  C   SER A 621      49.830  42.780  60.090  1.00  0.00           C
ATOM    603  O   SER A 621      49.330  43.220  61.120  1.00  0.00           O
ATOM    604  N   PRO A 622      49.480  43.310  58.930  1.00  0.00           N
ATOM    605  CD  PRO A 622      50.230  43.110  57.650  1.00  0.00           C
ATOM    606  HD1 PRO A 622      50.670  42.130  57.410  1.00  0.00           H
ATOM    607  HD2 PRO A 622      51.020  43.900  57.690  1.00  0.00           H
ATOM    608  CA  PRO A 622      48.450  44.300  58.870  1.00  0.00           C
ATOM    609  HA  PRO A 622      48.740  45.040  59.600  1.00  0.00           H
ATOM    610  CB  PRO A 622      48.550  44.800  57.360  1.00  0.00           C
ATOM    611  HB1 PRO A 622      49.130  45.750  57.290  1.00  0.00           H
ATOM    612  HB2 PRO A 622      47.550  45.000  56.940  1.00  0.00           H
ATOM    613  CG  PRO A 622      49.280  43.670  56.640  1.00  0.00           C
ATOM    614  HG1 PRO A 622      48.570  42.840  56.410  1.00  0.00           H
ATOM    615  HG2 PRO A 622      49.730  44.030  55.680  1.00  0.00           H
ATOM    616  C   PRO A 622      47.040  43.750  59.120  1.00  0.00           C
ATOM    617  O   PRO A 622      46.170  44.560  59.510  1.00  0.00           O
ATOM    618  N   VAL A 623      46.760  42.450  58.750  1.00  0.00           N
ATOM    619  HN  VAL A 623      47.510  41.830  58.500  1.00  0.00           H
ATOM    620  CA  VAL A 623      45.480  41.810  59.160  1.00  0.00           C
ATOM    621  HA  VAL A 623      44.660  42.440  58.850  1.00  0.00           H
ATOM    622  CB  VAL A 623      45.240  40.480  58.370  1.00  0.00           C
ATOM    623  HB  VAL A 623      46.200  39.930  58.340  1.00  0.00           H
ATOM    624  CG1 VAL A 623      43.990  39.760  58.940  1.00  0.00           C
ATOM    625 HG11 VAL A 623      43.550  38.930  58.330  1.00  0.00           H
ATOM    626 HG12 VAL A 623      43.180  40.520  59.060  1.00  0.00           H
ATOM    627 HG13 VAL A 623      44.200  39.260  59.900  1.00  0.00           H
ATOM    628  CG2 VAL A 623      45.040  40.900  56.900  1.00  0.00           C
ATOM    629 HG21 VAL A 623      45.850  41.510  56.450  1.00  0.00           H
ATOM    630 HG22 VAL A 623      44.080  41.440  56.810  1.00  0.00           H
ATOM    631 HG23 VAL A 623      45.050  40.000  56.250  1.00  0.00           H
ATOM    632  C   VAL A 623      45.390  41.630  60.640  1.00  0.00           C
ATOM    633  O   VAL A 623      44.390  42.070  61.260  1.00  0.00           O
ATOM    634  N   ILE A 624      46.390  41.150  61.370  1.00  0.00           N
ATOM    635  HN  ILE A 624      47.280  41.020  60.950  1.00  0.00           H
ATOM    636  CA  ILE A 624      46.370  41.260  62.840  1.00  0.00           C
ATOM    637  HA  ILE A 624      45.480  40.780  63.230  1.00  0.00           H
ATOM    638  CB  ILE A 624      47.550  40.510  63.450  1.00  0.00           C
ATOM    639  HB  ILE A 624      48.430  40.930  62.910  1.00  0.00           H
ATOM    640  CG2 ILE A 624      47.520  40.800  64.980  1.00  0.00           C
ATOM    641 HG21 ILE A 624      46.510  40.560  65.350  1.00  0.00           H
ATOM    642 HG22 ILE A 624      47.850  41.820  65.280  1.00  0.00           H
ATOM    643 HG23 ILE A 624      48.330  40.150  65.370  1.00  0.00           H
ATOM    644  CG1 ILE A 624      47.340  39.030  63.320  1.00  0.00           C
ATOM    645 HG11 ILE A 624      47.120  38.850  62.250  1.00  0.00           H
ATOM    646 HG12 ILE A 624      46.430  38.540  63.740  1.00  0.00           H
ATOM    647  CD  ILE A 624      48.650  38.210  63.610  1.00  0.00           C
ATOM    648  HD1 ILE A 624      49.530  38.640  63.100  1.00  0.00           H
ATOM    649  HD2 ILE A 624      48.470  37.130  63.390  1.00  0.00           H
ATOM    650  HD3 ILE A 624      48.850  38.250  64.700  1.00  0.00           H
ATOM    651  C   ILE A 624      46.340  42.740  63.430  1.00  0.00           C
ATOM    652  O   ILE A 624      45.580  43.070  64.380  1.00  0.00           O
ATOM    653  N   THR A 625      47.150  43.680  62.820  1.00  0.00           N
ATOM    654  HN  THR A 625      47.810  43.300  62.180  1.00  0.00           H
ATOM    655  CA  THR A 625      47.080  45.080  63.200  1.00  0.00           C
ATOM    656  HA  THR A 625      47.390  45.040  64.230  1.00  0.00           H
ATOM    657  CB  THR A 625      48.150  46.010  62.510  1.00  0.00           C
ATOM    658  HB  THR A 625      48.060  46.040  61.400  1.00  0.00           H
ATOM    659  OG1 THR A 625      49.420  45.500  62.910  1.00  0.00           O
ATOM    660  HG1 THR A 625      49.470  44.580  62.630  1.00  0.00           H
ATOM    661  CG2 THR A 625      48.030  47.450  62.970  1.00  0.00           C
ATOM    662 HG21 THR A 625      48.150  47.510  64.070  1.00  0.00           H
ATOM    663 HG22 THR A 625      47.050  47.840  62.660  1.00  0.00           H
ATOM    664 HG23 THR A 625      48.740  48.020  62.340  1.00  0.00           H
ATOM    665  C   THR A 625      45.680  45.630  63.010  1.00  0.00           C
ATOM    666  O   THR A 625      45.240  46.300  63.920  1.00  0.00           O
ATOM    667  N   PHE A 626      44.930  45.450  61.910  1.00  0.00           N
ATOM    668  HN  PHE A 626      45.340  45.000  61.120  1.00  0.00           H
ATOM    669  CA  PHE A 626      43.610  46.030  61.710  1.00  0.00           C
ATOM    670  HA  PHE A 626      43.720  47.110  61.650  1.00  0.00           H
ATOM    671  CB  PHE A 626      43.150  45.520  60.360  1.00  0.00           C
ATOM    672  HB1 PHE A 626      43.240  44.420  60.250  1.00  0.00           H
ATOM    673  HB2 PHE A 626      43.840  46.010  59.660  1.00  0.00           H
ATOM    674  CG  PHE A 626      41.750  45.950  59.980  1.00  0.00           C
ATOM    675  CD1 PHE A 626      40.830  44.940  59.640  1.00  0.00           C
ATOM    676  HD1 PHE A 626      41.040  43.870  59.630  1.00  0.00           H
ATOM    677  CE1 PHE A 626      39.580  45.240  59.040  1.00  0.00           C
ATOM    678  HE1 PHE A 626      38.870  44.470  58.760  1.00  0.00           H
ATOM    679  CZ  PHE A 626      39.210  46.590  58.880  1.00  0.00           C
ATOM    680  HZ  PHE A 626      38.300  46.840  58.340  1.00  0.00           H
ATOM    681  CD2 PHE A 626      41.320  47.290  59.800  1.00  0.00           C
ATOM    682  HD2 PHE A 626      41.940  48.120  60.080  1.00  0.00           H
ATOM    683  CE2 PHE A 626      40.050  47.620  59.320  1.00  0.00           C
ATOM    684  HE2 PHE A 626      39.730  48.650  59.230  1.00  0.00           H
ATOM    685  C   PHE A 626      42.590  45.510  62.790  1.00  0.00           C
ATOM    686  O   PHE A 626      41.760  46.300  63.310  1.00  0.00           O
ATOM    687  N   GLY A 627      42.700  44.250  63.180  1.00  0.00           N
ATOM    688  HN  GLY A 627      43.400  43.750  62.680  1.00  0.00           H
ATOM    689  CA  GLY A 627      41.960  43.550  64.190  1.00  0.00           C
ATOM    690  HA1 GLY A 627      42.350  42.550  64.230  1.00  0.00           H
ATOM    691  HA2 GLY A 627      40.900  43.680  64.030  1.00  0.00           H
ATOM    692  C   GLY A 627      42.210  44.210  65.540  1.00  0.00           C
ATOM    693  O   GLY A 627      41.350  44.540  66.320  1.00  0.00           O
ATOM    694  N   GLY A 628      43.500  44.400  65.870  1.00  0.00           N
ATOM    695  HN  GLY A 628      44.220  43.920  65.380  1.00  0.00           H
ATOM    696  CA  GLY A 628      43.900  45.220  67.020  1.00  0.00           C
ATOM    697  HA1 GLY A 628      44.960  45.360  66.830  1.00  0.00           H
ATOM    698  HA2 GLY A 628      43.710  44.830  68.000  1.00  0.00           H
ATOM    699  C   GLY A 628      43.430  46.640  66.970  1.00  0.00           C
ATOM    700  O   GLY A 628      42.990  47.100  68.030  1.00  0.00           O
ATOM    701  N   LEU A 629      43.550  47.370  65.860  1.00  0.00           N
ATOM    702  HN  LEU A 629      44.020  46.950  65.100  1.00  0.00           H
ATOM    703  CA  LEU A 629      43.030  48.740  65.770  1.00  0.00           C
ATOM    704  HA  LEU A 629      43.430  49.370  66.550  1.00  0.00           H
ATOM    705  CB  LEU A 629      43.420  49.320  64.410  1.00  0.00           C
ATOM    706  HB1 LEU A 629      42.960  50.310  64.230  1.00  0.00           H
ATOM    707  HB2 LEU A 629      43.120  48.640  63.580  1.00  0.00           H
ATOM    708  CG  LEU A 629      44.950  49.690  64.280  1.00  0.00           C
ATOM    709  HG  LEU A 629      45.430  48.820  64.780  1.00  0.00           H
ATOM    710  CD1 LEU A 629      45.180  49.840  62.790  1.00  0.00           C
ATOM    711 HD11 LEU A 629      44.980  48.840  62.350  1.00  0.00           H
ATOM    712 HD12 LEU A 629      46.220  50.120  62.560  1.00  0.00           H
ATOM    713 HD13 LEU A 629      44.470  50.630  62.460  1.00  0.00           H
ATOM    714  CD2 LEU A 629      45.230  50.960  65.040  1.00  0.00           C
ATOM    715 HD21 LEU A 629      46.120  51.470  64.610  1.00  0.00           H
ATOM    716 HD22 LEU A 629      45.370  50.890  66.140  1.00  0.00           H
ATOM    717 HD23 LEU A 629      44.370  51.590  64.720  1.00  0.00           H
ATOM    718  C   LEU A 629      41.510  48.810  65.870  1.00  0.00           C
ATOM    719  O   LEU A 629      40.990  49.670  66.550  1.00  0.00           O
ATOM    720  N   LEU A 630      40.740  47.920  65.210  1.00  0.00           N
ATOM    721  HN  LEU A 630      41.100  47.460  64.400  1.00  0.00           H
ATOM    722  CA  LEU A 630      39.290  47.900  65.330  1.00  0.00           C
ATOM    723  HA  LEU A 630      39.030  48.920  65.130  1.00  0.00           H
ATOM    724  CB  LEU A 630      38.830  46.880  64.320  1.00  0.00           C
ATOM    725  HB1 LEU A 630      39.370  45.930  64.480  1.00  0.00           H
ATOM    726  HB2 LEU A 630      39.210  47.250  63.330  1.00  0.00           H
ATOM    727  CG  LEU A 630      37.290  46.730  64.100  1.00  0.00           C
ATOM    728  HG  LEU A 630      36.880  46.180  64.980  1.00  0.00           H
ATOM    729  CD1 LEU A 630      36.630  48.120  64.060  1.00  0.00           C
ATOM    730 HD11 LEU A 630      35.550  47.990  63.870  1.00  0.00           H
ATOM    731 HD12 LEU A 630      37.000  48.840  63.290  1.00  0.00           H
ATOM    732 HD13 LEU A 630      36.680  48.480  65.110  1.00  0.00           H
ATOM    733  CD2 LEU A 630      37.060  45.950  62.830  1.00  0.00           C
ATOM    734 HD21 LEU A 630      37.640  45.010  62.780  1.00  0.00           H
ATOM    735 HD22 LEU A 630      37.360  46.570  61.960  1.00  0.00           H
ATOM    736 HD23 LEU A 630      36.010  45.650  62.650  1.00  0.00           H
ATOM    737  C   LEU A 630      38.840  47.590  66.750  1.00  0.00           C
ATOM    738  O   LEU A 630      37.830  47.980  67.300  1.00  0.00           O
ATOM    739  N   GLY A 631      39.660  46.640  67.380  1.00  0.00           N
ATOM    740  HN  GLY A 631      40.250  46.210  66.700  1.00  0.00           H
ATOM    741  CA  GLY A 631      39.590  46.130  68.750  1.00  0.00           C
ATOM    742  HA1 GLY A 631      40.510  45.580  68.860  1.00  0.00           H
ATOM    743  HA2 GLY A 631      38.660  45.610  68.860  1.00  0.00           H
ATOM    744  C   GLY A 631      39.680  47.140  69.820  1.00  0.00           C
ATOM    745  O   GLY A 631      38.760  47.400  70.580  1.00  0.00           O
ATOM    746  N   GLU A 632      40.850  47.860  69.880  1.00  0.00           N
ATOM    747  HN  GLU A 632      41.640  47.640  69.320  1.00  0.00           H
ATOM    748  CA  GLU A 632      40.960  49.030  70.840  1.00  0.00           C
ATOM    749  HA  GLU A 632      40.760  48.690  71.850  1.00  0.00           H
ATOM    750  CB  GLU A 632      42.370  49.740  70.750  1.00  0.00           C
ATOM    751  HB1 GLU A 632      42.330  50.720  71.300  1.00  0.00           H
ATOM    752  HB2 GLU A 632      42.560  49.890  69.670  1.00  0.00           H
ATOM    753  CG  GLU A 632      43.390  48.800  71.440  1.00  0.00           C
ATOM    754  HG1 GLU A 632      43.400  47.770  71.050  1.00  0.00           H
ATOM    755  HG2 GLU A 632      43.280  48.770  72.550  1.00  0.00           H
ATOM    756  CD  GLU A 632      44.770  49.400  71.260  1.00  0.00           C
ATOM    757  OE1 GLU A 632      45.360  49.660  72.340  1.00  0.00           O
ATOM    758  OE2 GLU A 632      45.220  49.650  70.160  1.00  0.00           O
ATOM    759  C   GLU A 632      39.870  50.070  70.540  1.00  0.00           C
ATOM    760  O   GLU A 632      39.160  50.540  71.460  1.00  0.00           O
ATOM    761  N   ALA A 633      39.670  50.440  69.270  1.00  0.00           N
ATOM    762  HN  ALA A 633      40.270  50.160  68.520  1.00  0.00           H
ATOM    763  CA  ALA A 633      38.730  51.420  68.920  1.00  0.00           C
ATOM    764  HA  ALA A 633      39.000  52.330  69.430  1.00  0.00           H
ATOM    765  CB  ALA A 633      38.900  51.670  67.410  1.00  0.00           C
ATOM    766  HB1 ALA A 633      38.550  50.800  66.820  1.00  0.00           H
ATOM    767  HB2 ALA A 633      39.960  51.990  67.310  1.00  0.00           H
ATOM    768  HB3 ALA A 633      38.340  52.540  67.010  1.00  0.00           H
ATOM    769  C   ALA A 633      37.310  51.200  69.310  1.00  0.00           C
ATOM    770  O   ALA A 633      36.660  52.150  69.670  1.00  0.00           O
ATOM    771  N   THR A 634      36.790  49.930  69.330  1.00  0.00           N
ATOM    772  HN  THR A 634      37.320  49.140  69.050  1.00  0.00           H
ATOM    773  CA  THR A 634      35.380  49.610  69.650  1.00  0.00           C
ATOM    774  HA  THR A 634      34.880  50.570  69.530  1.00  0.00           H
ATOM    775  CB  THR A 634      34.720  48.690  68.590  1.00  0.00           C
ATOM    776  HB  THR A 634      33.650  48.460  68.740  1.00  0.00           H
ATOM    777  OG1 THR A 634      35.470  47.460  68.460  1.00  0.00           O
ATOM    778  HG1 THR A 634      36.340  47.670  68.110  1.00  0.00           H
ATOM    779  CG2 THR A 634      34.730  49.460  67.240  1.00  0.00           C
ATOM    780 HG21 THR A 634      34.650  48.780  66.370  1.00  0.00           H
ATOM    781 HG22 THR A 634      35.700  49.980  67.100  1.00  0.00           H
ATOM    782 HG23 THR A 634      33.870  50.160  67.110  1.00  0.00           H
ATOM    783  C   THR A 634      35.300  49.040  71.110  1.00  0.00           C
ATOM    784  O   THR A 634      34.230  48.590  71.590  1.00  0.00           O
ATOM    785  N   GLU A 635      36.450  49.070  71.720  1.00  0.00           N
ATOM    786  HN  GLU A 635      37.230  49.480  71.250  1.00  0.00           H
ATOM    787  CA  GLU A 635      36.660  48.800  73.160  1.00  0.00           C
ATOM    788  HA  GLU A 635      37.690  49.090  73.200  1.00  0.00           H
ATOM    789  CB  GLU A 635      35.970  49.830  74.140  1.00  0.00           C
ATOM    790  HB1 GLU A 635      36.150  49.470  75.160  1.00  0.00           H
ATOM    791  HB2 GLU A 635      34.860  49.770  74.190  1.00  0.00           H
ATOM    792  CG  GLU A 635      36.570  51.220  73.950  1.00  0.00           C
ATOM    793  HG1 GLU A 635      36.210  51.620  72.990  1.00  0.00           H
ATOM    794  HG2 GLU A 635      37.660  51.160  74.160  1.00  0.00           H
ATOM    795  CD  GLU A 635      35.880  52.040  75.130  1.00  0.00           C
ATOM    796  OE1 GLU A 635      36.450  52.040  76.240  1.00  0.00           O
ATOM    797  OE2 GLU A 635      34.760  52.620  74.880  1.00  0.00           O
ATOM    798  C   GLU A 635      36.690  47.310  73.560  1.00  0.00           C
ATOM    799  O   GLU A 635      35.800  46.820  74.290  1.00  0.00           O
ATOM    800  N   GLY A 636      37.690  46.500  73.030  1.00  0.00           N
ATOM    801  HN  GLY A 636      38.450  46.910  72.530  1.00  0.00           H
ATOM    802  CA  GLY A 636      37.960  45.110  73.280  1.00  0.00           C
ATOM    803  HA1 GLY A 636      37.940  44.940  74.350  1.00  0.00           H
ATOM    804  HA2 GLY A 636      38.970  45.020  72.900  1.00  0.00           H
ATOM    805  C   GLY A 636      37.090  44.150  72.580  1.00  0.00           C
ATOM    806  O   GLY A 636      37.110  42.920  72.800  1.00  0.00           O
ATOM    807  N   ARG A 637      36.260  44.680  71.640  1.00  0.00           N
ATOM    808  HN  ARG A 637      36.280  45.670  71.550  1.00  0.00           H
ATOM    809  CA  ARG A 637      35.220  44.050  70.850  1.00  0.00           C
ATOM    810  HA  ARG A 637      34.720  43.370  71.520  1.00  0.00           H
ATOM    811  CB  ARG A 637      34.120  45.150  70.490  1.00  0.00           C
ATOM    812  HB1 ARG A 637      33.470  44.960  69.610  1.00  0.00           H
ATOM    813  HB2 ARG A 637      34.740  46.030  70.210  1.00  0.00           H
ATOM    814  CG  ARG A 637      33.180  45.450  71.680  1.00  0.00           C
ATOM    815  HG1 ARG A 637      32.520  46.230  71.270  1.00  0.00           H
ATOM    816  HG2 ARG A 637      33.840  46.050  72.340  1.00  0.00           H
ATOM    817  CD  ARG A 637      32.360  44.360  72.390  1.00  0.00           C
ATOM    818  HD1 ARG A 637      33.050  43.750  73.020  1.00  0.00           H
ATOM    819  HD2 ARG A 637      31.870  43.630  71.710  1.00  0.00           H
ATOM    820  NE  ARG A 637      31.430  45.150  73.230  1.00  0.00           N
ATOM    821  HE  ARG A 637      31.240  46.120  73.150  1.00  0.00           H
ATOM    822  CZ  ARG A 637      30.470  44.530  73.960  1.00  0.00           C
ATOM    823  NH1 ARG A 637      30.680  43.320  74.470  1.00  0.00           N
ATOM    824 HH11 ARG A 637      31.550  42.880  74.250  1.00  0.00           H
ATOM    825 HH12 ARG A 637      29.910  42.740  74.710  1.00  0.00           H
ATOM    826  NH2 ARG A 637      29.310  45.070  74.090  1.00  0.00           N
ATOM    827 HH21 ARG A 637      29.040  45.820  73.490  1.00  0.00           H
ATOM    828 HH22 ARG A 637      28.670  44.800  74.820  1.00  0.00           H
ATOM    829  C   ARG A 637      35.490  43.340  69.530  1.00  0.00           C
ATOM    830  O   ARG A 637      34.580  42.790  68.900  1.00  0.00           O
ATOM    831  N   ILE A 638      36.700  43.330  69.020  1.00  0.00           N
ATOM    832  HN  ILE A 638      37.350  43.910  69.500  1.00  0.00           H
ATOM    833  CA  ILE A 638      37.090  42.600  67.850  1.00  0.00           C
ATOM    834  HA  ILE A 638      36.430  41.750  67.740  1.00  0.00           H
ATOM    835  CB  ILE A 638      37.160  43.510  66.610  1.00  0.00           C
ATOM    836  HB  ILE A 638      37.340  44.560  66.920  1.00  0.00           H
ATOM    837  CG2 ILE A 638      38.400  43.130  65.730  1.00  0.00           C
ATOM    838 HG21 ILE A 638      38.240  42.110  65.320  1.00  0.00           H
ATOM    839 HG22 ILE A 638      39.260  43.400  66.380  1.00  0.00           H
ATOM    840 HG23 ILE A 638      38.470  43.850  64.870  1.00  0.00           H
ATOM    841  CG1 ILE A 638      35.740  43.610  65.910  1.00  0.00           C
ATOM    842 HG11 ILE A 638      35.900  44.350  65.100  1.00  0.00           H
ATOM    843 HG12 ILE A 638      35.010  44.100  66.590  1.00  0.00           H
ATOM    844  CD  ILE A 638      35.310  42.220  65.380  1.00  0.00           C
ATOM    845  HD1 ILE A 638      36.030  41.820  64.630  1.00  0.00           H
ATOM    846  HD2 ILE A 638      34.290  42.450  65.000  1.00  0.00           H
ATOM    847  HD3 ILE A 638      35.200  41.550  66.260  1.00  0.00           H
ATOM    848  C   ILE A 638      38.460  42.010  68.170  1.00  0.00           C
ATOM    849  O   ILE A 638      39.230  42.510  69.060  1.00  0.00           O
ATOM    850  N   SER A 639      38.740  40.830  67.670  1.00  0.00           N
ATOM    851  HN  SER A 639      37.980  40.340  67.270  1.00  0.00           H
ATOM    852  CA  SER A 639      39.980  40.090  67.980  1.00  0.00           C
ATOM    853  HA  SER A 639      40.710  40.660  68.550  1.00  0.00           H
ATOM    854  CB  SER A 639      39.730  38.840  68.730  1.00  0.00           C
ATOM    855  HB1 SER A 639      39.190  39.150  69.650  1.00  0.00           H
ATOM    856  HB2 SER A 639      40.660  38.330  69.060  1.00  0.00           H
ATOM    857  OG  SER A 639      38.900  37.900  68.030  1.00  0.00           O
ATOM    858  HG1 SER A 639      38.080  38.370  67.880  1.00  0.00           H
ATOM    859  C   SER A 639      40.710  39.720  66.670  1.00  0.00           C
ATOM    860  O   SER A 639      40.160  39.720  65.570  1.00  0.00           O
ATOM    861  N   ALA A 640      42.050  39.450  66.810  1.00  0.00           N
ATOM    862  HN  ALA A 640      42.540  39.450  67.670  1.00  0.00           H
ATOM    863  CA  ALA A 640      42.890  39.110  65.650  1.00  0.00           C
ATOM    864  HA  ALA A 640      42.850  39.950  64.970  1.00  0.00           H
ATOM    865  CB  ALA A 640      44.280  38.930  66.270  1.00  0.00           C
ATOM    866  HB1 ALA A 640      44.310  38.230  67.130  1.00  0.00           H
ATOM    867  HB2 ALA A 640      44.690  39.920  66.580  1.00  0.00           H
ATOM    868  HB3 ALA A 640      44.990  38.510  65.510  1.00  0.00           H
ATOM    869  C   ALA A 640      42.550  37.790  64.980  1.00  0.00           C
ATOM    870  O   ALA A 640      42.720  37.770  63.760  1.00  0.00           O
ATOM    871  N   ILE A 641      42.050  36.750  65.650  1.00  0.00           N
ATOM    872  HN  ILE A 641      42.080  36.650  66.640  1.00  0.00           H
ATOM    873  CA  ILE A 641      41.660  35.560  64.870  1.00  0.00           C
ATOM    874  HA  ILE A 641      42.420  35.430  64.120  1.00  0.00           H
ATOM    875  CB  ILE A 641      41.600  34.320  65.890  1.00  0.00           C
ATOM    876  HB  ILE A 641      42.480  34.310  66.560  1.00  0.00           H
ATOM    877  CG2 ILE A 641      40.340  34.510  66.810  1.00  0.00           C
ATOM    878 HG21 ILE A 641      40.210  33.680  67.530  1.00  0.00           H
ATOM    879 HG22 ILE A 641      39.380  34.540  66.250  1.00  0.00           H
ATOM    880 HG23 ILE A 641      40.340  35.440  67.430  1.00  0.00           H
ATOM    881  CG1 ILE A 641      41.560  33.070  65.160  1.00  0.00           C
ATOM    882 HG11 ILE A 641      40.640  33.010  64.530  1.00  0.00           H
ATOM    883 HG12 ILE A 641      41.230  32.270  65.860  1.00  0.00           H
ATOM    884  CD  ILE A 641      42.870  32.570  64.440  1.00  0.00           C
ATOM    885  HD1 ILE A 641      43.130  33.250  63.600  1.00  0.00           H
ATOM    886  HD2 ILE A 641      42.690  31.550  64.040  1.00  0.00           H
ATOM    887  HD3 ILE A 641      43.680  32.580  65.200  1.00  0.00           H
ATOM    888  C   ILE A 641      40.390  35.740  64.100  1.00  0.00           C
ATOM    889  O   ILE A 641      40.200  35.240  63.030  1.00  0.00           O
ATOM    890  N   GLU A 642      39.480  36.610  64.640  1.00  0.00           N
ATOM    891  HN  GLU A 642      39.560  36.860  65.600  1.00  0.00           H
ATOM    892  CA  GLU A 642      38.380  37.190  63.830  1.00  0.00           C
ATOM    893  HA  GLU A 642      37.770  36.350  63.530  1.00  0.00           H
ATOM    894  CB  GLU A 642      37.440  38.080  64.690  1.00  0.00           C
ATOM    895  HB1 GLU A 642      36.690  38.690  64.140  1.00  0.00           H
ATOM    896  HB2 GLU A 642      38.140  38.710  65.270  1.00  0.00           H
ATOM    897  CG  GLU A 642      36.620  37.190  65.640  1.00  0.00           C
ATOM    898  HG1 GLU A 642      37.270  36.640  66.390  1.00  0.00           H
ATOM    899  HG2 GLU A 642      35.920  36.520  65.110  1.00  0.00           H
ATOM    900  CD  GLU A 642      35.850  38.180  66.480  1.00  0.00           C
ATOM    901  OE1 GLU A 642      34.630  38.240  66.310  1.00  0.00           O
ATOM    902  OE2 GLU A 642      36.520  38.890  67.250  1.00  0.00           O
ATOM    903  C   GLU A 642      38.780  37.840  62.550  1.00  0.00           C
ATOM    904  O   GLU A 642      38.300  37.470  61.460  1.00  0.00           O
ATOM    905  N   SER A 643      39.720  38.800  62.680  1.00  0.00           N
ATOM    906  HN  SER A 643      40.040  39.020  63.610  1.00  0.00           H
ATOM    907  CA  SER A 643      40.350  39.530  61.600  1.00  0.00           C
ATOM    908  HA  SER A 643      39.540  39.950  61.020  1.00  0.00           H
ATOM    909  CB  SER A 643      41.160  40.630  62.210  1.00  0.00           C
ATOM    910  HB1 SER A 643      41.880  40.150  62.890  1.00  0.00           H
ATOM    911  HB2 SER A 643      40.530  41.250  62.880  1.00  0.00           H
ATOM    912  OG  SER A 643      41.720  41.610  61.300  1.00  0.00           O
ATOM    913  HG1 SER A 643      42.670  41.570  61.380  1.00  0.00           H
ATOM    914  C   SER A 643      41.100  38.610  60.620  1.00  0.00           C
ATOM    915  O   SER A 643      40.960  38.730  59.390  1.00  0.00           O
ATOM    916  N   LEU A 644      41.850  37.610  61.110  1.00  0.00           N
ATOM    917  HN  LEU A 644      41.870  37.490  62.090  1.00  0.00           H
ATOM    918  CA  LEU A 644      42.290  36.560  60.260  1.00  0.00           C
ATOM    919  HA  LEU A 644      43.000  36.910  59.530  1.00  0.00           H
ATOM    920  CB  LEU A 644      43.250  35.540  61.030  1.00  0.00           C
ATOM    921  HB1 LEU A 644      43.480  34.740  60.310  1.00  0.00           H
ATOM    922  HB2 LEU A 644      42.770  35.140  61.950  1.00  0.00           H
ATOM    923  CG  LEU A 644      44.650  36.160  61.360  1.00  0.00           C
ATOM    924  HG  LEU A 644      44.450  37.160  61.760  1.00  0.00           H
ATOM    925  CD1 LEU A 644      45.310  35.210  62.310  1.00  0.00           C
ATOM    926 HD11 LEU A 644      44.620  34.760  63.050  1.00  0.00           H
ATOM    927 HD12 LEU A 644      46.150  35.640  62.910  1.00  0.00           H
ATOM    928 HD13 LEU A 644      45.750  34.380  61.720  1.00  0.00           H
ATOM    929  CD2 LEU A 644      45.510  36.360  60.170  1.00  0.00           C
ATOM    930 HD21 LEU A 644      45.820  35.400  59.700  1.00  0.00           H
ATOM    931 HD22 LEU A 644      46.500  36.770  60.450  1.00  0.00           H
ATOM    932 HD23 LEU A 644      45.110  37.030  59.380  1.00  0.00           H
ATOM    933  C   LEU A 644      41.250  35.770  59.430  1.00  0.00           C
ATOM    934  O   LEU A 644      41.400  35.660  58.240  1.00  0.00           O
ATOM    935  N   PHE A 645      40.300  35.140  60.150  1.00  0.00           N
ATOM    936  HN  PHE A 645      40.320  35.220  61.150  1.00  0.00           H
ATOM    937  CA  PHE A 645      39.210  34.240  59.580  1.00  0.00           C
ATOM    938  HA  PHE A 645      39.680  33.500  58.950  1.00  0.00           H
ATOM    939  CB  PHE A 645      38.320  33.600  60.650  1.00  0.00           C
ATOM    940  HB1 PHE A 645      37.510  33.110  60.070  1.00  0.00           H
ATOM    941  HB2 PHE A 645      37.960  34.450  61.250  1.00  0.00           H
ATOM    942  CG  PHE A 645      39.000  32.460  61.390  1.00  0.00           C
ATOM    943  CD1 PHE A 645      38.300  31.920  62.460  1.00  0.00           C
ATOM    944  HD1 PHE A 645      37.330  32.370  62.660  1.00  0.00           H
ATOM    945  CE1 PHE A 645      38.960  31.010  63.360  1.00  0.00           C
ATOM    946  HE1 PHE A 645      38.350  30.690  64.200  1.00  0.00           H
ATOM    947  CZ  PHE A 645      40.180  30.450  63.070  1.00  0.00           C
ATOM    948  HZ  PHE A 645      40.730  29.800  63.740  1.00  0.00           H
ATOM    949  CD2 PHE A 645      40.320  32.050  61.180  1.00  0.00           C
ATOM    950  HD2 PHE A 645      40.950  32.550  60.450  1.00  0.00           H
ATOM    951  CE2 PHE A 645      40.780  30.960  61.950  1.00  0.00           C
ATOM    952  HE2 PHE A 645      41.750  30.540  61.720  1.00  0.00           H
ATOM    953  C   PHE A 645      38.370  35.100  58.560  1.00  0.00           C
ATOM    954  O   PHE A 645      37.940  34.620  57.490  1.00  0.00           O
ATOM    955  N   GLY A 646      37.970  36.340  58.940  1.00  0.00           N
ATOM    956  HN  GLY A 646      38.140  36.670  59.870  1.00  0.00           H
ATOM    957  CA  GLY A 646      37.310  37.240  58.010  1.00  0.00           C
ATOM    958  HA1 GLY A 646      37.280  38.130  58.600  1.00  0.00           H
ATOM    959  HA2 GLY A 646      36.320  36.880  57.770  1.00  0.00           H
ATOM    960  C   GLY A 646      37.980  37.520  56.670  1.00  0.00           C
ATOM    961  O   GLY A 646      37.240  37.410  55.640  1.00  0.00           O
ATOM    962  N   ALA A 647      39.290  37.830  56.730  1.00  0.00           N
ATOM    963  HN  ALA A 647      39.710  37.960  57.630  1.00  0.00           H
ATOM    964  CA  ALA A 647      40.110  37.830  55.570  1.00  0.00           C
ATOM    965  HA  ALA A 647      39.730  38.580  54.890  1.00  0.00           H
ATOM    966  CB  ALA A 647      41.560  38.280  55.960  1.00  0.00           C
ATOM    967  HB1 ALA A 647      42.370  38.120  55.220  1.00  0.00           H
ATOM    968  HB2 ALA A 647      41.820  37.570  56.790  1.00  0.00           H
ATOM    969  HB3 ALA A 647      41.620  39.300  56.380  1.00  0.00           H
ATOM    970  C   ALA A 647      40.110  36.490  54.780  1.00  0.00           C
ATOM    971  O   ALA A 647      39.940  36.460  53.540  1.00  0.00           O
ATOM    972  N   SER A 648      40.380  35.360  55.430  1.00  0.00           N
ATOM    973  HN  SER A 648      40.420  35.480  56.420  1.00  0.00           H
ATOM    974  CA  SER A 648      40.330  34.000  54.910  1.00  0.00           C
ATOM    975  HA  SER A 648      41.010  33.880  54.070  1.00  0.00           H
ATOM    976  CB  SER A 648      40.790  32.990  55.990  1.00  0.00           C
ATOM    977  HB1 SER A 648      40.010  32.990  56.780  1.00  0.00           H
ATOM    978  HB2 SER A 648      41.780  33.210  56.470  1.00  0.00           H
ATOM    979  OG  SER A 648      40.970  31.660  55.460  1.00  0.00           O
ATOM    980  HG1 SER A 648      41.800  31.560  54.990  1.00  0.00           H
ATOM    981  C   SER A 648      39.030  33.570  54.270  1.00  0.00           C
ATOM    982  O   SER A 648      39.090  33.210  53.090  1.00  0.00           O
ATOM    983  N   LEU A 649      37.760  33.830  54.770  1.00  0.00           N
ATOM    984  HN  LEU A 649      37.750  34.370  55.610  1.00  0.00           H
ATOM    985  CA  LEU A 649      36.480  33.580  54.140  1.00  0.00           C
ATOM    986  HA  LEU A 649      36.360  32.520  53.940  1.00  0.00           H
ATOM    987  CB  LEU A 649      35.410  33.970  55.210  1.00  0.00           C
ATOM    988  HB1 LEU A 649      35.570  35.060  55.410  1.00  0.00           H
ATOM    989  HB2 LEU A 649      35.640  33.500  56.190  1.00  0.00           H
ATOM    990  CG  LEU A 649      33.880  33.790  54.940  1.00  0.00           C
ATOM    991  HG  LEU A 649      33.660  34.510  54.130  1.00  0.00           H
ATOM    992  CD1 LEU A 649      33.500  32.440  54.230  1.00  0.00           C
ATOM    993 HD11 LEU A 649      33.400  31.620  54.970  1.00  0.00           H
ATOM    994 HD12 LEU A 649      34.050  32.200  53.290  1.00  0.00           H
ATOM    995 HD13 LEU A 649      32.510  32.730  53.810  1.00  0.00           H
ATOM    996  CD2 LEU A 649      33.000  34.090  56.140  1.00  0.00           C
ATOM    997 HD21 LEU A 649      31.930  34.220  55.880  1.00  0.00           H
ATOM    998 HD22 LEU A 649      33.330  35.010  56.660  1.00  0.00           H
ATOM    999 HD23 LEU A 649      33.050  33.330  56.940  1.00  0.00           H
ATOM   1000  C   LEU A 649      36.360  34.390  52.880  1.00  0.00           C
ATOM   1001  O   LEU A 649      35.950  33.920  51.830  1.00  0.00           O
ATOM   1002  N   THR A 650      36.580  35.720  53.010  1.00  0.00           N
ATOM   1003  HN  THR A 650      36.800  36.130  53.890  1.00  0.00           H
ATOM   1004  CA  THR A 650      36.460  36.610  51.880  1.00  0.00           C
ATOM   1005  HA  THR A 650      35.460  36.540  51.490  1.00  0.00           H
ATOM   1006  CB  THR A 650      36.720  38.060  52.370  1.00  0.00           C
ATOM   1007  HB  THR A 650      37.760  38.090  52.770  1.00  0.00           H
ATOM   1008  OG1 THR A 650      35.690  38.420  53.300  1.00  0.00           O
ATOM   1009  HG1 THR A 650      35.950  38.070  54.150  1.00  0.00           H
ATOM   1010  CG2 THR A 650      36.600  39.130  51.240  1.00  0.00           C
ATOM   1011 HG21 THR A 650      35.560  39.010  50.850  1.00  0.00           H
ATOM   1012 HG22 THR A 650      37.360  38.920  50.470  1.00  0.00           H
ATOM   1013 HG23 THR A 650      36.720  40.130  51.720  1.00  0.00           H
ATOM   1014  C   THR A 650      37.410  36.360  50.750  1.00  0.00           C
ATOM   1015  O   THR A 650      37.030  36.420  49.630  1.00  0.00           O
ATOM   1016  N   GLY A 651      38.720  36.070  51.030  1.00  0.00           N
ATOM   1017  HN  GLY A 651      39.030  36.210  51.960  1.00  0.00           H
ATOM   1018  CA  GLY A 651      39.710  35.740  50.120  1.00  0.00           C
ATOM   1019  HA1 GLY A 651      40.570  35.760  50.770  1.00  0.00           H
ATOM   1020  HA2 GLY A 651      39.730  36.460  49.320  1.00  0.00           H
ATOM   1021  C   GLY A 651      39.620  34.470  49.450  1.00  0.00           C
ATOM   1022  O   GLY A 651      40.010  34.450  48.260  1.00  0.00           O
ATOM   1023  N   ILE A 652      39.130  33.370  50.020  1.00  0.00           N
ATOM   1024  HN  ILE A 652      38.720  33.390  50.940  1.00  0.00           H
ATOM   1025  CA  ILE A 652      38.990  32.140  49.240  1.00  0.00           C
ATOM   1026  HA  ILE A 652      39.970  31.980  48.800  1.00  0.00           H
ATOM   1027  CB  ILE A 652      38.590  31.070  50.230  1.00  0.00           C
ATOM   1028  HB  ILE A 652      37.830  31.430  50.950  1.00  0.00           H
ATOM   1029  CG2 ILE A 652      37.930  29.870  49.570  1.00  0.00           C
ATOM   1030 HG21 ILE A 652      37.830  28.990  50.250  1.00  0.00           H
ATOM   1031 HG22 ILE A 652      38.500  29.580  48.660  1.00  0.00           H
ATOM   1032 HG23 ILE A 652      36.960  30.200  49.140  1.00  0.00           H
ATOM   1033  CG1 ILE A 652      39.950  30.700  51.000  1.00  0.00           C
ATOM   1034 HG11 ILE A 652      40.390  31.660  51.320  1.00  0.00           H
ATOM   1035 HG12 ILE A 652      40.640  30.200  50.300  1.00  0.00           H
ATOM   1036  CD  ILE A 652      39.800  29.970  52.310  1.00  0.00           C
ATOM   1037  HD1 ILE A 652      39.020  30.380  52.990  1.00  0.00           H
ATOM   1038  HD2 ILE A 652      40.740  29.810  52.880  1.00  0.00           H
ATOM   1039  HD3 ILE A 652      39.600  28.890  52.130  1.00  0.00           H
ATOM   1040  C   ILE A 652      37.950  32.260  48.080  1.00  0.00           C
ATOM   1041  O   ILE A 652      38.230  31.990  46.930  1.00  0.00           O
ATOM   1042  N   ALA A 653      36.790  32.850  48.460  1.00  0.00           N
ATOM   1043  HN  ALA A 653      36.680  33.300  49.330  1.00  0.00           H
ATOM   1044  CA  ALA A 653      35.790  33.070  47.470  1.00  0.00           C
ATOM   1045  HA  ALA A 653      35.590  32.210  46.860  1.00  0.00           H
ATOM   1046  CB  ALA A 653      34.600  33.570  48.300  1.00  0.00           C
ATOM   1047  HB1 ALA A 653      33.670  33.520  47.690  1.00  0.00           H
ATOM   1048  HB2 ALA A 653      34.680  34.640  48.600  1.00  0.00           H
ATOM   1049  HB3 ALA A 653      34.350  32.930  49.180  1.00  0.00           H
ATOM   1050  C   ALA A 653      36.080  34.090  46.410  1.00  0.00           C
ATOM   1051  O   ALA A 653      35.750  33.900  45.200  1.00  0.00           O
ATOM   1052  N   TYR A 654      36.770  35.150  46.780  1.00  0.00           N
ATOM   1053  HN  TYR A 654      36.810  35.420  47.740  1.00  0.00           H
ATOM   1054  CA  TYR A 654      37.460  36.040  45.880  1.00  0.00           C
ATOM   1055  HA  TYR A 654      36.720  36.390  45.160  1.00  0.00           H
ATOM   1056  CB  TYR A 654      38.020  37.230  46.650  1.00  0.00           C
ATOM   1057  HB1 TYR A 654      38.980  36.990  47.180  1.00  0.00           H
ATOM   1058  HB2 TYR A 654      37.330  37.550  47.460  1.00  0.00           H
ATOM   1059  CG  TYR A 654      38.300  38.530  45.850  1.00  0.00           C
ATOM   1060  CD1 TYR A 654      39.330  38.500  44.870  1.00  0.00           C
ATOM   1061  HD1 TYR A 654      40.030  37.700  44.680  1.00  0.00           H
ATOM   1062  CE1 TYR A 654      39.440  39.640  43.990  1.00  0.00           C
ATOM   1063  HE1 TYR A 654      40.200  39.590  43.230  1.00  0.00           H
ATOM   1064  CZ  TYR A 654      38.700  40.770  44.210  1.00  0.00           C
ATOM   1065  OH  TYR A 654      39.010  41.840  43.400  1.00  0.00           O
ATOM   1066  HH  TYR A 654      39.890  41.680  43.030  1.00  0.00           H
ATOM   1067  CD2 TYR A 654      37.580  39.750  46.120  1.00  0.00           C
ATOM   1068  HD2 TYR A 654      36.910  39.900  46.950  1.00  0.00           H
ATOM   1069  CE2 TYR A 654      37.880  40.910  45.310  1.00  0.00           C
ATOM   1070  HE2 TYR A 654      37.370  41.820  45.550  1.00  0.00           H
ATOM   1071  C   TYR A 654      38.520  35.410  45.040  1.00  0.00           C
ATOM   1072  O   TYR A 654      38.470  35.550  43.800  1.00  0.00           O
ATOM   1073  N   SER A 655      39.500  34.590  45.580  1.00  0.00           N
ATOM   1074  HN  SER A 655      39.460  34.480  46.570  1.00  0.00           H
ATOM   1075  CA  SER A 655      40.470  33.810  44.810  1.00  0.00           C
ATOM   1076  HA  SER A 655      41.070  34.410  44.140  1.00  0.00           H
ATOM   1077  CB  SER A 655      41.530  33.110  45.760  1.00  0.00           C
ATOM   1078  HB1 SER A 655      42.290  32.560  45.160  1.00  0.00           H
ATOM   1079  HB2 SER A 655      40.990  32.320  46.320  1.00  0.00           H
ATOM   1080  OG  SER A 655      42.100  34.040  46.620  1.00  0.00           O
ATOM   1081  HG1 SER A 655      41.420  34.380  47.210  1.00  0.00           H
ATOM   1082  C   SER A 655      39.920  32.740  43.930  1.00  0.00           C
ATOM   1083  O   SER A 655      40.310  32.520  42.790  1.00  0.00           O
ATOM   1084  N   LEU A 656      38.870  32.070  44.370  1.00  0.00           N
ATOM   1085  HN  LEU A 656      38.450  32.200  45.270  1.00  0.00           H
ATOM   1086  CA  LEU A 656      38.170  31.010  43.590  1.00  0.00           C
ATOM   1087  HA  LEU A 656      38.840  30.370  43.050  1.00  0.00           H
ATOM   1088  CB  LEU A 656      37.170  30.150  44.460  1.00  0.00           C
ATOM   1089  HB1 LEU A 656      36.480  29.640  43.740  1.00  0.00           H
ATOM   1090  HB2 LEU A 656      36.620  30.790  45.190  1.00  0.00           H
ATOM   1091  CG  LEU A 656      37.940  28.990  45.320  1.00  0.00           C
ATOM   1092  HG  LEU A 656      38.590  29.490  46.060  1.00  0.00           H
ATOM   1093  CD1 LEU A 656      36.860  28.320  46.150  1.00  0.00           C
ATOM   1094 HD11 LEU A 656      37.200  27.370  46.600  1.00  0.00           H
ATOM   1095 HD12 LEU A 656      36.050  27.990  45.470  1.00  0.00           H
ATOM   1096 HD13 LEU A 656      36.420  29.050  46.860  1.00  0.00           H
ATOM   1097  CD2 LEU A 656      38.780  28.100  44.400  1.00  0.00           C
ATOM   1098 HD21 LEU A 656      39.140  27.250  45.030  1.00  0.00           H
ATOM   1099 HD22 LEU A 656      39.650  28.780  44.290  1.00  0.00           H
ATOM   1100 HD23 LEU A 656      38.270  27.670  43.520  1.00  0.00           H
ATOM   1101  C   LEU A 656      37.380  31.680  42.460  1.00  0.00           C
ATOM   1102  O   LEU A 656      37.530  31.350  41.290  1.00  0.00           O
ATOM   1103  N   PHE A 657      36.460  32.630  42.740  1.00  0.00           N
ATOM   1104  HN  PHE A 657      36.380  32.870  43.710  1.00  0.00           H
ATOM   1105  CA  PHE A 657      35.430  32.970  41.880  1.00  0.00           C
ATOM   1106  HA  PHE A 657      35.450  32.460  40.930  1.00  0.00           H
ATOM   1107  CB  PHE A 657      34.040  32.630  42.650  1.00  0.00           C
ATOM   1108  HB1 PHE A 657      33.160  32.940  42.050  1.00  0.00           H
ATOM   1109  HB2 PHE A 657      33.930  33.290  43.520  1.00  0.00           H
ATOM   1110  CG  PHE A 657      33.890  31.150  43.000  1.00  0.00           C
ATOM   1111  CD1 PHE A 657      33.560  30.940  44.400  1.00  0.00           C
ATOM   1112  HD1 PHE A 657      33.440  31.790  45.040  1.00  0.00           H
ATOM   1113  CE1 PHE A 657      33.380  29.670  44.890  1.00  0.00           C
ATOM   1114  HE1 PHE A 657      33.280  29.470  45.950  1.00  0.00           H
ATOM   1115  CZ  PHE A 657      33.420  28.640  44.000  1.00  0.00           C
ATOM   1116  HZ  PHE A 657      33.350  27.630  44.350  1.00  0.00           H
ATOM   1117  CD2 PHE A 657      33.870  30.110  42.100  1.00  0.00           C
ATOM   1118  HD2 PHE A 657      34.020  30.300  41.050  1.00  0.00           H
ATOM   1119  CE2 PHE A 657      33.640  28.800  42.630  1.00  0.00           C
ATOM   1120  HE2 PHE A 657      33.780  27.930  42.010  1.00  0.00           H
ATOM   1121  C   PHE A 657      35.280  34.430  41.440  1.00  0.00           C
ATOM   1122  O   PHE A 657      34.460  34.750  40.580  1.00  0.00           O
ATOM   1123  N   ALA A 658      36.220  35.310  41.890  1.00  0.00           N
ATOM   1124  HN  ALA A 658      36.800  34.940  42.610  1.00  0.00           H
ATOM   1125  CA  ALA A 658      36.330  36.710  41.390  1.00  0.00           C
ATOM   1126  HA  ALA A 658      35.320  37.070  41.230  1.00  0.00           H
ATOM   1127  CB  ALA A 658      37.070  37.610  42.390  1.00  0.00           C
ATOM   1128  HB1 ALA A 658      37.100  38.690  42.120  1.00  0.00           H
ATOM   1129  HB2 ALA A 658      38.160  37.430  42.410  1.00  0.00           H
ATOM   1130  HB3 ALA A 658      36.590  37.590  43.380  1.00  0.00           H
ATOM   1131  C   ALA A 658      37.020  36.850  40.030  1.00  0.00           C
ATOM   1132  O   ALA A 658      37.280  35.850  39.360  1.00  0.00           O
ATOM   1133  N   GLY A 659      37.150  38.140  39.500  1.00  0.00           N
ATOM   1134  HN  GLY A 659      37.050  38.890  40.130  1.00  0.00           H
ATOM   1135  CA  GLY A 659      37.510  38.530  38.160  1.00  0.00           C
ATOM   1136  HA1 GLY A 659      37.390  39.580  37.950  1.00  0.00           H
ATOM   1137  HA2 GLY A 659      36.960  37.770  37.630  1.00  0.00           H
ATOM   1138  C   GLY A 659      38.960  38.280  37.940  1.00  0.00           C
ATOM   1139  O   GLY A 659      39.260  37.920  36.840  1.00  0.00           O
ATOM   1140  N   GLN A 660      39.810  38.390  38.950  1.00  0.00           N
ATOM   1141  HN  GLN A 660      39.550  38.520  39.900  1.00  0.00           H
ATOM   1142  CA  GLN A 660      41.170  37.960  38.800  1.00  0.00           C
ATOM   1143  HA  GLN A 660      41.180  37.070  38.190  1.00  0.00           H
ATOM   1144  CB  GLN A 660      42.120  39.070  38.240  1.00  0.00           C
ATOM   1145  HB1 GLN A 660      42.030  39.050  37.140  1.00  0.00           H
ATOM   1146  HB2 GLN A 660      43.180  38.970  38.530  1.00  0.00           H
ATOM   1147  CG  GLN A 660      41.830  40.560  38.700  1.00  0.00           C
ATOM   1148  HG1 GLN A 660      40.800  40.760  38.300  1.00  0.00           H
ATOM   1149  HG2 GLN A 660      42.380  41.400  38.230  1.00  0.00           H
ATOM   1150  CD  GLN A 660      41.860  40.700  40.190  1.00  0.00           C
ATOM   1151  OE1 GLN A 660      42.800  40.320  40.880  1.00  0.00           O
ATOM   1152  NE2 GLN A 660      40.790  41.320  40.840  1.00  0.00           N
ATOM   1153 HE21 GLN A 660      41.050  41.570  41.760  1.00  0.00           H
ATOM   1154 HE22 GLN A 660      39.950  41.500  40.330  1.00  0.00           H
ATOM   1155  C   GLN A 660      41.620  37.540  40.230  1.00  0.00           C
ATOM   1156  O   GLN A 660      40.880  37.830  41.160  1.00  0.00           O
ATOM   1157  N   PRO A 661      42.740  36.840  40.380  1.00  0.00           N
ATOM   1158  CD  PRO A 661      43.380  36.130  39.270  1.00  0.00           C
ATOM   1159  HD1 PRO A 661      43.850  36.850  38.570  1.00  0.00           H
ATOM   1160  HD2 PRO A 661      42.620  35.550  38.710  1.00  0.00           H
ATOM   1161  CA  PRO A 661      43.150  36.400  41.690  1.00  0.00           C
ATOM   1162  HA  PRO A 661      42.430  36.380  42.490  1.00  0.00           H
ATOM   1163  CB  PRO A 661      43.590  35.040  41.270  1.00  0.00           C
ATOM   1164  HB1 PRO A 661      42.730  34.370  41.110  1.00  0.00           H
ATOM   1165  HB2 PRO A 661      44.340  34.460  41.860  1.00  0.00           H
ATOM   1166  CG  PRO A 661      44.320  35.080  39.910  1.00  0.00           C
ATOM   1167  HG1 PRO A 661      45.370  35.440  40.040  1.00  0.00           H
ATOM   1168  HG2 PRO A 661      44.240  34.080  39.450  1.00  0.00           H
ATOM   1169  C   PRO A 661      44.350  37.120  42.200  1.00  0.00           C
ATOM   1170  O   PRO A 661      45.150  36.500  42.940  1.00  0.00           O
ATOM   1171  N   LEU A 662      44.650  38.360  41.740  1.00  0.00           N
ATOM   1172  HN  LEU A 662      43.980  38.920  41.260  1.00  0.00           H
ATOM   1173  CA  LEU A 662      45.930  39.010  41.730  1.00  0.00           C
ATOM   1174  HA  LEU A 662      46.690  38.260  41.910  1.00  0.00           H
ATOM   1175  CB  LEU A 662      46.270  39.820  40.450  1.00  0.00           C
ATOM   1176  HB1 LEU A 662      47.280  40.260  40.460  1.00  0.00           H
ATOM   1177  HB2 LEU A 662      45.620  40.730  40.520  1.00  0.00           H
ATOM   1178  CG  LEU A 662      46.080  39.020  39.110  1.00  0.00           C
ATOM   1179  HG  LEU A 662      45.140  38.450  39.160  1.00  0.00           H
ATOM   1180  CD1 LEU A 662      45.770  40.010  37.940  1.00  0.00           C
ATOM   1181 HD11 LEU A 662      44.800  40.570  38.080  1.00  0.00           H
ATOM   1182 HD12 LEU A 662      45.480  39.430  37.040  1.00  0.00           H
ATOM   1183 HD13 LEU A 662      46.570  40.750  37.740  1.00  0.00           H
ATOM   1184  CD2 LEU A 662      47.090  37.960  38.790  1.00  0.00           C
ATOM   1185 HD21 LEU A 662      47.020  37.110  39.510  1.00  0.00           H
ATOM   1186 HD22 LEU A 662      48.100  38.390  38.690  1.00  0.00           H
ATOM   1187 HD23 LEU A 662      46.750  37.550  37.820  1.00  0.00           H
ATOM   1188  C   LEU A 662      45.920  39.880  42.970  1.00  0.00           C
ATOM   1189  O   LEU A 662      46.790  39.970  43.820  1.00  0.00           O
ATOM   1190  N   THR A 663      44.780  40.590  43.110  1.00  0.00           N
ATOM   1191  HN  THR A 663      44.050  40.540  42.440  1.00  0.00           H
ATOM   1192  CA  THR A 663      44.410  41.390  44.250  1.00  0.00           C
ATOM   1193  HA  THR A 663      45.180  42.150  44.260  1.00  0.00           H
ATOM   1194  CB  THR A 663      43.070  42.100  44.030  1.00  0.00           C
ATOM   1195  HB  THR A 663      42.930  42.620  45.010  1.00  0.00           H
ATOM   1196  OG1 THR A 663      42.020  41.200  43.760  1.00  0.00           O
ATOM   1197  HG1 THR A 663      42.420  40.340  43.910  1.00  0.00           H
ATOM   1198  CG2 THR A 663      43.170  43.070  42.890  1.00  0.00           C
ATOM   1199 HG21 THR A 663      42.260  43.690  42.770  1.00  0.00           H
ATOM   1200 HG22 THR A 663      43.310  42.500  41.950  1.00  0.00           H
ATOM   1201 HG23 THR A 663      44.040  43.710  43.140  1.00  0.00           H
ATOM   1202  C   THR A 663      44.530  40.620  45.580  1.00  0.00           C
ATOM   1203  O   THR A 663      43.750  39.650  45.870  1.00  0.00           O
ATOM   1204  N   ILE A 664      45.360  41.230  46.440  1.00  0.00           N
ATOM   1205  HN  ILE A 664      45.830  42.050  46.140  1.00  0.00           H
ATOM   1206  CA  ILE A 664      45.450  40.800  47.780  1.00  0.00           C
ATOM   1207  HA  ILE A 664      45.120  39.780  47.800  1.00  0.00           H
ATOM   1208  CB  ILE A 664      46.890  40.890  48.320  1.00  0.00           C
ATOM   1209  HB  ILE A 664      47.280  41.870  47.980  1.00  0.00           H
ATOM   1210  CG2 ILE A 664      47.080  40.850  49.900  1.00  0.00           C
ATOM   1211 HG21 ILE A 664      46.660  39.870  50.170  1.00  0.00           H
ATOM   1212 HG22 ILE A 664      46.490  41.670  50.380  1.00  0.00           H
ATOM   1213 HG23 ILE A 664      48.150  40.940  50.200  1.00  0.00           H
ATOM   1214  CG1 ILE A 664      47.700  39.850  47.570  1.00  0.00           C
ATOM   1215 HG11 ILE A 664      48.790  40.020  47.720  1.00  0.00           H
ATOM   1216 HG12 ILE A 664      47.620  39.940  46.470  1.00  0.00           H
ATOM   1217  CD  ILE A 664      47.380  38.380  47.970  1.00  0.00           C
ATOM   1218  HD1 ILE A 664      46.300  38.230  48.220  1.00  0.00           H
ATOM   1219  HD2 ILE A 664      48.030  38.070  48.810  1.00  0.00           H
ATOM   1220  HD3 ILE A 664      47.690  37.740  47.130  1.00  0.00           H
ATOM   1221  C   ILE A 664      44.550  41.730  48.590  1.00  0.00           C
ATOM   1222  O   ILE A 664      44.550  42.900  48.380  1.00  0.00           O
ATOM   1223  N   LEU A 665      43.770  41.170  49.560  1.00  0.00           N
ATOM   1224  HN  LEU A 665      43.970  40.200  49.720  1.00  0.00           H
ATOM   1225  CA  LEU A 665      42.780  41.890  50.320  1.00  0.00           C
ATOM   1226  HA  LEU A 665      42.560  42.740  49.690  1.00  0.00           H
ATOM   1227  CB  LEU A 665      41.560  40.970  50.530  1.00  0.00           C
ATOM   1228  HB1 LEU A 665      40.810  41.620  51.040  1.00  0.00           H
ATOM   1229  HB2 LEU A 665      41.810  40.200  51.290  1.00  0.00           H
ATOM   1230  CG  LEU A 665      40.910  40.410  49.240  1.00  0.00           C
ATOM   1231  HG  LEU A 665      41.550  39.590  48.840  1.00  0.00           H
ATOM   1232  CD1 LEU A 665      39.570  39.680  49.560  1.00  0.00           C
ATOM   1233 HD11 LEU A 665      38.800  40.340  50.010  1.00  0.00           H
ATOM   1234 HD12 LEU A 665      39.820  38.900  50.310  1.00  0.00           H
ATOM   1235 HD13 LEU A 665      39.040  39.270  48.680  1.00  0.00           H
ATOM   1236  CD2 LEU A 665      40.600  41.420  48.200  1.00  0.00           C
ATOM   1237 HD21 LEU A 665      39.950  40.980  47.420  1.00  0.00           H
ATOM   1238 HD22 LEU A 665      41.490  41.820  47.660  1.00  0.00           H
ATOM   1239 HD23 LEU A 665      39.960  42.250  48.540  1.00  0.00           H
ATOM   1240  C   LEU A 665      43.390  42.410  51.570  1.00  0.00           C
ATOM   1241  O   LEU A 665      44.050  41.670  52.330  1.00  0.00           O
ATOM   1242  N   GLY A 666      43.210  43.690  51.900  1.00  0.00           N
ATOM   1243  HN  GLY A 666      42.540  44.160  51.310  1.00  0.00           H
ATOM   1244  CA  GLY A 666      43.740  44.350  53.100  1.00  0.00           C
ATOM   1245  HA1 GLY A 666      44.600  44.910  52.750  1.00  0.00           H
ATOM   1246  HA2 GLY A 666      43.940  43.580  53.840  1.00  0.00           H
ATOM   1247  C   GLY A 666      42.800  45.250  53.880  1.00  0.00           C
ATOM   1248  O   GLY A 666      41.590  45.280  53.630  1.00  0.00           O
ATOM   1249  N   SER A 667      43.350  46.010  54.790  1.00  0.00           N
ATOM   1250  HN  SER A 667      44.330  46.000  54.970  1.00  0.00           H
ATOM   1251  CA  SER A 667      42.660  46.960  55.590  1.00  0.00           C
ATOM   1252  HA  SER A 667      41.830  46.400  55.970  1.00  0.00           H
ATOM   1253  CB  SER A 667      43.460  47.540  56.720  1.00  0.00           C
ATOM   1254  HB1 SER A 667      43.620  46.710  57.440  1.00  0.00           H
ATOM   1255  HB2 SER A 667      42.970  48.320  57.330  1.00  0.00           H
ATOM   1256  OG  SER A 667      44.810  48.030  56.280  1.00  0.00           O
ATOM   1257  HG1 SER A 667      45.170  48.260  57.140  1.00  0.00           H
ATOM   1258  C   SER A 667      42.020  48.100  54.780  1.00  0.00           C
ATOM   1259  O   SER A 667      42.500  48.510  53.730  1.00  0.00           O
ATOM   1260  N   THR A 668      40.870  48.580  55.290  1.00  0.00           N
ATOM   1261  HN  THR A 668      40.610  48.300  56.210  1.00  0.00           H
ATOM   1262  CA  THR A 668      40.310  49.820  54.890  1.00  0.00           C
ATOM   1263  HA  THR A 668      40.820  50.250  54.040  1.00  0.00           H
ATOM   1264  CB  THR A 668      38.810  49.640  54.470  1.00  0.00           C
ATOM   1265  HB  THR A 668      38.810  49.570  53.360  1.00  0.00           H
ATOM   1266  OG1 THR A 668      37.920  50.790  54.750  1.00  0.00           O
ATOM   1267  HG1 THR A 668      37.700  51.110  53.870  1.00  0.00           H
ATOM   1268  CG2 THR A 668      38.070  48.450  55.100  1.00  0.00           C
ATOM   1269 HG21 THR A 668      38.650  47.540  54.840  1.00  0.00           H
ATOM   1270 HG22 THR A 668      36.990  48.440  54.820  1.00  0.00           H
ATOM   1271 HG23 THR A 668      38.140  48.610  56.200  1.00  0.00           H
ATOM   1272  C   THR A 668      40.400  50.790  56.120  1.00  0.00           C
ATOM   1273  O   THR A 668      39.830  50.470  57.170  1.00  0.00           O
ATOM   1274  N   GLY A 669      40.990  52.030  55.920  1.00  0.00           N
ATOM   1275  HN  GLY A 669      41.560  52.210  55.130  1.00  0.00           H
ATOM   1276  CA  GLY A 669      40.830  53.160  56.840  1.00  0.00           C
ATOM   1277  HA1 GLY A 669      41.510  53.920  56.500  1.00  0.00           H
ATOM   1278  HA2 GLY A 669      41.110  52.860  57.840  1.00  0.00           H
ATOM   1279  C   GLY A 669      39.500  53.790  57.110  1.00  0.00           C
ATOM   1280  O   GLY A 669      39.140  53.960  58.280  1.00  0.00           O
ATOM   1281  N   PRO A 670      38.660  54.060  56.130  1.00  0.00           N
ATOM   1282  CD  PRO A 670      39.020  54.210  54.710  1.00  0.00           C
ATOM   1283  HD1 PRO A 670      39.020  53.190  54.280  1.00  0.00           H
ATOM   1284  HD2 PRO A 670      39.940  54.840  54.590  1.00  0.00           H
ATOM   1285  CA  PRO A 670      37.280  54.320  56.320  1.00  0.00           C
ATOM   1286  HA  PRO A 670      37.070  55.280  56.790  1.00  0.00           H
ATOM   1287  CB  PRO A 670      36.680  54.430  54.940  1.00  0.00           C
ATOM   1288  HB1 PRO A 670      35.780  55.080  54.940  1.00  0.00           H
ATOM   1289  HB2 PRO A 670      36.370  53.480  54.460  1.00  0.00           H
ATOM   1290  CG  PRO A 670      37.850  55.050  54.220  1.00  0.00           C
ATOM   1291  HG1 PRO A 670      37.840  54.980  53.120  1.00  0.00           H
ATOM   1292  HG2 PRO A 670      37.980  56.140  54.350  1.00  0.00           H
ATOM   1293  C   PRO A 670      36.330  53.360  57.090  1.00  0.00           C
ATOM   1294  O   PRO A 670      35.550  53.910  57.880  1.00  0.00           O
ATOM   1295  N   VAL A 671      36.260  52.000  56.870  1.00  0.00           N
ATOM   1296  HN  VAL A 671      36.840  51.590  56.180  1.00  0.00           H
ATOM   1297  CA  VAL A 671      35.530  51.140  57.760  1.00  0.00           C
ATOM   1298  HA  VAL A 671      34.520  51.520  57.900  1.00  0.00           H
ATOM   1299  CB  VAL A 671      35.320  49.770  57.170  1.00  0.00           C
ATOM   1300  HB  VAL A 671      36.240  49.130  57.140  1.00  0.00           H
ATOM   1301  CG1 VAL A 671      34.330  48.970  58.080  1.00  0.00           C
ATOM   1302 HG11 VAL A 671      33.350  49.470  57.900  1.00  0.00           H
ATOM   1303 HG12 VAL A 671      34.670  49.080  59.130  1.00  0.00           H
ATOM   1304 HG13 VAL A 671      34.160  47.910  57.800  1.00  0.00           H
ATOM   1305  CG2 VAL A 671      34.760  49.820  55.770  1.00  0.00           C
ATOM   1306 HG21 VAL A 671      35.410  50.320  55.010  1.00  0.00           H
ATOM   1307 HG22 VAL A 671      33.850  50.430  55.570  1.00  0.00           H
ATOM   1308 HG23 VAL A 671      34.580  48.820  55.330  1.00  0.00           H
ATOM   1309  C   VAL A 671      35.900  51.150  59.180  1.00  0.00           C
ATOM   1310  O   VAL A 671      35.060  51.270  60.090  1.00  0.00           O
ATOM   1311  N   LEU A 672      37.230  51.230  59.340  1.00  0.00           N
ATOM   1312  HN  LEU A 672      37.940  51.190  58.630  1.00  0.00           H
ATOM   1313  CA  LEU A 672      37.790  51.370  60.660  1.00  0.00           C
ATOM   1314  HA  LEU A 672      37.530  50.550  61.310  1.00  0.00           H
ATOM   1315  CB  LEU A 672      39.390  51.490  60.580  1.00  0.00           C
ATOM   1316  HB1 LEU A 672      39.440  52.470  60.070  1.00  0.00           H
ATOM   1317  HB2 LEU A 672      39.810  50.650  59.970  1.00  0.00           H
ATOM   1318  CG  LEU A 672      40.320  51.600  61.880  1.00  0.00           C
ATOM   1319  HG  LEU A 672      39.940  52.300  62.660  1.00  0.00           H
ATOM   1320  CD1 LEU A 672      40.010  50.330  62.730  1.00  0.00           C
ATOM   1321 HD11 LEU A 672      40.420  49.350  62.370  1.00  0.00           H
ATOM   1322 HD12 LEU A 672      38.930  50.160  62.900  1.00  0.00           H
ATOM   1323 HD13 LEU A 672      40.590  50.410  63.680  1.00  0.00           H
ATOM   1324  CD2 LEU A 672      41.740  51.720  61.510  1.00  0.00           C
ATOM   1325 HD21 LEU A 672      42.110  50.850  60.900  1.00  0.00           H
ATOM   1326 HD22 LEU A 672      42.360  51.770  62.430  1.00  0.00           H
ATOM   1327 HD23 LEU A 672      41.940  52.660  60.960  1.00  0.00           H
ATOM   1328  C   LEU A 672      37.280  52.660  61.370  1.00  0.00           C
ATOM   1329  O   LEU A 672      37.020  52.490  62.530  1.00  0.00           O
ATOM   1330  N   VAL A 673      37.160  53.840  60.710  1.00  0.00           N
ATOM   1331  HN  VAL A 673      37.330  53.730  59.730  1.00  0.00           H
ATOM   1332  CA  VAL A 673      36.630  55.010  61.330  1.00  0.00           C
ATOM   1333  HA  VAL A 673      37.110  55.150  62.290  1.00  0.00           H
ATOM   1334  CB  VAL A 673      36.970  56.240  60.580  1.00  0.00           C
ATOM   1335  HB  VAL A 673      36.670  56.050  59.530  1.00  0.00           H
ATOM   1336  CG1 VAL A 673      36.000  57.380  60.970  1.00  0.00           C
ATOM   1337 HG11 VAL A 673      34.910  57.200  60.840  1.00  0.00           H
ATOM   1338 HG12 VAL A 673      36.260  58.350  60.510  1.00  0.00           H
ATOM   1339 HG13 VAL A 673      36.170  57.570  62.060  1.00  0.00           H
ATOM   1340  CG2 VAL A 673      38.540  56.590  60.700  1.00  0.00           C
ATOM   1341 HG21 VAL A 673      38.720  56.920  61.730  1.00  0.00           H
ATOM   1342 HG22 VAL A 673      38.840  57.420  60.010  1.00  0.00           H
ATOM   1343 HG23 VAL A 673      39.120  55.680  60.440  1.00  0.00           H
ATOM   1344  C   VAL A 673      35.140  54.880  61.580  1.00  0.00           C
ATOM   1345  O   VAL A 673      34.610  55.200  62.660  1.00  0.00           O
ATOM   1346  N   PHE A 674      34.430  54.340  60.630  1.00  0.00           N
ATOM   1347  HN  PHE A 674      34.880  54.000  59.810  1.00  0.00           H
ATOM   1348  CA  PHE A 674      32.980  54.200  60.580  1.00  0.00           C
ATOM   1349  HA  PHE A 674      32.490  55.140  60.750  1.00  0.00           H
ATOM   1350  CB  PHE A 674      32.560  53.850  59.150  1.00  0.00           C
ATOM   1351  HB1 PHE A 674      33.150  52.960  58.810  1.00  0.00           H
ATOM   1352  HB2 PHE A 674      32.820  54.710  58.490  1.00  0.00           H
ATOM   1353  CG  PHE A 674      31.100  53.490  58.790  1.00  0.00           C
ATOM   1354  CD1 PHE A 674      30.170  54.350  58.210  1.00  0.00           C
ATOM   1355  HD1 PHE A 674      30.580  55.320  57.990  1.00  0.00           H
ATOM   1356  CE1 PHE A 674      28.870  53.980  58.030  1.00  0.00           C
ATOM   1357  HE1 PHE A 674      28.210  54.700  57.570  1.00  0.00           H
ATOM   1358  CZ  PHE A 674      28.480  52.700  58.380  1.00  0.00           C
ATOM   1359  HZ  PHE A 674      27.460  52.400  58.220  1.00  0.00           H
ATOM   1360  CD2 PHE A 674      30.690  52.150  59.020  1.00  0.00           C
ATOM   1361  HD2 PHE A 674      31.380  51.450  59.470  1.00  0.00           H
ATOM   1362  CE2 PHE A 674      29.340  51.820  58.940  1.00  0.00           C
ATOM   1363  HE2 PHE A 674      29.140  50.780  59.200  1.00  0.00           H
ATOM   1364  C   PHE A 674      32.450  53.190  61.670  1.00  0.00           C
ATOM   1365  O   PHE A 674      31.430  53.540  62.360  1.00  0.00           O
ATOM   1366  N   GLU A 675      33.140  52.060  61.930  1.00  0.00           N
ATOM   1367  HN  GLU A 675      33.930  51.790  61.390  1.00  0.00           H
ATOM   1368  CA  GLU A 675      32.900  51.280  63.150  1.00  0.00           C
ATOM   1369  HA  GLU A 675      31.840  51.080  63.110  1.00  0.00           H
ATOM   1370  CB  GLU A 675      33.640  49.930  63.070  1.00  0.00           C
ATOM   1371  HB1 GLU A 675      33.520  49.470  64.080  1.00  0.00           H
ATOM   1372  HB2 GLU A 675      34.720  49.980  62.840  1.00  0.00           H
ATOM   1373  CG  GLU A 675      32.930  49.010  62.040  1.00  0.00           C
ATOM   1374  HG1 GLU A 675      33.370  48.970  61.020  1.00  0.00           H
ATOM   1375  HG2 GLU A 675      31.860  49.340  61.930  1.00  0.00           H
ATOM   1376  CD  GLU A 675      32.800  47.540  62.440  1.00  0.00           C
ATOM   1377  OE1 GLU A 675      33.380  46.590  61.740  1.00  0.00           O
ATOM   1378  OE2 GLU A 675      32.200  47.290  63.490  1.00  0.00           O
ATOM   1379  C   GLU A 675      33.190  52.020  64.450  1.00  0.00           C
ATOM   1380  O   GLU A 675      32.350  51.960  65.340  1.00  0.00           O
ATOM   1381  N   LYS A 676      34.310  52.800  64.610  1.00  0.00           N
ATOM   1382  HN  LYS A 676      34.880  53.070  63.840  1.00  0.00           H
ATOM   1383  CA  LYS A 676      34.530  53.410  65.910  1.00  0.00           C
ATOM   1384  HA  LYS A 676      34.310  52.660  66.680  1.00  0.00           H
ATOM   1385  CB  LYS A 676      36.010  53.840  66.060  1.00  0.00           C
ATOM   1386  HB1 LYS A 676      36.640  53.150  65.470  1.00  0.00           H
ATOM   1387  HB2 LYS A 676      36.350  53.670  67.100  1.00  0.00           H
ATOM   1388  CG  LYS A 676      36.500  55.240  65.680  1.00  0.00           C
ATOM   1389  HG1 LYS A 676      36.250  55.920  66.520  1.00  0.00           H
ATOM   1390  HG2 LYS A 676      36.040  55.640  64.740  1.00  0.00           H
ATOM   1391  CD  LYS A 676      38.010  55.220  65.500  1.00  0.00           C
ATOM   1392  HD1 LYS A 676      38.370  54.630  64.630  1.00  0.00           H
ATOM   1393  HD2 LYS A 676      38.520  54.940  66.450  1.00  0.00           H
ATOM   1394  CE  LYS A 676      38.540  56.620  65.100  1.00  0.00           C
ATOM   1395  HE1 LYS A 676      38.220  57.330  65.880  1.00  0.00           H
ATOM   1396  HE2 LYS A 676      38.230  56.930  64.080  1.00  0.00           H
ATOM   1397  NZ  LYS A 676      40.000  56.610  65.040  1.00  0.00           N
ATOM   1398  HZ1 LYS A 676      40.370  56.270  65.950  1.00  0.00           H
ATOM   1399  HZ2 LYS A 676      40.510  57.510  64.890  1.00  0.00           H
ATOM   1400  HZ3 LYS A 676      40.380  55.830  64.470  1.00  0.00           H
ATOM   1401  C   LYS A 676      33.530  54.540  66.100  1.00  0.00           C
ATOM   1402  O   LYS A 676      33.100  54.760  67.220  1.00  0.00           O
ATOM   1403  N   ILE A 677      33.200  55.380  65.080  1.00  0.00           N
ATOM   1404  HN  ILE A 677      33.550  55.370  64.150  1.00  0.00           H
ATOM   1405  CA  ILE A 677      32.200  56.430  65.340  1.00  0.00           C
ATOM   1406  HA  ILE A 677      32.410  56.960  66.260  1.00  0.00           H
ATOM   1407  CB  ILE A 677      32.440  57.540  64.290  1.00  0.00           C
ATOM   1408  HB  ILE A 677      33.520  57.720  64.140  1.00  0.00           H
ATOM   1409  CG2 ILE A 677      31.820  57.250  62.880  1.00  0.00           C
ATOM   1410 HG21 ILE A 677      32.070  58.060  62.170  1.00  0.00           H
ATOM   1411 HG22 ILE A 677      30.730  57.160  63.060  1.00  0.00           H
ATOM   1412 HG23 ILE A 677      32.110  56.230  62.530  1.00  0.00           H
ATOM   1413  CG1 ILE A 677      31.800  58.970  64.820  1.00  0.00           C
ATOM   1414 HG11 ILE A 677      31.940  59.190  65.900  1.00  0.00           H
ATOM   1415 HG12 ILE A 677      30.700  58.860  64.690  1.00  0.00           H
ATOM   1416  CD  ILE A 677      32.450  60.110  64.030  1.00  0.00           C
ATOM   1417  HD1 ILE A 677      33.410  60.420  64.490  1.00  0.00           H
ATOM   1418  HD2 ILE A 677      31.770  61.000  64.030  1.00  0.00           H
ATOM   1419  HD3 ILE A 677      32.580  60.000  62.930  1.00  0.00           H
ATOM   1420  C   ILE A 677      30.740  55.820  65.450  1.00  0.00           C
ATOM   1421  O   ILE A 677      29.910  56.330  66.170  1.00  0.00           O
ATOM   1422  N   LEU A 678      30.450  54.660  64.810  1.00  0.00           N
ATOM   1423  HN  LEU A 678      31.160  54.140  64.340  1.00  0.00           H
ATOM   1424  CA  LEU A 678      29.240  53.840  65.070  1.00  0.00           C
ATOM   1425  HA  LEU A 678      28.480  54.580  64.900  1.00  0.00           H
ATOM   1426  CB  LEU A 678      29.070  52.740  64.050  1.00  0.00           C
ATOM   1427  HB1 LEU A 678      29.960  52.080  64.020  1.00  0.00           H
ATOM   1428  HB2 LEU A 678      29.050  53.290  63.090  1.00  0.00           H
ATOM   1429  CG  LEU A 678      27.770  51.890  64.000  1.00  0.00           C
ATOM   1430  HG  LEU A 678      27.700  51.350  64.970  1.00  0.00           H
ATOM   1431  CD1 LEU A 678      26.540  52.740  63.890  1.00  0.00           C
ATOM   1432 HD11 LEU A 678      26.500  53.480  64.730  1.00  0.00           H
ATOM   1433 HD12 LEU A 678      25.620  52.170  64.110  1.00  0.00           H
ATOM   1434 HD13 LEU A 678      26.430  53.230  62.900  1.00  0.00           H
ATOM   1435  CD2 LEU A 678      27.790  50.790  62.910  1.00  0.00           C
ATOM   1436 HD21 LEU A 678      28.720  50.200  62.850  1.00  0.00           H
ATOM   1437 HD22 LEU A 678      27.600  51.320  61.960  1.00  0.00           H
ATOM   1438 HD23 LEU A 678      26.980  50.060  63.150  1.00  0.00           H
ATOM   1439  C   LEU A 678      29.170  53.350  66.440  1.00  0.00           C
ATOM   1440  O   LEU A 678      28.180  53.510  67.160  1.00  0.00           O
ATOM   1441  N   TYR A 679      30.270  52.760  67.000  1.00  0.00           N
ATOM   1442  HN  TYR A 679      31.040  52.610  66.380  1.00  0.00           H
ATOM   1443  CA  TYR A 679      30.340  52.330  68.310  1.00  0.00           C
ATOM   1444  HA  TYR A 679      29.590  51.560  68.440  1.00  0.00           H
ATOM   1445  CB  TYR A 679      31.690  51.570  68.580  1.00  0.00           C
ATOM   1446  HB1 TYR A 679      32.470  52.130  68.020  1.00  0.00           H
ATOM   1447  HB2 TYR A 679      31.820  50.560  68.120  1.00  0.00           H
ATOM   1448  CG  TYR A 679      32.090  51.390  70.030  1.00  0.00           C
ATOM   1449  CD1 TYR A 679      33.100  52.090  70.670  1.00  0.00           C
ATOM   1450  HD1 TYR A 679      33.720  52.740  70.060  1.00  0.00           H
ATOM   1451  CE1 TYR A 679      33.380  51.920  72.020  1.00  0.00           C
ATOM   1452  HE1 TYR A 679      34.110  52.600  72.440  1.00  0.00           H
ATOM   1453  CZ  TYR A 679      32.520  51.240  72.810  1.00  0.00           C
ATOM   1454  OH  TYR A 679      32.690  51.140  74.230  1.00  0.00           O
ATOM   1455  HH  TYR A 679      33.560  51.520  74.370  1.00  0.00           H
ATOM   1456  CD2 TYR A 679      31.270  50.560  70.830  1.00  0.00           C
ATOM   1457  HD2 TYR A 679      30.350  50.160  70.410  1.00  0.00           H
ATOM   1458  CE2 TYR A 679      31.460  50.450  72.200  1.00  0.00           C
ATOM   1459  HE2 TYR A 679      30.770  49.850  72.780  1.00  0.00           H
ATOM   1460  C   TYR A 679      30.160  53.500  69.320  1.00  0.00           C
ATOM   1461  O   TYR A 679      29.360  53.470  70.200  1.00  0.00           O
ATOM   1462  N   LYS A 680      30.890  54.560  69.120  1.00  0.00           N
ATOM   1463  HN  LYS A 680      31.520  54.450  68.350  1.00  0.00           H
ATOM   1464  CA  LYS A 680      30.780  55.780  70.000  1.00  0.00           C
ATOM   1465  HA  LYS A 680      30.880  55.480  71.030  1.00  0.00           H
ATOM   1466  CB  LYS A 680      31.990  56.680  69.800  1.00  0.00           C
ATOM   1467  HB1 LYS A 680      31.890  57.540  70.500  1.00  0.00           H
ATOM   1468  HB2 LYS A 680      31.970  57.020  68.750  1.00  0.00           H
ATOM   1469  CG  LYS A 680      33.360  56.100  70.030  1.00  0.00           C
ATOM   1470  HG1 LYS A 680      33.440  55.070  69.650  1.00  0.00           H
ATOM   1471  HG2 LYS A 680      33.530  55.980  71.120  1.00  0.00           H
ATOM   1472  CD  LYS A 680      34.390  57.120  69.470  1.00  0.00           C
ATOM   1473  HD1 LYS A 680      34.060  57.400  68.440  1.00  0.00           H
ATOM   1474  HD2 LYS A 680      35.330  56.510  69.380  1.00  0.00           H
ATOM   1475  CE  LYS A 680      34.540  58.410  70.220  1.00  0.00           C
ATOM   1476  HE1 LYS A 680      34.670  58.110  71.280  1.00  0.00           H
ATOM   1477  HE2 LYS A 680      33.690  59.110  70.050  1.00  0.00           H
ATOM   1478  NZ  LYS A 680      35.790  59.150  69.910  1.00  0.00           N
ATOM   1479  HZ1 LYS A 680      36.650  58.640  70.220  1.00  0.00           H
ATOM   1480  HZ2 LYS A 680      35.820  60.100  70.320  1.00  0.00           H
ATOM   1481  HZ3 LYS A 680      35.870  59.140  68.880  1.00  0.00           H
ATOM   1482  C   LYS A 680      29.420  56.500  69.930  1.00  0.00           C
ATOM   1483  O   LYS A 680      28.890  57.050  70.920  1.00  0.00           O
ATOM   1484  N   PHE A 681      28.760  56.540  68.750  1.00  0.00           N
ATOM   1485  HN  PHE A 681      29.140  56.110  67.930  1.00  0.00           H
ATOM   1486  CA  PHE A 681      27.330  56.940  68.640  1.00  0.00           C
ATOM   1487  HA  PHE A 681      27.270  57.860  69.200  1.00  0.00           H
ATOM   1488  CB  PHE A 681      26.970  57.020  67.060  1.00  0.00           C
ATOM   1489  HB1 PHE A 681      27.020  56.080  66.470  1.00  0.00           H
ATOM   1490  HB2 PHE A 681      27.810  57.650  66.710  1.00  0.00           H
ATOM   1491  CG  PHE A 681      25.700  57.770  66.700  1.00  0.00           C
ATOM   1492  CD1 PHE A 681      24.550  57.050  66.300  1.00  0.00           C
ATOM   1493  HD1 PHE A 681      24.490  55.980  66.370  1.00  0.00           H
ATOM   1494  CE1 PHE A 681      23.380  57.800  65.910  1.00  0.00           C
ATOM   1495  HE1 PHE A 681      22.450  57.410  65.530  1.00  0.00           H
ATOM   1496  CZ  PHE A 681      23.470  59.170  65.750  1.00  0.00           C
ATOM   1497  HZ  PHE A 681      22.630  59.800  65.500  1.00  0.00           H
ATOM   1498  CD2 PHE A 681      25.740  59.130  66.490  1.00  0.00           C
ATOM   1499  HD2 PHE A 681      26.600  59.690  66.820  1.00  0.00           H
ATOM   1500  CE2 PHE A 681      24.610  59.880  66.070  1.00  0.00           C
ATOM   1501  HE2 PHE A 681      24.520  60.960  66.040  1.00  0.00           H
ATOM   1502  C   PHE A 681      26.380  56.040  69.330  1.00  0.00           C
ATOM   1503  O   PHE A 681      25.410  56.470  69.990  1.00  0.00           O
ATOM   1504  N   CYS A 682      26.600  54.730  69.290  1.00  0.00           N
ATOM   1505  HN  CYS A 682      27.250  54.390  68.610  1.00  0.00           H
ATOM   1506  CA  CYS A 682      25.830  53.770  70.050  1.00  0.00           C
ATOM   1507  HA  CYS A 682      24.790  53.910  69.790  1.00  0.00           H
ATOM   1508  CB  CYS A 682      26.130  52.280  69.730  1.00  0.00           C
ATOM   1509  HB1 CYS A 682      25.770  51.570  70.490  1.00  0.00           H
ATOM   1510  HB2 CYS A 682      27.220  52.200  69.880  1.00  0.00           H
ATOM   1511  SG  CYS A 682      25.670  51.710  67.980  1.00  0.00           S
ATOM   1512  HG1 CYS A 682      26.910  51.990  67.600  1.00  0.00           H
ATOM   1513  C   CYS A 682      25.880  53.900  71.500  1.00  0.00           C
ATOM   1514  O   CYS A 682      24.880  53.820  72.190  1.00  0.00           O
ATOM   1515  N   ARG A 683      27.050  54.260  72.040  1.00  0.00           N
ATOM   1516  HN  ARG A 683      27.840  54.320  71.430  1.00  0.00           H
ATOM   1517  CA  ARG A 683      27.310  54.480  73.450  1.00  0.00           C
ATOM   1518  HA  ARG A 683      26.810  53.720  74.020  1.00  0.00           H
ATOM   1519  CB  ARG A 683      28.830  54.450  73.820  1.00  0.00           C
ATOM   1520  HB1 ARG A 683      29.050  54.980  74.770  1.00  0.00           H
ATOM   1521  HB2 ARG A 683      29.310  55.140  73.100  1.00  0.00           H
ATOM   1522  CG  ARG A 683      29.530  53.090  73.960  1.00  0.00           C
ATOM   1523  HG1 ARG A 683      30.610  53.290  74.110  1.00  0.00           H
ATOM   1524  HG2 ARG A 683      29.380  52.610  72.970  1.00  0.00           H
ATOM   1525  CD  ARG A 683      28.970  52.180  75.020  1.00  0.00           C
ATOM   1526  HD1 ARG A 683      27.900  51.970  74.810  1.00  0.00           H
ATOM   1527  HD2 ARG A 683      29.150  52.620  76.020  1.00  0.00           H
ATOM   1528  NE  ARG A 683      29.750  50.910  74.950  1.00  0.00           N
ATOM   1529  HE  ARG A 683      30.630  50.840  74.470  1.00  0.00           H
ATOM   1530  CZ  ARG A 683      29.240  49.760  75.320  1.00  0.00           C
ATOM   1531  NH1 ARG A 683      28.080  49.540  75.930  1.00  0.00           N
ATOM   1532 HH11 ARG A 683      27.470  50.310  76.110  1.00  0.00           H
ATOM   1533 HH12 ARG A 683      28.090  48.690  76.480  1.00  0.00           H
ATOM   1534  NH2 ARG A 683      29.930  48.650  75.350  1.00  0.00           N
ATOM   1535 HH21 ARG A 683      29.570  47.930  75.940  1.00  0.00           H
ATOM   1536 HH22 ARG A 683      30.910  48.830  75.250  1.00  0.00           H
ATOM   1537  C   ARG A 683      26.700  55.770  74.030  1.00  0.00           C
ATOM   1538  O   ARG A 683      26.060  55.770  75.100  1.00  0.00           O
ATOM   1539  N   ASP A 684      26.810  56.810  73.210  1.00  0.00           N
ATOM   1540  HN  ASP A 684      27.330  56.830  72.370  1.00  0.00           H
ATOM   1541  CA  ASP A 684      26.240  58.110  73.540  1.00  0.00           C
ATOM   1542  HA  ASP A 684      26.490  58.400  74.550  1.00  0.00           H
ATOM   1543  CB  ASP A 684      26.780  59.140  72.490  1.00  0.00           C
ATOM   1544  HB1 ASP A 684      26.060  59.970  72.310  1.00  0.00           H
ATOM   1545  HB2 ASP A 684      27.100  58.820  71.470  1.00  0.00           H
ATOM   1546  CG  ASP A 684      28.080  59.680  73.200  1.00  0.00           C
ATOM   1547  OD1 ASP A 684      28.770  60.560  72.540  1.00  0.00           O
ATOM   1548  OD2 ASP A 684      28.470  59.250  74.270  1.00  0.00           O
ATOM   1549  C   ASP A 684      24.690  58.150  73.470  1.00  0.00           C
ATOM   1550  O   ASP A 684      24.060  58.660  74.410  1.00  0.00           O
ATOM   1551  N   TYR A 685      24.020  57.610  72.470  1.00  0.00           N
ATOM   1552  HN  TYR A 685      24.570  57.220  71.720  1.00  0.00           H
ATOM   1553  CA  TYR A 685      22.610  57.740  72.160  1.00  0.00           C
ATOM   1554  HA  TYR A 685      22.230  58.640  72.640  1.00  0.00           H
ATOM   1555  CB  TYR A 685      22.290  57.870  70.640  1.00  0.00           C
ATOM   1556  HB1 TYR A 685      21.200  57.730  70.460  1.00  0.00           H
ATOM   1557  HB2 TYR A 685      22.760  57.070  70.040  1.00  0.00           H
ATOM   1558  CG  TYR A 685      22.700  59.250  70.190  1.00  0.00           C
ATOM   1559  CD1 TYR A 685      21.770  60.310  70.400  1.00  0.00           C
ATOM   1560  HD1 TYR A 685      20.810  59.990  70.770  1.00  0.00           H
ATOM   1561  CE1 TYR A 685      22.080  61.620  70.010  1.00  0.00           C
ATOM   1562  HE1 TYR A 685      21.310  62.380  70.110  1.00  0.00           H
ATOM   1563  CZ  TYR A 685      23.430  61.900  69.600  1.00  0.00           C
ATOM   1564  OH  TYR A 685      23.730  63.110  69.000  1.00  0.00           O
ATOM   1565  HH  TYR A 685      24.630  63.050  68.680  1.00  0.00           H
ATOM   1566  CD2 TYR A 685      24.010  59.570  69.710  1.00  0.00           C
ATOM   1567  HD2 TYR A 685      24.700  58.750  69.580  1.00  0.00           H
ATOM   1568  CE2 TYR A 685      24.370  60.900  69.540  1.00  0.00           C
ATOM   1569  HE2 TYR A 685      25.370  61.110  69.180  1.00  0.00           H
ATOM   1570  C   TYR A 685      21.820  56.530  72.570  1.00  0.00           C
ATOM   1571  O   TYR A 685      20.580  56.570  72.520  1.00  0.00           O
ATOM   1572  N   GLN A 686      22.440  55.430  73.120  1.00  0.00           N
ATOM   1573  HN  GLN A 686      23.410  55.200  73.060  1.00  0.00           H
ATOM   1574  CA  GLN A 686      21.770  54.220  73.500  1.00  0.00           C
ATOM   1575  HA  GLN A 686      22.560  53.550  73.800  1.00  0.00           H
ATOM   1576  CB  GLN A 686      20.930  54.370  74.840  1.00  0.00           C
ATOM   1577  HB1 GLN A 686      20.400  53.410  75.050  1.00  0.00           H
ATOM   1578  HB2 GLN A 686      20.160  55.170  74.850  1.00  0.00           H
ATOM   1579  CG  GLN A 686      21.800  54.670  76.080  1.00  0.00           C
ATOM   1580  HG1 GLN A 686      21.140  54.810  76.960  1.00  0.00           H
ATOM   1581  HG2 GLN A 686      22.360  55.590  75.800  1.00  0.00           H
ATOM   1582  CD  GLN A 686      22.840  53.640  76.430  1.00  0.00           C
ATOM   1583  OE1 GLN A 686      22.630  52.400  76.300  1.00  0.00           O
ATOM   1584  NE2 GLN A 686      24.020  54.020  76.930  1.00  0.00           N
ATOM   1585 HE21 GLN A 686      24.550  53.400  77.490  1.00  0.00           H
ATOM   1586 HE22 GLN A 686      24.360  54.930  76.670  1.00  0.00           H
ATOM   1587  C   GLN A 686      21.250  53.240  72.490  1.00  0.00           C
ATOM   1588  O   GLN A 686      20.190  52.650  72.590  1.00  0.00           O
ATOM   1589  N   LEU A 687      21.990  52.950  71.430  1.00  0.00           N
ATOM   1590  HN  LEU A 687      22.960  53.190  71.350  1.00  0.00           H
ATOM   1591  CA  LEU A 687      21.750  51.970  70.420  1.00  0.00           C
ATOM   1592  HA  LEU A 687      20.680  51.820  70.410  1.00  0.00           H
ATOM   1593  CB  LEU A 687      22.290  52.480  69.080  1.00  0.00           C
ATOM   1594  HB1 LEU A 687      22.320  51.600  68.390  1.00  0.00           H
ATOM   1595  HB2 LEU A 687      23.320  52.870  69.180  1.00  0.00           H
ATOM   1596  CG  LEU A 687      21.480  53.580  68.310  1.00  0.00           C
ATOM   1597  HG  LEU A 687      21.930  53.520  67.300  1.00  0.00           H
ATOM   1598  CD1 LEU A 687      19.960  53.350  68.380  1.00  0.00           C
ATOM   1599 HD11 LEU A 687      19.330  54.220  68.130  1.00  0.00           H
ATOM   1600 HD12 LEU A 687      19.520  53.190  69.390  1.00  0.00           H
ATOM   1601 HD13 LEU A 687      19.700  52.450  67.770  1.00  0.00           H
ATOM   1602  CD2 LEU A 687      21.750  55.010  68.840  1.00  0.00           C
ATOM   1603 HD21 LEU A 687      21.300  55.770  68.160  1.00  0.00           H
ATOM   1604 HD22 LEU A 687      22.850  55.110  68.820  1.00  0.00           H
ATOM   1605 HD23 LEU A 687      21.280  55.080  69.850  1.00  0.00           H
ATOM   1606  C   LEU A 687      22.540  50.710  70.840  1.00  0.00           C
ATOM   1607  O   LEU A 687      23.570  50.790  71.530  1.00  0.00           O
ATOM   1608  N   SER A 688      22.010  49.480  70.470  1.00  0.00           N
ATOM   1609  HN  SER A 688      21.100  49.510  70.060  1.00  0.00           H
ATOM   1610  CA  SER A 688      22.600  48.220  70.700  1.00  0.00           C
ATOM   1611  HA  SER A 688      23.080  48.220  71.670  1.00  0.00           H
ATOM   1612  CB  SER A 688      21.610  47.120  70.850  1.00  0.00           C
ATOM   1613  HB1 SER A 688      20.860  46.850  70.090  1.00  0.00           H
ATOM   1614  HB2 SER A 688      21.030  47.390  71.760  1.00  0.00           H
ATOM   1615  OG  SER A 688      22.330  45.960  71.310  1.00  0.00           O
ATOM   1616  HG1 SER A 688      22.690  46.180  72.180  1.00  0.00           H
ATOM   1617  C   SER A 688      23.540  47.920  69.490  1.00  0.00           C
ATOM   1618  O   SER A 688      23.050  47.420  68.510  1.00  0.00           O
ATOM   1619  N   TYR A 689      24.850  48.070  69.660  1.00  0.00           N
ATOM   1620  HN  TYR A 689      25.190  48.300  70.580  1.00  0.00           H
ATOM   1621  CA  TYR A 689      25.810  48.150  68.580  1.00  0.00           C
ATOM   1622  HA  TYR A 689      25.480  48.930  67.910  1.00  0.00           H
ATOM   1623  CB  TYR A 689      27.250  48.640  69.150  1.00  0.00           C
ATOM   1624  HB1 TYR A 689      27.470  47.940  69.980  1.00  0.00           H
ATOM   1625  HB2 TYR A 689      27.350  49.670  69.570  1.00  0.00           H
ATOM   1626  CG  TYR A 689      28.470  48.510  68.150  1.00  0.00           C
ATOM   1627  CD1 TYR A 689      28.500  49.170  66.930  1.00  0.00           C
ATOM   1628  HD1 TYR A 689      27.620  49.690  66.590  1.00  0.00           H
ATOM   1629  CE1 TYR A 689      29.620  49.180  66.090  1.00  0.00           C
ATOM   1630  HE1 TYR A 689      29.670  49.560  65.090  1.00  0.00           H
ATOM   1631  CZ  TYR A 689      30.830  48.490  66.550  1.00  0.00           C
ATOM   1632  OH  TYR A 689      32.000  48.670  65.850  1.00  0.00           O
ATOM   1633  HH  TYR A 689      31.840  48.150  65.060  1.00  0.00           H
ATOM   1634  CD2 TYR A 689      29.700  47.920  68.600  1.00  0.00           C
ATOM   1635  HD2 TYR A 689      29.720  47.390  69.540  1.00  0.00           H
ATOM   1636  CE2 TYR A 689      30.840  47.870  67.780  1.00  0.00           C
ATOM   1637  HE2 TYR A 689      31.790  47.440  68.090  1.00  0.00           H
ATOM   1638  C   TYR A 689      25.980  46.920  67.720  1.00  0.00           C
ATOM   1639  O   TYR A 689      25.760  46.980  66.540  1.00  0.00           O
ATOM   1640  N   LEU A 690      26.350  45.730  68.310  1.00  0.00           N
ATOM   1641  HN  LEU A 690      26.590  45.800  69.260  1.00  0.00           H
ATOM   1642  CA  LEU A 690      26.880  44.600  67.480  1.00  0.00           C
ATOM   1643  HA  LEU A 690      27.710  44.950  66.870  1.00  0.00           H
ATOM   1644  CB  LEU A 690      27.420  43.330  68.350  1.00  0.00           C
ATOM   1645  HB1 LEU A 690      27.020  42.380  67.940  1.00  0.00           H
ATOM   1646  HB2 LEU A 690      27.040  43.520  69.370  1.00  0.00           H
ATOM   1647  CG  LEU A 690      28.930  43.170  68.530  1.00  0.00           C
ATOM   1648  HG  LEU A 690      29.390  42.860  67.560  1.00  0.00           H
ATOM   1649  CD1 LEU A 690      29.700  44.520  68.870  1.00  0.00           C
ATOM   1650 HD11 LEU A 690      29.510  44.890  69.910  1.00  0.00           H
ATOM   1651 HD12 LEU A 690      29.650  45.280  68.060  1.00  0.00           H
ATOM   1652 HD13 LEU A 690      30.780  44.280  68.920  1.00  0.00           H
ATOM   1653  CD2 LEU A 690      29.340  42.080  69.510  1.00  0.00           C
ATOM   1654 HD21 LEU A 690      28.530  41.320  69.410  1.00  0.00           H
ATOM   1655 HD22 LEU A 690      29.270  42.490  70.540  1.00  0.00           H
ATOM   1656 HD23 LEU A 690      30.290  41.620  69.170  1.00  0.00           H
ATOM   1657  C   LEU A 690      25.880  44.140  66.420  1.00  0.00           C
ATOM   1658  O   LEU A 690      26.110  44.030  65.260  1.00  0.00           O
ATOM   1659  N   SER A 691      24.600  44.120  66.930  1.00  0.00           N
ATOM   1660  HN  SER A 691      24.510  44.200  67.910  1.00  0.00           H
ATOM   1661  CA  SER A 691      23.290  43.880  66.280  1.00  0.00           C
ATOM   1662  HA  SER A 691      23.230  42.900  65.820  1.00  0.00           H
ATOM   1663  CB  SER A 691      22.160  43.940  67.340  1.00  0.00           C
ATOM   1664  HB1 SER A 691      22.220  44.920  67.860  1.00  0.00           H
ATOM   1665  HB2 SER A 691      22.240  43.080  68.050  1.00  0.00           H
ATOM   1666  OG  SER A 691      20.890  43.770  66.710  1.00  0.00           O
ATOM   1667  HG1 SER A 691      20.570  44.630  66.440  1.00  0.00           H
ATOM   1668  C   SER A 691      22.980  44.900  65.100  1.00  0.00           C
ATOM   1669  O   SER A 691      22.660  44.630  63.990  1.00  0.00           O
ATOM   1670  N   LEU A 692      23.080  46.220  65.540  1.00  0.00           N
ATOM   1671  HN  LEU A 692      23.530  46.470  66.390  1.00  0.00           H
ATOM   1672  CA  LEU A 692      22.740  47.340  64.710  1.00  0.00           C
ATOM   1673  HA  LEU A 692      21.760  47.200  64.270  1.00  0.00           H
ATOM   1674  CB  LEU A 692      22.920  48.660  65.420  1.00  0.00           C
ATOM   1675  HB1 LEU A 692      23.970  48.980  65.640  1.00  0.00           H
ATOM   1676  HB2 LEU A 692      22.490  48.550  66.440  1.00  0.00           H
ATOM   1677  CG  LEU A 692      22.260  49.880  64.740  1.00  0.00           C
ATOM   1678  HG  LEU A 692      22.490  49.890  63.650  1.00  0.00           H
ATOM   1679  CD1 LEU A 692      20.760  49.810  64.740  1.00  0.00           C
ATOM   1680 HD11 LEU A 692      20.360  50.090  65.740  1.00  0.00           H
ATOM   1681 HD12 LEU A 692      20.430  48.760  64.570  1.00  0.00           H
ATOM   1682 HD13 LEU A 692      20.360  50.460  63.950  1.00  0.00           H
ATOM   1683  CD2 LEU A 692      22.940  51.200  65.190  1.00  0.00           C
ATOM   1684 HD21 LEU A 692      22.590  52.010  64.530  1.00  0.00           H
ATOM   1685 HD22 LEU A 692      24.050  51.140  65.200  1.00  0.00           H
ATOM   1686 HD23 LEU A 692      22.530  51.450  66.200  1.00  0.00           H
ATOM   1687  C   LEU A 692      23.710  47.320  63.530  1.00  0.00           C
ATOM   1688  O   LEU A 692      23.320  47.350  62.370  1.00  0.00           O
ATOM   1689  N   ARG A 693      25.020  47.300  63.880  1.00  0.00           N
ATOM   1690  HN  ARG A 693      25.240  47.270  64.840  1.00  0.00           H
ATOM   1691  CA  ARG A 693      26.170  47.070  62.960  1.00  0.00           C
ATOM   1692  HA  ARG A 693      26.210  47.920  62.280  1.00  0.00           H
ATOM   1693  CB  ARG A 693      27.450  46.960  63.810  1.00  0.00           C
ATOM   1694  HB1 ARG A 693      27.480  45.980  64.320  1.00  0.00           H
ATOM   1695  HB2 ARG A 693      27.520  47.810  64.520  1.00  0.00           H
ATOM   1696  CG  ARG A 693      28.840  47.010  62.960  1.00  0.00           C
ATOM   1697  HG1 ARG A 693      29.560  47.290  63.750  1.00  0.00           H
ATOM   1698  HG2 ARG A 693      28.730  47.960  62.390  1.00  0.00           H
ATOM   1699  CD  ARG A 693      29.380  45.880  62.070  1.00  0.00           C
ATOM   1700  HD1 ARG A 693      30.460  46.040  61.930  1.00  0.00           H
ATOM   1701  HD2 ARG A 693      28.720  45.760  61.180  1.00  0.00           H
ATOM   1702  NE  ARG A 693      29.340  44.550  62.790  1.00  0.00           N
ATOM   1703  HE  ARG A 693      28.720  43.820  62.490  1.00  0.00           H
ATOM   1704  CZ  ARG A 693      30.030  44.180  63.870  1.00  0.00           C
ATOM   1705  NH1 ARG A 693      31.000  44.860  64.440  1.00  0.00           N
ATOM   1706 HH11 ARG A 693      31.590  44.410  65.110  1.00  0.00           H
ATOM   1707 HH12 ARG A 693      31.320  45.680  63.980  1.00  0.00           H
ATOM   1708  NH2 ARG A 693      29.750  43.030  64.390  1.00  0.00           N
ATOM   1709 HH21 ARG A 693      29.180  42.480  63.790  1.00  0.00           H
ATOM   1710 HH22 ARG A 693      30.500  42.650  64.940  1.00  0.00           H
ATOM   1711  C   ARG A 693      26.090  45.830  62.030  1.00  0.00           C
ATOM   1712  O   ARG A 693      26.300  45.960  60.780  1.00  0.00           O
ATOM   1713  N   THR A 694      25.650  44.670  62.500  1.00  0.00           N
ATOM   1714  HN  THR A 694      25.440  44.620  63.470  1.00  0.00           H
ATOM   1715  CA  THR A 694      25.340  43.470  61.690  1.00  0.00           C
ATOM   1716  HA  THR A 694      26.200  43.190  61.090  1.00  0.00           H
ATOM   1717  CB  THR A 694      24.830  42.240  62.430  1.00  0.00           C
ATOM   1718  HB  THR A 694      23.930  42.670  62.900  1.00  0.00           H
ATOM   1719  OG1 THR A 694      25.650  41.830  63.530  1.00  0.00           O
ATOM   1720  HG1 THR A 694      25.070  41.330  64.120  1.00  0.00           H
ATOM   1721  CG2 THR A 694      24.610  41.010  61.570  1.00  0.00           C
ATOM   1722 HG21 THR A 694      24.530  40.070  62.150  1.00  0.00           H
ATOM   1723 HG22 THR A 694      25.500  40.900  60.910  1.00  0.00           H
ATOM   1724 HG23 THR A 694      23.620  41.090  61.070  1.00  0.00           H
ATOM   1725  C   THR A 694      24.350  43.800  60.650  1.00  0.00           C
ATOM   1726  O   THR A 694      24.460  43.570  59.430  1.00  0.00           O
ATOM   1727  N   SER A 695      23.310  44.590  61.120  1.00  0.00           N
ATOM   1728  HN  SER A 695      23.230  44.950  62.050  1.00  0.00           H
ATOM   1729  CA  SER A 695      22.300  45.000  60.120  1.00  0.00           C
ATOM   1730  HA  SER A 695      22.060  44.110  59.550  1.00  0.00           H
ATOM   1731  CB  SER A 695      20.990  45.580  60.820  1.00  0.00           C
ATOM   1732  HB1 SER A 695      20.300  45.550  59.950  1.00  0.00           H
ATOM   1733  HB2 SER A 695      21.130  46.610  61.210  1.00  0.00           H
ATOM   1734  OG  SER A 695      20.640  44.720  61.840  1.00  0.00           O
ATOM   1735  HG1 SER A 695      21.340  44.880  62.480  1.00  0.00           H
ATOM   1736  C   SER A 695      22.780  46.140  59.220  1.00  0.00           C
ATOM   1737  O   SER A 695      22.300  46.110  58.080  1.00  0.00           O
ATOM   1738  N   ILE A 696      23.730  46.960  59.590  1.00  0.00           N
ATOM   1739  HN  ILE A 696      24.090  46.930  60.520  1.00  0.00           H
ATOM   1740  CA  ILE A 696      24.350  47.800  58.630  1.00  0.00           C
ATOM   1741  HA  ILE A 696      23.550  48.280  58.090  1.00  0.00           H
ATOM   1742  CB  ILE A 696      25.180  48.930  59.320  1.00  0.00           C
ATOM   1743  HB  ILE A 696      25.890  48.490  60.050  1.00  0.00           H
ATOM   1744  CG2 ILE A 696      26.080  49.830  58.370  1.00  0.00           C
ATOM   1745 HG21 ILE A 696      26.660  50.510  59.040  1.00  0.00           H
ATOM   1746 HG22 ILE A 696      25.550  50.530  57.710  1.00  0.00           H
ATOM   1747 HG23 ILE A 696      26.850  49.220  57.850  1.00  0.00           H
ATOM   1748  CG1 ILE A 696      24.150  49.830  60.020  1.00  0.00           C
ATOM   1749 HG11 ILE A 696      23.650  49.230  60.800  1.00  0.00           H
ATOM   1750 HG12 ILE A 696      23.350  50.100  59.290  1.00  0.00           H
ATOM   1751  CD  ILE A 696      24.700  51.150  60.580  1.00  0.00           C
ATOM   1752  HD1 ILE A 696      25.080  51.810  59.780  1.00  0.00           H
ATOM   1753  HD2 ILE A 696      25.610  50.940  61.180  1.00  0.00           H
ATOM   1754  HD3 ILE A 696      23.980  51.720  61.200  1.00  0.00           H
ATOM   1755  C   ILE A 696      25.180  47.090  57.550  1.00  0.00           C
ATOM   1756  O   ILE A 696      25.170  47.540  56.400  1.00  0.00           O
ATOM   1757  N   GLY A 697      25.870  45.970  57.880  1.00  0.00           N
ATOM   1758  HN  GLY A 697      25.910  45.770  58.860  1.00  0.00           H
ATOM   1759  CA  GLY A 697      26.540  45.110  56.920  1.00  0.00           C
ATOM   1760  HA1 GLY A 697      27.230  44.440  57.410  1.00  0.00           H
ATOM   1761  HA2 GLY A 697      27.170  45.750  56.310  1.00  0.00           H
ATOM   1762  C   GLY A 697      25.630  44.320  56.050  1.00  0.00           C
ATOM   1763  O   GLY A 697      25.920  44.160  54.870  1.00  0.00           O
ATOM   1764  N   LEU A 698      24.480  43.830  56.530  1.00  0.00           N
ATOM   1765  HN  LEU A 698      24.460  43.750  57.520  1.00  0.00           H
ATOM   1766  CA  LEU A 698      23.350  43.250  55.770  1.00  0.00           C
ATOM   1767  HA  LEU A 698      23.690  42.370  55.250  1.00  0.00           H
ATOM   1768  CB  LEU A 698      22.220  42.810  56.740  1.00  0.00           C
ATOM   1769  HB1 LEU A 698      21.320  42.480  56.190  1.00  0.00           H
ATOM   1770  HB2 LEU A 698      21.800  43.670  57.310  1.00  0.00           H
ATOM   1771  CG  LEU A 698      22.680  41.610  57.630  1.00  0.00           C
ATOM   1772  HG  LEU A 698      23.530  41.890  58.280  1.00  0.00           H
ATOM   1773  CD1 LEU A 698      21.580  41.250  58.630  1.00  0.00           C
ATOM   1774 HD11 LEU A 698      20.740  40.770  58.080  1.00  0.00           H
ATOM   1775 HD12 LEU A 698      21.220  42.200  59.070  1.00  0.00           H
ATOM   1776 HD13 LEU A 698      21.890  40.640  59.500  1.00  0.00           H
ATOM   1777  CD2 LEU A 698      23.010  40.280  56.900  1.00  0.00           C
ATOM   1778 HD21 LEU A 698      23.870  39.750  57.340  1.00  0.00           H
ATOM   1779 HD22 LEU A 698      23.230  40.650  55.870  1.00  0.00           H
ATOM   1780 HD23 LEU A 698      22.190  39.550  56.710  1.00  0.00           H
ATOM   1781  C   LEU A 698      22.720  44.290  54.820  1.00  0.00           C
ATOM   1782  O   LEU A 698      22.520  43.960  53.690  1.00  0.00           O
ATOM   1783  N   TRP A 699      22.420  45.510  55.310  1.00  0.00           N
ATOM   1784  HN  TRP A 699      22.590  45.740  56.270  1.00  0.00           H
ATOM   1785  CA  TRP A 699      22.030  46.500  54.310  1.00  0.00           C
ATOM   1786  HA  TRP A 699      21.250  46.020  53.740  1.00  0.00           H
ATOM   1787  CB  TRP A 699      21.560  47.860  54.910  1.00  0.00           C
ATOM   1788  HB1 TRP A 699      21.610  48.740  54.230  1.00  0.00           H
ATOM   1789  HB2 TRP A 699      22.270  48.080  55.740  1.00  0.00           H
ATOM   1790  CG  TRP A 699      20.180  47.820  55.440  1.00  0.00           C
ATOM   1791  CD1 TRP A 699      19.850  47.860  56.770  1.00  0.00           C
ATOM   1792  HD1 TRP A 699      20.560  47.770  57.580  1.00  0.00           H
ATOM   1793  NE1 TRP A 699      18.460  47.740  56.800  1.00  0.00           N
ATOM   1794  HE1 TRP A 699      17.930  47.950  57.600  1.00  0.00           H
ATOM   1795  CE2 TRP A 699      17.920  47.760  55.530  1.00  0.00           C
ATOM   1796  CD2 TRP A 699      19.050  47.810  54.600  1.00  0.00           C
ATOM   1797  CE3 TRP A 699      18.900  47.820  53.240  1.00  0.00           C
ATOM   1798  HE3 TRP A 699      19.730  47.660  52.570  1.00  0.00           H
ATOM   1799  CZ3 TRP A 699      17.550  47.900  52.810  1.00  0.00           C
ATOM   1800  HZ3 TRP A 699      17.290  47.840  51.770  1.00  0.00           H
ATOM   1801  CZ2 TRP A 699      16.570  47.930  55.100  1.00  0.00           C
ATOM   1802  HZ2 TRP A 699      15.700  48.040  55.730  1.00  0.00           H
ATOM   1803  CH2 TRP A 699      16.440  47.940  53.730  1.00  0.00           C
ATOM   1804  HH2 TRP A 699      15.480  47.990  53.240  1.00  0.00           H
ATOM   1805  C   TRP A 699      23.090  46.790  53.270  1.00  0.00           C
ATOM   1806  O   TRP A 699      22.810  46.870  52.080  1.00  0.00           O
ATOM   1807  N   THR A 700      24.380  46.830  53.690  1.00  0.00           N
ATOM   1808  HN  THR A 700      24.500  46.860  54.680  1.00  0.00           H
ATOM   1809  CA  THR A 700      25.480  47.180  52.770  1.00  0.00           C
ATOM   1810  HA  THR A 700      25.130  47.990  52.150  1.00  0.00           H
ATOM   1811  CB  THR A 700      26.770  47.310  53.460  1.00  0.00           C
ATOM   1812  HB  THR A 700      27.010  46.310  53.890  1.00  0.00           H
ATOM   1813  OG1 THR A 700      26.700  48.300  54.390  1.00  0.00           O
ATOM   1814  HG1 THR A 700      26.060  48.130  55.090  1.00  0.00           H
ATOM   1815  CG2 THR A 700      27.980  47.650  52.570  1.00  0.00           C
ATOM   1816 HG21 THR A 700      28.070  46.910  51.750  1.00  0.00           H
ATOM   1817 HG22 THR A 700      28.890  47.780  53.170  1.00  0.00           H
ATOM   1818 HG23 THR A 700      27.870  48.630  52.050  1.00  0.00           H
ATOM   1819  C   THR A 700      25.650  46.030  51.680  1.00  0.00           C
ATOM   1820  O   THR A 700      26.030  46.270  50.520  1.00  0.00           O
ATOM   1821  N   SER A 701      25.540  44.750  52.070  1.00  0.00           N
ATOM   1822  HN  SER A 701      25.430  44.490  53.020  1.00  0.00           H
ATOM   1823  CA  SER A 701      25.560  43.560  51.190  1.00  0.00           C
ATOM   1824  HA  SER A 701      26.530  43.670  50.720  1.00  0.00           H
ATOM   1825  CB  SER A 701      25.620  42.250  51.950  1.00  0.00           C
ATOM   1826  HB1 SER A 701      26.670  42.060  52.270  1.00  0.00           H
ATOM   1827  HB2 SER A 701      25.290  41.330  51.440  1.00  0.00           H
ATOM   1828  OG  SER A 701      24.700  42.210  53.050  1.00  0.00           O
ATOM   1829  HG1 SER A 701      24.990  42.780  53.770  1.00  0.00           H
ATOM   1830  C   SER A 701      24.440  43.590  50.140  1.00  0.00           C
ATOM   1831  O   SER A 701      24.770  43.600  48.950  1.00  0.00           O
ATOM   1832  N   PHE A 702      23.120  43.760  50.560  1.00  0.00           N
ATOM   1833  HN  PHE A 702      22.870  43.790  51.520  1.00  0.00           H
ATOM   1834  CA  PHE A 702      21.950  43.920  49.650  1.00  0.00           C
ATOM   1835  HA  PHE A 702      22.010  43.190  48.860  1.00  0.00           H
ATOM   1836  CB  PHE A 702      20.600  43.780  50.360  1.00  0.00           C
ATOM   1837  HB1 PHE A 702      20.470  44.460  51.220  1.00  0.00           H
ATOM   1838  HB2 PHE A 702      20.550  42.740  50.750  1.00  0.00           H
ATOM   1839  CG  PHE A 702      19.450  44.010  49.390  1.00  0.00           C
ATOM   1840  CD1 PHE A 702      19.310  43.150  48.370  1.00  0.00           C
ATOM   1841  HD1 PHE A 702      20.080  42.390  48.340  1.00  0.00           H
ATOM   1842  CE1 PHE A 702      18.520  43.400  47.290  1.00  0.00           C
ATOM   1843  HE1 PHE A 702      18.430  42.670  46.510  1.00  0.00           H
ATOM   1844  CZ  PHE A 702      17.560  44.440  47.380  1.00  0.00           C
ATOM   1845  HZ  PHE A 702      16.950  44.700  46.540  1.00  0.00           H
ATOM   1846  CD2 PHE A 702      18.440  45.010  49.550  1.00  0.00           C
ATOM   1847  HD2 PHE A 702      18.400  45.500  50.520  1.00  0.00           H
ATOM   1848  CE2 PHE A 702      17.480  45.270  48.530  1.00  0.00           C
ATOM   1849  HE2 PHE A 702      16.620  45.890  48.710  1.00  0.00           H
ATOM   1850  C   PHE A 702      22.080  45.220  48.810  1.00  0.00           C
ATOM   1851  O   PHE A 702      21.680  45.300  47.630  1.00  0.00           O
ATOM   1852  N   LEU A 703      22.650  46.390  49.370  1.00  0.00           N
ATOM   1853  HN  LEU A 703      22.810  46.460  50.350  1.00  0.00           H
ATOM   1854  CA  LEU A 703      23.010  47.630  48.630  1.00  0.00           C
ATOM   1855  HA  LEU A 703      22.200  47.950  47.990  1.00  0.00           H
ATOM   1856  CB  LEU A 703      23.330  48.860  49.560  1.00  0.00           C
ATOM   1857  HB1 LEU A 703      23.790  49.690  48.970  1.00  0.00           H
ATOM   1858  HB2 LEU A 703      24.180  48.540  50.200  1.00  0.00           H
ATOM   1859  CG  LEU A 703      22.060  49.370  50.280  1.00  0.00           C
ATOM   1860  HG  LEU A 703      21.570  48.460  50.700  1.00  0.00           H
ATOM   1861  CD1 LEU A 703      22.380  50.280  51.460  1.00  0.00           C
ATOM   1862 HD11 LEU A 703      21.570  50.410  52.200  1.00  0.00           H
ATOM   1863 HD12 LEU A 703      22.800  51.300  51.240  1.00  0.00           H
ATOM   1864 HD13 LEU A 703      23.180  49.680  51.930  1.00  0.00           H
ATOM   1865  CD2 LEU A 703      21.100  50.060  49.390  1.00  0.00           C
ATOM   1866 HD21 LEU A 703      20.350  50.710  49.920  1.00  0.00           H
ATOM   1867 HD22 LEU A 703      20.600  49.330  48.720  1.00  0.00           H
ATOM   1868 HD23 LEU A 703      21.670  50.740  48.720  1.00  0.00           H
ATOM   1869  C   LEU A 703      24.190  47.400  47.610  1.00  0.00           C
ATOM   1870  O   LEU A 703      24.080  47.870  46.450  1.00  0.00           O
ATOM   1871  N   CYS A 704      25.270  46.650  47.880  1.00  0.00           N
ATOM   1872  HN  CYS A 704      25.410  46.310  48.810  1.00  0.00           H
ATOM   1873  CA  CYS A 704      26.040  46.040  46.860  1.00  0.00           C
ATOM   1874  HA  CYS A 704      26.470  46.770  46.200  1.00  0.00           H
ATOM   1875  CB  CYS A 704      27.240  45.140  47.350  1.00  0.00           C
ATOM   1876  HB1 CYS A 704      27.880  44.880  46.460  1.00  0.00           H
ATOM   1877  HB2 CYS A 704      26.890  44.200  47.840  1.00  0.00           H
ATOM   1878  SG  CYS A 704      28.280  46.210  48.370  1.00  0.00           S
ATOM   1879  HG1 CYS A 704      27.480  46.190  49.420  1.00  0.00           H
ATOM   1880  C   CYS A 704      25.330  45.140  45.820  1.00  0.00           C
ATOM   1881  O   CYS A 704      25.580  45.330  44.590  1.00  0.00           O
ATOM   1882  N   ILE A 705      24.360  44.200  46.220  1.00  0.00           N
ATOM   1883  HN  ILE A 705      24.390  43.950  47.180  1.00  0.00           H
ATOM   1884  CA  ILE A 705      23.660  43.330  45.270  1.00  0.00           C
ATOM   1885  HA  ILE A 705      24.400  42.810  44.670  1.00  0.00           H
ATOM   1886  CB  ILE A 705      22.940  42.220  46.010  1.00  0.00           C
ATOM   1887  HB  ILE A 705      22.590  42.820  46.880  1.00  0.00           H
ATOM   1888  CG2 ILE A 705      21.740  41.600  45.170  1.00  0.00           C
ATOM   1889 HG21 ILE A 705      22.090  41.240  44.180  1.00  0.00           H
ATOM   1890 HG22 ILE A 705      20.920  42.320  44.990  1.00  0.00           H
ATOM   1891 HG23 ILE A 705      21.320  40.740  45.730  1.00  0.00           H
ATOM   1892  CG1 ILE A 705      23.870  41.050  46.500  1.00  0.00           C
ATOM   1893 HG11 ILE A 705      24.730  41.410  47.110  1.00  0.00           H
ATOM   1894 HG12 ILE A 705      24.330  40.410  45.710  1.00  0.00           H
ATOM   1895  CD  ILE A 705      23.100  40.040  47.370  1.00  0.00           C
ATOM   1896  HD1 ILE A 705      22.330  39.490  46.780  1.00  0.00           H
ATOM   1897  HD2 ILE A 705      22.550  40.490  48.210  1.00  0.00           H
ATOM   1898  HD3 ILE A 705      23.790  39.290  47.820  1.00  0.00           H
ATOM   1899  C   ILE A 705      22.850  44.240  44.240  1.00  0.00           C
ATOM   1900  O   ILE A 705      22.910  44.100  43.000  1.00  0.00           O
ATOM   1901  N   VAL A 706      22.110  45.280  44.650  1.00  0.00           N
ATOM   1902  HN  VAL A 706      21.860  45.390  45.610  1.00  0.00           H
ATOM   1903  CA  VAL A 706      21.420  46.220  43.820  1.00  0.00           C
ATOM   1904  HA  VAL A 706      20.930  45.600  43.100  1.00  0.00           H
ATOM   1905  CB  VAL A 706      20.500  47.050  44.700  1.00  0.00           C
ATOM   1906  HB  VAL A 706      21.050  47.330  45.610  1.00  0.00           H
ATOM   1907  CG1 VAL A 706      19.750  48.220  44.000  1.00  0.00           C
ATOM   1908 HG11 VAL A 706      20.430  49.060  43.760  1.00  0.00           H
ATOM   1909 HG12 VAL A 706      19.000  48.530  44.760  1.00  0.00           H
ATOM   1910 HG13 VAL A 706      19.140  48.030  43.090  1.00  0.00           H
ATOM   1911  CG2 VAL A 706      19.440  45.980  45.210  1.00  0.00           C
ATOM   1912 HG21 VAL A 706      20.000  45.060  45.500  1.00  0.00           H
ATOM   1913 HG22 VAL A 706      18.710  45.730  44.410  1.00  0.00           H
ATOM   1914 HG23 VAL A 706      18.960  46.270  46.170  1.00  0.00           H
ATOM   1915  C   VAL A 706      22.310  47.050  42.980  1.00  0.00           C
ATOM   1916  O   VAL A 706      22.040  47.430  41.810  1.00  0.00           O
ATOM   1917  N   LEU A 707      23.470  47.470  43.570  1.00  0.00           N
ATOM   1918  HN  LEU A 707      23.700  47.230  44.520  1.00  0.00           H
ATOM   1919  CA  LEU A 707      24.470  48.200  42.790  1.00  0.00           C
ATOM   1920  HA  LEU A 707      24.080  49.090  42.330  1.00  0.00           H
ATOM   1921  CB  LEU A 707      25.460  48.720  43.790  1.00  0.00           C
ATOM   1922  HB1 LEU A 707      25.850  47.880  44.400  1.00  0.00           H
ATOM   1923  HB2 LEU A 707      24.830  49.300  44.490  1.00  0.00           H
ATOM   1924  CG  LEU A 707      26.640  49.500  43.200  1.00  0.00           C
ATOM   1925  HG  LEU A 707      27.040  48.920  42.330  1.00  0.00           H
ATOM   1926  CD1 LEU A 707      26.160  50.800  42.760  1.00  0.00           C
ATOM   1927 HD11 LEU A 707      27.020  51.230  42.200  1.00  0.00           H
ATOM   1928 HD12 LEU A 707      25.870  51.430  43.640  1.00  0.00           H
ATOM   1929 HD13 LEU A 707      25.240  50.760  42.120  1.00  0.00           H
ATOM   1930  CD2 LEU A 707      27.670  49.770  44.260  1.00  0.00           C
ATOM   1931 HD21 LEU A 707      28.180  48.860  44.650  1.00  0.00           H
ATOM   1932 HD22 LEU A 707      27.250  50.310  45.140  1.00  0.00           H
ATOM   1933 HD23 LEU A 707      28.450  50.470  43.880  1.00  0.00           H
ATOM   1934  C   LEU A 707      25.130  47.400  41.630  1.00  0.00           C
ATOM   1935  O   LEU A 707      25.020  47.870  40.540  1.00  0.00           O
ATOM   1936  N   VAL A 708      25.510  46.120  41.930  1.00  0.00           N
ATOM   1937  HN  VAL A 708      25.380  45.840  42.880  1.00  0.00           H
ATOM   1938  CA  VAL A 708      25.930  45.230  40.850  1.00  0.00           C
ATOM   1939  HA  VAL A 708      26.840  45.670  40.470  1.00  0.00           H
ATOM   1940  CB  VAL A 708      26.300  43.890  41.490  1.00  0.00           C
ATOM   1941  HB  VAL A 708      25.640  43.690  42.360  1.00  0.00           H
ATOM   1942  CG1 VAL A 708      26.110  42.650  40.560  1.00  0.00           C
ATOM   1943 HG11 VAL A 708      26.760  42.870  39.680  1.00  0.00           H
ATOM   1944 HG12 VAL A 708      25.090  42.450  40.160  1.00  0.00           H
ATOM   1945 HG13 VAL A 708      26.500  41.740  41.050  1.00  0.00           H
ATOM   1946  CG2 VAL A 708      27.750  44.080  42.070  1.00  0.00           C
ATOM   1947 HG21 VAL A 708      28.490  44.310  41.280  1.00  0.00           H
ATOM   1948 HG22 VAL A 708      27.930  43.130  42.640  1.00  0.00           H
ATOM   1949 HG23 VAL A 708      27.740  44.960  42.760  1.00  0.00           H
ATOM   1950  C   VAL A 708      24.980  45.040  39.690  1.00  0.00           C
ATOM   1951  O   VAL A 708      25.330  44.900  38.500  1.00  0.00           O
ATOM   1952  N   ALA A 709      23.720  44.890  40.130  1.00  0.00           N
ATOM   1953  HN  ALA A 709      23.500  45.040  41.100  1.00  0.00           H
ATOM   1954  CA  ALA A 709      22.550  44.520  39.320  1.00  0.00           C
ATOM   1955  HA  ALA A 709      22.760  43.620  38.760  1.00  0.00           H
ATOM   1956  CB  ALA A 709      21.350  44.180  40.190  1.00  0.00           C
ATOM   1957  HB1 ALA A 709      20.890  45.100  40.600  1.00  0.00           H
ATOM   1958  HB2 ALA A 709      21.630  43.500  41.020  1.00  0.00           H
ATOM   1959  HB3 ALA A 709      20.540  43.640  39.670  1.00  0.00           H
ATOM   1960  C   ALA A 709      22.200  45.580  38.350  1.00  0.00           C
ATOM   1961  O   ALA A 709      21.850  45.300  37.190  1.00  0.00           O
ATOM   1962  N   THR A 710      22.250  46.840  38.690  1.00  0.00           N
ATOM   1963  HN  THR A 710      22.670  47.030  39.580  1.00  0.00           H
ATOM   1964  CA  THR A 710      21.810  47.900  37.830  1.00  0.00           C
ATOM   1965  HA  THR A 710      20.930  47.580  37.290  1.00  0.00           H
ATOM   1966  CB  THR A 710      21.090  48.980  38.720  1.00  0.00           C
ATOM   1967  HB  THR A 710      20.670  49.800  38.100  1.00  0.00           H
ATOM   1968  OG1 THR A 710      21.930  49.550  39.770  1.00  0.00           O
ATOM   1969  HG1 THR A 710      21.960  48.990  40.540  1.00  0.00           H
ATOM   1970  CG2 THR A 710      19.800  48.410  39.360  1.00  0.00           C
ATOM   1971 HG21 THR A 710      18.970  48.130  38.680  1.00  0.00           H
ATOM   1972 HG22 THR A 710      19.310  49.110  40.060  1.00  0.00           H
ATOM   1973 HG23 THR A 710      20.060  47.530  39.990  1.00  0.00           H
ATOM   1974  C   THR A 710      22.860  48.590  36.990  1.00  0.00           C
ATOM   1975  O   THR A 710      22.600  49.530  36.320  1.00  0.00           O
ATOM   1976  N   ASP A 711      24.090  48.000  37.060  1.00  0.00           N
ATOM   1977  HN  ASP A 711      24.230  47.310  37.750  1.00  0.00           H
ATOM   1978  CA  ASP A 711      25.140  48.420  36.210  1.00  0.00           C
ATOM   1979  HA  ASP A 711      25.830  47.590  36.210  1.00  0.00           H
ATOM   1980  CB  ASP A 711      24.830  48.410  34.670  1.00  0.00           C
ATOM   1981  HB1 ASP A 711      24.090  49.180  34.320  1.00  0.00           H
ATOM   1982  HB2 ASP A 711      24.270  47.450  34.590  1.00  0.00           H
ATOM   1983  CG  ASP A 711      26.040  48.560  33.780  1.00  0.00           C
ATOM   1984  OD1 ASP A 711      27.260  48.330  34.020  1.00  0.00           O
ATOM   1985  OD2 ASP A 711      25.770  48.710  32.550  1.00  0.00           O
ATOM   1986  C   ASP A 711      26.060  49.610  36.730  1.00  0.00           C
ATOM   1987  O   ASP A 711      25.640  50.770  36.690  1.00  0.00           O
ATOM   1988  N   ALA A 712      27.360  49.400  37.020  1.00  0.00           N
ATOM   1989  HN  ALA A 712      27.850  48.550  36.850  1.00  0.00           H
ATOM   1990  CA  ALA A 712      28.310  50.440  37.460  1.00  0.00           C
ATOM   1991  HA  ALA A 712      27.800  51.380  37.350  1.00  0.00           H
ATOM   1992  CB  ALA A 712      28.730  50.250  38.940  1.00  0.00           C
ATOM   1993  HB1 ALA A 712      29.290  49.300  39.090  1.00  0.00           H
ATOM   1994  HB2 ALA A 712      27.800  50.290  39.560  1.00  0.00           H
ATOM   1995  HB3 ALA A 712      29.300  51.100  39.370  1.00  0.00           H
ATOM   1996  C   ALA A 712      29.490  50.470  36.540  1.00  0.00           C
ATOM   1997  O   ALA A 712      30.510  51.090  36.910  1.00  0.00           O
ATOM   1998  N   SER A 713      29.430  49.840  35.370  1.00  0.00           N
ATOM   1999  HN  SER A 713      28.530  49.480  35.150  1.00  0.00           H
ATOM   2000  CA  SER A 713      30.530  49.600  34.390  1.00  0.00           C
ATOM   2001  HA  SER A 713      31.370  49.160  34.920  1.00  0.00           H
ATOM   2002  CB  SER A 713      30.250  48.690  33.160  1.00  0.00           C
ATOM   2003  HB1 SER A 713      30.040  47.630  33.380  1.00  0.00           H
ATOM   2004  HB2 SER A 713      31.120  48.690  32.470  1.00  0.00           H
ATOM   2005  OG  SER A 713      29.120  49.250  32.420  1.00  0.00           O
ATOM   2006  HG1 SER A 713      28.330  49.050  32.920  1.00  0.00           H
ATOM   2007  C   SER A 713      31.020  50.870  33.830  1.00  0.00           C
ATOM   2008  O   SER A 713      32.240  50.970  33.560  1.00  0.00           O
ATOM   2009  N   SER A 714      30.220  51.920  33.700  1.00  0.00           N
ATOM   2010  HN  SER A 714      29.290  51.760  33.990  1.00  0.00           H
ATOM   2011  CA  SER A 714      30.690  53.230  33.190  1.00  0.00           C
ATOM   2012  HA  SER A 714      31.070  53.100  32.190  1.00  0.00           H
ATOM   2013  CB  SER A 714      29.620  54.310  32.870  1.00  0.00           C
ATOM   2014  HB1 SER A 714      28.880  53.760  32.260  1.00  0.00           H
ATOM   2015  HB2 SER A 714      29.960  55.240  32.350  1.00  0.00           H
ATOM   2016  OG  SER A 714      28.960  54.750  34.070  1.00  0.00           O
ATOM   2017  HG1 SER A 714      28.300  55.380  33.750  1.00  0.00           H
ATOM   2018  C   SER A 714      31.790  53.930  34.020  1.00  0.00           C
ATOM   2019  O   SER A 714      32.700  54.540  33.510  1.00  0.00           O
ATOM   2020  N   LEU A 715      31.580  53.830  35.360  1.00  0.00           N
ATOM   2021  HN  LEU A 715      30.750  53.380  35.680  1.00  0.00           H
ATOM   2022  CA  LEU A 715      32.500  54.430  36.370  1.00  0.00           C
ATOM   2023  HA  LEU A 715      32.400  55.500  36.230  1.00  0.00           H
ATOM   2024  CB  LEU A 715      32.070  54.150  37.820  1.00  0.00           C
ATOM   2025  HB1 LEU A 715      32.780  54.500  38.590  1.00  0.00           H
ATOM   2026  HB2 LEU A 715      31.870  53.060  37.820  1.00  0.00           H
ATOM   2027  CG  LEU A 715      30.670  54.810  38.100  1.00  0.00           C
ATOM   2028  HG  LEU A 715      29.930  54.610  37.310  1.00  0.00           H
ATOM   2029  CD1 LEU A 715      30.130  54.110  39.390  1.00  0.00           C
ATOM   2030 HD11 LEU A 715      30.890  54.420  40.150  1.00  0.00           H
ATOM   2031 HD12 LEU A 715      30.210  53.000  39.350  1.00  0.00           H
ATOM   2032 HD13 LEU A 715      29.130  54.520  39.680  1.00  0.00           H
ATOM   2033  CD2 LEU A 715      30.680  56.400  38.140  1.00  0.00           C
ATOM   2034 HD21 LEU A 715      30.830  56.900  37.160  1.00  0.00           H
ATOM   2035 HD22 LEU A 715      31.480  56.680  38.850  1.00  0.00           H
ATOM   2036 HD23 LEU A 715      29.760  56.790  38.640  1.00  0.00           H
ATOM   2037  C   LEU A 715      34.020  54.080  36.130  1.00  0.00           C
ATOM   2038  O   LEU A 715      34.820  54.930  36.100  1.00  0.00           O
ATOM   2039  N   VAL A 716      34.260  52.730  35.860  1.00  0.00           N
ATOM   2040  HN  VAL A 716      33.480  52.120  35.950  1.00  0.00           H
ATOM   2041  CA  VAL A 716      35.520  52.150  35.650  1.00  0.00           C
ATOM   2042  HA  VAL A 716      36.230  52.740  36.220  1.00  0.00           H
ATOM   2043  CB  VAL A 716      35.630  50.750  36.140  1.00  0.00           C
ATOM   2044  HB  VAL A 716      36.540  50.260  35.750  1.00  0.00           H
ATOM   2045  CG1 VAL A 716      35.750  50.710  37.690  1.00  0.00           C
ATOM   2046 HG11 VAL A 716      36.730  51.160  37.960  1.00  0.00           H
ATOM   2047 HG12 VAL A 716      35.830  49.640  37.970  1.00  0.00           H
ATOM   2048 HG13 VAL A 716      35.040  51.280  38.330  1.00  0.00           H
ATOM   2049  CG2 VAL A 716      34.420  49.800  35.800  1.00  0.00           C
ATOM   2050 HG21 VAL A 716      34.250  49.870  34.700  1.00  0.00           H
ATOM   2051 HG22 VAL A 716      33.530  50.140  36.380  1.00  0.00           H
ATOM   2052 HG23 VAL A 716      34.500  48.740  36.100  1.00  0.00           H
ATOM   2053  C   VAL A 716      35.940  52.330  34.180  1.00  0.00           C
ATOM   2054  O   VAL A 716      37.110  52.340  33.890  1.00  0.00           O
ATOM   2055  N   CYS A 717      35.050  52.530  33.220  1.00  0.00           N
ATOM   2056  HN  CYS A 717      34.080  52.490  33.480  1.00  0.00           H
ATOM   2057  CA  CYS A 717      35.470  53.030  31.840  1.00  0.00           C
ATOM   2058  HA  CYS A 717      36.100  52.240  31.470  1.00  0.00           H
ATOM   2059  CB  CYS A 717      34.230  53.170  30.810  1.00  0.00           C
ATOM   2060  HB1 CYS A 717      34.680  53.410  29.830  1.00  0.00           H
ATOM   2061  HB2 CYS A 717      33.530  53.970  31.160  1.00  0.00           H
ATOM   2062  SG  CYS A 717      33.440  51.610  30.530  1.00  0.00           S
ATOM   2063  HG1 CYS A 717      32.800  51.500  31.680  1.00  0.00           H
ATOM   2064  C   CYS A 717      36.150  54.390  31.820  1.00  0.00           C
ATOM   2065  O   CYS A 717      37.210  54.580  31.200  1.00  0.00           O
ATOM   2066  N   TYR A 718      35.540  55.320  32.570  1.00  0.00           N
ATOM   2067  HN  TYR A 718      34.720  55.080  33.090  1.00  0.00           H
ATOM   2068  CA  TYR A 718      35.790  56.780  32.550  1.00  0.00           C
ATOM   2069  HA  TYR A 718      36.350  57.010  31.640  1.00  0.00           H
ATOM   2070  CB  TYR A 718      34.490  57.500  32.410  1.00  0.00           C
ATOM   2071  HB1 TYR A 718      34.770  58.530  32.110  1.00  0.00           H
ATOM   2072  HB2 TYR A 718      33.940  57.590  33.380  1.00  0.00           H
ATOM   2073  CG  TYR A 718      33.590  57.070  31.290  1.00  0.00           C
ATOM   2074  CD1 TYR A 718      32.240  56.960  31.520  1.00  0.00           C
ATOM   2075  HD1 TYR A 718      31.840  57.210  32.490  1.00  0.00           H
ATOM   2076  CE1 TYR A 718      31.350  56.710  30.520  1.00  0.00           C
ATOM   2077  HE1 TYR A 718      30.280  56.720  30.690  1.00  0.00           H
ATOM   2078  CZ  TYR A 718      31.780  56.340  29.230  1.00  0.00           C
ATOM   2079  OH  TYR A 718      30.840  56.090  28.250  1.00  0.00           O
ATOM   2080  HH  TYR A 718      30.050  55.920  28.760  1.00  0.00           H
ATOM   2081  CD2 TYR A 718      34.040  56.760  29.980  1.00  0.00           C
ATOM   2082  HD2 TYR A 718      35.090  56.890  29.710  1.00  0.00           H
ATOM   2083  CE2 TYR A 718      33.110  56.460  28.960  1.00  0.00           C
ATOM   2084  HE2 TYR A 718      33.480  56.220  27.970  1.00  0.00           H
ATOM   2085  C   TYR A 718      36.670  57.400  33.660  1.00  0.00           C
ATOM   2086  O   TYR A 718      36.700  58.590  33.940  1.00  0.00           O
ATOM   2087  N   ILE A 719      37.530  56.500  34.290  1.00  0.00           N
ATOM   2088  HN  ILE A 719      37.640  55.560  33.960  1.00  0.00           H
ATOM   2089  CA  ILE A 719      38.560  56.840  35.280  1.00  0.00           C
ATOM   2090  HA  ILE A 719      38.070  57.360  36.100  1.00  0.00           H
ATOM   2091  CB  ILE A 719      39.100  55.670  35.950  1.00  0.00           C
ATOM   2092  HB  ILE A 719      38.210  55.140  36.350  1.00  0.00           H
ATOM   2093  CG2 ILE A 719      39.910  54.710  34.990  1.00  0.00           C
ATOM   2094 HG21 ILE A 719      39.950  53.640  35.310  1.00  0.00           H
ATOM   2095 HG22 ILE A 719      40.970  55.050  35.030  1.00  0.00           H
ATOM   2096 HG23 ILE A 719      39.460  54.750  33.980  1.00  0.00           H
ATOM   2097  CG1 ILE A 719      39.950  55.990  37.270  1.00  0.00           C
ATOM   2098 HG11 ILE A 719      40.840  56.570  36.940  1.00  0.00           H
ATOM   2099 HG12 ILE A 719      40.230  54.990  37.670  1.00  0.00           H
ATOM   2100  CD  ILE A 719      39.140  56.740  38.300  1.00  0.00           C
ATOM   2101  HD1 ILE A 719      38.120  56.310  38.210  1.00  0.00           H
ATOM   2102  HD2 ILE A 719      39.130  57.810  37.980  1.00  0.00           H
ATOM   2103  HD3 ILE A 719      39.580  56.720  39.320  1.00  0.00           H
ATOM   2104  C   ILE A 719      39.670  57.830  34.830  1.00  0.00           C
ATOM   2105  O   ILE A 719      39.910  58.830  35.500  1.00  0.00           O
ATOM   2106  N   THR A 720      40.270  57.560  33.620  1.00  0.00           N
ATOM   2107  HN  THR A 720      39.940  56.770  33.090  1.00  0.00           H
ATOM   2108  CA  THR A 720      41.250  58.440  32.970  1.00  0.00           C
ATOM   2109  HA  THR A 720      41.370  57.920  32.020  1.00  0.00           H
ATOM   2110  CB  THR A 720      40.800  59.820  32.680  1.00  0.00           C
ATOM   2111  HB  THR A 720      41.430  60.220  31.850  1.00  0.00           H
ATOM   2112  OG1 THR A 720      40.920  60.780  33.740  1.00  0.00           O
ATOM   2113  HG1 THR A 720      40.420  60.400  34.460  1.00  0.00           H
ATOM   2114  CG2 THR A 720      39.440  59.900  32.030  1.00  0.00           C
ATOM   2115 HG21 THR A 720      38.600  59.910  32.780  1.00  0.00           H
ATOM   2116 HG22 THR A 720      39.310  59.000  31.400  1.00  0.00           H
ATOM   2117 HG23 THR A 720      39.180  60.840  31.500  1.00  0.00           H
ATOM   2118  C   THR A 720      42.710  58.330  33.550  1.00  0.00           C
ATOM   2119  O   THR A 720      42.860  58.060  34.740  1.00  0.00           O
ATOM   2120  N   ARG A 721      43.730  58.410  32.760  1.00  0.00           N
ATOM   2121  HN  ARG A 721      43.520  58.910  31.920  1.00  0.00           H
ATOM   2122  CA  ARG A 721      45.140  58.090  32.970  1.00  0.00           C
ATOM   2123  HA  ARG A 721      45.260  57.130  33.450  1.00  0.00           H
ATOM   2124  CB  ARG A 721      45.870  58.130  31.640  1.00  0.00           C
ATOM   2125  HB1 ARG A 721      46.920  57.780  31.750  1.00  0.00           H
ATOM   2126  HB2 ARG A 721      45.930  59.180  31.280  1.00  0.00           H
ATOM   2127  CG  ARG A 721      45.470  57.180  30.490  1.00  0.00           C
ATOM   2128  HG1 ARG A 721      46.240  57.320  29.710  1.00  0.00           H
ATOM   2129  HG2 ARG A 721      44.550  57.530  29.980  1.00  0.00           H
ATOM   2130  CD  ARG A 721      45.420  55.690  30.810  1.00  0.00           C
ATOM   2131  HD1 ARG A 721      46.240  55.400  31.500  1.00  0.00           H
ATOM   2132  HD2 ARG A 721      45.560  55.170  29.840  1.00  0.00           H
ATOM   2133  NE  ARG A 721      44.170  55.230  31.490  1.00  0.00           N
ATOM   2134  HE  ARG A 721      44.030  55.060  32.460  1.00  0.00           H
ATOM   2135  CZ  ARG A 721      42.920  55.190  30.880  1.00  0.00           C
ATOM   2136  NH1 ARG A 721      42.700  55.280  29.620  1.00  0.00           N
ATOM   2137 HH11 ARG A 721      41.760  55.100  29.360  1.00  0.00           H
ATOM   2138 HH12 ARG A 721      43.310  55.860  29.080  1.00  0.00           H
ATOM   2139  NH2 ARG A 721      41.890  54.880  31.700  1.00  0.00           N
ATOM   2140 HH21 ARG A 721      42.080  54.530  32.610  1.00  0.00           H
ATOM   2141 HH22 ARG A 721      40.960  54.850  31.330  1.00  0.00           H
ATOM   2142  C   ARG A 721      45.950  58.900  34.030  1.00  0.00           C
ATOM   2143  O   ARG A 721      46.690  58.370  34.840  1.00  0.00           O
ATOM   2144  N   PHE A 722      45.690  60.190  33.980  1.00  0.00           N
ATOM   2145  HN  PHE A 722      45.000  60.690  33.460  1.00  0.00           H
ATOM   2146  CA  PHE A 722      46.100  61.060  35.080  1.00  0.00           C
ATOM   2147  HA  PHE A 722      47.170  61.150  34.940  1.00  0.00           H
ATOM   2148  CB  PHE A 722      45.240  62.410  34.890  1.00  0.00           C
ATOM   2149  HB1 PHE A 722      44.150  62.290  35.010  1.00  0.00           H
ATOM   2150  HB2 PHE A 722      45.470  62.840  33.900  1.00  0.00           H
ATOM   2151  CG  PHE A 722      45.710  63.500  35.880  1.00  0.00           C
ATOM   2152  CD1 PHE A 722      46.770  64.290  35.430  1.00  0.00           C
ATOM   2153  HD1 PHE A 722      47.320  63.960  34.560  1.00  0.00           H
ATOM   2154  CE1 PHE A 722      47.240  65.370  36.230  1.00  0.00           C
ATOM   2155  HE1 PHE A 722      48.030  65.970  35.820  1.00  0.00           H
ATOM   2156  CZ  PHE A 722      46.630  65.710  37.400  1.00  0.00           C
ATOM   2157  HZ  PHE A 722      47.070  66.530  37.940  1.00  0.00           H
ATOM   2158  CD2 PHE A 722      45.060  63.890  37.080  1.00  0.00           C
ATOM   2159  HD2 PHE A 722      44.210  63.270  37.370  1.00  0.00           H
ATOM   2160  CE2 PHE A 722      45.500  65.000  37.770  1.00  0.00           C
ATOM   2161  HE2 PHE A 722      45.020  65.120  38.730  1.00  0.00           H
ATOM   2162  C   PHE A 722      45.630  60.590  36.430  1.00  0.00           C
ATOM   2163  O   PHE A 722      46.480  60.550  37.330  1.00  0.00           O
ATOM   2164  N   THR A 723      44.380  60.120  36.600  1.00  0.00           N
ATOM   2165  HN  THR A 723      43.830  60.250  35.780  1.00  0.00           H
ATOM   2166  CA  THR A 723      43.990  59.600  37.910  1.00  0.00           C
ATOM   2167  HA  THR A 723      44.140  60.370  38.660  1.00  0.00           H
ATOM   2168  CB  THR A 723      42.560  59.120  37.860  1.00  0.00           C
ATOM   2169  HB  THR A 723      42.430  58.200  37.260  1.00  0.00           H
ATOM   2170  OG1 THR A 723      41.670  60.010  37.330  1.00  0.00           O
ATOM   2171  HG1 THR A 723      41.120  59.590  36.650  1.00  0.00           H
ATOM   2172  CG2 THR A 723      42.030  58.680  39.310  1.00  0.00           C
ATOM   2173 HG21 THR A 723      40.930  58.570  39.150  1.00  0.00           H
ATOM   2174 HG22 THR A 723      42.180  59.530  40.010  1.00  0.00           H
ATOM   2175 HG23 THR A 723      42.480  57.760  39.740  1.00  0.00           H
ATOM   2176  C   THR A 723      44.850  58.430  38.450  1.00  0.00           C
ATOM   2177  O   THR A 723      45.500  58.460  39.540  1.00  0.00           O
ATOM   2178  N   GLU A 724      44.980  57.390  37.630  1.00  0.00           N
ATOM   2179  HN  GLU A 724      44.450  57.300  36.790  1.00  0.00           H
ATOM   2180  CA  GLU A 724      45.590  56.130  37.910  1.00  0.00           C
ATOM   2181  HA  GLU A 724      45.200  55.600  38.750  1.00  0.00           H
ATOM   2182  CB  GLU A 724      45.470  55.170  36.700  1.00  0.00           C
ATOM   2183  HB1 GLU A 724      45.950  54.180  36.850  1.00  0.00           H
ATOM   2184  HB2 GLU A 724      46.060  55.750  35.970  1.00  0.00           H
ATOM   2185  CG  GLU A 724      44.090  54.820  36.220  1.00  0.00           C
ATOM   2186  HG1 GLU A 724      43.530  55.780  36.140  1.00  0.00           H
ATOM   2187  HG2 GLU A 724      43.530  54.110  36.840  1.00  0.00           H
ATOM   2188  CD  GLU A 724      44.070  54.230  34.780  1.00  0.00           C
ATOM   2189  OE1 GLU A 724      45.210  54.160  34.170  1.00  0.00           O
ATOM   2190  OE2 GLU A 724      43.040  54.000  34.110  1.00  0.00           O
ATOM   2191  C   GLU A 724      47.010  56.270  38.220  1.00  0.00           C
ATOM   2192  O   GLU A 724      47.520  55.900  39.310  1.00  0.00           O
ATOM   2193  N   GLU A 725      47.750  57.000  37.390  1.00  0.00           N
ATOM   2194  HN  GLU A 725      47.400  57.450  36.560  1.00  0.00           H
ATOM   2195  CA  GLU A 725      49.200  57.410  37.610  1.00  0.00           C
ATOM   2196  HA  GLU A 725      49.810  56.540  37.710  1.00  0.00           H
ATOM   2197  CB  GLU A 725      49.770  58.250  36.450  1.00  0.00           C
ATOM   2198  HB1 GLU A 725      50.620  58.850  36.850  1.00  0.00           H
ATOM   2199  HB2 GLU A 725      49.020  58.940  36.010  1.00  0.00           H
ATOM   2200  CG  GLU A 725      50.150  57.290  35.280  1.00  0.00           C
ATOM   2201  HG1 GLU A 725      49.220  56.790  34.920  1.00  0.00           H
ATOM   2202  HG2 GLU A 725      50.830  56.520  35.720  1.00  0.00           H
ATOM   2203  CD  GLU A 725      50.990  57.950  34.170  1.00  0.00           C
ATOM   2204  OE1 GLU A 725      50.770  57.700  32.950  1.00  0.00           O
ATOM   2205  OE2 GLU A 725      51.900  58.750  34.470  1.00  0.00           O
ATOM   2206  C   GLU A 725      49.390  58.200  38.860  1.00  0.00           C
ATOM   2207  O   GLU A 725      50.320  57.980  39.560  1.00  0.00           O
ATOM   2208  N   ALA A 726      48.470  59.090  39.210  1.00  0.00           N
ATOM   2209  HN  ALA A 726      47.590  59.200  38.750  1.00  0.00           H
ATOM   2210  CA  ALA A 726      48.740  59.870  40.420  1.00  0.00           C
ATOM   2211  HA  ALA A 726      49.760  60.200  40.510  1.00  0.00           H
ATOM   2212  CB  ALA A 726      47.980  61.230  40.400  1.00  0.00           C
ATOM   2213  HB1 ALA A 726      48.190  61.840  39.490  1.00  0.00           H
ATOM   2214  HB2 ALA A 726      48.100  61.910  41.260  1.00  0.00           H
ATOM   2215  HB3 ALA A 726      46.870  61.170  40.410  1.00  0.00           H
ATOM   2216  C   ALA A 726      48.340  59.190  41.740  1.00  0.00           C
ATOM   2217  O   ALA A 726      48.800  59.630  42.820  1.00  0.00           O
ATOM   2218  N   PHE A 727      47.420  58.160  41.710  1.00  0.00           N
ATOM   2219  HN  PHE A 727      46.930  57.970  40.860  1.00  0.00           H
ATOM   2220  CA  PHE A 727      47.120  57.230  42.810  1.00  0.00           C
ATOM   2221  HA  PHE A 727      46.920  57.870  43.650  1.00  0.00           H
ATOM   2222  CB  PHE A 727      45.810  56.450  42.500  1.00  0.00           C
ATOM   2223  HB1 PHE A 727      45.920  55.630  41.770  1.00  0.00           H
ATOM   2224  HB2 PHE A 727      45.040  57.180  42.140  1.00  0.00           H
ATOM   2225  CG  PHE A 727      45.270  55.850  43.780  1.00  0.00           C
ATOM   2226  CD1 PHE A 727      44.780  56.770  44.700  1.00  0.00           C
ATOM   2227  HD1 PHE A 727      44.620  57.800  44.400  1.00  0.00           H
ATOM   2228  CE1 PHE A 727      44.480  56.380  46.070  1.00  0.00           C
ATOM   2229  HE1 PHE A 727      43.960  57.070  46.710  1.00  0.00           H
ATOM   2230  CZ  PHE A 727      44.560  55.020  46.440  1.00  0.00           C
ATOM   2231  HZ  PHE A 727      44.170  54.700  47.400  1.00  0.00           H
ATOM   2232  CD2 PHE A 727      45.310  54.500  44.090  1.00  0.00           C
ATOM   2233  HD2 PHE A 727      45.640  53.780  43.350  1.00  0.00           H
ATOM   2234  CE2 PHE A 727      44.930  54.100  45.400  1.00  0.00           C
ATOM   2235  HE2 PHE A 727      45.050  53.080  45.710  1.00  0.00           H
ATOM   2236  C   PHE A 727      48.350  56.340  42.990  1.00  0.00           C
ATOM   2237  O   PHE A 727      48.870  56.270  44.090  1.00  0.00           O
ATOM   2238  N   ALA A 728      48.830  55.750  41.900  1.00  0.00           N
ATOM   2239  HN  ALA A 728      48.480  55.800  40.980  1.00  0.00           H
ATOM   2240  CA  ALA A 728      49.980  54.840  41.950  1.00  0.00           C
ATOM   2241  HA  ALA A 728      49.700  54.000  42.560  1.00  0.00           H
ATOM   2242  CB  ALA A 728      50.420  54.300  40.520  1.00  0.00           C
ATOM   2243  HB1 ALA A 728      50.620  55.090  39.760  1.00  0.00           H
ATOM   2244  HB2 ALA A 728      49.630  53.660  40.100  1.00  0.00           H
ATOM   2245  HB3 ALA A 728      51.350  53.690  40.520  1.00  0.00           H
ATOM   2246  C   ALA A 728      51.250  55.320  42.550  1.00  0.00           C
ATOM   2247  O   ALA A 728      51.890  54.730  43.450  1.00  0.00           O
ATOM   2248  N   ALA A 729      51.650  56.550  42.170  1.00  0.00           N
ATOM   2249  HN  ALA A 729      51.130  57.160  41.560  1.00  0.00           H
ATOM   2250  CA  ALA A 729      52.700  57.290  42.690  1.00  0.00           C
ATOM   2251  HA  ALA A 729      53.580  56.680  42.540  1.00  0.00           H
ATOM   2252  CB  ALA A 729      52.930  58.590  41.830  1.00  0.00           C
ATOM   2253  HB1 ALA A 729      52.060  59.240  42.050  1.00  0.00           H
ATOM   2254  HB2 ALA A 729      52.950  58.240  40.780  1.00  0.00           H
ATOM   2255  HB3 ALA A 729      53.870  58.930  42.320  1.00  0.00           H
ATOM   2256  C   ALA A 729      52.600  57.540  44.240  1.00  0.00           C
ATOM   2257  O   ALA A 729      53.610  57.510  44.960  1.00  0.00           O
ATOM   2258  N   LEU A 730      51.390  57.880  44.660  1.00  0.00           N
ATOM   2259  HN  LEU A 730      50.580  57.800  44.080  1.00  0.00           H
ATOM   2260  CA  LEU A 730      51.130  58.300  46.040  1.00  0.00           C
ATOM   2261  HA  LEU A 730      51.960  58.860  46.440  1.00  0.00           H
ATOM   2262  CB  LEU A 730      49.870  59.180  46.170  1.00  0.00           C
ATOM   2263  HB1 LEU A 730      49.010  58.560  45.840  1.00  0.00           H
ATOM   2264  HB2 LEU A 730      50.030  60.010  45.450  1.00  0.00           H
ATOM   2265  CG  LEU A 730      49.550  59.590  47.630  1.00  0.00           C
ATOM   2266  HG  LEU A 730      50.160  59.060  48.380  1.00  0.00           H
ATOM   2267  CD1 LEU A 730      49.860  61.040  47.900  1.00  0.00           C
ATOM   2268 HD11 LEU A 730      49.450  61.310  48.890  1.00  0.00           H
ATOM   2269 HD12 LEU A 730      49.220  61.490  47.110  1.00  0.00           H
ATOM   2270 HD13 LEU A 730      50.820  61.560  47.700  1.00  0.00           H
ATOM   2271  CD2 LEU A 730      48.030  59.310  47.970  1.00  0.00           C
ATOM   2272 HD21 LEU A 730      47.920  58.210  47.890  1.00  0.00           H
ATOM   2273 HD22 LEU A 730      47.450  59.790  47.150  1.00  0.00           H
ATOM   2274 HD23 LEU A 730      47.720  59.640  48.990  1.00  0.00           H
ATOM   2275  C   LEU A 730      51.160  57.070  46.980  1.00  0.00           C
ATOM   2276  O   LEU A 730      51.900  57.170  48.010  1.00  0.00           O
ATOM   2277  N   ILE A 731      50.250  56.040  46.830  1.00  0.00           N
ATOM   2278  HN  ILE A 731      49.660  56.090  46.030  1.00  0.00           H
ATOM   2279  CA  ILE A 731      49.870  54.910  47.650  1.00  0.00           C
ATOM   2280  HA  ILE A 731      49.600  55.380  48.580  1.00  0.00           H
ATOM   2281  CB  ILE A 731      48.620  54.200  47.100  1.00  0.00           C
ATOM   2282  HB  ILE A 731      47.870  54.970  46.830  1.00  0.00           H
ATOM   2283  CG2 ILE A 731      48.930  53.240  45.900  1.00  0.00           C
ATOM   2284 HG21 ILE A 731      48.030  52.990  45.310  1.00  0.00           H
ATOM   2285 HG22 ILE A 731      49.420  52.330  46.280  1.00  0.00           H
ATOM   2286 HG23 ILE A 731      49.730  53.540  45.180  1.00  0.00           H
ATOM   2287  CG1 ILE A 731      47.890  53.360  48.190  1.00  0.00           C
ATOM   2288 HG11 ILE A 731      48.570  52.780  48.840  1.00  0.00           H
ATOM   2289 HG12 ILE A 731      47.250  52.660  47.600  1.00  0.00           H
ATOM   2290  CD  ILE A 731      46.870  54.110  49.100  1.00  0.00           C
ATOM   2291  HD1 ILE A 731      47.400  54.750  49.840  1.00  0.00           H
ATOM   2292  HD2 ILE A 731      46.360  53.370  49.750  1.00  0.00           H
ATOM   2293  HD3 ILE A 731      46.220  54.750  48.460  1.00  0.00           H
ATOM   2294  C   ILE A 731      51.080  54.040  47.980  1.00  0.00           C
ATOM   2295  O   ILE A 731      51.170  53.490  49.070  1.00  0.00           O
ATOM   2296  N   CYS A 732      51.930  53.830  47.040  1.00  0.00           N
ATOM   2297  HN  CYS A 732      51.730  54.190  46.140  1.00  0.00           H
ATOM   2298  CA  CYS A 732      53.280  53.170  47.270  1.00  0.00           C
ATOM   2299  HA  CYS A 732      53.200  52.150  47.610  1.00  0.00           H
ATOM   2300  CB  CYS A 732      54.020  53.090  45.890  1.00  0.00           C
ATOM   2301  HB1 CYS A 732      55.060  52.700  45.930  1.00  0.00           H
ATOM   2302  HB2 CYS A 732      54.110  54.140  45.560  1.00  0.00           H
ATOM   2303  SG  CYS A 732      53.200  52.050  44.680  1.00  0.00           S
ATOM   2304  HG1 CYS A 732      52.250  52.910  44.360  1.00  0.00           H
ATOM   2305  C   CYS A 732      54.140  53.960  48.270  1.00  0.00           C
ATOM   2306  O   CYS A 732      54.550  53.420  49.280  1.00  0.00           O
ATOM   2307  N   ILE A 733      54.260  55.290  48.090  1.00  0.00           N
ATOM   2308  HN  ILE A 733      54.060  55.730  47.220  1.00  0.00           H
ATOM   2309  CA  ILE A 733      55.040  56.040  49.100  1.00  0.00           C
ATOM   2310  HA  ILE A 733      55.950  55.510  49.320  1.00  0.00           H
ATOM   2311  CB  ILE A 733      55.580  57.400  48.540  1.00  0.00           C
ATOM   2312  HB  ILE A 733      54.700  57.930  48.110  1.00  0.00           H
ATOM   2313  CG2 ILE A 733      56.190  58.200  49.740  1.00  0.00           C
ATOM   2314 HG21 ILE A 733      56.770  59.100  49.430  1.00  0.00           H
ATOM   2315 HG22 ILE A 733      56.960  57.660  50.310  1.00  0.00           H
ATOM   2316 HG23 ILE A 733      55.360  58.550  50.400  1.00  0.00           H
ATOM   2317  CG1 ILE A 733      56.640  57.360  47.420  1.00  0.00           C
ATOM   2318 HG11 ILE A 733      56.980  58.400  47.190  1.00  0.00           H
ATOM   2319 HG12 ILE A 733      56.050  57.150  46.500  1.00  0.00           H
ATOM   2320  CD  ILE A 733      57.830  56.400  47.500  1.00  0.00           C
ATOM   2321  HD1 ILE A 733      57.520  55.330  47.480  1.00  0.00           H
ATOM   2322  HD2 ILE A 733      58.450  56.540  48.410  1.00  0.00           H
ATOM   2323  HD3 ILE A 733      58.470  56.480  46.600  1.00  0.00           H
ATOM   2324  C   ILE A 733      54.380  56.140  50.480  1.00  0.00           C
ATOM   2325  O   ILE A 733      55.020  55.940  51.500  1.00  0.00           O
ATOM   2326  N   ILE A 734      53.000  56.230  50.610  1.00  0.00           N
ATOM   2327  HN  ILE A 734      52.430  56.400  49.810  1.00  0.00           H
ATOM   2328  CA  ILE A 734      52.400  56.180  51.920  1.00  0.00           C
ATOM   2329  HA  ILE A 734      52.980  56.790  52.590  1.00  0.00           H
ATOM   2330  CB  ILE A 734      50.940  56.810  51.890  1.00  0.00           C
ATOM   2331  HB  ILE A 734      51.060  57.880  51.620  1.00  0.00           H
ATOM   2332  CG2 ILE A 734      50.090  55.990  50.890  1.00  0.00           C
ATOM   2333 HG21 ILE A 734      49.740  55.050  51.360  1.00  0.00           H
ATOM   2334 HG22 ILE A 734      50.760  55.610  50.090  1.00  0.00           H
ATOM   2335 HG23 ILE A 734      49.270  56.650  50.550  1.00  0.00           H
ATOM   2336  CG1 ILE A 734      50.040  56.930  53.160  1.00  0.00           C
ATOM   2337 HG11 ILE A 734      49.630  55.970  53.560  1.00  0.00           H
ATOM   2338 HG12 ILE A 734      49.090  57.420  52.850  1.00  0.00           H
ATOM   2339  CD  ILE A 734      50.610  57.780  54.250  1.00  0.00           C
ATOM   2340  HD1 ILE A 734      50.040  57.740  55.200  1.00  0.00           H
ATOM   2341  HD2 ILE A 734      50.650  58.830  53.880  1.00  0.00           H
ATOM   2342  HD3 ILE A 734      51.600  57.370  54.580  1.00  0.00           H
ATOM   2343  C   ILE A 734      52.400  54.800  52.590  1.00  0.00           C
ATOM   2344  O   ILE A 734      52.440  54.770  53.840  1.00  0.00           O
ATOM   2345  N   PHE A 735      52.580  53.680  51.900  1.00  0.00           N
ATOM   2346  HN  PHE A 735      52.470  53.670  50.910  1.00  0.00           H
ATOM   2347  CA  PHE A 735      53.050  52.410  52.400  1.00  0.00           C
ATOM   2348  HA  PHE A 735      52.320  52.160  53.150  1.00  0.00           H
ATOM   2349  CB  PHE A 735      53.120  51.290  51.330  1.00  0.00           C
ATOM   2350  HB1 PHE A 735      53.960  51.340  50.610  1.00  0.00           H
ATOM   2351  HB2 PHE A 735      52.210  51.390  50.690  1.00  0.00           H
ATOM   2352  CG  PHE A 735      53.070  49.900  52.010  1.00  0.00           C
ATOM   2353  CD1 PHE A 735      51.820  49.590  52.640  1.00  0.00           C
ATOM   2354  HD1 PHE A 735      51.010  50.280  52.700  1.00  0.00           H
ATOM   2355  CE1 PHE A 735      51.720  48.280  53.130  1.00  0.00           C
ATOM   2356  HE1 PHE A 735      50.890  48.020  53.760  1.00  0.00           H
ATOM   2357  CZ  PHE A 735      52.730  47.340  53.010  1.00  0.00           C
ATOM   2358  HZ  PHE A 735      52.690  46.320  53.340  1.00  0.00           H
ATOM   2359  CD2 PHE A 735      54.090  48.960  51.840  1.00  0.00           C
ATOM   2360  HD2 PHE A 735      54.990  49.210  51.300  1.00  0.00           H
ATOM   2361  CE2 PHE A 735      53.890  47.660  52.320  1.00  0.00           C
ATOM   2362  HE2 PHE A 735      54.550  46.850  52.080  1.00  0.00           H
ATOM   2363  C   PHE A 735      54.360  52.520  53.090  1.00  0.00           C
ATOM   2364  O   PHE A 735      54.510  52.010  54.180  1.00  0.00           O
ATOM   2365  N   ILE A 736      55.320  53.190  52.460  1.00  0.00           N
ATOM   2366  HN  ILE A 736      55.200  53.220  51.470  1.00  0.00           H
ATOM   2367  CA  ILE A 736      56.660  53.470  53.110  1.00  0.00           C
ATOM   2368  HA  ILE A 736      57.120  52.540  53.410  1.00  0.00           H
ATOM   2369  CB  ILE A 736      57.660  54.060  52.090  1.00  0.00           C
ATOM   2370  HB  ILE A 736      57.160  54.860  51.510  1.00  0.00           H
ATOM   2371  CG2 ILE A 736      58.930  54.740  52.660  1.00  0.00           C
ATOM   2372 HG21 ILE A 736      59.450  55.320  51.850  1.00  0.00           H
ATOM   2373 HG22 ILE A 736      59.710  54.110  53.150  1.00  0.00           H
ATOM   2374 HG23 ILE A 736      58.580  55.560  53.320  1.00  0.00           H
ATOM   2375  CG1 ILE A 736      58.080  52.950  51.140  1.00  0.00           C
ATOM   2376 HG11 ILE A 736      57.180  52.310  51.090  1.00  0.00           H
ATOM   2377 HG12 ILE A 736      58.930  52.290  51.440  1.00  0.00           H
ATOM   2378  CD  ILE A 736      58.460  53.480  49.790  1.00  0.00           C
ATOM   2379  HD1 ILE A 736      58.760  52.720  49.040  1.00  0.00           H
ATOM   2380  HD2 ILE A 736      59.370  54.110  49.970  1.00  0.00           H
ATOM   2381  HD3 ILE A 736      57.630  54.110  49.400  1.00  0.00           H
ATOM   2382  C   ILE A 736      56.530  54.290  54.400  1.00  0.00           C
ATOM   2383  O   ILE A 736      57.120  54.030  55.430  1.00  0.00           O
ATOM   2384  N   TYR A 737      55.650  55.330  54.370  1.00  0.00           N
ATOM   2385  HN  TYR A 737      55.130  55.560  53.560  1.00  0.00           H
ATOM   2386  CA  TYR A 737      55.380  56.080  55.570  1.00  0.00           C
ATOM   2387  HA  TYR A 737      56.330  56.480  55.900  1.00  0.00           H
ATOM   2388  CB  TYR A 737      54.540  57.300  55.140  1.00  0.00           C
ATOM   2389  HB1 TYR A 737      53.570  56.930  54.760  1.00  0.00           H
ATOM   2390  HB2 TYR A 737      55.090  57.790  54.310  1.00  0.00           H
ATOM   2391  CG  TYR A 737      54.480  58.330  56.150  1.00  0.00           C
ATOM   2392  CD1 TYR A 737      53.380  58.280  56.970  1.00  0.00           C
ATOM   2393  HD1 TYR A 737      52.640  57.520  56.870  1.00  0.00           H
ATOM   2394  CE1 TYR A 737      53.230  59.100  58.060  1.00  0.00           C
ATOM   2395  HE1 TYR A 737      52.380  59.060  58.720  1.00  0.00           H
ATOM   2396  CZ  TYR A 737      54.290  59.980  58.380  1.00  0.00           C
ATOM   2397  OH  TYR A 737      54.190  60.880  59.480  1.00  0.00           O
ATOM   2398  HH  TYR A 737      53.830  60.380  60.220  1.00  0.00           H
ATOM   2399  CD2 TYR A 737      55.530  59.190  56.440  1.00  0.00           C
ATOM   2400  HD2 TYR A 737      56.440  59.110  55.850  1.00  0.00           H
ATOM   2401  CE2 TYR A 737      55.440  59.980  57.610  1.00  0.00           C
ATOM   2402  HE2 TYR A 737      56.250  60.680  57.830  1.00  0.00           H
ATOM   2403  C   TYR A 737      54.820  55.280  56.690  1.00  0.00           C
ATOM   2404  O   TYR A 737      55.270  55.430  57.850  1.00  0.00           O
ATOM   2405  N   GLU A 738      53.900  54.320  56.450  1.00  0.00           N
ATOM   2406  HN  GLU A 738      53.510  54.150  55.560  1.00  0.00           H
ATOM   2407  CA  GLU A 738      53.450  53.400  57.380  1.00  0.00           C
ATOM   2408  HA  GLU A 738      53.060  54.040  58.160  1.00  0.00           H
ATOM   2409  CB  GLU A 738      52.160  52.540  56.850  1.00  0.00           C
ATOM   2410  HB1 GLU A 738      51.880  51.810  57.640  1.00  0.00           H
ATOM   2411  HB2 GLU A 738      52.470  51.960  55.950  1.00  0.00           H
ATOM   2412  CG  GLU A 738      50.930  53.500  56.700  1.00  0.00           C
ATOM   2413  HG1 GLU A 738      50.990  54.230  55.880  1.00  0.00           H
ATOM   2414  HG2 GLU A 738      50.770  54.080  57.640  1.00  0.00           H
ATOM   2415  CD  GLU A 738      49.710  52.630  56.540  1.00  0.00           C
ATOM   2416  OE1 GLU A 738      49.750  51.530  55.850  1.00  0.00           O
ATOM   2417  OE2 GLU A 738      48.620  53.050  56.970  1.00  0.00           O
ATOM   2418  C   GLU A 738      54.610  52.570  57.990  1.00  0.00           C
ATOM   2419  O   GLU A 738      54.640  52.310  59.180  1.00  0.00           O
ATOM   2420  N   ALA A 739      55.700  52.240  57.200  1.00  0.00           N
ATOM   2421  HN  ALA A 739      55.960  52.700  56.340  1.00  0.00           H
ATOM   2422  CA  ALA A 739      56.860  51.640  57.800  1.00  0.00           C
ATOM   2423  HA  ALA A 739      56.430  50.820  58.370  1.00  0.00           H
ATOM   2424  CB  ALA A 739      57.760  51.060  56.720  1.00  0.00           C
ATOM   2425  HB1 ALA A 739      58.540  50.390  57.140  1.00  0.00           H
ATOM   2426  HB2 ALA A 739      58.130  51.900  56.090  1.00  0.00           H
ATOM   2427  HB3 ALA A 739      57.320  50.330  56.000  1.00  0.00           H
ATOM   2428  C   ALA A 739      57.570  52.550  58.800  1.00  0.00           C
ATOM   2429  O   ALA A 739      57.780  52.100  59.930  1.00  0.00           O
ATOM   2430  N   LEU A 740      57.900  53.800  58.440  1.00  0.00           N
ATOM   2431  HN  LEU A 740      57.700  54.050  57.490  1.00  0.00           H
ATOM   2432  CA  LEU A 740      58.470  54.790  59.370  1.00  0.00           C
ATOM   2433  HA  LEU A 740      59.430  54.460  59.730  1.00  0.00           H
ATOM   2434  CB  LEU A 740      58.730  56.090  58.540  1.00  0.00           C
ATOM   2435  HB1 LEU A 740      59.120  56.860  59.250  1.00  0.00           H
ATOM   2436  HB2 LEU A 740      57.780  56.490  58.130  1.00  0.00           H
ATOM   2437  CG  LEU A 740      59.720  55.870  57.360  1.00  0.00           C
ATOM   2438  HG  LEU A 740      59.280  55.100  56.680  1.00  0.00           H
ATOM   2439  CD1 LEU A 740      59.890  57.230  56.470  1.00  0.00           C
ATOM   2440 HD11 LEU A 740      58.890  57.560  56.120  1.00  0.00           H
ATOM   2441 HD12 LEU A 740      60.670  56.990  55.710  1.00  0.00           H
ATOM   2442 HD13 LEU A 740      60.350  57.980  57.150  1.00  0.00           H
ATOM   2443  CD2 LEU A 740      61.040  55.290  57.680  1.00  0.00           C
ATOM   2444 HD21 LEU A 740      60.890  54.270  58.120  1.00  0.00           H
ATOM   2445 HD22 LEU A 740      61.570  55.830  58.490  1.00  0.00           H
ATOM   2446 HD23 LEU A 740      61.740  55.150  56.830  1.00  0.00           H
ATOM   2447  C   LEU A 740      57.680  55.020  60.610  1.00  0.00           C
ATOM   2448  O   LEU A 740      58.210  54.900  61.730  1.00  0.00           O
ATOM   2449  N   GLU A 741      56.380  55.280  60.490  1.00  0.00           N
ATOM   2450  HN  GLU A 741      56.090  55.320  59.540  1.00  0.00           H
ATOM   2451  CA  GLU A 741      55.350  55.510  61.470  1.00  0.00           C
ATOM   2452  HA  GLU A 741      55.600  56.360  62.090  1.00  0.00           H
ATOM   2453  CB  GLU A 741      54.100  55.900  60.680  1.00  0.00           C
ATOM   2454  HB1 GLU A 741      53.950  55.250  59.790  1.00  0.00           H
ATOM   2455  HB2 GLU A 741      54.230  56.890  60.200  1.00  0.00           H
ATOM   2456  CG  GLU A 741      52.840  56.010  61.550  1.00  0.00           C
ATOM   2457  HG1 GLU A 741      52.950  56.610  62.470  1.00  0.00           H
ATOM   2458  HG2 GLU A 741      52.620  54.970  61.880  1.00  0.00           H
ATOM   2459  CD  GLU A 741      51.630  56.480  60.770  1.00  0.00           C
ATOM   2460  OE1 GLU A 741      51.070  57.620  61.020  1.00  0.00           O
ATOM   2461  OE2 GLU A 741      51.100  55.600  60.040  1.00  0.00           O
ATOM   2462  C   GLU A 741      55.210  54.360  62.450  1.00  0.00           C
ATOM   2463  O   GLU A 741      55.090  54.580  63.650  1.00  0.00           O
ATOM   2464  N   LYS A 742      55.310  53.070  62.000  1.00  0.00           N
ATOM   2465  HN  LYS A 742      55.380  52.860  61.030  1.00  0.00           H
ATOM   2466  CA  LYS A 742      55.270  51.870  62.840  1.00  0.00           C
ATOM   2467  HA  LYS A 742      54.700  52.060  63.740  1.00  0.00           H
ATOM   2468  CB  LYS A 742      54.580  50.600  62.150  1.00  0.00           C
ATOM   2469  HB1 LYS A 742      54.740  49.630  62.670  1.00  0.00           H
ATOM   2470  HB2 LYS A 742      54.870  50.500  61.080  1.00  0.00           H
ATOM   2471  CG  LYS A 742      53.050  50.840  62.050  1.00  0.00           C
ATOM   2472  HG1 LYS A 742      52.580  50.030  61.450  1.00  0.00           H
ATOM   2473  HG2 LYS A 742      52.880  51.750  61.450  1.00  0.00           H
ATOM   2474  CD  LYS A 742      52.230  50.880  63.300  1.00  0.00           C
ATOM   2475  HD1 LYS A 742      51.160  50.970  63.040  1.00  0.00           H
ATOM   2476  HD2 LYS A 742      52.580  51.690  63.980  1.00  0.00           H
ATOM   2477  CE  LYS A 742      52.500  49.660  64.190  1.00  0.00           C
ATOM   2478  HE1 LYS A 742      53.490  49.770  64.670  1.00  0.00           H
ATOM   2479  HE2 LYS A 742      52.370  48.750  63.570  1.00  0.00           H
ATOM   2480  NZ  LYS A 742      51.440  49.620  65.210  1.00  0.00           N
ATOM   2481  HZ1 LYS A 742      51.620  50.520  65.680  1.00  0.00           H
ATOM   2482  HZ2 LYS A 742      51.460  48.950  66.010  1.00  0.00           H
ATOM   2483  HZ3 LYS A 742      50.450  49.700  64.860  1.00  0.00           H
ATOM   2484  C   LYS A 742      56.610  51.550  63.550  1.00  0.00           C
ATOM   2485  O   LYS A 742      56.590  51.190  64.720  1.00  0.00           O
ATOM   2486  N   LEU A 743      57.730  51.940  62.870  1.00  0.00           N
ATOM   2487  HN  LEU A 743      57.690  52.120  61.890  1.00  0.00           H
ATOM   2488  CA  LEU A 743      59.070  51.890  63.570  1.00  0.00           C
ATOM   2489  HA  LEU A 743      59.140  50.940  64.060  1.00  0.00           H
ATOM   2490  CB  LEU A 743      60.160  52.150  62.470  1.00  0.00           C
ATOM   2491  HB1 LEU A 743      60.190  53.180  62.050  1.00  0.00           H
ATOM   2492  HB2 LEU A 743      59.950  51.450  61.640  1.00  0.00           H
ATOM   2493  CG  LEU A 743      61.650  51.840  62.970  1.00  0.00           C
ATOM   2494  HG  LEU A 743      61.890  52.380  63.910  1.00  0.00           H
ATOM   2495  CD1 LEU A 743      61.820  50.340  63.410  1.00  0.00           C
ATOM   2496 HD11 LEU A 743      61.110  49.720  62.840  1.00  0.00           H
ATOM   2497 HD12 LEU A 743      61.510  50.330  64.480  1.00  0.00           H
ATOM   2498 HD13 LEU A 743      62.840  49.930  63.260  1.00  0.00           H
ATOM   2499  CD2 LEU A 743      62.630  52.290  61.840  1.00  0.00           C
ATOM   2500 HD21 LEU A 743      62.420  53.350  61.580  1.00  0.00           H
ATOM   2501 HD22 LEU A 743      62.410  51.720  60.900  1.00  0.00           H
ATOM   2502 HD23 LEU A 743      63.720  52.260  62.100  1.00  0.00           H
ATOM   2503  C   LEU A 743      59.110  52.900  64.710  1.00  0.00           C
ATOM   2504  O   LEU A 743      59.590  52.670  65.840  1.00  0.00           O
ATOM   2505  N   PHE A 744      58.550  54.090  64.510  1.00  0.00           N
ATOM   2506  HN  PHE A 744      58.380  54.470  63.600  1.00  0.00           H
ATOM   2507  CA  PHE A 744      58.350  55.060  65.580  1.00  0.00           C
ATOM   2508  HA  PHE A 744      59.310  55.130  66.080  1.00  0.00           H
ATOM   2509  CB  PHE A 744      57.860  56.410  64.910  1.00  0.00           C
ATOM   2510  HB1 PHE A 744      56.870  56.120  64.500  1.00  0.00           H
ATOM   2511  HB2 PHE A 744      58.540  56.810  64.140  1.00  0.00           H
ATOM   2512  CG  PHE A 744      57.680  57.550  65.890  1.00  0.00           C
ATOM   2513  CD1 PHE A 744      58.660  58.060  66.690  1.00  0.00           C
ATOM   2514  HD1 PHE A 744      59.560  57.460  66.710  1.00  0.00           H
ATOM   2515  CE1 PHE A 744      58.530  59.270  67.330  1.00  0.00           C
ATOM   2516  HE1 PHE A 744      59.400  59.650  67.830  1.00  0.00           H
ATOM   2517  CZ  PHE A 744      57.240  59.890  67.270  1.00  0.00           C
ATOM   2518  HZ  PHE A 744      57.250  60.920  67.620  1.00  0.00           H
ATOM   2519  CD2 PHE A 744      56.390  58.260  65.750  1.00  0.00           C
ATOM   2520  HD2 PHE A 744      55.540  57.860  65.220  1.00  0.00           H
ATOM   2521  CE2 PHE A 744      56.180  59.390  66.510  1.00  0.00           C
ATOM   2522  HE2 PHE A 744      55.290  60.010  66.460  1.00  0.00           H
ATOM   2523  C   PHE A 744      57.440  54.600  66.710  1.00  0.00           C
ATOM   2524  O   PHE A 744      57.690  54.630  67.900  1.00  0.00           O
ATOM   2525  N   ASP A 745      56.240  54.040  66.340  1.00  0.00           N
ATOM   2526  HN  ASP A 745      56.080  54.040  65.350  1.00  0.00           H
ATOM   2527  CA  ASP A 745      55.240  53.430  67.220  1.00  0.00           C
ATOM   2528  HA  ASP A 745      54.820  54.170  67.890  1.00  0.00           H
ATOM   2529  CB  ASP A 745      54.140  52.830  66.370  1.00  0.00           C
ATOM   2530  HB1 ASP A 745      54.470  51.850  65.960  1.00  0.00           H
ATOM   2531  HB2 ASP A 745      53.870  53.440  65.480  1.00  0.00           H
ATOM   2532  CG  ASP A 745      52.840  52.660  67.180  1.00  0.00           C
ATOM   2533  OD1 ASP A 745      52.320  53.590  67.810  1.00  0.00           O
ATOM   2534  OD2 ASP A 745      52.240  51.520  66.950  1.00  0.00           O
ATOM   2535  C   ASP A 745      55.890  52.300  68.090  1.00  0.00           C
ATOM   2536  O   ASP A 745      55.590  52.220  69.250  1.00  0.00           O
ATOM   2537  N   LEU A 746      56.710  51.470  67.400  1.00  0.00           N
ATOM   2538  HN  LEU A 746      56.830  51.570  66.420  1.00  0.00           H
ATOM   2539  CA  LEU A 746      57.460  50.400  68.080  1.00  0.00           C
ATOM   2540  HA  LEU A 746      56.760  49.770  68.600  1.00  0.00           H
ATOM   2541  CB  LEU A 746      58.170  49.590  66.990  1.00  0.00           C
ATOM   2542  HB1 LEU A 746      58.950  50.180  66.450  1.00  0.00           H
ATOM   2543  HB2 LEU A 746      57.480  49.410  66.140  1.00  0.00           H
ATOM   2544  CG  LEU A 746      58.700  48.290  67.500  1.00  0.00           C
ATOM   2545  HG  LEU A 746      58.220  48.090  68.490  1.00  0.00           H
ATOM   2546  CD1 LEU A 746      58.380  47.110  66.540  1.00  0.00           C
ATOM   2547 HD11 LEU A 746      59.030  47.250  65.650  1.00  0.00           H
ATOM   2548 HD12 LEU A 746      57.300  47.080  66.230  1.00  0.00           H
ATOM   2549 HD13 LEU A 746      58.580  46.110  66.990  1.00  0.00           H
ATOM   2550  CD2 LEU A 746      60.240  48.260  67.860  1.00  0.00           C
ATOM   2551 HD21 LEU A 746      60.500  47.180  67.870  1.00  0.00           H
ATOM   2552 HD22 LEU A 746      60.500  48.610  68.880  1.00  0.00           H
ATOM   2553 HD23 LEU A 746      60.900  48.610  67.040  1.00  0.00           H
ATOM   2554  C   LEU A 746      58.520  51.000  69.010  1.00  0.00           C
ATOM   2555  O   LEU A 746      58.570  50.570  70.190  1.00  0.00           O
ATOM   2556  N   GLY A 747      59.240  52.120  68.580  1.00  0.00           N
ATOM   2557  HN  GLY A 747      59.390  52.300  67.600  1.00  0.00           H
ATOM   2558  CA  GLY A 747      60.130  52.880  69.520  1.00  0.00           C
ATOM   2559  HA1 GLY A 747      60.500  53.710  68.930  1.00  0.00           H
ATOM   2560  HA2 GLY A 747      60.810  52.190  69.990  1.00  0.00           H
ATOM   2561  C   GLY A 747      59.420  53.430  70.720  1.00  0.00           C
ATOM   2562  O   GLY A 747      59.810  53.260  71.870  1.00  0.00           O
ATOM   2563  N   GLU A 748      58.210  54.040  70.560  1.00  0.00           N
ATOM   2564  HN  GLU A 748      57.870  54.110  69.640  1.00  0.00           H
ATOM   2565  CA  GLU A 748      57.410  54.730  71.520  1.00  0.00           C
ATOM   2566  HA  GLU A 748      58.080  55.360  72.090  1.00  0.00           H
ATOM   2567  CB  GLU A 748      56.390  55.600  70.750  1.00  0.00           C
ATOM   2568  HB1 GLU A 748      55.490  55.080  70.380  1.00  0.00           H
ATOM   2569  HB2 GLU A 748      56.800  56.080  69.820  1.00  0.00           H
ATOM   2570  CG  GLU A 748      55.730  56.560  71.760  1.00  0.00           C
ATOM   2571  HG1 GLU A 748      56.480  57.190  72.300  1.00  0.00           H
ATOM   2572  HG2 GLU A 748      55.210  55.950  72.520  1.00  0.00           H
ATOM   2573  CD  GLU A 748      54.800  57.600  71.090  1.00  0.00           C
ATOM   2574  OE1 GLU A 748      53.830  57.110  70.380  1.00  0.00           O
ATOM   2575  OE2 GLU A 748      55.000  58.800  71.210  1.00  0.00           O
ATOM   2576  C   GLU A 748      56.740  53.750  72.460  1.00  0.00           C
ATOM   2577  O   GLU A 748      56.710  53.930  73.690  1.00  0.00           O
ATOM   2578  N   THR A 749      56.250  52.630  71.870  1.00  0.00           N
ATOM   2579  HN  THR A 749      56.230  52.430  70.900  1.00  0.00           H
ATOM   2580  CA  THR A 749      55.660  51.510  72.640  1.00  0.00           C
ATOM   2581  HA  THR A 749      54.840  51.920  73.220  1.00  0.00           H
ATOM   2582  CB  THR A 749      54.970  50.320  71.950  1.00  0.00           C
ATOM   2583  HB  THR A 749      54.910  49.410  72.600  1.00  0.00           H
ATOM   2584  OG1 THR A 749      55.670  49.830  70.800  1.00  0.00           O
ATOM   2585  HG1 THR A 749      55.780  50.550  70.180  1.00  0.00           H
ATOM   2586  CG2 THR A 749      53.600  50.780  71.340  1.00  0.00           C
ATOM   2587 HG21 THR A 749      53.310  50.190  70.440  1.00  0.00           H
ATOM   2588 HG22 THR A 749      53.660  51.790  70.870  1.00  0.00           H
ATOM   2589 HG23 THR A 749      52.710  50.770  72.010  1.00  0.00           H
ATOM   2590  C   THR A 749      56.570  50.920  73.680  1.00  0.00           C
ATOM   2591  O   THR A 749      56.090  50.650  74.790  1.00  0.00           O
ATOM   2592  N   TYR A 750      57.880  50.920  73.460  1.00  0.00           N
ATOM   2593  HN  TYR A 750      58.140  50.930  72.500  1.00  0.00           H
ATOM   2594  CA  TYR A 750      58.910  50.410  74.300  1.00  0.00           C
ATOM   2595  HA  TYR A 750      58.460  50.030  75.200  1.00  0.00           H
ATOM   2596  CB  TYR A 750      59.790  49.340  73.660  1.00  0.00           C
ATOM   2597  HB1 TYR A 750      60.710  49.090  74.220  1.00  0.00           H
ATOM   2598  HB2 TYR A 750      60.150  49.690  72.670  1.00  0.00           H
ATOM   2599  CG  TYR A 750      58.990  48.050  73.350  1.00  0.00           C
ATOM   2600  CD1 TYR A 750      58.600  47.170  74.420  1.00  0.00           C
ATOM   2601  HD1 TYR A 750      58.700  47.470  75.450  1.00  0.00           H
ATOM   2602  CE1 TYR A 750      57.820  46.110  74.140  1.00  0.00           C
ATOM   2603  HE1 TYR A 750      57.430  45.390  74.840  1.00  0.00           H
ATOM   2604  CZ  TYR A 750      57.320  45.800  72.860  1.00  0.00           C
ATOM   2605  OH  TYR A 750      56.630  44.610  72.560  1.00  0.00           O
ATOM   2606  HH  TYR A 750      56.720  44.050  73.320  1.00  0.00           H
ATOM   2607  CD2 TYR A 750      58.600  47.700  72.010  1.00  0.00           C
ATOM   2608  HD2 TYR A 750      58.930  48.380  71.230  1.00  0.00           H
ATOM   2609  CE2 TYR A 750      57.810  46.560  71.780  1.00  0.00           C
ATOM   2610  HE2 TYR A 750      57.440  46.280  70.810  1.00  0.00           H
ATOM   2611  C   TYR A 750      59.770  51.500  74.980  1.00  0.00           C
ATOM   2612  O   TYR A 750      60.840  51.330  75.560  1.00  0.00           O
ATOM   2613  N   ALA A 751      59.200  52.760  74.890  1.00  0.00           N
ATOM   2614  HN  ALA A 751      58.540  52.940  74.170  1.00  0.00           H
ATOM   2615  CA  ALA A 751      59.550  53.910  75.720  1.00  0.00           C
ATOM   2616  HA  ALA A 751      58.840  54.630  75.370  1.00  0.00           H
ATOM   2617  CB  ALA A 751      59.130  53.550  77.150  1.00  0.00           C
ATOM   2618  HB1 ALA A 751      59.840  52.800  77.560  1.00  0.00           H
ATOM   2619  HB2 ALA A 751      58.120  53.080  77.270  1.00  0.00           H
ATOM   2620  HB3 ALA A 751      59.060  54.450  77.790  1.00  0.00           H
ATOM   2621  C   ALA A 751      60.960  54.520  75.500  1.00  0.00           C
ATOM   2622  O   ALA A 751      61.650  54.890  76.400  1.00  0.00           O
ATOM   2623  N   PHE A 752      61.340  54.670  74.270  1.00  0.00           N
ATOM   2624  HN  PHE A 752      60.670  54.540  73.560  1.00  0.00           H
ATOM   2625  CA  PHE A 752      62.710  55.100  73.900  1.00  0.00           C
ATOM   2626  HA  PHE A 752      62.790  55.980  74.530  1.00  0.00           H
ATOM   2627  CB  PHE A 752      62.760  55.500  72.390  1.00  0.00           C
ATOM   2628  HB1 PHE A 752      62.420  54.730  71.670  1.00  0.00           H
ATOM   2629  HB2 PHE A 752      63.810  55.800  72.170  1.00  0.00           H
ATOM   2630  CG  PHE A 752      61.960  56.730  72.090  1.00  0.00           C
ATOM   2631  CD1 PHE A 752      61.010  56.840  71.040  1.00  0.00           C
ATOM   2632  HD1 PHE A 752      60.710  55.970  70.470  1.00  0.00           H
ATOM   2633  CE1 PHE A 752      60.430  58.020  70.660  1.00  0.00           C
ATOM   2634  HE1 PHE A 752      59.780  58.120  69.800  1.00  0.00           H
ATOM   2635  CZ  PHE A 752      60.850  59.240  71.300  1.00  0.00           C
ATOM   2636  HZ  PHE A 752      60.360  60.190  71.250  1.00  0.00           H
ATOM   2637  CD2 PHE A 752      62.380  57.910  72.770  1.00  0.00           C
ATOM   2638  HD2 PHE A 752      63.090  57.900  73.570  1.00  0.00           H
ATOM   2639  CE2 PHE A 752      61.810  59.150  72.360  1.00  0.00           C
ATOM   2640  HE2 PHE A 752      62.040  60.100  72.820  1.00  0.00           H
ATOM   2641  C   PHE A 752      63.840  54.190  74.320  1.00  0.00           C
ATOM   2642  O   PHE A 752      64.690  54.650  75.020  1.00  0.00           O
ATOM   2643  N   PRO A 822      64.020  52.930  73.840  1.00  0.00           N
ATOM   2644  CD  PRO A 822      62.960  52.190  73.050  1.00  0.00           C
ATOM   2645  HD1 PRO A 822      62.930  52.550  72.000  1.00  0.00           H
ATOM   2646  HD2 PRO A 822      61.950  52.460  73.420  1.00  0.00           H
ATOM   2647  CA  PRO A 822      64.980  52.020  74.490  1.00  0.00           C
ATOM   2648  HA  PRO A 822      65.140  52.280  75.520  1.00  0.00           H
ATOM   2649  CB  PRO A 822      64.220  50.680  74.390  1.00  0.00           C
ATOM   2650  HB1 PRO A 822      63.520  50.540  75.240  1.00  0.00           H
ATOM   2651  HB2 PRO A 822      64.980  49.870  74.310  1.00  0.00           H
ATOM   2652  CG  PRO A 822      63.310  50.760  73.100  1.00  0.00           C
ATOM   2653  HG1 PRO A 822      63.950  50.400  72.280  1.00  0.00           H
ATOM   2654  HG2 PRO A 822      62.430  50.120  73.330  1.00  0.00           H
ATOM   2655  C   PRO A 822      66.310  51.870  73.740  1.00  0.00           C
ATOM   2656  O   PRO A 822      66.470  52.250  72.590  1.00  0.00           O
ATOM   2657  N   ASP A 823      67.340  51.290  74.420  1.00  0.00           N
ATOM   2658  HN  ASP A 823      67.130  51.080  75.370  1.00  0.00           H
ATOM   2659  CA  ASP A 823      68.680  51.050  73.870  1.00  0.00           C
ATOM   2660  HA  ASP A 823      68.910  51.890  73.230  1.00  0.00           H
ATOM   2661  CB  ASP A 823      69.790  51.000  74.890  1.00  0.00           C
ATOM   2662  HB1 ASP A 823      69.950  52.000  75.350  1.00  0.00           H
ATOM   2663  HB2 ASP A 823      70.760  50.900  74.370  1.00  0.00           H
ATOM   2664  CG  ASP A 823      69.750  49.960  75.970  1.00  0.00           C
ATOM   2665  OD1 ASP A 823      68.810  49.150  76.070  1.00  0.00           O
ATOM   2666  OD2 ASP A 823      70.670  49.960  76.790  1.00  0.00           O
ATOM   2667  C   ASP A 823      68.680  49.990  72.780  1.00  0.00           C
ATOM   2668  O   ASP A 823      69.470  50.010  71.860  1.00  0.00           O
ATOM   2669  N   VAL A 824      67.680  49.110  72.820  1.00  0.00           N
ATOM   2670  HN  VAL A 824      67.220  49.290  73.690  1.00  0.00           H
ATOM   2671  CA  VAL A 824      67.190  48.100  71.880  1.00  0.00           C
ATOM   2672  HA  VAL A 824      68.030  47.430  71.690  1.00  0.00           H
ATOM   2673  CB  VAL A 824      66.050  47.440  72.460  1.00  0.00           C
ATOM   2674  HB  VAL A 824      65.230  48.130  72.750  1.00  0.00           H
ATOM   2675  CG1 VAL A 824      65.240  46.450  71.590  1.00  0.00           C
ATOM   2676 HG11 VAL A 824      66.040  45.780  71.190  1.00  0.00           H
ATOM   2677 HG12 VAL A 824      64.770  47.030  70.780  1.00  0.00           H
ATOM   2678 HG13 VAL A 824      64.390  46.110  72.220  1.00  0.00           H
ATOM   2679  CG2 VAL A 824      66.550  46.730  73.720  1.00  0.00           C
ATOM   2680 HG21 VAL A 824      66.840  47.290  74.640  1.00  0.00           H
ATOM   2681 HG22 VAL A 824      67.380  46.080  73.380  1.00  0.00           H
ATOM   2682 HG23 VAL A 824      65.780  46.020  74.110  1.00  0.00           H
ATOM   2683  C   VAL A 824      66.760  48.740  70.610  1.00  0.00           C
ATOM   2684  O   VAL A 824      66.890  48.080  69.570  1.00  0.00           O
ATOM   2685  N   LEU A 825      66.280  50.010  70.640  1.00  0.00           N
ATOM   2686  HN  LEU A 825      66.280  50.580  71.460  1.00  0.00           H
ATOM   2687  CA  LEU A 825      65.870  50.650  69.350  1.00  0.00           C
ATOM   2688  HA  LEU A 825      65.180  49.950  68.890  1.00  0.00           H
ATOM   2689  CB  LEU A 825      65.270  51.970  69.650  1.00  0.00           C
ATOM   2690  HB1 LEU A 825      66.120  52.590  70.030  1.00  0.00           H
ATOM   2691  HB2 LEU A 825      64.410  51.830  70.340  1.00  0.00           H
ATOM   2692  CG  LEU A 825      64.770  52.780  68.440  1.00  0.00           C
ATOM   2693  HG  LEU A 825      65.470  52.970  67.620  1.00  0.00           H
ATOM   2694  CD1 LEU A 825      63.520  52.150  67.700  1.00  0.00           C
ATOM   2695 HD11 LEU A 825      63.150  52.970  67.040  1.00  0.00           H
ATOM   2696 HD12 LEU A 825      62.760  51.870  68.460  1.00  0.00           H
ATOM   2697 HD13 LEU A 825      63.800  51.320  67.010  1.00  0.00           H
ATOM   2698  CD2 LEU A 825      64.380  54.150  68.970  1.00  0.00           C
ATOM   2699 HD21 LEU A 825      63.640  54.010  69.790  1.00  0.00           H
ATOM   2700 HD22 LEU A 825      63.990  54.830  68.180  1.00  0.00           H
ATOM   2701 HD23 LEU A 825      65.230  54.710  69.410  1.00  0.00           H
ATOM   2702  C   LEU A 825      67.060  50.720  68.340  1.00  0.00           C
ATOM   2703  O   LEU A 825      66.770  50.570  67.170  1.00  0.00           O
ATOM   2704  N   PHE A 826      68.310  50.970  68.860  1.00  0.00           N
ATOM   2705  HN  PHE A 826      68.410  51.100  69.840  1.00  0.00           H
ATOM   2706  CA  PHE A 826      69.500  51.120  68.000  1.00  0.00           C
ATOM   2707  HA  PHE A 826      69.370  52.040  67.460  1.00  0.00           H
ATOM   2708  CB  PHE A 826      70.850  51.260  68.810  1.00  0.00           C
ATOM   2709  HB1 PHE A 826      71.630  51.390  68.030  1.00  0.00           H
ATOM   2710  HB2 PHE A 826      71.090  50.350  69.410  1.00  0.00           H
ATOM   2711  CG  PHE A 826      70.810  52.420  69.680  1.00  0.00           C
ATOM   2712  CD1 PHE A 826      71.360  52.260  70.940  1.00  0.00           C
ATOM   2713  HD1 PHE A 826      71.690  51.250  71.160  1.00  0.00           H
ATOM   2714  CE1 PHE A 826      71.430  53.300  71.860  1.00  0.00           C
ATOM   2715  HE1 PHE A 826      71.760  53.150  72.860  1.00  0.00           H
ATOM   2716  CZ  PHE A 826      70.950  54.590  71.480  1.00  0.00           C
ATOM   2717  HZ  PHE A 826      71.160  55.390  72.170  1.00  0.00           H
ATOM   2718  CD2 PHE A 826      70.390  53.700  69.320  1.00  0.00           C
ATOM   2719  HD2 PHE A 826      69.960  53.930  68.360  1.00  0.00           H
ATOM   2720  CE2 PHE A 826      70.480  54.810  70.210  1.00  0.00           C
ATOM   2721  HE2 PHE A 826      70.160  55.760  69.810  1.00  0.00           H
ATOM   2722  C   PHE A 826      69.760  49.900  67.110  1.00  0.00           C
ATOM   2723  O   PHE A 826      69.930  50.040  65.930  1.00  0.00           O
ATOM   2724  N   TRP A 827      69.720  48.640  67.630  1.00  0.00           N
ATOM   2725  HN  TRP A 827      69.610  48.540  68.620  1.00  0.00           H
ATOM   2726  CA  TRP A 827      69.650  47.390  66.900  1.00  0.00           C
ATOM   2727  HA  TRP A 827      70.540  47.390  66.290  1.00  0.00           H
ATOM   2728  CB  TRP A 827      69.760  46.080  67.810  1.00  0.00           C
ATOM   2729  HB1 TRP A 827      69.030  46.150  68.640  1.00  0.00           H
ATOM   2730  HB2 TRP A 827      70.770  46.070  68.290  1.00  0.00           H
ATOM   2731  CG  TRP A 827      69.580  44.730  67.120  1.00  0.00           C
ATOM   2732  CD1 TRP A 827      68.680  43.770  67.550  1.00  0.00           C
ATOM   2733  HD1 TRP A 827      68.140  43.850  68.480  1.00  0.00           H
ATOM   2734  NE1 TRP A 827      68.670  42.690  66.660  1.00  0.00           N
ATOM   2735  HE1 TRP A 827      68.030  41.970  66.760  1.00  0.00           H
ATOM   2736  CE2 TRP A 827      69.590  42.960  65.690  1.00  0.00           C
ATOM   2737  CD2 TRP A 827      70.160  44.220  65.900  1.00  0.00           C
ATOM   2738  CE3 TRP A 827      71.020  44.780  64.880  1.00  0.00           C
ATOM   2739  HE3 TRP A 827      71.500  45.750  64.950  1.00  0.00           H
ATOM   2740  CZ3 TRP A 827      71.210  44.080  63.670  1.00  0.00           C
ATOM   2741  HZ3 TRP A 827      71.710  44.640  62.890  1.00  0.00           H
ATOM   2742  CZ2 TRP A 827      69.900  42.260  64.510  1.00  0.00           C
ATOM   2743  HZ2 TRP A 827      69.310  41.380  64.350  1.00  0.00           H
ATOM   2744  CH2 TRP A 827      70.690  42.810  63.550  1.00  0.00           C
ATOM   2745  HH2 TRP A 827      70.770  42.290  62.620  1.00  0.00           H
ATOM   2746  C   TRP A 827      68.500  47.250  65.910  1.00  0.00           C
ATOM   2747  O   TRP A 827      68.530  46.820  64.780  1.00  0.00           O
ATOM   2748  N   CYS A 828      67.310  47.700  66.390  1.00  0.00           N
ATOM   2749  HN  CYS A 828      67.130  48.170  67.240  1.00  0.00           H
ATOM   2750  CA  CYS A 828      66.010  47.580  65.620  1.00  0.00           C
ATOM   2751  HA  CYS A 828      65.750  46.570  65.350  1.00  0.00           H
ATOM   2752  CB  CYS A 828      64.830  47.880  66.570  1.00  0.00           C
ATOM   2753  HB1 CYS A 828      63.930  48.040  65.940  1.00  0.00           H
ATOM   2754  HB2 CYS A 828      64.950  48.820  67.170  1.00  0.00           H
ATOM   2755  SG  CYS A 828      64.680  46.640  67.870  1.00  0.00           S
ATOM   2756  HG1 CYS A 828      65.660  47.060  68.650  1.00  0.00           H
ATOM   2757  C   CYS A 828      66.020  48.430  64.350  1.00  0.00           C
ATOM   2758  O   CYS A 828      65.520  48.000  63.290  1.00  0.00           O
ATOM   2759  N   VAL A 829      66.550  49.620  64.380  1.00  0.00           N
ATOM   2760  HN  VAL A 829      66.800  49.860  65.330  1.00  0.00           H
ATOM   2761  CA  VAL A 829      66.820  50.400  63.180  1.00  0.00           C
ATOM   2762  HA  VAL A 829      65.910  50.350  62.600  1.00  0.00           H
ATOM   2763  CB  VAL A 829      67.080  51.850  63.520  1.00  0.00           C
ATOM   2764  HB  VAL A 829      68.040  51.890  64.070  1.00  0.00           H
ATOM   2765  CG1 VAL A 829      67.360  52.580  62.140  1.00  0.00           C
ATOM   2766 HG11 VAL A 829      67.340  53.660  62.400  1.00  0.00           H
ATOM   2767 HG12 VAL A 829      66.510  52.490  61.420  1.00  0.00           H
ATOM   2768 HG13 VAL A 829      68.330  52.470  61.630  1.00  0.00           H
ATOM   2769  CG2 VAL A 829      65.950  52.460  64.330  1.00  0.00           C
ATOM   2770 HG21 VAL A 829      66.230  53.480  64.690  1.00  0.00           H
ATOM   2771 HG22 VAL A 829      65.500  51.860  65.140  1.00  0.00           H
ATOM   2772 HG23 VAL A 829      65.120  52.640  63.610  1.00  0.00           H
ATOM   2773  C   VAL A 829      67.790  49.780  62.310  1.00  0.00           C
ATOM   2774  O   VAL A 829      67.550  49.710  61.110  1.00  0.00           O
ATOM   2775  N   ILE A 830      68.940  49.250  62.850  1.00  0.00           N
ATOM   2776  HN  ILE A 830      69.130  49.200  63.820  1.00  0.00           H
ATOM   2777  CA  ILE A 830      69.950  48.570  62.050  1.00  0.00           C
ATOM   2778  HA  ILE A 830      70.180  49.250  61.240  1.00  0.00           H
ATOM   2779  CB  ILE A 830      71.160  48.280  62.960  1.00  0.00           C
ATOM   2780  HB  ILE A 830      70.840  47.760  63.890  1.00  0.00           H
ATOM   2781  CG2 ILE A 830      72.090  47.360  62.140  1.00  0.00           C
ATOM   2782 HG21 ILE A 830      73.090  47.170  62.570  1.00  0.00           H
ATOM   2783 HG22 ILE A 830      72.210  47.810  61.130  1.00  0.00           H
ATOM   2784 HG23 ILE A 830      71.590  46.380  61.970  1.00  0.00           H
ATOM   2785  CG1 ILE A 830      71.900  49.570  63.230  1.00  0.00           C
ATOM   2786 HG11 ILE A 830      71.130  50.300  63.580  1.00  0.00           H
ATOM   2787 HG12 ILE A 830      72.340  49.980  62.310  1.00  0.00           H
ATOM   2788  CD  ILE A 830      72.910  49.330  64.320  1.00  0.00           C
ATOM   2789  HD1 ILE A 830      73.600  50.210  64.400  1.00  0.00           H
ATOM   2790  HD2 ILE A 830      73.600  48.530  63.990  1.00  0.00           H
ATOM   2791  HD3 ILE A 830      72.590  49.190  65.370  1.00  0.00           H
ATOM   2792  C   ILE A 830      69.350  47.300  61.370  1.00  0.00           C
ATOM   2793  O   ILE A 830      69.620  46.950  60.210  1.00  0.00           O
ATOM   2794  N   LEU A 831      68.580  46.510  62.190  1.00  0.00           N
ATOM   2795  HN  LEU A 831      68.400  46.680  63.150  1.00  0.00           H
ATOM   2796  CA  LEU A 831      67.870  45.290  61.720  1.00  0.00           C
ATOM   2797  HA  LEU A 831      68.730  44.760  61.350  1.00  0.00           H
ATOM   2798  CB  LEU A 831      67.180  44.640  62.900  1.00  0.00           C
ATOM   2799  HB1 LEU A 831      66.440  45.320  63.360  1.00  0.00           H
ATOM   2800  HB2 LEU A 831      67.900  44.400  63.700  1.00  0.00           H
ATOM   2801  CG  LEU A 831      66.310  43.400  62.620  1.00  0.00           C
ATOM   2802  HG  LEU A 831      65.400  43.660  62.020  1.00  0.00           H
ATOM   2803  CD1 LEU A 831      66.980  42.330  61.840  1.00  0.00           C
ATOM   2804 HD11 LEU A 831      67.310  42.840  60.910  1.00  0.00           H
ATOM   2805 HD12 LEU A 831      66.510  41.370  61.550  1.00  0.00           H
ATOM   2806 HD13 LEU A 831      67.830  42.060  62.500  1.00  0.00           H
ATOM   2807  CD2 LEU A 831      65.750  43.020  64.030  1.00  0.00           C
ATOM   2808 HD21 LEU A 831      64.830  42.390  64.060  1.00  0.00           H
ATOM   2809 HD22 LEU A 831      65.450  43.910  64.620  1.00  0.00           H
ATOM   2810 HD23 LEU A 831      66.540  42.580  64.660  1.00  0.00           H
ATOM   2811  C   LEU A 831      66.880  45.590  60.550  1.00  0.00           C
ATOM   2812  O   LEU A 831      66.800  44.990  59.510  1.00  0.00           O
ATOM   2813  N   PHE A 832      66.080  46.690  60.720  1.00  0.00           N
ATOM   2814  HN  PHE A 832      66.180  47.200  61.570  1.00  0.00           H
ATOM   2815  CA  PHE A 832      65.170  47.250  59.790  1.00  0.00           C
ATOM   2816  HA  PHE A 832      64.420  46.500  59.560  1.00  0.00           H
ATOM   2817  CB  PHE A 832      64.450  48.500  60.440  1.00  0.00           C
ATOM   2818  HB1 PHE A 832      65.160  49.110  61.040  1.00  0.00           H
ATOM   2819  HB2 PHE A 832      63.780  47.990  61.160  1.00  0.00           H
ATOM   2820  CG  PHE A 832      63.790  49.430  59.430  1.00  0.00           C
ATOM   2821  CD1 PHE A 832      64.260  50.670  59.100  1.00  0.00           C
ATOM   2822  HD1 PHE A 832      65.260  51.000  59.350  1.00  0.00           H
ATOM   2823  CE1 PHE A 832      63.430  51.600  58.460  1.00  0.00           C
ATOM   2824  HE1 PHE A 832      63.810  52.570  58.180  1.00  0.00           H
ATOM   2825  CZ  PHE A 832      62.160  51.310  57.990  1.00  0.00           C
ATOM   2826  HZ  PHE A 832      61.610  51.950  57.320  1.00  0.00           H
ATOM   2827  CD2 PHE A 832      62.480  49.140  59.000  1.00  0.00           C
ATOM   2828  HD2 PHE A 832      62.200  48.150  59.340  1.00  0.00           H
ATOM   2829  CE2 PHE A 832      61.700  50.060  58.300  1.00  0.00           C
ATOM   2830  HE2 PHE A 832      60.810  49.630  57.850  1.00  0.00           H
ATOM   2831  C   PHE A 832      65.850  47.570  58.460  1.00  0.00           C
ATOM   2832  O   PHE A 832      65.480  47.070  57.390  1.00  0.00           O
ATOM   2833  N   PHE A 833      66.940  48.450  58.510  1.00  0.00           N
ATOM   2834  HN  PHE A 833      67.110  48.950  59.350  1.00  0.00           H
ATOM   2835  CA  PHE A 833      67.830  48.760  57.380  1.00  0.00           C
ATOM   2836  HA  PHE A 833      67.140  49.060  56.610  1.00  0.00           H
ATOM   2837  CB  PHE A 833      68.820  49.970  57.580  1.00  0.00           C
ATOM   2838  HB1 PHE A 833      69.460  50.040  56.670  1.00  0.00           H
ATOM   2839  HB2 PHE A 833      69.400  49.840  58.520  1.00  0.00           H
ATOM   2840  CG  PHE A 833      68.020  51.290  57.570  1.00  0.00           C
ATOM   2841  CD1 PHE A 833      68.320  52.200  58.520  1.00  0.00           C
ATOM   2842  HD1 PHE A 833      69.110  51.960  59.210  1.00  0.00           H
ATOM   2843  CE1 PHE A 833      67.710  53.440  58.590  1.00  0.00           C
ATOM   2844  HE1 PHE A 833      68.010  54.070  59.410  1.00  0.00           H
ATOM   2845  CZ  PHE A 833      66.790  53.770  57.630  1.00  0.00           C
ATOM   2846  HZ  PHE A 833      66.320  54.750  57.680  1.00  0.00           H
ATOM   2847  CD2 PHE A 833      67.000  51.580  56.570  1.00  0.00           C
ATOM   2848  HD2 PHE A 833      66.770  50.890  55.770  1.00  0.00           H
ATOM   2849  CE2 PHE A 833      66.470  52.900  56.590  1.00  0.00           C
ATOM   2850  HE2 PHE A 833      65.730  53.110  55.840  1.00  0.00           H
ATOM   2851  C   PHE A 833      68.600  47.600  56.800  1.00  0.00           C
ATOM   2852  O   PHE A 833      68.730  47.450  55.590  1.00  0.00           O
ATOM   2853  N   THR A 834      69.120  46.620  57.590  1.00  0.00           N
ATOM   2854  HN  THR A 834      69.150  46.770  58.580  1.00  0.00           H
ATOM   2855  CA  THR A 834      69.670  45.300  57.110  1.00  0.00           C
ATOM   2856  HA  THR A 834      70.450  45.560  56.410  1.00  0.00           H
ATOM   2857  CB  THR A 834      70.330  44.600  58.240  1.00  0.00           C
ATOM   2858  HB  THR A 834      69.550  44.270  58.940  1.00  0.00           H
ATOM   2859  OG1 THR A 834      71.290  45.360  58.840  1.00  0.00           O
ATOM   2860  HG1 THR A 834      70.800  46.010  59.360  1.00  0.00           H
ATOM   2861  CG2 THR A 834      71.100  43.450  57.610  1.00  0.00           C
ATOM   2862 HG21 THR A 834      71.540  42.700  58.300  1.00  0.00           H
ATOM   2863 HG22 THR A 834      71.860  43.900  56.940  1.00  0.00           H
ATOM   2864 HG23 THR A 834      70.370  42.780  57.110  1.00  0.00           H
ATOM   2865  C   THR A 834      68.690  44.530  56.400  1.00  0.00           C
ATOM   2866  O   THR A 834      68.910  44.010  55.320  1.00  0.00           O
ATOM   2867  N   THR A 835      67.470  44.410  56.820  1.00  0.00           N
ATOM   2868  HN  THR A 835      67.230  44.760  57.730  1.00  0.00           H
ATOM   2869  CA  THR A 835      66.450  43.600  56.180  1.00  0.00           C
ATOM   2870  HA  THR A 835      66.910  42.650  55.950  1.00  0.00           H
ATOM   2871  CB  THR A 835      65.170  43.440  57.010  1.00  0.00           C
ATOM   2872  HB  THR A 835      64.880  44.440  57.390  1.00  0.00           H
ATOM   2873  OG1 THR A 835      65.510  42.820  58.240  1.00  0.00           O
ATOM   2874  HG1 THR A 835      66.060  43.400  58.750  1.00  0.00           H
ATOM   2875  CG2 THR A 835      64.160  42.540  56.290  1.00  0.00           C
ATOM   2876 HG21 THR A 835      64.480  41.530  55.970  1.00  0.00           H
ATOM   2877 HG22 THR A 835      63.920  43.110  55.360  1.00  0.00           H
ATOM   2878 HG23 THR A 835      63.250  42.550  56.930  1.00  0.00           H
ATOM   2879  C   THR A 835      66.040  44.150  54.750  1.00  0.00           C
ATOM   2880  O   THR A 835      65.960  43.380  53.830  1.00  0.00           O
ATOM   2881  N   PHE A 836      65.810  45.470  54.630  1.00  0.00           N
ATOM   2882  HN  PHE A 836      65.910  45.990  55.480  1.00  0.00           H
ATOM   2883  CA  PHE A 836      65.640  46.150  53.320  1.00  0.00           C
ATOM   2884  HA  PHE A 836      64.850  45.710  52.740  1.00  0.00           H
ATOM   2885  CB  PHE A 836      65.280  47.720  53.660  1.00  0.00           C
ATOM   2886  HB1 PHE A 836      65.880  48.000  54.550  1.00  0.00           H
ATOM   2887  HB2 PHE A 836      64.280  47.850  54.130  1.00  0.00           H
ATOM   2888  CG  PHE A 836      65.380  48.730  52.520  1.00  0.00           C
ATOM   2889  CD1 PHE A 836      64.660  48.650  51.360  1.00  0.00           C
ATOM   2890  HD1 PHE A 836      64.100  47.750  51.180  1.00  0.00           H
ATOM   2891  CE1 PHE A 836      64.770  49.550  50.320  1.00  0.00           C
ATOM   2892  HE1 PHE A 836      64.280  49.370  49.380  1.00  0.00           H
ATOM   2893  CZ  PHE A 836      65.440  50.740  50.570  1.00  0.00           C
ATOM   2894  HZ  PHE A 836      65.430  51.540  49.850  1.00  0.00           H
ATOM   2895  CD2 PHE A 836      66.080  49.940  52.790  1.00  0.00           C
ATOM   2896  HD2 PHE A 836      66.620  50.080  53.700  1.00  0.00           H
ATOM   2897  CE2 PHE A 836      66.140  50.930  51.790  1.00  0.00           C
ATOM   2898  HE2 PHE A 836      66.680  51.860  51.970  1.00  0.00           H
ATOM   2899  C   PHE A 836      66.890  46.080  52.360  1.00  0.00           C
ATOM   2900  O   PHE A 836      66.780  45.770  51.200  1.00  0.00           O
ATOM   2901  N   PHE A 837      68.080  46.330  52.900  1.00  0.00           N
ATOM   2902  HN  PHE A 837      68.200  46.570  53.860  1.00  0.00           H
ATOM   2903  CA  PHE A 837      69.410  46.190  52.280  1.00  0.00           C
ATOM   2904  HA  PHE A 837      69.340  46.850  51.430  1.00  0.00           H
ATOM   2905  CB  PHE A 837      70.470  46.730  53.270  1.00  0.00           C
ATOM   2906  HB1 PHE A 837      70.390  46.120  54.190  1.00  0.00           H
ATOM   2907  HB2 PHE A 837      70.130  47.770  53.460  1.00  0.00           H
ATOM   2908  CG  PHE A 837      71.840  46.730  52.640  1.00  0.00           C
ATOM   2909  CD1 PHE A 837      72.130  47.720  51.660  1.00  0.00           C
ATOM   2910  HD1 PHE A 837      71.420  48.500  51.450  1.00  0.00           H
ATOM   2911  CE1 PHE A 837      73.420  47.730  51.020  1.00  0.00           C
ATOM   2912  HE1 PHE A 837      73.640  48.420  50.230  1.00  0.00           H
ATOM   2913  CZ  PHE A 837      74.440  46.790  51.460  1.00  0.00           C
ATOM   2914  HZ  PHE A 837      75.400  46.890  50.990  1.00  0.00           H
ATOM   2915  CD2 PHE A 837      72.790  45.770  52.960  1.00  0.00           C
ATOM   2916  HD2 PHE A 837      72.570  44.890  53.550  1.00  0.00           H
ATOM   2917  CE2 PHE A 837      74.070  45.810  52.400  1.00  0.00           C
ATOM   2918  HE2 PHE A 837      74.760  45.000  52.620  1.00  0.00           H
ATOM   2919  C   PHE A 837      69.630  44.700  51.810  1.00  0.00           C
ATOM   2920  O   PHE A 837      70.020  44.430  50.590  1.00  0.00           O
ATOM   2921  N   LEU A 838      69.480  43.680  52.700  1.00  0.00           N
ATOM   2922  HN  LEU A 838      69.150  43.880  53.620  1.00  0.00           H
ATOM   2923  CA  LEU A 838      69.670  42.250  52.380  1.00  0.00           C
ATOM   2924  HA  LEU A 838      70.640  42.210  51.900  1.00  0.00           H
ATOM   2925  CB  LEU A 838      69.590  41.390  53.700  1.00  0.00           C
ATOM   2926  HB1 LEU A 838      68.660  41.660  54.240  1.00  0.00           H
ATOM   2927  HB2 LEU A 838      70.400  41.830  54.320  1.00  0.00           H
ATOM   2928  CG  LEU A 838      69.690  39.880  53.660  1.00  0.00           C
ATOM   2929  HG  LEU A 838      68.810  39.400  53.180  1.00  0.00           H
ATOM   2930  CD1 LEU A 838      70.990  39.570  52.840  1.00  0.00           C
ATOM   2931 HD11 LEU A 838      71.060  38.480  52.640  1.00  0.00           H
ATOM   2932 HD12 LEU A 838      71.900  39.800  53.420  1.00  0.00           H
ATOM   2933 HD13 LEU A 838      71.080  40.030  51.840  1.00  0.00           H
ATOM   2934  CD2 LEU A 838      69.820  39.170  55.100  1.00  0.00           C
ATOM   2935 HD21 LEU A 838      68.960  39.450  55.760  1.00  0.00           H
ATOM   2936 HD22 LEU A 838      70.790  39.490  55.550  1.00  0.00           H
ATOM   2937 HD23 LEU A 838      69.840  38.070  54.940  1.00  0.00           H
ATOM   2938  C   LEU A 838      68.730  41.740  51.350  1.00  0.00           C
ATOM   2939  O   LEU A 838      69.130  41.240  50.380  1.00  0.00           O
ATOM   2940  N   SER A 839      67.360  41.890  51.570  1.00  0.00           N
ATOM   2941  HN  SER A 839      67.130  42.300  52.450  1.00  0.00           H
ATOM   2942  CA  SER A 839      66.290  41.510  50.570  1.00  0.00           C
ATOM   2943  HA  SER A 839      66.350  40.450  50.410  1.00  0.00           H
ATOM   2944  CB  SER A 839      64.860  41.960  51.140  1.00  0.00           C
ATOM   2945  HB1 SER A 839      64.580  41.290  51.970  1.00  0.00           H
ATOM   2946  HB2 SER A 839      64.080  41.780  50.390  1.00  0.00           H
ATOM   2947  OG  SER A 839      64.920  43.320  51.530  1.00  0.00           O
ATOM   2948  HG1 SER A 839      65.270  43.220  52.420  1.00  0.00           H
ATOM   2949  C   SER A 839      66.390  42.190  49.210  1.00  0.00           C
ATOM   2950  O   SER A 839      66.130  41.520  48.210  1.00  0.00           O
ATOM   2951  N   SER A 840      66.830  43.470  49.210  1.00  0.00           N
ATOM   2952  HN  SER A 840      67.040  44.070  49.980  1.00  0.00           H
ATOM   2953  CA  SER A 840      67.170  44.130  47.940  1.00  0.00           C
ATOM   2954  HA  SER A 840      66.280  43.950  47.360  1.00  0.00           H
ATOM   2955  CB  SER A 840      67.360  45.640  48.140  1.00  0.00           C
ATOM   2956  HB1 SER A 840      67.470  46.070  47.110  1.00  0.00           H
ATOM   2957  HB2 SER A 840      68.280  45.990  48.670  1.00  0.00           H
ATOM   2958  OG  SER A 840      66.200  46.280  48.680  1.00  0.00           O
ATOM   2959  HG1 SER A 840      66.320  46.120  49.620  1.00  0.00           H
ATOM   2960  C   SER A 840      68.420  43.510  47.240  1.00  0.00           C
ATOM   2961  O   SER A 840      68.420  43.330  46.020  1.00  0.00           O
ATOM   2962  N   PHE A 841      69.430  43.160  48.040  1.00  0.00           N
ATOM   2963  HN  PHE A 841      69.390  43.360  49.020  1.00  0.00           H
ATOM   2964  CA  PHE A 841      70.640  42.590  47.650  1.00  0.00           C
ATOM   2965  HA  PHE A 841      71.010  43.210  46.840  1.00  0.00           H
ATOM   2966  CB  PHE A 841      71.690  42.720  48.820  1.00  0.00           C
ATOM   2967  HB1 PHE A 841      71.320  42.210  49.730  1.00  0.00           H
ATOM   2968  HB2 PHE A 841      71.800  43.800  49.080  1.00  0.00           H
ATOM   2969  CG  PHE A 841      73.180  42.210  48.560  1.00  0.00           C
ATOM   2970  CD1 PHE A 841      74.260  43.100  48.550  1.00  0.00           C
ATOM   2971  HD1 PHE A 841      74.000  44.150  48.510  1.00  0.00           H
ATOM   2972  CE1 PHE A 841      75.590  42.630  48.300  1.00  0.00           C
ATOM   2973  HE1 PHE A 841      76.360  43.400  48.310  1.00  0.00           H
ATOM   2974  CZ  PHE A 841      75.870  41.280  48.230  1.00  0.00           C
ATOM   2975  HZ  PHE A 841      76.900  40.960  48.200  1.00  0.00           H
ATOM   2976  CD2 PHE A 841      73.480  40.860  48.450  1.00  0.00           C
ATOM   2977  HD2 PHE A 841      72.700  40.130  48.640  1.00  0.00           H
ATOM   2978  CE2 PHE A 841      74.760  40.360  48.210  1.00  0.00           C
ATOM   2979  HE2 PHE A 841      75.060  39.320  48.150  1.00  0.00           H
ATOM   2980  C   PHE A 841      70.410  41.220  46.880  1.00  0.00           C
ATOM   2981  O   PHE A 841      70.800  40.930  45.710  1.00  0.00           O
ATOM   2982  N   LEU A 842      69.630  40.330  47.550  1.00  0.00           N
ATOM   2983  HN  LEU A 842      69.250  40.530  48.450  1.00  0.00           H
ATOM   2984  CA  LEU A 842      69.260  39.080  47.010  1.00  0.00           C
ATOM   2985  HA  LEU A 842      70.030  38.410  46.620  1.00  0.00           H
ATOM   2986  CB  LEU A 842      68.530  38.250  48.050  1.00  0.00           C
ATOM   2987  HB1 LEU A 842      68.130  37.350  47.530  1.00  0.00           H
ATOM   2988  HB2 LEU A 842      67.640  38.790  48.410  1.00  0.00           H
ATOM   2989  CG  LEU A 842      69.270  37.850  49.290  1.00  0.00           C
ATOM   2990  HG  LEU A 842      69.630  38.780  49.770  1.00  0.00           H
ATOM   2991  CD1 LEU A 842      68.400  36.960  50.220  1.00  0.00           C
ATOM   2992 HD11 LEU A 842      68.050  36.140  49.550  1.00  0.00           H
ATOM   2993 HD12 LEU A 842      67.590  37.660  50.500  1.00  0.00           H
ATOM   2994 HD13 LEU A 842      68.910  36.600  51.130  1.00  0.00           H
ATOM   2995  CD2 LEU A 842      70.600  37.070  49.090  1.00  0.00           C
ATOM   2996 HD21 LEU A 842      70.800  36.350  49.920  1.00  0.00           H
ATOM   2997 HD22 LEU A 842      71.500  37.720  49.110  1.00  0.00           H
ATOM   2998 HD23 LEU A 842      70.650  36.450  48.180  1.00  0.00           H
ATOM   2999  C   LEU A 842      68.400  39.210  45.750  1.00  0.00           C
ATOM   3000  O   LEU A 842      68.670  38.520  44.820  1.00  0.00           O
ATOM   3001  N   LYS A 843      67.480  40.190  45.730  1.00  0.00           N
ATOM   3002  HN  LYS A 843      67.350  40.730  46.560  1.00  0.00           H
ATOM   3003  CA  LYS A 843      66.630  40.470  44.580  1.00  0.00           C
ATOM   3004  HA  LYS A 843      66.160  39.520  44.330  1.00  0.00           H
ATOM   3005  CB  LYS A 843      65.600  41.550  44.860  1.00  0.00           C
ATOM   3006  HB1 LYS A 843      66.050  42.530  45.120  1.00  0.00           H
ATOM   3007  HB2 LYS A 843      65.050  41.110  45.720  1.00  0.00           H
ATOM   3008  CG  LYS A 843      64.700  41.730  43.680  1.00  0.00           C
ATOM   3009  HG1 LYS A 843      65.120  42.370  42.880  1.00  0.00           H
ATOM   3010  HG2 LYS A 843      63.840  42.360  43.980  1.00  0.00           H
ATOM   3011  CD  LYS A 843      64.030  40.390  43.200  1.00  0.00           C
ATOM   3012  HD1 LYS A 843      63.740  39.880  44.150  1.00  0.00           H
ATOM   3013  HD2 LYS A 843      64.740  39.750  42.650  1.00  0.00           H
ATOM   3014  CE  LYS A 843      62.800  40.560  42.230  1.00  0.00           C
ATOM   3015  HE1 LYS A 843      62.010  41.220  42.620  1.00  0.00           H
ATOM   3016  HE2 LYS A 843      62.340  39.610  41.860  1.00  0.00           H
ATOM   3017  NZ  LYS A 843      63.280  41.220  40.970  1.00  0.00           N
ATOM   3018  HZ1 LYS A 843      64.110  40.660  40.670  1.00  0.00           H
ATOM   3019  HZ2 LYS A 843      63.710  42.160  41.040  1.00  0.00           H
ATOM   3020  HZ3 LYS A 843      62.600  41.190  40.180  1.00  0.00           H
ATOM   3021  C   LYS A 843      67.480  40.750  43.280  1.00  0.00           C
ATOM   3022  O   LYS A 843      67.370  40.130  42.200  1.00  0.00           O
ATOM   3023  N   GLN A 844      68.530  41.580  43.420  1.00  0.00           N
ATOM   3024  HN  GLN A 844      68.590  42.120  44.250  1.00  0.00           H
ATOM   3025  CA  GLN A 844      69.510  41.850  42.380  1.00  0.00           C
ATOM   3026  HA  GLN A 844      68.970  42.010  41.450  1.00  0.00           H
ATOM   3027  CB  GLN A 844      70.160  43.190  42.780  1.00  0.00           C
ATOM   3028  HB1 GLN A 844      70.870  43.670  42.080  1.00  0.00           H
ATOM   3029  HB2 GLN A 844      70.720  43.070  43.740  1.00  0.00           H
ATOM   3030  CG  GLN A 844      69.100  44.390  42.980  1.00  0.00           C
ATOM   3031  HG1 GLN A 844      69.500  45.420  43.100  1.00  0.00           H
ATOM   3032  HG2 GLN A 844      68.360  44.210  43.780  1.00  0.00           H
ATOM   3033  CD  GLN A 844      68.120  44.610  41.740  1.00  0.00           C
ATOM   3034  OE1 GLN A 844      66.910  44.470  41.860  1.00  0.00           O
ATOM   3035  NE2 GLN A 844      68.700  44.760  40.550  1.00  0.00           N
ATOM   3036 HE21 GLN A 844      68.090  44.720  39.770  1.00  0.00           H
ATOM   3037 HE22 GLN A 844      69.690  44.930  40.570  1.00  0.00           H
ATOM   3038  C   GLN A 844      70.500  40.710  42.080  1.00  0.00           C
ATOM   3039  O   GLN A 844      71.320  40.760  41.190  1.00  0.00           O
ATOM   3040  N   PHE A 845      70.530  39.630  42.870  1.00  0.00           N
ATOM   3041  HN  PHE A 845      69.860  39.570  43.600  1.00  0.00           H
ATOM   3042  CA  PHE A 845      71.500  38.600  42.710  1.00  0.00           C
ATOM   3043  HA  PHE A 845      72.510  38.980  42.770  1.00  0.00           H
ATOM   3044  CB  PHE A 845      71.350  37.680  43.950  1.00  0.00           C
ATOM   3045  HB1 PHE A 845      70.530  36.930  43.900  1.00  0.00           H
ATOM   3046  HB2 PHE A 845      71.310  38.330  44.850  1.00  0.00           H
ATOM   3047  CG  PHE A 845      72.620  36.860  44.200  1.00  0.00           C
ATOM   3048  CD1 PHE A 845      73.730  37.390  44.840  1.00  0.00           C
ATOM   3049  HD1 PHE A 845      73.820  38.410  45.170  1.00  0.00           H
ATOM   3050  CE1 PHE A 845      74.870  36.610  45.090  1.00  0.00           C
ATOM   3051  HE1 PHE A 845      75.750  37.000  45.560  1.00  0.00           H
ATOM   3052  CZ  PHE A 845      74.950  35.250  44.700  1.00  0.00           C
ATOM   3053  HZ  PHE A 845      75.760  34.570  44.950  1.00  0.00           H
ATOM   3054  CD2 PHE A 845      72.680  35.450  43.890  1.00  0.00           C
ATOM   3055  HD2 PHE A 845      71.730  35.020  43.610  1.00  0.00           H
ATOM   3056  CE2 PHE A 845      73.860  34.680  44.150  1.00  0.00           C
ATOM   3057  HE2 PHE A 845      74.070  33.640  43.920  1.00  0.00           H
ATOM   3058  C   PHE A 845      71.370  37.690  41.400  1.00  0.00           C
ATOM   3059  O   PHE A 845      72.280  36.860  41.080  1.00  0.00           O
ATOM   3060  N   LYS A 846      70.200  37.820  40.740  1.00  0.00           N
ATOM   3061  HN  LYS A 846      69.570  38.490  41.150  1.00  0.00           H
ATOM   3062  CA  LYS A 846      69.640  36.910  39.690  1.00  0.00           C
ATOM   3063  HA  LYS A 846      69.510  35.940  40.150  1.00  0.00           H
ATOM   3064  CB  LYS A 846      68.260  37.450  39.240  1.00  0.00           C
ATOM   3065  HB1 LYS A 846      68.360  38.450  38.770  1.00  0.00           H
ATOM   3066  HB2 LYS A 846      67.740  37.690  40.190  1.00  0.00           H
ATOM   3067  CG  LYS A 846      67.410  36.450  38.380  1.00  0.00           C
ATOM   3068  HG1 LYS A 846      67.650  35.430  38.740  1.00  0.00           H
ATOM   3069  HG2 LYS A 846      67.530  36.750  37.320  1.00  0.00           H
ATOM   3070  CD  LYS A 846      65.890  36.600  38.600  1.00  0.00           C
ATOM   3071  HD1 LYS A 846      65.550  37.570  38.200  1.00  0.00           H
ATOM   3072  HD2 LYS A 846      65.800  36.590  39.720  1.00  0.00           H
ATOM   3073  CE  LYS A 846      65.070  35.390  38.040  1.00  0.00           C
ATOM   3074  HE1 LYS A 846      65.430  34.420  38.440  1.00  0.00           H
ATOM   3075  HE2 LYS A 846      65.090  35.240  36.940  1.00  0.00           H
ATOM   3076  NZ  LYS A 846      63.680  35.580  38.470  1.00  0.00           N
ATOM   3077  HZ1 LYS A 846      63.140  34.880  37.910  1.00  0.00           H
ATOM   3078  HZ2 LYS A 846      63.320  36.530  38.290  1.00  0.00           H
ATOM   3079  HZ3 LYS A 846      63.510  35.380  39.480  1.00  0.00           H
ATOM   3080  C   LYS A 846      70.420  36.760  38.400  1.00  0.00           C
ATOM   3081  O   LYS A 846      70.510  35.730  37.730  1.00  0.00           O
ATOM   3082  N   THR A 847      71.050  37.820  37.980  1.00  0.00           N
ATOM   3083  HN  THR A 847      71.090  38.690  38.460  1.00  0.00           H
ATOM   3084  CA  THR A 847      71.850  37.830  36.740  1.00  0.00           C
ATOM   3085  HA  THR A 847      71.830  36.830  36.340  1.00  0.00           H
ATOM   3086  CB  THR A 847      71.310  38.770  35.630  1.00  0.00           C
ATOM   3087  HB  THR A 847      71.930  38.690  34.710  1.00  0.00           H
ATOM   3088  OG1 THR A 847      71.280  40.120  35.960  1.00  0.00           O
ATOM   3089  HG1 THR A 847      72.180  40.420  36.010  1.00  0.00           H
ATOM   3090  CG2 THR A 847      69.930  38.380  35.190  1.00  0.00           C
ATOM   3091 HG21 THR A 847      69.610  38.950  34.300  1.00  0.00           H
ATOM   3092 HG22 THR A 847      69.200  38.390  36.030  1.00  0.00           H
ATOM   3093 HG23 THR A 847      70.120  37.350  34.810  1.00  0.00           H
ATOM   3094  C   THR A 847      73.310  38.070  37.040  1.00  0.00           C
ATOM   3095  O   THR A 847      74.120  38.190  36.120  1.00  0.00           O
ATOM   3096  N   LYS A 848      73.720  38.080  38.320  1.00  0.00           N
ATOM   3097  HN  LYS A 848      73.020  38.150  39.030  1.00  0.00           H
ATOM   3098  CA  LYS A 848      75.100  38.260  38.750  1.00  0.00           C
ATOM   3099  HA  LYS A 848      75.380  39.190  38.290  1.00  0.00           H
ATOM   3100  CB  LYS A 848      75.380  38.670  40.250  1.00  0.00           C
ATOM   3101  HB1 LYS A 848      76.480  38.730  40.380  1.00  0.00           H
ATOM   3102  HB2 LYS A 848      74.990  37.880  40.910  1.00  0.00           H
ATOM   3103  CG  LYS A 848      74.650  39.950  40.770  1.00  0.00           C
ATOM   3104  HG1 LYS A 848      74.960  39.970  41.840  1.00  0.00           H
ATOM   3105  HG2 LYS A 848      73.540  39.960  40.740  1.00  0.00           H
ATOM   3106  CD  LYS A 848      75.110  41.270  40.070  1.00  0.00           C
ATOM   3107  HD1 LYS A 848      74.920  41.180  38.980  1.00  0.00           H
ATOM   3108  HD2 LYS A 848      76.190  41.460  40.230  1.00  0.00           H
ATOM   3109  CE  LYS A 848      74.330  42.530  40.470  1.00  0.00           C
ATOM   3110  HE1 LYS A 848      74.400  42.770  41.560  1.00  0.00           H
ATOM   3111  HE2 LYS A 848      73.250  42.470  40.200  1.00  0.00           H
ATOM   3112  NZ  LYS A 848      75.010  43.710  39.710  1.00  0.00           N
ATOM   3113  HZ1 LYS A 848      74.640  44.580  40.150  1.00  0.00           H
ATOM   3114  HZ2 LYS A 848      74.930  43.730  38.670  1.00  0.00           H
ATOM   3115  HZ3 LYS A 848      76.000  43.630  40.000  1.00  0.00           H
ATOM   3116  C   LYS A 848      76.130  37.300  38.130  1.00  0.00           C
ATOM   3117  O   LYS A 848      75.980  36.090  38.330  1.00  0.00           O
ATOM   3118  N   ARG A 849      77.110  37.820  37.360  1.00  0.00           N
ATOM   3119  HN  ARG A 849      77.250  38.810  37.300  1.00  0.00           H
ATOM   3120  CA  ARG A 849      78.050  37.050  36.740  1.00  0.00           C
ATOM   3121  HA  ARG A 849      77.500  36.430  36.040  1.00  0.00           H
ATOM   3122  CB  ARG A 849      78.910  37.930  35.860  1.00  0.00           C
ATOM   3123  HB1 ARG A 849      79.910  37.550  35.550  1.00  0.00           H
ATOM   3124  HB2 ARG A 849      79.150  38.810  36.500  1.00  0.00           H
ATOM   3125  CG  ARG A 849      78.310  38.410  34.530  1.00  0.00           C
ATOM   3126  HG1 ARG A 849      77.310  38.920  34.600  1.00  0.00           H
ATOM   3127  HG2 ARG A 849      78.130  37.580  33.820  1.00  0.00           H
ATOM   3128  CD  ARG A 849      79.320  39.440  33.870  1.00  0.00           C
ATOM   3129  HD1 ARG A 849      80.310  38.940  33.780  1.00  0.00           H
ATOM   3130  HD2 ARG A 849      79.390  40.360  34.480  1.00  0.00           H
ATOM   3131  NE  ARG A 849      78.840  39.750  32.480  1.00  0.00           N
ATOM   3132  HE  ARG A 849      77.910  39.500  32.180  1.00  0.00           H
ATOM   3133  CZ  ARG A 849      79.630  40.200  31.500  1.00  0.00           C
ATOM   3134  NH1 ARG A 849      80.820  40.740  31.700  1.00  0.00           N
ATOM   3135 HH11 ARG A 849      81.040  40.810  32.680  1.00  0.00           H
ATOM   3136 HH12 ARG A 849      81.050  41.440  31.020  1.00  0.00           H
ATOM   3137  NH2 ARG A 849      78.930  40.310  30.360  1.00  0.00           N
ATOM   3138 HH21 ARG A 849      77.960  40.090  30.300  1.00  0.00           H
ATOM   3139 HH22 ARG A 849      79.250  40.830  29.570  1.00  0.00           H
ATOM   3140  C   ARG A 849      78.940  36.150  37.520  1.00  0.00           C
ATOM   3141  O   ARG A 849      79.290  36.360  38.670  1.00  0.00           O
ATOM   3142  N   TYR A 850      79.220  34.950  36.970  1.00  0.00           N
ATOM   3143  HN  TYR A 850      78.870  34.830  36.040  1.00  0.00           H
ATOM   3144  CA  TYR A 850      80.070  33.840  37.470  1.00  0.00           C
ATOM   3145  HA  TYR A 850      80.220  33.280  36.560  1.00  0.00           H
ATOM   3146  CB  TYR A 850      81.500  34.310  38.060  1.00  0.00           C
ATOM   3147  HB1 TYR A 850      81.380  34.670  39.110  1.00  0.00           H
ATOM   3148  HB2 TYR A 850      81.870  35.170  37.460  1.00  0.00           H
ATOM   3149  CG  TYR A 850      82.510  33.240  37.880  1.00  0.00           C
ATOM   3150  CD1 TYR A 850      82.620  32.240  38.900  1.00  0.00           C
ATOM   3151  HD1 TYR A 850      82.000  32.180  39.790  1.00  0.00           H
ATOM   3152  CE1 TYR A 850      83.640  31.180  38.820  1.00  0.00           C
ATOM   3153  HE1 TYR A 850      83.780  30.490  39.630  1.00  0.00           H
ATOM   3154  CZ  TYR A 850      84.530  31.180  37.740  1.00  0.00           C
ATOM   3155  OH  TYR A 850      85.470  30.140  37.650  1.00  0.00           O
ATOM   3156  HH  TYR A 850      85.300  29.620  36.860  1.00  0.00           H
ATOM   3157  CD2 TYR A 850      83.430  33.160  36.790  1.00  0.00           C
ATOM   3158  HD2 TYR A 850      83.430  34.000  36.120  1.00  0.00           H
ATOM   3159  CE2 TYR A 850      84.340  32.120  36.700  1.00  0.00           C
ATOM   3160  HE2 TYR A 850      85.140  32.060  35.970  1.00  0.00           H
ATOM   3161  C   TYR A 850      79.280  32.930  38.420  1.00  0.00           C
ATOM   3162  O   TYR A 850      79.460  31.680  38.460  1.00  0.00           O
ATOM   3163  N   PHE A 851      78.270  33.500  39.150  1.00  0.00           N
ATOM   3164  HN  PHE A 851      78.050  34.470  39.170  1.00  0.00           H
ATOM   3165  CA  PHE A 851      77.560  32.670  40.080  1.00  0.00           C
ATOM   3166  HA  PHE A 851      78.320  32.130  40.630  1.00  0.00           H
ATOM   3167  CB  PHE A 851      76.570  33.340  41.020  1.00  0.00           C
ATOM   3168  HB1 PHE A 851      76.020  32.540  41.550  1.00  0.00           H
ATOM   3169  HB2 PHE A 851      75.910  34.000  40.420  1.00  0.00           H
ATOM   3170  CG  PHE A 851      77.330  34.170  41.990  1.00  0.00           C
ATOM   3171  CD1 PHE A 851      77.390  35.610  41.840  1.00  0.00           C
ATOM   3172  HD1 PHE A 851      76.870  36.130  41.040  1.00  0.00           H
ATOM   3173  CE1 PHE A 851      78.280  36.370  42.670  1.00  0.00           C
ATOM   3174  HE1 PHE A 851      78.280  37.450  42.590  1.00  0.00           H
ATOM   3175  CZ  PHE A 851      79.010  35.690  43.710  1.00  0.00           C
ATOM   3176  HZ  PHE A 851      79.560  36.310  44.410  1.00  0.00           H
ATOM   3177  CD2 PHE A 851      78.090  33.590  43.020  1.00  0.00           C
ATOM   3178  HD2 PHE A 851      77.930  32.550  43.250  1.00  0.00           H
ATOM   3179  CE2 PHE A 851      78.890  34.330  43.860  1.00  0.00           C
ATOM   3180  HE2 PHE A 851      79.440  33.920  44.700  1.00  0.00           H
ATOM   3181  C   PHE A 851      76.690  31.640  39.330  1.00  0.00           C
ATOM   3182  O   PHE A 851      76.150  32.130  38.320  1.00  0.00           O
ATOM   3183  N   PRO A 852      76.510  30.350  39.560  1.00  0.00           N
ATOM   3184  CD  PRO A 852      77.030  29.780  40.740  1.00  0.00           C
ATOM   3185  HD1 PRO A 852      76.410  30.290  41.500  1.00  0.00           H
ATOM   3186  HD2 PRO A 852      78.040  30.160  41.010  1.00  0.00           H
ATOM   3187  CA  PRO A 852      75.630  29.490  38.770  1.00  0.00           C
ATOM   3188  HA  PRO A 852      76.040  29.430  37.780  1.00  0.00           H
ATOM   3189  CB  PRO A 852      75.690  28.150  39.610  1.00  0.00           C
ATOM   3190  HB1 PRO A 852      75.820  27.190  39.040  1.00  0.00           H
ATOM   3191  HB2 PRO A 852      74.710  27.970  40.120  1.00  0.00           H
ATOM   3192  CG  PRO A 852      76.820  28.320  40.630  1.00  0.00           C
ATOM   3193  HG1 PRO A 852      76.490  27.700  41.500  1.00  0.00           H
ATOM   3194  HG2 PRO A 852      77.680  27.780  40.180  1.00  0.00           H
ATOM   3195  C   PRO A 852      74.230  29.940  38.520  1.00  0.00           C
ATOM   3196  O   PRO A 852      73.680  30.510  39.480  1.00  0.00           O
ATOM   3197  N   THR A 853      73.660  29.740  37.350  1.00  0.00           N
ATOM   3198  HN  THR A 853      74.030  29.120  36.650  1.00  0.00           H
ATOM   3199  CA  THR A 853      72.520  30.320  36.730  1.00  0.00           C
ATOM   3200  HA  THR A 853      72.580  31.400  36.730  1.00  0.00           H
ATOM   3201  CB  THR A 853      72.410  29.880  35.260  1.00  0.00           C
ATOM   3202  HB  THR A 853      72.280  28.780  35.200  1.00  0.00           H
ATOM   3203  OG1 THR A 853      73.630  30.070  34.600  1.00  0.00           O
ATOM   3204  HG1 THR A 853      73.440  30.010  33.650  1.00  0.00           H
ATOM   3205  CG2 THR A 853      71.250  30.630  34.580  1.00  0.00           C
ATOM   3206 HG21 THR A 853      70.310  30.400  35.130  1.00  0.00           H
ATOM   3207 HG22 THR A 853      71.020  30.460  33.510  1.00  0.00           H
ATOM   3208 HG23 THR A 853      71.460  31.720  34.550  1.00  0.00           H
ATOM   3209  C   THR A 853      71.240  30.110  37.510  1.00  0.00           C
ATOM   3210  O   THR A 853      70.460  31.060  37.790  1.00  0.00           O
ATOM   3211  N   LYS A 854      71.010  28.840  37.870  1.00  0.00           N
ATOM   3212  HN  LYS A 854      71.580  28.080  37.600  1.00  0.00           H
ATOM   3213  CA  LYS A 854      69.790  28.400  38.560  1.00  0.00           C
ATOM   3214  HA  LYS A 854      68.950  28.930  38.130  1.00  0.00           H
ATOM   3215  CB  LYS A 854      69.530  26.930  38.300  1.00  0.00           C
ATOM   3216  HB1 LYS A 854      68.860  26.390  39.000  1.00  0.00           H
ATOM   3217  HB2 LYS A 854      70.500  26.380  38.310  1.00  0.00           H
ATOM   3218  CG  LYS A 854      68.920  26.680  36.900  1.00  0.00           C
ATOM   3219  HG1 LYS A 854      68.790  25.590  36.760  1.00  0.00           H
ATOM   3220  HG2 LYS A 854      69.640  27.080  36.150  1.00  0.00           H
ATOM   3221  CD  LYS A 854      67.580  27.380  36.650  1.00  0.00           C
ATOM   3222  HD1 LYS A 854      67.830  28.430  36.410  1.00  0.00           H
ATOM   3223  HD2 LYS A 854      67.040  27.330  37.620  1.00  0.00           H
ATOM   3224  CE  LYS A 854      66.590  26.800  35.620  1.00  0.00           C
ATOM   3225  HE1 LYS A 854      66.470  25.710  35.810  1.00  0.00           H
ATOM   3226  HE2 LYS A 854      66.890  26.940  34.560  1.00  0.00           H
ATOM   3227  NZ  LYS A 854      65.360  27.500  35.940  1.00  0.00           N
ATOM   3228  HZ1 LYS A 854      65.030  27.190  36.890  1.00  0.00           H
ATOM   3229  HZ2 LYS A 854      64.600  27.240  35.280  1.00  0.00           H
ATOM   3230  HZ3 LYS A 854      65.420  28.530  36.030  1.00  0.00           H
ATOM   3231  C   LYS A 854      69.840  28.730  40.030  1.00  0.00           C
ATOM   3232  O   LYS A 854      68.790  29.090  40.630  1.00  0.00           O
ATOM   3233  N   VAL A 855      71.060  28.670  40.640  1.00  0.00           N
ATOM   3234  HN  VAL A 855      71.820  28.530  40.020  1.00  0.00           H
ATOM   3235  CA  VAL A 855      71.420  28.900  42.110  1.00  0.00           C
ATOM   3236  HA  VAL A 855      70.740  28.290  42.690  1.00  0.00           H
ATOM   3237  CB  VAL A 855      72.880  28.410  42.250  1.00  0.00           C
ATOM   3238  HB  VAL A 855      73.500  29.020  41.570  1.00  0.00           H
ATOM   3239  CG1 VAL A 855      73.440  28.600  43.730  1.00  0.00           C
ATOM   3240 HG11 VAL A 855      72.710  28.210  44.480  1.00  0.00           H
ATOM   3241 HG12 VAL A 855      73.630  29.650  44.040  1.00  0.00           H
ATOM   3242 HG13 VAL A 855      74.380  28.020  43.850  1.00  0.00           H
ATOM   3243  CG2 VAL A 855      72.840  27.000  41.780  1.00  0.00           C
ATOM   3244 HG21 VAL A 855      73.770  26.440  42.030  1.00  0.00           H
ATOM   3245 HG22 VAL A 855      72.700  26.790  40.690  1.00  0.00           H
ATOM   3246 HG23 VAL A 855      72.030  26.440  42.280  1.00  0.00           H
ATOM   3247  C   VAL A 855      71.180  30.350  42.590  1.00  0.00           C
ATOM   3248  O   VAL A 855      70.450  30.570  43.530  1.00  0.00           O
ATOM   3249  N   ARG A 856      71.750  31.310  41.770  1.00  0.00           N
ATOM   3250  HN  ARG A 856      72.320  31.160  40.980  1.00  0.00           H
ATOM   3251  CA  ARG A 856      71.470  32.730  41.810  1.00  0.00           C
ATOM   3252  HA  ARG A 856      71.770  33.010  42.810  1.00  0.00           H
ATOM   3253  CB  ARG A 856      72.510  33.430  40.920  1.00  0.00           C
ATOM   3254  HB1 ARG A 856      73.520  33.010  41.160  1.00  0.00           H
ATOM   3255  HB2 ARG A 856      72.580  34.500  41.190  1.00  0.00           H
ATOM   3256  CG  ARG A 856      72.290  33.360  39.420  1.00  0.00           C
ATOM   3257  HG1 ARG A 856      71.260  33.750  39.300  1.00  0.00           H
ATOM   3258  HG2 ARG A 856      72.270  32.370  38.920  1.00  0.00           H
ATOM   3259  CD  ARG A 856      73.400  34.160  38.670  1.00  0.00           C
ATOM   3260  HD1 ARG A 856      74.400  33.680  38.740  1.00  0.00           H
ATOM   3261  HD2 ARG A 856      73.540  35.160  39.130  1.00  0.00           H
ATOM   3262  NE  ARG A 856      72.900  34.310  37.330  1.00  0.00           N
ATOM   3263  HE  ARG A 856      71.940  34.550  37.220  1.00  0.00           H
ATOM   3264  CZ  ARG A 856      73.640  34.300  36.240  1.00  0.00           C
ATOM   3265  NH1 ARG A 856      74.900  34.190  36.100  1.00  0.00           N
ATOM   3266 HH11 ARG A 856      75.290  34.270  37.020  1.00  0.00           H
ATOM   3267 HH12 ARG A 856      75.230  34.650  35.280  1.00  0.00           H
ATOM   3268  NH2 ARG A 856      73.040  34.410  35.130  1.00  0.00           N
ATOM   3269 HH21 ARG A 856      73.550  34.270  34.280  1.00  0.00           H
ATOM   3270 HH22 ARG A 856      72.040  34.300  35.070  1.00  0.00           H
ATOM   3271  C   ARG A 856      70.040  33.170  41.580  1.00  0.00           C
ATOM   3272  O   ARG A 856      69.470  34.030  42.190  1.00  0.00           O
ATOM   3273  N   SER A 857      69.410  32.470  40.600  1.00  0.00           N
ATOM   3274  HN  SER A 857      69.980  31.850  40.060  1.00  0.00           H
ATOM   3275  CA  SER A 857      68.080  32.740  40.070  1.00  0.00           C
ATOM   3276  HA  SER A 857      68.020  33.810  39.950  1.00  0.00           H
ATOM   3277  CB  SER A 857      67.740  32.040  38.770  1.00  0.00           C
ATOM   3278  HB1 SER A 857      67.840  30.940  38.830  1.00  0.00           H
ATOM   3279  HB2 SER A 857      68.410  32.390  37.960  1.00  0.00           H
ATOM   3280  OG  SER A 857      66.490  32.410  38.290  1.00  0.00           O
ATOM   3281  HG1 SER A 857      66.300  31.830  37.540  1.00  0.00           H
ATOM   3282  C   SER A 857      67.080  32.280  41.120  1.00  0.00           C
ATOM   3283  O   SER A 857      66.210  33.040  41.440  1.00  0.00           O
ATOM   3284  N   THR A 858      67.210  31.110  41.720  1.00  0.00           N
ATOM   3285  HN  THR A 858      67.950  30.490  41.460  1.00  0.00           H
ATOM   3286  CA  THR A 858      66.320  30.560  42.810  1.00  0.00           C
ATOM   3287  HA  THR A 858      65.310  30.500  42.420  1.00  0.00           H
ATOM   3288  CB  THR A 858      66.740  29.140  43.080  1.00  0.00           C
ATOM   3289  HB  THR A 858      67.820  29.010  43.320  1.00  0.00           H
ATOM   3290  OG1 THR A 858      66.480  28.310  41.970  1.00  0.00           O
ATOM   3291  HG1 THR A 858      67.010  28.800  41.330  1.00  0.00           H
ATOM   3292  CG2 THR A 858      66.000  28.680  44.280  1.00  0.00           C
ATOM   3293 HG21 THR A 858      64.900  28.700  44.150  1.00  0.00           H
ATOM   3294 HG22 THR A 858      66.380  28.990  45.290  1.00  0.00           H
ATOM   3295 HG23 THR A 858      66.240  27.600  44.360  1.00  0.00           H
ATOM   3296  C   THR A 858      66.340  31.410  44.060  1.00  0.00           C
ATOM   3297  O   THR A 858      65.330  31.840  44.610  1.00  0.00           O
ATOM   3298  N   ILE A 859      67.560  31.880  44.500  1.00  0.00           N
ATOM   3299  HN  ILE A 859      68.390  31.710  43.980  1.00  0.00           H
ATOM   3300  CA  ILE A 859      67.750  32.740  45.600  1.00  0.00           C
ATOM   3301  HA  ILE A 859      67.270  32.330  46.490  1.00  0.00           H
ATOM   3302  CB  ILE A 859      69.250  33.080  45.960  1.00  0.00           C
ATOM   3303  HB  ILE A 859      69.820  33.140  45.010  1.00  0.00           H
ATOM   3304  CG2 ILE A 859      69.430  34.350  46.770  1.00  0.00           C
ATOM   3305 HG21 ILE A 859      69.030  35.240  46.230  1.00  0.00           H
ATOM   3306 HG22 ILE A 859      70.490  34.620  46.940  1.00  0.00           H
ATOM   3307 HG23 ILE A 859      69.010  34.260  47.790  1.00  0.00           H
ATOM   3308  CG1 ILE A 859      69.850  31.850  46.640  1.00  0.00           C
ATOM   3309 HG11 ILE A 859      69.510  31.000  46.010  1.00  0.00           H
ATOM   3310 HG12 ILE A 859      69.510  31.790  47.690  1.00  0.00           H
ATOM   3311  CD  ILE A 859      71.400  31.900  46.610  1.00  0.00           C
ATOM   3312  HD1 ILE A 859      71.900  32.140  45.640  1.00  0.00           H
ATOM   3313  HD2 ILE A 859      71.960  31.020  46.990  1.00  0.00           H
ATOM   3314  HD3 ILE A 859      71.700  32.800  47.200  1.00  0.00           H
ATOM   3315  C   ILE A 859      67.000  34.100  45.330  1.00  0.00           C
ATOM   3316  O   ILE A 859      66.380  34.660  46.200  1.00  0.00           O
ATOM   3317  N   SER A 860      67.060  34.680  44.110  1.00  0.00           N
ATOM   3318  HN  SER A 860      67.750  34.300  43.490  1.00  0.00           H
ATOM   3319  CA  SER A 860      66.420  35.910  43.740  1.00  0.00           C
ATOM   3320  HA  SER A 860      66.510  36.660  44.500  1.00  0.00           H
ATOM   3321  CB  SER A 860      66.960  36.480  42.460  1.00  0.00           C
ATOM   3322  HB1 SER A 860      66.950  35.660  41.700  1.00  0.00           H
ATOM   3323  HB2 SER A 860      68.030  36.750  42.550  1.00  0.00           H
ATOM   3324  OG  SER A 860      66.250  37.610  42.010  1.00  0.00           O
ATOM   3325  HG1 SER A 860      66.680  38.410  42.340  1.00  0.00           H
ATOM   3326  C   SER A 860      64.950  35.840  43.740  1.00  0.00           C
ATOM   3327  O   SER A 860      64.310  36.910  43.980  1.00  0.00           O
ATOM   3328  N   ASP A 861      64.330  34.690  43.440  1.00  0.00           N
ATOM   3329  HN  ASP A 861      64.990  34.110  42.960  1.00  0.00           H
ATOM   3330  CA  ASP A 861      62.900  34.300  43.510  1.00  0.00           C
ATOM   3331  HA  ASP A 861      62.390  35.220  43.230  1.00  0.00           H
ATOM   3332  CB  ASP A 861      62.550  33.130  42.580  1.00  0.00           C
ATOM   3333  HB1 ASP A 861      61.500  32.790  42.720  1.00  0.00           H
ATOM   3334  HB2 ASP A 861      63.180  32.250  42.790  1.00  0.00           H
ATOM   3335  CG  ASP A 861      62.750  33.520  41.070  1.00  0.00           C
ATOM   3336  OD1 ASP A 861      62.570  32.680  40.130  1.00  0.00           O
ATOM   3337  OD2 ASP A 861      62.850  34.750  40.830  1.00  0.00           O
ATOM   3338  C   ASP A 861      62.470  34.020  44.950  1.00  0.00           C
ATOM   3339  O   ASP A 861      61.590  34.590  45.480  1.00  0.00           O
ATOM   3340  N   PHE A 862      63.290  33.280  45.740  1.00  0.00           N
ATOM   3341  HN  PHE A 862      64.120  32.870  45.360  1.00  0.00           H
ATOM   3342  CA  PHE A 862      63.060  33.290  47.180  1.00  0.00           C
ATOM   3343  HA  PHE A 862      62.020  33.400  47.430  1.00  0.00           H
ATOM   3344  CB  PHE A 862      63.480  31.900  47.800  1.00  0.00           C
ATOM   3345  HB1 PHE A 862      63.510  31.860  48.910  1.00  0.00           H
ATOM   3346  HB2 PHE A 862      64.560  31.720  47.590  1.00  0.00           H
ATOM   3347  CG  PHE A 862      62.480  30.820  47.380  1.00  0.00           C
ATOM   3348  CD1 PHE A 862      62.500  30.250  46.090  1.00  0.00           C
ATOM   3349  HD1 PHE A 862      63.280  30.540  45.400  1.00  0.00           H
ATOM   3350  CE1 PHE A 862      61.540  29.320  45.740  1.00  0.00           C
ATOM   3351  HE1 PHE A 862      61.400  28.860  44.780  1.00  0.00           H
ATOM   3352  CZ  PHE A 862      60.620  28.890  46.700  1.00  0.00           C
ATOM   3353  HZ  PHE A 862      59.900  28.150  46.400  1.00  0.00           H
ATOM   3354  CD2 PHE A 862      61.570  30.350  48.390  1.00  0.00           C
ATOM   3355  HD2 PHE A 862      61.520  30.830  49.350  1.00  0.00           H
ATOM   3356  CE2 PHE A 862      60.600  29.450  47.960  1.00  0.00           C
ATOM   3357  HE2 PHE A 862      59.670  29.220  48.490  1.00  0.00           H
ATOM   3358  C   PHE A 862      63.890  34.320  48.010  1.00  0.00           C
ATOM   3359  O   PHE A 862      64.350  34.190  49.170  1.00  0.00           O
ATOM   3360  N   ALA A 863      64.070  35.550  47.490  1.00  0.00           N
ATOM   3361  HN  ALA A 863      63.560  35.790  46.680  1.00  0.00           H
ATOM   3362  CA  ALA A 863      64.910  36.570  48.160  1.00  0.00           C
ATOM   3363  HA  ALA A 863      65.910  36.150  48.210  1.00  0.00           H
ATOM   3364  CB  ALA A 863      64.760  37.850  47.230  1.00  0.00           C
ATOM   3365  HB1 ALA A 863      65.260  37.530  46.290  1.00  0.00           H
ATOM   3366  HB2 ALA A 863      65.270  38.730  47.690  1.00  0.00           H
ATOM   3367  HB3 ALA A 863      63.690  38.090  47.030  1.00  0.00           H
ATOM   3368  C   ALA A 863      64.430  37.010  49.510  1.00  0.00           C
ATOM   3369  O   ALA A 863      65.090  37.020  50.520  1.00  0.00           O
ATOM   3370  N   VAL A 864      63.120  37.330  49.580  1.00  0.00           N
ATOM   3371  HN  VAL A 864      62.530  37.240  48.790  1.00  0.00           H
ATOM   3372  CA  VAL A 864      62.470  37.840  50.780  1.00  0.00           C
ATOM   3373  HA  VAL A 864      63.240  38.510  51.100  1.00  0.00           H
ATOM   3374  CB  VAL A 864      61.140  38.630  50.640  1.00  0.00           C
ATOM   3375  HB  VAL A 864      60.290  37.950  50.370  1.00  0.00           H
ATOM   3376  CG1 VAL A 864      60.810  39.340  52.020  1.00  0.00           C
ATOM   3377 HG11 VAL A 864      61.720  39.670  52.550  1.00  0.00           H
ATOM   3378 HG12 VAL A 864      60.290  38.570  52.640  1.00  0.00           H
ATOM   3379 HG13 VAL A 864      60.130  40.180  51.780  1.00  0.00           H
ATOM   3380  CG2 VAL A 864      61.440  39.660  49.510  1.00  0.00           C
ATOM   3381 HG21 VAL A 864      61.570  39.100  48.560  1.00  0.00           H
ATOM   3382 HG22 VAL A 864      62.330  40.300  49.670  1.00  0.00           H
ATOM   3383 HG23 VAL A 864      60.600  40.370  49.370  1.00  0.00           H
ATOM   3384  C   VAL A 864      62.250  36.800  51.870  1.00  0.00           C
ATOM   3385  O   VAL A 864      62.500  37.010  53.040  1.00  0.00           O
ATOM   3386  N   PHE A 865      61.790  35.540  51.520  1.00  0.00           N
ATOM   3387  HN  PHE A 865      61.510  35.410  50.570  1.00  0.00           H
ATOM   3388  CA  PHE A 865      61.770  34.350  52.390  1.00  0.00           C
ATOM   3389  HA  PHE A 865      61.100  34.440  53.210  1.00  0.00           H
ATOM   3390  CB  PHE A 865      61.170  33.020  51.670  1.00  0.00           C
ATOM   3391  HB1 PHE A 865      61.740  33.000  50.710  1.00  0.00           H
ATOM   3392  HB2 PHE A 865      60.150  33.240  51.310  1.00  0.00           H
ATOM   3393  CG  PHE A 865      61.310  31.680  52.310  1.00  0.00           C
ATOM   3394  CD1 PHE A 865      60.350  31.380  53.290  1.00  0.00           C
ATOM   3395  HD1 PHE A 865      59.680  32.160  53.620  1.00  0.00           H
ATOM   3396  CE1 PHE A 865      60.350  30.230  54.060  1.00  0.00           C
ATOM   3397  HE1 PHE A 865      59.680  30.030  54.890  1.00  0.00           H
ATOM   3398  CZ  PHE A 865      61.330  29.300  53.800  1.00  0.00           C
ATOM   3399  HZ  PHE A 865      61.240  28.340  54.270  1.00  0.00           H
ATOM   3400  CD2 PHE A 865      62.240  30.650  51.980  1.00  0.00           C
ATOM   3401  HD2 PHE A 865      62.950  30.760  51.170  1.00  0.00           H
ATOM   3402  CE2 PHE A 865      62.270  29.460  52.750  1.00  0.00           C
ATOM   3403  HE2 PHE A 865      62.910  28.630  52.500  1.00  0.00           H
ATOM   3404  C   PHE A 865      63.150  34.020  52.990  1.00  0.00           C
ATOM   3405  O   PHE A 865      63.380  33.900  54.210  1.00  0.00           O
ATOM   3406  N   LEU A 866      64.170  33.960  52.170  1.00  0.00           N
ATOM   3407  HN  LEU A 866      64.050  34.160  51.200  1.00  0.00           H
ATOM   3408  CA  LEU A 866      65.570  33.810  52.570  1.00  0.00           C
ATOM   3409  HA  LEU A 866      65.590  32.890  53.130  1.00  0.00           H
ATOM   3410  CB  LEU A 866      66.470  33.680  51.340  1.00  0.00           C
ATOM   3411  HB1 LEU A 866      67.510  33.720  51.750  1.00  0.00           H
ATOM   3412  HB2 LEU A 866      66.380  34.470  50.560  1.00  0.00           H
ATOM   3413  CG  LEU A 866      66.400  32.250  50.740  1.00  0.00           C
ATOM   3414  HG  LEU A 866      65.350  32.110  50.420  1.00  0.00           H
ATOM   3415  CD1 LEU A 866      67.290  32.110  49.490  1.00  0.00           C
ATOM   3416 HD11 LEU A 866      68.390  32.180  49.540  1.00  0.00           H
ATOM   3417 HD12 LEU A 866      67.030  32.900  48.740  1.00  0.00           H
ATOM   3418 HD13 LEU A 866      67.230  31.110  49.010  1.00  0.00           H
ATOM   3419  CD2 LEU A 866      66.820  31.120  51.710  1.00  0.00           C
ATOM   3420 HD21 LEU A 866      66.180  31.080  52.620  1.00  0.00           H
ATOM   3421 HD22 LEU A 866      67.850  31.240  52.110  1.00  0.00           H
ATOM   3422 HD23 LEU A 866      66.710  30.160  51.170  1.00  0.00           H
ATOM   3423  C   LEU A 866      65.960  34.890  53.500  1.00  0.00           C
ATOM   3424  O   LEU A 866      66.670  34.740  54.480  1.00  0.00           O
ATOM   3425  N   THR A 867      65.530  36.120  53.230  1.00  0.00           N
ATOM   3426  HN  THR A 867      64.940  36.360  52.470  1.00  0.00           H
ATOM   3427  CA  THR A 867      65.810  37.260  54.110  1.00  0.00           C
ATOM   3428  HA  THR A 867      66.880  37.250  54.250  1.00  0.00           H
ATOM   3429  CB  THR A 867      65.540  38.620  53.530  1.00  0.00           C
ATOM   3430  HB  THR A 867      64.480  38.670  53.240  1.00  0.00           H
ATOM   3431  OG1 THR A 867      66.340  39.000  52.450  1.00  0.00           O
ATOM   3432  HG1 THR A 867      65.890  38.570  51.720  1.00  0.00           H
ATOM   3433  CG2 THR A 867      65.840  39.680  54.520  1.00  0.00           C
ATOM   3434 HG21 THR A 867      65.490  40.700  54.240  1.00  0.00           H
ATOM   3435 HG22 THR A 867      66.930  39.630  54.790  1.00  0.00           H
ATOM   3436 HG23 THR A 867      65.330  39.450  55.470  1.00  0.00           H
ATOM   3437  C   THR A 867      65.240  37.040  55.490  1.00  0.00           C
ATOM   3438  O   THR A 867      65.970  37.220  56.480  1.00  0.00           O
ATOM   3439  N   ILE A 868      63.960  36.710  55.550  1.00  0.00           N
ATOM   3440  HN  ILE A 868      63.420  36.710  54.710  1.00  0.00           H
ATOM   3441  CA  ILE A 868      63.300  36.310  56.730  1.00  0.00           C
ATOM   3442  HA  ILE A 868      63.260  37.220  57.320  1.00  0.00           H
ATOM   3443  CB  ILE A 868      61.810  35.940  56.510  1.00  0.00           C
ATOM   3444  HB  ILE A 868      61.700  35.130  55.750  1.00  0.00           H
ATOM   3445  CG2 ILE A 868      61.110  35.420  57.830  1.00  0.00           C
ATOM   3446 HG21 ILE A 868      61.590  34.500  58.230  1.00  0.00           H
ATOM   3447 HG22 ILE A 868      60.100  35.000  57.630  1.00  0.00           H
ATOM   3448 HG23 ILE A 868      61.160  36.140  58.660  1.00  0.00           H
ATOM   3449  CG1 ILE A 868      61.010  37.200  55.990  1.00  0.00           C
ATOM   3450 HG11 ILE A 868      61.630  37.680  55.200  1.00  0.00           H
ATOM   3451 HG12 ILE A 868      60.950  37.790  56.940  1.00  0.00           H
ATOM   3452  CD  ILE A 868      59.640  36.880  55.380  1.00  0.00           C
ATOM   3453  HD1 ILE A 868      59.580  36.490  54.340  1.00  0.00           H
ATOM   3454  HD2 ILE A 868      58.890  37.680  55.580  1.00  0.00           H
ATOM   3455  HD3 ILE A 868      59.140  36.080  55.980  1.00  0.00           H
ATOM   3456  C   ILE A 868      64.100  35.310  57.540  1.00  0.00           C
ATOM   3457  O   ILE A 868      64.440  35.530  58.730  1.00  0.00           O
ATOM   3458  N   VAL A 869      64.440  34.150  56.900  1.00  0.00           N
ATOM   3459  HN  VAL A 869      64.120  33.970  55.980  1.00  0.00           H
ATOM   3460  CA  VAL A 869      65.180  33.150  57.630  1.00  0.00           C
ATOM   3461  HA  VAL A 869      64.710  32.860  58.560  1.00  0.00           H
ATOM   3462  CB  VAL A 869      65.380  31.870  56.770  1.00  0.00           C
ATOM   3463  HB  VAL A 869      65.730  32.040  55.720  1.00  0.00           H
ATOM   3464  CG1 VAL A 869      66.360  30.960  57.530  1.00  0.00           C
ATOM   3465 HG11 VAL A 869      66.360  29.910  57.160  1.00  0.00           H
ATOM   3466 HG12 VAL A 869      66.190  31.000  58.630  1.00  0.00           H
ATOM   3467 HG13 VAL A 869      67.400  31.350  57.370  1.00  0.00           H
ATOM   3468  CG2 VAL A 869      64.030  31.240  56.740  1.00  0.00           C
ATOM   3469 HG21 VAL A 869      64.160  30.170  56.460  1.00  0.00           H
ATOM   3470 HG22 VAL A 869      63.380  31.670  55.960  1.00  0.00           H
ATOM   3471 HG23 VAL A 869      63.520  31.250  57.730  1.00  0.00           H
ATOM   3472  C   VAL A 869      66.450  33.670  58.190  1.00  0.00           C
ATOM   3473  O   VAL A 869      66.870  33.510  59.330  1.00  0.00           O
ATOM   3474  N   ILE A 870      67.270  34.310  57.340  1.00  0.00           N
ATOM   3475  HN  ILE A 870      67.050  34.540  56.400  1.00  0.00           H
ATOM   3476  CA  ILE A 870      68.630  34.840  57.690  1.00  0.00           C
ATOM   3477  HA  ILE A 870      69.150  33.990  58.120  1.00  0.00           H
ATOM   3478  CB  ILE A 870      69.550  35.380  56.540  1.00  0.00           C
ATOM   3479  HB  ILE A 870      68.950  36.170  56.020  1.00  0.00           H
ATOM   3480  CG2 ILE A 870      70.910  35.970  56.970  1.00  0.00           C
ATOM   3481 HG21 ILE A 870      70.800  36.920  57.530  1.00  0.00           H
ATOM   3482 HG22 ILE A 870      71.440  36.240  56.030  1.00  0.00           H
ATOM   3483 HG23 ILE A 870      71.470  35.280  57.620  1.00  0.00           H
ATOM   3484  CG1 ILE A 870      69.790  34.240  55.490  1.00  0.00           C
ATOM   3485 HG11 ILE A 870      70.350  34.600  54.610  1.00  0.00           H
ATOM   3486 HG12 ILE A 870      68.810  33.930  55.070  1.00  0.00           H
ATOM   3487  CD  ILE A 870      70.580  33.000  56.030  1.00  0.00           C
ATOM   3488  HD1 ILE A 870      71.540  33.250  56.530  1.00  0.00           H
ATOM   3489  HD2 ILE A 870      70.800  32.240  55.270  1.00  0.00           H
ATOM   3490  HD3 ILE A 870      69.920  32.440  56.730  1.00  0.00           H
ATOM   3491  C   ILE A 870      68.600  35.870  58.750  1.00  0.00           C
ATOM   3492  O   ILE A 870      69.320  35.850  59.780  1.00  0.00           O
ATOM   3493  N   MET A 871      67.640  36.810  58.730  1.00  0.00           N
ATOM   3494  HN  MET A 871      66.860  36.710  58.100  1.00  0.00           H
ATOM   3495  CA  MET A 871      67.480  37.830  59.700  1.00  0.00           C
ATOM   3496  HA  MET A 871      68.460  38.290  59.840  1.00  0.00           H
ATOM   3497  CB  MET A 871      66.650  38.970  59.220  1.00  0.00           C
ATOM   3498  HB1 MET A 871      66.350  39.690  60.000  1.00  0.00           H
ATOM   3499  HB2 MET A 871      65.770  38.460  58.770  1.00  0.00           H
ATOM   3500  CG  MET A 871      67.470  39.770  58.130  1.00  0.00           C
ATOM   3501  HG1 MET A 871      66.740  40.200  57.420  1.00  0.00           H
ATOM   3502  HG2 MET A 871      68.130  39.040  57.610  1.00  0.00           H
ATOM   3503  SD  MET A 871      68.540  41.130  58.660  1.00  0.00           S
ATOM   3504  CE  MET A 871      69.930  40.370  59.570  1.00  0.00           C
ATOM   3505  HE1 MET A 871      69.990  39.290  59.310  1.00  0.00           H
ATOM   3506  HE2 MET A 871      69.760  40.530  60.650  1.00  0.00           H
ATOM   3507  HE3 MET A 871      70.890  40.860  59.290  1.00  0.00           H
ATOM   3508  C   MET A 871      67.090  37.400  61.070  1.00  0.00           C
ATOM   3509  O   MET A 871      67.620  37.910  62.080  1.00  0.00           O
ATOM   3510  N   VAL A 872      66.180  36.480  61.300  1.00  0.00           N
ATOM   3511  HN  VAL A 872      65.610  36.100  60.580  1.00  0.00           H
ATOM   3512  CA  VAL A 872      65.880  35.880  62.550  1.00  0.00           C
ATOM   3513  HA  VAL A 872      65.630  36.720  63.170  1.00  0.00           H
ATOM   3514  CB  VAL A 872      64.810  34.780  62.420  1.00  0.00           C
ATOM   3515  HB  VAL A 872      65.050  34.010  61.650  1.00  0.00           H
ATOM   3516  CG1 VAL A 872      64.550  34.150  63.840  1.00  0.00           C
ATOM   3517 HG11 VAL A 872      64.400  34.910  64.640  1.00  0.00           H
ATOM   3518 HG12 VAL A 872      65.390  33.500  64.170  1.00  0.00           H
ATOM   3519 HG13 VAL A 872      63.660  33.490  63.810  1.00  0.00           H
ATOM   3520  CG2 VAL A 872      63.590  35.340  61.830  1.00  0.00           C
ATOM   3521 HG21 VAL A 872      62.980  35.740  62.670  1.00  0.00           H
ATOM   3522 HG22 VAL A 872      63.030  34.580  61.230  1.00  0.00           H
ATOM   3523 HG23 VAL A 872      63.600  36.140  61.050  1.00  0.00           H
ATOM   3524  C   VAL A 872      67.100  35.250  63.170  1.00  0.00           C
ATOM   3525  O   VAL A 872      67.370  35.510  64.310  1.00  0.00           O
ATOM   3526  N   THR A 873      67.800  34.470  62.360  1.00  0.00           N
ATOM   3527  HN  THR A 873      67.380  34.370  61.460  1.00  0.00           H
ATOM   3528  CA  THR A 873      69.010  33.710  62.630  1.00  0.00           C
ATOM   3529  HA  THR A 873      68.750  33.020  63.420  1.00  0.00           H
ATOM   3530  CB  THR A 873      69.560  32.950  61.440  1.00  0.00           C
ATOM   3531  HB  THR A 873      69.650  33.620  60.560  1.00  0.00           H
ATOM   3532  OG1 THR A 873      68.710  31.910  61.030  1.00  0.00           O
ATOM   3533  HG1 THR A 873      67.880  32.320  60.780  1.00  0.00           H
ATOM   3534  CG2 THR A 873      70.800  32.240  61.960  1.00  0.00           C
ATOM   3535 HG21 THR A 873      71.640  32.930  62.230  1.00  0.00           H
ATOM   3536 HG22 THR A 873      71.180  31.500  61.210  1.00  0.00           H
ATOM   3537 HG23 THR A 873      70.550  31.550  62.790  1.00  0.00           H
ATOM   3538  C   THR A 873      70.060  34.690  63.170  1.00  0.00           C
ATOM   3539  O   THR A 873      70.660  34.560  64.220  1.00  0.00           O
ATOM   3540  N   ILE A 874      70.330  35.800  62.420  1.00  0.00           N
ATOM   3541  HN  ILE A 874      69.960  35.840  61.500  1.00  0.00           H
ATOM   3542  CA  ILE A 874      71.190  36.870  62.890  1.00  0.00           C
ATOM   3543  HA  ILE A 874      72.160  36.470  63.130  1.00  0.00           H
ATOM   3544  CB  ILE A 874      71.400  37.950  61.840  1.00  0.00           C
ATOM   3545  HB  ILE A 874      70.410  38.380  61.580  1.00  0.00           H
ATOM   3546  CG2 ILE A 874      72.160  39.150  62.430  1.00  0.00           C
ATOM   3547 HG21 ILE A 874      72.630  39.700  61.580  1.00  0.00           H
ATOM   3548 HG22 ILE A 874      73.070  38.930  63.040  1.00  0.00           H
ATOM   3549 HG23 ILE A 874      71.560  39.900  62.970  1.00  0.00           H
ATOM   3550  CG1 ILE A 874      71.980  37.340  60.520  1.00  0.00           C
ATOM   3551 HG11 ILE A 874      71.700  38.080  59.740  1.00  0.00           H
ATOM   3552 HG12 ILE A 874      71.470  36.410  60.180  1.00  0.00           H
ATOM   3553  CD  ILE A 874      73.490  36.880  60.470  1.00  0.00           C
ATOM   3554  HD1 ILE A 874      73.640  36.000  61.120  1.00  0.00           H
ATOM   3555  HD2 ILE A 874      74.140  37.700  60.830  1.00  0.00           H
ATOM   3556  HD3 ILE A 874      73.740  36.550  59.450  1.00  0.00           H
ATOM   3557  C   ILE A 874      70.710  37.540  64.290  1.00  0.00           C
ATOM   3558  O   ILE A 874      71.560  37.700  65.190  1.00  0.00           O
ATOM   3559  N   ASP A 875      69.380  37.830  64.450  1.00  0.00           N
ATOM   3560  HN  ASP A 875      68.670  37.760  63.750  1.00  0.00           H
ATOM   3561  CA  ASP A 875      68.810  38.360  65.660  1.00  0.00           C
ATOM   3562  HA  ASP A 875      69.290  39.310  65.810  1.00  0.00           H
ATOM   3563  CB  ASP A 875      67.330  38.660  65.500  1.00  0.00           C
ATOM   3564  HB1 ASP A 875      66.590  37.840  65.410  1.00  0.00           H
ATOM   3565  HB2 ASP A 875      67.300  39.370  64.630  1.00  0.00           H
ATOM   3566  CG  ASP A 875      66.730  39.350  66.670  1.00  0.00           C
ATOM   3567  OD1 ASP A 875      67.060  40.550  66.960  1.00  0.00           O
ATOM   3568  OD2 ASP A 875      65.940  38.670  67.400  1.00  0.00           O
ATOM   3569  C   ASP A 875      69.070  37.460  66.840  1.00  0.00           C
ATOM   3570  O   ASP A 875      69.590  37.890  67.890  1.00  0.00           O
ATOM   3571  N   TYR A 876      68.880  36.150  66.580  1.00  0.00           N
ATOM   3572  HN  TYR A 876      68.280  35.970  65.800  1.00  0.00           H
ATOM   3573  CA  TYR A 876      69.390  35.100  67.430  1.00  0.00           C
ATOM   3574  HA  TYR A 876      68.990  35.130  68.430  1.00  0.00           H
ATOM   3575  CB  TYR A 876      68.850  33.650  66.920  1.00  0.00           C
ATOM   3576  HB1 TYR A 876      69.210  33.570  65.880  1.00  0.00           H
ATOM   3577  HB2 TYR A 876      67.760  33.660  67.040  1.00  0.00           H
ATOM   3578  CG  TYR A 876      69.480  32.630  67.780  1.00  0.00           C
ATOM   3579  CD1 TYR A 876      70.700  32.080  67.330  1.00  0.00           C
ATOM   3580  HD1 TYR A 876      71.120  32.340  66.360  1.00  0.00           H
ATOM   3581  CE1 TYR A 876      71.470  31.190  68.170  1.00  0.00           C
ATOM   3582  HE1 TYR A 876      72.410  30.790  67.810  1.00  0.00           H
ATOM   3583  CZ  TYR A 876      70.940  30.810  69.390  1.00  0.00           C
ATOM   3584  OH  TYR A 876      71.690  29.960  70.260  1.00  0.00           O
ATOM   3585  HH  TYR A 876      71.080  29.540  70.870  1.00  0.00           H
ATOM   3586  CD2 TYR A 876      69.000  32.250  69.070  1.00  0.00           C
ATOM   3587  HD2 TYR A 876      68.060  32.610  69.450  1.00  0.00           H
ATOM   3588  CE2 TYR A 876      69.790  31.400  69.840  1.00  0.00           C
ATOM   3589  HE2 TYR A 876      69.320  31.110  70.770  1.00  0.00           H
ATOM   3590  C   TYR A 876      70.880  35.130  67.720  1.00  0.00           C
ATOM   3591  O   TYR A 876      71.230  35.040  68.880  1.00  0.00           O
ATOM   3592  N   LEU A 877      71.830  35.300  66.770  1.00  0.00           N
ATOM   3593  HN  LEU A 877      71.590  35.200  65.820  1.00  0.00           H
ATOM   3594  CA  LEU A 877      73.290  35.460  67.080  1.00  0.00           C
ATOM   3595  HA  LEU A 877      73.650  34.710  67.760  1.00  0.00           H
ATOM   3596  CB  LEU A 877      74.040  35.370  65.750  1.00  0.00           C
ATOM   3597  HB1 LEU A 877      75.130  35.460  66.010  1.00  0.00           H
ATOM   3598  HB2 LEU A 877      73.930  36.340  65.220  1.00  0.00           H
ATOM   3599  CG  LEU A 877      74.030  34.030  64.990  1.00  0.00           C
ATOM   3600  HG  LEU A 877      72.990  33.810  64.700  1.00  0.00           H
ATOM   3601  CD1 LEU A 877      75.010  34.070  63.780  1.00  0.00           C
ATOM   3602 HD11 LEU A 877      75.180  33.090  63.310  1.00  0.00           H
ATOM   3603 HD12 LEU A 877      75.980  34.540  64.060  1.00  0.00           H
ATOM   3604 HD13 LEU A 877      74.650  34.810  63.030  1.00  0.00           H
ATOM   3605  CD2 LEU A 877      74.440  32.880  65.950  1.00  0.00           C
ATOM   3606 HD21 LEU A 877      73.700  32.570  66.730  1.00  0.00           H
ATOM   3607 HD22 LEU A 877      75.380  33.140  66.490  1.00  0.00           H
ATOM   3608 HD23 LEU A 877      74.670  32.030  65.280  1.00  0.00           H
ATOM   3609  C   LEU A 877      73.620  36.650  67.840  1.00  0.00           C
ATOM   3610  O   LEU A 877      74.550  36.620  68.670  1.00  0.00           O
ATOM   3611  N   VAL A 878      72.940  37.840  67.630  1.00  0.00           N
ATOM   3612  HN  VAL A 878      72.170  37.900  67.000  1.00  0.00           H
ATOM   3613  CA  VAL A 878      73.340  39.180  68.130  1.00  0.00           C
ATOM   3614  HA  VAL A 878      74.340  39.470  67.820  1.00  0.00           H
ATOM   3615  CB  VAL A 878      72.480  40.270  67.500  1.00  0.00           C
ATOM   3616  HB  VAL A 878      71.390  40.030  67.520  1.00  0.00           H
ATOM   3617  CG1 VAL A 878      72.710  41.670  68.200  1.00  0.00           C
ATOM   3618 HG11 VAL A 878      73.780  41.950  68.300  1.00  0.00           H
ATOM   3619 HG12 VAL A 878      72.170  41.520  69.160  1.00  0.00           H
ATOM   3620 HG13 VAL A 878      72.270  42.540  67.680  1.00  0.00           H
ATOM   3621  CG2 VAL A 878      72.810  40.510  66.060  1.00  0.00           C
ATOM   3622 HG21 VAL A 878      72.670  41.590  65.840  1.00  0.00           H
ATOM   3623 HG22 VAL A 878      72.270  39.820  65.370  1.00  0.00           H
ATOM   3624 HG23 VAL A 878      73.870  40.300  65.810  1.00  0.00           H
ATOM   3625  C   VAL A 878      73.150  39.200  69.660  1.00  0.00           C
ATOM   3626  O   VAL A 878      73.840  39.880  70.440  1.00  0.00           O
ATOM   3627  N   GLY A 879      72.170  38.320  70.110  1.00  0.00           N
ATOM   3628  HN  GLY A 879      71.620  37.800  69.450  1.00  0.00           H
ATOM   3629  CA  GLY A 879      71.900  38.090  71.500  1.00  0.00           C
ATOM   3630  HA1 GLY A 879      72.790  38.070  72.110  1.00  0.00           H
ATOM   3631  HA2 GLY A 879      71.360  37.160  71.580  1.00  0.00           H
ATOM   3632  C   GLY A 879      71.010  39.080  72.230  1.00  0.00           C
ATOM   3633  O   GLY A 879      70.840  39.030  73.460  1.00  0.00           O
ATOM   3634  N   VAL A 880      70.400  40.000  71.470  1.00  0.00           N
ATOM   3635  HN  VAL A 880      70.430  39.920  70.480  1.00  0.00           H
ATOM   3636  CA  VAL A 880      69.590  41.150  71.950  1.00  0.00           C
ATOM   3637  HA  VAL A 880      69.710  41.210  73.020  1.00  0.00           H
ATOM   3638  CB  VAL A 880      69.970  42.480  71.320  1.00  0.00           C
ATOM   3639  HB  VAL A 880      69.980  42.430  70.220  1.00  0.00           H
ATOM   3640  CG1 VAL A 880      68.920  43.650  71.740  1.00  0.00           C
ATOM   3641 HG11 VAL A 880      67.890  43.380  71.420  1.00  0.00           H
ATOM   3642 HG12 VAL A 880      69.230  44.510  71.100  1.00  0.00           H
ATOM   3643 HG13 VAL A 880      68.980  44.010  72.790  1.00  0.00           H
ATOM   3644  CG2 VAL A 880      71.470  42.890  71.740  1.00  0.00           C
ATOM   3645 HG21 VAL A 880      71.640  43.960  71.520  1.00  0.00           H
ATOM   3646 HG22 VAL A 880      72.200  42.210  71.250  1.00  0.00           H
ATOM   3647 HG23 VAL A 880      71.760  42.870  72.810  1.00  0.00           H
ATOM   3648  C   VAL A 880      68.220  40.830  71.550  1.00  0.00           C
ATOM   3649  O   VAL A 880      68.090  40.510  70.370  1.00  0.00           O
ATOM   3650  N   PRO A 881      67.060  40.860  72.280  1.00  0.00           N
ATOM   3651  CD  PRO A 881      67.060  41.100  73.760  1.00  0.00           C
ATOM   3652  HD1 PRO A 881      67.150  42.210  73.770  1.00  0.00           H
ATOM   3653  HD2 PRO A 881      67.890  40.520  74.220  1.00  0.00           H
ATOM   3654  CA  PRO A 881      65.800  40.190  71.840  1.00  0.00           C
ATOM   3655  HA  PRO A 881      66.030  39.400  71.150  1.00  0.00           H
ATOM   3656  CB  PRO A 881      65.210  39.720  73.200  1.00  0.00           C
ATOM   3657  HB1 PRO A 881      65.700  38.770  73.490  1.00  0.00           H
ATOM   3658  HB2 PRO A 881      64.110  39.590  73.220  1.00  0.00           H
ATOM   3659  CG  PRO A 881      65.690  40.680  74.270  1.00  0.00           C
ATOM   3660  HG1 PRO A 881      64.980  41.530  74.360  1.00  0.00           H
ATOM   3661  HG2 PRO A 881      65.710  40.240  75.290  1.00  0.00           H
ATOM   3662  C   PRO A 881      64.970  41.200  71.180  1.00  0.00           C
ATOM   3663  O   PRO A 881      64.160  41.920  71.870  1.00  0.00           O
ATOM   3664  N   SER A 882      65.120  41.380  69.850  1.00  0.00           N
ATOM   3665  HN  SER A 882      65.720  40.780  69.320  1.00  0.00           H
ATOM   3666  CA  SER A 882      64.340  42.390  69.100  1.00  0.00           C
ATOM   3667  HA  SER A 882      64.420  43.300  69.660  1.00  0.00           H
ATOM   3668  CB  SER A 882      64.960  42.770  67.700  1.00  0.00           C
ATOM   3669  HB1 SER A 882      65.990  43.070  67.990  1.00  0.00           H
ATOM   3670  HB2 SER A 882      64.490  43.680  67.280  1.00  0.00           H
ATOM   3671  OG  SER A 882      64.790  41.720  66.800  1.00  0.00           O
ATOM   3672  HG1 SER A 882      65.630  41.230  66.800  1.00  0.00           H
ATOM   3673  C   SER A 882      62.840  42.090  69.020  1.00  0.00           C
ATOM   3674  O   SER A 882      62.580  40.880  68.830  1.00  0.00           O
ATOM   3675  N   PRO A 883      61.820  42.980  69.080  1.00  0.00           N
ATOM   3676  CD  PRO A 883      61.850  44.450  69.220  1.00  0.00           C
ATOM   3677  HD1 PRO A 883      61.830  44.840  68.190  1.00  0.00           H
ATOM   3678  HD2 PRO A 883      62.640  44.760  69.940  1.00  0.00           H
ATOM   3679  CA  PRO A 883      60.390  42.580  69.140  1.00  0.00           C
ATOM   3680  HA  PRO A 883      60.260  42.100  70.100  1.00  0.00           H
ATOM   3681  CB  PRO A 883      59.560  43.780  69.180  1.00  0.00           C
ATOM   3682  HB1 PRO A 883      58.660  43.620  69.820  1.00  0.00           H
ATOM   3683  HB2 PRO A 883      59.080  44.010  68.210  1.00  0.00           H
ATOM   3684  CG  PRO A 883      60.470  44.860  69.830  1.00  0.00           C
ATOM   3685  HG1 PRO A 883      60.040  45.830  69.540  1.00  0.00           H
ATOM   3686  HG2 PRO A 883      60.550  44.640  70.920  1.00  0.00           H
ATOM   3687  C   PRO A 883      59.870  41.590  68.180  1.00  0.00           C
ATOM   3688  O   PRO A 883      60.120  41.840  67.030  1.00  0.00           O
ATOM   3689  N   LYS A 884      59.140  40.570  68.620  1.00  0.00           N
ATOM   3690  HN  LYS A 884      59.100  40.440  69.620  1.00  0.00           H
ATOM   3691  CA  LYS A 884      58.660  39.460  67.810  1.00  0.00           C
ATOM   3692  HA  LYS A 884      59.100  39.610  66.840  1.00  0.00           H
ATOM   3693  CB  LYS A 884      58.990  38.120  68.460  1.00  0.00           C
ATOM   3694  HB1 LYS A 884      58.480  37.260  67.950  1.00  0.00           H
ATOM   3695  HB2 LYS A 884      58.590  38.070  69.500  1.00  0.00           H
ATOM   3696  CG  LYS A 884      60.510  37.660  68.590  1.00  0.00           C
ATOM   3697  HG1 LYS A 884      60.590  36.650  69.070  1.00  0.00           H
ATOM   3698  HG2 LYS A 884      60.960  38.350  69.340  1.00  0.00           H
ATOM   3699  CD  LYS A 884      61.180  37.800  67.270  1.00  0.00           C
ATOM   3700  HD1 LYS A 884      61.030  38.860  66.980  1.00  0.00           H
ATOM   3701  HD2 LYS A 884      60.710  37.200  66.470  1.00  0.00           H
ATOM   3702  CE  LYS A 884      62.690  37.490  67.260  1.00  0.00           C
ATOM   3703  HE1 LYS A 884      63.030  37.570  66.200  1.00  0.00           H
ATOM   3704  HE2 LYS A 884      62.920  36.470  67.620  1.00  0.00           H
ATOM   3705  NZ  LYS A 884      63.400  38.510  68.020  1.00  0.00           N
ATOM   3706  HZ1 LYS A 884      62.920  39.420  67.980  1.00  0.00           H
ATOM   3707  HZ2 LYS A 884      64.420  38.680  67.830  1.00  0.00           H
ATOM   3708  HZ3 LYS A 884      63.280  38.170  69.000  1.00  0.00           H
ATOM   3709  C   LYS A 884      57.220  39.510  67.540  1.00  0.00           C
ATOM   3710  O   LYS A 884      56.510  39.980  68.460  1.00  0.00           O
ATOM   3711  N   LEU A 885      56.810  38.980  66.360  1.00  0.00           N
ATOM   3712  HN  LEU A 885      57.420  38.760  65.600  1.00  0.00           H
ATOM   3713  CA  LEU A 885      55.410  38.780  65.950  1.00  0.00           C
ATOM   3714  HA  LEU A 885      54.960  39.760  66.020  1.00  0.00           H
ATOM   3715  CB  LEU A 885      55.270  38.320  64.490  1.00  0.00           C
ATOM   3716  HB1 LEU A 885      55.660  37.280  64.550  1.00  0.00           H
ATOM   3717  HB2 LEU A 885      56.050  38.860  63.920  1.00  0.00           H
ATOM   3718  CG  LEU A 885      53.860  38.220  63.910  1.00  0.00           C
ATOM   3719  HG  LEU A 885      53.210  37.790  64.700  1.00  0.00           H
ATOM   3720  CD1 LEU A 885      53.390  39.500  63.360  1.00  0.00           C
ATOM   3721 HD11 LEU A 885      53.560  40.350  64.050  1.00  0.00           H
ATOM   3722 HD12 LEU A 885      52.310  39.350  63.150  1.00  0.00           H
ATOM   3723 HD13 LEU A 885      53.910  39.550  62.370  1.00  0.00           H
ATOM   3724  CD2 LEU A 885      53.900  37.200  62.730  1.00  0.00           C
ATOM   3725 HD21 LEU A 885      52.820  37.030  62.510  1.00  0.00           H
ATOM   3726 HD22 LEU A 885      54.310  36.210  63.000  1.00  0.00           H
ATOM   3727 HD23 LEU A 885      54.320  37.540  61.750  1.00  0.00           H
ATOM   3728  C   LEU A 885      54.650  38.060  66.970  1.00  0.00           C
ATOM   3729  O   LEU A 885      55.190  37.090  67.570  1.00  0.00           O
ATOM   3730  N   HSD A 886      53.460  38.510  67.310  1.00  0.00           N
ATOM   3731  HN  HSD A 886      53.150  39.370  66.930  1.00  0.00           H
ATOM   3732  CA  HSD A 886      52.390  37.710  67.930  1.00  0.00           C
ATOM   3733  HA  HSD A 886      52.800  36.870  68.470  1.00  0.00           H
ATOM   3734  CB  HSD A 886      51.550  38.570  68.900  1.00  0.00           C
ATOM   3735  HB1 HSD A 886      51.410  39.590  68.470  1.00  0.00           H
ATOM   3736  HB2 HSD A 886      52.080  38.600  69.870  1.00  0.00           H
ATOM   3737  ND1 HSD A 886      50.040  36.900  69.990  1.00  0.00           N
ATOM   3738  HD1 HSD A 886      50.750  36.390  70.470  1.00  0.00           H
ATOM   3739  CG  HSD A 886      50.270  38.050  69.230  1.00  0.00           C
ATOM   3740  CE1 HSD A 886      48.720  36.750  70.130  1.00  0.00           C
ATOM   3741  HE1 HSD A 886      48.330  35.920  70.720  1.00  0.00           H
ATOM   3742  NE2 HSD A 886      48.040  37.780  69.660  1.00  0.00           N
ATOM   3743  CD2 HSD A 886      49.040  38.540  69.040  1.00  0.00           C
ATOM   3744  HD2 HSD A 886      48.820  39.530  68.640  1.00  0.00           H
ATOM   3745  C   HSD A 886      51.420  37.110  66.900  1.00  0.00           C
ATOM   3746  O   HSD A 886      50.850  37.820  66.030  1.00  0.00           O
ATOM   3747  N   VAL A 887      51.220  35.760  66.920  1.00  0.00           N
ATOM   3748  HN  VAL A 887      51.760  35.250  67.580  1.00  0.00           H
ATOM   3749  CA  VAL A 887      50.170  35.070  66.120  1.00  0.00           C
ATOM   3750  HA  VAL A 887      49.700  35.770  65.450  1.00  0.00           H
ATOM   3751  CB  VAL A 887      50.890  33.940  65.270  1.00  0.00           C
ATOM   3752  HB  VAL A 887      51.470  33.470  66.080  1.00  0.00           H
ATOM   3753  CG1 VAL A 887      49.910  33.110  64.510  1.00  0.00           C
ATOM   3754 HG11 VAL A 887      50.310  32.300  63.860  1.00  0.00           H
ATOM   3755 HG12 VAL A 887      49.340  33.640  63.730  1.00  0.00           H
ATOM   3756 HG13 VAL A 887      49.130  32.710  65.200  1.00  0.00           H
ATOM   3757  CG2 VAL A 887      51.860  34.660  64.300  1.00  0.00           C
ATOM   3758 HG21 VAL A 887      52.150  34.000  63.460  1.00  0.00           H
ATOM   3759 HG22 VAL A 887      52.700  35.170  64.810  1.00  0.00           H
ATOM   3760 HG23 VAL A 887      51.300  35.520  63.890  1.00  0.00           H
ATOM   3761  C   VAL A 887      49.160  34.450  67.040  1.00  0.00           C
ATOM   3762  O   VAL A 887      49.670  33.890  68.060  1.00  0.00           O
ATOM   3763  N   PRO A 888      47.790  34.550  66.850  1.00  0.00           N
ATOM   3764  CD  PRO A 888      47.170  35.660  66.090  1.00  0.00           C
ATOM   3765  HD1 PRO A 888      47.290  35.420  65.020  1.00  0.00           H
ATOM   3766  HD2 PRO A 888      47.610  36.620  66.430  1.00  0.00           H
ATOM   3767  CA  PRO A 888      46.850  33.940  67.750  1.00  0.00           C
ATOM   3768  HA  PRO A 888      46.920  34.540  68.650  1.00  0.00           H
ATOM   3769  CB  PRO A 888      45.490  34.180  67.020  1.00  0.00           C
ATOM   3770  HB1 PRO A 888      44.540  34.140  67.610  1.00  0.00           H
ATOM   3771  HB2 PRO A 888      45.370  33.500  66.150  1.00  0.00           H
ATOM   3772  CG  PRO A 888      45.650  35.620  66.510  1.00  0.00           C
ATOM   3773  HG1 PRO A 888      44.910  35.760  65.700  1.00  0.00           H
ATOM   3774  HG2 PRO A 888      45.420  36.340  67.330  1.00  0.00           H
ATOM   3775  C   PRO A 888      47.150  32.450  68.210  1.00  0.00           C
ATOM   3776  O   PRO A 888      47.870  31.730  67.530  1.00  0.00           O
ATOM   3777  N   GLU A 889      46.690  32.160  69.480  1.00  0.00           N
ATOM   3778  HN  GLU A 889      46.090  32.770  69.980  1.00  0.00           H
ATOM   3779  CA  GLU A 889      47.020  30.890  70.130  1.00  0.00           C
ATOM   3780  HA  GLU A 889      47.650  30.310  69.480  1.00  0.00           H
ATOM   3781  CB  GLU A 889      47.860  31.130  71.440  1.00  0.00           C
ATOM   3782  HB1 GLU A 889      47.950  30.210  72.060  1.00  0.00           H
ATOM   3783  HB2 GLU A 889      47.310  31.940  71.960  1.00  0.00           H
ATOM   3784  CG  GLU A 889      49.390  31.580  71.010  1.00  0.00           C
ATOM   3785  HG1 GLU A 889      49.360  32.380  70.230  1.00  0.00           H
ATOM   3786  HG2 GLU A 889      49.830  30.620  70.680  1.00  0.00           H
ATOM   3787  CD  GLU A 889      50.220  32.040  72.150  1.00  0.00           C
ATOM   3788  OE1 GLU A 889      50.670  33.200  72.230  1.00  0.00           O
ATOM   3789  OE2 GLU A 889      50.540  31.250  73.070  1.00  0.00           O
ATOM   3790  C   GLU A 889      45.730  30.090  70.480  1.00  0.00           C
ATOM   3791  O   GLU A 889      45.850  29.100  71.180  1.00  0.00           O
ATOM   3792  N   LYS A 890      44.510  30.540  70.060  1.00  0.00           N
ATOM   3793  HN  LYS A 890      44.440  31.370  69.520  1.00  0.00           H
ATOM   3794  CA  LYS A 890      43.240  29.890  70.290  1.00  0.00           C
ATOM   3795  HA  LYS A 890      43.390  28.850  70.050  1.00  0.00           H
ATOM   3796  CB  LYS A 890      42.690  30.130  71.760  1.00  0.00           C
ATOM   3797  HB1 LYS A 890      43.210  29.400  72.430  1.00  0.00           H
ATOM   3798  HB2 LYS A 890      41.640  29.760  71.770  1.00  0.00           H
ATOM   3799  CG  LYS A 890      42.770  31.620  72.270  1.00  0.00           C
ATOM   3800  HG1 LYS A 890      42.380  32.270  71.470  1.00  0.00           H
ATOM   3801  HG2 LYS A 890      43.830  31.820  72.530  1.00  0.00           H
ATOM   3802  CD  LYS A 890      42.070  31.710  73.610  1.00  0.00           C
ATOM   3803  HD1 LYS A 890      42.790  31.200  74.280  1.00  0.00           H
ATOM   3804  HD2 LYS A 890      41.090  31.200  73.480  1.00  0.00           H
ATOM   3805  CE  LYS A 890      41.810  33.180  74.000  1.00  0.00           C
ATOM   3806  HE1 LYS A 890      41.070  33.740  73.380  1.00  0.00           H
ATOM   3807  HE2 LYS A 890      42.760  33.740  74.050  1.00  0.00           H
ATOM   3808  NZ  LYS A 890      41.190  33.310  75.380  1.00  0.00           N
ATOM   3809  HZ1 LYS A 890      40.160  33.410  75.290  1.00  0.00           H
ATOM   3810  HZ2 LYS A 890      41.610  34.040  76.000  1.00  0.00           H
ATOM   3811  HZ3 LYS A 890      41.350  32.380  75.830  1.00  0.00           H
ATOM   3812  C   LYS A 890      42.230  30.230  69.250  1.00  0.00           C
ATOM   3813  O   LYS A 890      42.340  31.270  68.510  1.00  0.00           O
ATOM   3814  N   PHE A 891      41.260  29.330  69.070  1.00  0.00           N
ATOM   3815  HN  PHE A 891      41.430  28.450  69.510  1.00  0.00           H
ATOM   3816  CA  PHE A 891      40.220  29.370  68.120  1.00  0.00           C
ATOM   3817  HA  PHE A 891      40.570  29.890  67.240  1.00  0.00           H
ATOM   3818  CB  PHE A 891      39.880  27.940  67.700  1.00  0.00           C
ATOM   3819  HB1 PHE A 891      39.710  27.270  68.560  1.00  0.00           H
ATOM   3820  HB2 PHE A 891      40.750  27.420  67.270  1.00  0.00           H
ATOM   3821  CG  PHE A 891      38.630  27.810  66.830  1.00  0.00           C
ATOM   3822  CD1 PHE A 891      37.430  27.310  67.400  1.00  0.00           C
ATOM   3823  HD1 PHE A 891      37.370  27.210  68.470  1.00  0.00           H
ATOM   3824  CE1 PHE A 891      36.280  27.440  66.630  1.00  0.00           C
ATOM   3825  HE1 PHE A 891      35.310  27.310  67.110  1.00  0.00           H
ATOM   3826  CZ  PHE A 891      36.330  27.800  65.270  1.00  0.00           C
ATOM   3827  HZ  PHE A 891      35.510  27.770  64.580  1.00  0.00           H
ATOM   3828  CD2 PHE A 891      38.730  27.980  65.430  1.00  0.00           C
ATOM   3829  HD2 PHE A 891      39.720  28.060  65.020  1.00  0.00           H
ATOM   3830  CE2 PHE A 891      37.610  28.070  64.650  1.00  0.00           C
ATOM   3831  HE2 PHE A 891      37.740  28.260  63.600  1.00  0.00           H
ATOM   3832  C   PHE A 891      39.010  30.190  68.560  1.00  0.00           C
ATOM   3833  O   PHE A 891      38.300  30.840  67.740  1.00  0.00           O
ATOM   3834  N   GLU A 892      38.740  30.240  69.920  1.00  0.00           N
ATOM   3835  HN  GLU A 892      39.230  29.600  70.500  1.00  0.00           H
ATOM   3836  CA  GLU A 892      37.780  31.080  70.540  1.00  0.00           C
ATOM   3837  HA  GLU A 892      36.770  31.010  70.160  1.00  0.00           H
ATOM   3838  CB  GLU A 892      37.670  30.690  72.020  1.00  0.00           C
ATOM   3839  HB1 GLU A 892      38.590  31.000  72.570  1.00  0.00           H
ATOM   3840  HB2 GLU A 892      37.540  29.590  72.040  1.00  0.00           H
ATOM   3841  CG  GLU A 892      36.430  31.220  72.780  1.00  0.00           C
ATOM   3842  HG1 GLU A 892      35.530  30.870  72.230  1.00  0.00           H
ATOM   3843  HG2 GLU A 892      36.500  32.310  72.930  1.00  0.00           H
ATOM   3844  CD  GLU A 892      36.280  30.670  74.210  1.00  0.00           C
ATOM   3845  OE1 GLU A 892      37.060  31.120  75.140  1.00  0.00           O
ATOM   3846  OE2 GLU A 892      35.270  29.890  74.460  1.00  0.00           O
ATOM   3847  C   GLU A 892      38.210  32.510  70.470  1.00  0.00           C
ATOM   3848  O   GLU A 892      39.390  32.760  70.770  1.00  0.00           O
ATOM   3849  N   PRO A 893      37.390  33.590  70.080  1.00  0.00           N
ATOM   3850  CD  PRO A 893      36.120  33.390  69.360  1.00  0.00           C
ATOM   3851  HD1 PRO A 893      35.360  33.150  70.130  1.00  0.00           H
ATOM   3852  HD2 PRO A 893      36.220  32.550  68.650  1.00  0.00           H
ATOM   3853  CA  PRO A 893      37.800  35.040  70.110  1.00  0.00           C
ATOM   3854  HA  PRO A 893      38.680  35.220  69.500  1.00  0.00           H
ATOM   3855  CB  PRO A 893      36.540  35.770  69.590  1.00  0.00           C
ATOM   3856  HB1 PRO A 893      36.970  36.620  69.020  1.00  0.00           H
ATOM   3857  HB2 PRO A 893      35.780  35.910  70.380  1.00  0.00           H
ATOM   3858  CG  PRO A 893      35.930  34.720  68.660  1.00  0.00           C
ATOM   3859  HG1 PRO A 893      34.880  34.860  68.370  1.00  0.00           H
ATOM   3860  HG2 PRO A 893      36.670  34.710  67.830  1.00  0.00           H
ATOM   3861  C   PRO A 893      38.140  35.330  71.530  1.00  0.00           C
ATOM   3862  O   PRO A 893      37.660  34.640  72.480  1.00  0.00           O
ATOM   3863  N   THR A 894      39.080  36.250  71.740  1.00  0.00           N
ATOM   3864  HN  THR A 894      39.410  36.740  70.930  1.00  0.00           H
ATOM   3865  CA  THR A 894      39.530  36.790  73.070  1.00  0.00           C
ATOM   3866  HA  THR A 894      39.800  35.880  73.580  1.00  0.00           H
ATOM   3867  CB  THR A 894      40.710  37.640  72.870  1.00  0.00           C
ATOM   3868  HB  THR A 894      41.140  38.090  73.800  1.00  0.00           H
ATOM   3869  OG1 THR A 894      40.400  38.660  71.890  1.00  0.00           O
ATOM   3870  HG1 THR A 894      39.870  39.280  72.390  1.00  0.00           H
ATOM   3871  CG2 THR A 894      41.890  36.960  72.210  1.00  0.00           C
ATOM   3872 HG21 THR A 894      42.830  37.540  72.320  1.00  0.00           H
ATOM   3873 HG22 THR A 894      41.720  36.940  71.120  1.00  0.00           H
ATOM   3874 HG23 THR A 894      42.070  35.920  72.560  1.00  0.00           H
ATOM   3875  C   THR A 894      38.480  37.540  73.830  1.00  0.00           C
ATOM   3876  O   THR A 894      38.570  37.610  75.040  1.00  0.00           O
ATOM   3877  N   HSD A 895      37.510  38.260  73.230  1.00  0.00           N
ATOM   3878  HN  HSD A 895      37.650  38.550  72.290  1.00  0.00           H
ATOM   3879  CA  HSD A 895      36.620  39.010  74.120  1.00  0.00           C
ATOM   3880  HA  HSD A 895      37.230  39.610  74.770  1.00  0.00           H
ATOM   3881  CB  HSD A 895      35.760  39.990  73.200  1.00  0.00           C
ATOM   3882  HB1 HSD A 895      35.050  39.310  72.680  1.00  0.00           H
ATOM   3883  HB2 HSD A 895      36.290  40.440  72.340  1.00  0.00           H
ATOM   3884  ND1 HSD A 895      35.220  41.730  74.940  1.00  0.00           N
ATOM   3885  HD1 HSD A 895      36.090  42.140  75.200  1.00  0.00           H
ATOM   3886  CG  HSD A 895      34.820  40.840  74.010  1.00  0.00           C
ATOM   3887  CE1 HSD A 895      34.130  42.200  75.630  1.00  0.00           C
ATOM   3888  HE1 HSD A 895      34.180  43.040  76.320  1.00  0.00           H
ATOM   3889  NE2 HSD A 895      33.020  41.710  75.040  1.00  0.00           N
ATOM   3890  CD2 HSD A 895      33.450  40.900  74.060  1.00  0.00           C
ATOM   3891  HD2 HSD A 895      32.730  40.370  73.450  1.00  0.00           H
ATOM   3892  C   HSD A 895      35.630  38.250  74.980  1.00  0.00           C
ATOM   3893  O   HSD A 895      35.010  37.340  74.430  1.00  0.00           O
ATOM   3894  N   PRO A 896      35.300  38.470  76.220  1.00  0.00           N
ATOM   3895  CD  PRO A 896      36.170  39.180  77.130  1.00  0.00           C
ATOM   3896  HD1 PRO A 896      35.690  40.140  77.370  1.00  0.00           H
ATOM   3897  HD2 PRO A 896      37.260  39.310  76.930  1.00  0.00           H
ATOM   3898  CA  PRO A 896      34.550  37.500  77.000  1.00  0.00           C
ATOM   3899  HA  PRO A 896      35.070  36.570  76.880  1.00  0.00           H
ATOM   3900  CB  PRO A 896      34.690  37.990  78.470  1.00  0.00           C
ATOM   3901  HB1 PRO A 896      34.610  37.120  79.160  1.00  0.00           H
ATOM   3902  HB2 PRO A 896      33.960  38.770  78.760  1.00  0.00           H
ATOM   3903  CG  PRO A 896      36.090  38.510  78.500  1.00  0.00           C
ATOM   3904  HG1 PRO A 896      36.300  39.240  79.300  1.00  0.00           H
ATOM   3905  HG2 PRO A 896      36.800  37.670  78.610  1.00  0.00           H
ATOM   3906  C   PRO A 896      33.130  37.300  76.540  1.00  0.00           C
ATOM   3907  O   PRO A 896      32.670  36.170  76.450  1.00  0.00           O
ATOM   3908  N   GLU A 897      32.340  38.440  76.300  1.00  0.00           N
ATOM   3909  HN  GLU A 897      32.730  39.360  76.300  1.00  0.00           H
ATOM   3910  CA  GLU A 897      30.950  38.320  75.990  1.00  0.00           C
ATOM   3911  HA  GLU A 897      30.580  37.360  76.300  1.00  0.00           H
ATOM   3912  CB  GLU A 897      30.120  39.350  76.830  1.00  0.00           C
ATOM   3913  HB1 GLU A 897      29.060  39.030  76.830  1.00  0.00           H
ATOM   3914  HB2 GLU A 897      30.250  40.340  76.340  1.00  0.00           H
ATOM   3915  CG  GLU A 897      30.510  39.330  78.380  1.00  0.00           C
ATOM   3916  HG1 GLU A 897      31.590  39.510  78.560  1.00  0.00           H
ATOM   3917  HG2 GLU A 897      30.320  38.340  78.840  1.00  0.00           H
ATOM   3918  CD  GLU A 897      29.730  40.320  79.220  1.00  0.00           C
ATOM   3919  OE1 GLU A 897      28.800  39.940  79.980  1.00  0.00           O
ATOM   3920  OE2 GLU A 897      30.110  41.520  79.140  1.00  0.00           O
ATOM   3921  C   GLU A 897      30.520  38.270  74.540  1.00  0.00           C
ATOM   3922  O   GLU A 897      29.340  38.370  74.200  1.00  0.00           O
ATOM   3923  N   ARG A 898      31.430  38.020  73.630  1.00  0.00           N
ATOM   3924  HN  ARG A 898      32.380  37.980  73.930  1.00  0.00           H
ATOM   3925  CA  ARG A 898      31.140  37.610  72.260  1.00  0.00           C
ATOM   3926  HA  ARG A 898      30.690  38.440  71.740  1.00  0.00           H
ATOM   3927  CB  ARG A 898      32.520  37.220  71.680  1.00  0.00           C
ATOM   3928  HB1 ARG A 898      33.060  36.510  72.350  1.00  0.00           H
ATOM   3929  HB2 ARG A 898      33.200  38.090  71.820  1.00  0.00           H
ATOM   3930  CG  ARG A 898      32.650  36.620  70.260  1.00  0.00           C
ATOM   3931  HG1 ARG A 898      32.270  35.580  70.270  1.00  0.00           H
ATOM   3932  HG2 ARG A 898      33.740  36.630  70.040  1.00  0.00           H
ATOM   3933  CD  ARG A 898      31.930  37.380  69.180  1.00  0.00           C
ATOM   3934  HD1 ARG A 898      32.040  38.470  69.310  1.00  0.00           H
ATOM   3935  HD2 ARG A 898      30.860  37.090  69.310  1.00  0.00           H
ATOM   3936  NE  ARG A 898      32.510  36.990  67.810  1.00  0.00           N
ATOM   3937  HE  ARG A 898      33.370  37.430  67.540  1.00  0.00           H
ATOM   3938  CZ  ARG A 898      31.960  36.290  66.880  1.00  0.00           C
ATOM   3939  NH1 ARG A 898      30.950  35.430  67.080  1.00  0.00           N
ATOM   3940 HH11 ARG A 898      30.660  35.220  68.010  1.00  0.00           H
ATOM   3941 HH12 ARG A 898      30.670  34.890  66.290  1.00  0.00           H
ATOM   3942  NH2 ARG A 898      32.390  36.400  65.600  1.00  0.00           N
ATOM   3943 HH21 ARG A 898      33.110  37.060  65.420  1.00  0.00           H
ATOM   3944 HH22 ARG A 898      31.760  36.120  64.870  1.00  0.00           H
ATOM   3945  C   ARG A 898      30.210  36.470  72.180  1.00  0.00           C
ATOM   3946  O   ARG A 898      30.400  35.510  72.940  1.00  0.00           O
ATOM   3947  N   GLY A 899      29.210  36.570  71.280  1.00  0.00           N
ATOM   3948  HN  GLY A 899      29.070  37.420  70.790  1.00  0.00           H
ATOM   3949  CA  GLY A 899      28.330  35.360  71.000  1.00  0.00           C
ATOM   3950  HA1 GLY A 899      27.490  35.580  70.360  1.00  0.00           H
ATOM   3951  HA2 GLY A 899      28.000  34.980  71.950  1.00  0.00           H
ATOM   3952  C   GLY A 899      29.070  34.290  70.390  1.00  0.00           C
ATOM   3953  O   GLY A 899      29.970  34.460  69.590  1.00  0.00           O
ATOM   3954  N   TRP A 900      28.800  33.010  70.690  1.00  0.00           N
ATOM   3955  HN  TRP A 900      28.100  32.760  71.360  1.00  0.00           H
ATOM   3956  CA  TRP A 900      29.560  31.890  70.200  1.00  0.00           C
ATOM   3957  HA  TRP A 900      30.610  32.150  70.100  1.00  0.00           H
ATOM   3958  CB  TRP A 900      29.380  30.620  71.120  1.00  0.00           C
ATOM   3959  HB1 TRP A 900      28.300  30.480  71.360  1.00  0.00           H
ATOM   3960  HB2 TRP A 900      29.950  30.890  72.030  1.00  0.00           H
ATOM   3961  CG  TRP A 900      29.830  29.230  70.710  1.00  0.00           C
ATOM   3962  CD1 TRP A 900      29.100  28.150  70.250  1.00  0.00           C
ATOM   3963  HD1 TRP A 900      28.060  28.170  69.990  1.00  0.00           H
ATOM   3964  NE1 TRP A 900      30.000  27.190  69.880  1.00  0.00           N
ATOM   3965  HE1 TRP A 900      29.800  26.340  69.450  1.00  0.00           H
ATOM   3966  CE2 TRP A 900      31.280  27.490  70.210  1.00  0.00           C
ATOM   3967  CD2 TRP A 900      31.230  28.820  70.750  1.00  0.00           C
ATOM   3968  CE3 TRP A 900      32.470  29.380  71.060  1.00  0.00           C
ATOM   3969  HE3 TRP A 900      32.470  30.390  71.450  1.00  0.00           H
ATOM   3970  CZ3 TRP A 900      33.660  28.670  70.820  1.00  0.00           C
ATOM   3971  HZ3 TRP A 900      34.620  29.110  71.070  1.00  0.00           H
ATOM   3972  CZ2 TRP A 900      32.450  26.770  69.920  1.00  0.00           C
ATOM   3973  HZ2 TRP A 900      32.420  25.760  69.530  1.00  0.00           H
ATOM   3974  CH2 TRP A 900      33.680  27.410  70.280  1.00  0.00           C
ATOM   3975  HH2 TRP A 900      34.600  26.880  70.080  1.00  0.00           H
ATOM   3976  C   TRP A 900      29.140  31.630  68.780  1.00  0.00           C
ATOM   3977  O   TRP A 900      27.980  31.510  68.420  1.00  0.00           O
ATOM   3978  N   ILE A 901      30.150  31.690  67.930  1.00  0.00           N
ATOM   3979  HN  ILE A 901      31.030  31.770  68.370  1.00  0.00           H
ATOM   3980  CA  ILE A 901      30.080  31.630  66.480  1.00  0.00           C
ATOM   3981  HA  ILE A 901      31.150  31.700  66.330  1.00  0.00           H
ATOM   3982  CB  ILE A 901      29.690  30.250  65.850  1.00  0.00           C
ATOM   3983  HB  ILE A 901      28.590  30.080  65.920  1.00  0.00           H
ATOM   3984  CG2 ILE A 901      29.930  30.180  64.360  1.00  0.00           C
ATOM   3985 HG21 ILE A 901      30.210  29.150  64.040  1.00  0.00           H
ATOM   3986 HG22 ILE A 901      30.840  30.750  64.090  1.00  0.00           H
ATOM   3987 HG23 ILE A 901      29.030  30.630  63.880  1.00  0.00           H
ATOM   3988  CG1 ILE A 901      30.380  29.020  66.510  1.00  0.00           C
ATOM   3989 HG11 ILE A 901      30.060  28.100  65.970  1.00  0.00           H
ATOM   3990 HG12 ILE A 901      30.010  28.910  67.560  1.00  0.00           H
ATOM   3991  CD  ILE A 901      31.840  29.160  66.550  1.00  0.00           C
ATOM   3992  HD1 ILE A 901      32.310  29.060  65.540  1.00  0.00           H
ATOM   3993  HD2 ILE A 901      32.340  28.480  67.270  1.00  0.00           H
ATOM   3994  HD3 ILE A 901      32.180  30.110  67.010  1.00  0.00           H
ATOM   3995  C   ILE A 901      29.530  32.870  65.800  1.00  0.00           C
ATOM   3996  O   ILE A 901      30.220  33.660  65.130  1.00  0.00           O
ATOM   3997  N   ILE A 902      28.250  33.050  65.980  1.00  0.00           N
ATOM   3998  HN  ILE A 902      27.750  32.560  66.670  1.00  0.00           H
ATOM   3999  CA  ILE A 902      27.460  34.120  65.290  1.00  0.00           C
ATOM   4000  HA  ILE A 902      28.050  34.500  64.480  1.00  0.00           H
ATOM   4001  CB  ILE A 902      26.210  33.560  64.510  1.00  0.00           C
ATOM   4002  HB  ILE A 902      25.830  34.450  63.970  1.00  0.00           H
ATOM   4003  CG2 ILE A 902      26.720  32.510  63.430  1.00  0.00           C
ATOM   4004 HG21 ILE A 902      27.130  31.580  63.900  1.00  0.00           H
ATOM   4005 HG22 ILE A 902      27.650  32.930  62.970  1.00  0.00           H
ATOM   4006 HG23 ILE A 902      25.950  32.160  62.710  1.00  0.00           H
ATOM   4007  CG1 ILE A 902      25.140  32.970  65.370  1.00  0.00           C
ATOM   4008 HG11 ILE A 902      24.820  33.670  66.160  1.00  0.00           H
ATOM   4009 HG12 ILE A 902      25.650  32.120  65.890  1.00  0.00           H
ATOM   4010  CD  ILE A 902      23.830  32.500  64.680  1.00  0.00           C
ATOM   4011  HD1 ILE A 902      23.160  31.880  65.290  1.00  0.00           H
ATOM   4012  HD2 ILE A 902      24.050  31.890  63.760  1.00  0.00           H
ATOM   4013  HD3 ILE A 902      23.270  33.380  64.320  1.00  0.00           H
ATOM   4014  C   ILE A 902      27.010  35.330  66.170  1.00  0.00           C
ATOM   4015  O   ILE A 902      26.620  35.180  67.320  1.00  0.00           O
ATOM   4016  N   SER A 903      27.140  36.530  65.580  1.00  0.00           N
ATOM   4017  HN  SER A 903      27.390  36.560  64.620  1.00  0.00           H
ATOM   4018  CA  SER A 903      26.850  37.830  66.140  1.00  0.00           C
ATOM   4019  HA  SER A 903      27.480  37.930  67.010  1.00  0.00           H
ATOM   4020  CB  SER A 903      27.160  39.070  65.150  1.00  0.00           C
ATOM   4021  HB1 SER A 903      26.560  39.060  64.220  1.00  0.00           H
ATOM   4022  HB2 SER A 903      28.210  38.860  64.820  1.00  0.00           H
ATOM   4023  OG  SER A 903      27.210  40.370  65.770  1.00  0.00           O
ATOM   4024  HG1 SER A 903      26.330  40.760  65.750  1.00  0.00           H
ATOM   4025  C   SER A 903      25.360  38.060  66.510  1.00  0.00           C
ATOM   4026  O   SER A 903      24.480  37.470  65.900  1.00  0.00           O
ATOM   4027  N   PRO A 904      25.070  38.980  67.470  1.00  0.00           N
ATOM   4028  CD  PRO A 904      26.070  39.380  68.530  1.00  0.00           C
ATOM   4029  HD1 PRO A 904      26.790  40.070  68.070  1.00  0.00           H
ATOM   4030  HD2 PRO A 904      26.450  38.470  69.060  1.00  0.00           H
ATOM   4031  CA  PRO A 904      23.800  39.650  67.630  1.00  0.00           C
ATOM   4032  HA  PRO A 904      23.100  38.950  68.070  1.00  0.00           H
ATOM   4033  CB  PRO A 904      24.060  40.760  68.680  1.00  0.00           C
ATOM   4034  HB1 PRO A 904      23.220  40.890  69.400  1.00  0.00           H
ATOM   4035  HB2 PRO A 904      24.220  41.760  68.250  1.00  0.00           H
ATOM   4036  CG  PRO A 904      25.280  40.220  69.470  1.00  0.00           C
ATOM   4037  HG1 PRO A 904      25.940  41.010  69.890  1.00  0.00           H
ATOM   4038  HG2 PRO A 904      25.080  39.630  70.390  1.00  0.00           H
ATOM   4039  C   PRO A 904      23.200  40.240  66.370  1.00  0.00           C
ATOM   4040  O   PRO A 904      23.870  40.590  65.390  1.00  0.00           O
ATOM   4041  N   LEU A 905      21.880  40.300  66.410  1.00  0.00           N
ATOM   4042  HN  LEU A 905      21.430  40.030  67.270  1.00  0.00           H
ATOM   4043  CA  LEU A 905      21.050  40.680  65.300  1.00  0.00           C
ATOM   4044  HA  LEU A 905      21.190  41.740  65.150  1.00  0.00           H
ATOM   4045  CB  LEU A 905      21.190  39.760  64.020  1.00  0.00           C
ATOM   4046  HB1 LEU A 905      20.940  38.750  64.390  1.00  0.00           H
ATOM   4047  HB2 LEU A 905      22.220  39.690  63.620  1.00  0.00           H
ATOM   4048  CG  LEU A 905      20.200  40.190  62.920  1.00  0.00           C
ATOM   4049  HG  LEU A 905      19.140  40.070  63.250  1.00  0.00           H
ATOM   4050  CD1 LEU A 905      20.470  41.610  62.440  1.00  0.00           C
ATOM   4051 HD11 LEU A 905      21.390  41.640  61.830  1.00  0.00           H
ATOM   4052 HD12 LEU A 905      20.670  42.350  63.240  1.00  0.00           H
ATOM   4053 HD13 LEU A 905      19.540  41.920  61.920  1.00  0.00           H
ATOM   4054  CD2 LEU A 905      20.390  39.190  61.760  1.00  0.00           C
ATOM   4055 HD21 LEU A 905      20.400  38.190  62.230  1.00  0.00           H
ATOM   4056 HD22 LEU A 905      21.370  39.240  61.240  1.00  0.00           H
ATOM   4057 HD23 LEU A 905      19.560  39.060  61.020  1.00  0.00           H
ATOM   4058  C   LEU A 905      19.590  40.520  65.890  1.00  0.00           C
ATOM   4059  O   LEU A 905      19.010  39.470  66.050  1.00  0.00           O
ATOM   4060  N   GLY A 906      19.030  41.680  66.270  1.00  0.00           N
ATOM   4061  HN  GLY A 906      19.700  42.420  66.330  1.00  0.00           H
ATOM   4062  CA  GLY A 906      17.660  41.790  66.660  1.00  0.00           C
ATOM   4063  HA1 GLY A 906      17.200  40.820  66.760  1.00  0.00           H
ATOM   4064  HA2 GLY A 906      17.200  42.480  65.950  1.00  0.00           H
ATOM   4065  C   GLY A 906      17.430  42.550  67.890  1.00  0.00           C
ATOM   4066  O   GLY A 906      16.300  42.570  68.440  1.00  0.00           O
ATOM   4067  N   ASP A 907      18.500  43.160  68.420  1.00  0.00           N
ATOM   4068  HN  ASP A 907      19.400  43.050  67.980  1.00  0.00           H
ATOM   4069  CA  ASP A 907      18.570  43.830  69.670  1.00  0.00           C
ATOM   4070  HA  ASP A 907      17.780  43.300  70.180  1.00  0.00           H
ATOM   4071  CB  ASP A 907      19.770  43.540  70.560  1.00  0.00           C
ATOM   4072  HB1 ASP A 907      19.750  44.130  71.500  1.00  0.00           H
ATOM   4073  HB2 ASP A 907      20.690  43.810  69.990  1.00  0.00           H
ATOM   4074  CG  ASP A 907      19.860  42.080  70.950  1.00  0.00           C
ATOM   4075  OD1 ASP A 907      21.020  41.560  70.980  1.00  0.00           O
ATOM   4076  OD2 ASP A 907      18.900  41.380  71.290  1.00  0.00           O
ATOM   4077  C   ASP A 907      18.030  45.250  69.610  1.00  0.00           C
ATOM   4078  O   ASP A 907      18.220  46.180  70.390  1.00  0.00           O
ATOM   4079  N   ASN A 908      17.190  45.530  68.540  1.00  0.00           N
ATOM   4080  HN  ASN A 908      16.690  44.780  68.120  1.00  0.00           H
ATOM   4081  CA  ASN A 908      16.740  46.840  68.180  1.00  0.00           C
ATOM   4082  HA  ASN A 908      17.010  47.540  68.960  1.00  0.00           H
ATOM   4083  CB  ASN A 908      17.430  47.160  66.840  1.00  0.00           C
ATOM   4084  HB1 ASN A 908      16.950  48.040  66.370  1.00  0.00           H
ATOM   4085  HB2 ASN A 908      17.210  46.320  66.140  1.00  0.00           H
ATOM   4086  CG  ASN A 908      18.970  47.160  66.980  1.00  0.00           C
ATOM   4087  OD1 ASN A 908      19.680  46.250  66.550  1.00  0.00           O
ATOM   4088  ND2 ASN A 908      19.480  48.260  67.580  1.00  0.00           N
ATOM   4089 HD21 ASN A 908      20.480  48.270  67.500  1.00  0.00           H
ATOM   4090 HD22 ASN A 908      18.950  48.910  68.120  1.00  0.00           H
ATOM   4091  C   ASN A 908      15.200  46.800  67.870  1.00  0.00           C
ATOM   4092  O   ASN A 908      14.820  45.750  67.330  1.00  0.00           O
ATOM   4093  N   PRO A 909      14.360  47.680  68.190  1.00  0.00           N
ATOM   4094  CD  PRO A 909      14.710  48.700  69.240  1.00  0.00           C
ATOM   4095  HD1 PRO A 909      15.530  49.390  68.930  1.00  0.00           H
ATOM   4096  HD2 PRO A 909      15.060  48.330  70.210  1.00  0.00           H
ATOM   4097  CA  PRO A 909      13.140  47.900  67.410  1.00  0.00           C
ATOM   4098  HA  PRO A 909      12.550  47.090  67.810  1.00  0.00           H
ATOM   4099  CB  PRO A 909      12.730  49.340  67.990  1.00  0.00           C
ATOM   4100  HB1 PRO A 909      11.640  49.440  68.200  1.00  0.00           H
ATOM   4101  HB2 PRO A 909      13.190  50.150  67.390  1.00  0.00           H
ATOM   4102  CG  PRO A 909      13.360  49.530  69.400  1.00  0.00           C
ATOM   4103  HG1 PRO A 909      13.410  50.630  69.520  1.00  0.00           H
ATOM   4104  HG2 PRO A 909      12.710  49.120  70.190  1.00  0.00           H
ATOM   4105  C   PRO A 909      13.120  47.760  65.860  1.00  0.00           C
ATOM   4106  O   PRO A 909      14.180  48.010  65.280  1.00  0.00           O
ATOM   4107  N   TRP A 910      11.930  47.480  65.270  1.00  0.00           N
ATOM   4108  HN  TRP A 910      11.090  47.570  65.800  1.00  0.00           H
ATOM   4109  CA  TRP A 910      11.680  47.380  63.870  1.00  0.00           C
ATOM   4110  HA  TRP A 910      12.460  46.820  63.370  1.00  0.00           H
ATOM   4111  CB  TRP A 910      10.280  46.760  63.450  1.00  0.00           C
ATOM   4112  HB1 TRP A 910      10.320  45.710  63.790  1.00  0.00           H
ATOM   4113  HB2 TRP A 910      10.340  46.710  62.350  1.00  0.00           H
ATOM   4114  CG  TRP A 910       8.940  47.370  63.740  1.00  0.00           C
ATOM   4115  CD1 TRP A 910       7.970  47.110  64.700  1.00  0.00           C
ATOM   4116  HD1 TRP A 910       8.120  46.430  65.530  1.00  0.00           H
ATOM   4117  NE1 TRP A 910       6.930  47.980  64.530  1.00  0.00           N
ATOM   4118  HE1 TRP A 910       6.570  48.480  65.280  1.00  0.00           H
ATOM   4119  CE2 TRP A 910       7.120  48.680  63.330  1.00  0.00           C
ATOM   4120  CD2 TRP A 910       8.350  48.290  62.790  1.00  0.00           C
ATOM   4121  CE3 TRP A 910       8.790  48.830  61.550  1.00  0.00           C
ATOM   4122  HE3 TRP A 910       9.580  48.290  61.060  1.00  0.00           H
ATOM   4123  CZ3 TRP A 910       7.950  49.730  60.960  1.00  0.00           C
ATOM   4124  HZ3 TRP A 910       8.300  50.040  59.990  1.00  0.00           H
ATOM   4125  CZ2 TRP A 910       6.260  49.510  62.560  1.00  0.00           C
ATOM   4126  HZ2 TRP A 910       5.280  49.710  62.950  1.00  0.00           H
ATOM   4127  CH2 TRP A 910       6.650  49.990  61.350  1.00  0.00           C
ATOM   4128  HH2 TRP A 910       5.990  50.630  60.770  1.00  0.00           H
ATOM   4129  C   TRP A 910      11.970  48.660  63.030  1.00  0.00           C
ATOM   4130  O   TRP A 910      12.540  48.590  61.910  1.00  0.00           O
ATOM   4131  N   TRP A 911      11.700  49.830  63.540  1.00  0.00           N
ATOM   4132  HN  TRP A 911      11.300  49.990  64.440  1.00  0.00           H
ATOM   4133  CA  TRP A 911      11.910  51.100  62.830  1.00  0.00           C
ATOM   4134  HA  TRP A 911      11.680  51.090  61.780  1.00  0.00           H
ATOM   4135  CB  TRP A 911      10.980  52.130  63.560  1.00  0.00           C
ATOM   4136  HB1 TRP A 911      11.060  52.130  64.670  1.00  0.00           H
ATOM   4137  HB2 TRP A 911       9.970  51.650  63.530  1.00  0.00           H
ATOM   4138  CG  TRP A 911      10.960  53.580  63.040  1.00  0.00           C
ATOM   4139  CD1 TRP A 911      11.700  54.630  63.510  1.00  0.00           C
ATOM   4140  HD1 TRP A 911      12.190  54.580  64.470  1.00  0.00           H
ATOM   4141  NE1 TRP A 911      11.380  55.760  62.840  1.00  0.00           N
ATOM   4142  HE1 TRP A 911      11.900  56.580  62.940  1.00  0.00           H
ATOM   4143  CE2 TRP A 911      10.550  55.400  61.750  1.00  0.00           C
ATOM   4144  CD2 TRP A 911      10.200  54.010  61.940  1.00  0.00           C
ATOM   4145  CE3 TRP A 911       9.310  53.380  61.060  1.00  0.00           C
ATOM   4146  HE3 TRP A 911       9.130  52.310  61.140  1.00  0.00           H
ATOM   4147  CZ3 TRP A 911       8.720  54.130  60.080  1.00  0.00           C
ATOM   4148  HZ3 TRP A 911       8.030  53.700  59.380  1.00  0.00           H
ATOM   4149  CZ2 TRP A 911      10.100  56.080  60.660  1.00  0.00           C
ATOM   4150  HZ2 TRP A 911      10.390  57.110  60.590  1.00  0.00           H
ATOM   4151  CH2 TRP A 911       9.140  55.450  59.900  1.00  0.00           C
ATOM   4152  HH2 TRP A 911       8.650  56.010  59.110  1.00  0.00           H
ATOM   4153  C   TRP A 911      13.370  51.520  62.750  1.00  0.00           C
ATOM   4154  O   TRP A 911      13.900  51.870  61.720  1.00  0.00           O
ATOM   4155  N   THR A 912      14.010  51.240  63.860  1.00  0.00           N
ATOM   4156  HN  THR A 912      13.440  50.870  64.590  1.00  0.00           H
ATOM   4157  CA  THR A 912      15.480  51.370  63.970  1.00  0.00           C
ATOM   4158  HA  THR A 912      15.640  52.410  63.770  1.00  0.00           H
ATOM   4159  CB  THR A 912      16.050  51.190  65.400  1.00  0.00           C
ATOM   4160  HB  THR A 912      15.540  50.310  65.850  1.00  0.00           H
ATOM   4161  OG1 THR A 912      15.790  52.360  66.110  1.00  0.00           O
ATOM   4162  HG1 THR A 912      14.840  52.480  66.160  1.00  0.00           H
ATOM   4163  CG2 THR A 912      17.580  50.970  65.690  1.00  0.00           C
ATOM   4164 HG21 THR A 912      17.910  51.380  66.670  1.00  0.00           H
ATOM   4165 HG22 THR A 912      18.140  51.590  64.970  1.00  0.00           H
ATOM   4166 HG23 THR A 912      17.930  49.930  65.540  1.00  0.00           H
ATOM   4167  C   THR A 912      16.190  50.550  62.890  1.00  0.00           C
ATOM   4168  O   THR A 912      17.110  51.000  62.230  1.00  0.00           O
ATOM   4169  N   LEU A 913      15.840  49.200  62.750  1.00  0.00           N
ATOM   4170  HN  LEU A 913      15.090  48.860  63.310  1.00  0.00           H
ATOM   4171  CA  LEU A 913      16.380  48.450  61.610  1.00  0.00           C
ATOM   4172  HA  LEU A 913      17.450  48.500  61.780  1.00  0.00           H
ATOM   4173  CB  LEU A 913      16.150  46.950  61.670  1.00  0.00           C
ATOM   4174  HB1 LEU A 913      16.600  46.440  60.800  1.00  0.00           H
ATOM   4175  HB2 LEU A 913      15.030  46.920  61.690  1.00  0.00           H
ATOM   4176  CG  LEU A 913      16.540  46.370  63.080  1.00  0.00           C
ATOM   4177  HG  LEU A 913      16.110  46.850  63.970  1.00  0.00           H
ATOM   4178  CD1 LEU A 913      16.040  44.810  63.070  1.00  0.00           C
ATOM   4179 HD11 LEU A 913      16.450  44.300  62.180  1.00  0.00           H
ATOM   4180 HD12 LEU A 913      14.940  44.690  63.060  1.00  0.00           H
ATOM   4181 HD13 LEU A 913      16.450  44.450  64.050  1.00  0.00           H
ATOM   4182  CD2 LEU A 913      18.020  46.440  63.330  1.00  0.00           C
ATOM   4183 HD21 LEU A 913      18.370  47.500  63.250  1.00  0.00           H
ATOM   4184 HD22 LEU A 913      18.540  45.760  62.630  1.00  0.00           H
ATOM   4185 HD23 LEU A 913      18.320  46.130  64.360  1.00  0.00           H
ATOM   4186  C   LEU A 913      16.220  49.000  60.170  1.00  0.00           C
ATOM   4187  O   LEU A 913      17.180  49.060  59.430  1.00  0.00           O
ATOM   4188  N   LEU A 914      15.090  49.630  59.870  1.00  0.00           N
ATOM   4189  HN  LEU A 914      14.250  49.670  60.390  1.00  0.00           H
ATOM   4190  CA  LEU A 914      14.980  50.390  58.590  1.00  0.00           C
ATOM   4191  HA  LEU A 914      15.090  49.590  57.880  1.00  0.00           H
ATOM   4192  CB  LEU A 914      13.500  50.880  58.250  1.00  0.00           C
ATOM   4193  HB1 LEU A 914      13.460  51.310  57.220  1.00  0.00           H
ATOM   4194  HB2 LEU A 914      13.230  51.620  59.040  1.00  0.00           H
ATOM   4195  CG  LEU A 914      12.380  49.780  58.360  1.00  0.00           C
ATOM   4196  HG  LEU A 914      12.550  49.310  59.340  1.00  0.00           H
ATOM   4197  CD1 LEU A 914      11.010  50.270  58.420  1.00  0.00           C
ATOM   4198 HD11 LEU A 914      10.410  49.510  58.970  1.00  0.00           H
ATOM   4199 HD12 LEU A 914      10.550  50.380  57.420  1.00  0.00           H
ATOM   4200 HD13 LEU A 914      10.890  51.290  58.860  1.00  0.00           H
ATOM   4201  CD2 LEU A 914      12.530  48.740  57.260  1.00  0.00           C
ATOM   4202 HD21 LEU A 914      12.160  49.150  56.300  1.00  0.00           H
ATOM   4203 HD22 LEU A 914      11.920  47.820  57.440  1.00  0.00           H
ATOM   4204 HD23 LEU A 914      13.580  48.430  57.120  1.00  0.00           H
ATOM   4205  C   LEU A 914      15.870  51.570  58.470  1.00  0.00           C
ATOM   4206  O   LEU A 914      16.630  51.690  57.510  1.00  0.00           O
ATOM   4207  N   ILE A 915      15.940  52.360  59.520  1.00  0.00           N
ATOM   4208  HN  ILE A 915      15.420  52.230  60.360  1.00  0.00           H
ATOM   4209  CA  ILE A 915      16.840  53.540  59.660  1.00  0.00           C
ATOM   4210  HA  ILE A 915      16.610  54.230  58.850  1.00  0.00           H
ATOM   4211  CB  ILE A 915      16.650  54.270  60.970  1.00  0.00           C
ATOM   4212  HB  ILE A 915      16.840  53.390  61.630  1.00  0.00           H
ATOM   4213  CG2 ILE A 915      17.660  55.420  61.250  1.00  0.00           C
ATOM   4214 HG21 ILE A 915      17.870  55.950  60.300  1.00  0.00           H
ATOM   4215 HG22 ILE A 915      18.650  55.000  61.550  1.00  0.00           H
ATOM   4216 HG23 ILE A 915      17.290  56.120  62.030  1.00  0.00           H
ATOM   4217  CG1 ILE A 915      15.240  54.730  61.300  1.00  0.00           C
ATOM   4218 HG11 ILE A 915      15.080  54.720  62.390  1.00  0.00           H
ATOM   4219 HG12 ILE A 915      14.500  54.020  60.870  1.00  0.00           H
ATOM   4220  CD  ILE A 915      14.820  56.120  60.760  1.00  0.00           C
ATOM   4221  HD1 ILE A 915      15.170  56.210  59.700  1.00  0.00           H
ATOM   4222  HD2 ILE A 915      15.170  56.970  61.380  1.00  0.00           H
ATOM   4223  HD3 ILE A 915      13.710  56.120  60.710  1.00  0.00           H
ATOM   4224  C   ILE A 915      18.280  53.120  59.420  1.00  0.00           C
ATOM   4225  O   ILE A 915      18.960  53.760  58.620  1.00  0.00           O
ATOM   4226  N   ALA A 916      18.830  52.000  59.980  1.00  0.00           N
ATOM   4227  HN  ALA A 916      18.250  51.360  60.480  1.00  0.00           H
ATOM   4228  CA  ALA A 916      20.190  51.460  59.750  1.00  0.00           C
ATOM   4229  HA  ALA A 916      20.790  52.160  60.320  1.00  0.00           H
ATOM   4230  CB  ALA A 916      20.330  50.030  60.370  1.00  0.00           C
ATOM   4231  HB1 ALA A 916      21.390  49.680  60.310  1.00  0.00           H
ATOM   4232  HB2 ALA A 916      19.850  49.190  59.840  1.00  0.00           H
ATOM   4233  HB3 ALA A 916      19.980  50.090  61.420  1.00  0.00           H
ATOM   4234  C   ALA A 916      20.770  51.310  58.330  1.00  0.00           C
ATOM   4235  O   ALA A 916      21.980  51.140  58.060  1.00  0.00           O
ATOM   4236  N   ALA A 917      19.830  51.310  57.300  1.00  0.00           N
ATOM   4237  HN  ALA A 917      18.860  51.430  57.490  1.00  0.00           H
ATOM   4238  CA  ALA A 917      20.050  51.310  55.910  1.00  0.00           C
ATOM   4239  HA  ALA A 917      20.680  50.510  55.540  1.00  0.00           H
ATOM   4240  CB  ALA A 917      18.700  51.020  55.270  1.00  0.00           C
ATOM   4241  HB1 ALA A 917      18.210  50.180  55.800  1.00  0.00           H
ATOM   4242  HB2 ALA A 917      18.980  50.820  54.210  1.00  0.00           H
ATOM   4243  HB3 ALA A 917      18.040  51.910  55.190  1.00  0.00           H
ATOM   4244  C   ALA A 917      20.650  52.590  55.370  1.00  0.00           C
ATOM   4245  O   ALA A 917      21.400  52.680  54.420  1.00  0.00           O
ATOM   4246  N   ILE A 918      20.350  53.700  56.070  1.00  0.00           N
ATOM   4247  HN  ILE A 918      19.760  53.630  56.870  1.00  0.00           H
ATOM   4248  CA  ILE A 918      20.890  55.000  55.820  1.00  0.00           C
ATOM   4249  HA  ILE A 918      20.750  55.280  54.790  1.00  0.00           H
ATOM   4250  CB  ILE A 918      20.030  56.050  56.550  1.00  0.00           C
ATOM   4251  HB  ILE A 918      20.110  55.810  57.630  1.00  0.00           H
ATOM   4252  CG2 ILE A 918      20.590  57.470  56.390  1.00  0.00           C
ATOM   4253 HG21 ILE A 918      21.570  57.560  56.890  1.00  0.00           H
ATOM   4254 HG22 ILE A 918      19.880  58.120  56.960  1.00  0.00           H
ATOM   4255 HG23 ILE A 918      20.610  57.760  55.320  1.00  0.00           H
ATOM   4256  CG1 ILE A 918      18.500  55.860  56.340  1.00  0.00           C
ATOM   4257 HG11 ILE A 918      18.210  54.860  56.720  1.00  0.00           H
ATOM   4258 HG12 ILE A 918      18.420  55.780  55.240  1.00  0.00           H
ATOM   4259  CD  ILE A 918      17.630  56.930  57.000  1.00  0.00           C
ATOM   4260  HD1 ILE A 918      17.860  57.060  58.070  1.00  0.00           H
ATOM   4261  HD2 ILE A 918      16.540  56.690  56.960  1.00  0.00           H
ATOM   4262  HD3 ILE A 918      17.670  57.940  56.540  1.00  0.00           H
ATOM   4263  C   ILE A 918      22.370  55.250  55.990  1.00  0.00           C
ATOM   4264  O   ILE A 918      23.050  55.790  55.130  1.00  0.00           O
ATOM   4265  N   PRO A 919      23.110  54.850  57.030  1.00  0.00           N
ATOM   4266  CD  PRO A 919      22.520  54.620  58.390  1.00  0.00           C
ATOM   4267  HD1 PRO A 919      21.580  54.020  58.450  1.00  0.00           H
ATOM   4268  HD2 PRO A 919      22.340  55.610  58.880  1.00  0.00           H
ATOM   4269  CA  PRO A 919      24.590  54.790  57.090  1.00  0.00           C
ATOM   4270  HA  PRO A 919      25.030  55.700  56.740  1.00  0.00           H
ATOM   4271  CB  PRO A 919      24.870  54.540  58.600  1.00  0.00           C
ATOM   4272  HB1 PRO A 919      25.190  55.480  59.100  1.00  0.00           H
ATOM   4273  HB2 PRO A 919      25.670  53.780  58.770  1.00  0.00           H
ATOM   4274  CG  PRO A 919      23.580  53.930  59.190  1.00  0.00           C
ATOM   4275  HG1 PRO A 919      23.530  52.820  59.090  1.00  0.00           H
ATOM   4276  HG2 PRO A 919      23.380  54.160  60.250  1.00  0.00           H
ATOM   4277  C   PRO A 919      25.120  53.660  56.240  1.00  0.00           C
ATOM   4278  O   PRO A 919      26.280  53.670  55.890  1.00  0.00           O
ATOM   4279  N   ALA A 920      24.290  52.690  55.840  1.00  0.00           N
ATOM   4280  HN  ALA A 920      23.320  52.730  56.090  1.00  0.00           H
ATOM   4281  CA  ALA A 920      24.770  51.560  54.940  1.00  0.00           C
ATOM   4282  HA  ALA A 920      25.740  51.190  55.200  1.00  0.00           H
ATOM   4283  CB  ALA A 920      23.880  50.370  54.900  1.00  0.00           C
ATOM   4284  HB1 ALA A 920      23.840  49.950  55.930  1.00  0.00           H
ATOM   4285  HB2 ALA A 920      24.310  49.590  54.240  1.00  0.00           H
ATOM   4286  HB3 ALA A 920      22.900  50.740  54.530  1.00  0.00           H
ATOM   4287  C   ALA A 920      24.920  52.150  53.540  1.00  0.00           C
ATOM   4288  O   ALA A 920      25.830  51.800  52.760  1.00  0.00           O
ATOM   4289  N   LEU A 921      24.200  53.220  53.120  1.00  0.00           N
ATOM   4290  HN  LEU A 921      23.390  53.560  53.600  1.00  0.00           H
ATOM   4291  CA  LEU A 921      24.500  53.920  51.860  1.00  0.00           C
ATOM   4292  HA  LEU A 921      24.410  53.170  51.090  1.00  0.00           H
ATOM   4293  CB  LEU A 921      23.430  54.930  51.610  1.00  0.00           C
ATOM   4294  HB1 LEU A 921      23.650  55.540  50.700  1.00  0.00           H
ATOM   4295  HB2 LEU A 921      23.390  55.660  52.450  1.00  0.00           H
ATOM   4296  CG  LEU A 921      22.010  54.380  51.440  1.00  0.00           C
ATOM   4297  HG  LEU A 921      21.940  53.590  52.230  1.00  0.00           H
ATOM   4298  CD1 LEU A 921      21.020  55.500  51.750  1.00  0.00           C
ATOM   4299 HD11 LEU A 921      21.300  56.470  51.290  1.00  0.00           H
ATOM   4300 HD12 LEU A 921      20.890  55.640  52.850  1.00  0.00           H
ATOM   4301 HD13 LEU A 921      20.030  55.230  51.330  1.00  0.00           H
ATOM   4302  CD2 LEU A 921      21.730  53.660  50.120  1.00  0.00           C
ATOM   4303 HD21 LEU A 921      22.030  54.380  49.330  1.00  0.00           H
ATOM   4304 HD22 LEU A 921      20.660  53.360  50.060  1.00  0.00           H
ATOM   4305 HD23 LEU A 921      22.330  52.760  49.840  1.00  0.00           H
ATOM   4306  C   LEU A 921      25.900  54.420  51.800  1.00  0.00           C
ATOM   4307  O   LEU A 921      26.540  54.310  50.760  1.00  0.00           O
ATOM   4308  N   LEU A 922      26.360  55.090  52.830  1.00  0.00           N
ATOM   4309  HN  LEU A 922      25.820  55.140  53.680  1.00  0.00           H
ATOM   4310  CA  LEU A 922      27.690  55.570  52.930  1.00  0.00           C
ATOM   4311  HA  LEU A 922      27.890  56.300  52.160  1.00  0.00           H
ATOM   4312  CB  LEU A 922      27.770  56.280  54.270  1.00  0.00           C
ATOM   4313  HB1 LEU A 922      27.360  55.720  55.130  1.00  0.00           H
ATOM   4314  HB2 LEU A 922      27.000  57.060  54.100  1.00  0.00           H
ATOM   4315  CG  LEU A 922      29.060  57.070  54.530  1.00  0.00           C
ATOM   4316  HG  LEU A 922      29.930  56.460  54.220  1.00  0.00           H
ATOM   4317  CD1 LEU A 922      29.190  58.410  53.760  1.00  0.00           C
ATOM   4318 HD11 LEU A 922      28.840  58.460  52.710  1.00  0.00           H
ATOM   4319 HD12 LEU A 922      30.240  58.760  53.740  1.00  0.00           H
ATOM   4320 HD13 LEU A 922      28.600  59.180  54.310  1.00  0.00           H
ATOM   4321  CD2 LEU A 922      29.150  57.390  55.980  1.00  0.00           C
ATOM   4322 HD21 LEU A 922      30.020  58.030  56.300  1.00  0.00           H
ATOM   4323 HD22 LEU A 922      28.940  56.480  56.560  1.00  0.00           H
ATOM   4324 HD23 LEU A 922      28.330  58.060  56.300  1.00  0.00           H
ATOM   4325  C   LEU A 922      28.770  54.480  52.870  1.00  0.00           C
ATOM   4326  O   LEU A 922      29.700  54.690  52.100  1.00  0.00           O
ATOM   4327  N   CYS A 923      28.610  53.400  53.670  1.00  0.00           N
ATOM   4328  HN  CYS A 923      27.940  53.300  54.410  1.00  0.00           H
ATOM   4329  CA  CYS A 923      29.630  52.360  53.710  1.00  0.00           C
ATOM   4330  HA  CYS A 923      30.610  52.800  53.790  1.00  0.00           H
ATOM   4331  CB  CYS A 923      29.320  51.410  54.940  1.00  0.00           C
ATOM   4332  HB1 CYS A 923      28.220  51.300  55.020  1.00  0.00           H
ATOM   4333  HB2 CYS A 923      29.600  51.980  55.850  1.00  0.00           H
ATOM   4334  SG  CYS A 923      30.160  49.810  55.050  1.00  0.00           S
ATOM   4335  HG1 CYS A 923      29.150  49.030  55.440  1.00  0.00           H
ATOM   4336  C   CYS A 923      29.730  51.570  52.400  1.00  0.00           C
ATOM   4337  O   CYS A 923      30.770  51.160  51.950  1.00  0.00           O
ATOM   4338  N   THR A 924      28.580  51.370  51.680  1.00  0.00           N
ATOM   4339  HN  THR A 924      27.720  51.720  52.040  1.00  0.00           H
ATOM   4340  CA  THR A 924      28.530  50.690  50.360  1.00  0.00           C
ATOM   4341  HA  THR A 924      28.890  49.680  50.460  1.00  0.00           H
ATOM   4342  CB  THR A 924      27.110  50.650  49.780  1.00  0.00           C
ATOM   4343  HB  THR A 924      26.780  51.720  49.800  1.00  0.00           H
ATOM   4344  OG1 THR A 924      26.290  49.770  50.510  1.00  0.00           O
ATOM   4345  HG1 THR A 924      25.980  50.290  51.250  1.00  0.00           H
ATOM   4346  CG2 THR A 924      27.060  50.180  48.290  1.00  0.00           C
ATOM   4347 HG21 THR A 924      27.680  49.280  48.180  1.00  0.00           H
ATOM   4348 HG22 THR A 924      27.500  50.890  47.560  1.00  0.00           H
ATOM   4349 HG23 THR A 924      26.030  50.000  47.890  1.00  0.00           H
ATOM   4350  C   THR A 924      29.450  51.480  49.320  1.00  0.00           C
ATOM   4351  O   THR A 924      30.260  50.820  48.670  1.00  0.00           O
ATOM   4352  N   ILE A 925      29.460  52.810  49.370  1.00  0.00           N
ATOM   4353  HN  ILE A 925      28.760  53.210  49.970  1.00  0.00           H
ATOM   4354  CA  ILE A 925      30.490  53.630  48.680  1.00  0.00           C
ATOM   4355  HA  ILE A 925      30.500  53.290  47.650  1.00  0.00           H
ATOM   4356  CB  ILE A 925      30.090  55.140  48.790  1.00  0.00           C
ATOM   4357  HB  ILE A 925      29.500  55.340  49.710  1.00  0.00           H
ATOM   4358  CG2 ILE A 925      31.240  56.110  48.760  1.00  0.00           C
ATOM   4359 HG21 ILE A 925      31.000  57.190  48.760  1.00  0.00           H
ATOM   4360 HG22 ILE A 925      31.750  55.900  47.790  1.00  0.00           H
ATOM   4361 HG23 ILE A 925      31.930  55.930  49.620  1.00  0.00           H
ATOM   4362  CG1 ILE A 925      29.000  55.320  47.680  1.00  0.00           C
ATOM   4363 HG11 ILE A 925      28.190  54.580  47.820  1.00  0.00           H
ATOM   4364 HG12 ILE A 925      29.530  55.220  46.700  1.00  0.00           H
ATOM   4365  CD  ILE A 925      28.340  56.690  47.760  1.00  0.00           C
ATOM   4366  HD1 ILE A 925      28.960  57.590  47.920  1.00  0.00           H
ATOM   4367  HD2 ILE A 925      27.610  56.610  48.590  1.00  0.00           H
ATOM   4368  HD3 ILE A 925      27.630  56.820  46.920  1.00  0.00           H
ATOM   4369  C   ILE A 925      31.940  53.360  49.130  1.00  0.00           C
ATOM   4370  O   ILE A 925      32.880  53.230  48.330  1.00  0.00           O
ATOM   4371  N   LEU A 926      32.190  53.300  50.470  1.00  0.00           N
ATOM   4372  HN  LEU A 926      31.450  53.320  51.130  1.00  0.00           H
ATOM   4373  CA  LEU A 926      33.510  53.180  51.130  1.00  0.00           C
ATOM   4374  HA  LEU A 926      34.070  54.060  50.840  1.00  0.00           H
ATOM   4375  CB  LEU A 926      33.440  53.120  52.700  1.00  0.00           C
ATOM   4376  HB1 LEU A 926      34.420  52.910  53.180  1.00  0.00           H
ATOM   4377  HB2 LEU A 926      32.820  52.270  53.040  1.00  0.00           H
ATOM   4378  CG  LEU A 926      32.890  54.510  53.280  1.00  0.00           C
ATOM   4379  HG  LEU A 926      31.860  54.780  52.960  1.00  0.00           H
ATOM   4380  CD1 LEU A 926      32.770  54.460  54.830  1.00  0.00           C
ATOM   4381 HD11 LEU A 926      33.830  54.200  55.090  1.00  0.00           H
ATOM   4382 HD12 LEU A 926      32.130  53.610  55.130  1.00  0.00           H
ATOM   4383 HD13 LEU A 926      32.430  55.410  55.290  1.00  0.00           H
ATOM   4384  CD2 LEU A 926      33.770  55.770  52.750  1.00  0.00           C
ATOM   4385 HD21 LEU A 926      33.390  56.060  51.750  1.00  0.00           H
ATOM   4386 HD22 LEU A 926      34.870  55.600  52.730  1.00  0.00           H
ATOM   4387 HD23 LEU A 926      33.430  56.620  53.370  1.00  0.00           H
ATOM   4388  C   LEU A 926      34.290  51.950  50.740  1.00  0.00           C
ATOM   4389  O   LEU A 926      35.500  52.010  50.520  1.00  0.00           O
ATOM   4390  N   ILE A 927      33.530  50.810  50.600  1.00  0.00           N
ATOM   4391  HN  ILE A 927      32.610  50.730  50.970  1.00  0.00           H
ATOM   4392  CA  ILE A 927      33.930  49.590  49.980  1.00  0.00           C
ATOM   4393  HA  ILE A 927      34.910  49.320  50.370  1.00  0.00           H
ATOM   4394  CB  ILE A 927      32.990  48.480  50.420  1.00  0.00           C
ATOM   4395  HB  ILE A 927      31.940  48.810  50.260  1.00  0.00           H
ATOM   4396  CG2 ILE A 927      33.280  47.200  49.660  1.00  0.00           C
ATOM   4397 HG21 ILE A 927      34.340  46.940  49.900  1.00  0.00           H
ATOM   4398 HG22 ILE A 927      33.260  47.330  48.560  1.00  0.00           H
ATOM   4399 HG23 ILE A 927      32.590  46.410  50.040  1.00  0.00           H
ATOM   4400  CG1 ILE A 927      33.060  48.350  52.010  1.00  0.00           C
ATOM   4401 HG11 ILE A 927      32.310  47.560  52.250  1.00  0.00           H
ATOM   4402 HG12 ILE A 927      32.500  49.200  52.470  1.00  0.00           H
ATOM   4403  CD  ILE A 927      34.450  48.160  52.600  1.00  0.00           C
ATOM   4404  HD1 ILE A 927      34.850  49.180  52.810  1.00  0.00           H
ATOM   4405  HD2 ILE A 927      35.070  47.730  51.780  1.00  0.00           H
ATOM   4406  HD3 ILE A 927      34.390  47.470  53.470  1.00  0.00           H
ATOM   4407  C   ILE A 927      33.970  49.630  48.510  1.00  0.00           C
ATOM   4408  O   ILE A 927      34.960  49.120  47.910  1.00  0.00           O
ATOM   4409  N   PHE A 928      32.990  50.260  47.850  1.00  0.00           N
ATOM   4410  HN  PHE A 928      32.210  50.650  48.340  1.00  0.00           H
ATOM   4411  CA  PHE A 928      33.040  50.450  46.410  1.00  0.00           C
ATOM   4412  HA  PHE A 928      33.030  49.540  45.840  1.00  0.00           H
ATOM   4413  CB  PHE A 928      31.720  51.160  45.860  1.00  0.00           C
ATOM   4414  HB1 PHE A 928      31.480  52.080  46.410  1.00  0.00           H
ATOM   4415  HB2 PHE A 928      30.860  50.470  45.970  1.00  0.00           H
ATOM   4416  CG  PHE A 928      31.740  51.460  44.360  1.00  0.00           C
ATOM   4417  CD1 PHE A 928      31.150  50.630  43.370  1.00  0.00           C
ATOM   4418  HD1 PHE A 928      30.640  49.730  43.690  1.00  0.00           H
ATOM   4419  CE1 PHE A 928      31.210  50.990  42.020  1.00  0.00           C
ATOM   4420  HE1 PHE A 928      30.640  50.460  41.280  1.00  0.00           H
ATOM   4421  CZ  PHE A 928      31.890  52.200  41.670  1.00  0.00           C
ATOM   4422  HZ  PHE A 928      31.780  52.460  40.630  1.00  0.00           H
ATOM   4423  CD2 PHE A 928      32.270  52.700  44.040  1.00  0.00           C
ATOM   4424  HD2 PHE A 928      32.770  53.330  44.760  1.00  0.00           H
ATOM   4425  CE2 PHE A 928      32.400  53.030  42.700  1.00  0.00           C
ATOM   4426  HE2 PHE A 928      32.980  53.870  42.340  1.00  0.00           H
ATOM   4427  C   PHE A 928      34.330  51.120  45.880  1.00  0.00           C
ATOM   4428  O   PHE A 928      34.870  50.650  44.890  1.00  0.00           O
ATOM   4429  N   MET A 929      34.800  52.280  46.490  1.00  0.00           N
ATOM   4430  HN  MET A 929      34.200  52.650  47.190  1.00  0.00           H
ATOM   4431  CA  MET A 929      35.880  53.110  46.050  1.00  0.00           C
ATOM   4432  HA  MET A 929      35.810  53.200  44.970  1.00  0.00           H
ATOM   4433  CB  MET A 929      35.950  54.510  46.740  1.00  0.00           C
ATOM   4434  HB1 MET A 929      36.800  55.070  46.300  1.00  0.00           H
ATOM   4435  HB2 MET A 929      36.280  54.410  47.790  1.00  0.00           H
ATOM   4436  CG  MET A 929      34.690  55.380  46.520  1.00  0.00           C
ATOM   4437  HG1 MET A 929      34.860  56.280  47.150  1.00  0.00           H
ATOM   4438  HG2 MET A 929      33.750  54.970  46.980  1.00  0.00           H
ATOM   4439  SD  MET A 929      34.500  56.040  44.830  1.00  0.00           S
ATOM   4440  CE  MET A 929      32.990  57.120  45.070  1.00  0.00           C
ATOM   4441  HE1 MET A 929      32.110  56.550  45.460  1.00  0.00           H
ATOM   4442  HE2 MET A 929      32.660  57.390  44.040  1.00  0.00           H
ATOM   4443  HE3 MET A 929      33.140  57.990  45.740  1.00  0.00           H
ATOM   4444  C   MET A 929      37.310  52.490  46.080  1.00  0.00           C
ATOM   4445  O   MET A 929      38.100  52.350  45.160  1.00  0.00           O
ATOM   4446  N   ASP A 930      37.630  51.920  47.250  1.00  0.00           N
ATOM   4447  HN  ASP A 930      37.030  52.050  48.030  1.00  0.00           H
ATOM   4448  CA  ASP A 930      38.880  51.160  47.450  1.00  0.00           C
ATOM   4449  HA  ASP A 930      39.750  51.780  47.250  1.00  0.00           H
ATOM   4450  CB  ASP A 930      39.120  51.030  48.980  1.00  0.00           C
ATOM   4451  HB1 ASP A 930      39.920  50.270  49.050  1.00  0.00           H
ATOM   4452  HB2 ASP A 930      38.190  50.650  49.450  1.00  0.00           H
ATOM   4453  CG  ASP A 930      39.560  52.320  49.650  1.00  0.00           C
ATOM   4454  OD1 ASP A 930      39.650  53.380  48.970  1.00  0.00           O
ATOM   4455  OD2 ASP A 930      39.920  52.280  50.910  1.00  0.00           O
ATOM   4456  C   ASP A 930      39.050  49.870  46.570  1.00  0.00           C
ATOM   4457  O   ASP A 930      40.100  49.560  46.050  1.00  0.00           O
ATOM   4458  N   GLN A 931      37.890  49.140  46.400  1.00  0.00           N
ATOM   4459  HN  GLN A 931      37.010  49.350  46.810  1.00  0.00           H
ATOM   4460  CA  GLN A 931      37.940  47.990  45.510  1.00  0.00           C
ATOM   4461  HA  GLN A 931      38.690  47.290  45.860  1.00  0.00           H
ATOM   4462  CB  GLN A 931      36.420  47.390  45.680  1.00  0.00           C
ATOM   4463  HB1 GLN A 931      35.670  48.110  45.290  1.00  0.00           H
ATOM   4464  HB2 GLN A 931      36.270  47.340  46.790  1.00  0.00           H
ATOM   4465  CG  GLN A 931      36.200  45.970  45.110  1.00  0.00           C
ATOM   4466  HG1 GLN A 931      35.950  46.140  44.050  1.00  0.00           H
ATOM   4467  HG2 GLN A 931      35.260  45.550  45.530  1.00  0.00           H
ATOM   4468  CD  GLN A 931      37.340  45.070  45.260  1.00  0.00           C
ATOM   4469  OE1 GLN A 931      37.850  44.910  46.350  1.00  0.00           O
ATOM   4470  NE2 GLN A 931      37.870  44.560  44.030  1.00  0.00           N
ATOM   4471 HE21 GLN A 931      38.590  43.870  44.040  1.00  0.00           H
ATOM   4472 HE22 GLN A 931      37.680  45.000  43.150  1.00  0.00           H
ATOM   4473  C   GLN A 931      38.120  48.420  44.030  1.00  0.00           C
ATOM   4474  O   GLN A 931      38.990  47.870  43.370  1.00  0.00           O
ATOM   4475  N   GLN A 932      37.410  49.400  43.580  1.00  0.00           N
ATOM   4476  HN  GLN A 932      36.670  49.860  44.070  1.00  0.00           H
ATOM   4477  CA  GLN A 932      37.540  49.640  42.160  1.00  0.00           C
ATOM   4478  HA  GLN A 932      37.730  48.820  41.490  1.00  0.00           H
ATOM   4479  CB  GLN A 932      36.170  50.280  41.720  1.00  0.00           C
ATOM   4480  HB1 GLN A 932      36.180  50.580  40.650  1.00  0.00           H
ATOM   4481  HB2 GLN A 932      35.950  51.090  42.460  1.00  0.00           H
ATOM   4482  CG  GLN A 932      34.930  49.340  41.970  1.00  0.00           C
ATOM   4483  HG1 GLN A 932      34.130  49.860  41.400  1.00  0.00           H
ATOM   4484  HG2 GLN A 932      34.460  49.320  42.970  1.00  0.00           H
ATOM   4485  CD  GLN A 932      35.090  47.930  41.300  1.00  0.00           C
ATOM   4486  OE1 GLN A 932      35.910  47.110  41.690  1.00  0.00           O
ATOM   4487  NE2 GLN A 932      34.360  47.730  40.170  1.00  0.00           N
ATOM   4488 HE21 GLN A 932      34.280  46.790  39.870  1.00  0.00           H
ATOM   4489 HE22 GLN A 932      33.630  48.400  40.020  1.00  0.00           H
ATOM   4490  C   GLN A 932      38.580  50.640  41.770  1.00  0.00           C
ATOM   4491  O   GLN A 932      39.020  50.690  40.620  1.00  0.00           O
ATOM   4492  N   ILE A 933      39.240  51.440  42.670  1.00  0.00           N
ATOM   4493  HN  ILE A 933      38.850  51.800  43.520  1.00  0.00           H
ATOM   4494  CA  ILE A 933      40.550  52.010  42.270  1.00  0.00           C
ATOM   4495  HA  ILE A 933      40.320  52.500  41.330  1.00  0.00           H
ATOM   4496  CB  ILE A 933      41.050  53.220  43.120  1.00  0.00           C
ATOM   4497  HB  ILE A 933      40.290  54.030  43.120  1.00  0.00           H
ATOM   4498  CG2 ILE A 933      41.300  52.900  44.650  1.00  0.00           C
ATOM   4499 HG21 ILE A 933      41.480  53.870  45.160  1.00  0.00           H
ATOM   4500 HG22 ILE A 933      42.230  52.320  44.680  1.00  0.00           H
ATOM   4501 HG23 ILE A 933      40.480  52.300  45.120  1.00  0.00           H
ATOM   4502  CG1 ILE A 933      42.300  53.840  42.410  1.00  0.00           C
ATOM   4503 HG11 ILE A 933      43.080  53.060  42.250  1.00  0.00           H
ATOM   4504 HG12 ILE A 933      42.680  54.660  43.060  1.00  0.00           H
ATOM   4505  CD  ILE A 933      42.020  54.480  41.040  1.00  0.00           C
ATOM   4506  HD1 ILE A 933      41.080  55.070  41.060  1.00  0.00           H
ATOM   4507  HD2 ILE A 933      41.920  53.720  40.240  1.00  0.00           H
ATOM   4508  HD3 ILE A 933      42.750  55.240  40.670  1.00  0.00           H
ATOM   4509  C   ILE A 933      41.590  50.960  42.040  1.00  0.00           C
ATOM   4510  O   ILE A 933      42.220  50.830  41.010  1.00  0.00           O
ATOM   4511  N   THR A 934      41.710  50.010  43.010  1.00  0.00           N
ATOM   4512  HN  THR A 934      41.180  50.040  43.860  1.00  0.00           H
ATOM   4513  CA  THR A 934      42.670  48.930  42.970  1.00  0.00           C
ATOM   4514  HA  THR A 934      43.610  49.430  42.770  1.00  0.00           H
ATOM   4515  CB  THR A 934      42.740  47.960  44.220  1.00  0.00           C
ATOM   4516  HB  THR A 934      41.720  47.610  44.460  1.00  0.00           H
ATOM   4517  OG1 THR A 934      43.010  48.730  45.400  1.00  0.00           O
ATOM   4518  HG1 THR A 934      42.180  49.120  45.670  1.00  0.00           H
ATOM   4519  CG2 THR A 934      43.750  46.810  44.110  1.00  0.00           C
ATOM   4520 HG21 THR A 934      43.490  46.030  43.370  1.00  0.00           H
ATOM   4521 HG22 THR A 934      43.930  46.240  45.040  1.00  0.00           H
ATOM   4522 HG23 THR A 934      44.690  47.220  43.690  1.00  0.00           H
ATOM   4523  C   THR A 934      42.560  47.940  41.820  1.00  0.00           C
ATOM   4524  O   THR A 934      43.530  47.610  41.160  1.00  0.00           O
ATOM   4525  N   ALA A 935      41.280  47.600  41.500  1.00  0.00           N
ATOM   4526  HN  ALA A 935      40.530  47.880  42.090  1.00  0.00           H
ATOM   4527  CA  ALA A 935      40.990  46.750  40.370  1.00  0.00           C
ATOM   4528  HA  ALA A 935      41.620  45.890  40.530  1.00  0.00           H
ATOM   4529  CB  ALA A 935      39.510  46.350  40.300  1.00  0.00           C
ATOM   4530  HB1 ALA A 935      38.930  47.240  40.010  1.00  0.00           H
ATOM   4531  HB2 ALA A 935      39.190  45.840  41.240  1.00  0.00           H
ATOM   4532  HB3 ALA A 935      39.540  45.570  39.500  1.00  0.00           H
ATOM   4533  C   ALA A 935      41.430  47.310  39.100  1.00  0.00           C
ATOM   4534  O   ALA A 935      41.890  46.500  38.210  1.00  0.00           O
ATOM   4535  N   VAL A 936      41.310  48.630  38.900  1.00  0.00           N
ATOM   4536  HN  VAL A 936      40.940  49.010  39.740  1.00  0.00           H
ATOM   4537  CA  VAL A 936      41.740  49.420  37.820  1.00  0.00           C
ATOM   4538  HA  VAL A 936      41.470  48.910  36.910  1.00  0.00           H
ATOM   4539  CB  VAL A 936      41.040  50.730  37.660  1.00  0.00           C
ATOM   4540  HB  VAL A 936      41.060  51.310  38.610  1.00  0.00           H
ATOM   4541  CG1 VAL A 936      41.620  51.670  36.550  1.00  0.00           C
ATOM   4542 HG11 VAL A 936      41.180  51.400  35.560  1.00  0.00           H
ATOM   4543 HG12 VAL A 936      42.720  51.810  36.530  1.00  0.00           H
ATOM   4544 HG13 VAL A 936      41.180  52.640  36.840  1.00  0.00           H
ATOM   4545  CG2 VAL A 936      39.540  50.500  37.330  1.00  0.00           C
ATOM   4546 HG21 VAL A 936      39.410  50.120  36.290  1.00  0.00           H
ATOM   4547 HG22 VAL A 936      39.050  51.480  37.410  1.00  0.00           H
ATOM   4548 HG23 VAL A 936      39.020  49.740  37.960  1.00  0.00           H
ATOM   4549  C   VAL A 936      43.210  49.530  37.690  1.00  0.00           C
ATOM   4550  O   VAL A 936      43.750  49.270  36.630  1.00  0.00           O
ATOM   4551  N   ILE A 937      44.040  49.800  38.750  1.00  0.00           N
ATOM   4552  HN  ILE A 937      43.610  50.110  39.600  1.00  0.00           H
ATOM   4553  CA  ILE A 937      45.490  49.730  38.800  1.00  0.00           C
ATOM   4554  HA  ILE A 937      45.930  50.320  38.000  1.00  0.00           H
ATOM   4555  CB  ILE A 937      46.000  50.160  40.180  1.00  0.00           C
ATOM   4556  HB  ILE A 937      45.220  49.860  40.900  1.00  0.00           H
ATOM   4557  CG2 ILE A 937      47.380  49.620  40.750  1.00  0.00           C
ATOM   4558 HG21 ILE A 937      47.710  50.270  41.590  1.00  0.00           H
ATOM   4559 HG22 ILE A 937      48.170  49.600  39.960  1.00  0.00           H
ATOM   4560 HG23 ILE A 937      47.120  48.640  41.200  1.00  0.00           H
ATOM   4561  CG1 ILE A 937      45.870  51.710  40.270  1.00  0.00           C
ATOM   4562 HG11 ILE A 937      45.910  51.980  41.350  1.00  0.00           H
ATOM   4563 HG12 ILE A 937      44.880  52.090  39.920  1.00  0.00           H
ATOM   4564  CD  ILE A 937      47.030  52.520  39.660  1.00  0.00           C
ATOM   4565  HD1 ILE A 937      47.160  52.230  38.580  1.00  0.00           H
ATOM   4566  HD2 ILE A 937      47.930  52.240  40.230  1.00  0.00           H
ATOM   4567  HD3 ILE A 937      46.980  53.630  39.620  1.00  0.00           H
ATOM   4568  C   ILE A 937      45.970  48.340  38.430  1.00  0.00           C
ATOM   4569  O   ILE A 937      46.850  48.200  37.610  1.00  0.00           O
ATOM   4570  N   ILE A 938      45.300  47.200  38.930  1.00  0.00           N
ATOM   4571  HN  ILE A 938      44.480  47.260  39.500  1.00  0.00           H
ATOM   4572  CA  ILE A 938      45.680  45.910  38.420  1.00  0.00           C
ATOM   4573  HA  ILE A 938      46.740  45.770  38.490  1.00  0.00           H
ATOM   4574  CB  ILE A 938      44.970  44.900  39.410  1.00  0.00           C
ATOM   4575  HB  ILE A 938      43.940  45.320  39.480  1.00  0.00           H
ATOM   4576  CG2 ILE A 938      44.720  43.490  38.730  1.00  0.00           C
ATOM   4577 HG21 ILE A 938      44.100  42.840  39.370  1.00  0.00           H
ATOM   4578 HG22 ILE A 938      45.680  42.930  38.570  1.00  0.00           H
ATOM   4579 HG23 ILE A 938      44.220  43.700  37.760  1.00  0.00           H
ATOM   4580  CG1 ILE A 938      45.740  44.950  40.760  1.00  0.00           C
ATOM   4581 HG11 ILE A 938      45.050  44.610  41.570  1.00  0.00           H
ATOM   4582 HG12 ILE A 938      46.000  45.990  41.030  1.00  0.00           H
ATOM   4583  CD  ILE A 938      47.070  44.080  40.720  1.00  0.00           C
ATOM   4584  HD1 ILE A 938      47.630  44.490  39.850  1.00  0.00           H
ATOM   4585  HD2 ILE A 938      46.860  43.000  40.560  1.00  0.00           H
ATOM   4586  HD3 ILE A 938      47.630  44.190  41.680  1.00  0.00           H
ATOM   4587  C   ILE A 938      45.420  45.700  36.960  1.00  0.00           C
ATOM   4588  O   ILE A 938      46.160  44.980  36.330  1.00  0.00           O
ATOM   4589  N   ASN A 939      44.300  46.300  36.440  1.00  0.00           N
ATOM   4590  HN  ASN A 939      43.710  46.720  37.120  1.00  0.00           H
ATOM   4591  CA  ASN A 939      43.980  46.190  35.030  1.00  0.00           C
ATOM   4592  HA  ASN A 939      44.290  45.200  34.730  1.00  0.00           H
ATOM   4593  CB  ASN A 939      42.460  46.300  34.780  1.00  0.00           C
ATOM   4594  HB1 ASN A 939      42.170  47.370  34.670  1.00  0.00           H
ATOM   4595  HB2 ASN A 939      41.880  45.820  35.610  1.00  0.00           H
ATOM   4596  CG  ASN A 939      42.070  45.570  33.540  1.00  0.00           C
ATOM   4597  OD1 ASN A 939      42.720  44.630  33.140  1.00  0.00           O
ATOM   4598  ND2 ASN A 939      40.920  45.960  32.910  1.00  0.00           N
ATOM   4599 HD21 ASN A 939      40.400  46.680  33.370  1.00  0.00           H
ATOM   4600 HD22 ASN A 939      40.690  45.550  32.030  1.00  0.00           H
ATOM   4601  C   ASN A 939      44.750  47.230  34.140  1.00  0.00           C
ATOM   4602  O   ASN A 939      44.300  47.530  33.070  1.00  0.00           O
ATOM   4603  N   ARG A 940      45.860  47.930  34.620  1.00  0.00           N
ATOM   4604  HN  ARG A 940      46.070  47.860  35.580  1.00  0.00           H
ATOM   4605  CA  ARG A 940      46.710  48.720  33.680  1.00  0.00           C
ATOM   4606  HA  ARG A 940      46.080  49.530  33.360  1.00  0.00           H
ATOM   4607  CB  ARG A 940      47.950  49.410  34.480  1.00  0.00           C
ATOM   4608  HB1 ARG A 940      48.540  50.050  33.800  1.00  0.00           H
ATOM   4609  HB2 ARG A 940      48.470  48.470  34.750  1.00  0.00           H
ATOM   4610  CG  ARG A 940      47.510  50.360  35.620  1.00  0.00           C
ATOM   4611  HG1 ARG A 940      48.230  50.310  36.470  1.00  0.00           H
ATOM   4612  HG2 ARG A 940      46.620  49.920  36.120  1.00  0.00           H
ATOM   4613  CD  ARG A 940      47.220  51.850  35.250  1.00  0.00           C
ATOM   4614  HD1 ARG A 940      46.460  52.150  36.000  1.00  0.00           H
ATOM   4615  HD2 ARG A 940      46.750  51.930  34.250  1.00  0.00           H
ATOM   4616  NE  ARG A 940      48.530  52.680  35.300  1.00  0.00           N
ATOM   4617  HE  ARG A 940      49.400  52.320  35.640  1.00  0.00           H
ATOM   4618  CZ  ARG A 940      48.730  53.540  34.300  1.00  0.00           C
ATOM   4619  NH1 ARG A 940      47.820  54.290  33.710  1.00  0.00           N
ATOM   4620 HH11 ARG A 940      46.890  54.400  34.060  1.00  0.00           H
ATOM   4621 HH12 ARG A 940      48.220  54.770  32.940  1.00  0.00           H
ATOM   4622  NH2 ARG A 940      49.970  53.770  33.940  1.00  0.00           N
ATOM   4623 HH21 ARG A 940      50.710  53.200  34.290  1.00  0.00           H
ATOM   4624 HH22 ARG A 940      50.170  54.460  33.260  1.00  0.00           H
ATOM   4625  C   ARG A 940      47.050  48.110  32.300  1.00  0.00           C
ATOM   4626  O   ARG A 940      47.190  46.920  32.160  1.00  0.00           O
ATOM   4627  N   LYS A 941      47.130  49.020  31.280  1.00  0.00           N
ATOM   4628  HN  LYS A 941      47.010  49.980  31.530  1.00  0.00           H
ATOM   4629  CA  LYS A 941      47.310  48.550  29.930  1.00  0.00           C
ATOM   4630  HA  LYS A 941      46.470  47.910  29.770  1.00  0.00           H
ATOM   4631  CB  LYS A 941      47.210  49.750  28.860  1.00  0.00           C
ATOM   4632  HB1 LYS A 941      47.570  49.400  27.880  1.00  0.00           H
ATOM   4633  HB2 LYS A 941      47.910  50.540  29.170  1.00  0.00           H
ATOM   4634  CG  LYS A 941      45.780  50.390  28.800  1.00  0.00           C
ATOM   4635  HG1 LYS A 941      45.490  50.900  29.750  1.00  0.00           H
ATOM   4636  HG2 LYS A 941      45.060  49.580  28.580  1.00  0.00           H
ATOM   4637  CD  LYS A 941      45.720  51.580  27.760  1.00  0.00           C
ATOM   4638  HD1 LYS A 941      46.370  52.440  28.020  1.00  0.00           H
ATOM   4639  HD2 LYS A 941      44.620  51.700  27.850  1.00  0.00           H
ATOM   4640  CE  LYS A 941      46.100  51.180  26.370  1.00  0.00           C
ATOM   4641  HE1 LYS A 941      45.580  50.250  26.060  1.00  0.00           H
ATOM   4642  HE2 LYS A 941      47.180  50.950  26.230  1.00  0.00           H
ATOM   4643  NZ  LYS A 941      45.740  52.320  25.420  1.00  0.00           N
ATOM   4644  HZ1 LYS A 941      46.400  53.130  25.470  1.00  0.00           H
ATOM   4645  HZ2 LYS A 941      44.780  52.650  25.660  1.00  0.00           H
ATOM   4646  HZ3 LYS A 941      45.740  52.120  24.400  1.00  0.00           H
ATOM   4647  C   LYS A 941      48.650  47.740  29.680  1.00  0.00           C
ATOM   4648  O   LYS A 941      48.670  46.790  28.870  1.00  0.00           O
ATOM   4649  N   GLU A 942      49.790  48.100  30.430  1.00  0.00           N
ATOM   4650  HN  GLU A 942      49.770  48.890  31.030  1.00  0.00           H
ATOM   4651  CA  GLU A 942      51.000  47.270  30.470  1.00  0.00           C
ATOM   4652  HA  GLU A 942      51.310  47.210  29.440  1.00  0.00           H
ATOM   4653  CB  GLU A 942      51.990  48.040  31.310  1.00  0.00           C
ATOM   4654  HB1 GLU A 942      52.090  49.040  30.800  1.00  0.00           H
ATOM   4655  HB2 GLU A 942      53.030  47.660  31.150  1.00  0.00           H
ATOM   4656  CG  GLU A 942      51.690  48.090  32.760  1.00  0.00           C
ATOM   4657  HG1 GLU A 942      52.010  47.140  33.240  1.00  0.00           H
ATOM   4658  HG2 GLU A 942      50.610  48.110  32.990  1.00  0.00           H
ATOM   4659  CD  GLU A 942      52.420  49.230  33.420  1.00  0.00           C
ATOM   4660  OE1 GLU A 942      52.960  49.030  34.560  1.00  0.00           O
ATOM   4661  OE2 GLU A 942      52.340  50.360  32.920  1.00  0.00           O
ATOM   4662  C   GLU A 942      50.810  45.860  31.000  1.00  0.00           C
ATOM   4663  O   GLU A 942      51.400  44.990  30.410  1.00  0.00           O
ATOM   4664  N   HSD A 943      50.040  45.670  32.030  1.00  0.00           N
ATOM   4665  HN  HSD A 943      49.500  46.360  32.510  1.00  0.00           H
ATOM   4666  CA  HSD A 943      49.880  44.390  32.600  1.00  0.00           C
ATOM   4667  HA  HSD A 943      50.850  44.010  32.870  1.00  0.00           H
ATOM   4668  CB  HSD A 943      48.980  44.500  33.880  1.00  0.00           C
ATOM   4669  HB1 HSD A 943      49.030  43.530  34.430  1.00  0.00           H
ATOM   4670  HB2 HSD A 943      47.910  44.820  33.790  1.00  0.00           H
ATOM   4671  ND1 HSD A 943      48.750  45.990  35.880  1.00  0.00           N
ATOM   4672  HD1 HSD A 943      47.790  45.750  36.060  1.00  0.00           H
ATOM   4673  CG  HSD A 943      49.550  45.310  35.070  1.00  0.00           C
ATOM   4674  CE1 HSD A 943      49.550  46.640  36.770  1.00  0.00           C
ATOM   4675  HE1 HSD A 943      49.160  47.050  37.700  1.00  0.00           H
ATOM   4676  NE2 HSD A 943      50.850  46.390  36.530  1.00  0.00           N
ATOM   4677  CD2 HSD A 943      50.840  45.580  35.430  1.00  0.00           C
ATOM   4678  HD2 HSD A 943      51.710  44.960  35.260  1.00  0.00           H
ATOM   4679  C   HSD A 943      49.370  43.200  31.730  1.00  0.00           C
ATOM   4680  O   HSD A 943      49.770  42.060  31.950  1.00  0.00           O
ATOM   4681  N   LYS A 944      48.410  43.420  30.760  1.00  0.00           N
ATOM   4682  HN  LYS A 944      47.940  44.290  30.610  1.00  0.00           H
ATOM   4683  CA  LYS A 944      48.160  42.380  29.700  1.00  0.00           C
ATOM   4684  HA  LYS A 944      47.460  42.930  29.090  1.00  0.00           H
ATOM   4685  CB  LYS A 944      49.390  41.990  28.810  1.00  0.00           C
ATOM   4686  HB1 LYS A 944      49.160  41.050  28.270  1.00  0.00           H
ATOM   4687  HB2 LYS A 944      50.210  41.600  29.450  1.00  0.00           H
ATOM   4688  CG  LYS A 944      49.840  43.120  27.850  1.00  0.00           C
ATOM   4689  HG1 LYS A 944      50.810  42.810  27.400  1.00  0.00           H
ATOM   4690  HG2 LYS A 944      50.240  43.940  28.500  1.00  0.00           H
ATOM   4691  CD  LYS A 944      48.920  43.600  26.740  1.00  0.00           C
ATOM   4692  HD1 LYS A 944      48.030  44.150  27.110  1.00  0.00           H
ATOM   4693  HD2 LYS A 944      48.700  42.660  26.190  1.00  0.00           H
ATOM   4694  CE  LYS A 944      49.580  44.400  25.640  1.00  0.00           C
ATOM   4695  HE1 LYS A 944      49.010  44.460  24.700  1.00  0.00           H
ATOM   4696  HE2 LYS A 944      50.570  44.000  25.310  1.00  0.00           H
ATOM   4697  NZ  LYS A 944      49.850  45.800  26.030  1.00  0.00           N
ATOM   4698  HZ1 LYS A 944      48.980  46.340  26.180  1.00  0.00           H
ATOM   4699  HZ2 LYS A 944      50.470  46.300  25.360  1.00  0.00           H
ATOM   4700  HZ3 LYS A 944      50.430  45.850  26.900  1.00  0.00           H
ATOM   4701  C   LYS A 944      47.320  41.180  30.190  1.00  0.00           C
ATOM   4702  O   LYS A 944      47.550  40.030  29.860  1.00  0.00           O
ATOM   4703  N   LEU A 945      46.200  41.440  30.990  1.00  0.00           N
ATOM   4704  HN  LEU A 945      46.100  42.360  31.360  1.00  0.00           H
ATOM   4705  CA  LEU A 945      45.430  40.330  31.440  1.00  0.00           C
ATOM   4706  HA  LEU A 945      46.090  39.520  31.710  1.00  0.00           H
ATOM   4707  CB  LEU A 945      44.550  40.930  32.470  1.00  0.00           C
ATOM   4708  HB1 LEU A 945      43.760  40.210  32.780  1.00  0.00           H
ATOM   4709  HB2 LEU A 945      43.910  41.770  32.120  1.00  0.00           H
ATOM   4710  CG  LEU A 945      45.260  41.290  33.850  1.00  0.00           C
ATOM   4711  HG  LEU A 945      45.770  42.270  33.700  1.00  0.00           H
ATOM   4712  CD1 LEU A 945      44.380  41.540  35.050  1.00  0.00           C
ATOM   4713 HD11 LEU A 945      45.000  42.010  35.840  1.00  0.00           H
ATOM   4714 HD12 LEU A 945      43.890  40.700  35.600  1.00  0.00           H
ATOM   4715 HD13 LEU A 945      43.580  42.240  34.740  1.00  0.00           H
ATOM   4716  CD2 LEU A 945      46.370  40.310  34.210  1.00  0.00           C
ATOM   4717 HD21 LEU A 945      47.170  40.380  33.440  1.00  0.00           H
ATOM   4718 HD22 LEU A 945      46.150  39.220  34.220  1.00  0.00           H
ATOM   4719 HD23 LEU A 945      46.810  40.560  35.200  1.00  0.00           H
ATOM   4720  C   LEU A 945      44.480  39.770  30.430  1.00  0.00           C
ATOM   4721  O   LEU A 945      44.060  40.540  29.560  1.00  0.00           O
ATOM   4722  N   LYS A 946      44.220  38.390  30.320  1.00  0.00           N
ATOM   4723  HN  LYS A 946      44.600  37.760  30.990  1.00  0.00           H
ATOM   4724  CA  LYS A 946      43.240  37.860  29.370  1.00  0.00           C
ATOM   4725  HA  LYS A 946      43.550  38.250  28.410  1.00  0.00           H
ATOM   4726  CB  LYS A 946      43.360  36.350  29.200  1.00  0.00           C
ATOM   4727  HB1 LYS A 946      42.460  35.950  28.680  1.00  0.00           H
ATOM   4728  HB2 LYS A 946      43.300  35.910  30.220  1.00  0.00           H
ATOM   4729  CG  LYS A 946      44.670  35.760  28.660  1.00  0.00           C
ATOM   4730  HG1 LYS A 946      45.490  36.360  29.120  1.00  0.00           H
ATOM   4731  HG2 LYS A 946      44.720  35.980  27.580  1.00  0.00           H
ATOM   4732  CD  LYS A 946      44.990  34.290  28.990  1.00  0.00           C
ATOM   4733  HD1 LYS A 946      44.300  33.620  28.430  1.00  0.00           H
ATOM   4734  HD2 LYS A 946      44.930  34.100  30.090  1.00  0.00           H
ATOM   4735  CE  LYS A 946      46.410  33.750  28.520  1.00  0.00           C
ATOM   4736  HE1 LYS A 946      47.140  34.560  28.690  1.00  0.00           H
ATOM   4737  HE2 LYS A 946      46.270  33.500  27.440  1.00  0.00           H
ATOM   4738  NZ  LYS A 946      46.800  32.560  29.290  1.00  0.00           N
ATOM   4739  HZ1 LYS A 946      45.930  32.020  29.460  1.00  0.00           H
ATOM   4740  HZ2 LYS A 946      47.210  32.940  30.170  1.00  0.00           H
ATOM   4741  HZ3 LYS A 946      47.500  32.020  28.750  1.00  0.00           H
ATOM   4742  C   LYS A 946      41.830  38.460  29.500  1.00  0.00           C
ATOM   4743  O   LYS A 946      41.020  38.030  30.320  1.00  0.00           O
ATOM   4744  N   LYS A 947      41.550  39.540  28.680  1.00  0.00           N
ATOM   4745  HN  LYS A 947      42.240  39.960  28.100  1.00  0.00           H
ATOM   4746  CA  LYS A 947      40.250  40.220  28.730  1.00  0.00           C
ATOM   4747  HA  LYS A 947      40.350  41.040  28.040  1.00  0.00           H
ATOM   4748  CB  LYS A 947      39.150  39.470  28.080  1.00  0.00           C
ATOM   4749  HB1 LYS A 947      38.190  40.020  28.090  1.00  0.00           H
ATOM   4750  HB2 LYS A 947      38.940  38.590  28.730  1.00  0.00           H
ATOM   4751  CG  LYS A 947      39.320  39.140  26.590  1.00  0.00           C
ATOM   4752  HG1 LYS A 947      40.140  38.390  26.450  1.00  0.00           H
ATOM   4753  HG2 LYS A 947      39.640  39.980  25.940  1.00  0.00           H
ATOM   4754  CD  LYS A 947      38.040  38.500  26.000  1.00  0.00           C
ATOM   4755  HD1 LYS A 947      37.280  39.300  26.030  1.00  0.00           H
ATOM   4756  HD2 LYS A 947      37.720  37.610  26.570  1.00  0.00           H
ATOM   4757  CE  LYS A 947      38.250  38.290  24.450  1.00  0.00           C
ATOM   4758  HE1 LYS A 947      39.020  37.550  24.160  1.00  0.00           H
ATOM   4759  HE2 LYS A 947      38.640  39.160  23.880  1.00  0.00           H
ATOM   4760  NZ  LYS A 947      36.910  37.970  23.840  1.00  0.00           N
ATOM   4761  HZ1 LYS A 947      36.170  38.480  24.350  1.00  0.00           H
ATOM   4762  HZ2 LYS A 947      36.750  36.940  23.900  1.00  0.00           H
ATOM   4763  HZ3 LYS A 947      36.870  38.230  22.840  1.00  0.00           H
ATOM   4764  C   LYS A 947      39.870  40.940  29.970  1.00  0.00           C
ATOM   4765  O   LYS A 947      38.700  40.880  30.300  1.00  0.00           O
ATOM   4766  N   GLY A 948      40.750  41.640  30.630  1.00  0.00           N
ATOM   4767  HN  GLY A 948      41.630  41.770  30.180  1.00  0.00           H
ATOM   4768  CA  GLY A 948      40.370  42.450  31.760  1.00  0.00           C
ATOM   4769  HA1 GLY A 948      39.340  42.750  31.700  1.00  0.00           H
ATOM   4770  HA2 GLY A 948      41.050  43.290  31.810  1.00  0.00           H
ATOM   4771  C   GLY A 948      40.510  41.730  33.180  1.00  0.00           C
ATOM   4772  O   GLY A 948      41.250  40.750  33.360  1.00  0.00           O
ATOM   4773  N   ALA A 949      39.800  42.360  34.160  1.00  0.00           N
ATOM   4774  HN  ALA A 949      39.290  43.190  33.980  1.00  0.00           H
ATOM   4775  CA  ALA A 949      39.790  42.060  35.630  1.00  0.00           C
ATOM   4776  HA  ALA A 949      40.290  41.120  35.730  1.00  0.00           H
ATOM   4777  CB  ALA A 949      40.410  43.300  36.310  1.00  0.00           C
ATOM   4778  HB1 ALA A 949      41.390  43.550  35.860  1.00  0.00           H
ATOM   4779  HB2 ALA A 949      40.500  43.250  37.410  1.00  0.00           H
ATOM   4780  HB3 ALA A 949      39.790  44.190  36.090  1.00  0.00           H
ATOM   4781  C   ALA A 949      38.430  41.820  36.240  1.00  0.00           C
ATOM   4782  O   ALA A 949      38.330  41.770  37.470  1.00  0.00           O
ATOM   4783  N   GLY A 950      37.340  41.590  35.490  1.00  0.00           N
ATOM   4784  HN  GLY A 950      37.450  41.640  34.500  1.00  0.00           H
ATOM   4785  CA  GLY A 950      36.030  41.260  35.970  1.00  0.00           C
ATOM   4786  HA1 GLY A 950      36.030  40.270  36.380  1.00  0.00           H
ATOM   4787  HA2 GLY A 950      35.380  41.080  35.120  1.00  0.00           H
ATOM   4788  C   GLY A 950      35.450  42.070  37.070  1.00  0.00           C
ATOM   4789  O   GLY A 950      35.070  41.550  38.100  1.00  0.00           O
ATOM   4790  N   TYR A 951      35.260  43.360  36.860  1.00  0.00           N
ATOM   4791  HN  TYR A 951      35.410  43.720  35.930  1.00  0.00           H
ATOM   4792  CA  TYR A 951      34.980  44.340  37.820  1.00  0.00           C
ATOM   4793  HA  TYR A 951      35.710  44.420  38.620  1.00  0.00           H
ATOM   4794  CB  TYR A 951      34.810  45.660  37.070  1.00  0.00           C
ATOM   4795  HB1 TYR A 951      34.480  46.480  37.750  1.00  0.00           H
ATOM   4796  HB2 TYR A 951      34.140  45.560  36.190  1.00  0.00           H
ATOM   4797  CG  TYR A 951      36.140  46.190  36.480  1.00  0.00           C
ATOM   4798  CD1 TYR A 951      37.350  46.040  37.110  1.00  0.00           C
ATOM   4799  HD1 TYR A 951      37.300  45.680  38.130  1.00  0.00           H
ATOM   4800  CE1 TYR A 951      38.490  46.520  36.590  1.00  0.00           C
ATOM   4801  HE1 TYR A 951      39.440  46.480  37.110  1.00  0.00           H
ATOM   4802  CZ  TYR A 951      38.470  47.180  35.350  1.00  0.00           C
ATOM   4803  OH  TYR A 951      39.620  47.810  34.790  1.00  0.00           O
ATOM   4804  HH  TYR A 951      39.320  48.100  33.930  1.00  0.00           H
ATOM   4805  CD2 TYR A 951      36.110  46.860  35.240  1.00  0.00           C
ATOM   4806  HD2 TYR A 951      35.130  47.020  34.830  1.00  0.00           H
ATOM   4807  CE2 TYR A 951      37.270  47.290  34.600  1.00  0.00           C
ATOM   4808  HE2 TYR A 951      37.190  47.940  33.750  1.00  0.00           H
ATOM   4809  C   TYR A 951      33.680  44.160  38.590  1.00  0.00           C
ATOM   4810  O   TYR A 951      33.580  44.420  39.820  1.00  0.00           O
ATOM   4811  N   HSD A 952      32.590  43.720  37.960  1.00  0.00           N
ATOM   4812  HN  HSD A 952      32.600  43.490  36.990  1.00  0.00           H
ATOM   4813  CA  HSD A 952      31.260  43.560  38.560  1.00  0.00           C
ATOM   4814  HA  HSD A 952      30.970  44.390  39.200  1.00  0.00           H
ATOM   4815  CB  HSD A 952      30.020  43.310  37.690  1.00  0.00           C
ATOM   4816  HB1 HSD A 952      29.170  42.930  38.290  1.00  0.00           H
ATOM   4817  HB2 HSD A 952      30.140  42.530  36.910  1.00  0.00           H
ATOM   4818  ND1 HSD A 952      29.620  44.990  35.840  1.00  0.00           N
ATOM   4819  HD1 HSD A 952      30.000  44.490  35.070  1.00  0.00           H
ATOM   4820  CG  HSD A 952      29.520  44.620  37.170  1.00  0.00           C
ATOM   4821  CE1 HSD A 952      29.040  46.160  35.700  1.00  0.00           C
ATOM   4822  HE1 HSD A 952      28.880  46.560  34.710  1.00  0.00           H
ATOM   4823  NE2 HSD A 952      28.620  46.640  36.810  1.00  0.00           N
ATOM   4824  CD2 HSD A 952      28.860  45.680  37.770  1.00  0.00           C
ATOM   4825  HD2 HSD A 952      28.550  45.830  38.790  1.00  0.00           H
ATOM   4826  C   HSD A 952      31.320  42.380  39.570  1.00  0.00           C
ATOM   4827  O   HSD A 952      30.710  42.250  40.620  1.00  0.00           O
ATOM   4828  N   LEU A 953      32.060  41.400  39.070  1.00  0.00           N
ATOM   4829  HN  LEU A 953      32.660  41.600  38.300  1.00  0.00           H
ATOM   4830  CA  LEU A 953      32.210  40.090  39.670  1.00  0.00           C
ATOM   4831  HA  LEU A 953      31.250  39.740  40.010  1.00  0.00           H
ATOM   4832  CB  LEU A 953      32.880  39.140  38.580  1.00  0.00           C
ATOM   4833  HB1 LEU A 953      33.870  39.470  38.210  1.00  0.00           H
ATOM   4834  HB2 LEU A 953      32.220  39.140  37.690  1.00  0.00           H
ATOM   4835  CG  LEU A 953      33.100  37.710  39.070  1.00  0.00           C
ATOM   4836  HG  LEU A 953      33.750  37.770  39.980  1.00  0.00           H
ATOM   4837  CD1 LEU A 953      31.770  37.060  39.450  1.00  0.00           C
ATOM   4838 HD11 LEU A 953      30.980  37.430  38.770  1.00  0.00           H
ATOM   4839 HD12 LEU A 953      31.430  37.380  40.460  1.00  0.00           H
ATOM   4840 HD13 LEU A 953      31.950  35.970  39.340  1.00  0.00           H
ATOM   4841  CD2 LEU A 953      33.810  36.770  38.100  1.00  0.00           C
ATOM   4842 HD21 LEU A 953      34.850  37.090  37.890  1.00  0.00           H
ATOM   4843 HD22 LEU A 953      33.230  36.710  37.160  1.00  0.00           H
ATOM   4844 HD23 LEU A 953      33.740  35.710  38.440  1.00  0.00           H
ATOM   4845  C   LEU A 953      33.030  40.200  40.950  1.00  0.00           C
ATOM   4846  O   LEU A 953      32.590  39.690  42.010  1.00  0.00           O
ATOM   4847  N   ASP A 954      34.120  41.030  40.900  1.00  0.00           N
ATOM   4848  HN  ASP A 954      34.380  41.400  40.010  1.00  0.00           H
ATOM   4849  CA  ASP A 954      34.830  41.460  42.070  1.00  0.00           C
ATOM   4850  HA  ASP A 954      35.210  40.580  42.570  1.00  0.00           H
ATOM   4851  CB  ASP A 954      35.990  42.420  41.770  1.00  0.00           C
ATOM   4852  HB1 ASP A 954      36.570  42.330  42.730  1.00  0.00           H
ATOM   4853  HB2 ASP A 954      35.530  43.420  41.560  1.00  0.00           H
ATOM   4854  CG  ASP A 954      36.800  41.900  40.620  1.00  0.00           C
ATOM   4855  OD1 ASP A 954      37.100  40.700  40.440  1.00  0.00           O
ATOM   4856  OD2 ASP A 954      37.220  42.830  39.780  1.00  0.00           O
ATOM   4857  HD2 ASP A 954      37.730  42.470  39.050  1.00  0.00           H
ATOM   4858  C   ASP A 954      33.900  42.120  43.110  1.00  0.00           C
ATOM   4859  O   ASP A 954      34.010  41.880  44.330  1.00  0.00           O
ATOM   4860  N   LEU A 955      33.040  43.020  42.670  1.00  0.00           N
ATOM   4861  HN  LEU A 955      33.000  43.350  41.740  1.00  0.00           H
ATOM   4862  CA  LEU A 955      32.100  43.670  43.550  1.00  0.00           C
ATOM   4863  HA  LEU A 955      32.620  44.110  44.400  1.00  0.00           H
ATOM   4864  CB  LEU A 955      31.410  44.810  42.770  1.00  0.00           C
ATOM   4865  HB1 LEU A 955      30.440  44.970  43.300  1.00  0.00           H
ATOM   4866  HB2 LEU A 955      31.120  44.510  41.750  1.00  0.00           H
ATOM   4867  CG  LEU A 955      32.120  46.160  42.780  1.00  0.00           C
ATOM   4868  HG  LEU A 955      33.120  46.040  42.300  1.00  0.00           H
ATOM   4869  CD1 LEU A 955      31.460  47.110  41.810  1.00  0.00           C
ATOM   4870 HD11 LEU A 955      30.380  47.310  42.020  1.00  0.00           H
ATOM   4871 HD12 LEU A 955      31.490  46.720  40.770  1.00  0.00           H
ATOM   4872 HD13 LEU A 955      32.020  48.060  41.760  1.00  0.00           H
ATOM   4873  CD2 LEU A 955      32.400  46.830  44.060  1.00  0.00           C
ATOM   4874 HD21 LEU A 955      32.950  46.170  44.750  1.00  0.00           H
ATOM   4875 HD22 LEU A 955      31.420  47.050  44.540  1.00  0.00           H
ATOM   4876 HD23 LEU A 955      33.080  47.670  43.820  1.00  0.00           H
ATOM   4877  C   LEU A 955      31.110  42.740  44.160  1.00  0.00           C
ATOM   4878  O   LEU A 955      30.770  42.930  45.370  1.00  0.00           O
ATOM   4879  N   LEU A 956      30.620  41.860  43.270  1.00  0.00           N
ATOM   4880  HN  LEU A 956      31.020  41.770  42.370  1.00  0.00           H
ATOM   4881  CA  LEU A 956      29.660  40.810  43.730  1.00  0.00           C
ATOM   4882  HA  LEU A 956      28.880  41.340  44.250  1.00  0.00           H
ATOM   4883  CB  LEU A 956      29.080  40.040  42.490  1.00  0.00           C
ATOM   4884  HB1 LEU A 956      29.860  39.410  42.020  1.00  0.00           H
ATOM   4885  HB2 LEU A 956      28.810  40.910  41.830  1.00  0.00           H
ATOM   4886  CG  LEU A 956      27.860  39.030  42.730  1.00  0.00           C
ATOM   4887  HG  LEU A 956      28.380  38.150  43.180  1.00  0.00           H
ATOM   4888  CD1 LEU A 956      26.840  39.580  43.700  1.00  0.00           C
ATOM   4889 HD11 LEU A 956      25.890  39.010  43.510  1.00  0.00           H
ATOM   4890 HD12 LEU A 956      26.700  40.620  43.350  1.00  0.00           H
ATOM   4891 HD13 LEU A 956      27.110  39.440  44.770  1.00  0.00           H
ATOM   4892  CD2 LEU A 956      27.330  38.460  41.410  1.00  0.00           C
ATOM   4893 HD21 LEU A 956      28.070  37.900  40.810  1.00  0.00           H
ATOM   4894 HD22 LEU A 956      26.770  39.240  40.860  1.00  0.00           H
ATOM   4895 HD23 LEU A 956      26.490  37.750  41.580  1.00  0.00           H
ATOM   4896  C   LEU A 956      30.300  39.810  44.720  1.00  0.00           C
ATOM   4897  O   LEU A 956      29.700  39.520  45.760  1.00  0.00           O
ATOM   4898  N   MET A 957      31.510  39.240  44.470  1.00  0.00           N
ATOM   4899  HN  MET A 957      31.970  39.440  43.600  1.00  0.00           H
ATOM   4900  CA  MET A 957      32.150  38.250  45.320  1.00  0.00           C
ATOM   4901  HA  MET A 957      31.350  37.600  45.630  1.00  0.00           H
ATOM   4902  CB  MET A 957      33.140  37.380  44.590  1.00  0.00           C
ATOM   4903  HB1 MET A 957      33.850  36.770  45.170  1.00  0.00           H
ATOM   4904  HB2 MET A 957      33.910  38.090  44.210  1.00  0.00           H
ATOM   4905  CG  MET A 957      32.510  36.440  43.580  1.00  0.00           C
ATOM   4906  HG1 MET A 957      33.320  35.860  43.090  1.00  0.00           H
ATOM   4907  HG2 MET A 957      32.210  37.060  42.700  1.00  0.00           H
ATOM   4908  SD  MET A 957      31.180  35.320  44.270  1.00  0.00           S
ATOM   4909  CE  MET A 957      32.230  34.700  45.590  1.00  0.00           C
ATOM   4910  HE1 MET A 957      31.730  33.840  46.080  1.00  0.00           H
ATOM   4911  HE2 MET A 957      32.470  35.500  46.320  1.00  0.00           H
ATOM   4912  HE3 MET A 957      33.160  34.210  45.240  1.00  0.00           H
ATOM   4913  C   MET A 957      32.580  38.840  46.650  1.00  0.00           C
ATOM   4914  O   MET A 957      32.610  38.120  47.640  1.00  0.00           O
ATOM   4915  N   VAL A 958      32.940  40.170  46.710  1.00  0.00           N
ATOM   4916  HN  VAL A 958      33.180  40.620  45.860  1.00  0.00           H
ATOM   4917  CA  VAL A 958      32.930  40.990  47.960  1.00  0.00           C
ATOM   4918  HA  VAL A 958      33.610  40.610  48.700  1.00  0.00           H
ATOM   4919  CB  VAL A 958      33.440  42.470  47.780  1.00  0.00           C
ATOM   4920  HB  VAL A 958      32.780  42.930  47.010  1.00  0.00           H
ATOM   4921  CG1 VAL A 958      33.310  43.270  49.040  1.00  0.00           C
ATOM   4922 HG11 VAL A 958      32.210  43.390  49.170  1.00  0.00           H
ATOM   4923 HG12 VAL A 958      33.810  44.260  48.960  1.00  0.00           H
ATOM   4924 HG13 VAL A 958      33.740  42.700  49.890  1.00  0.00           H
ATOM   4925  CG2 VAL A 958      34.960  42.470  47.440  1.00  0.00           C
ATOM   4926 HG21 VAL A 958      35.410  43.480  47.260  1.00  0.00           H
ATOM   4927 HG22 VAL A 958      35.300  41.800  46.620  1.00  0.00           H
ATOM   4928 HG23 VAL A 958      35.420  42.060  48.370  1.00  0.00           H
ATOM   4929  C   VAL A 958      31.590  40.990  48.690  1.00  0.00           C
ATOM   4930  O   VAL A 958      31.380  40.550  49.850  1.00  0.00           O
ATOM   4931  N   GLY A 959      30.570  41.370  47.860  1.00  0.00           N
ATOM   4932  HN  GLY A 959      30.690  41.520  46.890  1.00  0.00           H
ATOM   4933  CA  GLY A 959      29.200  41.550  48.320  1.00  0.00           C
ATOM   4934  HA1 GLY A 959      28.520  41.690  47.490  1.00  0.00           H
ATOM   4935  HA2 GLY A 959      29.370  42.440  48.910  1.00  0.00           H
ATOM   4936  C   GLY A 959      28.600  40.500  49.240  1.00  0.00           C
ATOM   4937  O   GLY A 959      28.030  40.780  50.320  1.00  0.00           O
ATOM   4938  N   VAL A 960      28.560  39.270  48.850  1.00  0.00           N
ATOM   4939  HN  VAL A 960      29.040  39.040  48.010  1.00  0.00           H
ATOM   4940  CA  VAL A 960      27.940  38.210  49.640  1.00  0.00           C
ATOM   4941  HA  VAL A 960      27.150  38.620  50.260  1.00  0.00           H
ATOM   4942  CB  VAL A 960      27.410  37.020  48.840  1.00  0.00           C
ATOM   4943  HB  VAL A 960      26.950  36.260  49.510  1.00  0.00           H
ATOM   4944  CG1 VAL A 960      26.320  37.580  47.800  1.00  0.00           C
ATOM   4945 HG11 VAL A 960      26.910  38.200  47.090  1.00  0.00           H
ATOM   4946 HG12 VAL A 960      25.690  38.300  48.370  1.00  0.00           H
ATOM   4947 HG13 VAL A 960      25.600  36.820  47.410  1.00  0.00           H
ATOM   4948  CG2 VAL A 960      28.480  36.270  48.000  1.00  0.00           C
ATOM   4949 HG21 VAL A 960      28.010  35.450  47.420  1.00  0.00           H
ATOM   4950 HG22 VAL A 960      29.250  35.810  48.660  1.00  0.00           H
ATOM   4951 HG23 VAL A 960      28.950  37.050  47.390  1.00  0.00           H
ATOM   4952  C   VAL A 960      28.760  37.730  50.840  1.00  0.00           C
ATOM   4953  O   VAL A 960      28.290  37.420  51.920  1.00  0.00           O
ATOM   4954  N   MET A 961      30.120  37.890  50.660  1.00  0.00           N
ATOM   4955  HN  MET A 961      30.480  38.030  49.750  1.00  0.00           H
ATOM   4956  CA  MET A 961      31.150  37.650  51.640  1.00  0.00           C
ATOM   4957  HA  MET A 961      30.960  36.650  51.990  1.00  0.00           H
ATOM   4958  CB  MET A 961      32.600  37.640  51.010  1.00  0.00           C
ATOM   4959  HB1 MET A 961      33.250  37.840  51.890  1.00  0.00           H
ATOM   4960  HB2 MET A 961      32.790  38.520  50.370  1.00  0.00           H
ATOM   4961  CG  MET A 961      32.860  36.330  50.240  1.00  0.00           C
ATOM   4962  HG1 MET A 961      33.890  36.530  49.830  1.00  0.00           H
ATOM   4963  HG2 MET A 961      32.260  36.180  49.320  1.00  0.00           H
ATOM   4964  SD  MET A 961      32.840  34.860  51.390  1.00  0.00           S
ATOM   4965  CE  MET A 961      31.430  33.900  50.710  1.00  0.00           C
ATOM   4966  HE1 MET A 961      31.470  33.910  49.600  1.00  0.00           H
ATOM   4967  HE2 MET A 961      30.440  34.330  50.990  1.00  0.00           H
ATOM   4968  HE3 MET A 961      31.630  32.860  51.050  1.00  0.00           H
ATOM   4969  C   MET A 961      31.030  38.570  52.850  1.00  0.00           C
ATOM   4970  O   MET A 961      31.160  38.130  53.990  1.00  0.00           O
ATOM   4971  N   LEU A 962      30.710  39.890  52.590  1.00  0.00           N
ATOM   4972  HN  LEU A 962      30.710  40.150  51.630  1.00  0.00           H
ATOM   4973  CA  LEU A 962      30.390  40.920  53.570  1.00  0.00           C
ATOM   4974  HA  LEU A 962      31.250  40.910  54.210  1.00  0.00           H
ATOM   4975  CB  LEU A 962      30.140  42.210  52.680  1.00  0.00           C
ATOM   4976  HB1 LEU A 962      29.090  42.360  52.380  1.00  0.00           H
ATOM   4977  HB2 LEU A 962      30.740  42.130  51.740  1.00  0.00           H
ATOM   4978  CG  LEU A 962      30.600  43.470  53.500  1.00  0.00           C
ATOM   4979  HG  LEU A 962      31.120  43.050  54.380  1.00  0.00           H
ATOM   4980  CD1 LEU A 962      31.310  44.530  52.610  1.00  0.00           C
ATOM   4981 HD11 LEU A 962      32.070  44.170  51.890  1.00  0.00           H
ATOM   4982 HD12 LEU A 962      31.790  45.250  53.320  1.00  0.00           H
ATOM   4983 HD13 LEU A 962      30.450  45.040  52.120  1.00  0.00           H
ATOM   4984  CD2 LEU A 962      29.280  44.140  54.000  1.00  0.00           C
ATOM   4985 HD21 LEU A 962      29.540  45.010  54.650  1.00  0.00           H
ATOM   4986 HD22 LEU A 962      28.750  43.350  54.560  1.00  0.00           H
ATOM   4987 HD23 LEU A 962      28.680  44.590  53.180  1.00  0.00           H
ATOM   4988  C   LEU A 962      29.090  40.630  54.320  1.00  0.00           C
ATOM   4989  O   LEU A 962      29.060  40.740  55.540  1.00  0.00           O
ATOM   4990  N   GLY A 963      27.980  40.110  53.660  1.00  0.00           N
ATOM   4991  HN  GLY A 963      28.110  39.740  52.740  1.00  0.00           H
ATOM   4992  CA  GLY A 963      26.780  39.650  54.370  1.00  0.00           C
ATOM   4993  HA1 GLY A 963      26.090  39.280  53.620  1.00  0.00           H
ATOM   4994  HA2 GLY A 963      26.300  40.490  54.860  1.00  0.00           H
ATOM   4995  C   GLY A 963      27.000  38.430  55.260  1.00  0.00           C
ATOM   4996  O   GLY A 963      26.580  38.420  56.410  1.00  0.00           O
ATOM   4997  N   VAL A 964      27.650  37.460  54.690  1.00  0.00           N
ATOM   4998  HN  VAL A 964      27.950  37.540  53.740  1.00  0.00           H
ATOM   4999  CA  VAL A 964      28.050  36.280  55.430  1.00  0.00           C
ATOM   5000  HA  VAL A 964      27.160  35.750  55.700  1.00  0.00           H
ATOM   5001  CB  VAL A 964      28.880  35.320  54.440  1.00  0.00           C
ATOM   5002  HB  VAL A 964      29.740  35.980  54.180  1.00  0.00           H
ATOM   5003  CG1 VAL A 964      29.380  34.120  55.250  1.00  0.00           C
ATOM   5004 HG11 VAL A 964      30.060  33.530  54.590  1.00  0.00           H
ATOM   5005 HG12 VAL A 964      28.560  33.420  55.550  1.00  0.00           H
ATOM   5006 HG13 VAL A 964      30.030  34.420  56.100  1.00  0.00           H
ATOM   5007  CG2 VAL A 964      28.040  34.840  53.250  1.00  0.00           C
ATOM   5008 HG21 VAL A 964      27.210  35.540  53.030  1.00  0.00           H
ATOM   5009 HG22 VAL A 964      27.550  33.840  53.390  1.00  0.00           H
ATOM   5010 HG23 VAL A 964      28.590  34.790  52.280  1.00  0.00           H
ATOM   5011  C   VAL A 964      28.930  36.640  56.670  1.00  0.00           C
ATOM   5012  O   VAL A 964      28.560  36.370  57.780  1.00  0.00           O
ATOM   5013  N   CYS A 965      30.050  37.410  56.510  1.00  0.00           N
ATOM   5014  HN  CYS A 965      30.330  37.760  55.620  1.00  0.00           H
ATOM   5015  CA  CYS A 965      30.950  37.860  57.540  1.00  0.00           C
ATOM   5016  HA  CYS A 965      31.360  36.990  58.020  1.00  0.00           H
ATOM   5017  CB  CYS A 965      32.290  38.640  57.050  1.00  0.00           C
ATOM   5018  HB1 CYS A 965      32.710  39.180  57.920  1.00  0.00           H
ATOM   5019  HB2 CYS A 965      31.950  39.430  56.330  1.00  0.00           H
ATOM   5020  SG  CYS A 965      33.510  37.710  56.030  1.00  0.00           S
ATOM   5021  HG1 CYS A 965      32.920  37.950  54.870  1.00  0.00           H
ATOM   5022  C   CYS A 965      30.260  38.700  58.600  1.00  0.00           C
ATOM   5023  O   CYS A 965      30.640  38.600  59.740  1.00  0.00           O
ATOM   5024  N   SER A 966      29.290  39.510  58.210  1.00  0.00           N
ATOM   5025  HN  SER A 966      28.950  39.600  57.290  1.00  0.00           H
ATOM   5026  CA  SER A 966      28.490  40.250  59.220  1.00  0.00           C
ATOM   5027  HA  SER A 966      29.120  40.670  59.980  1.00  0.00           H
ATOM   5028  CB  SER A 966      27.500  41.310  58.690  1.00  0.00           C
ATOM   5029  HB1 SER A 966      27.080  41.900  59.540  1.00  0.00           H
ATOM   5030  HB2 SER A 966      26.680  40.770  58.180  1.00  0.00           H
ATOM   5031  OG  SER A 966      28.050  42.250  57.840  1.00  0.00           O
ATOM   5032  HG1 SER A 966      28.440  41.790  57.090  1.00  0.00           H
ATOM   5033  C   SER A 966      27.710  39.350  60.180  1.00  0.00           C
ATOM   5034  O   SER A 966      27.600  39.640  61.360  1.00  0.00           O
ATOM   5035  N   VAL A 967      27.130  38.250  59.750  1.00  0.00           N
ATOM   5036  HN  VAL A 967      27.210  37.960  58.790  1.00  0.00           H
ATOM   5037  CA  VAL A 967      26.350  37.280  60.480  1.00  0.00           C
ATOM   5038  HA  VAL A 967      25.640  37.900  61.010  1.00  0.00           H
ATOM   5039  CB  VAL A 967      25.470  36.400  59.570  1.00  0.00           C
ATOM   5040  HB  VAL A 967      26.070  36.260  58.650  1.00  0.00           H
ATOM   5041  CG1 VAL A 967      25.120  35.010  60.090  1.00  0.00           C
ATOM   5042 HG11 VAL A 967      24.550  34.490  59.300  1.00  0.00           H
ATOM   5043 HG12 VAL A 967      24.380  34.980  60.930  1.00  0.00           H
ATOM   5044 HG13 VAL A 967      25.990  34.380  60.380  1.00  0.00           H
ATOM   5045  CG2 VAL A 967      24.270  37.130  59.010  1.00  0.00           C
ATOM   5046 HG21 VAL A 967      24.020  36.840  57.970  1.00  0.00           H
ATOM   5047 HG22 VAL A 967      24.420  38.230  58.940  1.00  0.00           H
ATOM   5048 HG23 VAL A 967      23.320  37.030  59.570  1.00  0.00           H
ATOM   5049  C   VAL A 967      27.270  36.550  61.500  1.00  0.00           C
ATOM   5050  O   VAL A 967      26.850  36.350  62.660  1.00  0.00           O
ATOM   5051  N   MET A 968      28.450  36.150  60.980  1.00  0.00           N
ATOM   5052  HN  MET A 968      28.630  36.420  60.030  1.00  0.00           H
ATOM   5053  CA  MET A 968      29.490  35.650  61.750  1.00  0.00           C
ATOM   5054  HA  MET A 968      29.160  34.850  62.390  1.00  0.00           H
ATOM   5055  CB  MET A 968      30.620  35.220  60.770  1.00  0.00           C
ATOM   5056  HB1 MET A 968      31.610  35.000  61.240  1.00  0.00           H
ATOM   5057  HB2 MET A 968      30.880  36.090  60.110  1.00  0.00           H
ATOM   5058  CG  MET A 968      30.250  34.060  59.790  1.00  0.00           C
ATOM   5059  HG1 MET A 968      30.970  34.060  58.950  1.00  0.00           H
ATOM   5060  HG2 MET A 968      29.250  34.290  59.370  1.00  0.00           H
[truncated: 6,873,249 more chars]
