# Supplementary material for: CryoEM and computational modeling structural insights into the pH regulator NBCn1
Source: Nat Commun. 2025 Nov 11;16:9932. doi: 10.1038/s41467-025-64868-z (PMC12606367; doi:10.1038/s41467-025-64868-z)
Supplement: Supplementary file 7 — Supplementary Data 5 [file 41467_2025_64868_MOESM7_ESM.zip › 100ns_z_restr_MD_NBCn1_2NaCO3/hNBCn1_OF/z-restr_hNBCn1_OF_2NaCO3_first_step_58.pdb]

REMARK    GENERATED BY TRJCONV
TITLE     Title t= 4100.00000 step= 2050000
REMARK    THIS IS A SIMULATION BOX
CRYST1   93.300   93.300  103.105  90.00  90.00  90.00 P 1           1
MODEL        1
ATOM      1  N   LEU A 585      26.650  41.510  33.280  1.00  0.00           N
ATOM      2  HT1 LEU A 585      25.720  41.070  33.180  1.00  0.00           H
ATOM      3  HT2 LEU A 585      26.880  41.720  32.290  1.00  0.00           H
ATOM      4  HT3 LEU A 585      26.550  42.420  33.790  1.00  0.00           H
ATOM      5  CA  LEU A 585      27.690  40.560  33.840  1.00  0.00           C
ATOM      6  HA  LEU A 585      28.650  41.050  33.820  1.00  0.00           H
ATOM      7  CB  LEU A 585      27.280  40.230  35.340  1.00  0.00           C
ATOM      8  HB1 LEU A 585      26.200  40.050  35.510  1.00  0.00           H
ATOM      9  HB2 LEU A 585      27.530  41.210  35.810  1.00  0.00           H
ATOM     10  CG  LEU A 585      27.890  39.110  36.190  1.00  0.00           C
ATOM     11  HG  LEU A 585      27.890  38.100  35.710  1.00  0.00           H
ATOM     12  CD1 LEU A 585      29.340  39.290  36.610  1.00  0.00           C
ATOM     13 HD11 LEU A 585      29.540  40.190  37.230  1.00  0.00           H
ATOM     14 HD12 LEU A 585      29.920  39.440  35.670  1.00  0.00           H
ATOM     15 HD13 LEU A 585      29.730  38.420  37.180  1.00  0.00           H
ATOM     16  CD2 LEU A 585      27.120  38.830  37.500  1.00  0.00           C
ATOM     17 HD21 LEU A 585      27.550  38.140  38.240  1.00  0.00           H
ATOM     18 HD22 LEU A 585      26.110  38.420  37.230  1.00  0.00           H
ATOM     19 HD23 LEU A 585      26.900  39.770  38.020  1.00  0.00           H
ATOM     20  C   LEU A 585      27.920  39.230  33.150  1.00  0.00           C
ATOM     21  O   LEU A 585      29.010  38.650  33.140  1.00  0.00           O
ATOM     22  N   ILE A 586      26.870  38.570  32.570  1.00  0.00           N
ATOM     23  HN  ILE A 586      25.980  39.010  32.600  1.00  0.00           H
ATOM     24  CA  ILE A 586      26.990  37.360  31.920  1.00  0.00           C
ATOM     25  HA  ILE A 586      27.410  36.640  32.590  1.00  0.00           H
ATOM     26  CB  ILE A 586      25.710  36.730  31.430  1.00  0.00           C
ATOM     27  HB  ILE A 586      25.100  36.470  32.320  1.00  0.00           H
ATOM     28  CG2 ILE A 586      24.910  37.780  30.570  1.00  0.00           C
ATOM     29 HG21 ILE A 586      23.900  37.350  30.390  1.00  0.00           H
ATOM     30 HG22 ILE A 586      25.360  37.920  29.570  1.00  0.00           H
ATOM     31 HG23 ILE A 586      24.790  38.820  30.930  1.00  0.00           H
ATOM     32  CG1 ILE A 586      25.850  35.400  30.620  1.00  0.00           C
ATOM     33 HG11 ILE A 586      26.690  34.880  31.140  1.00  0.00           H
ATOM     34 HG12 ILE A 586      26.130  35.550  29.560  1.00  0.00           H
ATOM     35  CD  ILE A 586      24.690  34.410  30.890  1.00  0.00           C
ATOM     36  HD1 ILE A 586      24.320  34.430  31.930  1.00  0.00           H
ATOM     37  HD2 ILE A 586      25.040  33.400  30.520  1.00  0.00           H
ATOM     38  HD3 ILE A 586      23.840  34.760  30.270  1.00  0.00           H
ATOM     39  C   ILE A 586      28.070  37.380  30.800  1.00  0.00           C
ATOM     40  O   ILE A 586      28.860  36.490  30.630  1.00  0.00           O
ATOM     41  N   LEU A 587      28.160  38.450  30.070  1.00  0.00           N
ATOM     42  HN  LEU A 587      27.490  39.170  30.240  1.00  0.00           H
ATOM     43  CA  LEU A 587      29.000  38.720  28.960  1.00  0.00           C
ATOM     44  HA  LEU A 587      29.020  37.830  28.340  1.00  0.00           H
ATOM     45  CB  LEU A 587      28.610  40.070  28.300  1.00  0.00           C
ATOM     46  HB1 LEU A 587      28.920  40.950  28.920  1.00  0.00           H
ATOM     47  HB2 LEU A 587      27.520  40.150  28.120  1.00  0.00           H
ATOM     48  CG  LEU A 587      29.270  40.250  26.910  1.00  0.00           C
ATOM     49  HG  LEU A 587      30.350  40.110  27.060  1.00  0.00           H
ATOM     50  CD1 LEU A 587      28.890  39.080  25.910  1.00  0.00           C
ATOM     51 HD11 LEU A 587      28.910  38.100  26.430  1.00  0.00           H
ATOM     52 HD12 LEU A 587      29.580  39.030  25.040  1.00  0.00           H
ATOM     53 HD13 LEU A 587      27.890  39.340  25.520  1.00  0.00           H
ATOM     54  CD2 LEU A 587      29.050  41.570  26.260  1.00  0.00           C
ATOM     55 HD21 LEU A 587      27.960  41.740  26.310  1.00  0.00           H
ATOM     56 HD22 LEU A 587      29.490  41.550  25.240  1.00  0.00           H
ATOM     57 HD23 LEU A 587      29.610  42.350  26.840  1.00  0.00           H
ATOM     58  C   LEU A 587      30.450  39.020  29.490  1.00  0.00           C
ATOM     59  O   LEU A 587      31.440  38.670  28.830  1.00  0.00           O
ATOM     60  N   ASP A 588      30.550  39.620  30.670  1.00  0.00           N
ATOM     61  HN  ASP A 588      29.780  39.740  31.290  1.00  0.00           H
ATOM     62  CA  ASP A 588      31.830  39.760  31.380  1.00  0.00           C
ATOM     63  HA  ASP A 588      32.550  40.190  30.700  1.00  0.00           H
ATOM     64  CB  ASP A 588      31.690  40.700  32.600  1.00  0.00           C
ATOM     65  HB1 ASP A 588      32.610  40.540  33.220  1.00  0.00           H
ATOM     66  HB2 ASP A 588      30.940  40.390  33.360  1.00  0.00           H
ATOM     67  CG  ASP A 588      31.510  42.190  32.450  1.00  0.00           C
ATOM     68  OD1 ASP A 588      31.090  42.720  31.370  1.00  0.00           O
ATOM     69  OD2 ASP A 588      31.840  42.850  33.490  1.00  0.00           O
ATOM     70  C   ASP A 588      32.480  38.380  31.840  1.00  0.00           C
ATOM     71  O   ASP A 588      33.740  38.310  31.860  1.00  0.00           O
ATOM     72  N   ILE A 589      31.600  37.400  32.250  1.00  0.00           N
ATOM     73  HN  ILE A 589      30.640  37.660  32.340  1.00  0.00           H
ATOM     74  CA  ILE A 589      31.980  36.040  32.400  1.00  0.00           C
ATOM     75  HA  ILE A 589      32.950  36.040  32.870  1.00  0.00           H
ATOM     76  CB  ILE A 589      30.960  35.330  33.290  1.00  0.00           C
ATOM     77  HB  ILE A 589      29.970  35.390  32.810  1.00  0.00           H
ATOM     78  CG2 ILE A 589      31.350  33.870  33.260  1.00  0.00           C
ATOM     79 HG21 ILE A 589      30.870  33.230  32.480  1.00  0.00           H
ATOM     80 HG22 ILE A 589      30.980  33.430  34.210  1.00  0.00           H
ATOM     81 HG23 ILE A 589      32.440  33.700  33.420  1.00  0.00           H
ATOM     82  CG1 ILE A 589      30.990  35.920  34.710  1.00  0.00           C
ATOM     83 HG11 ILE A 589      31.020  37.030  34.710  1.00  0.00           H
ATOM     84 HG12 ILE A 589      31.870  35.550  35.270  1.00  0.00           H
ATOM     85  CD  ILE A 589      29.640  35.620  35.430  1.00  0.00           C
ATOM     86  HD1 ILE A 589      29.660  36.110  36.430  1.00  0.00           H
ATOM     87  HD2 ILE A 589      29.440  34.530  35.540  1.00  0.00           H
ATOM     88  HD3 ILE A 589      28.810  36.060  34.830  1.00  0.00           H
ATOM     89  C   ILE A 589      32.240  35.320  31.100  1.00  0.00           C
ATOM     90  O   ILE A 589      33.120  34.410  30.970  1.00  0.00           O
ATOM     91  N   LYS A 590      31.440  35.630  30.030  1.00  0.00           N
ATOM     92  HN  LYS A 590      30.570  36.080  30.230  1.00  0.00           H
ATOM     93  CA  LYS A 590      31.720  35.060  28.680  1.00  0.00           C
ATOM     94  HA  LYS A 590      31.750  33.970  28.690  1.00  0.00           H
ATOM     95  CB  LYS A 590      30.560  35.280  27.690  1.00  0.00           C
ATOM     96  HB1 LYS A 590      30.810  35.060  26.620  1.00  0.00           H
ATOM     97  HB2 LYS A 590      30.200  36.320  27.740  1.00  0.00           H
ATOM     98  CG  LYS A 590      29.300  34.510  28.010  1.00  0.00           C
ATOM     99  HG1 LYS A 590      29.030  34.690  29.070  1.00  0.00           H
ATOM    100  HG2 LYS A 590      29.450  33.420  27.850  1.00  0.00           H
ATOM    101  CD  LYS A 590      28.150  34.870  27.030  1.00  0.00           C
ATOM    102  HD1 LYS A 590      28.070  35.980  27.120  1.00  0.00           H
ATOM    103  HD2 LYS A 590      27.250  34.450  27.510  1.00  0.00           H
ATOM    104  CE  LYS A 590      28.340  34.390  25.540  1.00  0.00           C
ATOM    105  HE1 LYS A 590      29.320  34.660  25.120  1.00  0.00           H
ATOM    106  HE2 LYS A 590      27.520  34.890  24.970  1.00  0.00           H
ATOM    107  NZ  LYS A 590      28.240  32.920  25.450  1.00  0.00           N
ATOM    108  HZ1 LYS A 590      27.690  32.710  24.600  1.00  0.00           H
ATOM    109  HZ2 LYS A 590      27.770  32.540  26.300  1.00  0.00           H
ATOM    110  HZ3 LYS A 590      29.200  32.550  25.320  1.00  0.00           H
ATOM    111  C   LYS A 590      33.160  35.300  28.120  1.00  0.00           C
ATOM    112  O   LYS A 590      33.760  34.450  27.520  1.00  0.00           O
ATOM    113  N   ARG A 591      33.700  36.540  28.380  1.00  0.00           N
ATOM    114  HN  ARG A 591      33.200  37.230  28.890  1.00  0.00           H
ATOM    115  CA  ARG A 591      35.060  36.850  28.020  1.00  0.00           C
ATOM    116  HA  ARG A 591      35.120  36.830  26.940  1.00  0.00           H
ATOM    117  CB  ARG A 591      35.390  38.310  28.600  1.00  0.00           C
ATOM    118  HB1 ARG A 591      36.490  38.350  28.390  1.00  0.00           H
ATOM    119  HB2 ARG A 591      35.260  38.270  29.710  1.00  0.00           H
ATOM    120  CG  ARG A 591      34.630  39.560  28.040  1.00  0.00           C
ATOM    121  HG1 ARG A 591      35.200  40.490  28.260  1.00  0.00           H
ATOM    122  HG2 ARG A 591      33.680  39.740  28.580  1.00  0.00           H
ATOM    123  CD  ARG A 591      34.290  39.370  26.540  1.00  0.00           C
ATOM    124  HD1 ARG A 591      33.610  38.520  26.330  1.00  0.00           H
ATOM    125  HD2 ARG A 591      35.110  39.360  25.790  1.00  0.00           H
ATOM    126  NE  ARG A 591      33.480  40.530  26.210  1.00  0.00           N
ATOM    127  HE  ARG A 591      33.660  41.340  26.770  1.00  0.00           H
ATOM    128  CZ  ARG A 591      32.670  40.790  25.230  1.00  0.00           C
ATOM    129  NH1 ARG A 591      32.140  39.890  24.570  1.00  0.00           N
ATOM    130 HH11 ARG A 591      31.470  40.100  23.860  1.00  0.00           H
ATOM    131 HH12 ARG A 591      32.350  38.920  24.760  1.00  0.00           H
ATOM    132  NH2 ARG A 591      32.180  42.030  25.060  1.00  0.00           N
ATOM    133 HH21 ARG A 591      32.530  42.730  25.680  1.00  0.00           H
ATOM    134 HH22 ARG A 591      31.700  42.360  24.230  1.00  0.00           H
ATOM    135  C   ARG A 591      36.170  36.010  28.520  1.00  0.00           C
ATOM    136  O   ARG A 591      37.240  35.680  27.870  1.00  0.00           O
ATOM    137  N   LYS A 592      36.130  35.690  29.840  1.00  0.00           N
ATOM    138  HN  LYS A 592      35.360  35.920  30.430  1.00  0.00           H
ATOM    139  CA  LYS A 592      37.240  35.100  30.640  1.00  0.00           C
ATOM    140  HA  LYS A 592      38.170  35.400  30.170  1.00  0.00           H
ATOM    141  CB  LYS A 592      37.290  35.630  32.180  1.00  0.00           C
ATOM    142  HB1 LYS A 592      37.910  34.900  32.740  1.00  0.00           H
ATOM    143  HB2 LYS A 592      36.270  35.590  32.610  1.00  0.00           H
ATOM    144  CG  LYS A 592      37.930  37.010  32.290  1.00  0.00           C
ATOM    145  HG1 LYS A 592      37.580  37.530  33.200  1.00  0.00           H
ATOM    146  HG2 LYS A 592      37.740  37.700  31.440  1.00  0.00           H
ATOM    147  CD  LYS A 592      39.450  36.920  32.370  1.00  0.00           C
ATOM    148  HD1 LYS A 592      39.740  36.520  31.380  1.00  0.00           H
ATOM    149  HD2 LYS A 592      39.810  36.300  33.210  1.00  0.00           H
ATOM    150  CE  LYS A 592      40.110  38.270  32.690  1.00  0.00           C
ATOM    151  HE1 LYS A 592      40.000  38.570  33.760  1.00  0.00           H
ATOM    152  HE2 LYS A 592      39.640  39.100  32.110  1.00  0.00           H
ATOM    153  NZ  LYS A 592      41.520  38.310  32.360  1.00  0.00           N
ATOM    154  HZ1 LYS A 592      41.730  38.120  31.360  1.00  0.00           H
ATOM    155  HZ2 LYS A 592      42.150  37.790  33.000  1.00  0.00           H
ATOM    156  HZ3 LYS A 592      41.780  39.300  32.540  1.00  0.00           H
ATOM    157  C   LYS A 592      37.190  33.640  30.520  1.00  0.00           C
ATOM    158  O   LYS A 592      38.140  32.900  30.610  1.00  0.00           O
ATOM    159  N   ALA A 593      35.970  33.140  30.100  1.00  0.00           N
ATOM    160  HN  ALA A 593      35.180  33.710  29.890  1.00  0.00           H
ATOM    161  CA  ALA A 593      35.720  31.730  30.070  1.00  0.00           C
ATOM    162  HA  ALA A 593      35.910  31.450  31.100  1.00  0.00           H
ATOM    163  CB  ALA A 593      34.250  31.310  29.800  1.00  0.00           C
ATOM    164  HB1 ALA A 593      33.570  31.750  30.560  1.00  0.00           H
ATOM    165  HB2 ALA A 593      34.140  30.210  29.930  1.00  0.00           H
ATOM    166  HB3 ALA A 593      33.960  31.490  28.750  1.00  0.00           H
ATOM    167  C   ALA A 593      36.670  30.760  29.190  1.00  0.00           C
ATOM    168  O   ALA A 593      37.030  29.690  29.610  1.00  0.00           O
ATOM    169  N   PRO A 594      37.080  31.110  27.970  1.00  0.00           N
ATOM    170  CD  PRO A 594      36.380  32.150  27.180  1.00  0.00           C
ATOM    171  HD1 PRO A 594      36.930  33.070  27.460  1.00  0.00           H
ATOM    172  HD2 PRO A 594      35.320  32.290  27.440  1.00  0.00           H
ATOM    173  CA  PRO A 594      37.940  30.340  27.070  1.00  0.00           C
ATOM    174  HA  PRO A 594      37.440  29.380  27.010  1.00  0.00           H
ATOM    175  CB  PRO A 594      37.880  31.030  25.690  1.00  0.00           C
ATOM    176  HB1 PRO A 594      37.820  30.160  25.000  1.00  0.00           H
ATOM    177  HB2 PRO A 594      38.780  31.630  25.460  1.00  0.00           H
ATOM    178  CG  PRO A 594      36.610  31.850  25.670  1.00  0.00           C
ATOM    179  HG1 PRO A 594      36.800  32.770  25.080  1.00  0.00           H
ATOM    180  HG2 PRO A 594      35.820  31.270  25.140  1.00  0.00           H
ATOM    181  C   PRO A 594      39.360  30.090  27.510  1.00  0.00           C
ATOM    182  O   PRO A 594      40.050  29.360  26.810  1.00  0.00           O
ATOM    183  N   PHE A 595      39.890  30.730  28.560  1.00  0.00           N
ATOM    184  HN  PHE A 595      39.480  31.540  28.980  1.00  0.00           H
ATOM    185  CA  PHE A 595      41.180  30.430  29.060  1.00  0.00           C
ATOM    186  HA  PHE A 595      41.510  29.460  28.730  1.00  0.00           H
ATOM    187  CB  PHE A 595      42.300  31.400  28.550  1.00  0.00           C
ATOM    188  HB1 PHE A 595      42.510  30.810  27.620  1.00  0.00           H
ATOM    189  HB2 PHE A 595      43.210  31.410  29.170  1.00  0.00           H
ATOM    190  CG  PHE A 595      41.760  32.770  28.210  1.00  0.00           C
ATOM    191  CD1 PHE A 595      40.970  33.490  29.070  1.00  0.00           C
ATOM    192  HD1 PHE A 595      40.680  33.080  30.020  1.00  0.00           H
ATOM    193  CE1 PHE A 595      40.550  34.810  28.760  1.00  0.00           C
ATOM    194  HE1 PHE A 595      39.890  35.370  29.400  1.00  0.00           H
ATOM    195  CZ  PHE A 595      40.820  35.290  27.460  1.00  0.00           C
ATOM    196  HZ  PHE A 595      40.720  36.370  27.360  1.00  0.00           H
ATOM    197  CD2 PHE A 595      42.060  33.340  26.970  1.00  0.00           C
ATOM    198  HD2 PHE A 595      42.720  32.800  26.310  1.00  0.00           H
ATOM    199  CE2 PHE A 595      41.590  34.560  26.600  1.00  0.00           C
ATOM    200  HE2 PHE A 595      41.950  35.060  25.710  1.00  0.00           H
ATOM    201  C   PHE A 595      41.180  30.250  30.570  1.00  0.00           C
ATOM    202  O   PHE A 595      42.210  30.280  31.270  1.00  0.00           O
ATOM    203  N   PHE A 596      39.940  30.120  31.150  1.00  0.00           N
ATOM    204  HN  PHE A 596      39.140  29.840  30.620  1.00  0.00           H
ATOM    205  CA  PHE A 596      39.670  30.430  32.550  1.00  0.00           C
ATOM    206  HA  PHE A 596      39.940  31.470  32.660  1.00  0.00           H
ATOM    207  CB  PHE A 596      38.220  30.340  32.740  1.00  0.00           C
ATOM    208  HB1 PHE A 596      38.010  29.250  32.800  1.00  0.00           H
ATOM    209  HB2 PHE A 596      37.630  30.840  31.940  1.00  0.00           H
ATOM    210  CG  PHE A 596      37.800  31.000  34.030  1.00  0.00           C
ATOM    211  CD1 PHE A 596      38.170  30.410  35.230  1.00  0.00           C
ATOM    212  HD1 PHE A 596      38.570  29.410  35.290  1.00  0.00           H
ATOM    213  CE1 PHE A 596      37.900  31.150  36.410  1.00  0.00           C
ATOM    214  HE1 PHE A 596      38.320  30.770  37.330  1.00  0.00           H
ATOM    215  CZ  PHE A 596      37.270  32.390  36.400  1.00  0.00           C
ATOM    216  HZ  PHE A 596      37.190  32.980  37.310  1.00  0.00           H
ATOM    217  CD2 PHE A 596      37.180  32.270  33.980  1.00  0.00           C
ATOM    218  HD2 PHE A 596      37.030  32.790  33.050  1.00  0.00           H
ATOM    219  CE2 PHE A 596      36.920  32.890  35.150  1.00  0.00           C
ATOM    220  HE2 PHE A 596      36.400  33.840  35.070  1.00  0.00           H
ATOM    221  C   PHE A 596      40.550  29.640  33.540  1.00  0.00           C
ATOM    222  O   PHE A 596      41.100  30.110  34.530  1.00  0.00           O
ATOM    223  N   LEU A 597      40.690  28.340  33.290  1.00  0.00           N
ATOM    224  HN  LEU A 597      40.170  27.900  32.570  1.00  0.00           H
ATOM    225  CA  LEU A 597      41.500  27.390  33.920  1.00  0.00           C
ATOM    226  HA  LEU A 597      41.840  27.820  34.870  1.00  0.00           H
ATOM    227  CB  LEU A 597      40.740  26.070  34.310  1.00  0.00           C
ATOM    228  HB1 LEU A 597      41.420  25.320  34.760  1.00  0.00           H
ATOM    229  HB2 LEU A 597      40.220  25.500  33.510  1.00  0.00           H
ATOM    230  CG  LEU A 597      39.700  26.240  35.410  1.00  0.00           C
ATOM    231  HG  LEU A 597      39.060  27.050  35.000  1.00  0.00           H
ATOM    232  CD1 LEU A 597      38.790  24.950  35.680  1.00  0.00           C
ATOM    233 HD11 LEU A 597      38.300  24.750  34.700  1.00  0.00           H
ATOM    234 HD12 LEU A 597      37.910  25.270  36.280  1.00  0.00           H
ATOM    235 HD13 LEU A 597      39.250  24.000  36.010  1.00  0.00           H
ATOM    236  CD2 LEU A 597      40.270  26.760  36.730  1.00  0.00           C
ATOM    237 HD21 LEU A 597      39.520  26.550  37.530  1.00  0.00           H
ATOM    238 HD22 LEU A 597      40.490  27.840  36.670  1.00  0.00           H
ATOM    239 HD23 LEU A 597      41.080  26.080  37.070  1.00  0.00           H
ATOM    240  C   LEU A 597      42.720  27.000  33.180  1.00  0.00           C
ATOM    241  O   LEU A 597      43.420  26.100  33.620  1.00  0.00           O
ATOM    242  N   SER A 598      43.100  27.570  32.040  1.00  0.00           N
ATOM    243  HN  SER A 598      42.450  28.200  31.610  1.00  0.00           H
ATOM    244  CA  SER A 598      44.370  27.280  31.240  1.00  0.00           C
ATOM    245  HA  SER A 598      44.450  26.230  31.030  1.00  0.00           H
ATOM    246  CB  SER A 598      44.250  28.120  30.030  1.00  0.00           C
ATOM    247  HB1 SER A 598      44.320  29.210  30.240  1.00  0.00           H
ATOM    248  HB2 SER A 598      43.270  27.950  29.530  1.00  0.00           H
ATOM    249  OG  SER A 598      45.130  27.920  28.990  1.00  0.00           O
ATOM    250  HG1 SER A 598      45.570  28.770  28.890  1.00  0.00           H
ATOM    251  C   SER A 598      45.670  27.600  31.990  1.00  0.00           C
ATOM    252  O   SER A 598      46.590  26.790  31.980  1.00  0.00           O
ATOM    253  N   ASP A 599      45.660  28.700  32.810  1.00  0.00           N
ATOM    254  HN  ASP A 599      44.890  29.340  32.890  1.00  0.00           H
ATOM    255  CA  ASP A 599      46.730  29.070  33.660  1.00  0.00           C
ATOM    256  HA  ASP A 599      47.600  28.940  33.020  1.00  0.00           H
ATOM    257  CB  ASP A 599      46.630  30.530  34.080  1.00  0.00           C
ATOM    258  HB1 ASP A 599      47.610  30.740  34.580  1.00  0.00           H
ATOM    259  HB2 ASP A 599      45.810  30.720  34.810  1.00  0.00           H
ATOM    260  CG  ASP A 599      46.560  31.490  32.880  1.00  0.00           C
ATOM    261  OD1 ASP A 599      47.130  31.320  31.750  1.00  0.00           O
ATOM    262  OD2 ASP A 599      45.940  32.560  33.150  1.00  0.00           O
ATOM    263  C   ASP A 599      46.890  28.210  34.900  1.00  0.00           C
ATOM    264  O   ASP A 599      48.010  27.780  35.220  1.00  0.00           O
ATOM    265  N   PHE A 600      45.770  27.890  35.630  1.00  0.00           N
ATOM    266  HN  PHE A 600      44.980  28.360  35.240  1.00  0.00           H
ATOM    267  CA  PHE A 600      45.570  26.890  36.640  1.00  0.00           C
ATOM    268  HA  PHE A 600      46.300  27.120  37.410  1.00  0.00           H
ATOM    269  CB  PHE A 600      44.160  27.030  37.150  1.00  0.00           C
ATOM    270  HB1 PHE A 600      43.470  27.180  36.300  1.00  0.00           H
ATOM    271  HB2 PHE A 600      44.150  27.970  37.750  1.00  0.00           H
ATOM    272  CG  PHE A 600      43.730  25.770  38.130  1.00  0.00           C
ATOM    273  CD1 PHE A 600      43.220  24.560  37.630  1.00  0.00           C
ATOM    274  HD1 PHE A 600      43.130  24.350  36.580  1.00  0.00           H
ATOM    275  CE1 PHE A 600      42.900  23.500  38.450  1.00  0.00           C
ATOM    276  HE1 PHE A 600      42.440  22.590  38.070  1.00  0.00           H
ATOM    277  CZ  PHE A 600      43.050  23.600  39.810  1.00  0.00           C
ATOM    278  HZ  PHE A 600      42.820  22.760  40.460  1.00  0.00           H
ATOM    279  CD2 PHE A 600      43.820  25.950  39.530  1.00  0.00           C
ATOM    280  HD2 PHE A 600      44.240  26.830  40.000  1.00  0.00           H
ATOM    281  CE2 PHE A 600      43.580  24.800  40.330  1.00  0.00           C
ATOM    282  HE2 PHE A 600      43.760  24.850  41.390  1.00  0.00           H
ATOM    283  C   PHE A 600      46.030  25.460  36.260  1.00  0.00           C
ATOM    284  O   PHE A 600      46.780  24.800  36.970  1.00  0.00           O
ATOM    285  N   LYS A 601      45.680  24.970  35.060  1.00  0.00           N
ATOM    286  HN  LYS A 601      45.110  25.590  34.520  1.00  0.00           H
ATOM    287  CA  LYS A 601      45.880  23.630  34.710  1.00  0.00           C
ATOM    288  HA  LYS A 601      45.540  23.110  35.590  1.00  0.00           H
ATOM    289  CB  LYS A 601      44.930  23.180  33.540  1.00  0.00           C
ATOM    290  HB1 LYS A 601      45.380  22.240  33.140  1.00  0.00           H
ATOM    291  HB2 LYS A 601      45.070  23.900  32.710  1.00  0.00           H
ATOM    292  CG  LYS A 601      43.490  23.090  33.940  1.00  0.00           C
ATOM    293  HG1 LYS A 601      43.120  24.050  34.390  1.00  0.00           H
ATOM    294  HG2 LYS A 601      43.480  22.380  34.790  1.00  0.00           H
ATOM    295  CD  LYS A 601      42.460  22.660  32.860  1.00  0.00           C
ATOM    296  HD1 LYS A 601      41.470  22.880  33.320  1.00  0.00           H
ATOM    297  HD2 LYS A 601      42.580  21.570  32.690  1.00  0.00           H
ATOM    298  CE  LYS A 601      42.640  23.520  31.620  1.00  0.00           C
ATOM    299  HE1 LYS A 601      43.590  23.350  31.060  1.00  0.00           H
ATOM    300  HE2 LYS A 601      42.440  24.600  31.730  1.00  0.00           H
ATOM    301  NZ  LYS A 601      41.630  22.990  30.590  1.00  0.00           N
ATOM    302  HZ1 LYS A 601      41.850  23.560  29.750  1.00  0.00           H
ATOM    303  HZ2 LYS A 601      40.670  23.100  30.970  1.00  0.00           H
ATOM    304  HZ3 LYS A 601      41.680  21.980  30.320  1.00  0.00           H
ATOM    305  C   LYS A 601      47.290  23.300  34.410  1.00  0.00           C
ATOM    306  O   LYS A 601      47.630  22.160  34.260  1.00  0.00           O
ATOM    307  N   ASP A 602      48.150  24.340  34.180  1.00  0.00           N
ATOM    308  HN  ASP A 602      47.600  25.170  34.180  1.00  0.00           H
ATOM    309  CA  ASP A 602      49.600  24.260  33.920  1.00  0.00           C
ATOM    310  HA  ASP A 602      49.850  23.320  33.450  1.00  0.00           H
ATOM    311  CB  ASP A 602      49.980  25.430  33.010  1.00  0.00           C
ATOM    312  HB1 ASP A 602      51.070  25.540  32.850  1.00  0.00           H
ATOM    313  HB2 ASP A 602      49.580  26.400  33.380  1.00  0.00           H
ATOM    314  CG  ASP A 602      49.400  25.300  31.620  1.00  0.00           C
ATOM    315  OD1 ASP A 602      49.280  26.340  30.870  1.00  0.00           O
ATOM    316  OD2 ASP A 602      49.200  24.090  31.200  1.00  0.00           O
ATOM    317  C   ASP A 602      50.390  24.490  35.240  1.00  0.00           C
ATOM    318  O   ASP A 602      51.640  24.580  35.300  1.00  0.00           O
ATOM    319  N   ALA A 603      49.730  24.540  36.390  1.00  0.00           N
ATOM    320  HN  ALA A 603      48.730  24.520  36.460  1.00  0.00           H
ATOM    321  CA  ALA A 603      50.260  24.900  37.660  1.00  0.00           C
ATOM    322  HA  ALA A 603      50.810  25.800  37.470  1.00  0.00           H
ATOM    323  CB  ALA A 603      49.170  25.040  38.760  1.00  0.00           C
ATOM    324  HB1 ALA A 603      48.610  25.970  38.500  1.00  0.00           H
ATOM    325  HB2 ALA A 603      49.670  25.220  39.730  1.00  0.00           H
ATOM    326  HB3 ALA A 603      48.520  24.140  38.880  1.00  0.00           H
ATOM    327  C   ALA A 603      51.320  23.980  38.270  1.00  0.00           C
ATOM    328  O   ALA A 603      52.050  24.350  39.170  1.00  0.00           O
ATOM    329  N   LEU A 604      51.540  22.740  37.800  1.00  0.00           N
ATOM    330  HN  LEU A 604      50.970  22.340  37.080  1.00  0.00           H
ATOM    331  CA  LEU A 604      52.710  21.950  38.290  1.00  0.00           C
ATOM    332  HA  LEU A 604      52.910  22.240  39.300  1.00  0.00           H
ATOM    333  CB  LEU A 604      52.480  20.410  38.030  1.00  0.00           C
ATOM    334  HB1 LEU A 604      53.400  19.840  38.240  1.00  0.00           H
ATOM    335  HB2 LEU A 604      52.300  20.350  36.940  1.00  0.00           H
ATOM    336  CG  LEU A 604      51.220  19.790  38.770  1.00  0.00           C
ATOM    337  HG  LEU A 604      50.380  20.470  38.530  1.00  0.00           H
ATOM    338  CD1 LEU A 604      50.810  18.320  38.400  1.00  0.00           C
ATOM    339 HD11 LEU A 604      49.960  18.040  39.050  1.00  0.00           H
ATOM    340 HD12 LEU A 604      51.750  17.790  38.670  1.00  0.00           H
ATOM    341 HD13 LEU A 604      50.540  18.160  37.330  1.00  0.00           H
ATOM    342  CD2 LEU A 604      51.410  19.800  40.300  1.00  0.00           C
ATOM    343 HD21 LEU A 604      51.560  20.820  40.720  1.00  0.00           H
ATOM    344 HD22 LEU A 604      52.190  19.070  40.600  1.00  0.00           H
ATOM    345 HD23 LEU A 604      50.400  19.600  40.720  1.00  0.00           H
ATOM    346  C   LEU A 604      53.960  22.370  37.530  1.00  0.00           C
ATOM    347  O   LEU A 604      55.070  21.990  37.880  1.00  0.00           O
ATOM    348  N   SER A 605      53.840  23.130  36.430  1.00  0.00           N
ATOM    349  HN  SER A 605      52.970  23.390  36.020  1.00  0.00           H
ATOM    350  CA  SER A 605      54.980  23.560  35.660  1.00  0.00           C
ATOM    351  HA  SER A 605      55.670  22.740  35.780  1.00  0.00           H
ATOM    352  CB  SER A 605      54.630  23.620  34.150  1.00  0.00           C
ATOM    353  HB1 SER A 605      55.410  24.000  33.450  1.00  0.00           H
ATOM    354  HB2 SER A 605      53.670  24.180  34.080  1.00  0.00           H
ATOM    355  OG  SER A 605      54.330  22.220  33.700  1.00  0.00           O
ATOM    356  HG1 SER A 605      53.360  22.190  33.710  1.00  0.00           H
ATOM    357  C   SER A 605      55.530  24.920  36.100  1.00  0.00           C
ATOM    358  O   SER A 605      56.730  25.240  35.880  1.00  0.00           O
ATOM    359  N   LEU A 606      54.700  25.710  36.830  1.00  0.00           N
ATOM    360  HN  LEU A 606      53.820  25.300  37.050  1.00  0.00           H
ATOM    361  CA  LEU A 606      54.910  27.120  37.110  1.00  0.00           C
ATOM    362  HA  LEU A 606      55.570  27.660  36.440  1.00  0.00           H
ATOM    363  CB  LEU A 606      53.540  27.900  36.930  1.00  0.00           C
ATOM    364  HB1 LEU A 606      53.840  28.970  37.080  1.00  0.00           H
ATOM    365  HB2 LEU A 606      52.900  27.600  37.790  1.00  0.00           H
ATOM    366  CG  LEU A 606      52.940  27.820  35.540  1.00  0.00           C
ATOM    367  HG  LEU A 606      52.790  26.740  35.320  1.00  0.00           H
ATOM    368  CD1 LEU A 606      51.610  28.640  35.470  1.00  0.00           C
ATOM    369 HD11 LEU A 606      51.060  28.620  34.510  1.00  0.00           H
ATOM    370 HD12 LEU A 606      51.750  29.730  35.600  1.00  0.00           H
ATOM    371 HD13 LEU A 606      50.830  28.280  36.190  1.00  0.00           H
ATOM    372  CD2 LEU A 606      53.850  28.260  34.420  1.00  0.00           C
ATOM    373 HD21 LEU A 606      53.380  28.450  33.420  1.00  0.00           H
ATOM    374 HD22 LEU A 606      54.580  27.440  34.230  1.00  0.00           H
ATOM    375 HD23 LEU A 606      54.450  29.120  34.790  1.00  0.00           H
ATOM    376  C   LEU A 606      55.360  27.290  38.530  1.00  0.00           C
ATOM    377  O   LEU A 606      54.970  26.640  39.470  1.00  0.00           O
ATOM    378  N   GLN A 607      56.400  28.170  38.710  1.00  0.00           N
ATOM    379  HN  GLN A 607      56.830  28.600  37.920  1.00  0.00           H
ATOM    380  CA  GLN A 607      56.900  28.550  40.000  1.00  0.00           C
ATOM    381  HA  GLN A 607      57.040  27.660  40.580  1.00  0.00           H
ATOM    382  CB  GLN A 607      58.330  29.190  39.870  1.00  0.00           C
ATOM    383  HB1 GLN A 607      58.800  29.360  40.870  1.00  0.00           H
ATOM    384  HB2 GLN A 607      58.310  30.200  39.420  1.00  0.00           H
ATOM    385  CG  GLN A 607      59.230  28.230  39.060  1.00  0.00           C
ATOM    386  HG1 GLN A 607      58.710  27.800  38.180  1.00  0.00           H
ATOM    387  HG2 GLN A 607      59.640  27.410  39.680  1.00  0.00           H
ATOM    388  CD  GLN A 607      60.460  28.980  38.430  1.00  0.00           C
ATOM    389  OE1 GLN A 607      60.340  29.300  37.250  1.00  0.00           O
ATOM    390  NE2 GLN A 607      61.410  29.370  39.300  1.00  0.00           N
ATOM    391 HE21 GLN A 607      62.120  29.980  38.950  1.00  0.00           H
ATOM    392 HE22 GLN A 607      61.230  29.340  40.290  1.00  0.00           H
ATOM    393  C   GLN A 607      55.970  29.410  40.830  1.00  0.00           C
ATOM    394  O   GLN A 607      55.800  30.540  40.540  1.00  0.00           O
ATOM    395  N   CYS A 608      55.270  28.790  41.820  1.00  0.00           N
ATOM    396  HN  CYS A 608      55.470  27.860  42.110  1.00  0.00           H
ATOM    397  CA  CYS A 608      54.230  29.480  42.630  1.00  0.00           C
ATOM    398  HA  CYS A 608      53.980  30.440  42.210  1.00  0.00           H
ATOM    399  CB  CYS A 608      52.950  28.560  42.510  1.00  0.00           C
ATOM    400  HB1 CYS A 608      52.180  28.890  43.250  1.00  0.00           H
ATOM    401  HB2 CYS A 608      53.370  27.580  42.820  1.00  0.00           H
ATOM    402  SG  CYS A 608      52.280  28.560  40.840  1.00  0.00           S
ATOM    403  HG1 CYS A 608      53.470  28.500  40.270  1.00  0.00           H
ATOM    404  C   CYS A 608      54.650  29.660  44.080  1.00  0.00           C
ATOM    405  O   CYS A 608      54.200  30.530  44.840  1.00  0.00           O
ATOM    406  N   LEU A 609      55.570  28.830  44.520  1.00  0.00           N
ATOM    407  HN  LEU A 609      56.010  28.140  43.960  1.00  0.00           H
ATOM    408  CA  LEU A 609      56.010  28.810  45.930  1.00  0.00           C
ATOM    409  HA  LEU A 609      55.140  28.640  46.550  1.00  0.00           H
ATOM    410  CB  LEU A 609      57.070  27.660  46.110  1.00  0.00           C
ATOM    411  HB1 LEU A 609      58.030  27.770  45.560  1.00  0.00           H
ATOM    412  HB2 LEU A 609      56.490  26.790  45.730  1.00  0.00           H
ATOM    413  CG  LEU A 609      57.530  27.240  47.560  1.00  0.00           C
ATOM    414  HG  LEU A 609      57.980  28.100  48.090  1.00  0.00           H
ATOM    415  CD1 LEU A 609      56.410  26.740  48.490  1.00  0.00           C
ATOM    416 HD11 LEU A 609      55.860  25.880  48.070  1.00  0.00           H
ATOM    417 HD12 LEU A 609      55.650  27.560  48.530  1.00  0.00           H
ATOM    418 HD13 LEU A 609      56.770  26.470  49.500  1.00  0.00           H
ATOM    419  CD2 LEU A 609      58.640  26.180  47.430  1.00  0.00           C
ATOM    420 HD21 LEU A 609      59.390  26.370  46.650  1.00  0.00           H
ATOM    421 HD22 LEU A 609      58.110  25.200  47.270  1.00  0.00           H
ATOM    422 HD23 LEU A 609      59.230  26.090  48.360  1.00  0.00           H
ATOM    423  C   LEU A 609      56.610  30.050  46.500  1.00  0.00           C
ATOM    424  O   LEU A 609      56.260  30.500  47.580  1.00  0.00           O
ATOM    425  N   ALA A 610      57.570  30.640  45.710  1.00  0.00           N
ATOM    426  HN  ALA A 610      57.860  30.150  44.890  1.00  0.00           H
ATOM    427  CA  ALA A 610      58.270  31.850  46.070  1.00  0.00           C
ATOM    428  HA  ALA A 610      58.670  31.690  47.060  1.00  0.00           H
ATOM    429  CB  ALA A 610      59.310  32.240  44.970  1.00  0.00           C
ATOM    430  HB1 ALA A 610      60.010  31.400  44.770  1.00  0.00           H
ATOM    431  HB2 ALA A 610      59.890  33.150  45.250  1.00  0.00           H
ATOM    432  HB3 ALA A 610      58.740  32.420  44.030  1.00  0.00           H
ATOM    433  C   ALA A 610      57.420  33.010  46.390  1.00  0.00           C
ATOM    434  O   ALA A 610      57.790  33.720  47.330  1.00  0.00           O
ATOM    435  N   SER A 611      56.410  33.300  45.580  1.00  0.00           N
ATOM    436  HN  SER A 611      56.230  32.820  44.720  1.00  0.00           H
ATOM    437  CA  SER A 611      55.310  34.250  45.930  1.00  0.00           C
ATOM    438  HA  SER A 611      55.750  35.240  46.040  1.00  0.00           H
ATOM    439  CB  SER A 611      54.240  34.370  44.850  1.00  0.00           C
ATOM    440  HB1 SER A 611      53.620  35.290  44.980  1.00  0.00           H
ATOM    441  HB2 SER A 611      53.590  33.490  44.710  1.00  0.00           H
ATOM    442  OG  SER A 611      54.820  34.480  43.540  1.00  0.00           O
ATOM    443  HG1 SER A 611      55.170  35.370  43.470  1.00  0.00           H
ATOM    444  C   SER A 611      54.530  33.930  47.170  1.00  0.00           C
ATOM    445  O   SER A 611      54.230  34.860  47.890  1.00  0.00           O
ATOM    446  N   ILE A 612      54.100  32.660  47.320  1.00  0.00           N
ATOM    447  HN  ILE A 612      54.370  31.940  46.670  1.00  0.00           H
ATOM    448  CA  ILE A 612      53.190  32.200  48.380  1.00  0.00           C
ATOM    449  HA  ILE A 612      52.270  32.760  48.350  1.00  0.00           H
ATOM    450  CB  ILE A 612      52.750  30.700  48.120  1.00  0.00           C
ATOM    451  HB  ILE A 612      53.680  30.100  47.960  1.00  0.00           H
ATOM    452  CG2 ILE A 612      52.080  30.150  49.440  1.00  0.00           C
ATOM    453 HG21 ILE A 612      51.230  30.750  49.810  1.00  0.00           H
ATOM    454 HG22 ILE A 612      52.890  30.030  50.200  1.00  0.00           H
ATOM    455 HG23 ILE A 612      51.660  29.140  49.190  1.00  0.00           H
ATOM    456  CG1 ILE A 612      51.860  30.680  46.800  1.00  0.00           C
ATOM    457 HG11 ILE A 612      52.260  31.420  46.080  1.00  0.00           H
ATOM    458 HG12 ILE A 612      50.850  30.900  47.200  1.00  0.00           H
ATOM    459  CD  ILE A 612      51.780  29.300  46.190  1.00  0.00           C
ATOM    460  HD1 ILE A 612      51.200  29.290  45.240  1.00  0.00           H
ATOM    461  HD2 ILE A 612      51.280  28.640  46.930  1.00  0.00           H
ATOM    462  HD3 ILE A 612      52.810  28.880  46.170  1.00  0.00           H
ATOM    463  C   ILE A 612      53.800  32.410  49.770  1.00  0.00           C
ATOM    464  O   ILE A 612      53.250  33.030  50.680  1.00  0.00           O
ATOM    465  N   LEU A 613      55.050  32.040  49.890  1.00  0.00           N
ATOM    466  HN  LEU A 613      55.530  31.570  49.160  1.00  0.00           H
ATOM    467  CA  LEU A 613      55.830  32.380  51.080  1.00  0.00           C
ATOM    468  HA  LEU A 613      55.210  32.080  51.910  1.00  0.00           H
ATOM    469  CB  LEU A 613      57.190  31.660  51.120  1.00  0.00           C
ATOM    470  HB1 LEU A 613      57.700  32.230  51.940  1.00  0.00           H
ATOM    471  HB2 LEU A 613      57.800  31.850  50.200  1.00  0.00           H
ATOM    472  CG  LEU A 613      57.160  30.160  51.310  1.00  0.00           C
ATOM    473  HG  LEU A 613      56.260  29.770  50.780  1.00  0.00           H
ATOM    474  CD1 LEU A 613      58.510  29.470  50.850  1.00  0.00           C
ATOM    475 HD11 LEU A 613      58.740  29.780  49.810  1.00  0.00           H
ATOM    476 HD12 LEU A 613      58.370  28.370  50.750  1.00  0.00           H
ATOM    477 HD13 LEU A 613      59.340  29.680  51.560  1.00  0.00           H
ATOM    478  CD2 LEU A 613      56.910  29.730  52.750  1.00  0.00           C
ATOM    479 HD21 LEU A 613      57.770  29.790  53.440  1.00  0.00           H
ATOM    480 HD22 LEU A 613      56.650  28.660  52.930  1.00  0.00           H
ATOM    481 HD23 LEU A 613      56.050  30.270  53.210  1.00  0.00           H
ATOM    482  C   LEU A 613      55.930  33.870  51.330  1.00  0.00           C
ATOM    483  O   LEU A 613      55.560  34.350  52.360  1.00  0.00           O
ATOM    484  N   PHE A 614      56.480  34.630  50.300  1.00  0.00           N
ATOM    485  HN  PHE A 614      56.700  34.140  49.450  1.00  0.00           H
ATOM    486  CA  PHE A 614      56.710  36.070  50.380  1.00  0.00           C
ATOM    487  HA  PHE A 614      57.440  36.160  51.170  1.00  0.00           H
ATOM    488  CB  PHE A 614      57.290  36.540  48.990  1.00  0.00           C
ATOM    489  HB1 PHE A 614      56.660  35.950  48.290  1.00  0.00           H
ATOM    490  HB2 PHE A 614      58.340  36.180  48.910  1.00  0.00           H
ATOM    491  CG  PHE A 614      57.180  37.980  48.720  1.00  0.00           C
ATOM    492  CD1 PHE A 614      57.810  38.970  49.520  1.00  0.00           C
ATOM    493  HD1 PHE A 614      58.360  38.610  50.380  1.00  0.00           H
ATOM    494  CE1 PHE A 614      57.720  40.300  49.260  1.00  0.00           C
ATOM    495  HE1 PHE A 614      58.250  40.990  49.900  1.00  0.00           H
ATOM    496  CZ  PHE A 614      57.130  40.710  48.080  1.00  0.00           C
ATOM    497  HZ  PHE A 614      57.030  41.730  47.720  1.00  0.00           H
ATOM    498  CD2 PHE A 614      56.520  38.370  47.590  1.00  0.00           C
ATOM    499  HD2 PHE A 614      56.140  37.630  46.900  1.00  0.00           H
ATOM    500  CE2 PHE A 614      56.540  39.740  47.220  1.00  0.00           C
ATOM    501  HE2 PHE A 614      56.160  40.090  46.270  1.00  0.00           H
ATOM    502  C   PHE A 614      55.530  36.900  50.910  1.00  0.00           C
ATOM    503  O   PHE A 614      55.660  37.570  51.940  1.00  0.00           O
ATOM    504  N   LEU A 615      54.400  36.750  50.230  1.00  0.00           N
ATOM    505  HN  LEU A 615      54.490  36.130  49.460  1.00  0.00           H
ATOM    506  CA  LEU A 615      53.100  37.280  50.550  1.00  0.00           C
ATOM    507  HA  LEU A 615      53.290  38.320  50.720  1.00  0.00           H
ATOM    508  CB  LEU A 615      52.200  37.180  49.320  1.00  0.00           C
ATOM    509  HB1 LEU A 615      51.130  37.130  49.610  1.00  0.00           H
ATOM    510  HB2 LEU A 615      52.180  36.140  48.950  1.00  0.00           H
ATOM    511  CG  LEU A 615      52.600  38.170  48.160  1.00  0.00           C
ATOM    512  HG  LEU A 615      53.700  38.150  47.970  1.00  0.00           H
ATOM    513  CD1 LEU A 615      51.960  37.770  46.790  1.00  0.00           C
ATOM    514 HD11 LEU A 615      52.270  36.740  46.470  1.00  0.00           H
ATOM    515 HD12 LEU A 615      52.030  38.420  45.890  1.00  0.00           H
ATOM    516 HD13 LEU A 615      50.860  37.800  46.930  1.00  0.00           H
ATOM    517  CD2 LEU A 615      52.110  39.540  48.630  1.00  0.00           C
ATOM    518 HD21 LEU A 615      51.980  40.170  47.720  1.00  0.00           H
ATOM    519 HD22 LEU A 615      52.820  40.070  49.300  1.00  0.00           H
ATOM    520 HD23 LEU A 615      51.130  39.470  49.140  1.00  0.00           H
ATOM    521  C   LEU A 615      52.430  36.700  51.700  1.00  0.00           C
ATOM    522  O   LEU A 615      51.710  37.430  52.370  1.00  0.00           O
ATOM    523  N   TYR A 616      52.550  35.370  52.000  1.00  0.00           N
ATOM    524  HN  TYR A 616      53.210  34.760  51.570  1.00  0.00           H
ATOM    525  CA  TYR A 616      51.950  34.900  53.260  1.00  0.00           C
ATOM    526  HA  TYR A 616      50.920  35.250  53.250  1.00  0.00           H
ATOM    527  CB  TYR A 616      51.970  33.380  53.410  1.00  0.00           C
ATOM    528  HB1 TYR A 616      53.030  33.080  53.230  1.00  0.00           H
ATOM    529  HB2 TYR A 616      51.250  32.890  52.710  1.00  0.00           H
ATOM    530  CG  TYR A 616      51.550  32.820  54.710  1.00  0.00           C
ATOM    531  CD1 TYR A 616      50.390  33.270  55.290  1.00  0.00           C
ATOM    532  HD1 TYR A 616      49.710  33.950  54.820  1.00  0.00           H
ATOM    533  CE1 TYR A 616      49.980  32.740  56.570  1.00  0.00           C
ATOM    534  HE1 TYR A 616      49.070  33.070  57.040  1.00  0.00           H
ATOM    535  CZ  TYR A 616      50.710  31.710  57.180  1.00  0.00           C
ATOM    536  OH  TYR A 616      50.440  31.130  58.360  1.00  0.00           O
ATOM    537  HH  TYR A 616      49.720  31.640  58.750  1.00  0.00           H
ATOM    538  CD2 TYR A 616      52.280  31.780  55.280  1.00  0.00           C
ATOM    539  HD2 TYR A 616      53.180  31.350  54.880  1.00  0.00           H
ATOM    540  CE2 TYR A 616      51.960  31.340  56.610  1.00  0.00           C
ATOM    541  HE2 TYR A 616      52.480  30.450  56.960  1.00  0.00           H
ATOM    542  C   TYR A 616      52.540  35.550  54.520  1.00  0.00           C
ATOM    543  O   TYR A 616      51.860  36.110  55.360  1.00  0.00           O
ATOM    544  N   CYS A 617      53.870  35.510  54.630  1.00  0.00           N
ATOM    545  HN  CYS A 617      54.530  35.190  53.950  1.00  0.00           H
ATOM    546  CA  CYS A 617      54.620  36.240  55.690  1.00  0.00           C
ATOM    547  HA  CYS A 617      54.170  36.020  56.640  1.00  0.00           H
ATOM    548  CB  CYS A 617      56.110  35.970  55.590  1.00  0.00           C
ATOM    549  HB1 CYS A 617      56.660  36.510  56.390  1.00  0.00           H
ATOM    550  HB2 CYS A 617      56.470  36.380  54.620  1.00  0.00           H
ATOM    551  SG  CYS A 617      56.460  34.170  55.740  1.00  0.00           S
ATOM    552  HG1 CYS A 617      55.840  33.640  54.700  1.00  0.00           H
ATOM    553  C   CYS A 617      54.400  37.710  55.640  1.00  0.00           C
ATOM    554  O   CYS A 617      54.120  38.240  56.690  1.00  0.00           O
ATOM    555  N   ALA A 618      54.480  38.410  54.460  1.00  0.00           N
ATOM    556  HN  ALA A 618      54.800  38.090  53.570  1.00  0.00           H
ATOM    557  CA  ALA A 618      54.220  39.840  54.460  1.00  0.00           C
ATOM    558  HA  ALA A 618      54.920  40.310  55.140  1.00  0.00           H
ATOM    559  CB  ALA A 618      54.460  40.390  53.060  1.00  0.00           C
ATOM    560  HB1 ALA A 618      53.770  39.960  52.310  1.00  0.00           H
ATOM    561  HB2 ALA A 618      55.460  40.320  52.600  1.00  0.00           H
ATOM    562  HB3 ALA A 618      54.440  41.500  52.980  1.00  0.00           H
ATOM    563  C   ALA A 618      52.810  40.290  54.890  1.00  0.00           C
ATOM    564  O   ALA A 618      52.620  41.290  55.620  1.00  0.00           O
ATOM    565  N   CYS A 619      51.780  39.520  54.520  1.00  0.00           N
ATOM    566  HN  CYS A 619      52.050  38.810  53.870  1.00  0.00           H
ATOM    567  CA  CYS A 619      50.400  39.990  54.660  1.00  0.00           C
ATOM    568  HA  CYS A 619      50.370  41.080  54.700  1.00  0.00           H
ATOM    569  CB  CYS A 619      49.390  39.660  53.470  1.00  0.00           C
ATOM    570  HB1 CYS A 619      48.400  40.050  53.790  1.00  0.00           H
ATOM    571  HB2 CYS A 619      49.230  38.560  53.450  1.00  0.00           H
ATOM    572  SG  CYS A 619      49.960  40.080  51.820  1.00  0.00           S
ATOM    573  HG1 CYS A 619      49.880  41.380  51.990  1.00  0.00           H
ATOM    574  C   CYS A 619      49.780  39.550  55.970  1.00  0.00           C
ATOM    575  O   CYS A 619      48.730  40.040  56.350  1.00  0.00           O
ATOM    576  N   MET A 620      50.330  38.560  56.650  1.00  0.00           N
ATOM    577  HN  MET A 620      51.160  38.060  56.440  1.00  0.00           H
ATOM    578  CA  MET A 620      49.800  38.180  57.920  1.00  0.00           C
ATOM    579  HA  MET A 620      48.740  37.940  57.840  1.00  0.00           H
ATOM    580  CB  MET A 620      50.450  36.770  58.360  1.00  0.00           C
ATOM    581  HB1 MET A 620      51.460  36.720  57.900  1.00  0.00           H
ATOM    582  HB2 MET A 620      49.920  35.880  57.940  1.00  0.00           H
ATOM    583  CG  MET A 620      50.650  36.600  59.850  1.00  0.00           C
ATOM    584  HG1 MET A 620      49.660  36.770  60.350  1.00  0.00           H
ATOM    585  HG2 MET A 620      51.450  37.280  60.250  1.00  0.00           H
ATOM    586  SD  MET A 620      51.050  34.850  60.210  1.00  0.00           S
ATOM    587  CE  MET A 620      52.510  34.590  59.160  1.00  0.00           C
ATOM    588  HE1 MET A 620      52.400  34.830  58.080  1.00  0.00           H
ATOM    589  HE2 MET A 620      52.780  33.520  59.270  1.00  0.00           H
ATOM    590  HE3 MET A 620      53.350  35.150  59.630  1.00  0.00           H
ATOM    591  C   MET A 620      49.940  39.260  59.000  1.00  0.00           C
ATOM    592  O   MET A 620      49.040  39.540  59.810  1.00  0.00           O
ATOM    593  N   SER A 621      51.090  39.860  59.100  1.00  0.00           N
ATOM    594  HN  SER A 621      51.870  39.650  58.500  1.00  0.00           H
ATOM    595  CA  SER A 621      51.380  40.870  60.080  1.00  0.00           C
ATOM    596  HA  SER A 621      51.170  40.420  61.040  1.00  0.00           H
ATOM    597  CB  SER A 621      52.880  41.270  60.100  1.00  0.00           C
ATOM    598  HB1 SER A 621      53.300  41.650  59.150  1.00  0.00           H
ATOM    599  HB2 SER A 621      53.430  40.310  60.250  1.00  0.00           H
ATOM    600  OG  SER A 621      53.120  42.190  61.110  1.00  0.00           O
ATOM    601  HG1 SER A 621      53.130  41.750  61.950  1.00  0.00           H
ATOM    602  C   SER A 621      50.410  42.060  60.000  1.00  0.00           C
ATOM    603  O   SER A 621      49.960  42.520  61.060  1.00  0.00           O
ATOM    604  N   PRO A 622      50.000  42.580  58.860  1.00  0.00           N
ATOM    605  CD  PRO A 622      50.760  42.490  57.580  1.00  0.00           C
ATOM    606  HD1 PRO A 622      51.120  41.470  57.350  1.00  0.00           H
ATOM    607  HD2 PRO A 622      51.680  43.060  57.830  1.00  0.00           H
ATOM    608  CA  PRO A 622      49.060  43.710  58.760  1.00  0.00           C
ATOM    609  HA  PRO A 622      49.420  44.440  59.470  1.00  0.00           H
ATOM    610  CB  PRO A 622      49.100  44.320  57.340  1.00  0.00           C
ATOM    611  HB1 PRO A 622      49.710  45.250  57.350  1.00  0.00           H
ATOM    612  HB2 PRO A 622      48.120  44.380  56.840  1.00  0.00           H
ATOM    613  CG  PRO A 622      49.920  43.220  56.550  1.00  0.00           C
ATOM    614  HG1 PRO A 622      49.260  42.490  56.020  1.00  0.00           H
ATOM    615  HG2 PRO A 622      50.620  43.750  55.880  1.00  0.00           H
ATOM    616  C   PRO A 622      47.630  43.290  59.180  1.00  0.00           C
ATOM    617  O   PRO A 622      46.900  44.070  59.760  1.00  0.00           O
ATOM    618  N   VAL A 623      47.280  42.030  58.940  1.00  0.00           N
ATOM    619  HN  VAL A 623      47.900  41.360  58.550  1.00  0.00           H
ATOM    620  CA  VAL A 623      46.010  41.370  59.200  1.00  0.00           C
ATOM    621  HA  VAL A 623      45.270  42.110  58.980  1.00  0.00           H
ATOM    622  CB  VAL A 623      45.820  40.260  58.190  1.00  0.00           C
ATOM    623  HB  VAL A 623      46.690  39.570  58.220  1.00  0.00           H
ATOM    624  CG1 VAL A 623      44.530  39.450  58.530  1.00  0.00           C
ATOM    625 HG11 VAL A 623      44.330  38.630  57.800  1.00  0.00           H
ATOM    626 HG12 VAL A 623      43.660  40.140  58.530  1.00  0.00           H
ATOM    627 HG13 VAL A 623      44.580  38.930  59.500  1.00  0.00           H
ATOM    628  CG2 VAL A 623      45.530  40.860  56.800  1.00  0.00           C
ATOM    629 HG21 VAL A 623      44.710  41.600  56.940  1.00  0.00           H
ATOM    630 HG22 VAL A 623      45.170  40.160  56.030  1.00  0.00           H
ATOM    631 HG23 VAL A 623      46.370  41.500  56.440  1.00  0.00           H
ATOM    632  C   VAL A 623      45.850  40.900  60.640  1.00  0.00           C
ATOM    633  O   VAL A 623      44.780  41.170  61.150  1.00  0.00           O
ATOM    634  N   ILE A 624      46.870  40.350  61.310  1.00  0.00           N
ATOM    635  HN  ILE A 624      47.730  40.120  60.870  1.00  0.00           H
ATOM    636  CA  ILE A 624      46.940  40.420  62.850  1.00  0.00           C
ATOM    637  HA  ILE A 624      46.080  39.950  63.310  1.00  0.00           H
ATOM    638  CB  ILE A 624      48.180  39.740  63.350  1.00  0.00           C
ATOM    639  HB  ILE A 624      49.080  40.120  62.820  1.00  0.00           H
ATOM    640  CG2 ILE A 624      48.390  40.020  64.920  1.00  0.00           C
ATOM    641 HG21 ILE A 624      49.100  39.290  65.380  1.00  0.00           H
ATOM    642 HG22 ILE A 624      47.420  39.950  65.460  1.00  0.00           H
ATOM    643 HG23 ILE A 624      48.800  41.040  65.090  1.00  0.00           H
ATOM    644  CG1 ILE A 624      48.070  38.240  63.000  1.00  0.00           C
ATOM    645 HG11 ILE A 624      47.830  38.080  61.920  1.00  0.00           H
ATOM    646 HG12 ILE A 624      47.140  37.830  63.460  1.00  0.00           H
ATOM    647  CD  ILE A 624      49.210  37.410  63.450  1.00  0.00           C
ATOM    648  HD1 ILE A 624      49.240  36.380  63.050  1.00  0.00           H
ATOM    649  HD2 ILE A 624      49.390  37.370  64.550  1.00  0.00           H
ATOM    650  HD3 ILE A 624      50.100  37.980  63.100  1.00  0.00           H
ATOM    651  C   ILE A 624      46.850  41.760  63.410  1.00  0.00           C
ATOM    652  O   ILE A 624      45.990  42.080  64.260  1.00  0.00           O
ATOM    653  N   THR A 625      47.640  42.740  62.830  1.00  0.00           N
ATOM    654  HN  THR A 625      48.270  42.620  62.070  1.00  0.00           H
ATOM    655  CA  THR A 625      47.700  44.080  63.260  1.00  0.00           C
ATOM    656  HA  THR A 625      47.900  43.960  64.310  1.00  0.00           H
ATOM    657  CB  THR A 625      48.770  44.860  62.610  1.00  0.00           C
ATOM    658  HB  THR A 625      48.680  44.880  61.500  1.00  0.00           H
ATOM    659  OG1 THR A 625      50.060  44.390  62.940  1.00  0.00           O
ATOM    660  HG1 THR A 625      50.210  43.660  62.340  1.00  0.00           H
ATOM    661  CG2 THR A 625      48.790  46.340  63.110  1.00  0.00           C
ATOM    662 HG21 THR A 625      48.740  46.550  64.200  1.00  0.00           H
ATOM    663 HG22 THR A 625      47.920  46.800  62.580  1.00  0.00           H
ATOM    664 HG23 THR A 625      49.700  46.890  62.750  1.00  0.00           H
ATOM    665  C   THR A 625      46.340  44.790  63.260  1.00  0.00           C
ATOM    666  O   THR A 625      45.910  45.430  64.190  1.00  0.00           O
ATOM    667  N   PHE A 626      45.570  44.790  62.160  1.00  0.00           N
ATOM    668  HN  PHE A 626      46.050  44.530  61.320  1.00  0.00           H
ATOM    669  CA  PHE A 626      44.230  45.350  62.040  1.00  0.00           C
ATOM    670  HA  PHE A 626      44.340  46.410  62.250  1.00  0.00           H
ATOM    671  CB  PHE A 626      43.830  45.230  60.570  1.00  0.00           C
ATOM    672  HB1 PHE A 626      44.010  44.180  60.260  1.00  0.00           H
ATOM    673  HB2 PHE A 626      44.430  45.920  59.950  1.00  0.00           H
ATOM    674  CG  PHE A 626      42.320  45.550  60.390  1.00  0.00           C
ATOM    675  CD1 PHE A 626      41.490  44.770  59.700  1.00  0.00           C
ATOM    676  HD1 PHE A 626      41.830  43.820  59.320  1.00  0.00           H
ATOM    677  CE1 PHE A 626      40.220  45.190  59.490  1.00  0.00           C
ATOM    678  HE1 PHE A 626      39.620  44.480  58.950  1.00  0.00           H
ATOM    679  CZ  PHE A 626      39.710  46.320  60.080  1.00  0.00           C
ATOM    680  HZ  PHE A 626      38.660  46.590  60.000  1.00  0.00           H
ATOM    681  CD2 PHE A 626      41.900  46.810  60.920  1.00  0.00           C
ATOM    682  HD2 PHE A 626      42.560  47.500  61.400  1.00  0.00           H
ATOM    683  CE2 PHE A 626      40.600  47.210  60.750  1.00  0.00           C
ATOM    684  HE2 PHE A 626      40.210  48.150  61.090  1.00  0.00           H
ATOM    685  C   PHE A 626      43.210  44.740  63.090  1.00  0.00           C
ATOM    686  O   PHE A 626      42.330  45.430  63.710  1.00  0.00           O
ATOM    687  N   GLY A 627      43.260  43.440  63.320  1.00  0.00           N
ATOM    688  HN  GLY A 627      43.870  42.930  62.720  1.00  0.00           H
ATOM    689  CA  GLY A 627      42.530  42.750  64.410  1.00  0.00           C
ATOM    690  HA1 GLY A 627      42.820  41.720  64.260  1.00  0.00           H
ATOM    691  HA2 GLY A 627      41.490  42.990  64.340  1.00  0.00           H
ATOM    692  C   GLY A 627      42.880  43.150  65.790  1.00  0.00           C
ATOM    693  O   GLY A 627      41.990  43.170  66.610  1.00  0.00           O
ATOM    694  N   GLY A 628      44.040  43.570  66.160  1.00  0.00           N
ATOM    695  HN  GLY A 628      44.740  43.630  65.460  1.00  0.00           H
ATOM    696  CA  GLY A 628      44.340  44.140  67.480  1.00  0.00           C
ATOM    697  HA1 GLY A 628      45.410  44.020  67.520  1.00  0.00           H
ATOM    698  HA2 GLY A 628      43.800  43.600  68.250  1.00  0.00           H
ATOM    699  C   GLY A 628      43.990  45.580  67.490  1.00  0.00           C
ATOM    700  O   GLY A 628      43.580  46.050  68.500  1.00  0.00           O
ATOM    701  N   LEU A 629      44.230  46.330  66.350  1.00  0.00           N
ATOM    702  HN  LEU A 629      44.710  45.930  65.570  1.00  0.00           H
ATOM    703  CA  LEU A 629      43.990  47.780  66.330  1.00  0.00           C
ATOM    704  HA  LEU A 629      44.540  48.190  67.170  1.00  0.00           H
ATOM    705  CB  LEU A 629      44.580  48.270  64.980  1.00  0.00           C
ATOM    706  HB1 LEU A 629      44.090  47.660  64.200  1.00  0.00           H
ATOM    707  HB2 LEU A 629      45.620  47.900  65.110  1.00  0.00           H
ATOM    708  CG  LEU A 629      44.530  49.770  64.650  1.00  0.00           C
ATOM    709  HG  LEU A 629      43.510  50.180  64.830  1.00  0.00           H
ATOM    710  CD1 LEU A 629      45.550  50.490  65.490  1.00  0.00           C
ATOM    711 HD11 LEU A 629      46.530  50.050  65.200  1.00  0.00           H
ATOM    712 HD12 LEU A 629      45.280  50.400  66.570  1.00  0.00           H
ATOM    713 HD13 LEU A 629      45.620  51.560  65.220  1.00  0.00           H
ATOM    714  CD2 LEU A 629      44.800  49.880  63.120  1.00  0.00           C
ATOM    715 HD21 LEU A 629      45.770  49.420  62.850  1.00  0.00           H
ATOM    716 HD22 LEU A 629      44.970  50.950  62.820  1.00  0.00           H
ATOM    717 HD23 LEU A 629      44.070  49.520  62.380  1.00  0.00           H
ATOM    718  C   LEU A 629      42.570  48.150  66.480  1.00  0.00           C
ATOM    719  O   LEU A 629      42.200  49.040  67.250  1.00  0.00           O
ATOM    720  N   LEU A 630      41.660  47.460  65.720  1.00  0.00           N
ATOM    721  HN  LEU A 630      41.950  46.760  65.050  1.00  0.00           H
ATOM    722  CA  LEU A 630      40.280  47.420  66.010  1.00  0.00           C
ATOM    723  HA  LEU A 630      39.920  48.440  66.030  1.00  0.00           H
ATOM    724  CB  LEU A 630      39.580  46.610  64.850  1.00  0.00           C
ATOM    725  HB1 LEU A 630      40.020  45.580  64.800  1.00  0.00           H
ATOM    726  HB2 LEU A 630      39.910  47.020  63.870  1.00  0.00           H
ATOM    727  CG  LEU A 630      38.120  46.620  64.830  1.00  0.00           C
ATOM    728  HG  LEU A 630      37.740  45.870  65.560  1.00  0.00           H
ATOM    729  CD1 LEU A 630      37.490  48.040  65.110  1.00  0.00           C
ATOM    730 HD11 LEU A 630      38.080  48.620  65.860  1.00  0.00           H
ATOM    731 HD12 LEU A 630      36.410  47.840  65.300  1.00  0.00           H
ATOM    732 HD13 LEU A 630      37.490  48.690  64.220  1.00  0.00           H
ATOM    733  CD2 LEU A 630      37.560  45.980  63.480  1.00  0.00           C
ATOM    734 HD21 LEU A 630      38.130  45.060  63.230  1.00  0.00           H
ATOM    735 HD22 LEU A 630      37.670  46.730  62.670  1.00  0.00           H
ATOM    736 HD23 LEU A 630      36.460  45.800  63.540  1.00  0.00           H
ATOM    737  C   LEU A 630      39.860  46.760  67.370  1.00  0.00           C
ATOM    738  O   LEU A 630      38.910  47.290  67.880  1.00  0.00           O
ATOM    739  N   GLY A 631      40.520  45.710  67.860  1.00  0.00           N
ATOM    740  HN  GLY A 631      41.130  45.250  67.210  1.00  0.00           H
ATOM    741  CA  GLY A 631      40.400  45.180  69.210  1.00  0.00           C
ATOM    742  HA1 GLY A 631      41.140  44.410  69.380  1.00  0.00           H
ATOM    743  HA2 GLY A 631      39.410  44.830  69.460  1.00  0.00           H
ATOM    744  C   GLY A 631      40.530  46.160  70.260  1.00  0.00           C
ATOM    745  O   GLY A 631      39.660  46.300  71.080  1.00  0.00           O
ATOM    746  N   GLU A 632      41.640  46.910  70.340  1.00  0.00           N
ATOM    747  HN  GLU A 632      42.410  46.790  69.720  1.00  0.00           H
ATOM    748  CA  GLU A 632      41.740  48.040  71.250  1.00  0.00           C
ATOM    749  HA  GLU A 632      41.640  47.580  72.220  1.00  0.00           H
ATOM    750  CB  GLU A 632      43.130  48.680  71.270  1.00  0.00           C
ATOM    751  HB1 GLU A 632      43.390  48.960  70.240  1.00  0.00           H
ATOM    752  HB2 GLU A 632      43.880  47.920  71.590  1.00  0.00           H
ATOM    753  CG  GLU A 632      43.280  49.760  72.380  1.00  0.00           C
ATOM    754  HG1 GLU A 632      43.060  49.290  73.350  1.00  0.00           H
ATOM    755  HG2 GLU A 632      42.540  50.550  72.150  1.00  0.00           H
ATOM    756  CD  GLU A 632      44.630  50.450  72.290  1.00  0.00           C
ATOM    757  OE1 GLU A 632      44.590  51.660  72.030  1.00  0.00           O
ATOM    758  OE2 GLU A 632      45.720  49.810  72.510  1.00  0.00           O
ATOM    759  C   GLU A 632      40.640  49.090  71.220  1.00  0.00           C
ATOM    760  O   GLU A 632      40.060  49.480  72.230  1.00  0.00           O
ATOM    761  N   ALA A 633      40.270  49.500  69.990  1.00  0.00           N
ATOM    762  HN  ALA A 633      40.570  48.960  69.200  1.00  0.00           H
ATOM    763  CA  ALA A 633      39.310  50.470  69.710  1.00  0.00           C
ATOM    764  HA  ALA A 633      39.660  51.400  70.140  1.00  0.00           H
ATOM    765  CB  ALA A 633      39.310  50.800  68.190  1.00  0.00           C
ATOM    766  HB1 ALA A 633      38.690  51.710  68.040  1.00  0.00           H
ATOM    767  HB2 ALA A 633      38.890  49.930  67.610  1.00  0.00           H
ATOM    768  HB3 ALA A 633      40.340  50.960  67.830  1.00  0.00           H
ATOM    769  C   ALA A 633      37.950  50.210  70.240  1.00  0.00           C
ATOM    770  O   ALA A 633      37.200  51.090  70.700  1.00  0.00           O
ATOM    771  N   THR A 634      37.610  48.890  70.150  1.00  0.00           N
ATOM    772  HN  THR A 634      38.230  48.150  69.890  1.00  0.00           H
ATOM    773  CA  THR A 634      36.270  48.370  70.480  1.00  0.00           C
ATOM    774  HA  THR A 634      35.560  49.180  70.460  1.00  0.00           H
ATOM    775  CB  THR A 634      35.810  47.280  69.580  1.00  0.00           C
ATOM    776  HB  THR A 634      34.890  46.740  69.920  1.00  0.00           H
ATOM    777  OG1 THR A 634      36.740  46.260  69.300  1.00  0.00           O
ATOM    778  HG1 THR A 634      37.440  46.640  68.750  1.00  0.00           H
ATOM    779  CG2 THR A 634      35.390  47.780  68.110  1.00  0.00           C
ATOM    780 HG21 THR A 634      34.500  48.420  68.310  1.00  0.00           H
ATOM    781 HG22 THR A 634      35.030  46.910  67.530  1.00  0.00           H
ATOM    782 HG23 THR A 634      36.320  48.210  67.660  1.00  0.00           H
ATOM    783  C   THR A 634      36.240  47.790  71.920  1.00  0.00           C
ATOM    784  O   THR A 634      35.370  47.060  72.390  1.00  0.00           O
ATOM    785  N   GLU A 635      37.380  47.990  72.660  1.00  0.00           N
ATOM    786  HN  GLU A 635      38.180  48.430  72.250  1.00  0.00           H
ATOM    787  CA  GLU A 635      37.480  47.440  74.000  1.00  0.00           C
ATOM    788  HA  GLU A 635      38.440  47.870  74.250  1.00  0.00           H
ATOM    789  CB  GLU A 635      36.570  48.150  75.130  1.00  0.00           C
ATOM    790  HB1 GLU A 635      36.810  47.790  76.140  1.00  0.00           H
ATOM    791  HB2 GLU A 635      35.520  47.880  74.880  1.00  0.00           H
ATOM    792  CG  GLU A 635      36.720  49.680  74.960  1.00  0.00           C
ATOM    793  HG1 GLU A 635      36.560  50.040  73.920  1.00  0.00           H
ATOM    794  HG2 GLU A 635      37.710  50.060  75.280  1.00  0.00           H
ATOM    795  CD  GLU A 635      35.670  50.410  75.840  1.00  0.00           C
ATOM    796  OE1 GLU A 635      35.610  50.220  77.140  1.00  0.00           O
ATOM    797  OE2 GLU A 635      34.910  51.290  75.270  1.00  0.00           O
ATOM    798  C   GLU A 635      37.540  45.900  74.120  1.00  0.00           C
ATOM    799  O   GLU A 635      37.130  45.300  75.090  1.00  0.00           O
ATOM    800  N   GLY A 636      38.220  45.280  73.170  1.00  0.00           N
ATOM    801  HN  GLY A 636      38.680  45.800  72.450  1.00  0.00           H
ATOM    802  CA  GLY A 636      38.540  43.870  73.090  1.00  0.00           C
ATOM    803  HA1 GLY A 636      38.620  43.430  74.080  1.00  0.00           H
ATOM    804  HA2 GLY A 636      39.540  43.750  72.710  1.00  0.00           H
ATOM    805  C   GLY A 636      37.660  43.080  72.340  1.00  0.00           C
ATOM    806  O   GLY A 636      37.880  41.880  72.130  1.00  0.00           O
ATOM    807  N   ARG A 637      36.600  43.580  71.840  1.00  0.00           N
ATOM    808  HN  ARG A 637      36.420  44.560  71.830  1.00  0.00           H
ATOM    809  CA  ARG A 637      35.640  42.730  71.080  1.00  0.00           C
ATOM    810  HA  ARG A 637      35.350  41.860  71.670  1.00  0.00           H
ATOM    811  CB  ARG A 637      34.400  43.620  70.830  1.00  0.00           C
ATOM    812  HB1 ARG A 637      33.650  42.980  70.350  1.00  0.00           H
ATOM    813  HB2 ARG A 637      34.680  44.540  70.290  1.00  0.00           H
ATOM    814  CG  ARG A 637      33.660  43.980  72.140  1.00  0.00           C
ATOM    815  HG1 ARG A 637      32.640  44.210  71.740  1.00  0.00           H
ATOM    816  HG2 ARG A 637      34.040  44.970  72.490  1.00  0.00           H
ATOM    817  CD  ARG A 637      33.630  42.930  73.300  1.00  0.00           C
ATOM    818  HD1 ARG A 637      33.240  43.400  74.220  1.00  0.00           H
ATOM    819  HD2 ARG A 637      34.640  42.550  73.560  1.00  0.00           H
ATOM    820  NE  ARG A 637      32.790  41.870  72.730  1.00  0.00           N
ATOM    821  HE  ARG A 637      32.870  41.560  71.780  1.00  0.00           H
ATOM    822  CZ  ARG A 637      31.940  41.150  73.490  1.00  0.00           C
ATOM    823  NH1 ARG A 637      31.480  41.650  74.610  1.00  0.00           N
ATOM    824 HH11 ARG A 637      32.050  42.300  75.110  1.00  0.00           H
ATOM    825 HH12 ARG A 637      30.770  41.090  75.020  1.00  0.00           H
ATOM    826  NH2 ARG A 637      31.420  40.070  73.080  1.00  0.00           N
ATOM    827 HH21 ARG A 637      31.720  39.780  72.170  1.00  0.00           H
ATOM    828 HH22 ARG A 637      30.540  39.770  73.460  1.00  0.00           H
ATOM    829  C   ARG A 637      36.060  42.120  69.870  1.00  0.00           C
ATOM    830  O   ARG A 637      35.590  41.030  69.600  1.00  0.00           O
ATOM    831  N   ILE A 638      36.950  42.710  69.020  1.00  0.00           N
ATOM    832  HN  ILE A 638      37.260  43.640  69.220  1.00  0.00           H
ATOM    833  CA  ILE A 638      37.370  42.090  67.780  1.00  0.00           C
ATOM    834  HA  ILE A 638      36.740  41.220  67.610  1.00  0.00           H
ATOM    835  CB  ILE A 638      37.300  43.070  66.590  1.00  0.00           C
ATOM    836  HB  ILE A 638      37.490  44.070  67.030  1.00  0.00           H
ATOM    837  CG2 ILE A 638      38.230  42.770  65.380  1.00  0.00           C
ATOM    838 HG21 ILE A 638      38.110  43.430  64.490  1.00  0.00           H
ATOM    839 HG22 ILE A 638      37.950  41.750  65.030  1.00  0.00           H
ATOM    840 HG23 ILE A 638      39.290  42.930  65.650  1.00  0.00           H
ATOM    841  CG1 ILE A 638      35.820  43.090  66.050  1.00  0.00           C
ATOM    842 HG11 ILE A 638      35.550  42.010  66.070  1.00  0.00           H
ATOM    843 HG12 ILE A 638      35.850  43.360  64.980  1.00  0.00           H
ATOM    844  CD  ILE A 638      34.790  43.830  66.870  1.00  0.00           C
ATOM    845  HD1 ILE A 638      34.680  43.350  67.870  1.00  0.00           H
ATOM    846  HD2 ILE A 638      33.860  43.750  66.290  1.00  0.00           H
ATOM    847  HD3 ILE A 638      35.130  44.880  66.920  1.00  0.00           H
ATOM    848  C   ILE A 638      38.750  41.600  68.050  1.00  0.00           C
ATOM    849  O   ILE A 638      39.480  42.160  68.860  1.00  0.00           O
ATOM    850  N   SER A 639      39.190  40.420  67.530  1.00  0.00           N
ATOM    851  HN  SER A 639      38.550  40.010  66.890  1.00  0.00           H
ATOM    852  CA  SER A 639      40.450  39.750  67.710  1.00  0.00           C
ATOM    853  HA  SER A 639      40.990  40.400  68.380  1.00  0.00           H
ATOM    854  CB  SER A 639      40.370  38.430  68.470  1.00  0.00           C
ATOM    855  HB1 SER A 639      39.760  38.670  69.380  1.00  0.00           H
ATOM    856  HB2 SER A 639      41.340  38.100  68.880  1.00  0.00           H
ATOM    857  OG  SER A 639      39.570  37.450  67.760  1.00  0.00           O
ATOM    858  HG1 SER A 639      38.660  37.780  67.790  1.00  0.00           H
ATOM    859  C   SER A 639      41.300  39.480  66.460  1.00  0.00           C
ATOM    860  O   SER A 639      40.840  39.690  65.330  1.00  0.00           O
ATOM    861  N   ALA A 640      42.550  39.170  66.680  1.00  0.00           N
ATOM    862  HN  ALA A 640      42.960  39.240  67.590  1.00  0.00           H
ATOM    863  CA  ALA A 640      43.550  38.770  65.660  1.00  0.00           C
ATOM    864  HA  ALA A 640      43.700  39.590  64.970  1.00  0.00           H
ATOM    865  CB  ALA A 640      44.940  38.640  66.340  1.00  0.00           C
ATOM    866  HB1 ALA A 640      45.230  39.450  67.040  1.00  0.00           H
ATOM    867  HB2 ALA A 640      45.800  38.580  65.640  1.00  0.00           H
ATOM    868  HB3 ALA A 640      44.990  37.730  66.970  1.00  0.00           H
ATOM    869  C   ALA A 640      43.110  37.540  64.810  1.00  0.00           C
ATOM    870  O   ALA A 640      43.180  37.480  63.610  1.00  0.00           O
ATOM    871  N   ILE A 641      42.510  36.500  65.470  1.00  0.00           N
ATOM    872  HN  ILE A 641      42.330  36.460  66.440  1.00  0.00           H
ATOM    873  CA  ILE A 641      42.090  35.320  64.730  1.00  0.00           C
ATOM    874  HA  ILE A 641      42.880  35.050  64.050  1.00  0.00           H
ATOM    875  CB  ILE A 641      41.960  34.000  65.620  1.00  0.00           C
ATOM    876  HB  ILE A 641      42.910  33.840  66.180  1.00  0.00           H
ATOM    877  CG2 ILE A 641      40.910  34.170  66.670  1.00  0.00           C
ATOM    878 HG21 ILE A 641      39.900  34.320  66.270  1.00  0.00           H
ATOM    879 HG22 ILE A 641      41.170  35.040  67.320  1.00  0.00           H
ATOM    880 HG23 ILE A 641      40.940  33.270  67.330  1.00  0.00           H
ATOM    881  CG1 ILE A 641      41.770  32.730  64.780  1.00  0.00           C
ATOM    882 HG11 ILE A 641      40.760  32.800  64.340  1.00  0.00           H
ATOM    883 HG12 ILE A 641      41.730  31.820  65.390  1.00  0.00           H
ATOM    884  CD  ILE A 641      42.770  32.490  63.620  1.00  0.00           C
ATOM    885  HD1 ILE A 641      42.780  33.410  63.000  1.00  0.00           H
ATOM    886  HD2 ILE A 641      42.480  31.560  63.090  1.00  0.00           H
ATOM    887  HD3 ILE A 641      43.800  32.290  64.000  1.00  0.00           H
ATOM    888  C   ILE A 641      40.750  35.640  64.030  1.00  0.00           C
ATOM    889  O   ILE A 641      40.530  35.190  62.890  1.00  0.00           O
ATOM    890  N   GLU A 642      39.930  36.510  64.580  1.00  0.00           N
ATOM    891  HN  GLU A 642      39.980  36.710  65.550  1.00  0.00           H
ATOM    892  CA  GLU A 642      38.670  37.000  63.950  1.00  0.00           C
ATOM    893  HA  GLU A 642      38.160  36.060  63.750  1.00  0.00           H
ATOM    894  CB  GLU A 642      37.730  37.860  64.920  1.00  0.00           C
ATOM    895  HB1 GLU A 642      37.070  38.420  64.230  1.00  0.00           H
ATOM    896  HB2 GLU A 642      38.350  38.530  65.540  1.00  0.00           H
ATOM    897  CG  GLU A 642      36.850  36.890  65.770  1.00  0.00           C
ATOM    898  HG1 GLU A 642      37.380  36.180  66.450  1.00  0.00           H
ATOM    899  HG2 GLU A 642      36.080  36.350  65.180  1.00  0.00           H
ATOM    900  CD  GLU A 642      36.270  37.810  66.780  1.00  0.00           C
ATOM    901  OE1 GLU A 642      35.050  38.040  66.740  1.00  0.00           O
ATOM    902  OE2 GLU A 642      36.990  38.340  67.650  1.00  0.00           O
ATOM    903  C   GLU A 642      39.000  37.670  62.600  1.00  0.00           C
ATOM    904  O   GLU A 642      38.320  37.440  61.590  1.00  0.00           O
ATOM    905  N   SER A 643      40.070  38.460  62.580  1.00  0.00           N
ATOM    906  HN  SER A 643      40.530  38.660  63.430  1.00  0.00           H
ATOM    907  CA  SER A 643      40.570  39.210  61.460  1.00  0.00           C
ATOM    908  HA  SER A 643      39.760  39.700  60.940  1.00  0.00           H
ATOM    909  CB  SER A 643      41.440  40.360  61.970  1.00  0.00           C
ATOM    910  HB1 SER A 643      42.390  39.970  62.370  1.00  0.00           H
ATOM    911  HB2 SER A 643      40.840  40.900  62.740  1.00  0.00           H
ATOM    912  OG  SER A 643      41.630  41.320  60.950  1.00  0.00           O
ATOM    913  HG1 SER A 643      42.570  41.290  60.810  1.00  0.00           H
ATOM    914  C   SER A 643      41.330  38.370  60.410  1.00  0.00           C
ATOM    915  O   SER A 643      41.280  38.590  59.200  1.00  0.00           O
ATOM    916  N   LEU A 644      42.120  37.390  60.840  1.00  0.00           N
ATOM    917  HN  LEU A 644      42.450  37.300  61.780  1.00  0.00           H
ATOM    918  CA  LEU A 644      42.630  36.380  59.830  1.00  0.00           C
ATOM    919  HA  LEU A 644      43.160  36.910  59.050  1.00  0.00           H
ATOM    920  CB  LEU A 644      43.680  35.340  60.380  1.00  0.00           C
ATOM    921  HB1 LEU A 644      43.880  34.590  59.590  1.00  0.00           H
ATOM    922  HB2 LEU A 644      43.150  34.860  61.210  1.00  0.00           H
ATOM    923  CG  LEU A 644      44.970  35.990  60.880  1.00  0.00           C
ATOM    924  HG  LEU A 644      44.640  36.970  61.270  1.00  0.00           H
ATOM    925  CD1 LEU A 644      45.710  35.110  61.900  1.00  0.00           C
ATOM    926 HD11 LEU A 644      45.980  34.150  61.420  1.00  0.00           H
ATOM    927 HD12 LEU A 644      45.080  35.040  62.800  1.00  0.00           H
ATOM    928 HD13 LEU A 644      46.620  35.640  62.270  1.00  0.00           H
ATOM    929  CD2 LEU A 644      45.960  36.100  59.700  1.00  0.00           C
ATOM    930 HD21 LEU A 644      46.170  35.200  59.080  1.00  0.00           H
ATOM    931 HD22 LEU A 644      46.850  36.540  60.200  1.00  0.00           H
ATOM    932 HD23 LEU A 644      45.560  36.860  59.000  1.00  0.00           H
ATOM    933  C   LEU A 644      41.490  35.490  59.160  1.00  0.00           C
ATOM    934  O   LEU A 644      41.570  35.080  58.020  1.00  0.00           O
ATOM    935  N   PHE A 645      40.480  35.040  59.990  1.00  0.00           N
ATOM    936  HN  PHE A 645      40.550  35.090  60.980  1.00  0.00           H
ATOM    937  CA  PHE A 645      39.300  34.440  59.390  1.00  0.00           C
ATOM    938  HA  PHE A 645      39.720  33.700  58.730  1.00  0.00           H
ATOM    939  CB  PHE A 645      38.380  33.750  60.460  1.00  0.00           C
ATOM    940  HB1 PHE A 645      37.440  33.370  60.010  1.00  0.00           H
ATOM    941  HB2 PHE A 645      38.150  34.500  61.250  1.00  0.00           H
ATOM    942  CG  PHE A 645      39.020  32.580  61.160  1.00  0.00           C
ATOM    943  CD1 PHE A 645      39.990  31.760  60.640  1.00  0.00           C
ATOM    944  HD1 PHE A 645      40.400  32.000  59.670  1.00  0.00           H
ATOM    945  CE1 PHE A 645      40.530  30.730  61.320  1.00  0.00           C
ATOM    946  HE1 PHE A 645      41.320  30.130  60.900  1.00  0.00           H
ATOM    947  CZ  PHE A 645      40.080  30.430  62.590  1.00  0.00           C
ATOM    948  HZ  PHE A 645      40.530  29.570  63.070  1.00  0.00           H
ATOM    949  CD2 PHE A 645      38.460  32.270  62.410  1.00  0.00           C
ATOM    950  HD2 PHE A 645      37.610  32.810  62.770  1.00  0.00           H
ATOM    951  CE2 PHE A 645      39.020  31.210  63.140  1.00  0.00           C
ATOM    952  HE2 PHE A 645      38.530  30.830  64.020  1.00  0.00           H
ATOM    953  C   PHE A 645      38.440  35.210  58.380  1.00  0.00           C
ATOM    954  O   PHE A 645      38.050  34.570  57.430  1.00  0.00           O
ATOM    955  N   GLY A 646      38.140  36.500  58.610  1.00  0.00           N
ATOM    956  HN  GLY A 646      38.590  36.760  59.460  1.00  0.00           H
ATOM    957  CA  GLY A 646      37.660  37.500  57.660  1.00  0.00           C
ATOM    958  HA1 GLY A 646      37.610  38.490  58.060  1.00  0.00           H
ATOM    959  HA2 GLY A 646      36.730  37.100  57.280  1.00  0.00           H
ATOM    960  C   GLY A 646      38.520  37.740  56.460  1.00  0.00           C
ATOM    961  O   GLY A 646      38.100  37.630  55.280  1.00  0.00           O
ATOM    962  N   ALA A 647      39.840  37.940  56.670  1.00  0.00           N
ATOM    963  HN  ALA A 647      40.120  37.900  57.620  1.00  0.00           H
ATOM    964  CA  ALA A 647      40.750  38.030  55.620  1.00  0.00           C
ATOM    965  HA  ALA A 647      40.550  38.910  55.020  1.00  0.00           H
ATOM    966  CB  ALA A 647      42.120  38.390  56.170  1.00  0.00           C
ATOM    967  HB1 ALA A 647      42.120  39.380  56.680  1.00  0.00           H
ATOM    968  HB2 ALA A 647      42.780  38.500  55.290  1.00  0.00           H
ATOM    969  HB3 ALA A 647      42.480  37.530  56.770  1.00  0.00           H
ATOM    970  C   ALA A 647      40.840  36.770  54.710  1.00  0.00           C
ATOM    971  O   ALA A 647      40.810  36.810  53.500  1.00  0.00           O
ATOM    972  N   SER A 648      40.850  35.560  55.300  1.00  0.00           N
ATOM    973  HN  SER A 648      40.750  35.600  56.290  1.00  0.00           H
ATOM    974  CA  SER A 648      40.740  34.270  54.720  1.00  0.00           C
ATOM    975  HA  SER A 648      41.490  34.170  53.950  1.00  0.00           H
ATOM    976  CB  SER A 648      40.880  33.120  55.740  1.00  0.00           C
ATOM    977  HB1 SER A 648      40.010  33.100  56.440  1.00  0.00           H
ATOM    978  HB2 SER A 648      41.870  33.160  56.250  1.00  0.00           H
ATOM    979  OG  SER A 648      40.750  31.780  55.180  1.00  0.00           O
ATOM    980  HG1 SER A 648      41.460  31.800  54.540  1.00  0.00           H
ATOM    981  C   SER A 648      39.490  34.070  54.020  1.00  0.00           C
ATOM    982  O   SER A 648      39.530  33.790  52.810  1.00  0.00           O
ATOM    983  N   LEU A 649      38.260  34.250  54.580  1.00  0.00           N
ATOM    984  HN  LEU A 649      38.070  34.330  55.550  1.00  0.00           H
ATOM    985  CA  LEU A 649      37.000  34.120  53.860  1.00  0.00           C
ATOM    986  HA  LEU A 649      36.980  33.130  53.430  1.00  0.00           H
ATOM    987  CB  LEU A 649      35.860  34.230  54.950  1.00  0.00           C
ATOM    988  HB1 LEU A 649      36.020  35.120  55.590  1.00  0.00           H
ATOM    989  HB2 LEU A 649      35.990  33.370  55.640  1.00  0.00           H
ATOM    990  CG  LEU A 649      34.390  34.380  54.500  1.00  0.00           C
ATOM    991  HG  LEU A 649      34.260  35.340  53.950  1.00  0.00           H
ATOM    992  CD1 LEU A 649      33.980  33.170  53.730  1.00  0.00           C
ATOM    993 HD11 LEU A 649      32.900  33.140  53.520  1.00  0.00           H
ATOM    994 HD12 LEU A 649      34.100  32.300  54.420  1.00  0.00           H
ATOM    995 HD13 LEU A 649      34.540  33.040  52.770  1.00  0.00           H
ATOM    996  CD2 LEU A 649      33.580  34.400  55.850  1.00  0.00           C
ATOM    997 HD21 LEU A 649      33.990  35.180  56.520  1.00  0.00           H
ATOM    998 HD22 LEU A 649      33.780  33.470  56.430  1.00  0.00           H
ATOM    999 HD23 LEU A 649      32.490  34.480  55.630  1.00  0.00           H
ATOM   1000  C   LEU A 649      36.700  35.050  52.790  1.00  0.00           C
ATOM   1001  O   LEU A 649      36.370  34.630  51.660  1.00  0.00           O
ATOM   1002  N   THR A 650      36.880  36.330  52.970  1.00  0.00           N
ATOM   1003  HN  THR A 650      37.230  36.620  53.850  1.00  0.00           H
ATOM   1004  CA  THR A 650      36.790  37.270  51.850  1.00  0.00           C
ATOM   1005  HA  THR A 650      35.780  37.280  51.470  1.00  0.00           H
ATOM   1006  CB  THR A 650      37.230  38.670  52.180  1.00  0.00           C
ATOM   1007  HB  THR A 650      38.280  38.810  52.470  1.00  0.00           H
ATOM   1008  OG1 THR A 650      36.470  39.090  53.350  1.00  0.00           O
ATOM   1009  HG1 THR A 650      36.750  38.460  54.020  1.00  0.00           H
ATOM   1010  CG2 THR A 650      36.860  39.670  51.100  1.00  0.00           C
ATOM   1011 HG21 THR A 650      37.470  39.490  50.190  1.00  0.00           H
ATOM   1012 HG22 THR A 650      36.990  40.720  51.430  1.00  0.00           H
ATOM   1013 HG23 THR A 650      35.780  39.610  50.830  1.00  0.00           H
ATOM   1014  C   THR A 650      37.830  36.920  50.760  1.00  0.00           C
ATOM   1015  O   THR A 650      37.420  36.940  49.650  1.00  0.00           O
ATOM   1016  N   GLY A 651      39.110  36.600  51.160  1.00  0.00           N
ATOM   1017  HN  GLY A 651      39.390  36.650  52.110  1.00  0.00           H
ATOM   1018  CA  GLY A 651      40.210  36.160  50.290  1.00  0.00           C
ATOM   1019  HA1 GLY A 651      41.060  35.920  50.910  1.00  0.00           H
ATOM   1020  HA2 GLY A 651      40.480  36.990  49.660  1.00  0.00           H
ATOM   1021  C   GLY A 651      39.870  35.000  49.470  1.00  0.00           C
ATOM   1022  O   GLY A 651      40.020  35.080  48.220  1.00  0.00           O
ATOM   1023  N   ILE A 652      39.500  33.840  50.100  1.00  0.00           N
ATOM   1024  HN  ILE A 652      39.370  33.750  51.090  1.00  0.00           H
ATOM   1025  CA  ILE A 652      39.250  32.620  49.340  1.00  0.00           C
ATOM   1026  HA  ILE A 652      40.160  32.450  48.790  1.00  0.00           H
ATOM   1027  CB  ILE A 652      39.090  31.370  50.180  1.00  0.00           C
ATOM   1028  HB  ILE A 652      38.280  31.500  50.930  1.00  0.00           H
ATOM   1029  CG2 ILE A 652      38.680  30.020  49.420  1.00  0.00           C
ATOM   1030 HG21 ILE A 652      37.630  30.060  49.060  1.00  0.00           H
ATOM   1031 HG22 ILE A 652      38.530  29.230  50.180  1.00  0.00           H
ATOM   1032 HG23 ILE A 652      39.490  29.710  48.720  1.00  0.00           H
ATOM   1033  CG1 ILE A 652      40.380  31.070  50.930  1.00  0.00           C
ATOM   1034 HG11 ILE A 652      40.700  32.040  51.390  1.00  0.00           H
ATOM   1035 HG12 ILE A 652      41.160  30.630  50.280  1.00  0.00           H
ATOM   1036  CD  ILE A 652      40.020  30.150  52.150  1.00  0.00           C
ATOM   1037  HD1 ILE A 652      39.610  29.150  51.870  1.00  0.00           H
ATOM   1038  HD2 ILE A 652      39.200  30.630  52.730  1.00  0.00           H
ATOM   1039  HD3 ILE A 652      40.820  29.910  52.880  1.00  0.00           H
ATOM   1040  C   ILE A 652      38.130  32.770  48.420  1.00  0.00           C
ATOM   1041  O   ILE A 652      38.340  32.530  47.240  1.00  0.00           O
ATOM   1042  N   ALA A 653      36.920  33.300  48.810  1.00  0.00           N
ATOM   1043  HN  ALA A 653      36.750  33.530  49.780  1.00  0.00           H
ATOM   1044  CA  ALA A 653      35.800  33.410  47.930  1.00  0.00           C
ATOM   1045  HA  ALA A 653      35.500  32.410  47.690  1.00  0.00           H
ATOM   1046  CB  ALA A 653      34.650  34.040  48.720  1.00  0.00           C
ATOM   1047  HB1 ALA A 653      34.430  33.530  49.680  1.00  0.00           H
ATOM   1048  HB2 ALA A 653      33.720  34.010  48.130  1.00  0.00           H
ATOM   1049  HB3 ALA A 653      34.880  35.120  48.860  1.00  0.00           H
ATOM   1050  C   ALA A 653      36.100  34.330  46.700  1.00  0.00           C
ATOM   1051  O   ALA A 653      35.870  33.960  45.550  1.00  0.00           O
ATOM   1052  N   TYR A 654      36.800  35.510  46.870  1.00  0.00           N
ATOM   1053  HN  TYR A 654      36.890  35.740  47.840  1.00  0.00           H
ATOM   1054  CA  TYR A 654      37.280  36.380  45.900  1.00  0.00           C
ATOM   1055  HA  TYR A 654      36.380  36.560  45.320  1.00  0.00           H
ATOM   1056  CB  TYR A 654      37.840  37.700  46.560  1.00  0.00           C
ATOM   1057  HB1 TYR A 654      38.690  37.380  47.180  1.00  0.00           H
ATOM   1058  HB2 TYR A 654      37.020  38.120  47.170  1.00  0.00           H
ATOM   1059  CG  TYR A 654      38.360  38.770  45.730  1.00  0.00           C
ATOM   1060  CD1 TYR A 654      39.630  38.670  45.050  1.00  0.00           C
ATOM   1061  HD1 TYR A 654      40.220  37.770  44.950  1.00  0.00           H
ATOM   1062  CE1 TYR A 654      40.100  39.800  44.340  1.00  0.00           C
ATOM   1063  HE1 TYR A 654      41.040  39.650  43.830  1.00  0.00           H
ATOM   1064  CZ  TYR A 654      39.420  40.970  44.340  1.00  0.00           C
ATOM   1065  OH  TYR A 654      39.940  42.150  43.680  1.00  0.00           O
ATOM   1066  HH  TYR A 654      40.820  41.850  43.430  1.00  0.00           H
ATOM   1067  CD2 TYR A 654      37.750  40.060  45.780  1.00  0.00           C
ATOM   1068  HD2 TYR A 654      36.920  40.220  46.440  1.00  0.00           H
ATOM   1069  CE2 TYR A 654      38.180  41.130  45.020  1.00  0.00           C
ATOM   1070  HE2 TYR A 654      37.630  42.060  45.000  1.00  0.00           H
ATOM   1071  C   TYR A 654      38.250  35.710  45.010  1.00  0.00           C
ATOM   1072  O   TYR A 654      38.090  35.650  43.780  1.00  0.00           O
ATOM   1073  N   SER A 655      39.320  35.140  45.570  1.00  0.00           N
ATOM   1074  HN  SER A 655      39.440  35.160  46.560  1.00  0.00           H
ATOM   1075  CA  SER A 655      40.370  34.500  44.800  1.00  0.00           C
ATOM   1076  HA  SER A 655      40.850  35.260  44.210  1.00  0.00           H
ATOM   1077  CB  SER A 655      41.580  34.000  45.620  1.00  0.00           C
ATOM   1078  HB1 SER A 655      42.440  33.710  44.970  1.00  0.00           H
ATOM   1079  HB2 SER A 655      41.140  33.160  46.210  1.00  0.00           H
ATOM   1080  OG  SER A 655      42.110  35.100  46.390  1.00  0.00           O
ATOM   1081  HG1 SER A 655      41.360  35.440  46.870  1.00  0.00           H
ATOM   1082  C   SER A 655      39.920  33.350  43.830  1.00  0.00           C
ATOM   1083  O   SER A 655      40.390  33.220  42.700  1.00  0.00           O
ATOM   1084  N   LEU A 656      38.940  32.450  44.230  1.00  0.00           N
ATOM   1085  HN  LEU A 656      38.480  32.420  45.120  1.00  0.00           H
ATOM   1086  CA  LEU A 656      38.280  31.540  43.340  1.00  0.00           C
ATOM   1087  HA  LEU A 656      39.030  30.880  42.930  1.00  0.00           H
ATOM   1088  CB  LEU A 656      37.330  30.610  44.020  1.00  0.00           C
ATOM   1089  HB1 LEU A 656      36.860  29.860  43.360  1.00  0.00           H
ATOM   1090  HB2 LEU A 656      36.410  31.050  44.460  1.00  0.00           H
ATOM   1091  CG  LEU A 656      37.940  29.940  45.220  1.00  0.00           C
ATOM   1092  HG  LEU A 656      38.490  30.620  45.900  1.00  0.00           H
ATOM   1093  CD1 LEU A 656      36.820  29.370  46.130  1.00  0.00           C
ATOM   1094 HD11 LEU A 656      36.310  28.500  45.650  1.00  0.00           H
ATOM   1095 HD12 LEU A 656      36.100  30.170  46.370  1.00  0.00           H
ATOM   1096 HD13 LEU A 656      37.190  28.860  47.040  1.00  0.00           H
ATOM   1097  CD2 LEU A 656      38.770  28.750  44.760  1.00  0.00           C
ATOM   1098 HD21 LEU A 656      38.320  28.090  43.980  1.00  0.00           H
ATOM   1099 HD22 LEU A 656      39.190  28.150  45.610  1.00  0.00           H
ATOM   1100 HD23 LEU A 656      39.690  29.270  44.410  1.00  0.00           H
ATOM   1101  C   LEU A 656      37.490  32.160  42.170  1.00  0.00           C
ATOM   1102  O   LEU A 656      37.450  31.660  41.010  1.00  0.00           O
ATOM   1103  N   PHE A 657      36.670  33.230  42.450  1.00  0.00           N
ATOM   1104  HN  PHE A 657      36.580  33.530  43.390  1.00  0.00           H
ATOM   1105  CA  PHE A 657      35.630  33.680  41.560  1.00  0.00           C
ATOM   1106  HA  PHE A 657      35.590  33.140  40.640  1.00  0.00           H
ATOM   1107  CB  PHE A 657      34.280  33.500  42.220  1.00  0.00           C
ATOM   1108  HB1 PHE A 657      33.410  33.840  41.650  1.00  0.00           H
ATOM   1109  HB2 PHE A 657      34.410  34.120  43.140  1.00  0.00           H
ATOM   1110  CG  PHE A 657      34.070  32.090  42.530  1.00  0.00           C
ATOM   1111  CD1 PHE A 657      33.560  31.770  43.820  1.00  0.00           C
ATOM   1112  HD1 PHE A 657      33.530  32.580  44.550  1.00  0.00           H
ATOM   1113  CE1 PHE A 657      33.480  30.400  44.270  1.00  0.00           C
ATOM   1114  HE1 PHE A 657      33.190  30.250  45.310  1.00  0.00           H
ATOM   1115  CZ  PHE A 657      33.910  29.380  43.440  1.00  0.00           C
ATOM   1116  HZ  PHE A 657      33.970  28.410  43.880  1.00  0.00           H
ATOM   1117  CD2 PHE A 657      34.430  31.060  41.700  1.00  0.00           C
ATOM   1118  HD2 PHE A 657      34.790  31.290  40.710  1.00  0.00           H
ATOM   1119  CE2 PHE A 657      34.450  29.720  42.190  1.00  0.00           C
ATOM   1120  HE2 PHE A 657      34.840  28.890  41.600  1.00  0.00           H
ATOM   1121  C   PHE A 657      35.730  35.150  41.090  1.00  0.00           C
ATOM   1122  O   PHE A 657      34.950  35.570  40.210  1.00  0.00           O
ATOM   1123  N   ALA A 658      36.710  35.950  41.570  1.00  0.00           N
ATOM   1124  HN  ALA A 658      37.260  35.680  42.360  1.00  0.00           H
ATOM   1125  CA  ALA A 658      36.970  37.320  41.070  1.00  0.00           C
ATOM   1126  HA  ALA A 658      36.060  37.900  40.970  1.00  0.00           H
ATOM   1127  CB  ALA A 658      37.900  38.090  42.030  1.00  0.00           C
ATOM   1128  HB1 ALA A 658      38.890  37.610  42.120  1.00  0.00           H
ATOM   1129  HB2 ALA A 658      37.520  38.160  43.080  1.00  0.00           H
ATOM   1130  HB3 ALA A 658      38.140  39.120  41.680  1.00  0.00           H
ATOM   1131  C   ALA A 658      37.550  37.300  39.610  1.00  0.00           C
ATOM   1132  O   ALA A 658      37.880  36.240  39.040  1.00  0.00           O
ATOM   1133  N   GLY A 659      37.730  38.440  38.840  1.00  0.00           N
ATOM   1134  HN  GLY A 659      37.560  39.390  39.090  1.00  0.00           H
ATOM   1135  CA  GLY A 659      38.070  38.450  37.440  1.00  0.00           C
ATOM   1136  HA1 GLY A 659      38.130  39.470  37.130  1.00  0.00           H
ATOM   1137  HA2 GLY A 659      37.300  37.910  36.900  1.00  0.00           H
ATOM   1138  C   GLY A 659      39.410  37.770  37.150  1.00  0.00           C
ATOM   1139  O   GLY A 659      39.580  37.150  36.110  1.00  0.00           O
ATOM   1140  N   GLN A 660      40.250  37.810  38.210  1.00  0.00           N
ATOM   1141  HN  GLN A 660      39.910  38.260  39.030  1.00  0.00           H
ATOM   1142  CA  GLN A 660      41.680  37.400  38.110  1.00  0.00           C
ATOM   1143  HA  GLN A 660      41.710  36.430  37.630  1.00  0.00           H
ATOM   1144  CB  GLN A 660      42.680  38.390  37.390  1.00  0.00           C
ATOM   1145  HB1 GLN A 660      42.670  37.930  36.380  1.00  0.00           H
ATOM   1146  HB2 GLN A 660      43.750  38.270  37.690  1.00  0.00           H
ATOM   1147  CG  GLN A 660      42.240  39.890  37.460  1.00  0.00           C
ATOM   1148  HG1 GLN A 660      41.280  40.100  36.950  1.00  0.00           H
ATOM   1149  HG2 GLN A 660      42.950  40.430  36.790  1.00  0.00           H
ATOM   1150  CD  GLN A 660      42.270  40.430  38.830  1.00  0.00           C
ATOM   1151  OE1 GLN A 660      42.990  40.100  39.740  1.00  0.00           O
ATOM   1152  NE2 GLN A 660      41.330  41.450  39.060  1.00  0.00           N
ATOM   1153 HE21 GLN A 660      41.340  41.680  40.030  1.00  0.00           H
ATOM   1154 HE22 GLN A 660      40.620  41.640  38.380  1.00  0.00           H
ATOM   1155  C   GLN A 660      42.140  37.160  39.550  1.00  0.00           C
ATOM   1156  O   GLN A 660      41.490  37.600  40.490  1.00  0.00           O
ATOM   1157  N   PRO A 661      43.230  36.510  39.900  1.00  0.00           N
ATOM   1158  CD  PRO A 661      43.740  35.470  38.980  1.00  0.00           C
ATOM   1159  HD1 PRO A 661      44.350  36.040  38.250  1.00  0.00           H
ATOM   1160  HD2 PRO A 661      42.960  34.740  38.680  1.00  0.00           H
ATOM   1161  CA  PRO A 661      43.800  36.410  41.220  1.00  0.00           C
ATOM   1162  HA  PRO A 661      43.030  36.560  41.970  1.00  0.00           H
ATOM   1163  CB  PRO A 661      44.300  34.890  41.250  1.00  0.00           C
ATOM   1164  HB1 PRO A 661      43.380  34.270  41.380  1.00  0.00           H
ATOM   1165  HB2 PRO A 661      45.100  34.640  41.990  1.00  0.00           H
ATOM   1166  CG  PRO A 661      44.780  34.700  39.830  1.00  0.00           C
ATOM   1167  HG1 PRO A 661      45.810  35.090  39.660  1.00  0.00           H
ATOM   1168  HG2 PRO A 661      44.850  33.630  39.550  1.00  0.00           H
ATOM   1169  C   PRO A 661      44.980  37.360  41.490  1.00  0.00           C
ATOM   1170  O   PRO A 661      45.700  37.170  42.440  1.00  0.00           O
ATOM   1171  N   LEU A 662      45.130  38.490  40.740  1.00  0.00           N
ATOM   1172  HN  LEU A 662      44.370  38.750  40.150  1.00  0.00           H
ATOM   1173  CA  LEU A 662      46.290  39.400  40.840  1.00  0.00           C
ATOM   1174  HA  LEU A 662      47.160  38.870  41.190  1.00  0.00           H
ATOM   1175  CB  LEU A 662      46.660  39.920  39.370  1.00  0.00           C
ATOM   1176  HB1 LEU A 662      47.580  40.540  39.490  1.00  0.00           H
ATOM   1177  HB2 LEU A 662      45.800  40.510  38.990  1.00  0.00           H
ATOM   1178  CG  LEU A 662      47.030  38.720  38.490  1.00  0.00           C
ATOM   1179  HG  LEU A 662      46.300  37.890  38.380  1.00  0.00           H
ATOM   1180  CD1 LEU A 662      47.190  39.330  37.040  1.00  0.00           C
ATOM   1181 HD11 LEU A 662      46.210  39.710  36.690  1.00  0.00           H
ATOM   1182 HD12 LEU A 662      47.460  38.540  36.300  1.00  0.00           H
ATOM   1183 HD13 LEU A 662      47.950  40.140  37.100  1.00  0.00           H
ATOM   1184  CD2 LEU A 662      48.290  37.960  38.990  1.00  0.00           C
ATOM   1185 HD21 LEU A 662      49.020  38.780  39.190  1.00  0.00           H
ATOM   1186 HD22 LEU A 662      48.670  37.290  38.190  1.00  0.00           H
ATOM   1187 HD23 LEU A 662      48.010  37.310  39.840  1.00  0.00           H
ATOM   1188  C   LEU A 662      46.010  40.610  41.700  1.00  0.00           C
ATOM   1189  O   LEU A 662      46.890  41.390  42.060  1.00  0.00           O
ATOM   1190  N   THR A 663      44.810  40.660  42.230  1.00  0.00           N
ATOM   1191  HN  THR A 663      44.180  39.970  41.880  1.00  0.00           H
ATOM   1192  CA  THR A 663      44.460  41.710  43.220  1.00  0.00           C
ATOM   1193  HA  THR A 663      45.200  42.500  43.170  1.00  0.00           H
ATOM   1194  CB  THR A 663      43.110  42.350  42.990  1.00  0.00           C
ATOM   1195  HB  THR A 663      42.780  43.000  43.820  1.00  0.00           H
ATOM   1196  OG1 THR A 663      42.150  41.370  42.690  1.00  0.00           O
ATOM   1197  HG1 THR A 663      42.550  40.600  43.110  1.00  0.00           H
ATOM   1198  CG2 THR A 663      43.250  43.310  41.770  1.00  0.00           C
ATOM   1199 HG21 THR A 663      43.300  42.670  40.860  1.00  0.00           H
ATOM   1200 HG22 THR A 663      44.190  43.900  41.840  1.00  0.00           H
ATOM   1201 HG23 THR A 663      42.440  44.070  41.780  1.00  0.00           H
ATOM   1202  C   THR A 663      44.380  41.120  44.650  1.00  0.00           C
ATOM   1203  O   THR A 663      43.600  40.220  45.020  1.00  0.00           O
ATOM   1204  N   ILE A 664      45.280  41.590  45.530  1.00  0.00           N
ATOM   1205  HN  ILE A 664      45.980  42.160  45.100  1.00  0.00           H
ATOM   1206  CA  ILE A 664      45.400  41.220  46.990  1.00  0.00           C
ATOM   1207  HA  ILE A 664      44.980  40.230  47.090  1.00  0.00           H
ATOM   1208  CB  ILE A 664      46.920  41.090  47.450  1.00  0.00           C
ATOM   1209  HB  ILE A 664      47.390  42.070  47.240  1.00  0.00           H
ATOM   1210  CG2 ILE A 664      47.040  40.750  48.980  1.00  0.00           C
ATOM   1211 HG21 ILE A 664      46.620  41.590  49.550  1.00  0.00           H
ATOM   1212 HG22 ILE A 664      48.120  40.820  49.270  1.00  0.00           H
ATOM   1213 HG23 ILE A 664      46.610  39.800  49.370  1.00  0.00           H
ATOM   1214  CG1 ILE A 664      47.630  39.980  46.640  1.00  0.00           C
ATOM   1215 HG11 ILE A 664      48.690  39.940  47.000  1.00  0.00           H
ATOM   1216 HG12 ILE A 664      47.720  40.270  45.570  1.00  0.00           H
ATOM   1217  CD  ILE A 664      47.070  38.540  46.790  1.00  0.00           C
ATOM   1218  HD1 ILE A 664      46.070  38.450  46.310  1.00  0.00           H
ATOM   1219  HD2 ILE A 664      46.910  38.380  47.870  1.00  0.00           H
ATOM   1220  HD3 ILE A 664      47.760  37.750  46.420  1.00  0.00           H
ATOM   1221  C   ILE A 664      44.640  42.170  47.880  1.00  0.00           C
ATOM   1222  O   ILE A 664      44.930  43.380  47.780  1.00  0.00           O
ATOM   1223  N   LEU A 665      43.790  41.620  48.790  1.00  0.00           N
ATOM   1224  HN  LEU A 665      43.600  40.640  48.790  1.00  0.00           H
ATOM   1225  CA  LEU A 665      43.030  42.360  49.750  1.00  0.00           C
ATOM   1226  HA  LEU A 665      42.700  43.270  49.270  1.00  0.00           H
ATOM   1227  CB  LEU A 665      41.990  41.470  50.320  1.00  0.00           C
ATOM   1228  HB1 LEU A 665      41.350  42.210  50.860  1.00  0.00           H
ATOM   1229  HB2 LEU A 665      42.280  40.750  51.110  1.00  0.00           H
ATOM   1230  CG  LEU A 665      41.180  40.650  49.270  1.00  0.00           C
ATOM   1231  HG  LEU A 665      41.890  39.960  48.770  1.00  0.00           H
ATOM   1232  CD1 LEU A 665      40.020  39.980  50.060  1.00  0.00           C
ATOM   1233 HD11 LEU A 665      40.500  39.480  50.920  1.00  0.00           H
ATOM   1234 HD12 LEU A 665      39.500  39.190  49.490  1.00  0.00           H
ATOM   1235 HD13 LEU A 665      39.350  40.740  50.530  1.00  0.00           H
ATOM   1236  CD2 LEU A 665      40.670  41.640  48.140  1.00  0.00           C
ATOM   1237 HD21 LEU A 665      41.300  42.480  47.770  1.00  0.00           H
ATOM   1238 HD22 LEU A 665      39.860  42.240  48.610  1.00  0.00           H
ATOM   1239 HD23 LEU A 665      40.230  41.060  47.300  1.00  0.00           H
ATOM   1240  C   LEU A 665      43.890  42.930  50.890  1.00  0.00           C
ATOM   1241  O   LEU A 665      44.630  42.190  51.520  1.00  0.00           O
ATOM   1242  N   GLY A 666      43.770  44.240  51.170  1.00  0.00           N
ATOM   1243  HN  GLY A 666      43.200  44.870  50.650  1.00  0.00           H
ATOM   1244  CA  GLY A 666      44.100  44.760  52.510  1.00  0.00           C
ATOM   1245  HA1 GLY A 666      44.760  45.610  52.490  1.00  0.00           H
ATOM   1246  HA2 GLY A 666      44.410  43.930  53.130  1.00  0.00           H
ATOM   1247  C   GLY A 666      42.970  45.420  53.250  1.00  0.00           C
ATOM   1248  O   GLY A 666      41.760  45.160  53.000  1.00  0.00           O
ATOM   1249  N   SER A 667      43.330  46.270  54.270  1.00  0.00           N
ATOM   1250  HN  SER A 667      44.310  46.270  54.480  1.00  0.00           H
ATOM   1251  CA  SER A 667      42.410  46.810  55.230  1.00  0.00           C
ATOM   1252  HA  SER A 667      41.450  46.370  55.040  1.00  0.00           H
ATOM   1253  CB  SER A 667      42.810  46.610  56.770  1.00  0.00           C
ATOM   1254  HB1 SER A 667      43.890  46.830  56.840  1.00  0.00           H
ATOM   1255  HB2 SER A 667      42.760  45.530  57.020  1.00  0.00           H
ATOM   1256  OG  SER A 667      42.100  47.430  57.690  1.00  0.00           O
ATOM   1257  HG1 SER A 667      41.190  47.170  57.800  1.00  0.00           H
ATOM   1258  C   SER A 667      42.170  48.300  54.990  1.00  0.00           C
ATOM   1259  O   SER A 667      43.110  49.090  54.780  1.00  0.00           O
ATOM   1260  N   THR A 668      40.910  48.710  55.040  1.00  0.00           N
ATOM   1261  HN  THR A 668      40.290  47.970  55.290  1.00  0.00           H
ATOM   1262  CA  THR A 668      40.450  50.090  54.830  1.00  0.00           C
ATOM   1263  HA  THR A 668      41.190  50.620  54.260  1.00  0.00           H
ATOM   1264  CB  THR A 668      39.160  50.190  53.990  1.00  0.00           C
ATOM   1265  HB  THR A 668      39.470  49.990  52.950  1.00  0.00           H
ATOM   1266  OG1 THR A 668      38.580  51.500  54.110  1.00  0.00           O
ATOM   1267  HG1 THR A 668      38.470  51.770  53.190  1.00  0.00           H
ATOM   1268  CG2 THR A 668      38.130  49.090  54.390  1.00  0.00           C
ATOM   1269 HG21 THR A 668      38.090  48.980  55.490  1.00  0.00           H
ATOM   1270 HG22 THR A 668      38.390  48.140  53.870  1.00  0.00           H
ATOM   1271 HG23 THR A 668      37.080  49.160  54.030  1.00  0.00           H
ATOM   1272  C   THR A 668      40.330  50.900  56.170  1.00  0.00           C
ATOM   1273  O   THR A 668      39.420  50.760  56.990  1.00  0.00           O
ATOM   1274  N   GLY A 669      41.330  51.810  56.340  1.00  0.00           N
ATOM   1275  HN  GLY A 669      41.870  51.950  55.510  1.00  0.00           H
ATOM   1276  CA  GLY A 669      41.350  52.780  57.520  1.00  0.00           C
ATOM   1277  HA1 GLY A 669      42.300  53.290  57.540  1.00  0.00           H
ATOM   1278  HA2 GLY A 669      41.210  52.200  58.420  1.00  0.00           H
ATOM   1279  C   GLY A 669      40.190  53.780  57.430  1.00  0.00           C
ATOM   1280  O   GLY A 669      39.740  54.230  58.510  1.00  0.00           O
ATOM   1281  N   PRO A 670      39.620  54.170  56.290  1.00  0.00           N
ATOM   1282  CD  PRO A 670      40.310  54.300  55.030  1.00  0.00           C
ATOM   1283  HD1 PRO A 670      40.240  53.440  54.320  1.00  0.00           H
ATOM   1284  HD2 PRO A 670      41.380  54.560  55.230  1.00  0.00           H
ATOM   1285  CA  PRO A 670      38.350  55.020  56.340  1.00  0.00           C
ATOM   1286  HA  PRO A 670      38.530  55.890  56.940  1.00  0.00           H
ATOM   1287  CB  PRO A 670      38.070  55.250  54.840  1.00  0.00           C
ATOM   1288  HB1 PRO A 670      37.540  56.200  54.690  1.00  0.00           H
ATOM   1289  HB2 PRO A 670      37.520  54.410  54.340  1.00  0.00           H
ATOM   1290  CG  PRO A 670      39.520  55.300  54.250  1.00  0.00           C
ATOM   1291  HG1 PRO A 670      39.580  55.220  53.150  1.00  0.00           H
ATOM   1292  HG2 PRO A 670      39.860  56.320  54.520  1.00  0.00           H
ATOM   1293  C   PRO A 670      37.230  54.270  56.990  1.00  0.00           C
ATOM   1294  O   PRO A 670      36.420  54.880  57.680  1.00  0.00           O
ATOM   1295  N   VAL A 671      37.090  52.910  56.930  1.00  0.00           N
ATOM   1296  HN  VAL A 671      37.810  52.510  56.380  1.00  0.00           H
ATOM   1297  CA  VAL A 671      35.940  52.270  57.510  1.00  0.00           C
ATOM   1298  HA  VAL A 671      35.120  52.970  57.440  1.00  0.00           H
ATOM   1299  CB  VAL A 671      35.520  51.090  56.770  1.00  0.00           C
ATOM   1300  HB  VAL A 671      36.400  50.430  56.850  1.00  0.00           H
ATOM   1301  CG1 VAL A 671      34.320  50.260  57.380  1.00  0.00           C
ATOM   1302 HG11 VAL A 671      34.490  49.740  58.350  1.00  0.00           H
ATOM   1303 HG12 VAL A 671      34.010  49.510  56.630  1.00  0.00           H
ATOM   1304 HG13 VAL A 671      33.470  50.940  57.570  1.00  0.00           H
ATOM   1305  CG2 VAL A 671      35.310  51.270  55.240  1.00  0.00           C
ATOM   1306 HG21 VAL A 671      36.240  51.480  54.700  1.00  0.00           H
ATOM   1307 HG22 VAL A 671      34.630  52.100  54.920  1.00  0.00           H
ATOM   1308 HG23 VAL A 671      34.790  50.390  54.790  1.00  0.00           H
ATOM   1309  C   VAL A 671      36.320  51.980  58.970  1.00  0.00           C
ATOM   1310  O   VAL A 671      35.460  51.790  59.860  1.00  0.00           O
ATOM   1311  N   LEU A 672      37.690  51.960  59.300  1.00  0.00           N
ATOM   1312  HN  LEU A 672      38.370  52.060  58.590  1.00  0.00           H
ATOM   1313  CA  LEU A 672      38.160  51.970  60.710  1.00  0.00           C
ATOM   1314  HA  LEU A 672      37.670  51.180  61.270  1.00  0.00           H
ATOM   1315  CB  LEU A 672      39.660  51.600  60.850  1.00  0.00           C
ATOM   1316  HB1 LEU A 672      40.310  52.400  60.410  1.00  0.00           H
ATOM   1317  HB2 LEU A 672      39.820  50.700  60.220  1.00  0.00           H
ATOM   1318  CG  LEU A 672      40.230  51.410  62.230  1.00  0.00           C
ATOM   1319  HG  LEU A 672      40.280  52.430  62.650  1.00  0.00           H
ATOM   1320  CD1 LEU A 672      39.220  50.780  63.230  1.00  0.00           C
ATOM   1321 HD11 LEU A 672      38.320  51.400  63.430  1.00  0.00           H
ATOM   1322 HD12 LEU A 672      39.750  50.530  64.180  1.00  0.00           H
ATOM   1323 HD13 LEU A 672      38.860  49.780  62.930  1.00  0.00           H
ATOM   1324  CD2 LEU A 672      41.670  50.870  62.230  1.00  0.00           C
ATOM   1325 HD21 LEU A 672      41.610  49.840  61.820  1.00  0.00           H
ATOM   1326 HD22 LEU A 672      42.080  50.750  63.250  1.00  0.00           H
ATOM   1327 HD23 LEU A 672      42.380  51.400  61.550  1.00  0.00           H
ATOM   1328  C   LEU A 672      37.810  53.310  61.350  1.00  0.00           C
ATOM   1329  O   LEU A 672      37.310  53.380  62.490  1.00  0.00           O
ATOM   1330  N   VAL A 673      37.940  54.410  60.620  1.00  0.00           N
ATOM   1331  HN  VAL A 673      38.160  54.450  59.650  1.00  0.00           H
ATOM   1332  CA  VAL A 673      37.680  55.780  61.100  1.00  0.00           C
ATOM   1333  HA  VAL A 673      38.100  55.850  62.090  1.00  0.00           H
ATOM   1334  CB  VAL A 673      38.220  56.890  60.280  1.00  0.00           C
ATOM   1335  HB  VAL A 673      38.020  56.800  59.190  1.00  0.00           H
ATOM   1336  CG1 VAL A 673      37.570  58.240  60.710  1.00  0.00           C
ATOM   1337 HG11 VAL A 673      38.190  59.040  60.260  1.00  0.00           H
ATOM   1338 HG12 VAL A 673      37.550  58.310  61.820  1.00  0.00           H
ATOM   1339 HG13 VAL A 673      36.490  58.370  60.440  1.00  0.00           H
ATOM   1340  CG2 VAL A 673      39.730  57.010  60.340  1.00  0.00           C
ATOM   1341 HG21 VAL A 673      40.130  57.680  59.540  1.00  0.00           H
ATOM   1342 HG22 VAL A 673      40.310  56.070  60.160  1.00  0.00           H
ATOM   1343 HG23 VAL A 673      40.120  57.380  61.300  1.00  0.00           H
ATOM   1344  C   VAL A 673      36.190  55.860  61.310  1.00  0.00           C
ATOM   1345  O   VAL A 673      35.780  56.260  62.360  1.00  0.00           O
ATOM   1346  N   PHE A 674      35.350  55.370  60.370  1.00  0.00           N
ATOM   1347  HN  PHE A 674      35.610  55.200  59.430  1.00  0.00           H
ATOM   1348  CA  PHE A 674      33.930  55.320  60.510  1.00  0.00           C
ATOM   1349  HA  PHE A 674      33.690  56.320  60.850  1.00  0.00           H
ATOM   1350  CB  PHE A 674      33.200  55.080  59.190  1.00  0.00           C
ATOM   1351  HB1 PHE A 674      33.520  54.100  58.820  1.00  0.00           H
ATOM   1352  HB2 PHE A 674      33.480  55.760  58.340  1.00  0.00           H
ATOM   1353  CG  PHE A 674      31.730  55.050  59.330  1.00  0.00           C
ATOM   1354  CD1 PHE A 674      31.070  53.810  59.380  1.00  0.00           C
ATOM   1355  HD1 PHE A 674      31.660  52.900  59.360  1.00  0.00           H
ATOM   1356  CE1 PHE A 674      29.680  53.740  59.380  1.00  0.00           C
ATOM   1357  HE1 PHE A 674      29.210  52.780  59.190  1.00  0.00           H
ATOM   1358  CZ  PHE A 674      28.970  54.880  59.390  1.00  0.00           C
ATOM   1359  HZ  PHE A 674      27.890  54.880  59.430  1.00  0.00           H
ATOM   1360  CD2 PHE A 674      30.980  56.160  59.560  1.00  0.00           C
ATOM   1361  HD2 PHE A 674      31.490  57.110  59.720  1.00  0.00           H
ATOM   1362  CE2 PHE A 674      29.580  56.160  59.610  1.00  0.00           C
ATOM   1363  HE2 PHE A 674      28.890  56.980  59.720  1.00  0.00           H
ATOM   1364  C   PHE A 674      33.330  54.430  61.620  1.00  0.00           C
ATOM   1365  O   PHE A 674      32.470  54.890  62.430  1.00  0.00           O
ATOM   1366  N   GLU A 675      33.760  53.120  61.840  1.00  0.00           N
ATOM   1367  HN  GLU A 675      34.350  52.720  61.140  1.00  0.00           H
ATOM   1368  CA  GLU A 675      33.420  52.250  63.000  1.00  0.00           C
ATOM   1369  HA  GLU A 675      32.350  52.310  63.030  1.00  0.00           H
ATOM   1370  CB  GLU A 675      34.030  50.820  62.860  1.00  0.00           C
ATOM   1371  HB1 GLU A 675      33.890  50.290  63.830  1.00  0.00           H
ATOM   1372  HB2 GLU A 675      35.120  50.860  62.670  1.00  0.00           H
ATOM   1373  CG  GLU A 675      33.230  49.990  61.790  1.00  0.00           C
ATOM   1374  HG1 GLU A 675      33.710  50.340  60.850  1.00  0.00           H
ATOM   1375  HG2 GLU A 675      32.150  50.260  61.840  1.00  0.00           H
ATOM   1376  CD  GLU A 675      33.470  48.530  61.820  1.00  0.00           C
ATOM   1377  OE1 GLU A 675      32.910  47.930  62.740  1.00  0.00           O
ATOM   1378  OE2 GLU A 675      34.160  47.910  60.930  1.00  0.00           O
ATOM   1379  C   GLU A 675      33.920  52.870  64.310  1.00  0.00           C
ATOM   1380  O   GLU A 675      33.280  52.760  65.320  1.00  0.00           O
ATOM   1381  N   LYS A 676      35.090  53.570  64.350  1.00  0.00           N
ATOM   1382  HN  LYS A 676      35.810  53.640  63.660  1.00  0.00           H
ATOM   1383  CA  LYS A 676      35.420  54.260  65.580  1.00  0.00           C
ATOM   1384  HA  LYS A 676      35.410  53.630  66.440  1.00  0.00           H
ATOM   1385  CB  LYS A 676      36.860  54.760  65.520  1.00  0.00           C
ATOM   1386  HB1 LYS A 676      37.030  55.360  66.450  1.00  0.00           H
ATOM   1387  HB2 LYS A 676      37.060  55.400  64.640  1.00  0.00           H
ATOM   1388  CG  LYS A 676      37.850  53.630  65.610  1.00  0.00           C
ATOM   1389  HG1 LYS A 676      37.370  52.770  65.080  1.00  0.00           H
ATOM   1390  HG2 LYS A 676      37.930  53.310  66.670  1.00  0.00           H
ATOM   1391  CD  LYS A 676      39.220  53.920  65.050  1.00  0.00           C
ATOM   1392  HD1 LYS A 676      38.990  54.300  64.030  1.00  0.00           H
ATOM   1393  HD2 LYS A 676      39.900  53.050  65.020  1.00  0.00           H
ATOM   1394  CE  LYS A 676      39.920  55.000  65.850  1.00  0.00           C
ATOM   1395  HE1 LYS A 676      39.930  54.690  66.920  1.00  0.00           H
ATOM   1396  HE2 LYS A 676      39.300  55.900  65.640  1.00  0.00           H
ATOM   1397  NZ  LYS A 676      41.220  55.250  65.370  1.00  0.00           N
ATOM   1398  HZ1 LYS A 676      41.230  55.490  64.360  1.00  0.00           H
ATOM   1399  HZ2 LYS A 676      41.880  54.480  65.550  1.00  0.00           H
ATOM   1400  HZ3 LYS A 676      41.640  56.150  65.710  1.00  0.00           H
ATOM   1401  C   LYS A 676      34.510  55.360  66.060  1.00  0.00           C
ATOM   1402  O   LYS A 676      34.040  55.380  67.230  1.00  0.00           O
ATOM   1403  N   ILE A 677      34.070  56.140  65.100  1.00  0.00           N
ATOM   1404  HN  ILE A 677      34.410  56.020  64.170  1.00  0.00           H
ATOM   1405  CA  ILE A 677      32.960  57.170  65.310  1.00  0.00           C
ATOM   1406  HA  ILE A 677      33.250  57.740  66.180  1.00  0.00           H
ATOM   1407  CB  ILE A 677      32.850  58.130  64.160  1.00  0.00           C
ATOM   1408  HB  ILE A 677      32.840  57.580  63.200  1.00  0.00           H
ATOM   1409  CG2 ILE A 677      31.440  58.950  64.220  1.00  0.00           C
ATOM   1410 HG21 ILE A 677      31.340  59.600  65.110  1.00  0.00           H
ATOM   1411 HG22 ILE A 677      30.530  58.340  64.070  1.00  0.00           H
ATOM   1412 HG23 ILE A 677      31.440  59.640  63.340  1.00  0.00           H
ATOM   1413  CG1 ILE A 677      34.110  59.090  64.050  1.00  0.00           C
ATOM   1414 HG11 ILE A 677      34.970  58.540  64.440  1.00  0.00           H
ATOM   1415 HG12 ILE A 677      34.130  59.970  64.730  1.00  0.00           H
ATOM   1416  CD  ILE A 677      34.450  59.520  62.570  1.00  0.00           C
ATOM   1417  HD1 ILE A 677      33.560  59.170  62.000  1.00  0.00           H
ATOM   1418  HD2 ILE A 677      35.300  58.820  62.390  1.00  0.00           H
ATOM   1419  HD3 ILE A 677      34.650  60.610  62.570  1.00  0.00           H
ATOM   1420  C   ILE A 677      31.650  56.560  65.630  1.00  0.00           C
ATOM   1421  O   ILE A 677      30.970  56.960  66.560  1.00  0.00           O
ATOM   1422  N   LEU A 678      31.200  55.500  64.940  1.00  0.00           N
ATOM   1423  HN  LEU A 678      31.710  55.150  64.150  1.00  0.00           H
ATOM   1424  CA  LEU A 678      29.980  54.690  65.200  1.00  0.00           C
ATOM   1425  HA  LEU A 678      29.120  55.340  65.120  1.00  0.00           H
ATOM   1426  CB  LEU A 678      29.860  53.600  64.080  1.00  0.00           C
ATOM   1427  HB1 LEU A 678      30.850  53.070  64.140  1.00  0.00           H
ATOM   1428  HB2 LEU A 678      29.970  54.150  63.120  1.00  0.00           H
ATOM   1429  CG  LEU A 678      28.580  52.790  64.040  1.00  0.00           C
ATOM   1430  HG  LEU A 678      28.270  52.520  65.070  1.00  0.00           H
ATOM   1431  CD1 LEU A 678      27.390  53.630  63.520  1.00  0.00           C
ATOM   1432 HD11 LEU A 678      27.230  54.610  64.030  1.00  0.00           H
ATOM   1433 HD12 LEU A 678      26.360  53.240  63.730  1.00  0.00           H
ATOM   1434 HD13 LEU A 678      27.460  53.830  62.430  1.00  0.00           H
ATOM   1435  CD2 LEU A 678      28.810  51.610  63.070  1.00  0.00           C
ATOM   1436 HD21 LEU A 678      27.780  51.270  62.790  1.00  0.00           H
ATOM   1437 HD22 LEU A 678      29.410  50.800  63.520  1.00  0.00           H
ATOM   1438 HD23 LEU A 678      29.220  52.000  62.110  1.00  0.00           H
ATOM   1439  C   LEU A 678      29.930  53.930  66.550  1.00  0.00           C
ATOM   1440  O   LEU A 678      28.850  53.920  67.120  1.00  0.00           O
ATOM   1441  N   TYR A 679      31.050  53.320  67.030  1.00  0.00           N
ATOM   1442  HN  TYR A 679      31.890  53.380  66.500  1.00  0.00           H
ATOM   1443  CA  TYR A 679      31.000  52.630  68.340  1.00  0.00           C
ATOM   1444  HA  TYR A 679      30.160  51.950  68.450  1.00  0.00           H
ATOM   1445  CB  TYR A 679      32.280  51.800  68.530  1.00  0.00           C
ATOM   1446  HB1 TYR A 679      33.080  52.510  68.270  1.00  0.00           H
ATOM   1447  HB2 TYR A 679      32.180  50.930  67.840  1.00  0.00           H
ATOM   1448  CG  TYR A 679      32.550  51.270  69.960  1.00  0.00           C
ATOM   1449  CD1 TYR A 679      33.440  52.020  70.850  1.00  0.00           C
ATOM   1450  HD1 TYR A 679      33.860  52.940  70.460  1.00  0.00           H
ATOM   1451  CE1 TYR A 679      33.730  51.580  72.090  1.00  0.00           C
ATOM   1452  HE1 TYR A 679      34.420  52.130  72.720  1.00  0.00           H
ATOM   1453  CZ  TYR A 679      33.150  50.340  72.560  1.00  0.00           C
ATOM   1454  OH  TYR A 679      33.270  49.830  73.840  1.00  0.00           O
ATOM   1455  HH  TYR A 679      33.770  50.430  74.380  1.00  0.00           H
ATOM   1456  CD2 TYR A 679      32.050  50.030  70.460  1.00  0.00           C
ATOM   1457  HD2 TYR A 679      31.510  49.400  69.770  1.00  0.00           H
ATOM   1458  CE2 TYR A 679      32.300  49.570  71.710  1.00  0.00           C
ATOM   1459  HE2 TYR A 679      31.830  48.720  72.180  1.00  0.00           H
ATOM   1460  C   TYR A 679      30.750  53.680  69.450  1.00  0.00           C
ATOM   1461  O   TYR A 679      29.950  53.450  70.400  1.00  0.00           O
ATOM   1462  N   LYS A 680      31.460  54.800  69.410  1.00  0.00           N
ATOM   1463  HN  LYS A 680      32.090  54.970  68.650  1.00  0.00           H
ATOM   1464  CA  LYS A 680      31.420  55.900  70.380  1.00  0.00           C
ATOM   1465  HA  LYS A 680      31.530  55.440  71.360  1.00  0.00           H
ATOM   1466  CB  LYS A 680      32.660  56.860  70.340  1.00  0.00           C
ATOM   1467  HB1 LYS A 680      32.810  57.140  69.280  1.00  0.00           H
ATOM   1468  HB2 LYS A 680      33.500  56.240  70.700  1.00  0.00           H
ATOM   1469  CG  LYS A 680      32.660  58.200  71.150  1.00  0.00           C
ATOM   1470  HG1 LYS A 680      31.890  58.900  70.740  1.00  0.00           H
ATOM   1471  HG2 LYS A 680      33.640  58.680  70.990  1.00  0.00           H
ATOM   1472  CD  LYS A 680      32.410  57.900  72.650  1.00  0.00           C
ATOM   1473  HD1 LYS A 680      33.090  57.080  72.950  1.00  0.00           H
ATOM   1474  HD2 LYS A 680      31.410  57.440  72.780  1.00  0.00           H
ATOM   1475  CE  LYS A 680      32.470  59.100  73.630  1.00  0.00           C
ATOM   1476  HE1 LYS A 680      33.500  59.510  73.770  1.00  0.00           H
ATOM   1477  HE2 LYS A 680      32.250  58.650  74.630  1.00  0.00           H
ATOM   1478  NZ  LYS A 680      31.440  60.160  73.370  1.00  0.00           N
ATOM   1479  HZ1 LYS A 680      31.460  60.460  72.370  1.00  0.00           H
ATOM   1480  HZ2 LYS A 680      31.690  61.000  73.920  1.00  0.00           H
ATOM   1481  HZ3 LYS A 680      30.490  59.890  73.710  1.00  0.00           H
ATOM   1482  C   LYS A 680      30.010  56.520  70.390  1.00  0.00           C
ATOM   1483  O   LYS A 680      29.400  56.850  71.370  1.00  0.00           O
ATOM   1484  N   PHE A 681      29.460  56.670  69.210  1.00  0.00           N
ATOM   1485  HN  PHE A 681      30.090  56.650  68.420  1.00  0.00           H
ATOM   1486  CA  PHE A 681      28.050  57.070  68.990  1.00  0.00           C
ATOM   1487  HA  PHE A 681      27.780  57.980  69.500  1.00  0.00           H
ATOM   1488  CB  PHE A 681      27.810  57.380  67.530  1.00  0.00           C
ATOM   1489  HB1 PHE A 681      28.230  56.590  66.880  1.00  0.00           H
ATOM   1490  HB2 PHE A 681      28.280  58.310  67.130  1.00  0.00           H
ATOM   1491  CG  PHE A 681      26.410  57.310  66.990  1.00  0.00           C
ATOM   1492  CD1 PHE A 681      25.820  56.160  66.490  1.00  0.00           C
ATOM   1493  HD1 PHE A 681      26.300  55.210  66.630  1.00  0.00           H
ATOM   1494  CE1 PHE A 681      24.530  56.290  65.900  1.00  0.00           C
ATOM   1495  HE1 PHE A 681      23.950  55.450  65.530  1.00  0.00           H
ATOM   1496  CZ  PHE A 681      23.840  57.460  65.870  1.00  0.00           C
ATOM   1497  HZ  PHE A 681      22.860  57.420  65.420  1.00  0.00           H
ATOM   1498  CD2 PHE A 681      25.700  58.500  66.940  1.00  0.00           C
ATOM   1499  HD2 PHE A 681      26.220  59.380  67.290  1.00  0.00           H
ATOM   1500  CE2 PHE A 681      24.480  58.620  66.390  1.00  0.00           C
ATOM   1501  HE2 PHE A 681      24.070  59.610  66.290  1.00  0.00           H
ATOM   1502  C   PHE A 681      27.030  55.990  69.550  1.00  0.00           C
ATOM   1503  O   PHE A 681      26.160  56.380  70.330  1.00  0.00           O
ATOM   1504  N   CYS A 682      27.210  54.680  69.320  1.00  0.00           N
ATOM   1505  HN  CYS A 682      27.870  54.390  68.640  1.00  0.00           H
ATOM   1506  CA  CYS A 682      26.500  53.620  70.020  1.00  0.00           C
ATOM   1507  HA  CYS A 682      25.430  53.760  69.930  1.00  0.00           H
ATOM   1508  CB  CYS A 682      26.850  52.210  69.460  1.00  0.00           C
ATOM   1509  HB1 CYS A 682      26.520  51.380  70.110  1.00  0.00           H
ATOM   1510  HB2 CYS A 682      27.960  52.160  69.480  1.00  0.00           H
ATOM   1511  SG  CYS A 682      26.290  51.980  67.760  1.00  0.00           S
ATOM   1512  HG1 CYS A 682      27.380  52.570  67.270  1.00  0.00           H
ATOM   1513  C   CYS A 682      26.660  53.620  71.540  1.00  0.00           C
ATOM   1514  O   CYS A 682      25.710  53.400  72.250  1.00  0.00           O
ATOM   1515  N   ARG A 683      27.830  53.960  72.090  1.00  0.00           N
ATOM   1516  HN  ARG A 683      28.630  54.220  71.550  1.00  0.00           H
ATOM   1517  CA  ARG A 683      28.050  54.040  73.480  1.00  0.00           C
ATOM   1518  HA  ARG A 683      27.560  53.150  73.870  1.00  0.00           H
ATOM   1519  CB  ARG A 683      29.550  53.930  73.780  1.00  0.00           C
ATOM   1520  HB1 ARG A 683      29.630  54.210  74.840  1.00  0.00           H
ATOM   1521  HB2 ARG A 683      30.140  54.780  73.370  1.00  0.00           H
ATOM   1522  CG  ARG A 683      30.340  52.630  73.670  1.00  0.00           C
ATOM   1523  HG1 ARG A 683      31.440  52.800  73.630  1.00  0.00           H
ATOM   1524  HG2 ARG A 683      30.080  52.150  72.700  1.00  0.00           H
ATOM   1525  CD  ARG A 683      30.170  51.430  74.640  1.00  0.00           C
ATOM   1526  HD1 ARG A 683      30.500  50.480  74.170  1.00  0.00           H
ATOM   1527  HD2 ARG A 683      29.110  51.140  74.810  1.00  0.00           H
ATOM   1528  NE  ARG A 683      30.820  51.790  75.910  1.00  0.00           N
ATOM   1529  HE  ARG A 683      31.700  51.410  76.180  1.00  0.00           H
ATOM   1530  CZ  ARG A 683      30.200  52.230  76.910  1.00  0.00           C
ATOM   1531  NH1 ARG A 683      29.020  52.800  76.930  1.00  0.00           N
ATOM   1532 HH11 ARG A 683      28.450  52.540  76.150  1.00  0.00           H
ATOM   1533 HH12 ARG A 683      28.570  52.940  77.820  1.00  0.00           H
ATOM   1534  NH2 ARG A 683      30.720  52.220  78.140  1.00  0.00           N
ATOM   1535 HH21 ARG A 683      30.140  52.510  78.890  1.00  0.00           H
ATOM   1536 HH22 ARG A 683      31.600  51.750  78.250  1.00  0.00           H
ATOM   1537  C   ARG A 683      27.410  55.320  74.140  1.00  0.00           C
ATOM   1538  O   ARG A 683      26.910  55.230  75.250  1.00  0.00           O
ATOM   1539  N   ASP A 684      27.340  56.510  73.420  1.00  0.00           N
ATOM   1540  HN  ASP A 684      27.800  56.550  72.530  1.00  0.00           H
ATOM   1541  CA  ASP A 684      26.760  57.710  73.930  1.00  0.00           C
ATOM   1542  HA  ASP A 684      27.170  57.720  74.940  1.00  0.00           H
ATOM   1543  CB  ASP A 684      27.130  58.940  73.060  1.00  0.00           C
ATOM   1544  HB1 ASP A 684      26.290  59.660  72.910  1.00  0.00           H
ATOM   1545  HB2 ASP A 684      27.320  58.600  72.020  1.00  0.00           H
ATOM   1546  CG  ASP A 684      28.200  59.800  73.550  1.00  0.00           C
ATOM   1547  OD1 ASP A 684      28.260  61.000  73.160  1.00  0.00           O
ATOM   1548  OD2 ASP A 684      29.160  59.300  74.290  1.00  0.00           O
ATOM   1549  C   ASP A 684      25.220  57.540  73.970  1.00  0.00           C
ATOM   1550  O   ASP A 684      24.590  57.970  74.870  1.00  0.00           O
ATOM   1551  N   TYR A 685      24.590  56.870  72.980  1.00  0.00           N
ATOM   1552  HN  TYR A 685      25.150  56.440  72.280  1.00  0.00           H
ATOM   1553  CA  TYR A 685      23.160  56.700  72.840  1.00  0.00           C
ATOM   1554  HA  TYR A 685      22.630  57.430  73.430  1.00  0.00           H
ATOM   1555  CB  TYR A 685      22.800  56.900  71.260  1.00  0.00           C
ATOM   1556  HB1 TYR A 685      21.750  56.630  71.060  1.00  0.00           H
ATOM   1557  HB2 TYR A 685      23.400  56.110  70.750  1.00  0.00           H
ATOM   1558  CG  TYR A 685      23.000  58.370  70.790  1.00  0.00           C
ATOM   1559  CD1 TYR A 685      23.920  58.640  69.790  1.00  0.00           C
ATOM   1560  HD1 TYR A 685      24.580  57.920  69.320  1.00  0.00           H
ATOM   1561  CE1 TYR A 685      23.990  59.980  69.360  1.00  0.00           C
ATOM   1562  HE1 TYR A 685      24.730  60.250  68.620  1.00  0.00           H
ATOM   1563  CZ  TYR A 685      23.130  61.010  69.810  1.00  0.00           C
ATOM   1564  OH  TYR A 685      22.990  62.330  69.330  1.00  0.00           O
ATOM   1565  HH  TYR A 685      22.510  62.860  69.970  1.00  0.00           H
ATOM   1566  CD2 TYR A 685      22.220  59.390  71.350  1.00  0.00           C
ATOM   1567  HD2 TYR A 685      21.490  59.130  72.100  1.00  0.00           H
ATOM   1568  CE2 TYR A 685      22.310  60.680  70.830  1.00  0.00           C
ATOM   1569  HE2 TYR A 685      21.680  61.480  71.210  1.00  0.00           H
ATOM   1570  C   TYR A 685      22.630  55.440  73.280  1.00  0.00           C
ATOM   1571  O   TYR A 685      21.410  55.290  73.290  1.00  0.00           O
ATOM   1572  N   GLN A 686      23.430  54.460  73.770  1.00  0.00           N
ATOM   1573  HN  GLN A 686      24.420  54.580  73.620  1.00  0.00           H
ATOM   1574  CA  GLN A 686      22.890  53.330  74.560  1.00  0.00           C
ATOM   1575  HA  GLN A 686      23.810  52.900  74.920  1.00  0.00           H
ATOM   1576  CB  GLN A 686      22.000  53.580  75.830  1.00  0.00           C
ATOM   1577  HB1 GLN A 686      21.530  52.620  76.110  1.00  0.00           H
ATOM   1578  HB2 GLN A 686      21.160  54.220  75.510  1.00  0.00           H
ATOM   1579  CG  GLN A 686      22.820  54.110  77.020  1.00  0.00           C
ATOM   1580  HG1 GLN A 686      22.260  54.440  77.930  1.00  0.00           H
ATOM   1581  HG2 GLN A 686      23.290  55.060  76.670  1.00  0.00           H
ATOM   1582  CD  GLN A 686      23.910  53.170  77.460  1.00  0.00           C
ATOM   1583  OE1 GLN A 686      23.700  51.960  77.530  1.00  0.00           O
ATOM   1584  NE2 GLN A 686      25.090  53.670  77.730  1.00  0.00           N
ATOM   1585 HE21 GLN A 686      25.820  52.990  77.840  1.00  0.00           H
ATOM   1586 HE22 GLN A 686      25.240  54.640  77.530  1.00  0.00           H
ATOM   1587  C   GLN A 686      22.400  52.270  73.540  1.00  0.00           C
ATOM   1588  O   GLN A 686      21.600  51.500  73.980  1.00  0.00           O
ATOM   1589  N   LEU A 687      22.920  52.300  72.290  1.00  0.00           N
ATOM   1590  HN  LEU A 687      23.660  52.950  72.130  1.00  0.00           H
ATOM   1591  CA  LEU A 687      22.610  51.290  71.260  1.00  0.00           C
ATOM   1592  HA  LEU A 687      21.640  50.840  71.450  1.00  0.00           H
ATOM   1593  CB  LEU A 687      22.610  51.980  69.840  1.00  0.00           C
ATOM   1594  HB1 LEU A 687      22.200  51.170  69.200  1.00  0.00           H
ATOM   1595  HB2 LEU A 687      23.620  52.070  69.400  1.00  0.00           H
ATOM   1596  CG  LEU A 687      21.900  53.360  69.680  1.00  0.00           C
ATOM   1597  HG  LEU A 687      22.320  54.140  70.340  1.00  0.00           H
ATOM   1598  CD1 LEU A 687      22.180  53.830  68.170  1.00  0.00           C
ATOM   1599 HD11 LEU A 687      21.500  54.690  67.960  1.00  0.00           H
ATOM   1600 HD12 LEU A 687      21.900  52.970  67.530  1.00  0.00           H
ATOM   1601 HD13 LEU A 687      23.230  54.140  67.920  1.00  0.00           H
ATOM   1602  CD2 LEU A 687      20.380  53.280  69.930  1.00  0.00           C
ATOM   1603 HD21 LEU A 687      19.980  52.710  69.060  1.00  0.00           H
ATOM   1604 HD22 LEU A 687      19.990  54.310  69.810  1.00  0.00           H
ATOM   1605 HD23 LEU A 687      20.220  52.830  70.930  1.00  0.00           H
ATOM   1606  C   LEU A 687      23.590  50.100  71.140  1.00  0.00           C
ATOM   1607  O   LEU A 687      24.830  50.220  71.320  1.00  0.00           O
ATOM   1608  N   SER A 688      23.080  48.880  70.790  1.00  0.00           N
ATOM   1609  HN  SER A 688      22.090  48.760  70.890  1.00  0.00           H
ATOM   1610  CA  SER A 688      23.870  47.810  70.320  1.00  0.00           C
ATOM   1611  HA  SER A 688      24.580  47.570  71.110  1.00  0.00           H
ATOM   1612  CB  SER A 688      22.990  46.560  70.130  1.00  0.00           C
ATOM   1613  HB1 SER A 688      22.060  46.880  69.600  1.00  0.00           H
ATOM   1614  HB2 SER A 688      22.530  46.320  71.110  1.00  0.00           H
ATOM   1615  OG  SER A 688      23.650  45.430  69.600  1.00  0.00           O
ATOM   1616  HG1 SER A 688      24.280  45.210  70.290  1.00  0.00           H
ATOM   1617  C   SER A 688      24.670  48.100  69.100  1.00  0.00           C
ATOM   1618  O   SER A 688      24.060  48.230  68.030  1.00  0.00           O
ATOM   1619  N   TYR A 689      26.000  48.140  69.140  1.00  0.00           N
ATOM   1620  HN  TYR A 689      26.310  48.260  70.080  1.00  0.00           H
ATOM   1621  CA  TYR A 689      26.900  48.430  68.010  1.00  0.00           C
ATOM   1622  HA  TYR A 689      26.380  49.270  67.560  1.00  0.00           H
ATOM   1623  CB  TYR A 689      28.250  48.940  68.580  1.00  0.00           C
ATOM   1624  HB1 TYR A 689      28.500  48.410  69.530  1.00  0.00           H
ATOM   1625  HB2 TYR A 689      28.140  50.020  68.820  1.00  0.00           H
ATOM   1626  CG  TYR A 689      29.440  48.600  67.700  1.00  0.00           C
ATOM   1627  CD1 TYR A 689      29.680  49.290  66.520  1.00  0.00           C
ATOM   1628  HD1 TYR A 689      29.040  50.100  66.180  1.00  0.00           H
ATOM   1629  CE1 TYR A 689      30.870  48.980  65.780  1.00  0.00           C
ATOM   1630  HE1 TYR A 689      31.180  49.590  64.940  1.00  0.00           H
ATOM   1631  CZ  TYR A 689      31.600  47.860  66.190  1.00  0.00           C
ATOM   1632  OH  TYR A 689      32.740  47.440  65.500  1.00  0.00           O
ATOM   1633  HH  TYR A 689      32.720  47.830  64.610  1.00  0.00           H
ATOM   1634  CD2 TYR A 689      30.280  47.570  68.130  1.00  0.00           C
ATOM   1635  HD2 TYR A 689      30.050  47.180  69.120  1.00  0.00           H
ATOM   1636  CE2 TYR A 689      31.370  47.210  67.360  1.00  0.00           C
ATOM   1637  HE2 TYR A 689      32.070  46.440  67.650  1.00  0.00           H
ATOM   1638  C   TYR A 689      26.870  47.270  67.060  1.00  0.00           C
ATOM   1639  O   TYR A 689      26.800  47.420  65.830  1.00  0.00           O
ATOM   1640  N   LEU A 690      26.870  46.000  67.560  1.00  0.00           N
ATOM   1641  HN  LEU A 690      27.030  45.770  68.520  1.00  0.00           H
ATOM   1642  CA  LEU A 690      26.940  44.780  66.720  1.00  0.00           C
ATOM   1643  HA  LEU A 690      27.790  44.950  66.070  1.00  0.00           H
ATOM   1644  CB  LEU A 690      27.130  43.510  67.530  1.00  0.00           C
ATOM   1645  HB1 LEU A 690      26.950  42.650  66.860  1.00  0.00           H
ATOM   1646  HB2 LEU A 690      26.360  43.370  68.320  1.00  0.00           H
ATOM   1647  CG  LEU A 690      28.540  43.440  68.150  1.00  0.00           C
ATOM   1648  HG  LEU A 690      28.760  44.350  68.760  1.00  0.00           H
ATOM   1649  CD1 LEU A 690      28.630  42.180  68.900  1.00  0.00           C
ATOM   1650 HD11 LEU A 690      27.860  42.180  69.710  1.00  0.00           H
ATOM   1651 HD12 LEU A 690      29.660  42.040  69.300  1.00  0.00           H
ATOM   1652 HD13 LEU A 690      28.370  41.350  68.200  1.00  0.00           H
ATOM   1653  CD2 LEU A 690      29.700  43.490  67.120  1.00  0.00           C
ATOM   1654 HD21 LEU A 690      30.600  43.400  67.760  1.00  0.00           H
ATOM   1655 HD22 LEU A 690      29.690  44.460  66.600  1.00  0.00           H
ATOM   1656 HD23 LEU A 690      29.660  42.630  66.410  1.00  0.00           H
ATOM   1657  C   LEU A 690      25.800  44.580  65.800  1.00  0.00           C
ATOM   1658  O   LEU A 690      25.960  44.280  64.590  1.00  0.00           O
ATOM   1659  N   SER A 691      24.580  44.750  66.330  1.00  0.00           N
ATOM   1660  HN  SER A 691      24.450  44.850  67.310  1.00  0.00           H
ATOM   1661  CA  SER A 691      23.350  44.640  65.570  1.00  0.00           C
ATOM   1662  HA  SER A 691      23.210  43.670  65.140  1.00  0.00           H
ATOM   1663  CB  SER A 691      22.150  44.700  66.510  1.00  0.00           C
ATOM   1664  HB1 SER A 691      22.120  45.550  67.210  1.00  0.00           H
ATOM   1665  HB2 SER A 691      22.070  43.790  67.150  1.00  0.00           H
ATOM   1666  OG  SER A 691      20.910  44.660  65.760  1.00  0.00           O
ATOM   1667  HG1 SER A 691      20.720  45.580  65.550  1.00  0.00           H
ATOM   1668  C   SER A 691      23.300  45.670  64.480  1.00  0.00           C
ATOM   1669  O   SER A 691      23.040  45.480  63.290  1.00  0.00           O
ATOM   1670  N   LEU A 692      23.610  46.930  64.880  1.00  0.00           N
ATOM   1671  HN  LEU A 692      23.940  47.130  65.800  1.00  0.00           H
ATOM   1672  CA  LEU A 692      23.570  48.060  63.960  1.00  0.00           C
ATOM   1673  HA  LEU A 692      22.660  48.010  63.370  1.00  0.00           H
ATOM   1674  CB  LEU A 692      23.500  49.370  64.870  1.00  0.00           C
ATOM   1675  HB1 LEU A 692      24.520  49.370  65.340  1.00  0.00           H
ATOM   1676  HB2 LEU A 692      22.840  49.010  65.680  1.00  0.00           H
ATOM   1677  CG  LEU A 692      23.060  50.720  64.180  1.00  0.00           C
ATOM   1678  HG  LEU A 692      22.610  51.340  64.980  1.00  0.00           H
ATOM   1679  CD1 LEU A 692      24.340  51.450  63.730  1.00  0.00           C
ATOM   1680 HD11 LEU A 692      24.090  52.410  63.240  1.00  0.00           H
ATOM   1681 HD12 LEU A 692      24.820  50.780  62.990  1.00  0.00           H
ATOM   1682 HD13 LEU A 692      25.090  51.630  64.530  1.00  0.00           H
ATOM   1683  CD2 LEU A 692      22.110  50.500  63.000  1.00  0.00           C
ATOM   1684 HD21 LEU A 692      22.630  50.000  62.160  1.00  0.00           H
ATOM   1685 HD22 LEU A 692      21.730  51.500  62.700  1.00  0.00           H
ATOM   1686 HD23 LEU A 692      21.290  49.800  63.240  1.00  0.00           H
ATOM   1687  C   LEU A 692      24.680  48.050  62.920  1.00  0.00           C
ATOM   1688  O   LEU A 692      24.390  48.300  61.760  1.00  0.00           O
ATOM   1689  N   ARG A 693      25.880  47.710  63.240  1.00  0.00           N
ATOM   1690  HN  ARG A 693      26.120  47.370  64.140  1.00  0.00           H
ATOM   1691  CA  ARG A 693      26.980  47.570  62.300  1.00  0.00           C
ATOM   1692  HA  ARG A 693      27.040  48.470  61.700  1.00  0.00           H
ATOM   1693  CB  ARG A 693      28.330  47.440  63.150  1.00  0.00           C
ATOM   1694  HB1 ARG A 693      28.260  46.470  63.700  1.00  0.00           H
ATOM   1695  HB2 ARG A 693      28.340  48.270  63.890  1.00  0.00           H
ATOM   1696  CG  ARG A 693      29.670  47.500  62.500  1.00  0.00           C
ATOM   1697  HG1 ARG A 693      30.370  47.680  63.340  1.00  0.00           H
ATOM   1698  HG2 ARG A 693      29.710  48.490  61.980  1.00  0.00           H
ATOM   1699  CD  ARG A 693      30.170  46.450  61.420  1.00  0.00           C
ATOM   1700  HD1 ARG A 693      31.200  46.740  61.130  1.00  0.00           H
ATOM   1701  HD2 ARG A 693      29.500  46.490  60.550  1.00  0.00           H
ATOM   1702  NE  ARG A 693      30.210  45.000  61.980  1.00  0.00           N
ATOM   1703  HE  ARG A 693      29.740  44.240  61.520  1.00  0.00           H
ATOM   1704  CZ  ARG A 693      31.010  44.640  62.960  1.00  0.00           C
ATOM   1705  NH1 ARG A 693      31.920  45.400  63.520  1.00  0.00           N
ATOM   1706 HH11 ARG A 693      32.620  44.940  64.070  1.00  0.00           H
ATOM   1707 HH12 ARG A 693      32.060  46.330  63.170  1.00  0.00           H
ATOM   1708  NH2 ARG A 693      30.880  43.420  63.350  1.00  0.00           N
ATOM   1709 HH21 ARG A 693      30.160  42.950  62.850  1.00  0.00           H
ATOM   1710 HH22 ARG A 693      31.690  43.000  63.750  1.00  0.00           H
ATOM   1711  C   ARG A 693      26.850  46.430  61.310  1.00  0.00           C
ATOM   1712  O   ARG A 693      27.140  46.530  60.090  1.00  0.00           O
ATOM   1713  N   THR A 694      26.320  45.280  61.820  1.00  0.00           N
ATOM   1714  HN  THR A 694      26.320  45.150  62.810  1.00  0.00           H
ATOM   1715  CA  THR A 694      25.850  44.130  61.000  1.00  0.00           C
ATOM   1716  HA  THR A 694      26.690  43.660  60.520  1.00  0.00           H
ATOM   1717  CB  THR A 694      25.070  42.980  61.740  1.00  0.00           C
ATOM   1718  HB  THR A 694      24.150  43.270  62.290  1.00  0.00           H
ATOM   1719  OG1 THR A 694      25.910  42.330  62.660  1.00  0.00           O
ATOM   1720  HG1 THR A 694      25.990  42.940  63.380  1.00  0.00           H
ATOM   1721  CG2 THR A 694      24.830  41.820  60.800  1.00  0.00           C
ATOM   1722 HG21 THR A 694      25.790  41.380  60.470  1.00  0.00           H
ATOM   1723 HG22 THR A 694      24.220  42.220  59.960  1.00  0.00           H
ATOM   1724 HG23 THR A 694      24.350  40.970  61.310  1.00  0.00           H
ATOM   1725  C   THR A 694      24.800  44.580  59.970  1.00  0.00           C
ATOM   1726  O   THR A 694      24.930  44.200  58.770  1.00  0.00           O
ATOM   1727  N   SER A 695      23.840  45.430  60.290  1.00  0.00           N
ATOM   1728  HN  SER A 695      23.810  45.680  61.250  1.00  0.00           H
ATOM   1729  CA  SER A 695      22.780  46.020  59.410  1.00  0.00           C
ATOM   1730  HA  SER A 695      22.330  45.240  58.820  1.00  0.00           H
ATOM   1731  CB  SER A 695      21.710  46.760  60.230  1.00  0.00           C
ATOM   1732  HB1 SER A 695      20.920  47.100  59.530  1.00  0.00           H
ATOM   1733  HB2 SER A 695      22.230  47.590  60.760  1.00  0.00           H
ATOM   1734  OG  SER A 695      21.030  45.900  61.160  1.00  0.00           O
ATOM   1735  HG1 SER A 695      21.590  45.810  61.940  1.00  0.00           H
ATOM   1736  C   SER A 695      23.300  46.880  58.400  1.00  0.00           C
ATOM   1737  O   SER A 695      22.890  46.850  57.260  1.00  0.00           O
ATOM   1738  N   ILE A 696      24.350  47.710  58.720  1.00  0.00           N
ATOM   1739  HN  ILE A 696      24.430  47.890  59.710  1.00  0.00           H
ATOM   1740  CA  ILE A 696      25.040  48.610  57.760  1.00  0.00           C
ATOM   1741  HA  ILE A 696      24.380  49.220  57.150  1.00  0.00           H
ATOM   1742  CB  ILE A 696      26.070  49.610  58.420  1.00  0.00           C
ATOM   1743  HB  ILE A 696      26.750  48.980  59.040  1.00  0.00           H
ATOM   1744  CG2 ILE A 696      26.810  50.490  57.430  1.00  0.00           C
ATOM   1745 HG21 ILE A 696      26.060  51.180  56.990  1.00  0.00           H
ATOM   1746 HG22 ILE A 696      27.440  50.050  56.640  1.00  0.00           H
ATOM   1747 HG23 ILE A 696      27.440  51.290  57.890  1.00  0.00           H
ATOM   1748  CG1 ILE A 696      25.240  50.580  59.380  1.00  0.00           C
ATOM   1749 HG11 ILE A 696      24.490  50.110  60.040  1.00  0.00           H
ATOM   1750 HG12 ILE A 696      24.600  51.080  58.620  1.00  0.00           H
ATOM   1751  CD  ILE A 696      26.060  51.460  60.270  1.00  0.00           C
ATOM   1752  HD1 ILE A 696      26.660  52.160  59.640  1.00  0.00           H
ATOM   1753  HD2 ILE A 696      26.770  50.800  60.810  1.00  0.00           H
ATOM   1754  HD3 ILE A 696      25.480  52.100  60.970  1.00  0.00           H
ATOM   1755  C   ILE A 696      25.720  47.790  56.670  1.00  0.00           C
ATOM   1756  O   ILE A 696      25.740  48.130  55.540  1.00  0.00           O
ATOM   1757  N   GLY A 697      26.310  46.660  57.140  1.00  0.00           N
ATOM   1758  HN  GLY A 697      26.520  46.670  58.110  1.00  0.00           H
ATOM   1759  CA  GLY A 697      26.890  45.750  56.240  1.00  0.00           C
ATOM   1760  HA1 GLY A 697      27.520  45.000  56.680  1.00  0.00           H
ATOM   1761  HA2 GLY A 697      27.550  46.280  55.570  1.00  0.00           H
ATOM   1762  C   GLY A 697      25.940  45.080  55.270  1.00  0.00           C
ATOM   1763  O   GLY A 697      26.200  45.010  54.080  1.00  0.00           O
ATOM   1764  N   LEU A 698      24.740  44.650  55.740  1.00  0.00           N
ATOM   1765  HN  LEU A 698      24.670  44.670  56.740  1.00  0.00           H
ATOM   1766  CA  LEU A 698      23.810  43.980  54.860  1.00  0.00           C
ATOM   1767  HA  LEU A 698      24.460  43.340  54.280  1.00  0.00           H
ATOM   1768  CB  LEU A 698      22.660  43.200  55.460  1.00  0.00           C
ATOM   1769  HB1 LEU A 698      22.040  42.880  54.600  1.00  0.00           H
ATOM   1770  HB2 LEU A 698      22.070  43.840  56.150  1.00  0.00           H
ATOM   1771  CG  LEU A 698      23.100  41.880  56.170  1.00  0.00           C
ATOM   1772  HG  LEU A 698      23.930  42.150  56.850  1.00  0.00           H
ATOM   1773  CD1 LEU A 698      21.980  41.230  57.030  1.00  0.00           C
ATOM   1774 HD11 LEU A 698      21.640  42.020  57.730  1.00  0.00           H
ATOM   1775 HD12 LEU A 698      22.390  40.380  57.620  1.00  0.00           H
ATOM   1776 HD13 LEU A 698      21.070  40.960  56.450  1.00  0.00           H
ATOM   1777  CD2 LEU A 698      23.710  40.860  55.210  1.00  0.00           C
ATOM   1778 HD21 LEU A 698      23.950  39.950  55.790  1.00  0.00           H
ATOM   1779 HD22 LEU A 698      24.640  41.230  54.720  1.00  0.00           H
ATOM   1780 HD23 LEU A 698      22.850  40.610  54.550  1.00  0.00           H
ATOM   1781  C   LEU A 698      23.280  44.930  53.810  1.00  0.00           C
ATOM   1782  O   LEU A 698      23.260  44.690  52.590  1.00  0.00           O
ATOM   1783  N   TRP A 699      22.810  46.150  54.220  1.00  0.00           N
ATOM   1784  HN  TRP A 699      22.640  46.230  55.200  1.00  0.00           H
ATOM   1785  CA  TRP A 699      22.410  47.190  53.260  1.00  0.00           C
ATOM   1786  HA  TRP A 699      21.620  46.740  52.680  1.00  0.00           H
ATOM   1787  CB  TRP A 699      22.090  48.530  53.980  1.00  0.00           C
ATOM   1788  HB1 TRP A 699      22.040  49.300  53.180  1.00  0.00           H
ATOM   1789  HB2 TRP A 699      22.840  48.820  54.740  1.00  0.00           H
ATOM   1790  CG  TRP A 699      20.780  48.650  54.710  1.00  0.00           C
ATOM   1791  CD1 TRP A 699      20.480  48.570  56.050  1.00  0.00           C
ATOM   1792  HD1 TRP A 699      21.190  48.700  56.860  1.00  0.00           H
ATOM   1793  NE1 TRP A 699      19.110  48.650  56.280  1.00  0.00           N
ATOM   1794  HE1 TRP A 699      18.760  48.660  57.200  1.00  0.00           H
ATOM   1795  CE2 TRP A 699      18.500  48.750  55.040  1.00  0.00           C
ATOM   1796  CD2 TRP A 699      19.510  48.690  54.000  1.00  0.00           C
ATOM   1797  CE3 TRP A 699      19.060  48.660  52.680  1.00  0.00           C
ATOM   1798  HE3 TRP A 699      19.740  48.560  51.840  1.00  0.00           H
ATOM   1799  CZ3 TRP A 699      17.690  48.780  52.420  1.00  0.00           C
ATOM   1800  HZ3 TRP A 699      17.310  48.530  51.450  1.00  0.00           H
ATOM   1801  CZ2 TRP A 699      17.210  48.980  54.740  1.00  0.00           C
ATOM   1802  HZ2 TRP A 699      16.530  49.110  55.580  1.00  0.00           H
ATOM   1803  CH2 TRP A 699      16.750  48.960  53.430  1.00  0.00           C
ATOM   1804  HH2 TRP A 699      15.680  48.950  53.270  1.00  0.00           H
ATOM   1805  C   TRP A 699      23.670  47.500  52.330  1.00  0.00           C
ATOM   1806  O   TRP A 699      23.500  47.600  51.150  1.00  0.00           O
ATOM   1807  N   THR A 700      24.970  47.640  52.840  1.00  0.00           N
ATOM   1808  HN  THR A 700      25.120  47.590  53.830  1.00  0.00           H
ATOM   1809  CA  THR A 700      26.140  47.930  51.990  1.00  0.00           C
ATOM   1810  HA  THR A 700      25.910  48.870  51.510  1.00  0.00           H
ATOM   1811  CB  THR A 700      27.530  48.010  52.750  1.00  0.00           C
ATOM   1812  HB  THR A 700      27.990  47.090  53.160  1.00  0.00           H
ATOM   1813  OG1 THR A 700      27.530  48.970  53.770  1.00  0.00           O
ATOM   1814  HG1 THR A 700      26.870  48.650  54.390  1.00  0.00           H
ATOM   1815  CG2 THR A 700      28.590  48.660  51.800  1.00  0.00           C
ATOM   1816 HG21 THR A 700      29.560  48.470  52.310  1.00  0.00           H
ATOM   1817 HG22 THR A 700      28.340  49.720  51.640  1.00  0.00           H
ATOM   1818 HG23 THR A 700      28.690  47.980  50.920  1.00  0.00           H
ATOM   1819  C   THR A 700      26.330  46.750  50.960  1.00  0.00           C
ATOM   1820  O   THR A 700      26.460  47.020  49.750  1.00  0.00           O
ATOM   1821  N   SER A 701      26.150  45.460  51.410  1.00  0.00           N
ATOM   1822  HN  SER A 701      26.020  45.250  52.380  1.00  0.00           H
ATOM   1823  CA  SER A 701      26.190  44.250  50.640  1.00  0.00           C
ATOM   1824  HA  SER A 701      27.190  44.160  50.240  1.00  0.00           H
ATOM   1825  CB  SER A 701      25.840  42.920  51.360  1.00  0.00           C
ATOM   1826  HB1 SER A 701      24.780  42.810  51.660  1.00  0.00           H
ATOM   1827  HB2 SER A 701      26.340  42.980  52.350  1.00  0.00           H
ATOM   1828  OG  SER A 701      26.180  41.680  50.720  1.00  0.00           O
ATOM   1829  HG1 SER A 701      26.970  41.820  50.210  1.00  0.00           H
ATOM   1830  C   SER A 701      25.140  44.290  49.510  1.00  0.00           C
ATOM   1831  O   SER A 701      25.490  44.070  48.370  1.00  0.00           O
ATOM   1832  N   PHE A 702      23.840  44.670  49.800  1.00  0.00           N
ATOM   1833  HN  PHE A 702      23.690  45.020  50.710  1.00  0.00           H
ATOM   1834  CA  PHE A 702      22.840  44.920  48.740  1.00  0.00           C
ATOM   1835  HA  PHE A 702      22.640  44.010  48.180  1.00  0.00           H
ATOM   1836  CB  PHE A 702      21.510  45.290  49.290  1.00  0.00           C
ATOM   1837  HB1 PHE A 702      21.630  46.140  50.000  1.00  0.00           H
ATOM   1838  HB2 PHE A 702      21.110  44.430  49.850  1.00  0.00           H
ATOM   1839  CG  PHE A 702      20.460  45.690  48.260  1.00  0.00           C
ATOM   1840  CD1 PHE A 702      19.990  44.840  47.320  1.00  0.00           C
ATOM   1841  HD1 PHE A 702      20.450  43.860  47.220  1.00  0.00           H
ATOM   1842  CE1 PHE A 702      18.960  45.190  46.400  1.00  0.00           C
ATOM   1843  HE1 PHE A 702      18.480  44.480  45.760  1.00  0.00           H
ATOM   1844  CZ  PHE A 702      18.370  46.520  46.450  1.00  0.00           C
ATOM   1845  HZ  PHE A 702      17.640  46.740  45.680  1.00  0.00           H
ATOM   1846  CD2 PHE A 702      19.890  46.970  48.380  1.00  0.00           C
ATOM   1847  HD2 PHE A 702      20.260  47.560  49.200  1.00  0.00           H
ATOM   1848  CE2 PHE A 702      18.860  47.360  47.500  1.00  0.00           C
ATOM   1849  HE2 PHE A 702      18.420  48.330  47.700  1.00  0.00           H
ATOM   1850  C   PHE A 702      23.300  45.900  47.620  1.00  0.00           C
ATOM   1851  O   PHE A 702      23.290  45.600  46.370  1.00  0.00           O
ATOM   1852  N   LEU A 703      23.830  47.120  48.010  1.00  0.00           N
ATOM   1853  HN  LEU A 703      23.880  47.340  48.980  1.00  0.00           H
ATOM   1854  CA  LEU A 703      24.080  48.170  47.050  1.00  0.00           C
ATOM   1855  HA  LEU A 703      23.210  48.300  46.410  1.00  0.00           H
ATOM   1856  CB  LEU A 703      24.360  49.420  47.810  1.00  0.00           C
ATOM   1857  HB1 LEU A 703      24.670  50.220  47.100  1.00  0.00           H
ATOM   1858  HB2 LEU A 703      25.270  49.190  48.390  1.00  0.00           H
ATOM   1859  CG  LEU A 703      23.220  49.980  48.630  1.00  0.00           C
ATOM   1860  HG  LEU A 703      22.900  49.150  49.300  1.00  0.00           H
ATOM   1861  CD1 LEU A 703      23.730  51.080  49.580  1.00  0.00           C
ATOM   1862 HD11 LEU A 703      24.300  51.860  49.020  1.00  0.00           H
ATOM   1863 HD12 LEU A 703      24.390  50.650  50.360  1.00  0.00           H
ATOM   1864 HD13 LEU A 703      22.860  51.420  50.180  1.00  0.00           H
ATOM   1865  CD2 LEU A 703      22.110  50.480  47.840  1.00  0.00           C
ATOM   1866 HD21 LEU A 703      21.250  50.730  48.500  1.00  0.00           H
ATOM   1867 HD22 LEU A 703      21.660  49.730  47.150  1.00  0.00           H
ATOM   1868 HD23 LEU A 703      22.320  51.310  47.130  1.00  0.00           H
ATOM   1869  C   LEU A 703      25.340  47.890  46.210  1.00  0.00           C
ATOM   1870  O   LEU A 703      25.290  48.260  45.070  1.00  0.00           O
ATOM   1871  N   CYS A 704      26.370  47.150  46.730  1.00  0.00           N
ATOM   1872  HN  CYS A 704      26.410  46.950  47.700  1.00  0.00           H
ATOM   1873  CA  CYS A 704      27.480  46.590  45.950  1.00  0.00           C
ATOM   1874  HA  CYS A 704      27.980  47.360  45.390  1.00  0.00           H
ATOM   1875  CB  CYS A 704      28.450  45.870  46.930  1.00  0.00           C
ATOM   1876  HB1 CYS A 704      29.270  45.490  46.280  1.00  0.00           H
ATOM   1877  HB2 CYS A 704      27.870  45.100  47.470  1.00  0.00           H
ATOM   1878  SG  CYS A 704      29.280  46.980  48.090  1.00  0.00           S
ATOM   1879  HG1 CYS A 704      28.230  47.130  48.870  1.00  0.00           H
ATOM   1880  C   CYS A 704      26.960  45.670  44.800  1.00  0.00           C
ATOM   1881  O   CYS A 704      27.560  45.700  43.690  1.00  0.00           O
ATOM   1882  N   ILE A 705      25.960  44.770  45.060  1.00  0.00           N
ATOM   1883  HN  ILE A 705      25.640  44.760  46.000  1.00  0.00           H
ATOM   1884  CA  ILE A 705      25.350  43.900  44.100  1.00  0.00           C
ATOM   1885  HA  ILE A 705      26.150  43.400  43.580  1.00  0.00           H
ATOM   1886  CB  ILE A 705      24.530  42.830  44.780  1.00  0.00           C
ATOM   1887  HB  ILE A 705      23.880  43.290  45.540  1.00  0.00           H
ATOM   1888  CG2 ILE A 705      23.730  41.970  43.820  1.00  0.00           C
ATOM   1889 HG21 ILE A 705      23.060  41.190  44.250  1.00  0.00           H
ATOM   1890 HG22 ILE A 705      24.460  41.410  43.200  1.00  0.00           H
ATOM   1891 HG23 ILE A 705      23.130  42.570  43.100  1.00  0.00           H
ATOM   1892  CG1 ILE A 705      25.540  41.940  45.610  1.00  0.00           C
ATOM   1893 HG11 ILE A 705      26.120  42.570  46.310  1.00  0.00           H
ATOM   1894 HG12 ILE A 705      26.210  41.340  44.970  1.00  0.00           H
ATOM   1895  CD  ILE A 705      24.730  41.040  46.500  1.00  0.00           C
ATOM   1896  HD1 ILE A 705      25.460  40.430  47.050  1.00  0.00           H
ATOM   1897  HD2 ILE A 705      24.060  40.370  45.920  1.00  0.00           H
ATOM   1898  HD3 ILE A 705      24.200  41.530  47.340  1.00  0.00           H
ATOM   1899  C   ILE A 705      24.640  44.630  43.010  1.00  0.00           C
ATOM   1900  O   ILE A 705      24.930  44.440  41.820  1.00  0.00           O
ATOM   1901  N   VAL A 706      23.750  45.550  43.400  1.00  0.00           N
ATOM   1902  HN  VAL A 706      23.650  45.720  44.380  1.00  0.00           H
ATOM   1903  CA  VAL A 706      23.020  46.470  42.530  1.00  0.00           C
ATOM   1904  HA  VAL A 706      22.410  45.840  41.900  1.00  0.00           H
ATOM   1905  CB  VAL A 706      22.130  47.390  43.430  1.00  0.00           C
ATOM   1906  HB  VAL A 706      22.840  47.830  44.160  1.00  0.00           H
ATOM   1907  CG1 VAL A 706      21.600  48.540  42.650  1.00  0.00           C
ATOM   1908 HG11 VAL A 706      21.140  48.220  41.690  1.00  0.00           H
ATOM   1909 HG12 VAL A 706      22.400  49.280  42.430  1.00  0.00           H
ATOM   1910 HG13 VAL A 706      20.830  49.060  43.270  1.00  0.00           H
ATOM   1911  CG2 VAL A 706      21.030  46.540  44.040  1.00  0.00           C
ATOM   1912 HG21 VAL A 706      20.230  46.190  43.330  1.00  0.00           H
ATOM   1913 HG22 VAL A 706      20.490  47.140  44.790  1.00  0.00           H
ATOM   1914 HG23 VAL A 706      21.490  45.670  44.570  1.00  0.00           H
ATOM   1915  C   VAL A 706      23.920  47.290  41.580  1.00  0.00           C
ATOM   1916  O   VAL A 706      23.510  47.500  40.450  1.00  0.00           O
ATOM   1917  N   LEU A 707      25.090  47.750  41.990  1.00  0.00           N
ATOM   1918  HN  LEU A 707      25.390  47.620  42.930  1.00  0.00           H
ATOM   1919  CA  LEU A 707      26.020  48.420  41.040  1.00  0.00           C
ATOM   1920  HA  LEU A 707      25.520  49.160  40.440  1.00  0.00           H
ATOM   1921  CB  LEU A 707      27.240  49.130  41.780  1.00  0.00           C
ATOM   1922  HB1 LEU A 707      28.020  49.520  41.090  1.00  0.00           H
ATOM   1923  HB2 LEU A 707      27.680  48.360  42.440  1.00  0.00           H
ATOM   1924  CG  LEU A 707      26.740  50.260  42.750  1.00  0.00           C
ATOM   1925  HG  LEU A 707      25.960  49.900  43.450  1.00  0.00           H
ATOM   1926  CD1 LEU A 707      27.960  50.750  43.590  1.00  0.00           C
ATOM   1927 HD11 LEU A 707      28.630  51.250  42.860  1.00  0.00           H
ATOM   1928 HD12 LEU A 707      28.460  49.890  44.080  1.00  0.00           H
ATOM   1929 HD13 LEU A 707      27.690  51.460  44.400  1.00  0.00           H
ATOM   1930  CD2 LEU A 707      26.130  51.370  41.870  1.00  0.00           C
ATOM   1931 HD21 LEU A 707      25.240  50.980  41.340  1.00  0.00           H
ATOM   1932 HD22 LEU A 707      26.830  51.700  41.080  1.00  0.00           H
ATOM   1933 HD23 LEU A 707      25.870  52.260  42.500  1.00  0.00           H
ATOM   1934  C   LEU A 707      26.510  47.480  39.940  1.00  0.00           C
ATOM   1935  O   LEU A 707      26.760  48.000  38.810  1.00  0.00           O
ATOM   1936  N   VAL A 708      26.800  46.160  40.200  1.00  0.00           N
ATOM   1937  HN  VAL A 708      26.720  45.840  41.150  1.00  0.00           H
ATOM   1938  CA  VAL A 708      27.010  45.140  39.220  1.00  0.00           C
ATOM   1939  HA  VAL A 708      27.970  45.400  38.780  1.00  0.00           H
ATOM   1940  CB  VAL A 708      27.440  43.770  39.740  1.00  0.00           C
ATOM   1941  HB  VAL A 708      26.780  43.470  40.590  1.00  0.00           H
ATOM   1942  CG1 VAL A 708      27.330  42.600  38.660  1.00  0.00           C
ATOM   1943 HG11 VAL A 708      28.040  42.940  37.870  1.00  0.00           H
ATOM   1944 HG12 VAL A 708      26.350  42.460  38.160  1.00  0.00           H
ATOM   1945 HG13 VAL A 708      27.740  41.640  39.030  1.00  0.00           H
ATOM   1946  CG2 VAL A 708      28.920  44.000  40.280  1.00  0.00           C
ATOM   1947 HG21 VAL A 708      29.340  43.030  40.630  1.00  0.00           H
ATOM   1948 HG22 VAL A 708      28.960  44.780  41.080  1.00  0.00           H
ATOM   1949 HG23 VAL A 708      29.560  44.320  39.440  1.00  0.00           H
ATOM   1950  C   VAL A 708      25.780  44.980  38.330  1.00  0.00           C
ATOM   1951  O   VAL A 708      25.890  45.060  37.090  1.00  0.00           O
ATOM   1952  N   ALA A 709      24.600  44.820  38.900  1.00  0.00           N
ATOM   1953  HN  ALA A 709      24.680  44.770  39.890  1.00  0.00           H
ATOM   1954  CA  ALA A 709      23.270  44.560  38.280  1.00  0.00           C
ATOM   1955  HA  ALA A 709      23.390  43.740  37.590  1.00  0.00           H
ATOM   1956  CB  ALA A 709      22.200  44.310  39.370  1.00  0.00           C
ATOM   1957  HB1 ALA A 709      21.260  43.910  38.920  1.00  0.00           H
ATOM   1958  HB2 ALA A 709      22.020  45.230  39.960  1.00  0.00           H
ATOM   1959  HB3 ALA A 709      22.560  43.480  40.020  1.00  0.00           H
ATOM   1960  C   ALA A 709      22.700  45.700  37.470  1.00  0.00           C
ATOM   1961  O   ALA A 709      21.810  45.520  36.620  1.00  0.00           O
ATOM   1962  N   THR A 710      23.250  46.930  37.710  1.00  0.00           N
ATOM   1963  HN  THR A 710      23.930  47.050  38.440  1.00  0.00           H
ATOM   1964  CA  THR A 710      22.940  48.120  36.990  1.00  0.00           C
ATOM   1965  HA  THR A 710      22.040  47.990  36.410  1.00  0.00           H
ATOM   1966  CB  THR A 710      22.520  49.320  37.910  1.00  0.00           C
ATOM   1967  HB  THR A 710      22.400  50.200  37.230  1.00  0.00           H
ATOM   1968  OG1 THR A 710      23.500  49.630  38.860  1.00  0.00           O
ATOM   1969  HG1 THR A 710      23.480  48.870  39.440  1.00  0.00           H
ATOM   1970  CG2 THR A 710      21.190  49.020  38.740  1.00  0.00           C
ATOM   1971 HG21 THR A 710      20.400  48.830  37.980  1.00  0.00           H
ATOM   1972 HG22 THR A 710      20.990  49.750  39.550  1.00  0.00           H
ATOM   1973 HG23 THR A 710      21.350  48.020  39.210  1.00  0.00           H
ATOM   1974  C   THR A 710      24.030  48.560  36.050  1.00  0.00           C
ATOM   1975  O   THR A 710      23.800  49.550  35.320  1.00  0.00           O
ATOM   1976  N   ASP A 711      25.120  47.800  36.000  1.00  0.00           N
ATOM   1977  HN  ASP A 711      25.110  46.920  36.470  1.00  0.00           H
ATOM   1978  CA  ASP A 711      26.290  48.170  35.150  1.00  0.00           C
ATOM   1979  HA  ASP A 711      26.930  47.300  35.080  1.00  0.00           H
ATOM   1980  CB  ASP A 711      25.920  48.350  33.660  1.00  0.00           C
ATOM   1981  HB1 ASP A 711      25.370  49.290  33.470  1.00  0.00           H
ATOM   1982  HB2 ASP A 711      25.370  47.510  33.190  1.00  0.00           H
ATOM   1983  CG  ASP A 711      27.050  48.430  32.700  1.00  0.00           C
ATOM   1984  OD1 ASP A 711      28.260  48.520  33.150  1.00  0.00           O
ATOM   1985  OD2 ASP A 711      26.800  48.530  31.520  1.00  0.00           O
ATOM   1986  C   ASP A 711      27.070  49.380  35.770  1.00  0.00           C
ATOM   1987  O   ASP A 711      26.550  50.500  35.850  1.00  0.00           O
ATOM   1988  N   ALA A 712      28.390  49.150  36.040  1.00  0.00           N
ATOM   1989  HN  ALA A 712      28.760  48.230  35.930  1.00  0.00           H
ATOM   1990  CA  ALA A 712      29.290  50.210  36.600  1.00  0.00           C
ATOM   1991  HA  ALA A 712      28.630  51.060  36.760  1.00  0.00           H
ATOM   1992  CB  ALA A 712      29.960  49.840  37.960  1.00  0.00           C
ATOM   1993  HB1 ALA A 712      29.170  49.370  38.600  1.00  0.00           H
ATOM   1994  HB2 ALA A 712      30.330  50.710  38.560  1.00  0.00           H
ATOM   1995  HB3 ALA A 712      30.780  49.120  37.800  1.00  0.00           H
ATOM   1996  C   ALA A 712      30.380  50.530  35.610  1.00  0.00           C
ATOM   1997  O   ALA A 712      31.350  51.200  35.960  1.00  0.00           O
ATOM   1998  N   SER A 713      30.360  50.050  34.330  1.00  0.00           N
ATOM   1999  HN  SER A 713      29.610  49.420  34.100  1.00  0.00           H
ATOM   2000  CA  SER A 713      31.420  50.250  33.300  1.00  0.00           C
ATOM   2001  HA  SER A 713      32.330  49.870  33.740  1.00  0.00           H
ATOM   2002  CB  SER A 713      31.170  49.460  31.930  1.00  0.00           C
ATOM   2003  HB1 SER A 713      31.110  48.380  32.200  1.00  0.00           H
ATOM   2004  HB2 SER A 713      31.980  49.600  31.190  1.00  0.00           H
ATOM   2005  OG  SER A 713      29.930  49.790  31.370  1.00  0.00           O
ATOM   2006  HG1 SER A 713      29.270  49.530  32.010  1.00  0.00           H
ATOM   2007  C   SER A 713      31.700  51.690  32.890  1.00  0.00           C
ATOM   2008  O   SER A 713      32.870  52.080  32.820  1.00  0.00           O
ATOM   2009  N   SER A 714      30.680  52.560  32.730  1.00  0.00           N
ATOM   2010  HN  SER A 714      29.750  52.220  32.810  1.00  0.00           H
ATOM   2011  CA  SER A 714      30.790  53.960  32.500  1.00  0.00           C
ATOM   2012  HA  SER A 714      31.250  54.090  31.530  1.00  0.00           H
ATOM   2013  CB  SER A 714      29.410  54.590  32.450  1.00  0.00           C
ATOM   2014  HB1 SER A 714      28.840  54.330  31.520  1.00  0.00           H
ATOM   2015  HB2 SER A 714      29.400  55.700  32.380  1.00  0.00           H
ATOM   2016  OG  SER A 714      28.430  54.280  33.410  1.00  0.00           O
ATOM   2017  HG1 SER A 714      28.220  53.350  33.270  1.00  0.00           H
ATOM   2018  C   SER A 714      31.610  54.690  33.590  1.00  0.00           C
ATOM   2019  O   SER A 714      32.520  55.530  33.390  1.00  0.00           O
ATOM   2020  N   LEU A 715      31.250  54.240  34.780  1.00  0.00           N
ATOM   2021  HN  LEU A 715      30.530  53.540  34.850  1.00  0.00           H
ATOM   2022  CA  LEU A 715      31.830  54.710  36.050  1.00  0.00           C
ATOM   2023  HA  LEU A 715      31.720  55.790  36.090  1.00  0.00           H
ATOM   2024  CB  LEU A 715      30.960  54.330  37.240  1.00  0.00           C
ATOM   2025  HB1 LEU A 715      31.440  54.790  38.130  1.00  0.00           H
ATOM   2026  HB2 LEU A 715      31.010  53.230  37.410  1.00  0.00           H
ATOM   2027  CG  LEU A 715      29.540  54.770  37.140  1.00  0.00           C
ATOM   2028  HG  LEU A 715      29.090  54.430  36.190  1.00  0.00           H
ATOM   2029  CD1 LEU A 715      28.650  54.190  38.280  1.00  0.00           C
ATOM   2030 HD11 LEU A 715      28.920  53.170  38.610  1.00  0.00           H
ATOM   2031 HD12 LEU A 715      27.580  54.140  38.010  1.00  0.00           H
ATOM   2032 HD13 LEU A 715      28.680  54.930  39.120  1.00  0.00           H
ATOM   2033  CD2 LEU A 715      29.390  56.320  37.080  1.00  0.00           C
ATOM   2034 HD21 LEU A 715      29.650  56.840  38.020  1.00  0.00           H
ATOM   2035 HD22 LEU A 715      28.360  56.620  36.790  1.00  0.00           H
ATOM   2036 HD23 LEU A 715      29.950  56.750  36.220  1.00  0.00           H
ATOM   2037  C   LEU A 715      33.290  54.360  36.280  1.00  0.00           C
ATOM   2038  O   LEU A 715      34.070  55.180  36.780  1.00  0.00           O
ATOM   2039  N   VAL A 716      33.720  53.160  35.830  1.00  0.00           N
ATOM   2040  HN  VAL A 716      33.070  52.410  35.740  1.00  0.00           H
ATOM   2041  CA  VAL A 716      35.210  52.900  35.840  1.00  0.00           C
ATOM   2042  HA  VAL A 716      35.650  53.280  36.740  1.00  0.00           H
ATOM   2043  CB  VAL A 716      35.430  51.390  35.760  1.00  0.00           C
ATOM   2044  HB  VAL A 716      35.130  50.970  34.780  1.00  0.00           H
ATOM   2045  CG1 VAL A 716      36.980  51.150  35.870  1.00  0.00           C
ATOM   2046 HG11 VAL A 716      37.230  50.070  35.800  1.00  0.00           H
ATOM   2047 HG12 VAL A 716      37.340  51.560  36.840  1.00  0.00           H
ATOM   2048 HG13 VAL A 716      37.320  51.590  34.910  1.00  0.00           H
ATOM   2049  CG2 VAL A 716      34.670  50.450  36.730  1.00  0.00           C
ATOM   2050 HG21 VAL A 716      35.080  50.760  37.710  1.00  0.00           H
ATOM   2051 HG22 VAL A 716      34.810  49.360  36.570  1.00  0.00           H
ATOM   2052 HG23 VAL A 716      33.580  50.610  36.850  1.00  0.00           H
ATOM   2053  C   VAL A 716      35.870  53.580  34.700  1.00  0.00           C
ATOM   2054  O   VAL A 716      37.040  53.900  34.680  1.00  0.00           O
ATOM   2055  N   CYS A 717      35.190  53.960  33.600  1.00  0.00           N
ATOM   2056  HN  CYS A 717      34.220  53.740  33.540  1.00  0.00           H
ATOM   2057  CA  CYS A 717      35.740  54.630  32.440  1.00  0.00           C
ATOM   2058  HA  CYS A 717      36.720  54.240  32.180  1.00  0.00           H
ATOM   2059  CB  CYS A 717      34.950  54.290  31.230  1.00  0.00           C
ATOM   2060  HB1 CYS A 717      35.170  54.870  30.310  1.00  0.00           H
ATOM   2061  HB2 CYS A 717      33.870  54.500  31.400  1.00  0.00           H
ATOM   2062  SG  CYS A 717      35.150  52.520  30.740  1.00  0.00           S
ATOM   2063  HG1 CYS A 717      34.530  51.940  31.760  1.00  0.00           H
ATOM   2064  C   CYS A 717      35.920  56.100  32.560  1.00  0.00           C
ATOM   2065  O   CYS A 717      36.820  56.630  31.980  1.00  0.00           O
ATOM   2066  N   TYR A 718      35.150  56.720  33.500  1.00  0.00           N
ATOM   2067  HN  TYR A 718      34.380  56.290  33.980  1.00  0.00           H
ATOM   2068  CA  TYR A 718      35.380  58.020  33.960  1.00  0.00           C
ATOM   2069  HA  TYR A 718      35.740  58.640  33.150  1.00  0.00           H
ATOM   2070  CB  TYR A 718      34.080  58.720  34.460  1.00  0.00           C
ATOM   2071  HB1 TYR A 718      34.300  59.760  34.780  1.00  0.00           H
ATOM   2072  HB2 TYR A 718      33.580  58.130  35.260  1.00  0.00           H
ATOM   2073  CG  TYR A 718      33.150  58.910  33.290  1.00  0.00           C
ATOM   2074  CD1 TYR A 718      31.860  58.480  33.460  1.00  0.00           C
ATOM   2075  HD1 TYR A 718      31.600  57.890  34.330  1.00  0.00           H
ATOM   2076  CE1 TYR A 718      30.950  58.660  32.450  1.00  0.00           C
ATOM   2077  HE1 TYR A 718      29.920  58.390  32.660  1.00  0.00           H
ATOM   2078  CZ  TYR A 718      31.310  59.290  31.230  1.00  0.00           C
ATOM   2079  OH  TYR A 718      30.290  59.640  30.340  1.00  0.00           O
ATOM   2080  HH  TYR A 718      29.400  59.370  30.630  1.00  0.00           H
ATOM   2081  CD2 TYR A 718      33.550  59.560  32.110  1.00  0.00           C
ATOM   2082  HD2 TYR A 718      34.580  59.830  31.960  1.00  0.00           H
ATOM   2083  CE2 TYR A 718      32.660  59.750  31.050  1.00  0.00           C
ATOM   2084  HE2 TYR A 718      32.950  60.270  30.150  1.00  0.00           H
ATOM   2085  C   TYR A 718      36.410  58.240  35.110  1.00  0.00           C
ATOM   2086  O   TYR A 718      36.690  59.340  35.570  1.00  0.00           O
ATOM   2087  N   ILE A 719      37.220  57.230  35.560  1.00  0.00           N
ATOM   2088  HN  ILE A 719      37.030  56.290  35.250  1.00  0.00           H
ATOM   2089  CA  ILE A 719      38.360  57.500  36.500  1.00  0.00           C
ATOM   2090  HA  ILE A 719      37.940  58.040  37.330  1.00  0.00           H
ATOM   2091  CB  ILE A 719      38.900  56.140  36.970  1.00  0.00           C
ATOM   2092  HB  ILE A 719      38.800  55.450  36.110  1.00  0.00           H
ATOM   2093  CG2 ILE A 719      40.280  56.300  37.680  1.00  0.00           C
ATOM   2094 HG21 ILE A 719      40.270  57.040  38.500  1.00  0.00           H
ATOM   2095 HG22 ILE A 719      41.060  56.660  36.980  1.00  0.00           H
ATOM   2096 HG23 ILE A 719      40.510  55.320  38.170  1.00  0.00           H
ATOM   2097  CG1 ILE A 719      37.800  55.620  38.040  1.00  0.00           C
ATOM   2098 HG11 ILE A 719      36.760  55.850  37.700  1.00  0.00           H
ATOM   2099 HG12 ILE A 719      38.030  56.200  38.960  1.00  0.00           H
ATOM   2100  CD  ILE A 719      37.970  54.090  38.190  1.00  0.00           C
ATOM   2101  HD1 ILE A 719      37.710  53.520  37.280  1.00  0.00           H
ATOM   2102  HD2 ILE A 719      37.350  53.760  39.030  1.00  0.00           H
ATOM   2103  HD3 ILE A 719      39.030  53.870  38.470  1.00  0.00           H
ATOM   2104  C   ILE A 719      39.460  58.340  35.900  1.00  0.00           C
ATOM   2105  O   ILE A 719      40.010  59.260  36.510  1.00  0.00           O
ATOM   2106  N   THR A 720      39.860  58.110  34.610  1.00  0.00           N
ATOM   2107  HN  THR A 720      39.330  57.440  34.100  1.00  0.00           H
ATOM   2108  CA  THR A 720      40.870  58.870  33.860  1.00  0.00           C
ATOM   2109  HA  THR A 720      40.770  58.650  32.800  1.00  0.00           H
ATOM   2110  CB  THR A 720      40.930  60.390  33.880  1.00  0.00           C
ATOM   2111  HB  THR A 720      41.700  60.810  33.200  1.00  0.00           H
ATOM   2112  OG1 THR A 720      41.370  60.920  35.120  1.00  0.00           O
ATOM   2113  HG1 THR A 720      40.810  60.350  35.660  1.00  0.00           H
ATOM   2114  CG2 THR A 720      39.620  61.070  33.490  1.00  0.00           C
ATOM   2115 HG21 THR A 720      39.870  62.150  33.360  1.00  0.00           H
ATOM   2116 HG22 THR A 720      38.900  60.930  34.320  1.00  0.00           H
ATOM   2117 HG23 THR A 720      39.160  60.710  32.550  1.00  0.00           H
ATOM   2118  C   THR A 720      42.350  58.470  34.120  1.00  0.00           C
ATOM   2119  O   THR A 720      42.780  58.080  35.200  1.00  0.00           O
ATOM   2120  N   ARG A 721      43.200  58.480  33.040  1.00  0.00           N
ATOM   2121  HN  ARG A 721      42.870  58.820  32.160  1.00  0.00           H
ATOM   2122  CA  ARG A 721      44.580  58.120  33.040  1.00  0.00           C
ATOM   2123  HA  ARG A 721      44.690  57.120  33.410  1.00  0.00           H
ATOM   2124  CB  ARG A 721      45.180  58.330  31.580  1.00  0.00           C
ATOM   2125  HB1 ARG A 721      46.240  57.990  31.560  1.00  0.00           H
ATOM   2126  HB2 ARG A 721      45.370  59.420  31.430  1.00  0.00           H
ATOM   2127  CG  ARG A 721      44.490  57.630  30.380  1.00  0.00           C
ATOM   2128  HG1 ARG A 721      44.910  57.950  29.410  1.00  0.00           H
ATOM   2129  HG2 ARG A 721      43.450  58.000  30.370  1.00  0.00           H
ATOM   2130  CD  ARG A 721      44.590  56.060  30.450  1.00  0.00           C
ATOM   2131  HD1 ARG A 721      45.660  55.770  30.360  1.00  0.00           H
ATOM   2132  HD2 ARG A 721      44.210  55.640  29.500  1.00  0.00           H
ATOM   2133  NE  ARG A 721      43.980  55.520  31.670  1.00  0.00           N
ATOM   2134  HE  ARG A 721      44.580  55.090  32.350  1.00  0.00           H
ATOM   2135  CZ  ARG A 721      42.680  55.320  31.790  1.00  0.00           C
ATOM   2136  NH1 ARG A 721      41.760  55.600  30.940  1.00  0.00           N
ATOM   2137 HH11 ARG A 721      40.880  55.120  31.040  1.00  0.00           H
ATOM   2138 HH12 ARG A 721      42.010  56.070  30.090  1.00  0.00           H
ATOM   2139  NH2 ARG A 721      42.310  54.640  32.880  1.00  0.00           N
ATOM   2140 HH21 ARG A 721      43.020  54.190  33.420  1.00  0.00           H
ATOM   2141 HH22 ARG A 721      41.350  54.800  33.130  1.00  0.00           H
ATOM   2142  C   ARG A 721      45.360  59.050  34.060  1.00  0.00           C
ATOM   2143  O   ARG A 721      46.210  58.610  34.880  1.00  0.00           O
ATOM   2144  N   PHE A 722      45.000  60.320  34.140  1.00  0.00           N
ATOM   2145  HN  PHE A 722      44.390  60.720  33.460  1.00  0.00           H
ATOM   2146  CA  PHE A 722      45.510  61.250  35.190  1.00  0.00           C
ATOM   2147  HA  PHE A 722      46.570  61.440  35.070  1.00  0.00           H
ATOM   2148  CB  PHE A 722      44.660  62.590  35.050  1.00  0.00           C
ATOM   2149  HB1 PHE A 722      43.550  62.510  35.110  1.00  0.00           H
ATOM   2150  HB2 PHE A 722      44.870  62.830  33.980  1.00  0.00           H
ATOM   2151  CG  PHE A 722      45.150  63.780  35.970  1.00  0.00           C
ATOM   2152  CD1 PHE A 722      46.290  64.420  35.570  1.00  0.00           C
ATOM   2153  HD1 PHE A 722      46.900  64.010  34.790  1.00  0.00           H
ATOM   2154  CE1 PHE A 722      46.650  65.640  36.180  1.00  0.00           C
ATOM   2155  HE1 PHE A 722      47.580  66.060  35.820  1.00  0.00           H
ATOM   2156  CZ  PHE A 722      45.920  66.100  37.230  1.00  0.00           C
ATOM   2157  HZ  PHE A 722      46.220  67.030  37.660  1.00  0.00           H
ATOM   2158  CD2 PHE A 722      44.340  64.310  37.000  1.00  0.00           C
ATOM   2159  HD2 PHE A 722      43.480  63.740  37.340  1.00  0.00           H
ATOM   2160  CE2 PHE A 722      44.740  65.520  37.670  1.00  0.00           C
ATOM   2161  HE2 PHE A 722      44.250  66.010  38.500  1.00  0.00           H
ATOM   2162  C   PHE A 722      45.300  60.790  36.660  1.00  0.00           C
ATOM   2163  O   PHE A 722      46.210  60.830  37.510  1.00  0.00           O
ATOM   2164  N   THR A 723      44.070  60.310  36.980  1.00  0.00           N
ATOM   2165  HN  THR A 723      43.310  60.240  36.350  1.00  0.00           H
ATOM   2166  CA  THR A 723      43.830  59.870  38.290  1.00  0.00           C
ATOM   2167  HA  THR A 723      44.120  60.580  39.060  1.00  0.00           H
ATOM   2168  CB  THR A 723      42.360  59.540  38.530  1.00  0.00           C
ATOM   2169  HB  THR A 723      42.010  58.810  37.780  1.00  0.00           H
ATOM   2170  OG1 THR A 723      41.540  60.680  38.440  1.00  0.00           O
ATOM   2171  HG1 THR A 723      40.720  60.250  38.190  1.00  0.00           H
ATOM   2172  CG2 THR A 723      41.960  58.820  39.920  1.00  0.00           C
ATOM   2173 HG21 THR A 723      40.860  58.940  40.080  1.00  0.00           H
ATOM   2174 HG22 THR A 723      42.500  59.400  40.690  1.00  0.00           H
ATOM   2175 HG23 THR A 723      42.310  57.770  40.000  1.00  0.00           H
ATOM   2176  C   THR A 723      44.560  58.510  38.690  1.00  0.00           C
ATOM   2177  O   THR A 723      45.110  58.340  39.770  1.00  0.00           O
ATOM   2178  N   GLU A 724      44.510  57.580  37.720  1.00  0.00           N
ATOM   2179  HN  GLU A 724      44.220  57.800  36.790  1.00  0.00           H
ATOM   2180  CA  GLU A 724      45.080  56.230  37.880  1.00  0.00           C
ATOM   2181  HA  GLU A 724      44.500  55.710  38.630  1.00  0.00           H
ATOM   2182  CB  GLU A 724      44.770  55.500  36.530  1.00  0.00           C
ATOM   2183  HB1 GLU A 724      45.060  56.250  35.770  1.00  0.00           H
ATOM   2184  HB2 GLU A 724      43.670  55.430  36.420  1.00  0.00           H
ATOM   2185  CG  GLU A 724      45.590  54.230  36.120  1.00  0.00           C
ATOM   2186  HG1 GLU A 724      45.470  53.260  36.640  1.00  0.00           H
ATOM   2187  HG2 GLU A 724      46.670  54.470  36.180  1.00  0.00           H
ATOM   2188  CD  GLU A 724      45.380  53.950  34.670  1.00  0.00           C
ATOM   2189  OE1 GLU A 724      44.260  53.360  34.340  1.00  0.00           O
ATOM   2190  OE2 GLU A 724      46.200  54.310  33.790  1.00  0.00           O
ATOM   2191  C   GLU A 724      46.530  56.100  38.160  1.00  0.00           C
ATOM   2192  O   GLU A 724      46.990  55.340  39.000  1.00  0.00           O
ATOM   2193  N   GLU A 725      47.310  56.900  37.380  1.00  0.00           N
ATOM   2194  HN  GLU A 725      47.000  57.510  36.640  1.00  0.00           H
ATOM   2195  CA  GLU A 725      48.680  57.200  37.740  1.00  0.00           C
ATOM   2196  HA  GLU A 725      49.160  56.240  37.890  1.00  0.00           H
ATOM   2197  CB  GLU A 725      49.490  57.910  36.550  1.00  0.00           C
ATOM   2198  HB1 GLU A 725      50.580  57.970  36.770  1.00  0.00           H
ATOM   2199  HB2 GLU A 725      49.030  58.930  36.520  1.00  0.00           H
ATOM   2200  CG  GLU A 725      49.370  57.160  35.200  1.00  0.00           C
ATOM   2201  HG1 GLU A 725      48.380  57.440  34.770  1.00  0.00           H
ATOM   2202  HG2 GLU A 725      49.460  56.050  35.290  1.00  0.00           H
ATOM   2203  CD  GLU A 725      50.420  57.550  34.140  1.00  0.00           C
ATOM   2204  OE1 GLU A 725      50.960  56.550  33.580  1.00  0.00           O
ATOM   2205  OE2 GLU A 725      50.700  58.720  33.780  1.00  0.00           O
ATOM   2206  C   GLU A 725      48.900  58.030  39.020  1.00  0.00           C
ATOM   2207  O   GLU A 725      49.830  57.770  39.770  1.00  0.00           O
ATOM   2208  N   ALA A 726      48.140  59.090  39.330  1.00  0.00           N
ATOM   2209  HN  ALA A 726      47.290  59.310  38.860  1.00  0.00           H
ATOM   2210  CA  ALA A 726      48.330  59.960  40.520  1.00  0.00           C
ATOM   2211  HA  ALA A 726      49.370  60.260  40.570  1.00  0.00           H
ATOM   2212  CB  ALA A 726      47.370  61.150  40.510  1.00  0.00           C
ATOM   2213  HB1 ALA A 726      46.360  60.740  40.720  1.00  0.00           H
ATOM   2214  HB2 ALA A 726      47.440  61.730  39.570  1.00  0.00           H
ATOM   2215  HB3 ALA A 726      47.650  61.760  41.410  1.00  0.00           H
ATOM   2216  C   ALA A 726      48.130  59.110  41.730  1.00  0.00           C
ATOM   2217  O   ALA A 726      48.920  59.070  42.690  1.00  0.00           O
ATOM   2218  N   PHE A 727      47.090  58.340  41.800  1.00  0.00           N
ATOM   2219  HN  PHE A 727      46.430  58.440  41.040  1.00  0.00           H
ATOM   2220  CA  PHE A 727      46.870  57.310  42.840  1.00  0.00           C
ATOM   2221  HA  PHE A 727      46.930  57.820  43.790  1.00  0.00           H
ATOM   2222  CB  PHE A 727      45.560  56.440  42.730  1.00  0.00           C
ATOM   2223  HB1 PHE A 727      45.630  55.420  43.140  1.00  0.00           H
ATOM   2224  HB2 PHE A 727      45.340  56.290  41.650  1.00  0.00           H
ATOM   2225  CG  PHE A 727      44.450  57.040  43.570  1.00  0.00           C
ATOM   2226  CD1 PHE A 727      44.120  56.410  44.800  1.00  0.00           C
ATOM   2227  HD1 PHE A 727      44.680  55.560  45.160  1.00  0.00           H
ATOM   2228  CE1 PHE A 727      43.150  57.010  45.680  1.00  0.00           C
ATOM   2229  HE1 PHE A 727      42.950  56.480  46.610  1.00  0.00           H
ATOM   2230  CZ  PHE A 727      42.440  58.140  45.240  1.00  0.00           C
ATOM   2231  HZ  PHE A 727      41.540  58.500  45.710  1.00  0.00           H
ATOM   2232  CD2 PHE A 727      43.800  58.220  43.200  1.00  0.00           C
ATOM   2233  HD2 PHE A 727      44.050  58.640  42.240  1.00  0.00           H
ATOM   2234  CE2 PHE A 727      42.740  58.740  43.980  1.00  0.00           C
ATOM   2235  HE2 PHE A 727      42.160  59.560  43.590  1.00  0.00           H
ATOM   2236  C   PHE A 727      48.020  56.400  43.000  1.00  0.00           C
ATOM   2237  O   PHE A 727      48.640  56.220  44.070  1.00  0.00           O
ATOM   2238  N   ALA A 728      48.420  55.600  41.880  1.00  0.00           N
ATOM   2239  HN  ALA A 728      48.050  55.890  41.000  1.00  0.00           H
ATOM   2240  CA  ALA A 728      49.400  54.490  41.830  1.00  0.00           C
ATOM   2241  HA  ALA A 728      48.990  53.760  42.510  1.00  0.00           H
ATOM   2242  CB  ALA A 728      49.530  53.910  40.410  1.00  0.00           C
ATOM   2243  HB1 ALA A 728      49.830  54.690  39.680  1.00  0.00           H
ATOM   2244  HB2 ALA A 728      48.550  53.490  40.100  1.00  0.00           H
ATOM   2245  HB3 ALA A 728      50.260  53.070  40.440  1.00  0.00           H
ATOM   2246  C   ALA A 728      50.740  55.000  42.290  1.00  0.00           C
ATOM   2247  O   ALA A 728      51.520  54.330  42.960  1.00  0.00           O
ATOM   2248  N   ALA A 729      51.090  56.290  42.010  1.00  0.00           N
ATOM   2249  HN  ALA A 729      50.700  56.760  41.230  1.00  0.00           H
ATOM   2250  CA  ALA A 729      52.300  56.890  42.430  1.00  0.00           C
ATOM   2251  HA  ALA A 729      53.130  56.230  42.190  1.00  0.00           H
ATOM   2252  CB  ALA A 729      52.380  58.220  41.650  1.00  0.00           C
ATOM   2253  HB1 ALA A 729      51.550  58.870  41.960  1.00  0.00           H
ATOM   2254  HB2 ALA A 729      52.450  58.000  40.560  1.00  0.00           H
ATOM   2255  HB3 ALA A 729      53.250  58.830  42.000  1.00  0.00           H
ATOM   2256  C   ALA A 729      52.300  57.230  43.920  1.00  0.00           C
ATOM   2257  O   ALA A 729      53.190  56.900  44.680  1.00  0.00           O
ATOM   2258  N   LEU A 730      51.310  57.900  44.380  1.00  0.00           N
ATOM   2259  HN  LEU A 730      50.600  58.200  43.730  1.00  0.00           H
ATOM   2260  CA  LEU A 730      51.150  58.310  45.800  1.00  0.00           C
ATOM   2261  HA  LEU A 730      51.980  58.950  46.060  1.00  0.00           H
ATOM   2262  CB  LEU A 730      49.910  59.130  45.960  1.00  0.00           C
ATOM   2263  HB1 LEU A 730      49.030  58.450  45.940  1.00  0.00           H
ATOM   2264  HB2 LEU A 730      49.810  59.760  45.040  1.00  0.00           H
ATOM   2265  CG  LEU A 730      49.900  60.080  47.120  1.00  0.00           C
ATOM   2266  HG  LEU A 730      50.280  59.600  48.050  1.00  0.00           H
ATOM   2267  CD1 LEU A 730      50.570  61.420  46.920  1.00  0.00           C
ATOM   2268 HD11 LEU A 730      50.490  62.050  47.830  1.00  0.00           H
ATOM   2269 HD12 LEU A 730      50.090  62.000  46.120  1.00  0.00           H
ATOM   2270 HD13 LEU A 730      51.610  61.170  46.620  1.00  0.00           H
ATOM   2271  CD2 LEU A 730      48.460  60.230  47.430  1.00  0.00           C
ATOM   2272 HD21 LEU A 730      47.820  60.620  46.600  1.00  0.00           H
ATOM   2273 HD22 LEU A 730      48.300  60.970  48.250  1.00  0.00           H
ATOM   2274 HD23 LEU A 730      48.030  59.250  47.710  1.00  0.00           H
ATOM   2275  C   LEU A 730      51.010  57.170  46.850  1.00  0.00           C
ATOM   2276  O   LEU A 730      51.570  57.260  47.940  1.00  0.00           O
ATOM   2277  N   ILE A 731      50.120  56.210  46.620  1.00  0.00           N
ATOM   2278  HN  ILE A 731      49.670  56.210  45.730  1.00  0.00           H
ATOM   2279  CA  ILE A 731      49.730  55.130  47.510  1.00  0.00           C
ATOM   2280  HA  ILE A 731      49.390  55.470  48.490  1.00  0.00           H
ATOM   2281  CB  ILE A 731      48.580  54.330  46.910  1.00  0.00           C
ATOM   2282  HB  ILE A 731      48.900  53.950  45.920  1.00  0.00           H
ATOM   2283  CG2 ILE A 731      48.210  53.200  47.860  1.00  0.00           C
ATOM   2284 HG21 ILE A 731      47.940  53.570  48.870  1.00  0.00           H
ATOM   2285 HG22 ILE A 731      48.970  52.420  48.090  1.00  0.00           H
ATOM   2286 HG23 ILE A 731      47.350  52.600  47.510  1.00  0.00           H
ATOM   2287  CG1 ILE A 731      47.270  55.170  46.740  1.00  0.00           C
ATOM   2288 HG11 ILE A 731      46.610  54.490  46.150  1.00  0.00           H
ATOM   2289 HG12 ILE A 731      47.610  56.020  46.120  1.00  0.00           H
ATOM   2290  CD  ILE A 731      46.470  55.600  47.900  1.00  0.00           C
ATOM   2291  HD1 ILE A 731      45.900  54.720  48.270  1.00  0.00           H
ATOM   2292  HD2 ILE A 731      45.740  56.390  47.620  1.00  0.00           H
ATOM   2293  HD3 ILE A 731      47.190  55.940  48.690  1.00  0.00           H
ATOM   2294  C   ILE A 731      50.870  54.250  47.920  1.00  0.00           C
ATOM   2295  O   ILE A 731      50.920  53.950  49.110  1.00  0.00           O
ATOM   2296  N   CYS A 732      51.780  53.960  46.980  1.00  0.00           N
ATOM   2297  HN  CYS A 732      51.760  54.380  46.080  1.00  0.00           H
ATOM   2298  CA  CYS A 732      53.030  53.240  47.320  1.00  0.00           C
ATOM   2299  HA  CYS A 732      52.770  52.260  47.700  1.00  0.00           H
ATOM   2300  CB  CYS A 732      53.890  53.080  46.060  1.00  0.00           C
ATOM   2301  HB1 CYS A 732      54.730  52.430  46.360  1.00  0.00           H
ATOM   2302  HB2 CYS A 732      54.390  54.010  45.710  1.00  0.00           H
ATOM   2303  SG  CYS A 732      53.160  52.170  44.640  1.00  0.00           S
ATOM   2304  HG1 CYS A 732      52.170  53.010  44.420  1.00  0.00           H
ATOM   2305  C   CYS A 732      53.890  54.040  48.340  1.00  0.00           C
ATOM   2306  O   CYS A 732      54.470  53.530  49.320  1.00  0.00           O
ATOM   2307  N   ILE A 733      54.000  55.380  48.190  1.00  0.00           N
ATOM   2308  HN  ILE A 733      53.410  55.840  47.530  1.00  0.00           H
ATOM   2309  CA  ILE A 733      54.730  56.250  49.190  1.00  0.00           C
ATOM   2310  HA  ILE A 733      55.650  55.740  49.410  1.00  0.00           H
ATOM   2311  CB  ILE A 733      55.090  57.610  48.610  1.00  0.00           C
ATOM   2312  HB  ILE A 733      54.260  58.350  48.580  1.00  0.00           H
ATOM   2313  CG2 ILE A 733      56.210  58.290  49.570  1.00  0.00           C
ATOM   2314 HG21 ILE A 733      55.960  58.230  50.650  1.00  0.00           H
ATOM   2315 HG22 ILE A 733      56.340  59.350  49.290  1.00  0.00           H
ATOM   2316 HG23 ILE A 733      57.180  57.750  49.530  1.00  0.00           H
ATOM   2317  CG1 ILE A 733      55.710  57.460  47.210  1.00  0.00           C
ATOM   2318 HG11 ILE A 733      55.070  57.170  46.360  1.00  0.00           H
ATOM   2319 HG12 ILE A 733      56.510  56.680  47.300  1.00  0.00           H
ATOM   2320  CD  ILE A 733      56.290  58.760  46.750  1.00  0.00           C
ATOM   2321  HD1 ILE A 733      57.080  59.010  47.490  1.00  0.00           H
ATOM   2322  HD2 ILE A 733      55.620  59.640  46.750  1.00  0.00           H
ATOM   2323  HD3 ILE A 733      56.700  58.820  45.720  1.00  0.00           H
ATOM   2324  C   ILE A 733      54.010  56.380  50.550  1.00  0.00           C
ATOM   2325  O   ILE A 733      54.620  56.310  51.580  1.00  0.00           O
ATOM   2326  N   ILE A 734      52.640  56.500  50.530  1.00  0.00           N
ATOM   2327  HN  ILE A 734      52.010  56.560  49.760  1.00  0.00           H
ATOM   2328  CA  ILE A 734      51.830  56.470  51.780  1.00  0.00           C
ATOM   2329  HA  ILE A 734      52.010  57.340  52.390  1.00  0.00           H
ATOM   2330  CB  ILE A 734      50.310  56.680  51.550  1.00  0.00           C
ATOM   2331  HB  ILE A 734      50.020  55.930  50.780  1.00  0.00           H
ATOM   2332  CG2 ILE A 734      49.430  56.340  52.860  1.00  0.00           C
ATOM   2333 HG21 ILE A 734      49.520  55.240  53.010  1.00  0.00           H
ATOM   2334 HG22 ILE A 734      48.390  56.720  52.820  1.00  0.00           H
ATOM   2335 HG23 ILE A 734      50.020  56.760  53.690  1.00  0.00           H
ATOM   2336  CG1 ILE A 734      49.980  58.090  51.020  1.00  0.00           C
ATOM   2337 HG11 ILE A 734      50.730  58.410  50.250  1.00  0.00           H
ATOM   2338 HG12 ILE A 734      50.160  58.920  51.720  1.00  0.00           H
ATOM   2339  CD  ILE A 734      48.610  58.020  50.330  1.00  0.00           C
ATOM   2340  HD1 ILE A 734      47.800  57.620  50.970  1.00  0.00           H
ATOM   2341  HD2 ILE A 734      48.680  57.390  49.410  1.00  0.00           H
ATOM   2342  HD3 ILE A 734      48.190  58.980  49.960  1.00  0.00           H
ATOM   2343  C   ILE A 734      51.990  55.100  52.550  1.00  0.00           C
ATOM   2344  O   ILE A 734      51.950  55.020  53.740  1.00  0.00           O
ATOM   2345  N   PHE A 735      52.070  53.970  51.860  1.00  0.00           N
ATOM   2346  HN  PHE A 735      52.070  53.940  50.870  1.00  0.00           H
ATOM   2347  CA  PHE A 735      52.280  52.660  52.490  1.00  0.00           C
ATOM   2348  HA  PHE A 735      51.450  52.430  53.130  1.00  0.00           H
ATOM   2349  CB  PHE A 735      52.200  51.620  51.340  1.00  0.00           C
ATOM   2350  HB1 PHE A 735      53.180  51.580  50.810  1.00  0.00           H
ATOM   2351  HB2 PHE A 735      51.390  51.840  50.610  1.00  0.00           H
ATOM   2352  CG  PHE A 735      52.110  50.190  51.750  1.00  0.00           C
ATOM   2353  CD1 PHE A 735      50.930  49.440  51.590  1.00  0.00           C
ATOM   2354  HD1 PHE A 735      50.060  49.910  51.150  1.00  0.00           H
ATOM   2355  CE1 PHE A 735      50.840  48.150  51.930  1.00  0.00           C
ATOM   2356  HE1 PHE A 735      49.910  47.640  51.710  1.00  0.00           H
ATOM   2357  CZ  PHE A 735      51.960  47.450  52.390  1.00  0.00           C
ATOM   2358  HZ  PHE A 735      51.890  46.380  52.570  1.00  0.00           H
ATOM   2359  CD2 PHE A 735      53.240  49.450  52.260  1.00  0.00           C
ATOM   2360  HD2 PHE A 735      54.220  49.880  52.400  1.00  0.00           H
ATOM   2361  CE2 PHE A 735      53.200  48.070  52.550  1.00  0.00           C
ATOM   2362  HE2 PHE A 735      54.000  47.440  52.900  1.00  0.00           H
ATOM   2363  C   PHE A 735      53.610  52.690  53.250  1.00  0.00           C
ATOM   2364  O   PHE A 735      53.700  52.290  54.460  1.00  0.00           O
ATOM   2365  N   ILE A 736      54.650  53.260  52.690  1.00  0.00           N
ATOM   2366  HN  ILE A 736      54.530  53.650  51.770  1.00  0.00           H
ATOM   2367  CA  ILE A 736      55.980  53.510  53.340  1.00  0.00           C
ATOM   2368  HA  ILE A 736      56.480  52.640  53.730  1.00  0.00           H
ATOM   2369  CB  ILE A 736      57.000  54.160  52.390  1.00  0.00           C
ATOM   2370  HB  ILE A 736      56.660  55.160  52.020  1.00  0.00           H
ATOM   2371  CG2 ILE A 736      58.320  54.510  53.200  1.00  0.00           C
ATOM   2372 HG21 ILE A 736      58.080  55.190  54.040  1.00  0.00           H
ATOM   2373 HG22 ILE A 736      59.090  55.030  52.580  1.00  0.00           H
ATOM   2374 HG23 ILE A 736      58.700  53.590  53.690  1.00  0.00           H
ATOM   2375  CG1 ILE A 736      57.270  53.170  51.170  1.00  0.00           C
ATOM   2376 HG11 ILE A 736      56.330  52.750  50.760  1.00  0.00           H
ATOM   2377 HG12 ILE A 736      57.830  52.330  51.630  1.00  0.00           H
ATOM   2378  CD  ILE A 736      58.120  53.820  50.100  1.00  0.00           C
ATOM   2379  HD1 ILE A 736      58.780  53.160  49.500  1.00  0.00           H
ATOM   2380  HD2 ILE A 736      58.810  54.480  50.660  1.00  0.00           H
ATOM   2381  HD3 ILE A 736      57.480  54.420  49.420  1.00  0.00           H
ATOM   2382  C   ILE A 736      55.740  54.460  54.490  1.00  0.00           C
ATOM   2383  O   ILE A 736      56.270  54.280  55.600  1.00  0.00           O
ATOM   2384  N   TYR A 737      54.980  55.560  54.260  1.00  0.00           N
ATOM   2385  HN  TYR A 737      54.670  55.760  53.330  1.00  0.00           H
ATOM   2386  CA  TYR A 737      54.820  56.600  55.200  1.00  0.00           C
ATOM   2387  HA  TYR A 737      55.810  56.930  55.470  1.00  0.00           H
ATOM   2388  CB  TYR A 737      54.090  57.790  54.570  1.00  0.00           C
ATOM   2389  HB1 TYR A 737      53.000  57.680  54.350  1.00  0.00           H
ATOM   2390  HB2 TYR A 737      54.630  57.890  53.620  1.00  0.00           H
ATOM   2391  CG  TYR A 737      54.340  59.100  55.410  1.00  0.00           C
ATOM   2392  CD1 TYR A 737      53.410  59.300  56.520  1.00  0.00           C
ATOM   2393  HD1 TYR A 737      52.600  58.590  56.540  1.00  0.00           H
ATOM   2394  CE1 TYR A 737      53.660  60.450  57.320  1.00  0.00           C
ATOM   2395  HE1 TYR A 737      52.960  60.420  58.150  1.00  0.00           H
ATOM   2396  CZ  TYR A 737      54.700  61.300  57.110  1.00  0.00           C
ATOM   2397  OH  TYR A 737      55.010  62.350  57.940  1.00  0.00           O
ATOM   2398  HH  TYR A 737      54.580  62.210  58.800  1.00  0.00           H
ATOM   2399  CD2 TYR A 737      55.330  60.040  55.100  1.00  0.00           C
ATOM   2400  HD2 TYR A 737      56.020  59.860  54.290  1.00  0.00           H
ATOM   2401  CE2 TYR A 737      55.520  61.120  56.020  1.00  0.00           C
ATOM   2402  HE2 TYR A 737      56.350  61.790  55.830  1.00  0.00           H
ATOM   2403  C   TYR A 737      54.160  56.050  56.440  1.00  0.00           C
ATOM   2404  O   TYR A 737      54.620  56.190  57.550  1.00  0.00           O
ATOM   2405  N   GLU A 738      53.110  55.230  56.200  1.00  0.00           N
ATOM   2406  HN  GLU A 738      52.800  55.010  55.270  1.00  0.00           H
ATOM   2407  CA  GLU A 738      52.490  54.470  57.240  1.00  0.00           C
ATOM   2408  HA  GLU A 738      52.310  55.230  58.000  1.00  0.00           H
ATOM   2409  CB  GLU A 738      51.280  53.630  56.730  1.00  0.00           C
ATOM   2410  HB1 GLU A 738      50.930  52.880  57.480  1.00  0.00           H
ATOM   2411  HB2 GLU A 738      51.650  53.190  55.780  1.00  0.00           H
ATOM   2412  CG  GLU A 738      49.970  54.410  56.400  1.00  0.00           C
ATOM   2413  HG1 GLU A 738      49.410  53.860  55.610  1.00  0.00           H
ATOM   2414  HG2 GLU A 738      50.160  55.390  55.910  1.00  0.00           H
ATOM   2415  CD  GLU A 738      49.020  54.610  57.550  1.00  0.00           C
ATOM   2416  OE1 GLU A 738      48.590  53.640  58.250  1.00  0.00           O
ATOM   2417  OE2 GLU A 738      48.730  55.810  57.880  1.00  0.00           O
ATOM   2418  C   GLU A 738      53.420  53.530  57.980  1.00  0.00           C
ATOM   2419  O   GLU A 738      53.370  53.540  59.230  1.00  0.00           O
ATOM   2420  N   ALA A 739      54.280  52.770  57.270  1.00  0.00           N
ATOM   2421  HN  ALA A 739      54.220  52.730  56.270  1.00  0.00           H
ATOM   2422  CA  ALA A 739      55.310  51.940  57.840  1.00  0.00           C
ATOM   2423  HA  ALA A 739      54.790  51.240  58.480  1.00  0.00           H
ATOM   2424  CB  ALA A 739      55.990  51.170  56.710  1.00  0.00           C
ATOM   2425  HB1 ALA A 739      56.800  50.500  57.080  1.00  0.00           H
ATOM   2426  HB2 ALA A 739      56.450  51.910  56.030  1.00  0.00           H
ATOM   2427  HB3 ALA A 739      55.250  50.550  56.160  1.00  0.00           H
ATOM   2428  C   ALA A 739      56.340  52.720  58.730  1.00  0.00           C
ATOM   2429  O   ALA A 739      56.690  52.320  59.880  1.00  0.00           O
ATOM   2430  N   LEU A 740      56.860  53.800  58.210  1.00  0.00           N
ATOM   2431  HN  LEU A 740      56.600  54.020  57.280  1.00  0.00           H
ATOM   2432  CA  LEU A 740      57.640  54.680  59.000  1.00  0.00           C
ATOM   2433  HA  LEU A 740      58.390  54.030  59.420  1.00  0.00           H
ATOM   2434  CB  LEU A 740      58.370  55.770  58.160  1.00  0.00           C
ATOM   2435  HB1 LEU A 740      58.810  56.580  58.770  1.00  0.00           H
ATOM   2436  HB2 LEU A 740      57.570  56.370  57.670  1.00  0.00           H
ATOM   2437  CG  LEU A 740      59.310  55.260  57.070  1.00  0.00           C
ATOM   2438  HG  LEU A 740      58.760  54.510  56.460  1.00  0.00           H
ATOM   2439  CD1 LEU A 740      59.680  56.370  56.070  1.00  0.00           C
ATOM   2440 HD11 LEU A 740      60.280  57.090  56.670  1.00  0.00           H
ATOM   2441 HD12 LEU A 740      58.740  56.800  55.670  1.00  0.00           H
ATOM   2442 HD13 LEU A 740      60.300  56.000  55.230  1.00  0.00           H
ATOM   2443  CD2 LEU A 740      60.650  54.590  57.540  1.00  0.00           C
ATOM   2444 HD21 LEU A 740      61.040  55.130  58.420  1.00  0.00           H
ATOM   2445 HD22 LEU A 740      61.420  54.530  56.740  1.00  0.00           H
ATOM   2446 HD23 LEU A 740      60.470  53.520  57.810  1.00  0.00           H
ATOM   2447  C   LEU A 740      56.980  55.290  60.250  1.00  0.00           C
ATOM   2448  O   LEU A 740      57.620  55.460  61.350  1.00  0.00           O
ATOM   2449  N   GLU A 741      55.670  55.700  60.140  1.00  0.00           N
ATOM   2450  HN  GLU A 741      55.190  55.770  59.260  1.00  0.00           H
ATOM   2451  CA  GLU A 741      54.860  55.910  61.370  1.00  0.00           C
ATOM   2452  HA  GLU A 741      55.290  56.760  61.870  1.00  0.00           H
ATOM   2453  CB  GLU A 741      53.480  56.540  61.120  1.00  0.00           C
ATOM   2454  HB1 GLU A 741      52.810  56.600  62.000  1.00  0.00           H
ATOM   2455  HB2 GLU A 741      53.030  55.820  60.410  1.00  0.00           H
ATOM   2456  CG  GLU A 741      53.660  57.910  60.470  1.00  0.00           C
ATOM   2457  HG1 GLU A 741      53.790  57.800  59.380  1.00  0.00           H
ATOM   2458  HG2 GLU A 741      54.500  58.390  61.020  1.00  0.00           H
ATOM   2459  CD  GLU A 741      52.460  58.880  60.800  1.00  0.00           C
ATOM   2460  OE1 GLU A 741      52.800  59.970  61.350  1.00  0.00           O
ATOM   2461  OE2 GLU A 741      51.240  58.550  60.490  1.00  0.00           O
ATOM   2462  C   GLU A 741      54.730  54.790  62.330  1.00  0.00           C
ATOM   2463  O   GLU A 741      54.830  55.030  63.520  1.00  0.00           O
ATOM   2464  N   LYS A 742      54.580  53.560  61.870  1.00  0.00           N
ATOM   2465  HN  LYS A 742      54.390  53.410  60.910  1.00  0.00           H
ATOM   2466  CA  LYS A 742      54.580  52.340  62.610  1.00  0.00           C
ATOM   2467  HA  LYS A 742      53.840  52.350  63.410  1.00  0.00           H
ATOM   2468  CB  LYS A 742      54.290  51.040  61.740  1.00  0.00           C
ATOM   2469  HB1 LYS A 742      54.690  50.130  62.240  1.00  0.00           H
ATOM   2470  HB2 LYS A 742      54.920  51.150  60.830  1.00  0.00           H
ATOM   2471  CG  LYS A 742      52.860  50.760  61.330  1.00  0.00           C
ATOM   2472  HG1 LYS A 742      52.690  49.780  60.840  1.00  0.00           H
ATOM   2473  HG2 LYS A 742      52.670  51.650  60.690  1.00  0.00           H
ATOM   2474  CD  LYS A 742      51.840  50.840  62.560  1.00  0.00           C
ATOM   2475  HD1 LYS A 742      52.020  51.870  62.950  1.00  0.00           H
ATOM   2476  HD2 LYS A 742      52.190  50.160  63.360  1.00  0.00           H
ATOM   2477  CE  LYS A 742      50.390  50.720  62.200  1.00  0.00           C
ATOM   2478  HE1 LYS A 742      50.200  49.760  61.660  1.00  0.00           H
ATOM   2479  HE2 LYS A 742      50.050  51.560  61.540  1.00  0.00           H
ATOM   2480  NZ  LYS A 742      49.560  50.700  63.420  1.00  0.00           N
ATOM   2481  HZ1 LYS A 742      48.630  51.100  63.210  1.00  0.00           H
ATOM   2482  HZ2 LYS A 742      49.860  51.460  64.070  1.00  0.00           H
ATOM   2483  HZ3 LYS A 742      49.390  49.820  63.950  1.00  0.00           H
ATOM   2484  C   LYS A 742      55.860  52.140  63.340  1.00  0.00           C
ATOM   2485  O   LYS A 742      55.860  51.910  64.560  1.00  0.00           O
ATOM   2486  N   LEU A 743      56.960  52.350  62.650  1.00  0.00           N
ATOM   2487  HN  LEU A 743      56.810  52.450  61.670  1.00  0.00           H
ATOM   2488  CA  LEU A 743      58.310  52.250  63.230  1.00  0.00           C
ATOM   2489  HA  LEU A 743      58.410  51.260  63.620  1.00  0.00           H
ATOM   2490  CB  LEU A 743      59.260  52.480  62.170  1.00  0.00           C
ATOM   2491  HB1 LEU A 743      59.090  53.440  61.640  1.00  0.00           H
ATOM   2492  HB2 LEU A 743      59.140  51.700  61.390  1.00  0.00           H
ATOM   2493  CG  LEU A 743      60.790  52.330  62.530  1.00  0.00           C
ATOM   2494  HG  LEU A 743      61.060  53.030  63.350  1.00  0.00           H
ATOM   2495  CD1 LEU A 743      61.230  50.940  62.950  1.00  0.00           C
ATOM   2496 HD11 LEU A 743      62.340  50.880  62.930  1.00  0.00           H
ATOM   2497 HD12 LEU A 743      60.780  50.210  62.270  1.00  0.00           H
ATOM   2498 HD13 LEU A 743      61.070  50.760  64.040  1.00  0.00           H
ATOM   2499  CD2 LEU A 743      61.590  52.730  61.270  1.00  0.00           C
ATOM   2500 HD21 LEU A 743      61.560  53.830  61.140  1.00  0.00           H
ATOM   2501 HD22 LEU A 743      61.040  52.250  60.430  1.00  0.00           H
ATOM   2502 HD23 LEU A 743      62.630  52.360  61.410  1.00  0.00           H
ATOM   2503  C   LEU A 743      58.510  53.270  64.360  1.00  0.00           C
ATOM   2504  O   LEU A 743      59.120  53.010  65.350  1.00  0.00           O
ATOM   2505  N   PHE A 744      58.010  54.520  64.120  1.00  0.00           N
ATOM   2506  HN  PHE A 744      57.550  54.690  63.250  1.00  0.00           H
ATOM   2507  CA  PHE A 744      57.990  55.610  65.080  1.00  0.00           C
ATOM   2508  HA  PHE A 744      58.980  55.730  65.500  1.00  0.00           H
ATOM   2509  CB  PHE A 744      57.620  56.990  64.420  1.00  0.00           C
ATOM   2510  HB1 PHE A 744      56.540  56.980  64.150  1.00  0.00           H
ATOM   2511  HB2 PHE A 744      58.270  57.030  63.520  1.00  0.00           H
ATOM   2512  CG  PHE A 744      57.960  58.150  65.380  1.00  0.00           C
ATOM   2513  CD1 PHE A 744      59.290  58.520  65.480  1.00  0.00           C
ATOM   2514  HD1 PHE A 744      59.970  58.040  64.800  1.00  0.00           H
ATOM   2515  CE1 PHE A 744      59.820  59.480  66.380  1.00  0.00           C
ATOM   2516  HE1 PHE A 744      60.860  59.770  66.380  1.00  0.00           H
ATOM   2517  CZ  PHE A 744      58.910  60.130  67.260  1.00  0.00           C
ATOM   2518  HZ  PHE A 744      59.210  60.890  67.960  1.00  0.00           H
ATOM   2519  CD2 PHE A 744      57.110  58.870  66.190  1.00  0.00           C
ATOM   2520  HD2 PHE A 744      56.040  58.780  66.120  1.00  0.00           H
ATOM   2521  CE2 PHE A 744      57.580  59.800  67.150  1.00  0.00           C
ATOM   2522  HE2 PHE A 744      56.860  60.260  67.800  1.00  0.00           H
ATOM   2523  C   PHE A 744      57.110  55.300  66.280  1.00  0.00           C
ATOM   2524  O   PHE A 744      57.470  55.670  67.380  1.00  0.00           O
ATOM   2525  N   ASP A 745      55.900  54.670  66.110  1.00  0.00           N
ATOM   2526  HN  ASP A 745      55.590  54.590  65.160  1.00  0.00           H
ATOM   2527  CA  ASP A 745      55.040  54.240  67.230  1.00  0.00           C
ATOM   2528  HA  ASP A 745      54.970  55.060  67.940  1.00  0.00           H
ATOM   2529  CB  ASP A 745      53.650  53.830  66.690  1.00  0.00           C
ATOM   2530  HB1 ASP A 745      53.780  53.220  65.770  1.00  0.00           H
ATOM   2531  HB2 ASP A 745      53.180  54.730  66.260  1.00  0.00           H
ATOM   2532  CG  ASP A 745      52.640  53.200  67.660  1.00  0.00           C
ATOM   2533  OD1 ASP A 745      52.070  52.150  67.280  1.00  0.00           O
ATOM   2534  OD2 ASP A 745      52.310  53.940  68.660  1.00  0.00           O
ATOM   2535  C   ASP A 745      55.690  53.050  67.970  1.00  0.00           C
ATOM   2536  O   ASP A 745      55.610  53.000  69.220  1.00  0.00           O
ATOM   2537  N   LEU A 746      56.370  52.100  67.240  1.00  0.00           N
ATOM   2538  HN  LEU A 746      56.340  52.150  66.230  1.00  0.00           H
ATOM   2539  CA  LEU A 746      57.190  51.050  67.830  1.00  0.00           C
ATOM   2540  HA  LEU A 746      56.510  50.460  68.430  1.00  0.00           H
ATOM   2541  CB  LEU A 746      57.790  50.210  66.700  1.00  0.00           C
ATOM   2542  HB1 LEU A 746      58.540  50.760  66.100  1.00  0.00           H
ATOM   2543  HB2 LEU A 746      56.940  49.880  66.070  1.00  0.00           H
ATOM   2544  CG  LEU A 746      58.580  48.920  67.100  1.00  0.00           C
ATOM   2545  HG  LEU A 746      59.200  49.160  67.990  1.00  0.00           H
ATOM   2546  CD1 LEU A 746      57.520  47.860  67.460  1.00  0.00           C
ATOM   2547 HD11 LEU A 746      58.050  46.910  67.240  1.00  0.00           H
ATOM   2548 HD12 LEU A 746      56.630  47.810  66.790  1.00  0.00           H
ATOM   2549 HD13 LEU A 746      57.280  47.920  68.540  1.00  0.00           H
ATOM   2550  CD2 LEU A 746      59.530  48.600  65.960  1.00  0.00           C
ATOM   2551 HD21 LEU A 746      60.170  49.490  65.840  1.00  0.00           H
ATOM   2552 HD22 LEU A 746      59.030  48.430  64.980  1.00  0.00           H
ATOM   2553 HD23 LEU A 746      60.110  47.650  65.980  1.00  0.00           H
ATOM   2554  C   LEU A 746      58.340  51.620  68.710  1.00  0.00           C
ATOM   2555  O   LEU A 746      58.570  51.100  69.770  1.00  0.00           O
ATOM   2556  N   GLY A 747      59.000  52.830  68.350  1.00  0.00           N
ATOM   2557  HN  GLY A 747      58.910  53.220  67.440  1.00  0.00           H
ATOM   2558  CA  GLY A 747      59.920  53.500  69.230  1.00  0.00           C
ATOM   2559  HA1 GLY A 747      60.190  54.400  68.690  1.00  0.00           H
ATOM   2560  HA2 GLY A 747      60.790  52.930  69.490  1.00  0.00           H
ATOM   2561  C   GLY A 747      59.300  54.050  70.480  1.00  0.00           C
ATOM   2562  O   GLY A 747      59.780  53.900  71.610  1.00  0.00           O
ATOM   2563  N   GLU A 748      58.150  54.780  70.260  1.00  0.00           N
ATOM   2564  HN  GLU A 748      57.870  54.890  69.310  1.00  0.00           H
ATOM   2565  CA  GLU A 748      57.430  55.450  71.330  1.00  0.00           C
ATOM   2566  HA  GLU A 748      58.120  56.070  71.900  1.00  0.00           H
ATOM   2567  CB  GLU A 748      56.210  56.150  70.770  1.00  0.00           C
ATOM   2568  HB1 GLU A 748      55.470  55.370  70.470  1.00  0.00           H
ATOM   2569  HB2 GLU A 748      56.630  56.640  69.870  1.00  0.00           H
ATOM   2570  CG  GLU A 748      55.690  57.250  71.750  1.00  0.00           C
ATOM   2571  HG1 GLU A 748      56.360  58.130  71.780  1.00  0.00           H
ATOM   2572  HG2 GLU A 748      55.470  56.920  72.780  1.00  0.00           H
ATOM   2573  CD  GLU A 748      54.400  57.840  71.230  1.00  0.00           C
ATOM   2574  OE1 GLU A 748      54.360  59.050  70.870  1.00  0.00           O
ATOM   2575  OE2 GLU A 748      53.330  57.140  71.030  1.00  0.00           O
ATOM   2576  C   GLU A 748      56.860  54.470  72.340  1.00  0.00           C
ATOM   2577  O   GLU A 748      56.850  54.780  73.600  1.00  0.00           O
ATOM   2578  N   THR A 749      56.430  53.260  71.900  1.00  0.00           N
ATOM   2579  HN  THR A 749      56.320  53.220  70.910  1.00  0.00           H
ATOM   2580  CA  THR A 749      55.860  52.100  72.670  1.00  0.00           C
ATOM   2581  HA  THR A 749      54.980  52.470  73.180  1.00  0.00           H
ATOM   2582  CB  THR A 749      55.420  50.880  71.800  1.00  0.00           C
ATOM   2583  HB  THR A 749      56.170  50.560  71.050  1.00  0.00           H
ATOM   2584  OG1 THR A 749      54.260  51.210  71.110  1.00  0.00           O
ATOM   2585  HG1 THR A 749      54.580  51.960  70.610  1.00  0.00           H
ATOM   2586  CG2 THR A 749      55.140  49.680  72.720  1.00  0.00           C
ATOM   2587 HG21 THR A 749      54.510  49.950  73.590  1.00  0.00           H
ATOM   2588 HG22 THR A 749      56.080  49.170  73.050  1.00  0.00           H
ATOM   2589 HG23 THR A 749      54.520  48.930  72.190  1.00  0.00           H
ATOM   2590  C   THR A 749      56.810  51.680  73.810  1.00  0.00           C
ATOM   2591  O   THR A 749      56.390  51.450  74.910  1.00  0.00           O
ATOM   2592  N   TYR A 750      58.110  51.480  73.440  1.00  0.00           N
ATOM   2593  HN  TYR A 750      58.440  51.500  72.500  1.00  0.00           H
ATOM   2594  CA  TYR A 750      59.090  50.990  74.410  1.00  0.00           C
ATOM   2595  HA  TYR A 750      58.550  50.650  75.270  1.00  0.00           H
ATOM   2596  CB  TYR A 750      60.110  50.000  73.680  1.00  0.00           C
ATOM   2597  HB1 TYR A 750      61.040  49.930  74.280  1.00  0.00           H
ATOM   2598  HB2 TYR A 750      60.420  50.430  72.710  1.00  0.00           H
ATOM   2599  CG  TYR A 750      59.480  48.670  73.430  1.00  0.00           C
ATOM   2600  CD1 TYR A 750      59.500  47.670  74.430  1.00  0.00           C
ATOM   2601  HD1 TYR A 750      59.960  47.880  75.390  1.00  0.00           H
ATOM   2602  CE1 TYR A 750      58.980  46.400  74.170  1.00  0.00           C
ATOM   2603  HE1 TYR A 750      58.930  45.640  74.950  1.00  0.00           H
ATOM   2604  CZ  TYR A 750      58.400  46.110  72.950  1.00  0.00           C
ATOM   2605  OH  TYR A 750      57.870  44.810  72.740  1.00  0.00           O
ATOM   2606  HH  TYR A 750      57.300  44.950  71.980  1.00  0.00           H
ATOM   2607  CD2 TYR A 750      59.000  48.330  72.140  1.00  0.00           C
ATOM   2608  HD2 TYR A 750      59.060  49.040  71.320  1.00  0.00           H
ATOM   2609  CE2 TYR A 750      58.420  47.050  71.900  1.00  0.00           C
ATOM   2610  HE2 TYR A 750      57.920  46.840  70.960  1.00  0.00           H
ATOM   2611  C   TYR A 750      59.810  52.060  75.080  1.00  0.00           C
ATOM   2612  O   TYR A 750      60.930  51.970  75.680  1.00  0.00           O
ATOM   2613  N   ALA A 751      59.130  53.200  75.110  1.00  0.00           N
ATOM   2614  HN  ALA A 751      58.220  53.250  74.720  1.00  0.00           H
ATOM   2615  CA  ALA A 751      59.620  54.350  75.820  1.00  0.00           C
ATOM   2616  HA  ALA A 751      58.730  54.970  75.740  1.00  0.00           H
ATOM   2617  CB  ALA A 751      59.900  54.180  77.310  1.00  0.00           C
ATOM   2618  HB1 ALA A 751      60.960  53.920  77.520  1.00  0.00           H
ATOM   2619  HB2 ALA A 751      59.290  53.380  77.750  1.00  0.00           H
ATOM   2620  HB3 ALA A 751      59.710  55.110  77.910  1.00  0.00           H
ATOM   2621  C   ALA A 751      60.840  55.120  75.270  1.00  0.00           C
ATOM   2622  O   ALA A 751      61.320  55.980  75.990  1.00  0.00           O
ATOM   2623  N   PHE A 752      61.360  54.800  74.050  1.00  0.00           N
ATOM   2624  HN  PHE A 752      60.770  54.300  73.420  1.00  0.00           H
ATOM   2625  CA  PHE A 752      62.610  55.320  73.470  1.00  0.00           C
ATOM   2626  HA  PHE A 752      62.800  56.200  74.070  1.00  0.00           H
ATOM   2627  CB  PHE A 752      62.440  55.770  71.970  1.00  0.00           C
ATOM   2628  HB1 PHE A 752      62.140  54.890  71.350  1.00  0.00           H
ATOM   2629  HB2 PHE A 752      63.400  56.100  71.520  1.00  0.00           H
ATOM   2630  CG  PHE A 752      61.380  56.820  71.840  1.00  0.00           C
ATOM   2631  CD1 PHE A 752      60.950  57.660  72.870  1.00  0.00           C
ATOM   2632  HD1 PHE A 752      61.400  57.730  73.850  1.00  0.00           H
ATOM   2633  CE1 PHE A 752      60.030  58.670  72.560  1.00  0.00           C
ATOM   2634  HE1 PHE A 752      59.600  59.220  73.380  1.00  0.00           H
ATOM   2635  CZ  PHE A 752      59.520  58.870  71.330  1.00  0.00           C
ATOM   2636  HZ  PHE A 752      58.680  59.540  71.170  1.00  0.00           H
ATOM   2637  CD2 PHE A 752      61.040  57.110  70.500  1.00  0.00           C
ATOM   2638  HD2 PHE A 752      61.520  56.550  69.720  1.00  0.00           H
ATOM   2639  CE2 PHE A 752      60.010  58.080  70.290  1.00  0.00           C
ATOM   2640  HE2 PHE A 752      59.670  58.190  69.280  1.00  0.00           H
ATOM   2641  C   PHE A 752      63.830  54.420  73.700  1.00  0.00           C
ATOM   2642  O   PHE A 752      64.900  54.910  74.060  1.00  0.00           O
ATOM   2643  N   PRO A 822      63.670  53.070  73.710  1.00  0.00           N
ATOM   2644  CD  PRO A 822      62.860  52.410  72.620  1.00  0.00           C
ATOM   2645  HD1 PRO A 822      62.920  52.970  71.660  1.00  0.00           H
ATOM   2646  HD2 PRO A 822      61.820  52.410  73.010  1.00  0.00           H
ATOM   2647  CA  PRO A 822      64.740  52.160  74.130  1.00  0.00           C
ATOM   2648  HA  PRO A 822      64.970  52.350  75.160  1.00  0.00           H
ATOM   2649  CB  PRO A 822      64.110  50.800  73.980  1.00  0.00           C
ATOM   2650  HB1 PRO A 822      63.440  50.560  74.820  1.00  0.00           H
ATOM   2651  HB2 PRO A 822      64.870  50.000  73.860  1.00  0.00           H
ATOM   2652  CG  PRO A 822      63.410  51.000  72.630  1.00  0.00           C
ATOM   2653  HG1 PRO A 822      64.110  50.930  71.780  1.00  0.00           H
ATOM   2654  HG2 PRO A 822      62.660  50.180  72.590  1.00  0.00           H
ATOM   2655  C   PRO A 822      66.060  52.210  73.210  1.00  0.00           C
ATOM   2656  O   PRO A 822      65.970  52.520  71.990  1.00  0.00           O
ATOM   2657  N   ASP A 823      67.200  51.740  73.730  1.00  0.00           N
ATOM   2658  HN  ASP A 823      67.290  51.630  74.720  1.00  0.00           H
ATOM   2659  CA  ASP A 823      68.420  51.620  73.070  1.00  0.00           C
ATOM   2660  HA  ASP A 823      68.750  52.580  72.730  1.00  0.00           H
ATOM   2661  CB  ASP A 823      69.490  51.020  74.090  1.00  0.00           C
ATOM   2662  HB1 ASP A 823      70.530  50.960  73.710  1.00  0.00           H
ATOM   2663  HB2 ASP A 823      69.160  49.990  74.330  1.00  0.00           H
ATOM   2664  CG  ASP A 823      69.640  51.860  75.390  1.00  0.00           C
ATOM   2665  OD1 ASP A 823      69.090  52.960  75.420  1.00  0.00           O
ATOM   2666  OD2 ASP A 823      70.390  51.410  76.320  1.00  0.00           O
ATOM   2667  C   ASP A 823      68.300  50.730  71.820  1.00  0.00           C
ATOM   2668  O   ASP A 823      68.920  50.920  70.750  1.00  0.00           O
ATOM   2669  N   VAL A 824      67.500  49.700  71.930  1.00  0.00           N
ATOM   2670  HN  VAL A 824      67.090  49.550  72.820  1.00  0.00           H
ATOM   2671  CA  VAL A 824      67.270  48.570  70.970  1.00  0.00           C
ATOM   2672  HA  VAL A 824      68.200  48.070  70.800  1.00  0.00           H
ATOM   2673  CB  VAL A 824      66.360  47.490  71.690  1.00  0.00           C
ATOM   2674  HB  VAL A 824      65.320  47.890  71.610  1.00  0.00           H
ATOM   2675  CG1 VAL A 824      66.420  46.210  70.880  1.00  0.00           C
ATOM   2676 HG11 VAL A 824      66.410  46.470  69.800  1.00  0.00           H
ATOM   2677 HG12 VAL A 824      65.570  45.590  71.200  1.00  0.00           H
ATOM   2678 HG13 VAL A 824      67.350  45.650  71.120  1.00  0.00           H
ATOM   2679  CG2 VAL A 824      66.970  47.440  73.130  1.00  0.00           C
ATOM   2680 HG21 VAL A 824      68.060  47.270  72.980  1.00  0.00           H
ATOM   2681 HG22 VAL A 824      66.550  46.540  73.620  1.00  0.00           H
ATOM   2682 HG23 VAL A 824      66.890  48.370  73.730  1.00  0.00           H
ATOM   2683  C   VAL A 824      66.630  49.150  69.680  1.00  0.00           C
ATOM   2684  O   VAL A 824      66.880  48.620  68.600  1.00  0.00           O
ATOM   2685  N   LEU A 825      65.920  50.300  69.800  1.00  0.00           N
ATOM   2686  HN  LEU A 825      65.650  50.650  70.700  1.00  0.00           H
ATOM   2687  CA  LEU A 825      65.420  50.930  68.640  1.00  0.00           C
ATOM   2688  HA  LEU A 825      64.750  50.290  68.100  1.00  0.00           H
ATOM   2689  CB  LEU A 825      64.590  52.260  69.040  1.00  0.00           C
ATOM   2690  HB1 LEU A 825      65.270  52.940  69.600  1.00  0.00           H
ATOM   2691  HB2 LEU A 825      63.660  52.070  69.630  1.00  0.00           H
ATOM   2692  CG  LEU A 825      64.050  53.080  67.810  1.00  0.00           C
ATOM   2693  HG  LEU A 825      64.840  53.340  67.090  1.00  0.00           H
ATOM   2694  CD1 LEU A 825      62.910  52.240  67.120  1.00  0.00           C
ATOM   2695 HD11 LEU A 825      62.410  52.970  66.440  1.00  0.00           H
ATOM   2696 HD12 LEU A 825      62.200  51.840  67.870  1.00  0.00           H
ATOM   2697 HD13 LEU A 825      63.310  51.380  66.560  1.00  0.00           H
ATOM   2698  CD2 LEU A 825      63.500  54.370  68.310  1.00  0.00           C
ATOM   2699 HD21 LEU A 825      62.800  54.100  69.140  1.00  0.00           H
ATOM   2700 HD22 LEU A 825      62.960  54.880  67.480  1.00  0.00           H
ATOM   2701 HD23 LEU A 825      64.340  54.960  68.720  1.00  0.00           H
ATOM   2702  C   LEU A 825      66.420  51.350  67.580  1.00  0.00           C
ATOM   2703  O   LEU A 825      66.340  51.200  66.360  1.00  0.00           O
ATOM   2704  N   PHE A 826      67.500  51.910  68.040  1.00  0.00           N
ATOM   2705  HN  PHE A 826      67.630  51.890  69.030  1.00  0.00           H
ATOM   2706  CA  PHE A 826      68.560  52.460  67.260  1.00  0.00           C
ATOM   2707  HA  PHE A 826      68.040  53.160  66.620  1.00  0.00           H
ATOM   2708  CB  PHE A 826      69.500  53.310  68.170  1.00  0.00           C
ATOM   2709  HB1 PHE A 826      70.260  53.700  67.460  1.00  0.00           H
ATOM   2710  HB2 PHE A 826      69.990  52.560  68.840  1.00  0.00           H
ATOM   2711  CG  PHE A 826      68.760  54.380  68.840  1.00  0.00           C
ATOM   2712  CD1 PHE A 826      68.500  55.600  68.130  1.00  0.00           C
ATOM   2713  HD1 PHE A 826      68.800  55.740  67.100  1.00  0.00           H
ATOM   2714  CE1 PHE A 826      67.710  56.550  68.740  1.00  0.00           C
ATOM   2715  HE1 PHE A 826      67.520  57.530  68.330  1.00  0.00           H
ATOM   2716  CZ  PHE A 826      67.340  56.390  70.080  1.00  0.00           C
ATOM   2717  HZ  PHE A 826      66.740  57.110  70.620  1.00  0.00           H
ATOM   2718  CD2 PHE A 826      68.310  54.250  70.140  1.00  0.00           C
ATOM   2719  HD2 PHE A 826      68.650  53.480  70.830  1.00  0.00           H
ATOM   2720  CE2 PHE A 826      67.670  55.240  70.810  1.00  0.00           C
ATOM   2721  HE2 PHE A 826      67.460  55.250  71.870  1.00  0.00           H
ATOM   2722  C   PHE A 826      69.270  51.360  66.400  1.00  0.00           C
ATOM   2723  O   PHE A 826      69.690  51.580  65.260  1.00  0.00           O
ATOM   2724  N   TRP A 827      69.440  50.090  66.990  1.00  0.00           N
ATOM   2725  HN  TRP A 827      69.260  50.040  67.960  1.00  0.00           H
ATOM   2726  CA  TRP A 827      69.820  48.850  66.330  1.00  0.00           C
ATOM   2727  HA  TRP A 827      70.690  49.020  65.720  1.00  0.00           H
ATOM   2728  CB  TRP A 827      70.120  47.760  67.380  1.00  0.00           C
ATOM   2729  HB1 TRP A 827      69.440  47.950  68.230  1.00  0.00           H
ATOM   2730  HB2 TRP A 827      71.070  47.860  67.950  1.00  0.00           H
ATOM   2731  CG  TRP A 827      70.050  46.260  66.980  1.00  0.00           C
ATOM   2732  CD1 TRP A 827      69.340  45.350  67.620  1.00  0.00           C
ATOM   2733  HD1 TRP A 827      68.600  45.510  68.390  1.00  0.00           H
ATOM   2734  NE1 TRP A 827      69.490  44.190  67.000  1.00  0.00           N
ATOM   2735  HE1 TRP A 827      68.990  43.410  67.310  1.00  0.00           H
ATOM   2736  CE2 TRP A 827      70.130  44.260  65.880  1.00  0.00           C
ATOM   2737  CD2 TRP A 827      70.630  45.580  65.880  1.00  0.00           C
ATOM   2738  CE3 TRP A 827      71.280  46.020  64.800  1.00  0.00           C
ATOM   2739  HE3 TRP A 827      71.640  47.010  64.600  1.00  0.00           H
ATOM   2740  CZ3 TRP A 827      71.570  45.070  63.770  1.00  0.00           C
ATOM   2741  HZ3 TRP A 827      72.130  45.380  62.910  1.00  0.00           H
ATOM   2742  CZ2 TRP A 827      70.310  43.330  64.890  1.00  0.00           C
ATOM   2743  HZ2 TRP A 827      69.930  42.320  64.880  1.00  0.00           H
ATOM   2744  CH2 TRP A 827      71.130  43.740  63.800  1.00  0.00           C
ATOM   2745  HH2 TRP A 827      71.450  43.190  62.930  1.00  0.00           H
ATOM   2746  C   TRP A 827      68.780  48.400  65.330  1.00  0.00           C
ATOM   2747  O   TRP A 827      69.080  48.110  64.200  1.00  0.00           O
ATOM   2748  N   CYS A 828      67.470  48.440  65.750  1.00  0.00           N
ATOM   2749  HN  CYS A 828      67.170  48.500  66.690  1.00  0.00           H
ATOM   2750  CA  CYS A 828      66.320  48.120  64.920  1.00  0.00           C
ATOM   2751  HA  CYS A 828      66.560  47.140  64.540  1.00  0.00           H
ATOM   2752  CB  CYS A 828      65.070  48.160  65.800  1.00  0.00           C
ATOM   2753  HB1 CYS A 828      64.160  48.000  65.190  1.00  0.00           H
ATOM   2754  HB2 CYS A 828      64.990  49.130  66.340  1.00  0.00           H
ATOM   2755  SG  CYS A 828      64.960  46.750  67.030  1.00  0.00           S
ATOM   2756  HG1 CYS A 828      64.190  47.220  68.010  1.00  0.00           H
ATOM   2757  C   CYS A 828      66.020  48.940  63.690  1.00  0.00           C
ATOM   2758  O   CYS A 828      65.550  48.440  62.640  1.00  0.00           O
ATOM   2759  N   VAL A 829      66.460  50.290  63.790  1.00  0.00           N
ATOM   2760  HN  VAL A 829      66.830  50.710  64.610  1.00  0.00           H
ATOM   2761  CA  VAL A 829      66.550  51.110  62.540  1.00  0.00           C
ATOM   2762  HA  VAL A 829      65.560  50.920  62.130  1.00  0.00           H
ATOM   2763  CB  VAL A 829      66.590  52.640  62.650  1.00  0.00           C
ATOM   2764  HB  VAL A 829      67.620  52.880  62.990  1.00  0.00           H
ATOM   2765  CG1 VAL A 829      66.330  53.330  61.310  1.00  0.00           C
ATOM   2766 HG11 VAL A 829      67.000  54.200  61.100  1.00  0.00           H
ATOM   2767 HG12 VAL A 829      65.340  53.840  61.300  1.00  0.00           H
ATOM   2768 HG13 VAL A 829      66.430  52.610  60.480  1.00  0.00           H
ATOM   2769  CG2 VAL A 829      65.480  53.100  63.690  1.00  0.00           C
ATOM   2770 HG21 VAL A 829      65.730  54.150  63.950  1.00  0.00           H
ATOM   2771 HG22 VAL A 829      65.670  52.530  64.620  1.00  0.00           H
ATOM   2772 HG23 VAL A 829      64.500  53.050  63.150  1.00  0.00           H
ATOM   2773  C   VAL A 829      67.550  50.530  61.490  1.00  0.00           C
ATOM   2774  O   VAL A 829      67.190  50.240  60.340  1.00  0.00           O
ATOM   2775  N   ILE A 830      68.800  50.270  62.020  1.00  0.00           N
ATOM   2776  HN  ILE A 830      68.940  50.280  63.010  1.00  0.00           H
ATOM   2777  CA  ILE A 830      69.860  49.800  61.120  1.00  0.00           C
ATOM   2778  HA  ILE A 830      69.850  50.360  60.200  1.00  0.00           H
ATOM   2779  CB  ILE A 830      71.270  50.050  61.590  1.00  0.00           C
ATOM   2780  HB  ILE A 830      71.170  50.660  62.510  1.00  0.00           H
ATOM   2781  CG2 ILE A 830      72.040  48.810  62.030  1.00  0.00           C
ATOM   2782 HG21 ILE A 830      72.230  48.110  61.190  1.00  0.00           H
ATOM   2783 HG22 ILE A 830      71.420  48.330  62.830  1.00  0.00           H
ATOM   2784 HG23 ILE A 830      73.050  49.180  62.350  1.00  0.00           H
ATOM   2785  CG1 ILE A 830      71.990  50.980  60.560  1.00  0.00           C
ATOM   2786 HG11 ILE A 830      71.790  50.620  59.520  1.00  0.00           H
ATOM   2787 HG12 ILE A 830      73.100  50.950  60.710  1.00  0.00           H
ATOM   2788  CD  ILE A 830      71.530  52.440  60.660  1.00  0.00           C
ATOM   2789  HD1 ILE A 830      70.430  52.560  60.760  1.00  0.00           H
ATOM   2790  HD2 ILE A 830      71.930  52.930  59.740  1.00  0.00           H
ATOM   2791  HD3 ILE A 830      72.020  52.680  61.630  1.00  0.00           H
ATOM   2792  C   ILE A 830      69.540  48.400  60.640  1.00  0.00           C
ATOM   2793  O   ILE A 830      69.700  48.040  59.460  1.00  0.00           O
ATOM   2794  N   LEU A 831      68.950  47.490  61.470  1.00  0.00           N
ATOM   2795  HN  LEU A 831      68.970  47.780  62.430  1.00  0.00           H
ATOM   2796  CA  LEU A 831      68.310  46.210  61.070  1.00  0.00           C
ATOM   2797  HA  LEU A 831      68.990  45.520  60.620  1.00  0.00           H
ATOM   2798  CB  LEU A 831      67.920  45.460  62.380  1.00  0.00           C
ATOM   2799  HB1 LEU A 831      67.410  46.220  63.040  1.00  0.00           H
ATOM   2800  HB2 LEU A 831      68.800  45.130  62.980  1.00  0.00           H
ATOM   2801  CG  LEU A 831      66.990  44.230  62.190  1.00  0.00           C
ATOM   2802  HG  LEU A 831      66.160  44.430  61.480  1.00  0.00           H
ATOM   2803  CD1 LEU A 831      67.840  43.110  61.550  1.00  0.00           C
ATOM   2804 HD11 LEU A 831      67.340  42.130  61.610  1.00  0.00           H
ATOM   2805 HD12 LEU A 831      68.840  42.990  62.040  1.00  0.00           H
ATOM   2806 HD13 LEU A 831      68.100  43.290  60.490  1.00  0.00           H
ATOM   2807  CD2 LEU A 831      66.460  43.820  63.520  1.00  0.00           C
ATOM   2808 HD21 LEU A 831      67.300  43.630  64.220  1.00  0.00           H
ATOM   2809 HD22 LEU A 831      65.780  42.940  63.460  1.00  0.00           H
ATOM   2810 HD23 LEU A 831      65.900  44.680  63.940  1.00  0.00           H
ATOM   2811  C   LEU A 831      67.130  46.320  60.020  1.00  0.00           C
ATOM   2812  O   LEU A 831      67.130  45.600  59.010  1.00  0.00           O
ATOM   2813  N   PHE A 832      66.230  47.230  60.300  1.00  0.00           N
ATOM   2814  HN  PHE A 832      66.380  47.840  61.070  1.00  0.00           H
ATOM   2815  CA  PHE A 832      65.180  47.510  59.320  1.00  0.00           C
ATOM   2816  HA  PHE A 832      64.650  46.580  59.100  1.00  0.00           H
ATOM   2817  CB  PHE A 832      64.160  48.630  59.930  1.00  0.00           C
ATOM   2818  HB1 PHE A 832      64.720  49.240  60.670  1.00  0.00           H
ATOM   2819  HB2 PHE A 832      63.380  48.100  60.510  1.00  0.00           H
ATOM   2820  CG  PHE A 832      63.420  49.560  59.060  1.00  0.00           C
ATOM   2821  CD1 PHE A 832      62.300  49.210  58.280  1.00  0.00           C
ATOM   2822  HD1 PHE A 832      61.830  48.240  58.350  1.00  0.00           H
ATOM   2823  CE1 PHE A 832      61.890  50.090  57.220  1.00  0.00           C
ATOM   2824  HE1 PHE A 832      61.070  49.890  56.550  1.00  0.00           H
ATOM   2825  CZ  PHE A 832      62.350  51.390  57.110  1.00  0.00           C
ATOM   2826  HZ  PHE A 832      61.930  52.030  56.340  1.00  0.00           H
ATOM   2827  CD2 PHE A 832      63.870  50.970  58.910  1.00  0.00           C
ATOM   2828  HD2 PHE A 832      64.730  51.320  59.440  1.00  0.00           H
ATOM   2829  CE2 PHE A 832      63.360  51.800  57.940  1.00  0.00           C
ATOM   2830  HE2 PHE A 832      63.750  52.770  57.660  1.00  0.00           H
ATOM   2831  C   PHE A 832      65.670  47.920  57.980  1.00  0.00           C
ATOM   2832  O   PHE A 832      65.280  47.260  56.960  1.00  0.00           O
ATOM   2833  N   PHE A 833      66.640  48.920  57.890  1.00  0.00           N
ATOM   2834  HN  PHE A 833      67.060  49.300  58.710  1.00  0.00           H
ATOM   2835  CA  PHE A 833      67.090  49.380  56.540  1.00  0.00           C
ATOM   2836  HA  PHE A 833      66.200  49.590  55.970  1.00  0.00           H
ATOM   2837  CB  PHE A 833      67.850  50.720  56.680  1.00  0.00           C
ATOM   2838  HB1 PHE A 833      68.780  50.490  57.240  1.00  0.00           H
ATOM   2839  HB2 PHE A 833      67.210  51.420  57.250  1.00  0.00           H
ATOM   2840  CG  PHE A 833      68.110  51.260  55.290  1.00  0.00           C
ATOM   2841  CD1 PHE A 833      69.260  50.830  54.590  1.00  0.00           C
ATOM   2842  HD1 PHE A 833      69.850  50.080  55.100  1.00  0.00           H
ATOM   2843  CE1 PHE A 833      69.560  51.250  53.310  1.00  0.00           C
ATOM   2844  HE1 PHE A 833      70.390  50.880  52.740  1.00  0.00           H
ATOM   2845  CZ  PHE A 833      68.730  52.130  52.680  1.00  0.00           C
ATOM   2846  HZ  PHE A 833      68.900  52.480  51.670  1.00  0.00           H
ATOM   2847  CD2 PHE A 833      67.230  52.100  54.590  1.00  0.00           C
ATOM   2848  HD2 PHE A 833      66.390  52.590  55.050  1.00  0.00           H
ATOM   2849  CE2 PHE A 833      67.590  52.590  53.310  1.00  0.00           C
ATOM   2850  HE2 PHE A 833      66.940  53.280  52.790  1.00  0.00           H
ATOM   2851  C   PHE A 833      67.900  48.270  55.940  1.00  0.00           C
ATOM   2852  O   PHE A 833      67.750  47.980  54.740  1.00  0.00           O
ATOM   2853  N   THR A 834      68.700  47.470  56.760  1.00  0.00           N
ATOM   2854  HN  THR A 834      68.800  47.780  57.700  1.00  0.00           H
ATOM   2855  CA  THR A 834      69.420  46.290  56.290  1.00  0.00           C
ATOM   2856  HA  THR A 834      69.980  46.640  55.440  1.00  0.00           H
ATOM   2857  CB  THR A 834      70.350  45.570  57.290  1.00  0.00           C
ATOM   2858  HB  THR A 834      69.680  45.130  58.060  1.00  0.00           H
ATOM   2859  OG1 THR A 834      71.320  46.490  57.830  1.00  0.00           O
ATOM   2860  HG1 THR A 834      70.810  47.240  58.120  1.00  0.00           H
ATOM   2861  CG2 THR A 834      71.100  44.290  56.720  1.00  0.00           C
ATOM   2862 HG21 THR A 834      70.360  43.460  56.700  1.00  0.00           H
ATOM   2863 HG22 THR A 834      72.010  43.990  57.280  1.00  0.00           H
ATOM   2864 HG23 THR A 834      71.410  44.630  55.710  1.00  0.00           H
ATOM   2865  C   THR A 834      68.490  45.270  55.650  1.00  0.00           C
ATOM   2866  O   THR A 834      68.720  44.670  54.580  1.00  0.00           O
ATOM   2867  N   THR A 835      67.260  45.060  56.220  1.00  0.00           N
ATOM   2868  HN  THR A 835      66.980  45.490  57.070  1.00  0.00           H
ATOM   2869  CA  THR A 835      66.340  44.040  55.610  1.00  0.00           C
ATOM   2870  HA  THR A 835      66.810  43.080  55.630  1.00  0.00           H
ATOM   2871  CB  THR A 835      65.030  43.790  56.430  1.00  0.00           C
ATOM   2872  HB  THR A 835      64.580  44.810  56.480  1.00  0.00           H
ATOM   2873  OG1 THR A 835      65.290  43.300  57.780  1.00  0.00           O
ATOM   2874  HG1 THR A 835      65.970  43.930  58.050  1.00  0.00           H
ATOM   2875  CG2 THR A 835      64.060  42.770  55.750  1.00  0.00           C
ATOM   2876 HG21 THR A 835      63.160  42.400  56.280  1.00  0.00           H
ATOM   2877 HG22 THR A 835      64.480  41.740  55.610  1.00  0.00           H
ATOM   2878 HG23 THR A 835      63.790  43.200  54.770  1.00  0.00           H
ATOM   2879  C   THR A 835      65.880  44.400  54.170  1.00  0.00           C
ATOM   2880  O   THR A 835      65.790  43.490  53.290  1.00  0.00           O
ATOM   2881  N   PHE A 836      65.560  45.720  53.920  1.00  0.00           N
ATOM   2882  HN  PHE A 836      65.480  46.380  54.670  1.00  0.00           H
ATOM   2883  CA  PHE A 836      65.280  46.290  52.610  1.00  0.00           C
ATOM   2884  HA  PHE A 836      64.530  45.640  52.200  1.00  0.00           H
ATOM   2885  CB  PHE A 836      64.780  47.810  52.830  1.00  0.00           C
ATOM   2886  HB1 PHE A 836      65.410  48.210  53.650  1.00  0.00           H
ATOM   2887  HB2 PHE A 836      63.720  47.850  53.180  1.00  0.00           H
ATOM   2888  CG  PHE A 836      64.890  48.600  51.550  1.00  0.00           C
ATOM   2889  CD1 PHE A 836      64.100  48.320  50.470  1.00  0.00           C
ATOM   2890  HD1 PHE A 836      63.280  47.630  50.490  1.00  0.00           H
ATOM   2891  CE1 PHE A 836      64.280  49.010  49.340  1.00  0.00           C
ATOM   2892  HE1 PHE A 836      63.730  48.720  48.470  1.00  0.00           H
ATOM   2893  CZ  PHE A 836      65.170  50.030  49.190  1.00  0.00           C
ATOM   2894  HZ  PHE A 836      65.460  50.580  48.310  1.00  0.00           H
ATOM   2895  CD2 PHE A 836      65.890  49.640  51.470  1.00  0.00           C
ATOM   2896  HD2 PHE A 836      66.480  49.780  52.370  1.00  0.00           H
ATOM   2897  CE2 PHE A 836      65.910  50.410  50.320  1.00  0.00           C
ATOM   2898  HE2 PHE A 836      66.710  51.140  50.270  1.00  0.00           H
ATOM   2899  C   PHE A 836      66.400  46.110  51.600  1.00  0.00           C
ATOM   2900  O   PHE A 836      66.220  45.670  50.450  1.00  0.00           O
ATOM   2901  N   PHE A 837      67.610  46.430  52.060  1.00  0.00           N
ATOM   2902  HN  PHE A 837      67.680  46.770  52.990  1.00  0.00           H
ATOM   2903  CA  PHE A 837      68.850  46.340  51.360  1.00  0.00           C
ATOM   2904  HA  PHE A 837      68.840  47.040  50.540  1.00  0.00           H
ATOM   2905  CB  PHE A 837      69.940  46.930  52.250  1.00  0.00           C
ATOM   2906  HB1 PHE A 837      70.090  46.290  53.150  1.00  0.00           H
ATOM   2907  HB2 PHE A 837      69.610  47.890  52.700  1.00  0.00           H
ATOM   2908  CG  PHE A 837      71.280  47.140  51.570  1.00  0.00           C
ATOM   2909  CD1 PHE A 837      72.240  46.130  51.700  1.00  0.00           C
ATOM   2910  HD1 PHE A 837      71.960  45.210  52.210  1.00  0.00           H
ATOM   2911  CE1 PHE A 837      73.470  46.200  51.040  1.00  0.00           C
ATOM   2912  HE1 PHE A 837      74.170  45.390  51.130  1.00  0.00           H
ATOM   2913  CZ  PHE A 837      73.760  47.330  50.350  1.00  0.00           C
ATOM   2914  HZ  PHE A 837      74.810  47.400  50.060  1.00  0.00           H
ATOM   2915  CD2 PHE A 837      71.560  48.340  50.780  1.00  0.00           C
ATOM   2916  HD2 PHE A 837      70.800  49.100  50.640  1.00  0.00           H
ATOM   2917  CE2 PHE A 837      72.870  48.400  50.220  1.00  0.00           C
ATOM   2918  HE2 PHE A 837      73.110  49.240  49.590  1.00  0.00           H
ATOM   2919  C   PHE A 837      69.300  44.930  50.850  1.00  0.00           C
ATOM   2920  O   PHE A 837      69.790  44.710  49.710  1.00  0.00           O
ATOM   2921  N   LEU A 838      69.170  43.950  51.750  1.00  0.00           N
ATOM   2922  HN  LEU A 838      68.940  44.230  52.680  1.00  0.00           H
ATOM   2923  CA  LEU A 838      69.350  42.510  51.610  1.00  0.00           C
ATOM   2924  HA  LEU A 838      70.310  42.330  51.180  1.00  0.00           H
ATOM   2925  CB  LEU A 838      69.440  41.760  52.940  1.00  0.00           C
ATOM   2926  HB1 LEU A 838      68.520  41.850  53.560  1.00  0.00           H
ATOM   2927  HB2 LEU A 838      70.240  42.330  53.460  1.00  0.00           H
ATOM   2928  CG  LEU A 838      69.760  40.300  52.780  1.00  0.00           C
ATOM   2929  HG  LEU A 838      68.930  39.750  52.270  1.00  0.00           H
ATOM   2930  CD1 LEU A 838      71.020  40.040  51.870  1.00  0.00           C
ATOM   2931 HD11 LEU A 838      70.740  40.370  50.840  1.00  0.00           H
ATOM   2932 HD12 LEU A 838      71.350  38.980  51.800  1.00  0.00           H
ATOM   2933 HD13 LEU A 838      71.870  40.660  52.250  1.00  0.00           H
ATOM   2934  CD2 LEU A 838      69.900  39.620  54.190  1.00  0.00           C
ATOM   2935 HD21 LEU A 838      70.340  38.600  54.090  1.00  0.00           H
ATOM   2936 HD22 LEU A 838      68.950  39.400  54.710  1.00  0.00           H
ATOM   2937 HD23 LEU A 838      70.720  40.230  54.610  1.00  0.00           H
ATOM   2938  C   LEU A 838      68.380  41.850  50.630  1.00  0.00           C
ATOM   2939  O   LEU A 838      68.790  41.250  49.650  1.00  0.00           O
ATOM   2940  N   SER A 839      67.100  42.050  50.870  1.00  0.00           N
ATOM   2941  HN  SER A 839      66.790  42.520  51.710  1.00  0.00           H
ATOM   2942  CA  SER A 839      66.090  41.470  50.030  1.00  0.00           C
ATOM   2943  HA  SER A 839      66.300  40.430  49.820  1.00  0.00           H
ATOM   2944  CB  SER A 839      64.670  41.480  50.680  1.00  0.00           C
ATOM   2945  HB1 SER A 839      64.680  40.870  51.610  1.00  0.00           H
ATOM   2946  HB2 SER A 839      63.970  41.000  49.960  1.00  0.00           H
ATOM   2947  OG  SER A 839      64.160  42.830  50.890  1.00  0.00           O
ATOM   2948  HG1 SER A 839      64.720  43.230  51.560  1.00  0.00           H
ATOM   2949  C   SER A 839      66.090  42.100  48.600  1.00  0.00           C
ATOM   2950  O   SER A 839      65.720  41.370  47.680  1.00  0.00           O
ATOM   2951  N   SER A 840      66.460  43.460  48.490  1.00  0.00           N
ATOM   2952  HN  SER A 840      66.570  44.000  49.310  1.00  0.00           H
ATOM   2953  CA  SER A 840      66.780  44.150  47.210  1.00  0.00           C
ATOM   2954  HA  SER A 840      65.970  43.910  46.530  1.00  0.00           H
ATOM   2955  CB  SER A 840      66.850  45.670  47.340  1.00  0.00           C
ATOM   2956  HB1 SER A 840      67.000  46.100  46.320  1.00  0.00           H
ATOM   2957  HB2 SER A 840      67.730  46.020  47.910  1.00  0.00           H
ATOM   2958  OG  SER A 840      65.670  46.190  47.900  1.00  0.00           O
ATOM   2959  HG1 SER A 840      65.770  46.130  48.860  1.00  0.00           H
ATOM   2960  C   SER A 840      68.090  43.630  46.580  1.00  0.00           C
ATOM   2961  O   SER A 840      68.150  43.300  45.390  1.00  0.00           O
ATOM   2962  N   PHE A 841      69.270  43.470  47.400  1.00  0.00           N
ATOM   2963  HN  PHE A 841      69.330  43.930  48.280  1.00  0.00           H
ATOM   2964  CA  PHE A 841      70.480  42.790  46.920  1.00  0.00           C
ATOM   2965  HA  PHE A 841      70.940  43.360  46.130  1.00  0.00           H
ATOM   2966  CB  PHE A 841      71.490  42.700  48.150  1.00  0.00           C
ATOM   2967  HB1 PHE A 841      70.940  42.500  49.080  1.00  0.00           H
ATOM   2968  HB2 PHE A 841      71.810  43.760  48.220  1.00  0.00           H
ATOM   2969  CG  PHE A 841      72.780  41.870  48.060  1.00  0.00           C
ATOM   2970  CD1 PHE A 841      72.800  40.640  48.750  1.00  0.00           C
ATOM   2971  HD1 PHE A 841      71.920  40.270  49.220  1.00  0.00           H
ATOM   2972  CE1 PHE A 841      73.980  39.960  48.840  1.00  0.00           C
ATOM   2973  HE1 PHE A 841      73.960  38.950  49.220  1.00  0.00           H
ATOM   2974  CZ  PHE A 841      75.130  40.500  48.240  1.00  0.00           C
ATOM   2975  HZ  PHE A 841      76.090  40.080  48.470  1.00  0.00           H
ATOM   2976  CD2 PHE A 841      73.930  42.470  47.490  1.00  0.00           C
ATOM   2977  HD2 PHE A 841      73.910  43.490  47.150  1.00  0.00           H
ATOM   2978  CE2 PHE A 841      75.140  41.770  47.620  1.00  0.00           C
ATOM   2979  HE2 PHE A 841      76.020  42.150  47.140  1.00  0.00           H
ATOM   2980  C   PHE A 841      70.170  41.480  46.290  1.00  0.00           C
ATOM   2981  O   PHE A 841      70.560  41.240  45.120  1.00  0.00           O
ATOM   2982  N   LEU A 842      69.550  40.550  47.030  1.00  0.00           N
ATOM   2983  HN  LEU A 842      69.150  40.850  47.900  1.00  0.00           H
ATOM   2984  CA  LEU A 842      69.150  39.200  46.590  1.00  0.00           C
ATOM   2985  HA  LEU A 842      69.980  38.680  46.130  1.00  0.00           H
ATOM   2986  CB  LEU A 842      68.610  38.220  47.720  1.00  0.00           C
ATOM   2987  HB1 LEU A 842      68.260  37.220  47.420  1.00  0.00           H
ATOM   2988  HB2 LEU A 842      67.920  38.900  48.280  1.00  0.00           H
ATOM   2989  CG  LEU A 842      69.700  37.850  48.820  1.00  0.00           C
ATOM   2990  HG  LEU A 842      70.100  38.860  49.090  1.00  0.00           H
ATOM   2991  CD1 LEU A 842      68.980  37.180  50.040  1.00  0.00           C
ATOM   2992 HD11 LEU A 842      69.800  36.610  50.550  1.00  0.00           H
ATOM   2993 HD12 LEU A 842      68.250  36.400  49.750  1.00  0.00           H
ATOM   2994 HD13 LEU A 842      68.520  37.910  50.730  1.00  0.00           H
ATOM   2995  CD2 LEU A 842      70.780  36.890  48.130  1.00  0.00           C
ATOM   2996 HD21 LEU A 842      71.380  36.590  49.020  1.00  0.00           H
ATOM   2997 HD22 LEU A 842      71.410  37.390  47.360  1.00  0.00           H
ATOM   2998 HD23 LEU A 842      70.400  35.910  47.760  1.00  0.00           H
ATOM   2999  C   LEU A 842      68.160  39.280  45.420  1.00  0.00           C
ATOM   3000  O   LEU A 842      68.200  38.490  44.540  1.00  0.00           O
ATOM   3001  N   LYS A 843      67.230  40.280  45.350  1.00  0.00           N
ATOM   3002  HN  LYS A 843      67.210  41.080  45.960  1.00  0.00           H
ATOM   3003  CA  LYS A 843      66.340  40.430  44.240  1.00  0.00           C
ATOM   3004  HA  LYS A 843      65.840  39.470  44.100  1.00  0.00           H
ATOM   3005  CB  LYS A 843      65.370  41.570  44.410  1.00  0.00           C
ATOM   3006  HB1 LYS A 843      65.820  42.510  44.800  1.00  0.00           H
ATOM   3007  HB2 LYS A 843      64.720  41.270  45.260  1.00  0.00           H
ATOM   3008  CG  LYS A 843      64.500  41.960  43.260  1.00  0.00           C
ATOM   3009  HG1 LYS A 843      65.100  42.460  42.460  1.00  0.00           H
ATOM   3010  HG2 LYS A 843      63.840  42.750  43.690  1.00  0.00           H
ATOM   3011  CD  LYS A 843      63.590  40.800  42.700  1.00  0.00           C
ATOM   3012  HD1 LYS A 843      62.700  40.750  43.380  1.00  0.00           H
ATOM   3013  HD2 LYS A 843      64.090  39.840  42.550  1.00  0.00           H
ATOM   3014  CE  LYS A 843      63.170  41.130  41.300  1.00  0.00           C
ATOM   3015  HE1 LYS A 843      62.650  42.120  41.250  1.00  0.00           H
ATOM   3016  HE2 LYS A 843      62.430  40.390  40.920  1.00  0.00           H
ATOM   3017  NZ  LYS A 843      64.330  41.300  40.390  1.00  0.00           N
ATOM   3018  HZ1 LYS A 843      65.060  40.760  40.900  1.00  0.00           H
ATOM   3019  HZ2 LYS A 843      64.630  42.290  40.350  1.00  0.00           H
ATOM   3020  HZ3 LYS A 843      64.030  40.780  39.540  1.00  0.00           H
ATOM   3021  C   LYS A 843      67.020  40.740  42.910  1.00  0.00           C
ATOM   3022  O   LYS A 843      66.730  40.310  41.790  1.00  0.00           O
ATOM   3023  N   GLN A 844      68.060  41.550  42.860  1.00  0.00           N
ATOM   3024  HN  GLN A 844      68.470  41.910  43.710  1.00  0.00           H
ATOM   3025  CA  GLN A 844      68.750  42.080  41.720  1.00  0.00           C
ATOM   3026  HA  GLN A 844      68.280  41.970  40.760  1.00  0.00           H
ATOM   3027  CB  GLN A 844      69.070  43.590  41.820  1.00  0.00           C
ATOM   3028  HB1 GLN A 844      69.620  43.920  40.930  1.00  0.00           H
ATOM   3029  HB2 GLN A 844      69.750  43.780  42.690  1.00  0.00           H
ATOM   3030  CG  GLN A 844      67.860  44.510  41.890  1.00  0.00           C
ATOM   3031  HG1 GLN A 844      68.270  45.540  42.040  1.00  0.00           H
ATOM   3032  HG2 GLN A 844      67.350  44.420  42.880  1.00  0.00           H
ATOM   3033  CD  GLN A 844      66.980  44.430  40.700  1.00  0.00           C
ATOM   3034  OE1 GLN A 844      66.270  43.400  40.470  1.00  0.00           O
ATOM   3035  NE2 GLN A 844      67.080  45.340  39.730  1.00  0.00           N
ATOM   3036 HE21 GLN A 844      66.550  45.190  38.900  1.00  0.00           H
ATOM   3037 HE22 GLN A 844      67.550  46.210  39.910  1.00  0.00           H
ATOM   3038  C   GLN A 844      69.980  41.140  41.460  1.00  0.00           C
ATOM   3039  O   GLN A 844      70.920  41.520  40.740  1.00  0.00           O
ATOM   3040  N   PHE A 845      69.950  39.870  41.900  1.00  0.00           N
ATOM   3041  HN  PHE A 845      69.220  39.540  42.500  1.00  0.00           H
ATOM   3042  CA  PHE A 845      71.110  39.020  41.830  1.00  0.00           C
ATOM   3043  HA  PHE A 845      72.040  39.560  41.690  1.00  0.00           H
ATOM   3044  CB  PHE A 845      71.140  38.320  43.240  1.00  0.00           C
ATOM   3045  HB1 PHE A 845      70.440  37.460  43.290  1.00  0.00           H
ATOM   3046  HB2 PHE A 845      70.740  39.070  43.960  1.00  0.00           H
ATOM   3047  CG  PHE A 845      72.550  38.010  43.650  1.00  0.00           C
ATOM   3048  CD1 PHE A 845      73.380  38.990  44.010  1.00  0.00           C
ATOM   3049  HD1 PHE A 845      73.060  40.020  43.950  1.00  0.00           H
ATOM   3050  CE1 PHE A 845      74.680  38.700  44.500  1.00  0.00           C
ATOM   3051  HE1 PHE A 845      75.380  39.450  44.820  1.00  0.00           H
ATOM   3052  CZ  PHE A 845      75.180  37.380  44.470  1.00  0.00           C
ATOM   3053  HZ  PHE A 845      76.160  37.120  44.830  1.00  0.00           H
ATOM   3054  CD2 PHE A 845      72.990  36.670  43.710  1.00  0.00           C
ATOM   3055  HD2 PHE A 845      72.370  35.850  43.390  1.00  0.00           H
ATOM   3056  CE2 PHE A 845      74.320  36.390  44.020  1.00  0.00           C
ATOM   3057  HE2 PHE A 845      74.720  35.390  44.160  1.00  0.00           H
ATOM   3058  C   PHE A 845      71.120  38.010  40.680  1.00  0.00           C
ATOM   3059  O   PHE A 845      72.110  37.300  40.480  1.00  0.00           O
ATOM   3060  N   LYS A 846      70.050  37.770  39.870  1.00  0.00           N
ATOM   3061  HN  LYS A 846      69.150  38.160  40.010  1.00  0.00           H
ATOM   3062  CA  LYS A 846      70.050  36.720  38.890  1.00  0.00           C
ATOM   3063  HA  LYS A 846      70.290  35.850  39.480  1.00  0.00           H
ATOM   3064  CB  LYS A 846      68.590  36.540  38.320  1.00  0.00           C
ATOM   3065  HB1 LYS A 846      68.600  35.630  37.670  1.00  0.00           H
ATOM   3066  HB2 LYS A 846      68.320  37.340  37.600  1.00  0.00           H
ATOM   3067  CG  LYS A 846      67.450  36.280  39.340  1.00  0.00           C
ATOM   3068  HG1 LYS A 846      67.130  37.190  39.900  1.00  0.00           H
ATOM   3069  HG2 LYS A 846      67.830  35.510  40.040  1.00  0.00           H
ATOM   3070  CD  LYS A 846      66.130  35.750  38.700  1.00  0.00           C
ATOM   3071  HD1 LYS A 846      66.330  34.780  38.210  1.00  0.00           H
ATOM   3072  HD2 LYS A 846      65.620  36.390  37.930  1.00  0.00           H
ATOM   3073  CE  LYS A 846      65.080  35.450  39.750  1.00  0.00           C
ATOM   3074  HE1 LYS A 846      64.800  36.450  40.160  1.00  0.00           H
ATOM   3075  HE2 LYS A 846      65.540  34.920  40.610  1.00  0.00           H
ATOM   3076  NZ  LYS A 846      63.840  34.800  39.180  1.00  0.00           N
ATOM   3077  HZ1 LYS A 846      63.150  35.460  38.780  1.00  0.00           H
ATOM   3078  HZ2 LYS A 846      63.360  34.320  39.960  1.00  0.00           H
ATOM   3079  HZ3 LYS A 846      64.130  34.130  38.440  1.00  0.00           H
ATOM   3080  C   LYS A 846      70.990  36.760  37.650  1.00  0.00           C
ATOM   3081  O   LYS A 846      71.440  35.780  37.120  1.00  0.00           O
ATOM   3082  N   THR A 847      71.300  37.990  37.200  1.00  0.00           N
ATOM   3083  HN  THR A 847      71.030  38.870  37.580  1.00  0.00           H
ATOM   3084  CA  THR A 847      72.150  38.130  36.070  1.00  0.00           C
ATOM   3085  HA  THR A 847      72.120  37.210  35.490  1.00  0.00           H
ATOM   3086  CB  THR A 847      71.740  39.280  35.130  1.00  0.00           C
ATOM   3087  HB  THR A 847      72.530  39.510  34.390  1.00  0.00           H
ATOM   3088  OG1 THR A 847      71.500  40.440  35.970  1.00  0.00           O
ATOM   3089  HG1 THR A 847      70.650  40.340  36.410  1.00  0.00           H
ATOM   3090  CG2 THR A 847      70.370  39.000  34.440  1.00  0.00           C
ATOM   3091 HG21 THR A 847      70.400  37.960  34.050  1.00  0.00           H
ATOM   3092 HG22 THR A 847      70.180  39.720  33.630  1.00  0.00           H
ATOM   3093 HG23 THR A 847      69.530  39.110  35.160  1.00  0.00           H
ATOM   3094  C   THR A 847      73.620  38.230  36.360  1.00  0.00           C
ATOM   3095  O   THR A 847      74.470  38.470  35.500  1.00  0.00           O
ATOM   3096  N   LYS A 848      73.990  37.990  37.640  1.00  0.00           N
ATOM   3097  HN  LYS A 848      73.310  37.550  38.220  1.00  0.00           H
ATOM   3098  CA  LYS A 848      75.410  38.180  38.090  1.00  0.00           C
ATOM   3099  HA  LYS A 848      75.740  39.170  37.800  1.00  0.00           H
ATOM   3100  CB  LYS A 848      75.360  38.160  39.650  1.00  0.00           C
ATOM   3101  HB1 LYS A 848      76.370  38.050  40.100  1.00  0.00           H
ATOM   3102  HB2 LYS A 848      74.730  37.310  39.990  1.00  0.00           H
ATOM   3103  CG  LYS A 848      74.620  39.420  40.260  1.00  0.00           C
ATOM   3104  HG1 LYS A 848      74.450  39.300  41.360  1.00  0.00           H
ATOM   3105  HG2 LYS A 848      73.640  39.590  39.770  1.00  0.00           H
ATOM   3106  CD  LYS A 848      75.540  40.640  40.280  1.00  0.00           C
ATOM   3107  HD1 LYS A 848      75.670  40.990  39.230  1.00  0.00           H
ATOM   3108  HD2 LYS A 848      76.510  40.190  40.590  1.00  0.00           H
ATOM   3109  CE  LYS A 848      75.070  41.650  41.340  1.00  0.00           C
ATOM   3110  HE1 LYS A 848      75.780  42.510  41.300  1.00  0.00           H
ATOM   3111  HE2 LYS A 848      75.020  41.310  42.390  1.00  0.00           H
ATOM   3112  NZ  LYS A 848      73.820  42.240  40.920  1.00  0.00           N
ATOM   3113  HZ1 LYS A 848      73.760  43.270  41.110  1.00  0.00           H
ATOM   3114  HZ2 LYS A 848      72.980  41.800  41.350  1.00  0.00           H
ATOM   3115  HZ3 LYS A 848      73.800  42.110  39.890  1.00  0.00           H
ATOM   3116  C   LYS A 848      76.620  37.290  37.690  1.00  0.00           C
ATOM   3117  O   LYS A 848      76.530  36.120  37.300  1.00  0.00           O
ATOM   3118  N   ARG A 849      77.850  37.780  37.870  1.00  0.00           N
ATOM   3119  HN  ARG A 849      77.990  38.650  38.320  1.00  0.00           H
ATOM   3120  CA  ARG A 849      78.980  36.880  37.660  1.00  0.00           C
ATOM   3121  HA  ARG A 849      78.780  36.190  36.840  1.00  0.00           H
ATOM   3122  CB  ARG A 849      80.220  37.770  37.310  1.00  0.00           C
ATOM   3123  HB1 ARG A 849      81.110  37.110  37.340  1.00  0.00           H
ATOM   3124  HB2 ARG A 849      80.390  38.600  38.030  1.00  0.00           H
ATOM   3125  CG  ARG A 849      80.020  38.460  35.900  1.00  0.00           C
ATOM   3126  HG1 ARG A 849      80.890  39.110  35.690  1.00  0.00           H
ATOM   3127  HG2 ARG A 849      79.110  39.100  35.970  1.00  0.00           H
ATOM   3128  CD  ARG A 849      79.870  37.470  34.730  1.00  0.00           C
ATOM   3129  HD1 ARG A 849      79.050  36.720  34.770  1.00  0.00           H
ATOM   3130  HD2 ARG A 849      80.850  36.950  34.640  1.00  0.00           H
ATOM   3131  NE  ARG A 849      79.640  38.260  33.480  1.00  0.00           N
ATOM   3132  HE  ARG A 849      79.790  39.250  33.570  1.00  0.00           H
ATOM   3133  CZ  ARG A 849      79.260  37.740  32.320  1.00  0.00           C
ATOM   3134  NH1 ARG A 849      78.880  36.490  32.200  1.00  0.00           N
ATOM   3135 HH11 ARG A 849      78.980  35.960  33.050  1.00  0.00           H
ATOM   3136 HH12 ARG A 849      78.770  36.180  31.250  1.00  0.00           H
ATOM   3137  NH2 ARG A 849      79.230  38.530  31.240  1.00  0.00           N
ATOM   3138 HH21 ARG A 849      79.380  39.510  31.430  1.00  0.00           H
ATOM   3139 HH22 ARG A 849      79.060  38.110  30.350  1.00  0.00           H
ATOM   3140  C   ARG A 849      79.240  35.890  38.860  1.00  0.00           C
ATOM   3141  O   ARG A 849      78.530  35.920  39.890  1.00  0.00           O
ATOM   3142  N   TYR A 850      80.090  34.880  38.650  1.00  0.00           N
ATOM   3143  HN  TYR A 850      80.570  34.910  37.780  1.00  0.00           H
ATOM   3144  CA  TYR A 850      80.510  34.020  39.720  1.00  0.00           C
ATOM   3145  HA  TYR A 850      81.300  33.480  39.230  1.00  0.00           H
ATOM   3146  CB  TYR A 850      81.200  34.730  40.910  1.00  0.00           C
ATOM   3147  HB1 TYR A 850      80.430  35.280  41.500  1.00  0.00           H
ATOM   3148  HB2 TYR A 850      81.990  35.350  40.460  1.00  0.00           H
ATOM   3149  CG  TYR A 850      81.800  33.610  41.820  1.00  0.00           C
ATOM   3150  CD1 TYR A 850      83.090  33.090  41.460  1.00  0.00           C
ATOM   3151  HD1 TYR A 850      83.340  33.440  40.470  1.00  0.00           H
ATOM   3152  CE1 TYR A 850      83.730  32.120  42.270  1.00  0.00           C
ATOM   3153  HE1 TYR A 850      84.700  31.790  41.940  1.00  0.00           H
ATOM   3154  CZ  TYR A 850      83.180  31.700  43.510  1.00  0.00           C
ATOM   3155  OH  TYR A 850      83.780  30.730  44.230  1.00  0.00           O
ATOM   3156  HH  TYR A 850      84.350  30.220  43.660  1.00  0.00           H
ATOM   3157  CD2 TYR A 850      81.250  33.250  43.060  1.00  0.00           C
ATOM   3158  HD2 TYR A 850      80.360  33.690  43.440  1.00  0.00           H
ATOM   3159  CE2 TYR A 850      81.940  32.270  43.820  1.00  0.00           C
ATOM   3160  HE2 TYR A 850      81.560  31.850  44.730  1.00  0.00           H
ATOM   3161  C   TYR A 850      79.610  32.840  40.030  1.00  0.00           C
ATOM   3162  O   TYR A 850      79.900  31.660  39.690  1.00  0.00           O
ATOM   3163  N   PHE A 851      78.520  33.030  40.770  1.00  0.00           N
ATOM   3164  HN  PHE A 851      78.260  33.960  41.000  1.00  0.00           H
ATOM   3165  CA  PHE A 851      77.610  32.150  41.320  1.00  0.00           C
ATOM   3166  HA  PHE A 851      78.210  31.550  42.000  1.00  0.00           H
ATOM   3167  CB  PHE A 851      76.580  32.920  42.120  1.00  0.00           C
ATOM   3168  HB1 PHE A 851      75.880  32.160  42.530  1.00  0.00           H
ATOM   3169  HB2 PHE A 851      76.020  33.660  41.500  1.00  0.00           H
ATOM   3170  CG  PHE A 851      77.240  33.560  43.290  1.00  0.00           C
ATOM   3171  CD1 PHE A 851      77.200  32.810  44.590  1.00  0.00           C
ATOM   3172  HD1 PHE A 851      76.740  31.830  44.580  1.00  0.00           H
ATOM   3173  CE1 PHE A 851      77.710  33.400  45.790  1.00  0.00           C
ATOM   3174  HE1 PHE A 851      77.690  32.790  46.670  1.00  0.00           H
ATOM   3175  CZ  PHE A 851      78.390  34.600  45.680  1.00  0.00           C
ATOM   3176  HZ  PHE A 851      78.910  35.050  46.510  1.00  0.00           H
ATOM   3177  CD2 PHE A 851      77.940  34.730  43.310  1.00  0.00           C
ATOM   3178  HD2 PHE A 851      77.880  35.340  42.420  1.00  0.00           H
ATOM   3179  CE2 PHE A 851      78.450  35.310  44.460  1.00  0.00           C
ATOM   3180  HE2 PHE A 851      79.000  36.220  44.320  1.00  0.00           H
ATOM   3181  C   PHE A 851      77.030  31.240  40.300  1.00  0.00           C
ATOM   3182  O   PHE A 851      76.660  31.800  39.290  1.00  0.00           O
ATOM   3183  N   PRO A 852      76.880  29.850  40.480  1.00  0.00           N
ATOM   3184  CD  PRO A 852      77.540  29.180  41.620  1.00  0.00           C
ATOM   3185  HD1 PRO A 852      77.060  29.540  42.560  1.00  0.00           H
ATOM   3186  HD2 PRO A 852      78.590  29.530  41.630  1.00  0.00           H
ATOM   3187  CA  PRO A 852      76.080  28.900  39.650  1.00  0.00           C
ATOM   3188  HA  PRO A 852      76.670  28.700  38.780  1.00  0.00           H
ATOM   3189  CB  PRO A 852      76.050  27.660  40.560  1.00  0.00           C
ATOM   3190  HB1 PRO A 852      76.050  26.730  39.930  1.00  0.00           H
ATOM   3191  HB2 PRO A 852      75.140  27.640  41.190  1.00  0.00           H
ATOM   3192  CG  PRO A 852      77.380  27.760  41.350  1.00  0.00           C
ATOM   3193  HG1 PRO A 852      77.380  27.190  42.300  1.00  0.00           H
ATOM   3194  HG2 PRO A 852      78.180  27.360  40.710  1.00  0.00           H
ATOM   3195  C   PRO A 852      74.680  29.490  39.250  1.00  0.00           C
ATOM   3196  O   PRO A 852      73.950  29.920  40.110  1.00  0.00           O
ATOM   3197  N   THR A 853      74.310  29.440  37.940  1.00  0.00           N
ATOM   3198  HN  THR A 853      74.980  29.090  37.300  1.00  0.00           H
ATOM   3199  CA  THR A 853      73.070  30.060  37.380  1.00  0.00           C
ATOM   3200  HA  THR A 853      73.170  31.130  37.530  1.00  0.00           H
ATOM   3201  CB  THR A 853      73.020  29.990  35.830  1.00  0.00           C
ATOM   3202  HB  THR A 853      72.810  28.950  35.510  1.00  0.00           H
ATOM   3203  OG1 THR A 853      74.220  30.420  35.220  1.00  0.00           O
ATOM   3204  HG1 THR A 853      74.930  29.880  35.590  1.00  0.00           H
ATOM   3205  CG2 THR A 853      71.930  30.970  35.360  1.00  0.00           C
ATOM   3206 HG21 THR A 853      70.980  30.780  35.900  1.00  0.00           H
ATOM   3207 HG22 THR A 853      71.680  30.770  34.300  1.00  0.00           H
ATOM   3208 HG23 THR A 853      72.310  32.010  35.520  1.00  0.00           H
ATOM   3209  C   THR A 853      71.830  29.730  38.150  1.00  0.00           C
ATOM   3210  O   THR A 853      71.170  30.560  38.720  1.00  0.00           O
ATOM   3211  N   LYS A 854      71.420  28.450  38.170  1.00  0.00           N
ATOM   3212  HN  LYS A 854      71.910  27.730  37.690  1.00  0.00           H
ATOM   3213  CA  LYS A 854      70.250  28.080  38.910  1.00  0.00           C
ATOM   3214  HA  LYS A 854      69.430  28.700  38.570  1.00  0.00           H
ATOM   3215  CB  LYS A 854      69.690  26.650  38.640  1.00  0.00           C
ATOM   3216  HB1 LYS A 854      68.920  26.440  39.410  1.00  0.00           H
ATOM   3217  HB2 LYS A 854      70.530  25.970  38.930  1.00  0.00           H
ATOM   3218  CG  LYS A 854      69.050  26.500  37.230  1.00  0.00           C
ATOM   3219  HG1 LYS A 854      68.450  25.560  37.200  1.00  0.00           H
ATOM   3220  HG2 LYS A 854      69.770  26.570  36.390  1.00  0.00           H
ATOM   3221  CD  LYS A 854      68.040  27.690  36.910  1.00  0.00           C
ATOM   3222  HD1 LYS A 854      68.620  28.630  36.840  1.00  0.00           H
ATOM   3223  HD2 LYS A 854      67.450  27.630  37.840  1.00  0.00           H
ATOM   3224  CE  LYS A 854      67.080  27.400  35.780  1.00  0.00           C
ATOM   3225  HE1 LYS A 854      66.710  26.370  35.960  1.00  0.00           H
ATOM   3226  HE2 LYS A 854      67.480  27.430  34.750  1.00  0.00           H
ATOM   3227  NZ  LYS A 854      65.900  28.370  35.860  1.00  0.00           N
ATOM   3228  HZ1 LYS A 854      66.280  29.310  36.120  1.00  0.00           H
ATOM   3229  HZ2 LYS A 854      65.270  28.110  36.650  1.00  0.00           H
ATOM   3230  HZ3 LYS A 854      65.410  28.290  34.950  1.00  0.00           H
ATOM   3231  C   LYS A 854      70.240  28.340  40.420  1.00  0.00           C
ATOM   3232  O   LYS A 854      69.220  28.790  40.930  1.00  0.00           O
ATOM   3233  N   VAL A 855      71.260  28.100  41.210  1.00  0.00           N
ATOM   3234  HN  VAL A 855      72.040  27.730  40.690  1.00  0.00           H
ATOM   3235  CA  VAL A 855      71.430  28.490  42.560  1.00  0.00           C
ATOM   3236  HA  VAL A 855      70.690  27.970  43.160  1.00  0.00           H
ATOM   3237  CB  VAL A 855      72.760  27.980  43.130  1.00  0.00           C
ATOM   3238  HB  VAL A 855      73.680  28.380  42.680  1.00  0.00           H
ATOM   3239  CG1 VAL A 855      72.760  28.210  44.670  1.00  0.00           C
ATOM   3240 HG11 VAL A 855      73.590  27.610  45.110  1.00  0.00           H
ATOM   3241 HG12 VAL A 855      71.770  27.950  45.090  1.00  0.00           H
ATOM   3242 HG13 VAL A 855      73.080  29.260  44.860  1.00  0.00           H
ATOM   3243  CG2 VAL A 855      72.770  26.470  42.830  1.00  0.00           C
ATOM   3244 HG21 VAL A 855      73.510  25.930  43.430  1.00  0.00           H
ATOM   3245 HG22 VAL A 855      72.810  26.270  41.740  1.00  0.00           H
ATOM   3246 HG23 VAL A 855      71.790  25.990  43.050  1.00  0.00           H
ATOM   3247  C   VAL A 855      71.350  29.990  42.840  1.00  0.00           C
ATOM   3248  O   VAL A 855      70.650  30.460  43.740  1.00  0.00           O
ATOM   3249  N   ARG A 856      72.080  30.790  42.010  1.00  0.00           N
ATOM   3250  HN  ARG A 856      72.430  30.380  41.170  1.00  0.00           H
ATOM   3251  CA  ARG A 856      71.990  32.250  42.030  1.00  0.00           C
ATOM   3252  HA  ARG A 856      72.240  32.540  43.040  1.00  0.00           H
ATOM   3253  CB  ARG A 856      73.040  33.030  41.200  1.00  0.00           C
ATOM   3254  HB1 ARG A 856      74.030  32.590  41.420  1.00  0.00           H
ATOM   3255  HB2 ARG A 856      72.980  34.060  41.620  1.00  0.00           H
ATOM   3256  CG  ARG A 856      72.950  33.080  39.630  1.00  0.00           C
ATOM   3257  HG1 ARG A 856      71.970  33.490  39.320  1.00  0.00           H
ATOM   3258  HG2 ARG A 856      73.210  32.140  39.090  1.00  0.00           H
ATOM   3259  CD  ARG A 856      73.970  34.080  39.070  1.00  0.00           C
ATOM   3260  HD1 ARG A 856      74.980  33.690  39.320  1.00  0.00           H
ATOM   3261  HD2 ARG A 856      73.850  35.100  39.490  1.00  0.00           H
ATOM   3262  NE  ARG A 856      73.680  34.170  37.610  1.00  0.00           N
ATOM   3263  HE  ARG A 856      72.900  34.710  37.290  1.00  0.00           H
ATOM   3264  CZ  ARG A 856      74.520  33.980  36.640  1.00  0.00           C
ATOM   3265  NH1 ARG A 856      75.610  33.310  36.650  1.00  0.00           N
ATOM   3266 HH11 ARG A 856      76.030  33.020  37.510  1.00  0.00           H
ATOM   3267 HH12 ARG A 856      76.030  33.100  35.770  1.00  0.00           H
ATOM   3268  NH2 ARG A 856      74.120  34.370  35.430  1.00  0.00           N
ATOM   3269 HH21 ARG A 856      74.790  34.470  34.700  1.00  0.00           H
ATOM   3270 HH22 ARG A 856      73.220  34.810  35.340  1.00  0.00           H
ATOM   3271  C   ARG A 856      70.580  32.870  41.720  1.00  0.00           C
ATOM   3272  O   ARG A 856      70.090  33.830  42.290  1.00  0.00           O
ATOM   3273  N   SER A 857      69.910  32.320  40.740  1.00  0.00           N
ATOM   3274  HN  SER A 857      70.290  31.570  40.220  1.00  0.00           H
ATOM   3275  CA  SER A 857      68.500  32.590  40.510  1.00  0.00           C
ATOM   3276  HA  SER A 857      68.280  33.650  40.500  1.00  0.00           H
ATOM   3277  CB  SER A 857      68.050  31.940  39.150  1.00  0.00           C
ATOM   3278  HB1 SER A 857      68.270  30.860  39.070  1.00  0.00           H
ATOM   3279  HB2 SER A 857      68.660  32.470  38.390  1.00  0.00           H
ATOM   3280  OG  SER A 857      66.720  32.120  38.710  1.00  0.00           O
ATOM   3281  HG1 SER A 857      66.860  31.780  37.830  1.00  0.00           H
ATOM   3282  C   SER A 857      67.610  32.040  41.630  1.00  0.00           C
ATOM   3283  O   SER A 857      66.740  32.740  42.170  1.00  0.00           O
ATOM   3284  N   THR A 858      67.920  30.820  42.140  1.00  0.00           N
ATOM   3285  HN  THR A 858      68.560  30.220  41.650  1.00  0.00           H
ATOM   3286  CA  THR A 858      67.060  30.310  43.250  1.00  0.00           C
ATOM   3287  HA  THR A 858      66.020  30.290  42.960  1.00  0.00           H
ATOM   3288  CB  THR A 858      67.250  28.860  43.550  1.00  0.00           C
ATOM   3289  HB  THR A 858      68.340  28.740  43.780  1.00  0.00           H
ATOM   3290  OG1 THR A 858      67.010  28.030  42.410  1.00  0.00           O
ATOM   3291  HG1 THR A 858      67.620  28.330  41.730  1.00  0.00           H
ATOM   3292  CG2 THR A 858      66.390  28.320  44.590  1.00  0.00           C
ATOM   3293 HG21 THR A 858      66.460  27.210  44.660  1.00  0.00           H
ATOM   3294 HG22 THR A 858      65.320  28.450  44.320  1.00  0.00           H
ATOM   3295 HG23 THR A 858      66.510  28.850  45.570  1.00  0.00           H
ATOM   3296  C   THR A 858      67.090  31.130  44.560  1.00  0.00           C
ATOM   3297  O   THR A 858      66.090  31.290  45.210  1.00  0.00           O
ATOM   3298  N   ILE A 859      68.270  31.590  45.060  1.00  0.00           N
ATOM   3299  HN  ILE A 859      69.100  31.570  44.520  1.00  0.00           H
ATOM   3300  CA  ILE A 859      68.280  32.520  46.180  1.00  0.00           C
ATOM   3301  HA  ILE A 859      67.720  32.080  47.000  1.00  0.00           H
ATOM   3302  CB  ILE A 859      69.690  32.830  46.620  1.00  0.00           C
ATOM   3303  HB  ILE A 859      69.640  33.520  47.500  1.00  0.00           H
ATOM   3304  CG2 ILE A 859      70.160  31.450  47.270  1.00  0.00           C
ATOM   3305 HG21 ILE A 859      70.990  31.660  47.990  1.00  0.00           H
ATOM   3306 HG22 ILE A 859      70.570  30.930  46.370  1.00  0.00           H
ATOM   3307 HG23 ILE A 859      69.380  30.820  47.760  1.00  0.00           H
ATOM   3308  CG1 ILE A 859      70.680  33.310  45.520  1.00  0.00           C
ATOM   3309 HG11 ILE A 859      70.290  34.290  45.150  1.00  0.00           H
ATOM   3310 HG12 ILE A 859      70.720  32.500  44.760  1.00  0.00           H
ATOM   3311  CD  ILE A 859      72.180  33.480  45.870  1.00  0.00           C
ATOM   3312  HD1 ILE A 859      72.620  32.490  46.120  1.00  0.00           H
ATOM   3313  HD2 ILE A 859      72.310  34.100  46.790  1.00  0.00           H
ATOM   3314  HD3 ILE A 859      72.770  34.000  45.080  1.00  0.00           H
ATOM   3315  C   ILE A 859      67.580  33.870  45.940  1.00  0.00           C
ATOM   3316  O   ILE A 859      67.030  34.460  46.860  1.00  0.00           O
ATOM   3317  N   SER A 860      67.630  34.400  44.620  1.00  0.00           N
ATOM   3318  HN  SER A 860      68.040  33.900  43.870  1.00  0.00           H
ATOM   3319  CA  SER A 860      66.900  35.610  44.240  1.00  0.00           C
ATOM   3320  HA  SER A 860      67.210  36.340  44.980  1.00  0.00           H
ATOM   3321  CB  SER A 860      67.410  36.110  42.890  1.00  0.00           C
ATOM   3322  HB1 SER A 860      67.420  35.310  42.120  1.00  0.00           H
ATOM   3323  HB2 SER A 860      68.490  36.360  42.860  1.00  0.00           H
ATOM   3324  OG  SER A 860      66.670  37.200  42.410  1.00  0.00           O
ATOM   3325  HG1 SER A 860      66.720  37.830  43.130  1.00  0.00           H
ATOM   3326  C   SER A 860      65.360  35.360  44.260  1.00  0.00           C
ATOM   3327  O   SER A 860      64.640  36.240  44.690  1.00  0.00           O
ATOM   3328  N   ASP A 861      64.900  34.220  43.820  1.00  0.00           N
ATOM   3329  HN  ASP A 861      65.540  33.600  43.370  1.00  0.00           H
ATOM   3330  CA  ASP A 861      63.460  33.880  43.890  1.00  0.00           C
ATOM   3331  HA  ASP A 861      62.830  34.570  43.340  1.00  0.00           H
ATOM   3332  CB  ASP A 861      63.230  32.490  43.280  1.00  0.00           C
ATOM   3333  HB1 ASP A 861      62.280  32.050  43.650  1.00  0.00           H
ATOM   3334  HB2 ASP A 861      64.110  31.850  43.490  1.00  0.00           H
ATOM   3335  CG  ASP A 861      63.040  32.510  41.810  1.00  0.00           C
ATOM   3336  OD1 ASP A 861      63.110  31.480  41.190  1.00  0.00           O
ATOM   3337  OD2 ASP A 861      62.810  33.580  41.200  1.00  0.00           O
ATOM   3338  C   ASP A 861      62.950  33.870  45.320  1.00  0.00           C
ATOM   3339  O   ASP A 861      61.890  34.400  45.510  1.00  0.00           O
ATOM   3340  N   PHE A 862      63.710  33.320  46.290  1.00  0.00           N
ATOM   3341  HN  PHE A 862      64.560  32.910  45.960  1.00  0.00           H
ATOM   3342  CA  PHE A 862      63.370  33.260  47.660  1.00  0.00           C
ATOM   3343  HA  PHE A 862      62.300  33.400  47.770  1.00  0.00           H
ATOM   3344  CB  PHE A 862      63.790  31.910  48.420  1.00  0.00           C
ATOM   3345  HB1 PHE A 862      63.500  31.940  49.490  1.00  0.00           H
ATOM   3346  HB2 PHE A 862      64.900  31.800  48.380  1.00  0.00           H
ATOM   3347  CG  PHE A 862      63.040  30.770  47.780  1.00  0.00           C
ATOM   3348  CD1 PHE A 862      63.670  29.800  47.000  1.00  0.00           C
ATOM   3349  HD1 PHE A 862      64.740  29.870  46.870  1.00  0.00           H
ATOM   3350  CE1 PHE A 862      62.990  28.700  46.440  1.00  0.00           C
ATOM   3351  HE1 PHE A 862      63.560  27.950  45.910  1.00  0.00           H
ATOM   3352  CZ  PHE A 862      61.640  28.550  46.700  1.00  0.00           C
ATOM   3353  HZ  PHE A 862      61.130  27.680  46.340  1.00  0.00           H
ATOM   3354  CD2 PHE A 862      61.610  30.730  47.900  1.00  0.00           C
ATOM   3355  HD2 PHE A 862      61.110  31.470  48.510  1.00  0.00           H
ATOM   3356  CE2 PHE A 862      60.950  29.590  47.410  1.00  0.00           C
ATOM   3357  HE2 PHE A 862      59.950  29.230  47.600  1.00  0.00           H
ATOM   3358  C   PHE A 862      64.000  34.440  48.400  1.00  0.00           C
ATOM   3359  O   PHE A 862      64.110  34.430  49.610  1.00  0.00           O
ATOM   3360  N   ALA A 863      64.220  35.580  47.740  1.00  0.00           N
ATOM   3361  HN  ALA A 863      63.880  35.630  46.810  1.00  0.00           H
ATOM   3362  CA  ALA A 863      65.040  36.590  48.260  1.00  0.00           C
ATOM   3363  HA  ALA A 863      66.070  36.310  48.380  1.00  0.00           H
ATOM   3364  CB  ALA A 863      64.890  37.830  47.320  1.00  0.00           C
ATOM   3365  HB1 ALA A 863      65.170  37.620  46.270  1.00  0.00           H
ATOM   3366  HB2 ALA A 863      65.610  38.600  47.670  1.00  0.00           H
ATOM   3367  HB3 ALA A 863      63.850  38.210  47.260  1.00  0.00           H
ATOM   3368  C   ALA A 863      64.540  37.180  49.630  1.00  0.00           C
ATOM   3369  O   ALA A 863      65.310  37.460  50.580  1.00  0.00           O
ATOM   3370  N   VAL A 864      63.230  37.380  49.750  1.00  0.00           N
ATOM   3371  HN  VAL A 864      62.510  37.160  49.100  1.00  0.00           H
ATOM   3372  CA  VAL A 864      62.630  38.040  50.870  1.00  0.00           C
ATOM   3373  HA  VAL A 864      63.290  38.790  51.290  1.00  0.00           H
ATOM   3374  CB  VAL A 864      61.340  38.600  50.490  1.00  0.00           C
ATOM   3375  HB  VAL A 864      60.580  37.810  50.340  1.00  0.00           H
ATOM   3376  CG1 VAL A 864      60.790  39.470  51.650  1.00  0.00           C
ATOM   3377 HG11 VAL A 864      60.730  38.810  52.550  1.00  0.00           H
ATOM   3378 HG12 VAL A 864      59.780  39.890  51.430  1.00  0.00           H
ATOM   3379 HG13 VAL A 864      61.430  40.340  51.920  1.00  0.00           H
ATOM   3380  CG2 VAL A 864      61.510  39.490  49.210  1.00  0.00           C
ATOM   3381 HG21 VAL A 864      62.090  38.990  48.400  1.00  0.00           H
ATOM   3382 HG22 VAL A 864      62.040  40.390  49.590  1.00  0.00           H
ATOM   3383 HG23 VAL A 864      60.500  39.740  48.830  1.00  0.00           H
ATOM   3384  C   VAL A 864      62.420  37.020  51.930  1.00  0.00           C
ATOM   3385  O   VAL A 864      62.710  37.200  53.110  1.00  0.00           O
ATOM   3386  N   PHE A 865      61.990  35.770  51.610  1.00  0.00           N
ATOM   3387  HN  PHE A 865      61.710  35.550  50.670  1.00  0.00           H
ATOM   3388  CA  PHE A 865      61.920  34.700  52.650  1.00  0.00           C
ATOM   3389  HA  PHE A 865      61.550  35.180  53.540  1.00  0.00           H
ATOM   3390  CB  PHE A 865      61.010  33.430  52.280  1.00  0.00           C
ATOM   3391  HB1 PHE A 865      61.100  33.300  51.190  1.00  0.00           H
ATOM   3392  HB2 PHE A 865      59.960  33.750  52.480  1.00  0.00           H
ATOM   3393  CG  PHE A 865      61.260  32.090  53.060  1.00  0.00           C
ATOM   3394  CD1 PHE A 865      61.780  30.980  52.320  1.00  0.00           C
ATOM   3395  HD1 PHE A 865      61.870  31.000  51.240  1.00  0.00           H
ATOM   3396  CE1 PHE A 865      62.140  29.820  52.980  1.00  0.00           C
ATOM   3397  HE1 PHE A 865      62.540  28.980  52.420  1.00  0.00           H
ATOM   3398  CZ  PHE A 865      62.020  29.710  54.370  1.00  0.00           C
ATOM   3399  HZ  PHE A 865      62.390  28.820  54.860  1.00  0.00           H
ATOM   3400  CD2 PHE A 865      61.140  31.990  54.450  1.00  0.00           C
ATOM   3401  HD2 PHE A 865      60.720  32.760  55.090  1.00  0.00           H
ATOM   3402  CE2 PHE A 865      61.580  30.790  55.110  1.00  0.00           C
ATOM   3403  HE2 PHE A 865      61.500  30.830  56.190  1.00  0.00           H
ATOM   3404  C   PHE A 865      63.310  34.250  53.200  1.00  0.00           C
ATOM   3405  O   PHE A 865      63.600  33.960  54.370  1.00  0.00           O
ATOM   3406  N   LEU A 866      64.410  34.210  52.270  1.00  0.00           N
ATOM   3407  HN  LEU A 866      64.320  34.380  51.280  1.00  0.00           H
ATOM   3408  CA  LEU A 866      65.770  34.050  52.750  1.00  0.00           C
ATOM   3409  HA  LEU A 866      65.800  33.210  53.440  1.00  0.00           H
ATOM   3410  CB  LEU A 866      66.640  33.510  51.640  1.00  0.00           C
ATOM   3411  HB1 LEU A 866      66.580  34.140  50.740  1.00  0.00           H
ATOM   3412  HB2 LEU A 866      66.420  32.480  51.300  1.00  0.00           H
ATOM   3413  CG  LEU A 866      68.170  33.480  51.830  1.00  0.00           C
ATOM   3414  HG  LEU A 866      68.560  34.480  52.100  1.00  0.00           H
ATOM   3415  CD1 LEU A 866      68.680  32.510  52.870  1.00  0.00           C
ATOM   3416 HD11 LEU A 866      68.700  31.440  52.570  1.00  0.00           H
ATOM   3417 HD12 LEU A 866      68.150  32.500  53.840  1.00  0.00           H
ATOM   3418 HD13 LEU A 866      69.750  32.820  52.990  1.00  0.00           H
ATOM   3419  CD2 LEU A 866      68.850  33.130  50.480  1.00  0.00           C
ATOM   3420 HD21 LEU A 866      68.570  32.110  50.110  1.00  0.00           H
ATOM   3421 HD22 LEU A 866      69.930  33.080  50.700  1.00  0.00           H
ATOM   3422 HD23 LEU A 866      68.540  33.930  49.760  1.00  0.00           H
ATOM   3423  C   LEU A 866      66.280  35.220  53.560  1.00  0.00           C
ATOM   3424  O   LEU A 866      67.010  34.950  54.530  1.00  0.00           O
ATOM   3425  N   THR A 867      65.820  36.440  53.280  1.00  0.00           N
ATOM   3426  HN  THR A 867      65.190  36.590  52.520  1.00  0.00           H
ATOM   3427  CA  THR A 867      66.020  37.580  54.150  1.00  0.00           C
ATOM   3428  HA  THR A 867      67.070  37.590  54.370  1.00  0.00           H
ATOM   3429  CB  THR A 867      65.710  38.870  53.430  1.00  0.00           C
ATOM   3430  HB  THR A 867      64.620  38.860  53.210  1.00  0.00           H
ATOM   3431  OG1 THR A 867      66.490  39.080  52.250  1.00  0.00           O
ATOM   3432  HG1 THR A 867      66.140  38.460  51.600  1.00  0.00           H
ATOM   3433  CG2 THR A 867      65.960  40.110  54.320  1.00  0.00           C
ATOM   3434 HG21 THR A 867      65.140  40.040  55.070  1.00  0.00           H
ATOM   3435 HG22 THR A 867      65.770  40.980  53.640  1.00  0.00           H
ATOM   3436 HG23 THR A 867      66.990  40.040  54.710  1.00  0.00           H
ATOM   3437  C   THR A 867      65.380  37.570  55.520  1.00  0.00           C
ATOM   3438  O   THR A 867      66.010  38.020  56.490  1.00  0.00           O
ATOM   3439  N   ILE A 868      64.210  36.930  55.690  1.00  0.00           N
ATOM   3440  HN  ILE A 868      63.670  36.790  54.870  1.00  0.00           H
ATOM   3441  CA  ILE A 868      63.720  36.580  57.030  1.00  0.00           C
ATOM   3442  HA  ILE A 868      63.610  37.490  57.600  1.00  0.00           H
ATOM   3443  CB  ILE A 868      62.280  36.010  56.990  1.00  0.00           C
ATOM   3444  HB  ILE A 868      62.230  35.130  56.310  1.00  0.00           H
ATOM   3445  CG2 ILE A 868      61.910  35.520  58.390  1.00  0.00           C
ATOM   3446 HG21 ILE A 868      62.410  34.580  58.680  1.00  0.00           H
ATOM   3447 HG22 ILE A 868      60.820  35.270  58.450  1.00  0.00           H
ATOM   3448 HG23 ILE A 868      62.070  36.200  59.240  1.00  0.00           H
ATOM   3449  CG1 ILE A 868      61.240  37.010  56.410  1.00  0.00           C
ATOM   3450 HG11 ILE A 868      61.680  37.670  55.630  1.00  0.00           H
ATOM   3451 HG12 ILE A 868      60.960  37.670  57.260  1.00  0.00           H
ATOM   3452  CD  ILE A 868      59.980  36.320  56.000  1.00  0.00           C
ATOM   3453  HD1 ILE A 868      60.150  35.650  55.150  1.00  0.00           H
ATOM   3454  HD2 ILE A 868      59.140  36.980  55.720  1.00  0.00           H
ATOM   3455  HD3 ILE A 868      59.620  35.690  56.850  1.00  0.00           H
ATOM   3456  C   ILE A 868      64.660  35.680  57.710  1.00  0.00           C
ATOM   3457  O   ILE A 868      65.120  36.010  58.840  1.00  0.00           O
ATOM   3458  N   VAL A 869      65.120  34.520  57.080  1.00  0.00           N
ATOM   3459  HN  VAL A 869      64.660  34.220  56.250  1.00  0.00           H
ATOM   3460  CA  VAL A 869      66.030  33.540  57.720  1.00  0.00           C
ATOM   3461  HA  VAL A 869      65.610  33.190  58.650  1.00  0.00           H
ATOM   3462  CB  VAL A 869      66.230  32.360  56.920  1.00  0.00           C
ATOM   3463  HB  VAL A 869      66.660  32.520  55.900  1.00  0.00           H
ATOM   3464  CG1 VAL A 869      67.310  31.350  57.590  1.00  0.00           C
ATOM   3465 HG11 VAL A 869      67.260  30.450  56.940  1.00  0.00           H
ATOM   3466 HG12 VAL A 869      66.880  31.330  58.610  1.00  0.00           H
ATOM   3467 HG13 VAL A 869      68.320  31.830  57.650  1.00  0.00           H
ATOM   3468  CG2 VAL A 869      64.860  31.590  56.910  1.00  0.00           C
ATOM   3469 HG21 VAL A 869      64.080  32.280  56.530  1.00  0.00           H
ATOM   3470 HG22 VAL A 869      64.680  31.320  57.970  1.00  0.00           H
ATOM   3471 HG23 VAL A 869      64.910  30.730  56.190  1.00  0.00           H
ATOM   3472  C   VAL A 869      67.350  34.210  58.090  1.00  0.00           C
ATOM   3473  O   VAL A 869      67.880  34.020  59.140  1.00  0.00           O
ATOM   3474  N   ILE A 870      67.920  35.030  57.170  1.00  0.00           N
ATOM   3475  HN  ILE A 870      67.550  35.200  56.260  1.00  0.00           H
ATOM   3476  CA  ILE A 870      69.140  35.840  57.630  1.00  0.00           C
ATOM   3477  HA  ILE A 870      69.850  35.120  57.980  1.00  0.00           H
ATOM   3478  CB  ILE A 870      69.850  36.480  56.410  1.00  0.00           C
ATOM   3479  HB  ILE A 870      69.050  37.160  56.040  1.00  0.00           H
ATOM   3480  CG2 ILE A 870      71.100  37.290  56.730  1.00  0.00           C
ATOM   3481 HG21 ILE A 870      71.910  36.660  57.160  1.00  0.00           H
ATOM   3482 HG22 ILE A 870      70.890  38.080  57.490  1.00  0.00           H
ATOM   3483 HG23 ILE A 870      71.550  37.810  55.870  1.00  0.00           H
ATOM   3484  CG1 ILE A 870      70.170  35.280  55.430  1.00  0.00           C
ATOM   3485 HG11 ILE A 870      69.250  34.700  55.190  1.00  0.00           H
ATOM   3486 HG12 ILE A 870      70.740  34.470  55.930  1.00  0.00           H
ATOM   3487  CD  ILE A 870      70.740  35.800  54.110  1.00  0.00           C
ATOM   3488  HD1 ILE A 870      71.020  34.970  53.430  1.00  0.00           H
ATOM   3489  HD2 ILE A 870      71.650  36.420  54.290  1.00  0.00           H
ATOM   3490  HD3 ILE A 870      69.960  36.480  53.690  1.00  0.00           H
ATOM   3491  C   ILE A 870      69.010  36.820  58.750  1.00  0.00           C
ATOM   3492  O   ILE A 870      69.850  36.830  59.640  1.00  0.00           O
ATOM   3493  N   MET A 871      68.000  37.660  58.760  1.00  0.00           N
ATOM   3494  HN  MET A 871      67.370  37.660  57.980  1.00  0.00           H
ATOM   3495  CA  MET A 871      67.800  38.750  59.680  1.00  0.00           C
ATOM   3496  HA  MET A 871      68.780  39.130  59.940  1.00  0.00           H
ATOM   3497  CB  MET A 871      66.800  39.780  59.130  1.00  0.00           C
ATOM   3498  HB1 MET A 871      66.590  40.550  59.920  1.00  0.00           H
ATOM   3499  HB2 MET A 871      65.810  39.330  58.910  1.00  0.00           H
ATOM   3500  CG  MET A 871      67.350  40.520  57.890  1.00  0.00           C
ATOM   3501  HG1 MET A 871      66.430  40.810  57.330  1.00  0.00           H
ATOM   3502  HG2 MET A 871      67.760  39.730  57.220  1.00  0.00           H
ATOM   3503  SD  MET A 871      68.470  41.990  57.980  1.00  0.00           S
ATOM   3504  CE  MET A 871      69.800  41.250  58.920  1.00  0.00           C
ATOM   3505  HE1 MET A 871      70.040  40.250  58.500  1.00  0.00           H
ATOM   3506  HE2 MET A 871      69.390  40.980  59.910  1.00  0.00           H
ATOM   3507  HE3 MET A 871      70.680  41.920  59.000  1.00  0.00           H
ATOM   3508  C   MET A 871      67.210  38.280  61.040  1.00  0.00           C
ATOM   3509  O   MET A 871      67.490  38.800  62.070  1.00  0.00           O
ATOM   3510  N   VAL A 872      66.480  37.100  61.080  1.00  0.00           N
ATOM   3511  HN  VAL A 872      66.260  36.570  60.270  1.00  0.00           H
ATOM   3512  CA  VAL A 872      66.260  36.220  62.300  1.00  0.00           C
ATOM   3513  HA  VAL A 872      65.770  36.820  63.060  1.00  0.00           H
ATOM   3514  CB  VAL A 872      65.370  35.020  61.950  1.00  0.00           C
ATOM   3515  HB  VAL A 872      65.720  34.510  61.010  1.00  0.00           H
ATOM   3516  CG1 VAL A 872      65.320  33.960  63.070  1.00  0.00           C
ATOM   3517 HG11 VAL A 872      64.510  33.210  62.910  1.00  0.00           H
ATOM   3518 HG12 VAL A 872      65.000  34.420  64.040  1.00  0.00           H
ATOM   3519 HG13 VAL A 872      66.350  33.530  63.080  1.00  0.00           H
ATOM   3520  CG2 VAL A 872      63.960  35.470  61.570  1.00  0.00           C
ATOM   3521 HG21 VAL A 872      63.490  34.850  60.780  1.00  0.00           H
ATOM   3522 HG22 VAL A 872      63.800  36.520  61.220  1.00  0.00           H
ATOM   3523 HG23 VAL A 872      63.380  35.240  62.480  1.00  0.00           H
ATOM   3524  C   VAL A 872      67.600  35.910  62.900  1.00  0.00           C
ATOM   3525  O   VAL A 872      67.800  36.040  64.130  1.00  0.00           O
ATOM   3526  N   THR A 873      68.490  35.360  62.090  1.00  0.00           N
ATOM   3527  HN  THR A 873      68.150  35.200  61.160  1.00  0.00           H
ATOM   3528  CA  THR A 873      69.820  34.840  62.520  1.00  0.00           C
ATOM   3529  HA  THR A 873      69.650  34.150  63.330  1.00  0.00           H
ATOM   3530  CB  THR A 873      70.570  34.090  61.410  1.00  0.00           C
ATOM   3531  HB  THR A 873      70.880  34.810  60.630  1.00  0.00           H
ATOM   3532  OG1 THR A 873      69.740  33.130  60.880  1.00  0.00           O
ATOM   3533  HG1 THR A 873      69.020  33.600  60.460  1.00  0.00           H
ATOM   3534  CG2 THR A 873      71.840  33.440  62.010  1.00  0.00           C
ATOM   3535 HG21 THR A 873      72.210  32.690  61.270  1.00  0.00           H
ATOM   3536 HG22 THR A 873      71.560  32.800  62.880  1.00  0.00           H
ATOM   3537 HG23 THR A 873      72.710  34.090  62.170  1.00  0.00           H
ATOM   3538  C   THR A 873      70.710  35.930  63.070  1.00  0.00           C
ATOM   3539  O   THR A 873      71.250  35.860  64.170  1.00  0.00           O
ATOM   3540  N   ILE A 874      70.700  37.060  62.360  1.00  0.00           N
ATOM   3541  HN  ILE A 874      70.150  37.130  61.530  1.00  0.00           H
ATOM   3542  CA  ILE A 874      71.440  38.210  62.850  1.00  0.00           C
ATOM   3543  HA  ILE A 874      72.410  37.860  63.160  1.00  0.00           H
ATOM   3544  CB  ILE A 874      71.730  39.260  61.780  1.00  0.00           C
ATOM   3545  HB  ILE A 874      70.740  39.440  61.330  1.00  0.00           H
ATOM   3546  CG2 ILE A 874      72.340  40.560  62.280  1.00  0.00           C
ATOM   3547 HG21 ILE A 874      72.380  41.330  61.480  1.00  0.00           H
ATOM   3548 HG22 ILE A 874      73.270  40.440  62.880  1.00  0.00           H
ATOM   3549 HG23 ILE A 874      71.560  41.010  62.950  1.00  0.00           H
ATOM   3550  CG1 ILE A 874      72.570  38.660  60.570  1.00  0.00           C
ATOM   3551 HG11 ILE A 874      72.480  39.230  59.640  1.00  0.00           H
ATOM   3552 HG12 ILE A 874      72.090  37.660  60.460  1.00  0.00           H
ATOM   3553  CD  ILE A 874      73.960  38.510  60.890  1.00  0.00           C
ATOM   3554  HD1 ILE A 874      74.420  37.990  60.020  1.00  0.00           H
ATOM   3555  HD2 ILE A 874      74.020  37.760  61.710  1.00  0.00           H
ATOM   3556  HD3 ILE A 874      74.550  39.420  61.140  1.00  0.00           H
ATOM   3557  C   ILE A 874      70.940  38.710  64.240  1.00  0.00           C
ATOM   3558  O   ILE A 874      71.730  38.870  65.150  1.00  0.00           O
ATOM   3559  N   ASP A 875      69.570  38.860  64.470  1.00  0.00           N
ATOM   3560  HN  ASP A 875      68.900  38.780  63.740  1.00  0.00           H
ATOM   3561  CA  ASP A 875      69.010  39.080  65.830  1.00  0.00           C
ATOM   3562  HA  ASP A 875      69.390  40.000  66.280  1.00  0.00           H
ATOM   3563  CB  ASP A 875      67.400  39.110  65.600  1.00  0.00           C
ATOM   3564  HB1 ASP A 875      67.030  38.230  65.020  1.00  0.00           H
ATOM   3565  HB2 ASP A 875      67.110  39.980  64.980  1.00  0.00           H
ATOM   3566  CG  ASP A 875      66.670  39.140  66.910  1.00  0.00           C
ATOM   3567  OD1 ASP A 875      66.610  40.250  67.500  1.00  0.00           O
ATOM   3568  OD2 ASP A 875      66.130  38.170  67.390  1.00  0.00           O
ATOM   3569  C   ASP A 875      69.360  38.060  66.880  1.00  0.00           C
ATOM   3570  O   ASP A 875      69.670  38.460  67.990  1.00  0.00           O
ATOM   3571  N   TYR A 876      69.380  36.740  66.660  1.00  0.00           N
ATOM   3572  HN  TYR A 876      69.160  36.320  65.790  1.00  0.00           H
ATOM   3573  CA  TYR A 876      69.770  35.840  67.710  1.00  0.00           C
ATOM   3574  HA  TYR A 876      69.290  36.150  68.630  1.00  0.00           H
ATOM   3575  CB  TYR A 876      69.570  34.340  67.100  1.00  0.00           C
ATOM   3576  HB1 TYR A 876      70.370  34.200  66.350  1.00  0.00           H
ATOM   3577  HB2 TYR A 876      68.500  34.080  66.940  1.00  0.00           H
ATOM   3578  CG  TYR A 876      69.800  33.390  68.270  1.00  0.00           C
ATOM   3579  CD1 TYR A 876      70.890  32.450  68.260  1.00  0.00           C
ATOM   3580  HD1 TYR A 876      71.650  32.540  67.490  1.00  0.00           H
ATOM   3581  CE1 TYR A 876      71.190  31.700  69.360  1.00  0.00           C
ATOM   3582  HE1 TYR A 876      72.080  31.110  69.420  1.00  0.00           H
ATOM   3583  CZ  TYR A 876      70.280  31.650  70.450  1.00  0.00           C
ATOM   3584  OH  TYR A 876      70.470  30.800  71.590  1.00  0.00           O
ATOM   3585  HH  TYR A 876      71.400  30.530  71.530  1.00  0.00           H
ATOM   3586  CD2 TYR A 876      68.930  33.310  69.390  1.00  0.00           C
ATOM   3587  HD2 TYR A 876      68.080  33.980  69.420  1.00  0.00           H
ATOM   3588  CE2 TYR A 876      69.160  32.390  70.470  1.00  0.00           C
ATOM   3589  HE2 TYR A 876      68.400  32.340  71.240  1.00  0.00           H
ATOM   3590  C   TYR A 876      71.290  36.010  68.010  1.00  0.00           C
ATOM   3591  O   TYR A 876      71.660  36.130  69.140  1.00  0.00           O
ATOM   3592  N   LEU A 877      72.190  36.160  66.990  1.00  0.00           N
ATOM   3593  HN  LEU A 877      71.810  35.970  66.080  1.00  0.00           H
ATOM   3594  CA  LEU A 877      73.630  36.340  67.140  1.00  0.00           C
ATOM   3595  HA  LEU A 877      74.030  35.560  67.770  1.00  0.00           H
ATOM   3596  CB  LEU A 877      74.260  36.390  65.720  1.00  0.00           C
ATOM   3597  HB1 LEU A 877      73.860  37.280  65.200  1.00  0.00           H
ATOM   3598  HB2 LEU A 877      74.030  35.460  65.170  1.00  0.00           H
ATOM   3599  CG  LEU A 877      75.790  36.380  65.740  1.00  0.00           C
ATOM   3600  HG  LEU A 877      76.200  37.270  66.270  1.00  0.00           H
ATOM   3601  CD1 LEU A 877      76.330  35.090  66.340  1.00  0.00           C
ATOM   3602 HD11 LEU A 877      75.730  34.250  65.910  1.00  0.00           H
ATOM   3603 HD12 LEU A 877      76.050  35.190  67.410  1.00  0.00           H
ATOM   3604 HD13 LEU A 877      77.390  34.890  66.110  1.00  0.00           H
ATOM   3605  CD2 LEU A 877      76.280  36.400  64.250  1.00  0.00           C
ATOM   3606 HD21 LEU A 877      77.360  36.100  64.240  1.00  0.00           H
ATOM   3607 HD22 LEU A 877      76.200  37.370  63.720  1.00  0.00           H
ATOM   3608 HD23 LEU A 877      75.810  35.610  63.620  1.00  0.00           H
ATOM   3609  C   LEU A 877      74.020  37.600  68.000  1.00  0.00           C
ATOM   3610  O   LEU A 877      74.840  37.540  68.890  1.00  0.00           O
ATOM   3611  N   VAL A 878      73.280  38.730  67.720  1.00  0.00           N
ATOM   3612  HN  VAL A 878      72.660  38.840  66.940  1.00  0.00           H
ATOM   3613  CA  VAL A 878      73.310  39.880  68.600  1.00  0.00           C
ATOM   3614  HA  VAL A 878      74.300  40.310  68.610  1.00  0.00           H
ATOM   3615  CB  VAL A 878      72.500  41.010  68.040  1.00  0.00           C
ATOM   3616  HB  VAL A 878      71.610  40.510  67.610  1.00  0.00           H
ATOM   3617  CG1 VAL A 878      72.110  42.250  68.980  1.00  0.00           C
ATOM   3618 HG11 VAL A 878      71.300  42.810  68.470  1.00  0.00           H
ATOM   3619 HG12 VAL A 878      73.040  42.840  69.070  1.00  0.00           H
ATOM   3620 HG13 VAL A 878      71.760  41.880  69.970  1.00  0.00           H
ATOM   3621  CG2 VAL A 878      73.370  41.720  66.870  1.00  0.00           C
ATOM   3622 HG21 VAL A 878      72.770  42.530  66.410  1.00  0.00           H
ATOM   3623 HG22 VAL A 878      73.490  40.930  66.100  1.00  0.00           H
ATOM   3624 HG23 VAL A 878      74.350  42.160  67.140  1.00  0.00           H
ATOM   3625  C   VAL A 878      72.950  39.740  70.150  1.00  0.00           C
ATOM   3626  O   VAL A 878      73.490  40.470  70.980  1.00  0.00           O
ATOM   3627  N   GLY A 879      71.980  38.860  70.480  1.00  0.00           N
ATOM   3628  HN  GLY A 879      71.510  38.290  69.810  1.00  0.00           H
ATOM   3629  CA  GLY A 879      71.710  38.580  71.860  1.00  0.00           C
ATOM   3630  HA1 GLY A 879      72.500  38.920  72.510  1.00  0.00           H
ATOM   3631  HA2 GLY A 879      71.380  37.570  72.040  1.00  0.00           H
ATOM   3632  C   GLY A 879      70.500  39.430  72.310  1.00  0.00           C
ATOM   3633  O   GLY A 879      69.490  38.900  72.830  1.00  0.00           O
ATOM   3634  N   VAL A 880      70.550  40.740  72.170  1.00  0.00           N
ATOM   3635  HN  VAL A 880      71.220  41.070  71.520  1.00  0.00           H
ATOM   3636  CA  VAL A 880      69.550  41.680  72.670  1.00  0.00           C
ATOM   3637  HA  VAL A 880      69.420  41.330  73.680  1.00  0.00           H
ATOM   3638  CB  VAL A 880      70.030  43.110  72.720  1.00  0.00           C
ATOM   3639  HB  VAL A 880      70.250  43.460  71.690  1.00  0.00           H
ATOM   3640  CG1 VAL A 880      69.110  43.980  73.580  1.00  0.00           C
ATOM   3641 HG11 VAL A 880      68.740  43.510  74.510  1.00  0.00           H
ATOM   3642 HG12 VAL A 880      68.210  44.230  72.970  1.00  0.00           H
ATOM   3643 HG13 VAL A 880      69.650  44.880  73.960  1.00  0.00           H
ATOM   3644  CG2 VAL A 880      71.430  43.110  73.450  1.00  0.00           C
ATOM   3645 HG21 VAL A 880      71.820  44.120  73.710  1.00  0.00           H
ATOM   3646 HG22 VAL A 880      72.160  42.560  72.830  1.00  0.00           H
ATOM   3647 HG23 VAL A 880      71.410  42.580  74.420  1.00  0.00           H
ATOM   3648  C   VAL A 880      68.250  41.520  71.810  1.00  0.00           C
ATOM   3649  O   VAL A 880      68.340  41.750  70.620  1.00  0.00           O
ATOM   3650  N   PRO A 881      67.020  41.110  72.280  1.00  0.00           N
ATOM   3651  CD  PRO A 881      66.770  40.670  73.600  1.00  0.00           C
ATOM   3652  HD1 PRO A 881      66.660  41.540  74.290  1.00  0.00           H
ATOM   3653  HD2 PRO A 881      67.550  39.940  73.910  1.00  0.00           H
ATOM   3654  CA  PRO A 881      66.150  40.480  71.290  1.00  0.00           C
ATOM   3655  HA  PRO A 881      66.760  39.990  70.540  1.00  0.00           H
ATOM   3656  CB  PRO A 881      65.370  39.450  72.070  1.00  0.00           C
ATOM   3657  HB1 PRO A 881      65.830  38.440  72.030  1.00  0.00           H
ATOM   3658  HB2 PRO A 881      64.320  39.450  71.730  1.00  0.00           H
ATOM   3659  CG  PRO A 881      65.440  39.960  73.480  1.00  0.00           C
ATOM   3660  HG1 PRO A 881      64.600  40.670  73.560  1.00  0.00           H
ATOM   3661  HG2 PRO A 881      65.280  39.100  74.170  1.00  0.00           H
ATOM   3662  C   PRO A 881      65.240  41.610  70.680  1.00  0.00           C
ATOM   3663  O   PRO A 881      64.680  42.460  71.350  1.00  0.00           O
ATOM   3664  N   SER A 882      65.200  41.770  69.330  1.00  0.00           N
ATOM   3665  HN  SER A 882      65.850  41.170  68.860  1.00  0.00           H
ATOM   3666  CA  SER A 882      64.120  42.530  68.610  1.00  0.00           C
ATOM   3667  HA  SER A 882      64.170  43.520  69.050  1.00  0.00           H
ATOM   3668  CB  SER A 882      64.230  42.630  67.070  1.00  0.00           C
ATOM   3669  HB1 SER A 882      65.100  43.300  66.910  1.00  0.00           H
ATOM   3670  HB2 SER A 882      63.380  43.140  66.580  1.00  0.00           H
ATOM   3671  OG  SER A 882      64.390  41.350  66.480  1.00  0.00           O
ATOM   3672  HG1 SER A 882      65.080  40.860  66.930  1.00  0.00           H
ATOM   3673  C   SER A 882      62.700  41.990  68.930  1.00  0.00           C
ATOM   3674  O   SER A 882      62.520  40.760  69.010  1.00  0.00           O
ATOM   3675  N   PRO A 883      61.700  42.900  69.080  1.00  0.00           N
ATOM   3676  CD  PRO A 883      61.860  44.250  69.410  1.00  0.00           C
ATOM   3677  HD1 PRO A 883      62.310  44.770  68.530  1.00  0.00           H
ATOM   3678  HD2 PRO A 883      62.490  44.400  70.320  1.00  0.00           H
ATOM   3679  CA  PRO A 883      60.240  42.510  69.040  1.00  0.00           C
ATOM   3680  HA  PRO A 883      60.100  42.100  70.040  1.00  0.00           H
ATOM   3681  CB  PRO A 883      59.460  43.830  69.070  1.00  0.00           C
ATOM   3682  HB1 PRO A 883      58.460  43.730  69.560  1.00  0.00           H
ATOM   3683  HB2 PRO A 883      59.350  44.170  68.010  1.00  0.00           H
ATOM   3684  CG  PRO A 883      60.440  44.720  69.850  1.00  0.00           C
ATOM   3685  HG1 PRO A 883      60.330  45.790  69.570  1.00  0.00           H
ATOM   3686  HG2 PRO A 883      60.380  44.480  70.930  1.00  0.00           H
ATOM   3687  C   PRO A 883      59.840  41.460  68.030  1.00  0.00           C
ATOM   3688  O   PRO A 883      60.060  41.690  66.830  1.00  0.00           O
ATOM   3689  N   LYS A 884      59.120  40.360  68.420  1.00  0.00           N
ATOM   3690  HN  LYS A 884      58.730  40.390  69.350  1.00  0.00           H
ATOM   3691  CA  LYS A 884      58.830  39.270  67.500  1.00  0.00           C
ATOM   3692  HA  LYS A 884      59.370  39.400  66.570  1.00  0.00           H
ATOM   3693  CB  LYS A 884      59.230  37.890  67.980  1.00  0.00           C
ATOM   3694  HB1 LYS A 884      59.110  37.110  67.210  1.00  0.00           H
ATOM   3695  HB2 LYS A 884      58.580  37.660  68.870  1.00  0.00           H
ATOM   3696  CG  LYS A 884      60.710  37.800  68.520  1.00  0.00           C
ATOM   3697  HG1 LYS A 884      60.890  36.820  69.020  1.00  0.00           H
ATOM   3698  HG2 LYS A 884      60.990  38.530  69.310  1.00  0.00           H
ATOM   3699  CD  LYS A 884      61.740  38.130  67.430  1.00  0.00           C
ATOM   3700  HD1 LYS A 884      61.630  39.220  67.230  1.00  0.00           H
ATOM   3701  HD2 LYS A 884      61.400  37.640  66.490  1.00  0.00           H
ATOM   3702  CE  LYS A 884      63.180  37.730  67.670  1.00  0.00           C
ATOM   3703  HE1 LYS A 884      63.770  37.930  66.740  1.00  0.00           H
ATOM   3704  HE2 LYS A 884      63.300  36.640  67.870  1.00  0.00           H
ATOM   3705  NZ  LYS A 884      63.780  38.430  68.800  1.00  0.00           N
ATOM   3706  HZ1 LYS A 884      63.550  39.450  68.830  1.00  0.00           H
ATOM   3707  HZ2 LYS A 884      64.800  38.280  68.790  1.00  0.00           H
ATOM   3708  HZ3 LYS A 884      63.370  38.060  69.670  1.00  0.00           H
ATOM   3709  C   LYS A 884      57.340  39.280  67.210  1.00  0.00           C
ATOM   3710  O   LYS A 884      56.610  39.900  68.000  1.00  0.00           O
ATOM   3711  N   LEU A 885      56.840  38.660  66.110  1.00  0.00           N
ATOM   3712  HN  LEU A 885      57.470  38.290  65.440  1.00  0.00           H
ATOM   3713  CA  LEU A 885      55.480  38.470  65.680  1.00  0.00           C
ATOM   3714  HA  LEU A 885      54.910  39.390  65.620  1.00  0.00           H
ATOM   3715  CB  LEU A 885      55.490  37.810  64.240  1.00  0.00           C
ATOM   3716  HB1 LEU A 885      56.110  36.890  64.260  1.00  0.00           H
ATOM   3717  HB2 LEU A 885      55.960  38.490  63.490  1.00  0.00           H
ATOM   3718  CG  LEU A 885      54.180  37.310  63.630  1.00  0.00           C
ATOM   3719  HG  LEU A 885      53.760  36.660  64.430  1.00  0.00           H
ATOM   3720  CD1 LEU A 885      53.210  38.420  63.190  1.00  0.00           C
ATOM   3721 HD11 LEU A 885      52.240  37.990  62.830  1.00  0.00           H
ATOM   3722 HD12 LEU A 885      53.660  38.970  62.340  1.00  0.00           H
ATOM   3723 HD13 LEU A 885      53.100  39.190  63.980  1.00  0.00           H
ATOM   3724  CD2 LEU A 885      54.440  36.460  62.400  1.00  0.00           C
ATOM   3725 HD21 LEU A 885      53.470  36.110  61.970  1.00  0.00           H
ATOM   3726 HD22 LEU A 885      55.080  35.560  62.590  1.00  0.00           H
ATOM   3727 HD23 LEU A 885      55.060  37.070  61.710  1.00  0.00           H
ATOM   3728  C   LEU A 885      54.750  37.620  66.730  1.00  0.00           C
ATOM   3729  O   LEU A 885      55.300  36.640  67.220  1.00  0.00           O
ATOM   3730  N   HSD A 886      53.520  37.920  67.080  1.00  0.00           N
ATOM   3731  HN  HSD A 886      53.120  38.820  66.870  1.00  0.00           H
ATOM   3732  CA  HSD A 886      52.750  37.120  67.990  1.00  0.00           C
ATOM   3733  HA  HSD A 886      53.300  36.230  68.260  1.00  0.00           H
ATOM   3734  CB  HSD A 886      52.420  37.830  69.290  1.00  0.00           C
ATOM   3735  HB1 HSD A 886      51.680  38.650  69.140  1.00  0.00           H
ATOM   3736  HB2 HSD A 886      53.360  38.130  69.780  1.00  0.00           H
ATOM   3737  ND1 HSD A 886      52.310  35.690  70.870  1.00  0.00           N
ATOM   3738  HD1 HSD A 886      53.150  35.180  70.650  1.00  0.00           H
ATOM   3739  CG  HSD A 886      51.750  36.860  70.270  1.00  0.00           C
ATOM   3740  CE1 HSD A 886      51.440  35.240  71.820  1.00  0.00           C
ATOM   3741  HE1 HSD A 886      51.650  34.380  72.440  1.00  0.00           H
ATOM   3742  NE2 HSD A 886      50.340  35.990  71.860  1.00  0.00           N
ATOM   3743  CD2 HSD A 886      50.570  37.010  70.900  1.00  0.00           C
ATOM   3744  HD2 HSD A 886      49.820  37.790  70.820  1.00  0.00           H
ATOM   3745  C   HSD A 886      51.500  36.650  67.280  1.00  0.00           C
ATOM   3746  O   HSD A 886      50.680  37.380  66.730  1.00  0.00           O
ATOM   3747  N   VAL A 887      51.330  35.340  67.220  1.00  0.00           N
ATOM   3748  HN  VAL A 887      52.030  34.730  67.580  1.00  0.00           H
ATOM   3749  CA  VAL A 887      50.370  34.720  66.270  1.00  0.00           C
ATOM   3750  HA  VAL A 887      49.940  35.520  65.690  1.00  0.00           H
ATOM   3751  CB  VAL A 887      51.100  33.760  65.350  1.00  0.00           C
ATOM   3752  HB  VAL A 887      51.640  32.890  65.800  1.00  0.00           H
ATOM   3753  CG1 VAL A 887      50.050  33.140  64.370  1.00  0.00           C
ATOM   3754 HG11 VAL A 887      50.540  32.680  63.480  1.00  0.00           H
ATOM   3755 HG12 VAL A 887      49.330  33.880  63.980  1.00  0.00           H
ATOM   3756 HG13 VAL A 887      49.400  32.410  64.900  1.00  0.00           H
ATOM   3757  CG2 VAL A 887      52.110  34.640  64.560  1.00  0.00           C
ATOM   3758 HG21 VAL A 887      52.270  34.220  63.540  1.00  0.00           H
ATOM   3759 HG22 VAL A 887      53.060  34.520  65.130  1.00  0.00           H
ATOM   3760 HG23 VAL A 887      51.770  35.690  64.430  1.00  0.00           H
ATOM   3761  C   VAL A 887      49.340  33.910  67.100  1.00  0.00           C
ATOM   3762  O   VAL A 887      49.750  33.180  68.040  1.00  0.00           O
ATOM   3763  N   PRO A 888      48.010  33.980  66.860  1.00  0.00           N
ATOM   3764  CD  PRO A 888      47.410  35.040  66.040  1.00  0.00           C
ATOM   3765  HD1 PRO A 888      47.740  34.950  64.980  1.00  0.00           H
ATOM   3766  HD2 PRO A 888      47.700  36.000  66.510  1.00  0.00           H
ATOM   3767  CA  PRO A 888      47.010  33.000  67.320  1.00  0.00           C
ATOM   3768  HA  PRO A 888      46.650  33.300  68.290  1.00  0.00           H
ATOM   3769  CB  PRO A 888      45.890  33.280  66.340  1.00  0.00           C
ATOM   3770  HB1 PRO A 888      44.940  32.970  66.840  1.00  0.00           H
ATOM   3771  HB2 PRO A 888      46.130  32.930  65.310  1.00  0.00           H
ATOM   3772  CG  PRO A 888      45.910  34.810  66.170  1.00  0.00           C
ATOM   3773  HG1 PRO A 888      45.490  35.210  65.210  1.00  0.00           H
ATOM   3774  HG2 PRO A 888      45.560  35.440  67.020  1.00  0.00           H
ATOM   3775  C   PRO A 888      47.390  31.520  67.480  1.00  0.00           C
ATOM   3776  O   PRO A 888      48.080  31.100  66.550  1.00  0.00           O
ATOM   3777  N   GLU A 889      47.030  30.820  68.530  1.00  0.00           N
ATOM   3778  HN  GLU A 889      46.530  31.160  69.320  1.00  0.00           H
ATOM   3779  CA  GLU A 889      47.400  29.360  68.610  1.00  0.00           C
ATOM   3780  HA  GLU A 889      47.910  28.980  67.740  1.00  0.00           H
ATOM   3781  CB  GLU A 889      48.350  29.110  69.830  1.00  0.00           C
ATOM   3782  HB1 GLU A 889      48.660  28.050  69.800  1.00  0.00           H
ATOM   3783  HB2 GLU A 889      47.760  29.280  70.750  1.00  0.00           H
ATOM   3784  CG  GLU A 889      49.610  30.030  69.890  1.00  0.00           C
ATOM   3785  HG1 GLU A 889      49.340  31.100  69.910  1.00  0.00           H
ATOM   3786  HG2 GLU A 889      50.200  29.910  68.960  1.00  0.00           H
ATOM   3787  CD  GLU A 889      50.450  29.770  71.150  1.00  0.00           C
ATOM   3788  OE1 GLU A 889      51.710  29.930  71.110  1.00  0.00           O
ATOM   3789  OE2 GLU A 889      49.880  29.480  72.220  1.00  0.00           O
ATOM   3790  C   GLU A 889      46.170  28.500  68.770  1.00  0.00           C
ATOM   3791  O   GLU A 889      46.220  27.320  69.100  1.00  0.00           O
ATOM   3792  N   LYS A 890      45.010  29.200  68.550  1.00  0.00           N
ATOM   3793  HN  LYS A 890      45.010  30.140  68.230  1.00  0.00           H
ATOM   3794  CA  LYS A 890      43.710  28.630  68.670  1.00  0.00           C
ATOM   3795  HA  LYS A 890      43.790  27.590  68.430  1.00  0.00           H
ATOM   3796  CB  LYS A 890      43.130  28.490  70.170  1.00  0.00           C
ATOM   3797  HB1 LYS A 890      43.800  27.820  70.770  1.00  0.00           H
ATOM   3798  HB2 LYS A 890      42.200  27.900  70.020  1.00  0.00           H
ATOM   3799  CG  LYS A 890      42.790  29.760  70.920  1.00  0.00           C
ATOM   3800  HG1 LYS A 890      41.940  30.220  70.350  1.00  0.00           H
ATOM   3801  HG2 LYS A 890      43.710  30.360  70.810  1.00  0.00           H
ATOM   3802  CD  LYS A 890      42.290  29.540  72.390  1.00  0.00           C
ATOM   3803  HD1 LYS A 890      43.180  29.320  73.020  1.00  0.00           H
ATOM   3804  HD2 LYS A 890      41.590  28.680  72.440  1.00  0.00           H
ATOM   3805  CE  LYS A 890      41.770  30.790  73.100  1.00  0.00           C
ATOM   3806  HE1 LYS A 890      41.020  31.420  72.560  1.00  0.00           H
ATOM   3807  HE2 LYS A 890      42.660  31.430  73.260  1.00  0.00           H
ATOM   3808  NZ  LYS A 890      41.250  30.440  74.480  1.00  0.00           N
ATOM   3809  HZ1 LYS A 890      41.040  31.300  75.020  1.00  0.00           H
ATOM   3810  HZ2 LYS A 890      42.040  29.940  74.960  1.00  0.00           H
ATOM   3811  HZ3 LYS A 890      40.470  29.770  74.500  1.00  0.00           H
ATOM   3812  C   LYS A 890      42.710  29.390  67.800  1.00  0.00           C
ATOM   3813  O   LYS A 890      42.810  30.550  67.540  1.00  0.00           O
ATOM   3814  N   PHE A 891      41.750  28.620  67.290  1.00  0.00           N
ATOM   3815  HN  PHE A 891      41.880  27.630  67.380  1.00  0.00           H
ATOM   3816  CA  PHE A 891      40.570  29.110  66.580  1.00  0.00           C
ATOM   3817  HA  PHE A 891      40.830  29.690  65.700  1.00  0.00           H
ATOM   3818  CB  PHE A 891      39.740  27.860  66.030  1.00  0.00           C
ATOM   3819  HB1 PHE A 891      39.580  27.150  66.870  1.00  0.00           H
ATOM   3820  HB2 PHE A 891      40.440  27.310  65.380  1.00  0.00           H
ATOM   3821  CG  PHE A 891      38.400  28.060  65.240  1.00  0.00           C
ATOM   3822  CD1 PHE A 891      37.310  28.550  65.960  1.00  0.00           C
ATOM   3823  HD1 PHE A 891      37.360  28.650  67.030  1.00  0.00           H
ATOM   3824  CE1 PHE A 891      36.070  28.740  65.170  1.00  0.00           C
ATOM   3825  HE1 PHE A 891      35.270  29.240  65.690  1.00  0.00           H
ATOM   3826  CZ  PHE A 891      35.990  28.540  63.790  1.00  0.00           C
ATOM   3827  HZ  PHE A 891      35.080  28.710  63.230  1.00  0.00           H
ATOM   3828  CD2 PHE A 891      38.350  27.730  63.870  1.00  0.00           C
ATOM   3829  HD2 PHE A 891      39.170  27.270  63.340  1.00  0.00           H
ATOM   3830  CE2 PHE A 891      37.120  27.930  63.170  1.00  0.00           C
ATOM   3831  HE2 PHE A 891      36.990  27.740  62.110  1.00  0.00           H
ATOM   3832  C   PHE A 891      39.740  30.000  67.460  1.00  0.00           C
ATOM   3833  O   PHE A 891      39.300  31.050  67.000  1.00  0.00           O
ATOM   3834  N   GLU A 892      39.540  29.670  68.690  1.00  0.00           N
ATOM   3835  HN  GLU A 892      39.850  28.770  68.970  1.00  0.00           H
ATOM   3836  CA  GLU A 892      38.750  30.330  69.680  1.00  0.00           C
ATOM   3837  HA  GLU A 892      37.730  30.190  69.390  1.00  0.00           H
ATOM   3838  CB  GLU A 892      38.780  29.540  71.040  1.00  0.00           C
ATOM   3839  HB1 GLU A 892      39.830  29.210  71.240  1.00  0.00           H
ATOM   3840  HB2 GLU A 892      38.300  28.540  70.910  1.00  0.00           H
ATOM   3841  CG  GLU A 892      38.130  30.240  72.230  1.00  0.00           C
ATOM   3842  HG1 GLU A 892      37.190  30.670  71.850  1.00  0.00           H
ATOM   3843  HG2 GLU A 892      38.720  31.130  72.570  1.00  0.00           H
ATOM   3844  CD  GLU A 892      37.890  29.270  73.280  1.00  0.00           C
ATOM   3845  OE1 GLU A 892      38.660  29.310  74.260  1.00  0.00           O
ATOM   3846  OE2 GLU A 892      36.850  28.500  73.160  1.00  0.00           O
ATOM   3847  C   GLU A 892      39.030  31.850  69.840  1.00  0.00           C
ATOM   3848  O   GLU A 892      40.210  32.190  70.070  1.00  0.00           O
ATOM   3849  N   PRO A 893      38.040  32.750  69.670  1.00  0.00           N
ATOM   3850  CD  PRO A 893      36.710  32.500  69.070  1.00  0.00           C
ATOM   3851  HD1 PRO A 893      36.070  32.000  69.830  1.00  0.00           H
ATOM   3852  HD2 PRO A 893      36.890  32.000  68.100  1.00  0.00           H
ATOM   3853  CA  PRO A 893      38.110  34.190  70.110  1.00  0.00           C
ATOM   3854  HA  PRO A 893      38.900  34.670  69.540  1.00  0.00           H
ATOM   3855  CB  PRO A 893      36.640  34.760  69.860  1.00  0.00           C
ATOM   3856  HB1 PRO A 893      36.670  35.860  69.710  1.00  0.00           H
ATOM   3857  HB2 PRO A 893      35.870  34.580  70.640  1.00  0.00           H
ATOM   3858  CG  PRO A 893      36.120  33.900  68.760  1.00  0.00           C
ATOM   3859  HG1 PRO A 893      35.010  33.870  68.830  1.00  0.00           H
ATOM   3860  HG2 PRO A 893      36.320  34.300  67.730  1.00  0.00           H
ATOM   3861  C   PRO A 893      38.510  34.370  71.530  1.00  0.00           C
ATOM   3862  O   PRO A 893      38.250  33.600  72.440  1.00  0.00           O
ATOM   3863  N   THR A 894      39.530  35.240  71.710  1.00  0.00           N
ATOM   3864  HN  THR A 894      40.020  35.730  70.990  1.00  0.00           H
ATOM   3865  CA  THR A 894      40.240  35.330  72.910  1.00  0.00           C
ATOM   3866  HA  THR A 894      40.570  34.340  73.140  1.00  0.00           H
ATOM   3867  CB  THR A 894      41.520  36.170  72.880  1.00  0.00           C
ATOM   3868  HB  THR A 894      41.600  36.900  73.720  1.00  0.00           H
ATOM   3869  OG1 THR A 894      41.780  36.810  71.630  1.00  0.00           O
ATOM   3870  HG1 THR A 894      42.280  37.630  71.770  1.00  0.00           H
ATOM   3871  CG2 THR A 894      42.700  35.180  73.160  1.00  0.00           C
ATOM   3872 HG21 THR A 894      42.790  34.870  74.220  1.00  0.00           H
ATOM   3873 HG22 THR A 894      43.680  35.680  72.970  1.00  0.00           H
ATOM   3874 HG23 THR A 894      42.570  34.310  72.460  1.00  0.00           H
ATOM   3875  C   THR A 894      39.350  35.830  74.070  1.00  0.00           C
ATOM   3876  O   THR A 894      39.350  35.210  75.120  1.00  0.00           O
ATOM   3877  N   HSD A 895      38.560  36.900  73.760  1.00  0.00           N
ATOM   3878  HN  HSD A 895      38.620  37.350  72.870  1.00  0.00           H
ATOM   3879  CA  HSD A 895      37.530  37.300  74.640  1.00  0.00           C
ATOM   3880  HA  HSD A 895      37.940  37.810  75.500  1.00  0.00           H
ATOM   3881  CB  HSD A 895      36.600  38.360  73.950  1.00  0.00           C
ATOM   3882  HB1 HSD A 895      36.010  37.970  73.090  1.00  0.00           H
ATOM   3883  HB2 HSD A 895      37.180  39.240  73.590  1.00  0.00           H
ATOM   3884  ND1 HSD A 895      36.420  39.770  76.050  1.00  0.00           N
ATOM   3885  HD1 HSD A 895      37.300  40.230  76.040  1.00  0.00           H
ATOM   3886  CG  HSD A 895      35.800  39.040  75.040  1.00  0.00           C
ATOM   3887  CE1 HSD A 895      35.390  40.310  76.780  1.00  0.00           C
ATOM   3888  HE1 HSD A 895      35.490  40.950  77.650  1.00  0.00           H
ATOM   3889  NE2 HSD A 895      34.170  39.930  76.320  1.00  0.00           N
ATOM   3890  CD2 HSD A 895      34.480  39.150  75.230  1.00  0.00           C
ATOM   3891  HD2 HSD A 895      33.710  38.910  74.510  1.00  0.00           H
ATOM   3892  C   HSD A 895      36.540  36.080  75.090  1.00  0.00           C
ATOM   3893  O   HSD A 895      36.080  35.420  74.160  1.00  0.00           O
ATOM   3894  N   PRO A 896      36.380  35.760  76.300  1.00  0.00           N
ATOM   3895  CD  PRO A 896      36.860  36.490  77.480  1.00  0.00           C
ATOM   3896  HD1 PRO A 896      36.340  37.460  77.510  1.00  0.00           H
ATOM   3897  HD2 PRO A 896      37.970  36.660  77.470  1.00  0.00           H
ATOM   3898  CA  PRO A 896      35.770  34.510  76.710  1.00  0.00           C
ATOM   3899  HA  PRO A 896      36.040  33.660  76.090  1.00  0.00           H
ATOM   3900  CB  PRO A 896      36.330  34.250  78.130  1.00  0.00           C
ATOM   3901  HB1 PRO A 896      37.320  33.760  78.080  1.00  0.00           H
ATOM   3902  HB2 PRO A 896      35.690  33.610  78.780  1.00  0.00           H
ATOM   3903  CG  PRO A 896      36.520  35.650  78.700  1.00  0.00           C
ATOM   3904  HG1 PRO A 896      35.560  36.050  79.110  1.00  0.00           H
ATOM   3905  HG2 PRO A 896      37.330  35.700  79.460  1.00  0.00           H
ATOM   3906  C   PRO A 896      34.270  34.570  76.600  1.00  0.00           C
ATOM   3907  O   PRO A 896      33.690  33.490  76.640  1.00  0.00           O
ATOM   3908  N   GLU A 897      33.630  35.740  76.440  1.00  0.00           N
ATOM   3909  HN  GLU A 897      34.190  36.540  76.640  1.00  0.00           H
ATOM   3910  CA  GLU A 897      32.190  35.820  76.150  1.00  0.00           C
ATOM   3911  HA  GLU A 897      31.680  34.920  76.430  1.00  0.00           H
ATOM   3912  CB  GLU A 897      31.640  36.900  77.090  1.00  0.00           C
ATOM   3913  HB1 GLU A 897      30.530  36.940  77.000  1.00  0.00           H
ATOM   3914  HB2 GLU A 897      32.050  37.920  76.920  1.00  0.00           H
ATOM   3915  CG  GLU A 897      32.010  36.610  78.550  1.00  0.00           C
ATOM   3916  HG1 GLU A 897      33.020  36.930  78.870  1.00  0.00           H
ATOM   3917  HG2 GLU A 897      32.000  35.510  78.690  1.00  0.00           H
ATOM   3918  CD  GLU A 897      31.000  37.240  79.520  1.00  0.00           C
ATOM   3919  OE1 GLU A 897      31.090  38.460  79.800  1.00  0.00           O
ATOM   3920  OE2 GLU A 897      30.190  36.420  80.030  1.00  0.00           O
ATOM   3921  C   GLU A 897      31.810  36.230  74.750  1.00  0.00           C
ATOM   3922  O   GLU A 897      30.810  36.850  74.410  1.00  0.00           O
ATOM   3923  N   ARG A 898      32.700  36.020  73.720  1.00  0.00           N
ATOM   3924  HN  ARG A 898      33.570  35.530  73.780  1.00  0.00           H
ATOM   3925  CA  ARG A 898      32.390  36.250  72.370  1.00  0.00           C
ATOM   3926  HA  ARG A 898      31.840  37.170  72.230  1.00  0.00           H
ATOM   3927  CB  ARG A 898      33.600  36.280  71.510  1.00  0.00           C
ATOM   3928  HB1 ARG A 898      34.120  35.300  71.520  1.00  0.00           H
ATOM   3929  HB2 ARG A 898      34.320  37.000  71.970  1.00  0.00           H
ATOM   3930  CG  ARG A 898      33.620  36.770  70.070  1.00  0.00           C
ATOM   3931  HG1 ARG A 898      34.650  36.740  69.640  1.00  0.00           H
ATOM   3932  HG2 ARG A 898      33.250  37.820  70.080  1.00  0.00           H
ATOM   3933  CD  ARG A 898      32.780  35.930  69.110  1.00  0.00           C
ATOM   3934  HD1 ARG A 898      31.710  36.170  69.280  1.00  0.00           H
ATOM   3935  HD2 ARG A 898      32.820  34.810  69.180  1.00  0.00           H
ATOM   3936  NE  ARG A 898      33.130  36.170  67.660  1.00  0.00           N
ATOM   3937  HE  ARG A 898      33.930  36.750  67.490  1.00  0.00           H
ATOM   3938  CZ  ARG A 898      32.410  35.860  66.600  1.00  0.00           C
ATOM   3939  NH1 ARG A 898      31.390  34.990  66.520  1.00  0.00           N
ATOM   3940 HH11 ARG A 898      31.140  34.430  67.320  1.00  0.00           H
ATOM   3941 HH12 ARG A 898      31.000  34.680  65.650  1.00  0.00           H
ATOM   3942  NH2 ARG A 898      32.670  36.470  65.470  1.00  0.00           N
ATOM   3943 HH21 ARG A 898      33.460  37.080  65.490  1.00  0.00           H
ATOM   3944 HH22 ARG A 898      31.930  36.490  64.800  1.00  0.00           H
ATOM   3945  C   ARG A 898      31.420  35.150  71.830  1.00  0.00           C
ATOM   3946  O   ARG A 898      31.610  33.920  71.790  1.00  0.00           O
ATOM   3947  N   GLY A 899      30.190  35.590  71.380  1.00  0.00           N
ATOM   3948  HN  GLY A 899      29.950  36.550  71.320  1.00  0.00           H
ATOM   3949  CA  GLY A 899      29.180  34.680  70.870  1.00  0.00           C
ATOM   3950  HA1 GLY A 899      28.360  35.330  70.590  1.00  0.00           H
ATOM   3951  HA2 GLY A 899      28.970  34.020  71.700  1.00  0.00           H
ATOM   3952  C   GLY A 899      29.700  33.770  69.790  1.00  0.00           C
ATOM   3953  O   GLY A 899      30.260  34.220  68.820  1.00  0.00           O
ATOM   3954  N   TRP A 900      29.500  32.430  69.990  1.00  0.00           N
ATOM   3955  HN  TRP A 900      28.980  32.120  70.790  1.00  0.00           H
ATOM   3956  CA  TRP A 900      29.860  31.400  69.140  1.00  0.00           C
ATOM   3957  HA  TRP A 900      30.940  31.380  69.090  1.00  0.00           H
ATOM   3958  CB  TRP A 900      29.510  30.080  69.800  1.00  0.00           C
ATOM   3959  HB1 TRP A 900      28.410  30.080  69.850  1.00  0.00           H
ATOM   3960  HB2 TRP A 900      29.960  30.050  70.820  1.00  0.00           H
ATOM   3961  CG  TRP A 900      29.960  28.900  69.020  1.00  0.00           C
ATOM   3962  CD1 TRP A 900      29.230  27.870  68.460  1.00  0.00           C
ATOM   3963  HD1 TRP A 900      28.220  27.550  68.690  1.00  0.00           H
ATOM   3964  NE1 TRP A 900      30.000  27.000  67.700  1.00  0.00           N
ATOM   3965  HE1 TRP A 900      29.870  26.310  67.030  1.00  0.00           H
ATOM   3966  CE2 TRP A 900      31.310  27.360  67.830  1.00  0.00           C
ATOM   3967  CD2 TRP A 900      31.320  28.530  68.660  1.00  0.00           C
ATOM   3968  CE3 TRP A 900      32.550  29.010  69.070  1.00  0.00           C
ATOM   3969  HE3 TRP A 900      32.550  29.900  69.680  1.00  0.00           H
ATOM   3970  CZ3 TRP A 900      33.710  28.340  68.670  1.00  0.00           C
ATOM   3971  HZ3 TRP A 900      34.730  28.660  68.780  1.00  0.00           H
ATOM   3972  CZ2 TRP A 900      32.410  26.710  67.450  1.00  0.00           C
ATOM   3973  HZ2 TRP A 900      32.350  25.690  67.100  1.00  0.00           H
ATOM   3974  CH2 TRP A 900      33.630  27.150  67.950  1.00  0.00           C
ATOM   3975  HH2 TRP A 900      34.520  26.550  67.830  1.00  0.00           H
ATOM   3976  C   TRP A 900      29.300  31.520  67.690  1.00  0.00           C
ATOM   3977  O   TRP A 900      28.060  31.480  67.430  1.00  0.00           O
ATOM   3978  N   ILE A 901      30.240  31.570  66.730  1.00  0.00           N
ATOM   3979  HN  ILE A 901      31.170  31.650  67.070  1.00  0.00           H
ATOM   3980  CA  ILE A 901      30.010  31.770  65.280  1.00  0.00           C
ATOM   3981  HA  ILE A 901      30.980  31.950  64.840  1.00  0.00           H
ATOM   3982  CB  ILE A 901      29.470  30.580  64.580  1.00  0.00           C
ATOM   3983  HB  ILE A 901      28.420  30.430  64.940  1.00  0.00           H
ATOM   3984  CG2 ILE A 901      29.420  30.770  63.110  1.00  0.00           C
ATOM   3985 HG21 ILE A 901      30.290  31.380  62.810  1.00  0.00           H
ATOM   3986 HG22 ILE A 901      28.510  31.320  62.800  1.00  0.00           H
ATOM   3987 HG23 ILE A 901      29.330  29.800  62.560  1.00  0.00           H
ATOM   3988  CG1 ILE A 901      30.230  29.270  64.910  1.00  0.00           C
ATOM   3989 HG11 ILE A 901      29.830  28.460  64.270  1.00  0.00           H
ATOM   3990 HG12 ILE A 901      30.120  28.960  65.980  1.00  0.00           H
ATOM   3991  CD  ILE A 901      31.710  29.340  64.730  1.00  0.00           C
ATOM   3992  HD1 ILE A 901      32.090  30.200  65.300  1.00  0.00           H
ATOM   3993  HD2 ILE A 901      31.940  29.480  63.640  1.00  0.00           H
ATOM   3994  HD3 ILE A 901      32.350  28.460  64.990  1.00  0.00           H
ATOM   3995  C   ILE A 901      29.280  33.050  64.960  1.00  0.00           C
ATOM   3996  O   ILE A 901      29.810  34.060  64.460  1.00  0.00           O
ATOM   3997  N   ILE A 902      27.910  33.120  65.140  1.00  0.00           N
ATOM   3998  HN  ILE A 902      27.410  32.400  65.600  1.00  0.00           H
ATOM   3999  CA  ILE A 902      26.990  34.130  64.810  1.00  0.00           C
ATOM   4000  HA  ILE A 902      26.980  34.220  63.740  1.00  0.00           H
ATOM   4001  CB  ILE A 902      25.640  33.580  65.090  1.00  0.00           C
ATOM   4002  HB  ILE A 902      25.800  33.240  66.130  1.00  0.00           H
ATOM   4003  CG2 ILE A 902      24.550  34.640  64.890  1.00  0.00           C
ATOM   4004 HG21 ILE A 902      24.430  35.450  65.640  1.00  0.00           H
ATOM   4005 HG22 ILE A 902      23.600  34.090  65.040  1.00  0.00           H
ATOM   4006 HG23 ILE A 902      24.690  35.090  63.880  1.00  0.00           H
ATOM   4007  CG1 ILE A 902      25.300  32.300  64.340  1.00  0.00           C
ATOM   4008 HG11 ILE A 902      24.240  32.180  64.620  1.00  0.00           H
ATOM   4009 HG12 ILE A 902      25.820  31.380  64.710  1.00  0.00           H
ATOM   4010  CD  ILE A 902      25.400  32.440  62.870  1.00  0.00           C
ATOM   4011  HD1 ILE A 902      24.700  33.250  62.590  1.00  0.00           H
ATOM   4012  HD2 ILE A 902      25.030  31.530  62.360  1.00  0.00           H
ATOM   4013  HD3 ILE A 902      26.450  32.710  62.600  1.00  0.00           H
ATOM   4014  C   ILE A 902      27.170  35.450  65.550  1.00  0.00           C
ATOM   4015  O   ILE A 902      27.450  35.550  66.740  1.00  0.00           O
ATOM   4016  N   SER A 903      26.860  36.540  64.840  1.00  0.00           N
ATOM   4017  HN  SER A 903      26.660  36.440  63.870  1.00  0.00           H
ATOM   4018  CA  SER A 903      26.720  37.930  65.310  1.00  0.00           C
ATOM   4019  HA  SER A 903      27.320  38.050  66.180  1.00  0.00           H
ATOM   4020  CB  SER A 903      27.100  38.850  64.130  1.00  0.00           C
ATOM   4021  HB1 SER A 903      26.250  38.910  63.420  1.00  0.00           H
ATOM   4022  HB2 SER A 903      27.960  38.430  63.580  1.00  0.00           H
ATOM   4023  OG  SER A 903      27.360  40.250  64.580  1.00  0.00           O
ATOM   4024  HG1 SER A 903      26.550  40.680  64.290  1.00  0.00           H
ATOM   4025  C   SER A 903      25.210  38.230  65.660  1.00  0.00           C
ATOM   4026  O   SER A 903      24.260  37.930  64.900  1.00  0.00           O
ATOM   4027  N   PRO A 904      24.980  38.900  66.830  1.00  0.00           N
ATOM   4028  CD  PRO A 904      25.980  39.240  67.870  1.00  0.00           C
ATOM   4029  HD1 PRO A 904      26.580  40.110  67.490  1.00  0.00           H
ATOM   4030  HD2 PRO A 904      26.730  38.430  68.030  1.00  0.00           H
ATOM   4031  CA  PRO A 904      23.720  39.590  67.130  1.00  0.00           C
ATOM   4032  HA  PRO A 904      22.960  38.840  67.270  1.00  0.00           H
ATOM   4033  CB  PRO A 904      24.010  40.430  68.400  1.00  0.00           C
ATOM   4034  HB1 PRO A 904      23.100  40.550  69.020  1.00  0.00           H
ATOM   4035  HB2 PRO A 904      24.430  41.420  68.100  1.00  0.00           H
ATOM   4036  CG  PRO A 904      25.160  39.710  69.070  1.00  0.00           C
ATOM   4037  HG1 PRO A 904      25.730  40.370  69.760  1.00  0.00           H
ATOM   4038  HG2 PRO A 904      24.710  38.870  69.640  1.00  0.00           H
ATOM   4039  C   PRO A 904      23.150  40.470  65.930  1.00  0.00           C
ATOM   4040  O   PRO A 904      23.850  41.360  65.430  1.00  0.00           O
ATOM   4041  N   LEU A 905      21.850  40.320  65.590  1.00  0.00           N
ATOM   4042  HN  LEU A 905      21.240  39.900  66.240  1.00  0.00           H
ATOM   4043  CA  LEU A 905      21.210  41.160  64.590  1.00  0.00           C
ATOM   4044  HA  LEU A 905      21.610  42.150  64.740  1.00  0.00           H
ATOM   4045  CB  LEU A 905      21.250  40.500  63.130  1.00  0.00           C
ATOM   4046  HB1 LEU A 905      20.910  39.450  63.230  1.00  0.00           H
ATOM   4047  HB2 LEU A 905      22.350  40.570  62.970  1.00  0.00           H
ATOM   4048  CG  LEU A 905      20.370  41.220  62.080  1.00  0.00           C
ATOM   4049  HG  LEU A 905      19.280  41.130  62.280  1.00  0.00           H
ATOM   4050  CD1 LEU A 905      20.670  42.710  62.010  1.00  0.00           C
ATOM   4051 HD11 LEU A 905      19.830  43.180  61.460  1.00  0.00           H
ATOM   4052 HD12 LEU A 905      21.670  42.840  61.530  1.00  0.00           H
ATOM   4053 HD13 LEU A 905      20.710  43.190  63.010  1.00  0.00           H
ATOM   4054  CD2 LEU A 905      20.480  40.470  60.760  1.00  0.00           C
ATOM   4055 HD21 LEU A 905      19.880  41.050  60.030  1.00  0.00           H
ATOM   4056 HD22 LEU A 905      20.190  39.400  60.880  1.00  0.00           H
ATOM   4057 HD23 LEU A 905      21.570  40.440  60.480  1.00  0.00           H
ATOM   4058  C   LEU A 905      19.830  41.260  65.180  1.00  0.00           C
ATOM   4059  O   LEU A 905      19.170  40.270  65.510  1.00  0.00           O
ATOM   4060  N   GLY A 906      19.230  42.450  65.230  1.00  0.00           N
ATOM   4061  HN  GLY A 906      19.800  43.260  65.090  1.00  0.00           H
ATOM   4062  CA  GLY A 906      17.780  42.710  65.570  1.00  0.00           C
ATOM   4063  HA1 GLY A 906      17.200  41.790  65.450  1.00  0.00           H
ATOM   4064  HA2 GLY A 906      17.430  43.500  64.930  1.00  0.00           H
ATOM   4065  C   GLY A 906      17.640  43.160  67.000  1.00  0.00           C
ATOM   4066  O   GLY A 906      16.560  43.350  67.510  1.00  0.00           O
ATOM   4067  N   ASP A 907      18.810  43.560  67.620  1.00  0.00           N
ATOM   4068  HN  ASP A 907      19.640  43.600  67.060  1.00  0.00           H
ATOM   4069  CA  ASP A 907      18.850  44.110  68.940  1.00  0.00           C
ATOM   4070  HA  ASP A 907      17.940  43.810  69.460  1.00  0.00           H
ATOM   4071  CB  ASP A 907      20.130  43.680  69.710  1.00  0.00           C
ATOM   4072  HB1 ASP A 907      20.140  44.250  70.660  1.00  0.00           H
ATOM   4073  HB2 ASP A 907      21.020  43.920  69.080  1.00  0.00           H
ATOM   4074  CG  ASP A 907      20.180  42.230  70.110  1.00  0.00           C
ATOM   4075  OD1 ASP A 907      21.200  41.740  70.610  1.00  0.00           O
ATOM   4076  OD2 ASP A 907      19.200  41.460  69.850  1.00  0.00           O
ATOM   4077  C   ASP A 907      18.760  45.690  68.900  1.00  0.00           C
ATOM   4078  O   ASP A 907      19.110  46.330  69.850  1.00  0.00           O
ATOM   4079  N   ASN A 908      18.330  46.250  67.700  1.00  0.00           N
ATOM   4080  HN  ASN A 908      18.140  45.660  66.930  1.00  0.00           H
ATOM   4081  CA  ASN A 908      17.800  47.660  67.620  1.00  0.00           C
ATOM   4082  HA  ASN A 908      18.040  48.130  68.560  1.00  0.00           H
ATOM   4083  CB  ASN A 908      18.590  48.500  66.610  1.00  0.00           C
ATOM   4084  HB1 ASN A 908      18.320  49.570  66.800  1.00  0.00           H
ATOM   4085  HB2 ASN A 908      18.200  48.320  65.580  1.00  0.00           H
ATOM   4086  CG  ASN A 908      20.090  48.170  66.610  1.00  0.00           C
ATOM   4087  OD1 ASN A 908      20.600  47.300  65.830  1.00  0.00           O
ATOM   4088  ND2 ASN A 908      20.870  48.940  67.410  1.00  0.00           N
ATOM   4089 HD21 ASN A 908      21.810  48.630  67.450  1.00  0.00           H
ATOM   4090 HD22 ASN A 908      20.400  49.490  68.120  1.00  0.00           H
ATOM   4091  C   ASN A 908      16.290  47.700  67.360  1.00  0.00           C
ATOM   4092  O   ASN A 908      15.730  46.730  66.910  1.00  0.00           O
ATOM   4093  N   PRO A 909      15.660  48.780  67.680  1.00  0.00           N
ATOM   4094  CD  PRO A 909      16.060  49.790  68.710  1.00  0.00           C
ATOM   4095  HD1 PRO A 909      16.690  50.530  68.160  1.00  0.00           H
ATOM   4096  HD2 PRO A 909      16.580  49.360  69.600  1.00  0.00           H
ATOM   4097  CA  PRO A 909      14.320  48.930  67.150  1.00  0.00           C
ATOM   4098  HA  PRO A 909      13.760  48.100  67.540  1.00  0.00           H
ATOM   4099  CB  PRO A 909      13.940  50.260  67.800  1.00  0.00           C
ATOM   4100  HB1 PRO A 909      12.840  50.270  67.900  1.00  0.00           H
ATOM   4101  HB2 PRO A 909      14.340  51.000  67.070  1.00  0.00           H
ATOM   4102  CG  PRO A 909      14.690  50.400  69.080  1.00  0.00           C
ATOM   4103  HG1 PRO A 909      14.780  51.460  69.380  1.00  0.00           H
ATOM   4104  HG2 PRO A 909      14.230  49.800  69.900  1.00  0.00           H
ATOM   4105  C   PRO A 909      14.340  48.870  65.640  1.00  0.00           C
ATOM   4106  O   PRO A 909      15.400  49.140  65.000  1.00  0.00           O
ATOM   4107  N   TRP A 910      13.160  48.710  65.030  1.00  0.00           N
ATOM   4108  HN  TRP A 910      12.310  48.510  65.500  1.00  0.00           H
ATOM   4109  CA  TRP A 910      13.120  48.600  63.560  1.00  0.00           C
ATOM   4110  HA  TRP A 910      13.800  47.790  63.300  1.00  0.00           H
ATOM   4111  CB  TRP A 910      11.690  48.160  63.150  1.00  0.00           C
ATOM   4112  HB1 TRP A 910      11.460  47.220  63.700  1.00  0.00           H
ATOM   4113  HB2 TRP A 910      11.770  47.820  62.100  1.00  0.00           H
ATOM   4114  CG  TRP A 910      10.490  48.910  63.310  1.00  0.00           C
ATOM   4115  CD1 TRP A 910       9.540  48.720  64.340  1.00  0.00           C
ATOM   4116  HD1 TRP A 910       9.630  47.940  65.090  1.00  0.00           H
ATOM   4117  NE1 TRP A 910       8.480  49.560  64.210  1.00  0.00           N
ATOM   4118  HE1 TRP A 910       7.850  49.770  64.910  1.00  0.00           H
ATOM   4119  CE2 TRP A 910       8.660  50.370  63.140  1.00  0.00           C
ATOM   4120  CD2 TRP A 910       9.910  50.030  62.560  1.00  0.00           C
ATOM   4121  CE3 TRP A 910      10.350  50.750  61.460  1.00  0.00           C
ATOM   4122  HE3 TRP A 910      11.130  50.470  60.780  1.00  0.00           H
ATOM   4123  CZ3 TRP A 910       9.530  51.810  61.000  1.00  0.00           C
ATOM   4124  HZ3 TRP A 910       9.720  52.360  60.100  1.00  0.00           H
ATOM   4125  CZ2 TRP A 910       7.830  51.330  62.640  1.00  0.00           C
ATOM   4126  HZ2 TRP A 910       6.870  51.480  63.100  1.00  0.00           H
ATOM   4127  CH2 TRP A 910       8.260  52.050  61.540  1.00  0.00           C
ATOM   4128  HH2 TRP A 910       7.590  52.760  61.070  1.00  0.00           H
ATOM   4129  C   TRP A 910      13.540  49.850  62.820  1.00  0.00           C
ATOM   4130  O   TRP A 910      14.270  49.860  61.830  1.00  0.00           O
ATOM   4131  N   TRP A 911      13.040  50.990  63.320  1.00  0.00           N
ATOM   4132  HN  TRP A 911      12.420  50.950  64.090  1.00  0.00           H
ATOM   4133  CA  TRP A 911      13.370  52.300  62.820  1.00  0.00           C
ATOM   4134  HA  TRP A 911      12.830  52.140  61.890  1.00  0.00           H
ATOM   4135  CB  TRP A 911      12.550  53.390  63.610  1.00  0.00           C
ATOM   4136  HB1 TRP A 911      12.630  53.260  64.720  1.00  0.00           H
ATOM   4137  HB2 TRP A 911      11.490  53.190  63.350  1.00  0.00           H
ATOM   4138  CG  TRP A 911      12.820  54.870  63.280  1.00  0.00           C
ATOM   4139  CD1 TRP A 911      13.580  55.750  64.020  1.00  0.00           C
ATOM   4140  HD1 TRP A 911      13.880  55.660  65.060  1.00  0.00           H
ATOM   4141  NE1 TRP A 911      13.810  56.830  63.240  1.00  0.00           N
ATOM   4142  HE1 TRP A 911      14.300  57.650  63.450  1.00  0.00           H
ATOM   4143  CE2 TRP A 911      13.110  56.790  62.080  1.00  0.00           C
ATOM   4144  CD2 TRP A 911      12.500  55.540  62.070  1.00  0.00           C
ATOM   4145  CE3 TRP A 911      11.830  55.140  60.950  1.00  0.00           C
ATOM   4146  HE3 TRP A 911      11.410  54.150  61.040  1.00  0.00           H
ATOM   4147  CZ3 TRP A 911      11.740  55.880  59.760  1.00  0.00           C
ATOM   4148  HZ3 TRP A 911      11.350  55.440  58.860  1.00  0.00           H
ATOM   4149  CZ2 TRP A 911      13.130  57.570  60.940  1.00  0.00           C
ATOM   4150  HZ2 TRP A 911      13.740  58.450  60.870  1.00  0.00           H
ATOM   4151  CH2 TRP A 911      12.420  57.120  59.790  1.00  0.00           C
ATOM   4152  HH2 TRP A 911      12.570  57.600  58.830  1.00  0.00           H
ATOM   4153  C   TRP A 911      14.900  52.580  62.540  1.00  0.00           C
ATOM   4154  O   TRP A 911      15.270  52.900  61.390  1.00  0.00           O
ATOM   4155  N   THR A 912      15.780  52.290  63.530  1.00  0.00           N
ATOM   4156  HN  THR A 912      15.420  51.940  64.390  1.00  0.00           H
ATOM   4157  CA  THR A 912      17.230  52.270  63.440  1.00  0.00           C
ATOM   4158  HA  THR A 912      17.500  53.220  63.030  1.00  0.00           H
ATOM   4159  CB  THR A 912      17.690  51.950  64.840  1.00  0.00           C
ATOM   4160  HB  THR A 912      17.620  50.850  64.950  1.00  0.00           H
ATOM   4161  OG1 THR A 912      16.890  52.630  65.830  1.00  0.00           O
ATOM   4162  HG1 THR A 912      17.310  53.500  65.830  1.00  0.00           H
ATOM   4163  CG2 THR A 912      19.180  52.330  65.010  1.00  0.00           C
ATOM   4164 HG21 THR A 912      19.440  52.550  66.080  1.00  0.00           H
ATOM   4165 HG22 THR A 912      19.300  53.260  64.410  1.00  0.00           H
ATOM   4166 HG23 THR A 912      19.870  51.520  64.740  1.00  0.00           H
ATOM   4167  C   THR A 912      17.780  51.200  62.480  1.00  0.00           C
ATOM   4168  O   THR A 912      18.610  51.510  61.660  1.00  0.00           O
ATOM   4169  N   LEU A 913      17.220  49.980  62.340  1.00  0.00           N
ATOM   4170  HN  LEU A 913      16.580  49.720  63.060  1.00  0.00           H
ATOM   4171  CA  LEU A 913      17.600  49.050  61.300  1.00  0.00           C
ATOM   4172  HA  LEU A 913      18.680  48.920  61.300  1.00  0.00           H
ATOM   4173  CB  LEU A 913      16.940  47.680  61.560  1.00  0.00           C
ATOM   4174  HB1 LEU A 913      17.170  46.910  60.800  1.00  0.00           H
ATOM   4175  HB2 LEU A 913      15.840  47.770  61.420  1.00  0.00           H
ATOM   4176  CG  LEU A 913      17.060  46.890  62.940  1.00  0.00           C
ATOM   4177  HG  LEU A 913      16.810  47.510  63.830  1.00  0.00           H
ATOM   4178  CD1 LEU A 913      16.050  45.720  62.980  1.00  0.00           C
ATOM   4179 HD11 LEU A 913      16.130  45.030  62.100  1.00  0.00           H
ATOM   4180 HD12 LEU A 913      15.050  46.210  62.920  1.00  0.00           H
ATOM   4181 HD13 LEU A 913      16.040  45.060  63.860  1.00  0.00           H
ATOM   4182  CD2 LEU A 913      18.550  46.490  63.170  1.00  0.00           C
ATOM   4183 HD21 LEU A 913      19.150  47.430  63.140  1.00  0.00           H
ATOM   4184 HD22 LEU A 913      18.890  45.720  62.440  1.00  0.00           H
ATOM   4185 HD23 LEU A 913      18.620  45.970  64.140  1.00  0.00           H
ATOM   4186  C   LEU A 913      17.270  49.440  59.880  1.00  0.00           C
ATOM   4187  O   LEU A 913      18.080  49.260  58.950  1.00  0.00           O
ATOM   4188  N   LEU A 914      16.060  50.040  59.700  1.00  0.00           N
ATOM   4189  HN  LEU A 914      15.440  50.150  60.470  1.00  0.00           H
ATOM   4190  CA  LEU A 914      15.410  50.500  58.470  1.00  0.00           C
ATOM   4191  HA  LEU A 914      15.390  49.730  57.720  1.00  0.00           H
ATOM   4192  CB  LEU A 914      13.930  50.710  58.750  1.00  0.00           C
ATOM   4193  HB1 LEU A 914      13.780  51.320  59.660  1.00  0.00           H
ATOM   4194  HB2 LEU A 914      13.570  49.700  59.020  1.00  0.00           H
ATOM   4195  CG  LEU A 914      13.160  51.480  57.590  1.00  0.00           C
ATOM   4196  HG  LEU A 914      13.560  52.510  57.490  1.00  0.00           H
ATOM   4197  CD1 LEU A 914      13.200  50.860  56.200  1.00  0.00           C
ATOM   4198 HD11 LEU A 914      14.220  50.700  55.790  1.00  0.00           H
ATOM   4199 HD12 LEU A 914      12.530  51.360  55.470  1.00  0.00           H
ATOM   4200 HD13 LEU A 914      12.710  49.860  56.270  1.00  0.00           H
ATOM   4201  CD2 LEU A 914      11.740  51.860  58.090  1.00  0.00           C
ATOM   4202 HD21 LEU A 914      11.100  52.330  57.300  1.00  0.00           H
ATOM   4203 HD22 LEU A 914      11.860  52.550  58.950  1.00  0.00           H
ATOM   4204 HD23 LEU A 914      11.300  50.900  58.430  1.00  0.00           H
ATOM   4205  C   LEU A 914      16.140  51.670  57.780  1.00  0.00           C
ATOM   4206  O   LEU A 914      16.410  51.690  56.610  1.00  0.00           O
ATOM   4207  N   ILE A 915      16.580  52.600  58.630  1.00  0.00           N
ATOM   4208  HN  ILE A 915      16.390  52.540  59.600  1.00  0.00           H
ATOM   4209  CA  ILE A 915      17.170  53.860  58.200  1.00  0.00           C
ATOM   4210  HA  ILE A 915      16.740  54.060  57.230  1.00  0.00           H
ATOM   4211  CB  ILE A 915      16.710  54.980  59.160  1.00  0.00           C
ATOM   4212  HB  ILE A 915      15.660  54.750  59.430  1.00  0.00           H
ATOM   4213  CG2 ILE A 915      17.610  54.810  60.450  1.00  0.00           C
ATOM   4214 HG21 ILE A 915      17.260  55.370  61.330  1.00  0.00           H
ATOM   4215 HG22 ILE A 915      18.690  55.020  60.230  1.00  0.00           H
ATOM   4216 HG23 ILE A 915      17.480  53.780  60.830  1.00  0.00           H
ATOM   4217  CG1 ILE A 915      16.690  56.320  58.450  1.00  0.00           C
ATOM   4218 HG11 ILE A 915      17.730  56.480  58.080  1.00  0.00           H
ATOM   4219 HG12 ILE A 915      16.380  57.160  59.120  1.00  0.00           H
ATOM   4220  CD  ILE A 915      15.770  56.400  57.170  1.00  0.00           C
ATOM   4221  HD1 ILE A 915      16.130  55.780  56.320  1.00  0.00           H
ATOM   4222  HD2 ILE A 915      15.960  57.400  56.740  1.00  0.00           H
ATOM   4223  HD3 ILE A 915      14.690  56.300  57.450  1.00  0.00           H
ATOM   4224  C   ILE A 915      18.700  53.700  57.970  1.00  0.00           C
ATOM   4225  O   ILE A 915      19.390  54.620  57.480  1.00  0.00           O
ATOM   4226  N   ALA A 916      19.240  52.470  58.030  1.00  0.00           N
ATOM   4227  HN  ALA A 916      18.690  51.670  58.270  1.00  0.00           H
ATOM   4228  CA  ALA A 916      20.670  52.200  57.880  1.00  0.00           C
ATOM   4229  HA  ALA A 916      21.190  53.070  58.240  1.00  0.00           H
ATOM   4230  CB  ALA A 916      21.050  50.990  58.740  1.00  0.00           C
ATOM   4231  HB1 ALA A 916      20.760  51.130  59.810  1.00  0.00           H
ATOM   4232  HB2 ALA A 916      22.050  50.550  58.590  1.00  0.00           H
ATOM   4233  HB3 ALA A 916      20.350  50.160  58.500  1.00  0.00           H
ATOM   4234  C   ALA A 916      21.090  52.020  56.430  1.00  0.00           C
ATOM   4235  O   ALA A 916      22.240  51.850  56.070  1.00  0.00           O
ATOM   4236  N   ALA A 917      20.140  52.170  55.570  1.00  0.00           N
ATOM   4237  HN  ALA A 917      19.180  52.190  55.840  1.00  0.00           H
ATOM   4238  CA  ALA A 917      20.530  52.310  54.140  1.00  0.00           C
ATOM   4239  HA  ALA A 917      21.180  51.480  53.880  1.00  0.00           H
ATOM   4240  CB  ALA A 917      19.200  52.440  53.370  1.00  0.00           C
ATOM   4241  HB1 ALA A 917      19.400  52.460  52.280  1.00  0.00           H
ATOM   4242  HB2 ALA A 917      18.580  53.330  53.630  1.00  0.00           H
ATOM   4243  HB3 ALA A 917      18.640  51.500  53.530  1.00  0.00           H
ATOM   4244  C   ALA A 917      21.320  53.540  53.830  1.00  0.00           C
ATOM   4245  O   ALA A 917      22.390  53.500  53.150  1.00  0.00           O
ATOM   4246  N   ILE A 918      20.900  54.670  54.460  1.00  0.00           N
ATOM   4247  HN  ILE A 918      20.160  54.590  55.110  1.00  0.00           H
ATOM   4248  CA  ILE A 918      21.690  55.900  54.380  1.00  0.00           C
ATOM   4249  HA  ILE A 918      21.680  56.070  53.300  1.00  0.00           H
ATOM   4250  CB  ILE A 918      20.780  57.060  54.910  1.00  0.00           C
ATOM   4251  HB  ILE A 918      20.510  56.980  55.990  1.00  0.00           H
ATOM   4252  CG2 ILE A 918      21.550  58.410  54.860  1.00  0.00           C
ATOM   4253 HG21 ILE A 918      22.530  58.430  55.380  1.00  0.00           H
ATOM   4254 HG22 ILE A 918      20.920  59.200  55.330  1.00  0.00           H
ATOM   4255 HG23 ILE A 918      21.670  58.810  53.830  1.00  0.00           H
ATOM   4256  CG1 ILE A 918      19.390  57.100  54.170  1.00  0.00           C
ATOM   4257 HG11 ILE A 918      18.790  56.280  54.620  1.00  0.00           H
ATOM   4258 HG12 ILE A 918      19.540  56.870  53.100  1.00  0.00           H
ATOM   4259  CD  ILE A 918      18.480  58.300  54.290  1.00  0.00           C
ATOM   4260  HD1 ILE A 918      19.000  59.270  54.210  1.00  0.00           H
ATOM   4261  HD2 ILE A 918      17.940  58.320  55.260  1.00  0.00           H
ATOM   4262  HD3 ILE A 918      17.590  58.400  53.620  1.00  0.00           H
ATOM   4263  C   ILE A 918      23.120  56.060  54.770  1.00  0.00           C
ATOM   4264  O   ILE A 918      23.880  56.610  53.980  1.00  0.00           O
ATOM   4265  N   PRO A 919      23.580  55.700  55.930  1.00  0.00           N
ATOM   4266  CD  PRO A 919      22.680  55.510  57.110  1.00  0.00           C
ATOM   4267  HD1 PRO A 919      21.700  55.060  56.810  1.00  0.00           H
ATOM   4268  HD2 PRO A 919      22.500  56.460  57.650  1.00  0.00           H
ATOM   4269  CA  PRO A 919      24.990  55.440  56.230  1.00  0.00           C
ATOM   4270  HA  PRO A 919      25.590  56.330  56.070  1.00  0.00           H
ATOM   4271  CB  PRO A 919      25.010  55.190  57.730  1.00  0.00           C
ATOM   4272  HB1 PRO A 919      25.190  56.130  58.310  1.00  0.00           H
ATOM   4273  HB2 PRO A 919      25.610  54.320  58.060  1.00  0.00           H
ATOM   4274  CG  PRO A 919      23.560  54.690  58.050  1.00  0.00           C
ATOM   4275  HG1 PRO A 919      23.520  53.590  57.950  1.00  0.00           H
ATOM   4276  HG2 PRO A 919      23.170  54.840  59.090  1.00  0.00           H
ATOM   4277  C   PRO A 919      25.650  54.250  55.520  1.00  0.00           C
ATOM   4278  O   PRO A 919      26.810  54.440  55.210  1.00  0.00           O
ATOM   4279  N   ALA A 920      25.070  53.140  55.130  1.00  0.00           N
ATOM   4280  HN  ALA A 920      24.160  52.900  55.460  1.00  0.00           H
ATOM   4281  CA  ALA A 920      25.580  52.230  54.120  1.00  0.00           C
ATOM   4282  HA  ALA A 920      26.580  51.970  54.450  1.00  0.00           H
ATOM   4283  CB  ALA A 920      24.660  51.030  54.070  1.00  0.00           C
ATOM   4284  HB1 ALA A 920      23.640  51.400  53.900  1.00  0.00           H
ATOM   4285  HB2 ALA A 920      24.760  50.380  54.960  1.00  0.00           H
ATOM   4286  HB3 ALA A 920      24.810  50.470  53.120  1.00  0.00           H
ATOM   4287  C   ALA A 920      25.910  52.770  52.750  1.00  0.00           C
ATOM   4288  O   ALA A 920      26.870  52.360  52.090  1.00  0.00           O
ATOM   4289  N   LEU A 921      24.960  53.650  52.180  1.00  0.00           N
ATOM   4290  HN  LEU A 921      24.090  53.810  52.620  1.00  0.00           H
ATOM   4291  CA  LEU A 921      25.180  54.340  50.880  1.00  0.00           C
ATOM   4292  HA  LEU A 921      25.230  53.530  50.170  1.00  0.00           H
ATOM   4293  CB  LEU A 921      23.930  55.200  50.520  1.00  0.00           C
ATOM   4294  HB1 LEU A 921      23.810  56.060  51.220  1.00  0.00           H
ATOM   4295  HB2 LEU A 921      23.040  54.580  50.760  1.00  0.00           H
ATOM   4296  CG  LEU A 921      23.740  55.750  49.110  1.00  0.00           C
ATOM   4297  HG  LEU A 921      24.480  55.280  48.420  1.00  0.00           H
ATOM   4298  CD1 LEU A 921      22.380  55.370  48.450  1.00  0.00           C
ATOM   4299 HD11 LEU A 921      22.560  55.550  47.370  1.00  0.00           H
ATOM   4300 HD12 LEU A 921      21.590  56.120  48.710  1.00  0.00           H
ATOM   4301 HD13 LEU A 921      22.280  54.280  48.530  1.00  0.00           H
ATOM   4302  CD2 LEU A 921      23.920  57.230  48.900  1.00  0.00           C
ATOM   4303 HD21 LEU A 921      24.850  57.630  49.340  1.00  0.00           H
ATOM   4304 HD22 LEU A 921      23.040  57.800  49.270  1.00  0.00           H
ATOM   4305 HD23 LEU A 921      24.040  57.460  47.820  1.00  0.00           H
ATOM   4306  C   LEU A 921      26.510  55.160  50.830  1.00  0.00           C
ATOM   4307  O   LEU A 921      27.210  55.230  49.820  1.00  0.00           O
ATOM   4308  N   LEU A 922      26.870  55.810  51.930  1.00  0.00           N
ATOM   4309  HN  LEU A 922      26.250  55.860  52.700  1.00  0.00           H
ATOM   4310  CA  LEU A 922      28.170  56.340  52.090  1.00  0.00           C
ATOM   4311  HA  LEU A 922      28.320  56.980  51.230  1.00  0.00           H
ATOM   4312  CB  LEU A 922      28.260  57.110  53.440  1.00  0.00           C
ATOM   4313  HB1 LEU A 922      29.110  57.820  53.350  1.00  0.00           H
ATOM   4314  HB2 LEU A 922      28.400  56.390  54.280  1.00  0.00           H
ATOM   4315  CG  LEU A 922      27.020  57.950  53.790  1.00  0.00           C
ATOM   4316  HG  LEU A 922      26.170  57.300  54.080  1.00  0.00           H
ATOM   4317  CD1 LEU A 922      27.240  58.710  55.070  1.00  0.00           C
ATOM   4318 HD11 LEU A 922      27.400  57.900  55.810  1.00  0.00           H
ATOM   4319 HD12 LEU A 922      26.330  59.330  55.220  1.00  0.00           H
ATOM   4320 HD13 LEU A 922      28.130  59.360  54.980  1.00  0.00           H
ATOM   4321  CD2 LEU A 922      26.810  59.040  52.680  1.00  0.00           C
ATOM   4322 HD21 LEU A 922      26.630  58.510  51.720  1.00  0.00           H
ATOM   4323 HD22 LEU A 922      27.770  59.590  52.620  1.00  0.00           H
ATOM   4324 HD23 LEU A 922      25.920  59.660  52.890  1.00  0.00           H
ATOM   4325  C   LEU A 922      29.370  55.340  52.140  1.00  0.00           C
ATOM   4326  O   LEU A 922      30.420  55.520  51.460  1.00  0.00           O
ATOM   4327  N   CYS A 923      29.280  54.170  52.930  1.00  0.00           N
ATOM   4328  HN  CYS A 923      28.420  54.050  53.420  1.00  0.00           H
ATOM   4329  CA  CYS A 923      30.210  53.070  53.190  1.00  0.00           C
ATOM   4330  HA  CYS A 923      31.130  53.450  53.600  1.00  0.00           H
ATOM   4331  CB  CYS A 923      29.730  52.050  54.330  1.00  0.00           C
ATOM   4332  HB1 CYS A 923      30.470  51.220  54.200  1.00  0.00           H
ATOM   4333  HB2 CYS A 923      28.800  51.590  53.970  1.00  0.00           H
ATOM   4334  SG  CYS A 923      29.690  52.710  56.040  1.00  0.00           S
ATOM   4335  HG1 CYS A 923      28.560  53.400  55.960  1.00  0.00           H
ATOM   4336  C   CYS A 923      30.470  52.380  51.880  1.00  0.00           C
ATOM   4337  O   CYS A 923      31.600  52.080  51.540  1.00  0.00           O
ATOM   4338  N   THR A 924      29.490  52.200  51.000  1.00  0.00           N
ATOM   4339  HN  THR A 924      28.530  52.360  51.260  1.00  0.00           H
ATOM   4340  CA  THR A 924      29.630  51.650  49.650  1.00  0.00           C
ATOM   4341  HA  THR A 924      30.050  50.660  49.730  1.00  0.00           H
ATOM   4342  CB  THR A 924      28.370  51.650  48.890  1.00  0.00           C
ATOM   4343  HB  THR A 924      28.080  52.720  48.880  1.00  0.00           H
ATOM   4344  OG1 THR A 924      27.280  50.940  49.620  1.00  0.00           O
ATOM   4345  HG1 THR A 924      27.010  51.510  50.350  1.00  0.00           H
ATOM   4346  CG2 THR A 924      28.630  50.900  47.590  1.00  0.00           C
ATOM   4347 HG21 THR A 924      27.650  50.660  47.120  1.00  0.00           H
ATOM   4348 HG22 THR A 924      29.270  50.010  47.760  1.00  0.00           H
ATOM   4349 HG23 THR A 924      29.080  51.570  46.820  1.00  0.00           H
ATOM   4350  C   THR A 924      30.670  52.470  48.860  1.00  0.00           C
ATOM   4351  O   THR A 924      31.540  51.840  48.340  1.00  0.00           O
ATOM   4352  N   ILE A 925      30.690  53.830  48.820  1.00  0.00           N
ATOM   4353  HN  ILE A 925      29.990  54.380  49.230  1.00  0.00           H
ATOM   4354  CA  ILE A 925      31.650  54.690  48.050  1.00  0.00           C
ATOM   4355  HA  ILE A 925      31.700  54.390  47.020  1.00  0.00           H
ATOM   4356  CB  ILE A 925      31.390  56.220  48.080  1.00  0.00           C
ATOM   4357  HB  ILE A 925      31.420  56.470  49.170  1.00  0.00           H
ATOM   4358  CG2 ILE A 925      32.390  57.030  47.290  1.00  0.00           C
ATOM   4359 HG21 ILE A 925      33.290  57.120  47.940  1.00  0.00           H
ATOM   4360 HG22 ILE A 925      31.910  57.990  47.030  1.00  0.00           H
ATOM   4361 HG23 ILE A 925      32.620  56.450  46.380  1.00  0.00           H
ATOM   4362  CG1 ILE A 925      29.890  56.550  47.730  1.00  0.00           C
ATOM   4363 HG11 ILE A 925      29.660  57.590  48.040  1.00  0.00           H
ATOM   4364 HG12 ILE A 925      29.320  55.870  48.390  1.00  0.00           H
ATOM   4365  CD  ILE A 925      29.560  56.280  46.250  1.00  0.00           C
ATOM   4366  HD1 ILE A 925      28.470  56.440  46.200  1.00  0.00           H
ATOM   4367  HD2 ILE A 925      29.800  55.240  45.930  1.00  0.00           H
ATOM   4368  HD3 ILE A 925      29.960  57.100  45.610  1.00  0.00           H
ATOM   4369  C   ILE A 925      33.090  54.470  48.480  1.00  0.00           C
ATOM   4370  O   ILE A 925      34.010  54.480  47.690  1.00  0.00           O
ATOM   4371  N   LEU A 926      33.270  54.440  49.820  1.00  0.00           N
ATOM   4372  HN  LEU A 926      32.520  54.280  50.460  1.00  0.00           H
ATOM   4373  CA  LEU A 926      34.590  54.150  50.370  1.00  0.00           C
ATOM   4374  HA  LEU A 926      35.230  54.910  49.930  1.00  0.00           H
ATOM   4375  CB  LEU A 926      34.700  54.440  51.860  1.00  0.00           C
ATOM   4376  HB1 LEU A 926      35.770  54.600  52.150  1.00  0.00           H
ATOM   4377  HB2 LEU A 926      34.330  53.530  52.380  1.00  0.00           H
ATOM   4378  CG  LEU A 926      34.090  55.740  52.400  1.00  0.00           C
ATOM   4379  HG  LEU A 926      32.990  55.760  52.270  1.00  0.00           H
ATOM   4380  CD1 LEU A 926      34.440  55.930  53.900  1.00  0.00           C
ATOM   4381 HD11 LEU A 926      35.560  56.060  53.860  1.00  0.00           H
ATOM   4382 HD12 LEU A 926      34.250  55.060  54.560  1.00  0.00           H
ATOM   4383 HD13 LEU A 926      33.980  56.870  54.300  1.00  0.00           H
ATOM   4384  CD2 LEU A 926      34.650  57.030  51.790  1.00  0.00           C
ATOM   4385 HD21 LEU A 926      34.110  57.880  52.270  1.00  0.00           H
ATOM   4386 HD22 LEU A 926      34.430  57.010  50.710  1.00  0.00           H
ATOM   4387 HD23 LEU A 926      35.720  57.090  52.080  1.00  0.00           H
ATOM   4388  C   LEU A 926      35.100  52.820  49.980  1.00  0.00           C
ATOM   4389  O   LEU A 926      36.210  52.690  49.550  1.00  0.00           O
ATOM   4390  N   ILE A 927      34.290  51.750  50.010  1.00  0.00           N
ATOM   4391  HN  ILE A 927      33.440  51.630  50.510  1.00  0.00           H
ATOM   4392  CA  ILE A 927      34.510  50.480  49.320  1.00  0.00           C
ATOM   4393  HA  ILE A 927      35.470  50.150  49.690  1.00  0.00           H
ATOM   4394  CB  ILE A 927      33.340  49.460  49.670  1.00  0.00           C
ATOM   4395  HB  ILE A 927      32.410  49.970  49.340  1.00  0.00           H
ATOM   4396  CG2 ILE A 927      33.380  48.090  48.960  1.00  0.00           C
ATOM   4397 HG21 ILE A 927      32.570  47.350  49.160  1.00  0.00           H
ATOM   4398 HG22 ILE A 927      34.380  47.600  49.040  1.00  0.00           H
ATOM   4399 HG23 ILE A 927      33.240  48.250  47.880  1.00  0.00           H
ATOM   4400  CG1 ILE A 927      33.320  49.310  51.230  1.00  0.00           C
ATOM   4401 HG11 ILE A 927      32.600  48.470  51.380  1.00  0.00           H
ATOM   4402 HG12 ILE A 927      33.000  50.240  51.750  1.00  0.00           H
ATOM   4403  CD  ILE A 927      34.730  48.940  51.780  1.00  0.00           C
ATOM   4404  HD1 ILE A 927      35.250  48.270  51.070  1.00  0.00           H
ATOM   4405  HD2 ILE A 927      34.730  48.420  52.770  1.00  0.00           H
ATOM   4406  HD3 ILE A 927      35.270  49.890  51.990  1.00  0.00           H
ATOM   4407  C   ILE A 927      34.750  50.470  47.870  1.00  0.00           C
ATOM   4408  O   ILE A 927      35.750  49.950  47.410  1.00  0.00           O
ATOM   4409  N   PHE A 928      33.790  51.040  47.160  1.00  0.00           N
ATOM   4410  HN  PHE A 928      33.010  51.400  47.660  1.00  0.00           H
ATOM   4411  CA  PHE A 928      33.690  51.060  45.720  1.00  0.00           C
ATOM   4412  HA  PHE A 928      34.000  50.090  45.340  1.00  0.00           H
ATOM   4413  CB  PHE A 928      32.230  51.410  45.270  1.00  0.00           C
ATOM   4414  HB1 PHE A 928      32.090  52.380  45.790  1.00  0.00           H
ATOM   4415  HB2 PHE A 928      31.420  50.700  45.510  1.00  0.00           H
ATOM   4416  CG  PHE A 928      32.080  51.740  43.750  1.00  0.00           C
ATOM   4417  CD1 PHE A 928      31.920  50.640  42.930  1.00  0.00           C
ATOM   4418  HD1 PHE A 928      32.150  49.690  43.390  1.00  0.00           H
ATOM   4419  CE1 PHE A 928      31.710  50.750  41.560  1.00  0.00           C
ATOM   4420  HE1 PHE A 928      31.660  49.820  41.020  1.00  0.00           H
ATOM   4421  CZ  PHE A 928      31.610  52.010  41.000  1.00  0.00           C
ATOM   4422  HZ  PHE A 928      31.460  52.120  39.940  1.00  0.00           H
ATOM   4423  CD2 PHE A 928      31.950  53.040  43.200  1.00  0.00           C
ATOM   4424  HD2 PHE A 928      31.960  53.900  43.850  1.00  0.00           H
ATOM   4425  CE2 PHE A 928      31.850  53.150  41.800  1.00  0.00           C
ATOM   4426  HE2 PHE A 928      31.720  54.160  41.410  1.00  0.00           H
ATOM   4427  C   PHE A 928      34.810  51.780  45.010  1.00  0.00           C
ATOM   4428  O   PHE A 928      35.500  51.200  44.120  1.00  0.00           O
ATOM   4429  N   MET A 929      35.120  53.010  45.500  1.00  0.00           N
ATOM   4430  HN  MET A 929      34.540  53.500  46.150  1.00  0.00           H
ATOM   4431  CA  MET A 929      36.210  53.750  44.930  1.00  0.00           C
ATOM   4432  HA  MET A 929      36.040  53.780  43.860  1.00  0.00           H
ATOM   4433  CB  MET A 929      36.250  55.210  45.350  1.00  0.00           C
ATOM   4434  HB1 MET A 929      37.220  55.690  45.130  1.00  0.00           H
ATOM   4435  HB2 MET A 929      36.280  55.240  46.460  1.00  0.00           H
ATOM   4436  CG  MET A 929      35.080  56.070  44.730  1.00  0.00           C
ATOM   4437  HG1 MET A 929      35.150  57.120  45.080  1.00  0.00           H
ATOM   4438  HG2 MET A 929      34.220  55.550  45.240  1.00  0.00           H
ATOM   4439  SD  MET A 929      34.810  56.050  42.900  1.00  0.00           S
ATOM   4440  CE  MET A 929      33.070  56.640  42.900  1.00  0.00           C
ATOM   4441  HE1 MET A 929      32.620  56.750  41.900  1.00  0.00           H
ATOM   4442  HE2 MET A 929      33.030  57.620  43.420  1.00  0.00           H
ATOM   4443  HE3 MET A 929      32.430  55.980  43.540  1.00  0.00           H
ATOM   4444  C   MET A 929      37.560  53.140  45.240  1.00  0.00           C
ATOM   4445  O   MET A 929      38.280  52.950  44.260  1.00  0.00           O
ATOM   4446  N   ASP A 930      37.850  52.720  46.510  1.00  0.00           N
ATOM   4447  HN  ASP A 930      37.110  52.780  47.180  1.00  0.00           H
ATOM   4448  CA  ASP A 930      39.070  52.070  46.840  1.00  0.00           C
ATOM   4449  HA  ASP A 930      39.850  52.710  46.440  1.00  0.00           H
ATOM   4450  CB  ASP A 930      39.120  52.080  48.430  1.00  0.00           C
ATOM   4451  HB1 ASP A 930      38.270  51.430  48.730  1.00  0.00           H
ATOM   4452  HB2 ASP A 930      38.900  53.100  48.800  1.00  0.00           H
ATOM   4453  CG  ASP A 930      40.380  51.740  49.220  1.00  0.00           C
ATOM   4454  OD1 ASP A 930      41.460  51.430  48.710  1.00  0.00           O
ATOM   4455  OD2 ASP A 930      40.160  51.780  50.450  1.00  0.00           O
ATOM   4456  C   ASP A 930      39.340  50.770  46.000  1.00  0.00           C
ATOM   4457  O   ASP A 930      40.320  50.560  45.280  1.00  0.00           O
ATOM   4458  N   GLN A 931      38.170  49.900  45.880  1.00  0.00           N
ATOM   4459  HN  GLN A 931      37.360  50.010  46.440  1.00  0.00           H
ATOM   4460  CA  GLN A 931      38.170  48.740  45.060  1.00  0.00           C
ATOM   4461  HA  GLN A 931      38.940  48.050  45.390  1.00  0.00           H
ATOM   4462  CB  GLN A 931      36.870  47.990  45.240  1.00  0.00           C
ATOM   4463  HB1 GLN A 931      35.970  48.610  45.110  1.00  0.00           H
ATOM   4464  HB2 GLN A 931      36.860  47.700  46.310  1.00  0.00           H
ATOM   4465  CG  GLN A 931      36.830  46.690  44.520  1.00  0.00           C
ATOM   4466  HG1 GLN A 931      36.500  46.690  43.450  1.00  0.00           H
ATOM   4467  HG2 GLN A 931      35.850  46.290  44.850  1.00  0.00           H
ATOM   4468  CD  GLN A 931      37.970  45.690  44.800  1.00  0.00           C
ATOM   4469  OE1 GLN A 931      38.500  45.580  45.900  1.00  0.00           O
ATOM   4470  NE2 GLN A 931      38.420  45.050  43.670  1.00  0.00           N
ATOM   4471 HE21 GLN A 931      39.050  44.280  43.790  1.00  0.00           H
ATOM   4472 HE22 GLN A 931      38.400  45.460  42.750  1.00  0.00           H
ATOM   4473  C   GLN A 931      38.460  49.020  43.580  1.00  0.00           C
ATOM   4474  O   GLN A 931      39.260  48.400  42.910  1.00  0.00           O
ATOM   4475  N   GLN A 932      37.770  50.010  43.010  1.00  0.00           N
ATOM   4476  HN  GLN A 932      37.120  50.420  43.640  1.00  0.00           H
ATOM   4477  CA  GLN A 932      37.900  50.350  41.540  1.00  0.00           C
ATOM   4478  HA  GLN A 932      37.570  49.590  40.860  1.00  0.00           H
ATOM   4479  CB  GLN A 932      36.910  51.500  41.220  1.00  0.00           C
ATOM   4480  HB1 GLN A 932      37.300  52.040  40.330  1.00  0.00           H
ATOM   4481  HB2 GLN A 932      37.050  52.250  42.020  1.00  0.00           H
ATOM   4482  CG  GLN A 932      35.430  51.190  40.940  1.00  0.00           C
ATOM   4483  HG1 GLN A 932      35.080  51.650  39.980  1.00  0.00           H
ATOM   4484  HG2 GLN A 932      34.730  51.730  41.620  1.00  0.00           H
ATOM   4485  CD  GLN A 932      34.980  49.720  41.050  1.00  0.00           C
ATOM   4486  OE1 GLN A 932      34.780  49.020  40.050  1.00  0.00           O
ATOM   4487  NE2 GLN A 932      34.880  49.110  42.260  1.00  0.00           N
ATOM   4488 HE21 GLN A 932      34.310  48.290  42.260  1.00  0.00           H
ATOM   4489 HE22 GLN A 932      35.030  49.750  43.010  1.00  0.00           H
ATOM   4490  C   GLN A 932      39.360  50.790  41.260  1.00  0.00           C
ATOM   4491  O   GLN A 932      39.930  50.440  40.230  1.00  0.00           O
ATOM   4492  N   ILE A 933      40.010  51.610  42.170  1.00  0.00           N
ATOM   4493  HN  ILE A 933      39.590  51.870  43.030  1.00  0.00           H
ATOM   4494  CA  ILE A 933      41.300  52.180  41.890  1.00  0.00           C
ATOM   4495  HA  ILE A 933      41.180  52.670  40.930  1.00  0.00           H
ATOM   4496  CB  ILE A 933      41.770  53.220  42.890  1.00  0.00           C
ATOM   4497  HB  ILE A 933      41.580  52.750  43.880  1.00  0.00           H
ATOM   4498  CG2 ILE A 933      43.300  53.390  42.790  1.00  0.00           C
ATOM   4499 HG21 ILE A 933      43.740  52.470  43.210  1.00  0.00           H
ATOM   4500 HG22 ILE A 933      43.440  54.260  43.460  1.00  0.00           H
ATOM   4501 HG23 ILE A 933      43.640  53.610  41.760  1.00  0.00           H
ATOM   4502  CG1 ILE A 933      41.090  54.540  42.620  1.00  0.00           C
ATOM   4503 HG11 ILE A 933      41.190  55.130  43.560  1.00  0.00           H
ATOM   4504 HG12 ILE A 933      40.000  54.360  42.610  1.00  0.00           H
ATOM   4505  CD  ILE A 933      41.620  55.290  41.390  1.00  0.00           C
ATOM   4506  HD1 ILE A 933      41.390  54.710  40.470  1.00  0.00           H
ATOM   4507  HD2 ILE A 933      42.710  55.470  41.430  1.00  0.00           H
ATOM   4508  HD3 ILE A 933      41.050  56.250  41.370  1.00  0.00           H
ATOM   4509  C   ILE A 933      42.390  51.030  41.590  1.00  0.00           C
ATOM   4510  O   ILE A 933      42.990  51.000  40.470  1.00  0.00           O
ATOM   4511  N   THR A 934      42.400  50.110  42.540  1.00  0.00           N
ATOM   4512  HN  THR A 934      41.910  50.260  43.400  1.00  0.00           H
ATOM   4513  CA  THR A 934      43.370  48.990  42.510  1.00  0.00           C
ATOM   4514  HA  THR A 934      44.340  49.420  42.310  1.00  0.00           H
ATOM   4515  CB  THR A 934      43.340  48.070  43.770  1.00  0.00           C
ATOM   4516  HB  THR A 934      42.330  47.620  43.870  1.00  0.00           H
ATOM   4517  OG1 THR A 934      43.650  48.910  44.960  1.00  0.00           O
ATOM   4518  HG1 THR A 934      43.190  48.560  45.740  1.00  0.00           H
ATOM   4519  CG2 THR A 934      44.330  46.930  43.810  1.00  0.00           C
ATOM   4520 HG21 THR A 934      44.320  46.610  44.870  1.00  0.00           H
ATOM   4521 HG22 THR A 934      45.360  47.310  43.580  1.00  0.00           H
ATOM   4522 HG23 THR A 934      44.010  46.140  43.090  1.00  0.00           H
ATOM   4523  C   THR A 934      43.050  48.080  41.350  1.00  0.00           C
ATOM   4524  O   THR A 934      43.970  47.520  40.720  1.00  0.00           O
ATOM   4525  N   ALA A 935      41.810  47.920  40.990  1.00  0.00           N
ATOM   4526  HN  ALA A 935      41.110  48.360  41.560  1.00  0.00           H
ATOM   4527  CA  ALA A 935      41.420  47.040  39.890  1.00  0.00           C
ATOM   4528  HA  ALA A 935      41.790  46.020  39.980  1.00  0.00           H
ATOM   4529  CB  ALA A 935      39.970  46.860  39.930  1.00  0.00           C
ATOM   4530  HB1 ALA A 935      39.520  47.750  39.450  1.00  0.00           H
ATOM   4531  HB2 ALA A 935      39.470  46.700  40.900  1.00  0.00           H
ATOM   4532  HB3 ALA A 935      39.640  46.030  39.270  1.00  0.00           H
ATOM   4533  C   ALA A 935      41.880  47.600  38.550  1.00  0.00           C
ATOM   4534  O   ALA A 935      42.500  46.990  37.750  1.00  0.00           O
ATOM   4535  N   VAL A 936      41.730  48.950  38.410  1.00  0.00           N
ATOM   4536  HN  VAL A 936      41.300  49.490  39.140  1.00  0.00           H
ATOM   4537  CA  VAL A 936      42.260  49.670  37.300  1.00  0.00           C
ATOM   4538  HA  VAL A 936      41.960  49.120  36.430  1.00  0.00           H
ATOM   4539  CB  VAL A 936      41.720  51.110  37.250  1.00  0.00           C
ATOM   4540  HB  VAL A 936      41.750  51.550  38.280  1.00  0.00           H
ATOM   4541  CG1 VAL A 936      42.390  52.030  36.280  1.00  0.00           C
ATOM   4542 HG11 VAL A 936      42.440  51.480  35.330  1.00  0.00           H
ATOM   4543 HG12 VAL A 936      43.410  52.310  36.630  1.00  0.00           H
ATOM   4544 HG13 VAL A 936      41.840  52.940  35.950  1.00  0.00           H
ATOM   4545  CG2 VAL A 936      40.230  50.960  36.710  1.00  0.00           C
ATOM   4546 HG21 VAL A 936      40.240  50.660  35.640  1.00  0.00           H
ATOM   4547 HG22 VAL A 936      39.790  51.980  36.640  1.00  0.00           H
ATOM   4548 HG23 VAL A 936      39.630  50.190  37.250  1.00  0.00           H
ATOM   4549  C   VAL A 936      43.770  49.600  37.170  1.00  0.00           C
ATOM   4550  O   VAL A 936      44.330  49.370  36.100  1.00  0.00           O
ATOM   4551  N   ILE A 937      44.460  49.860  38.240  1.00  0.00           N
ATOM   4552  HN  ILE A 937      43.980  49.980  39.110  1.00  0.00           H
ATOM   4553  CA  ILE A 937      45.950  49.730  38.340  1.00  0.00           C
ATOM   4554  HA  ILE A 937      46.250  50.450  37.590  1.00  0.00           H
ATOM   4555  CB  ILE A 937      46.340  50.110  39.730  1.00  0.00           C
ATOM   4556  HB  ILE A 937      45.700  49.610  40.480  1.00  0.00           H
ATOM   4557  CG2 ILE A 937      47.810  49.810  40.070  1.00  0.00           C
ATOM   4558 HG21 ILE A 937      47.920  48.710  40.200  1.00  0.00           H
ATOM   4559 HG22 ILE A 937      48.240  50.260  41.000  1.00  0.00           H
ATOM   4560 HG23 ILE A 937      48.510  50.060  39.250  1.00  0.00           H
ATOM   4561  CG1 ILE A 937      46.150  51.680  39.970  1.00  0.00           C
ATOM   4562 HG11 ILE A 937      45.140  51.760  39.500  1.00  0.00           H
ATOM   4563 HG12 ILE A 937      46.790  52.400  39.440  1.00  0.00           H
ATOM   4564  CD  ILE A 937      46.190  52.050  41.470  1.00  0.00           C
ATOM   4565  HD1 ILE A 937      45.480  51.370  41.980  1.00  0.00           H
ATOM   4566  HD2 ILE A 937      45.850  53.100  41.590  1.00  0.00           H
ATOM   4567  HD3 ILE A 937      47.230  51.960  41.820  1.00  0.00           H
ATOM   4568  C   ILE A 937      46.430  48.340  37.840  1.00  0.00           C
ATOM   4569  O   ILE A 937      47.450  48.180  37.160  1.00  0.00           O
ATOM   4570  N   ILE A 938      45.690  47.240  38.130  1.00  0.00           N
ATOM   4571  HN  ILE A 938      44.880  47.390  38.700  1.00  0.00           H
ATOM   4572  CA  ILE A 938      46.140  45.950  37.650  1.00  0.00           C
ATOM   4573  HA  ILE A 938      47.220  45.930  37.730  1.00  0.00           H
ATOM   4574  CB  ILE A 938      45.510  44.880  38.610  1.00  0.00           C
ATOM   4575  HB  ILE A 938      44.440  45.170  38.510  1.00  0.00           H
ATOM   4576  CG2 ILE A 938      45.500  43.470  37.990  1.00  0.00           C
ATOM   4577 HG21 ILE A 938      45.190  43.460  36.910  1.00  0.00           H
ATOM   4578 HG22 ILE A 938      44.810  42.820  38.560  1.00  0.00           H
ATOM   4579 HG23 ILE A 938      46.500  43.000  38.010  1.00  0.00           H
ATOM   4580  CG1 ILE A 938      46.230  44.940  40.050  1.00  0.00           C
ATOM   4581 HG11 ILE A 938      45.740  44.020  40.440  1.00  0.00           H
ATOM   4582 HG12 ILE A 938      45.980  45.860  40.640  1.00  0.00           H
ATOM   4583  CD  ILE A 938      47.730  44.660  40.060  1.00  0.00           C
ATOM   4584  HD1 ILE A 938      48.380  45.410  39.580  1.00  0.00           H
ATOM   4585  HD2 ILE A 938      47.880  43.620  39.680  1.00  0.00           H
ATOM   4586  HD3 ILE A 938      48.150  44.640  41.100  1.00  0.00           H
ATOM   4587  C   ILE A 938      45.900  45.820  36.180  1.00  0.00           C
ATOM   4588  O   ILE A 938      46.690  45.070  35.560  1.00  0.00           O
ATOM   4589  N   ASN A 939      44.940  46.570  35.570  1.00  0.00           N
ATOM   4590  HN  ASN A 939      44.360  47.280  35.980  1.00  0.00           H
ATOM   4591  CA  ASN A 939      44.650  46.550  34.180  1.00  0.00           C
ATOM   4592  HA  ASN A 939      44.680  45.490  33.920  1.00  0.00           H
ATOM   4593  CB  ASN A 939      43.200  47.120  33.910  1.00  0.00           C
ATOM   4594  HB1 ASN A 939      43.010  48.200  34.060  1.00  0.00           H
ATOM   4595  HB2 ASN A 939      42.450  46.540  34.480  1.00  0.00           H
ATOM   4596  CG  ASN A 939      42.720  46.860  32.430  1.00  0.00           C
ATOM   4597  OD1 ASN A 939      42.290  45.800  32.140  1.00  0.00           O
ATOM   4598  ND2 ASN A 939      42.830  47.910  31.570  1.00  0.00           N
ATOM   4599 HD21 ASN A 939      43.150  48.760  31.990  1.00  0.00           H
ATOM   4600 HD22 ASN A 939      42.510  47.750  30.630  1.00  0.00           H
ATOM   4601  C   ASN A 939      45.670  47.180  33.260  1.00  0.00           C
ATOM   4602  O   ASN A 939      45.770  46.920  32.090  1.00  0.00           O
ATOM   4603  N   ARG A 940      46.560  48.000  33.930  1.00  0.00           N
ATOM   4604  HN  ARG A 940      46.400  48.150  34.910  1.00  0.00           H
ATOM   4605  CA  ARG A 940      47.680  48.670  33.390  1.00  0.00           C
ATOM   4606  HA  ARG A 940      47.390  49.560  32.860  1.00  0.00           H
ATOM   4607  CB  ARG A 940      48.760  49.190  34.400  1.00  0.00           C
ATOM   4608  HB1 ARG A 940      49.610  49.670  33.840  1.00  0.00           H
ATOM   4609  HB2 ARG A 940      49.050  48.320  35.040  1.00  0.00           H
ATOM   4610  CG  ARG A 940      48.290  50.270  35.430  1.00  0.00           C
ATOM   4611  HG1 ARG A 940      48.950  50.330  36.320  1.00  0.00           H
ATOM   4612  HG2 ARG A 940      47.240  50.070  35.710  1.00  0.00           H
ATOM   4613  CD  ARG A 940      48.220  51.680  34.840  1.00  0.00           C
ATOM   4614  HD1 ARG A 940      47.680  52.390  35.500  1.00  0.00           H
ATOM   4615  HD2 ARG A 940      47.730  51.620  33.850  1.00  0.00           H
ATOM   4616  NE  ARG A 940      49.650  52.140  34.640  1.00  0.00           N
ATOM   4617  HE  ARG A 940      50.440  51.580  34.890  1.00  0.00           H
ATOM   4618  CZ  ARG A 940      49.900  53.290  34.040  1.00  0.00           C
ATOM   4619  NH1 ARG A 940      49.040  54.180  33.650  1.00  0.00           N
ATOM   4620 HH11 ARG A 940      48.060  54.030  33.800  1.00  0.00           H
ATOM   4621 HH12 ARG A 940      49.470  55.010  33.290  1.00  0.00           H
ATOM   4622  NH2 ARG A 940      51.170  53.640  34.030  1.00  0.00           N
ATOM   4623 HH21 ARG A 940      51.890  53.000  34.320  1.00  0.00           H
ATOM   4624 HH22 ARG A 940      51.370  54.590  33.770  1.00  0.00           H
ATOM   4625  C   ARG A 940      48.420  47.880  32.270  1.00  0.00           C
ATOM   4626  O   ARG A 940      48.800  46.680  32.400  1.00  0.00           O
ATOM   4627  N   LYS A 941      48.820  48.560  31.100  1.00  0.00           N
ATOM   4628  HN  LYS A 941      48.740  49.560  31.060  1.00  0.00           H
ATOM   4629  CA  LYS A 941      49.380  48.070  29.890  1.00  0.00           C
ATOM   4630  HA  LYS A 941      48.660  47.410  29.410  1.00  0.00           H
ATOM   4631  CB  LYS A 941      49.560  49.300  28.990  1.00  0.00           C
ATOM   4632  HB1 LYS A 941      49.790  48.890  27.980  1.00  0.00           H
ATOM   4633  HB2 LYS A 941      50.380  50.020  29.170  1.00  0.00           H
ATOM   4634  CG  LYS A 941      48.320  50.240  28.830  1.00  0.00           C
ATOM   4635  HG1 LYS A 941      48.100  50.830  29.740  1.00  0.00           H
ATOM   4636  HG2 LYS A 941      47.450  49.650  28.480  1.00  0.00           H
ATOM   4637  CD  LYS A 941      48.520  51.190  27.630  1.00  0.00           C
ATOM   4638  HD1 LYS A 941      47.580  51.660  27.290  1.00  0.00           H
ATOM   4639  HD2 LYS A 941      49.010  50.670  26.780  1.00  0.00           H
ATOM   4640  CE  LYS A 941      49.590  52.290  27.860  1.00  0.00           C
ATOM   4641  HE1 LYS A 941      50.590  51.860  28.110  1.00  0.00           H
ATOM   4642  HE2 LYS A 941      49.250  53.050  28.600  1.00  0.00           H
ATOM   4643  NZ  LYS A 941      49.700  53.090  26.660  1.00  0.00           N
ATOM   4644  HZ1 LYS A 941      49.890  52.500  25.810  1.00  0.00           H
ATOM   4645  HZ2 LYS A 941      50.510  53.740  26.780  1.00  0.00           H
ATOM   4646  HZ3 LYS A 941      48.870  53.700  26.530  1.00  0.00           H
ATOM   4647  C   LYS A 941      50.590  47.140  29.990  1.00  0.00           C
ATOM   4648  O   LYS A 941      50.730  46.210  29.190  1.00  0.00           O
ATOM   4649  N   GLU A 942      51.530  47.440  30.870  1.00  0.00           N
ATOM   4650  HN  GLU A 942      51.360  48.260  31.410  1.00  0.00           H
ATOM   4651  CA  GLU A 942      52.710  46.720  31.200  1.00  0.00           C
ATOM   4652  HA  GLU A 942      53.420  46.700  30.380  1.00  0.00           H
ATOM   4653  CB  GLU A 942      53.440  47.340  32.470  1.00  0.00           C
ATOM   4654  HB1 GLU A 942      52.670  47.520  33.250  1.00  0.00           H
ATOM   4655  HB2 GLU A 942      53.940  48.300  32.240  1.00  0.00           H
ATOM   4656  CG  GLU A 942      54.550  46.430  33.070  1.00  0.00           C
ATOM   4657  HG1 GLU A 942      55.230  46.200  32.220  1.00  0.00           H
ATOM   4658  HG2 GLU A 942      54.130  45.480  33.470  1.00  0.00           H
ATOM   4659  CD  GLU A 942      55.380  47.050  34.180  1.00  0.00           C
ATOM   4660  OE1 GLU A 942      56.290  47.910  33.900  1.00  0.00           O
ATOM   4661  OE2 GLU A 942      55.240  46.640  35.380  1.00  0.00           O
ATOM   4662  C   GLU A 942      52.390  45.280  31.500  1.00  0.00           C
ATOM   4663  O   GLU A 942      52.990  44.350  30.960  1.00  0.00           O
ATOM   4664  N   HSD A 943      51.410  45.010  32.340  1.00  0.00           N
ATOM   4665  HN  HSD A 943      50.870  45.740  32.740  1.00  0.00           H
ATOM   4666  CA  HSD A 943      51.130  43.650  32.870  1.00  0.00           C
ATOM   4667  HA  HSD A 943      52.040  43.160  33.160  1.00  0.00           H
ATOM   4668  CB  HSD A 943      50.160  43.690  34.110  1.00  0.00           C
ATOM   4669  HB1 HSD A 943      50.290  42.760  34.700  1.00  0.00           H
ATOM   4670  HB2 HSD A 943      49.120  43.870  33.740  1.00  0.00           H
ATOM   4671  ND1 HSD A 943      49.510  45.630  35.600  1.00  0.00           N
ATOM   4672  HD1 HSD A 943      48.540  45.510  35.400  1.00  0.00           H
ATOM   4673  CG  HSD A 943      50.470  44.800  35.020  1.00  0.00           C
ATOM   4674  CE1 HSD A 943      50.170  46.600  36.280  1.00  0.00           C
ATOM   4675  HE1 HSD A 943      49.690  47.390  36.870  1.00  0.00           H
ATOM   4676  NE2 HSD A 943      51.490  46.380  36.190  1.00  0.00           N
ATOM   4677  CD2 HSD A 943      51.680  45.250  35.370  1.00  0.00           C
ATOM   4678  HD2 HSD A 943      52.660  44.860  35.080  1.00  0.00           H
ATOM   4679  C   HSD A 943      50.420  42.780  31.890  1.00  0.00           C
ATOM   4680  O   HSD A 943      50.190  41.630  32.240  1.00  0.00           O
ATOM   4681  N   LYS A 944      50.030  43.220  30.650  1.00  0.00           N
ATOM   4682  HN  LYS A 944      50.400  44.120  30.410  1.00  0.00           H
ATOM   4683  CA  LYS A 944      49.490  42.450  29.590  1.00  0.00           C
ATOM   4684  HA  LYS A 944      48.990  43.160  28.940  1.00  0.00           H
ATOM   4685  CB  LYS A 944      50.630  41.770  28.770  1.00  0.00           C
ATOM   4686  HB1 LYS A 944      50.280  41.050  28.010  1.00  0.00           H
ATOM   4687  HB2 LYS A 944      51.280  41.260  29.530  1.00  0.00           H
ATOM   4688  CG  LYS A 944      51.640  42.720  28.130  1.00  0.00           C
ATOM   4689  HG1 LYS A 944      52.350  42.030  27.620  1.00  0.00           H
ATOM   4690  HG2 LYS A 944      52.180  43.410  28.800  1.00  0.00           H
ATOM   4691  CD  LYS A 944      50.960  43.500  27.000  1.00  0.00           C
ATOM   4692  HD1 LYS A 944      50.100  44.060  27.390  1.00  0.00           H
ATOM   4693  HD2 LYS A 944      50.550  42.730  26.310  1.00  0.00           H
ATOM   4694  CE  LYS A 944      51.940  44.410  26.200  1.00  0.00           C
ATOM   4695  HE1 LYS A 944      51.460  44.890  25.320  1.00  0.00           H
ATOM   4696  HE2 LYS A 944      52.760  43.820  25.740  1.00  0.00           H
ATOM   4697  NZ  LYS A 944      52.510  45.440  27.040  1.00  0.00           N
ATOM   4698  HZ1 LYS A 944      51.800  45.740  27.740  1.00  0.00           H
ATOM   4699  HZ2 LYS A 944      52.720  46.320  26.520  1.00  0.00           H
ATOM   4700  HZ3 LYS A 944      53.360  45.130  27.530  1.00  0.00           H
ATOM   4701  C   LYS A 944      48.380  41.390  29.870  1.00  0.00           C
ATOM   4702  O   LYS A 944      48.600  40.210  29.700  1.00  0.00           O
ATOM   4703  N   LEU A 945      47.180  41.830  30.300  1.00  0.00           N
ATOM   4704  HN  LEU A 945      47.160  42.810  30.440  1.00  0.00           H
ATOM   4705  CA  LEU A 945      46.130  40.960  30.760  1.00  0.00           C
ATOM   4706  HA  LEU A 945      46.520  40.020  31.130  1.00  0.00           H
ATOM   4707  CB  LEU A 945      45.340  41.610  31.910  1.00  0.00           C
ATOM   4708  HB1 LEU A 945      44.830  40.740  32.410  1.00  0.00           H
ATOM   4709  HB2 LEU A 945      44.610  42.360  31.550  1.00  0.00           H
ATOM   4710  CG  LEU A 945      46.130  42.240  33.040  1.00  0.00           C
ATOM   4711  HG  LEU A 945      46.660  43.160  32.720  1.00  0.00           H
ATOM   4712  CD1 LEU A 945      45.220  42.690  34.200  1.00  0.00           C
ATOM   4713 HD11 LEU A 945      44.600  41.810  34.490  1.00  0.00           H
ATOM   4714 HD12 LEU A 945      44.350  43.350  33.950  1.00  0.00           H
ATOM   4715 HD13 LEU A 945      45.790  43.120  35.060  1.00  0.00           H
ATOM   4716  CD2 LEU A 945      47.150  41.290  33.740  1.00  0.00           C
ATOM   4717 HD21 LEU A 945      47.780  40.730  33.010  1.00  0.00           H
ATOM   4718 HD22 LEU A 945      46.600  40.400  34.130  1.00  0.00           H
ATOM   4719 HD23 LEU A 945      47.780  41.760  34.510  1.00  0.00           H
ATOM   4720  C   LEU A 945      45.210  40.590  29.600  1.00  0.00           C
ATOM   4721  O   LEU A 945      44.490  41.370  28.960  1.00  0.00           O
ATOM   4722  N   LYS A 946      45.100  39.250  29.260  1.00  0.00           N
ATOM   4723  HN  LYS A 946      45.650  38.580  29.760  1.00  0.00           H
ATOM   4724  CA  LYS A 946      44.070  38.760  28.380  1.00  0.00           C
ATOM   4725  HA  LYS A 946      44.190  39.190  27.390  1.00  0.00           H
ATOM   4726  CB  LYS A 946      44.250  37.250  28.120  1.00  0.00           C
ATOM   4727  HB1 LYS A 946      45.220  37.120  27.590  1.00  0.00           H
ATOM   4728  HB2 LYS A 946      43.530  36.910  27.350  1.00  0.00           H
ATOM   4729  CG  LYS A 946      44.370  36.410  29.340  1.00  0.00           C
ATOM   4730  HG1 LYS A 946      43.390  36.270  29.830  1.00  0.00           H
ATOM   4731  HG2 LYS A 946      44.940  36.850  30.190  1.00  0.00           H
ATOM   4732  CD  LYS A 946      45.070  35.040  28.940  1.00  0.00           C
ATOM   4733  HD1 LYS A 946      46.090  35.110  28.480  1.00  0.00           H
ATOM   4734  HD2 LYS A 946      44.440  34.530  28.180  1.00  0.00           H
ATOM   4735  CE  LYS A 946      44.980  33.920  30.020  1.00  0.00           C
ATOM   4736  HE1 LYS A 946      45.090  32.910  29.580  1.00  0.00           H
ATOM   4737  HE2 LYS A 946      44.030  33.970  30.580  1.00  0.00           H
ATOM   4738  NZ  LYS A 946      46.060  34.180  30.990  1.00  0.00           N
ATOM   4739  HZ1 LYS A 946      47.010  34.380  30.610  1.00  0.00           H
ATOM   4740  HZ2 LYS A 946      46.120  33.430  31.710  1.00  0.00           H
ATOM   4741  HZ3 LYS A 946      45.760  35.000  31.540  1.00  0.00           H
ATOM   4742  C   LYS A 946      42.590  39.000  28.830  1.00  0.00           C
ATOM   4743  O   LYS A 946      42.030  38.550  29.780  1.00  0.00           O
ATOM   4744  N   LYS A 947      41.820  39.800  28.030  1.00  0.00           N
ATOM   4745  HN  LYS A 947      42.130  40.150  27.150  1.00  0.00           H
ATOM   4746  CA  LYS A 947      40.490  40.320  28.500  1.00  0.00           C
ATOM   4747  HA  LYS A 947      40.260  41.170  27.880  1.00  0.00           H
ATOM   4748  CB  LYS A 947      39.240  39.310  28.370  1.00  0.00           C
ATOM   4749  HB1 LYS A 947      38.350  39.880  28.730  1.00  0.00           H
ATOM   4750  HB2 LYS A 947      39.380  38.380  28.950  1.00  0.00           H
ATOM   4751  CG  LYS A 947      38.870  38.990  26.900  1.00  0.00           C
ATOM   4752  HG1 LYS A 947      38.270  38.060  26.990  1.00  0.00           H
ATOM   4753  HG2 LYS A 947      39.820  38.740  26.370  1.00  0.00           H
ATOM   4754  CD  LYS A 947      38.220  40.130  26.070  1.00  0.00           C
ATOM   4755  HD1 LYS A 947      38.910  41.010  26.070  1.00  0.00           H
ATOM   4756  HD2 LYS A 947      37.230  40.440  26.480  1.00  0.00           H
ATOM   4757  CE  LYS A 947      38.240  39.600  24.670  1.00  0.00           C
ATOM   4758  HE1 LYS A 947      37.460  38.840  24.480  1.00  0.00           H
ATOM   4759  HE2 LYS A 947      39.180  39.190  24.250  1.00  0.00           H
ATOM   4760  NZ  LYS A 947      37.850  40.690  23.670  1.00  0.00           N
ATOM   4761  HZ1 LYS A 947      37.490  40.170  22.840  1.00  0.00           H
ATOM   4762  HZ2 LYS A 947      38.680  41.210  23.330  1.00  0.00           H
ATOM   4763  HZ3 LYS A 947      37.210  41.440  24.020  1.00  0.00           H
ATOM   4764  C   LYS A 947      40.510  41.120  29.820  1.00  0.00           C
ATOM   4765  O   LYS A 947      39.590  41.070  30.640  1.00  0.00           O
ATOM   4766  N   GLY A 948      41.590  41.850  30.080  1.00  0.00           N
ATOM   4767  HN  GLY A 948      42.390  41.810  29.470  1.00  0.00           H
ATOM   4768  CA  GLY A 948      41.660  42.800  31.200  1.00  0.00           C
ATOM   4769  HA1 GLY A 948      40.750  43.380  31.190  1.00  0.00           H
ATOM   4770  HA2 GLY A 948      42.500  43.460  31.060  1.00  0.00           H
ATOM   4771  C   GLY A 948      41.540  42.290  32.630  1.00  0.00           C
ATOM   4772  O   GLY A 948      41.700  41.100  32.920  1.00  0.00           O
ATOM   4773  N   ALA A 949      41.270  43.190  33.580  1.00  0.00           N
ATOM   4774  HN  ALA A 949      41.210  44.160  33.300  1.00  0.00           H
ATOM   4775  CA  ALA A 949      41.190  42.830  35.040  1.00  0.00           C
ATOM   4776  HA  ALA A 949      41.870  42.030  35.270  1.00  0.00           H
ATOM   4777  CB  ALA A 949      41.470  44.080  35.920  1.00  0.00           C
ATOM   4778  HB1 ALA A 949      40.640  44.820  35.880  1.00  0.00           H
ATOM   4779  HB2 ALA A 949      42.430  44.500  35.520  1.00  0.00           H
ATOM   4780  HB3 ALA A 949      41.620  43.960  37.010  1.00  0.00           H
ATOM   4781  C   ALA A 949      39.800  42.360  35.570  1.00  0.00           C
ATOM   4782  O   ALA A 949      39.700  42.120  36.790  1.00  0.00           O
ATOM   4783  N   GLY A 950      38.730  42.260  34.750  1.00  0.00           N
ATOM   4784  HN  GLY A 950      38.840  42.460  33.780  1.00  0.00           H
ATOM   4785  CA  GLY A 950      37.370  41.860  35.210  1.00  0.00           C
ATOM   4786  HA1 GLY A 950      37.400  40.820  35.480  1.00  0.00           H
ATOM   4787  HA2 GLY A 950      36.650  41.900  34.420  1.00  0.00           H
ATOM   4788  C   GLY A 950      36.680  42.740  36.210  1.00  0.00           C
ATOM   4789  O   GLY A 950      36.350  42.190  37.250  1.00  0.00           O
ATOM   4790  N   TYR A 951      36.440  44.030  35.970  1.00  0.00           N
ATOM   4791  HN  TYR A 951      36.640  44.440  35.090  1.00  0.00           H
ATOM   4792  CA  TYR A 951      36.100  44.960  37.090  1.00  0.00           C
ATOM   4793  HA  TYR A 951      36.900  44.810  37.790  1.00  0.00           H
ATOM   4794  CB  TYR A 951      35.900  46.340  36.410  1.00  0.00           C
ATOM   4795  HB1 TYR A 951      35.670  46.990  37.280  1.00  0.00           H
ATOM   4796  HB2 TYR A 951      35.120  46.160  35.640  1.00  0.00           H
ATOM   4797  CG  TYR A 951      37.130  46.920  35.650  1.00  0.00           C
ATOM   4798  CD1 TYR A 951      36.970  47.830  34.590  1.00  0.00           C
ATOM   4799  HD1 TYR A 951      35.940  48.010  34.340  1.00  0.00           H
ATOM   4800  CE1 TYR A 951      38.140  48.230  33.910  1.00  0.00           C
ATOM   4801  HE1 TYR A 951      38.060  48.930  33.100  1.00  0.00           H
ATOM   4802  CZ  TYR A 951      39.400  47.980  34.390  1.00  0.00           C
ATOM   4803  OH  TYR A 951      40.490  48.650  33.820  1.00  0.00           O
ATOM   4804  HH  TYR A 951      40.330  48.890  32.900  1.00  0.00           H
ATOM   4805  CD2 TYR A 951      38.440  46.670  36.160  1.00  0.00           C
ATOM   4806  HD2 TYR A 951      38.740  46.100  37.020  1.00  0.00           H
ATOM   4807  CE2 TYR A 951      39.580  47.180  35.480  1.00  0.00           C
ATOM   4808  HE2 TYR A 951      40.580  47.060  35.870  1.00  0.00           H
ATOM   4809  C   TYR A 951      34.930  44.600  37.950  1.00  0.00           C
ATOM   4810  O   TYR A 951      35.120  44.660  39.200  1.00  0.00           O
ATOM   4811  N   HSD A 952      33.770  44.220  37.370  1.00  0.00           N
ATOM   4812  HN  HSD A 952      33.870  44.020  36.400  1.00  0.00           H
ATOM   4813  CA  HSD A 952      32.550  43.900  38.050  1.00  0.00           C
ATOM   4814  HA  HSD A 952      32.450  44.700  38.770  1.00  0.00           H
ATOM   4815  CB  HSD A 952      31.330  43.650  37.080  1.00  0.00           C
ATOM   4816  HB1 HSD A 952      30.380  43.350  37.580  1.00  0.00           H
ATOM   4817  HB2 HSD A 952      31.420  42.780  36.390  1.00  0.00           H
ATOM   4818  ND1 HSD A 952      31.020  45.070  35.000  1.00  0.00           N
ATOM   4819  HD1 HSD A 952      31.250  44.320  34.380  1.00  0.00           H
ATOM   4820  CG  HSD A 952      30.960  44.910  36.430  1.00  0.00           C
ATOM   4821  CE1 HSD A 952      30.550  46.300  34.730  1.00  0.00           C
ATOM   4822  HE1 HSD A 952      30.480  46.770  33.750  1.00  0.00           H
ATOM   4823  NE2 HSD A 952      30.050  46.880  35.800  1.00  0.00           N
ATOM   4824  CD2 HSD A 952      30.320  46.040  36.880  1.00  0.00           C
ATOM   4825  HD2 HSD A 952      30.000  46.380  37.850  1.00  0.00           H
ATOM   4826  C   HSD A 952      32.530  42.530  38.820  1.00  0.00           C
ATOM   4827  O   HSD A 952      31.820  42.410  39.820  1.00  0.00           O
ATOM   4828  N   LEU A 953      33.320  41.580  38.360  1.00  0.00           N
ATOM   4829  HN  LEU A 953      33.850  41.700  37.510  1.00  0.00           H
ATOM   4830  CA  LEU A 953      33.620  40.400  39.180  1.00  0.00           C
ATOM   4831  HA  LEU A 953      32.620  40.130  39.530  1.00  0.00           H
ATOM   4832  CB  LEU A 953      34.150  39.270  38.280  1.00  0.00           C
ATOM   4833  HB1 LEU A 953      34.520  38.450  38.930  1.00  0.00           H
ATOM   4834  HB2 LEU A 953      35.110  39.630  37.840  1.00  0.00           H
ATOM   4835  CG  LEU A 953      33.150  38.580  37.200  1.00  0.00           C
ATOM   4836  HG  LEU A 953      32.520  39.360  36.720  1.00  0.00           H
ATOM   4837  CD1 LEU A 953      33.970  37.800  36.090  1.00  0.00           C
ATOM   4838 HD11 LEU A 953      34.620  37.000  36.490  1.00  0.00           H
ATOM   4839 HD12 LEU A 953      34.690  38.450  35.550  1.00  0.00           H
ATOM   4840 HD13 LEU A 953      33.230  37.290  35.430  1.00  0.00           H
ATOM   4841  CD2 LEU A 953      32.210  37.620  37.910  1.00  0.00           C
ATOM   4842 HD21 LEU A 953      31.610  38.260  38.590  1.00  0.00           H
ATOM   4843 HD22 LEU A 953      32.750  36.870  38.530  1.00  0.00           H
ATOM   4844 HD23 LEU A 953      31.540  37.010  37.270  1.00  0.00           H
ATOM   4845  C   LEU A 953      34.510  40.620  40.410  1.00  0.00           C
ATOM   4846  O   LEU A 953      34.400  39.880  41.380  1.00  0.00           O
ATOM   4847  N   ASP A 954      35.390  41.650  40.340  1.00  0.00           N
ATOM   4848  HN  ASP A 954      35.420  42.160  39.480  1.00  0.00           H
ATOM   4849  CA  ASP A 954      36.150  41.970  41.530  1.00  0.00           C
ATOM   4850  HA  ASP A 954      36.410  41.010  41.970  1.00  0.00           H
ATOM   4851  CB  ASP A 954      37.470  42.700  41.190  1.00  0.00           C
ATOM   4852  HB1 ASP A 954      38.190  42.540  42.010  1.00  0.00           H
ATOM   4853  HB2 ASP A 954      37.410  43.820  41.090  1.00  0.00           H
ATOM   4854  CG  ASP A 954      38.130  42.150  39.900  1.00  0.00           C
ATOM   4855  OD1 ASP A 954      38.370  41.000  39.560  1.00  0.00           O
ATOM   4856  OD2 ASP A 954      38.510  43.150  39.080  1.00  0.00           O
ATOM   4857  HD2 ASP A 954      38.750  42.770  38.230  1.00  0.00           H
ATOM   4858  C   ASP A 954      35.340  42.750  42.590  1.00  0.00           C
ATOM   4859  O   ASP A 954      35.490  42.460  43.820  1.00  0.00           O
ATOM   4860  N   LEU A 955      34.510  43.660  42.150  1.00  0.00           N
ATOM   4861  HN  LEU A 955      34.530  43.940  41.180  1.00  0.00           H
ATOM   4862  CA  LEU A 955      33.520  44.390  42.850  1.00  0.00           C
ATOM   4863  HA  LEU A 955      33.930  44.950  43.670  1.00  0.00           H
ATOM   4864  CB  LEU A 955      32.760  45.400  41.970  1.00  0.00           C
ATOM   4865  HB1 LEU A 955      32.350  44.840  41.110  1.00  0.00           H
ATOM   4866  HB2 LEU A 955      33.580  46.040  41.570  1.00  0.00           H
ATOM   4867  CG  LEU A 955      31.790  46.270  42.650  1.00  0.00           C
ATOM   4868  HG  LEU A 955      30.880  45.690  42.920  1.00  0.00           H
ATOM   4869  CD1 LEU A 955      32.360  46.910  43.850  1.00  0.00           C
ATOM   4870 HD11 LEU A 955      31.790  47.790  44.230  1.00  0.00           H
ATOM   4871 HD12 LEU A 955      33.450  47.130  43.760  1.00  0.00           H
ATOM   4872 HD13 LEU A 955      32.330  46.170  44.670  1.00  0.00           H
ATOM   4873  CD2 LEU A 955      31.200  47.260  41.670  1.00  0.00           C
ATOM   4874 HD21 LEU A 955      30.800  46.680  40.810  1.00  0.00           H
ATOM   4875 HD22 LEU A 955      32.010  47.910  41.300  1.00  0.00           H
ATOM   4876 HD23 LEU A 955      30.270  47.760  42.050  1.00  0.00           H
ATOM   4877  C   LEU A 955      32.470  43.390  43.480  1.00  0.00           C
ATOM   4878  O   LEU A 955      32.170  43.550  44.620  1.00  0.00           O
ATOM   4879  N   LEU A 956      31.950  42.400  42.670  1.00  0.00           N
ATOM   4880  HN  LEU A 956      32.120  42.410  41.680  1.00  0.00           H
ATOM   4881  CA  LEU A 956      30.890  41.480  43.230  1.00  0.00           C
ATOM   4882  HA  LEU A 956      30.080  42.080  43.600  1.00  0.00           H
ATOM   4883  CB  LEU A 956      30.430  40.580  42.070  1.00  0.00           C
ATOM   4884  HB1 LEU A 956      31.170  39.860  41.650  1.00  0.00           H
ATOM   4885  HB2 LEU A 956      30.200  41.310  41.260  1.00  0.00           H
ATOM   4886  CG  LEU A 956      29.200  39.580  42.250  1.00  0.00           C
ATOM   4887  HG  LEU A 956      29.560  38.790  42.950  1.00  0.00           H
ATOM   4888  CD1 LEU A 956      28.050  40.260  43.000  1.00  0.00           C
ATOM   4889 HD11 LEU A 956      27.610  41.150  42.480  1.00  0.00           H
ATOM   4890 HD12 LEU A 956      28.570  40.580  43.920  1.00  0.00           H
ATOM   4891 HD13 LEU A 956      27.190  39.590  43.230  1.00  0.00           H
ATOM   4892  CD2 LEU A 956      28.730  38.990  40.940  1.00  0.00           C
ATOM   4893 HD21 LEU A 956      28.130  39.730  40.350  1.00  0.00           H
ATOM   4894 HD22 LEU A 956      28.040  38.110  41.050  1.00  0.00           H
ATOM   4895 HD23 LEU A 956      29.590  38.650  40.330  1.00  0.00           H
ATOM   4896  C   LEU A 956      31.290  40.620  44.470  1.00  0.00           C
ATOM   4897  O   LEU A 956      30.630  40.560  45.480  1.00  0.00           O
ATOM   4898  N   MET A 957      32.550  40.090  44.400  1.00  0.00           N
ATOM   4899  HN  MET A 957      33.100  40.100  43.570  1.00  0.00           H
ATOM   4900  CA  MET A 957      33.190  39.370  45.450  1.00  0.00           C
ATOM   4901  HA  MET A 957      32.570  38.540  45.730  1.00  0.00           H
ATOM   4902  CB  MET A 957      34.470  38.620  44.980  1.00  0.00           C
ATOM   4903  HB1 MET A 957      35.060  38.130  45.780  1.00  0.00           H
ATOM   4904  HB2 MET A 957      35.170  39.350  44.520  1.00  0.00           H
ATOM   4905  CG  MET A 957      34.180  37.520  43.970  1.00  0.00           C
ATOM   4906  HG1 MET A 957      35.090  37.330  43.350  1.00  0.00           H
ATOM   4907  HG2 MET A 957      33.530  37.900  43.150  1.00  0.00           H
ATOM   4908  SD  MET A 957      33.410  36.070  44.690  1.00  0.00           S
ATOM   4909  CE  MET A 957      31.740  36.410  43.900  1.00  0.00           C
ATOM   4910  HE1 MET A 957      31.410  37.470  43.970  1.00  0.00           H
ATOM   4911  HE2 MET A 957      30.930  35.730  44.250  1.00  0.00           H
ATOM   4912  HE3 MET A 957      31.850  36.270  42.800  1.00  0.00           H
ATOM   4913  C   MET A 957      33.420  40.060  46.720  1.00  0.00           C
ATOM   4914  O   MET A 957      33.370  39.380  47.720  1.00  0.00           O
ATOM   4915  N   VAL A 958      33.720  41.450  46.720  1.00  0.00           N
ATOM   4916  HN  VAL A 958      33.930  41.860  45.830  1.00  0.00           H
ATOM   4917  CA  VAL A 958      33.740  42.220  47.920  1.00  0.00           C
ATOM   4918  HA  VAL A 958      34.230  41.550  48.610  1.00  0.00           H
ATOM   4919  CB  VAL A 958      34.430  43.580  47.860  1.00  0.00           C
ATOM   4920  HB  VAL A 958      33.920  44.130  47.040  1.00  0.00           H
ATOM   4921  CG1 VAL A 958      34.440  44.500  49.100  1.00  0.00           C
ATOM   4922 HG11 VAL A 958      34.750  45.530  48.820  1.00  0.00           H
ATOM   4923 HG12 VAL A 958      35.040  44.040  49.920  1.00  0.00           H
ATOM   4924 HG13 VAL A 958      33.420  44.500  49.550  1.00  0.00           H
ATOM   4925  CG2 VAL A 958      35.930  43.440  47.470  1.00  0.00           C
ATOM   4926 HG21 VAL A 958      36.260  44.490  47.300  1.00  0.00           H
ATOM   4927 HG22 VAL A 958      36.130  42.690  46.670  1.00  0.00           H
ATOM   4928 HG23 VAL A 958      36.440  43.000  48.350  1.00  0.00           H
ATOM   4929  C   VAL A 958      32.350  42.330  48.550  1.00  0.00           C
ATOM   4930  O   VAL A 958      32.170  42.260  49.780  1.00  0.00           O
ATOM   4931  N   GLY A 959      31.350  42.530  47.640  1.00  0.00           N
ATOM   4932  HN  GLY A 959      31.550  42.540  46.660  1.00  0.00           H
ATOM   4933  CA  GLY A 959      30.030  42.870  47.980  1.00  0.00           C
ATOM   4934  HA1 GLY A 959      29.530  43.150  47.050  1.00  0.00           H
ATOM   4935  HA2 GLY A 959      30.040  43.650  48.740  1.00  0.00           H
ATOM   4936  C   GLY A 959      29.310  41.760  48.630  1.00  0.00           C
ATOM   4937  O   GLY A 959      28.630  42.000  49.580  1.00  0.00           O
ATOM   4938  N   VAL A 960      29.360  40.450  48.210  1.00  0.00           N
ATOM   4939  HN  VAL A 960      30.020  40.300  47.480  1.00  0.00           H
ATOM   4940  CA  VAL A 960      28.760  39.200  48.780  1.00  0.00           C
ATOM   4941  HA  VAL A 960      27.710  39.430  48.930  1.00  0.00           H
ATOM   4942  CB  VAL A 960      28.700  38.010  47.870  1.00  0.00           C
ATOM   4943  HB  VAL A 960      28.180  37.130  48.290  1.00  0.00           H
ATOM   4944  CG1 VAL A 960      27.950  38.390  46.590  1.00  0.00           C
ATOM   4945 HG11 VAL A 960      27.930  37.500  45.930  1.00  0.00           H
ATOM   4946 HG12 VAL A 960      28.380  39.250  46.020  1.00  0.00           H
ATOM   4947 HG13 VAL A 960      26.920  38.680  46.890  1.00  0.00           H
ATOM   4948  CG2 VAL A 960      30.150  37.630  47.550  1.00  0.00           C
ATOM   4949 HG21 VAL A 960      30.690  37.010  48.300  1.00  0.00           H
ATOM   4950 HG22 VAL A 960      30.810  38.460  47.240  1.00  0.00           H
ATOM   4951 HG23 VAL A 960      30.010  36.890  46.720  1.00  0.00           H
ATOM   4952  C   VAL A 960      29.490  38.950  50.100  1.00  0.00           C
ATOM   4953  O   VAL A 960      28.850  38.810  51.150  1.00  0.00           O
ATOM   4954  N   MET A 961      30.830  39.080  50.080  1.00  0.00           N
ATOM   4955  HN  MET A 961      31.310  39.410  49.270  1.00  0.00           H
ATOM   4956  CA  MET A 961      31.690  38.800  51.180  1.00  0.00           C
ATOM   4957  HA  MET A 961      31.370  37.880  51.640  1.00  0.00           H
ATOM   4958  CB  MET A 961      33.120  38.670  50.790  1.00  0.00           C
ATOM   4959  HB1 MET A 961      33.750  38.600  51.700  1.00  0.00           H
ATOM   4960  HB2 MET A 961      33.460  39.600  50.290  1.00  0.00           H
ATOM   4961  CG  MET A 961      33.490  37.280  50.220  1.00  0.00           C
ATOM   4962  HG1 MET A 961      34.530  37.450  49.900  1.00  0.00           H
ATOM   4963  HG2 MET A 961      32.850  37.200  49.320  1.00  0.00           H
ATOM   4964  SD  MET A 961      33.320  35.960  51.390  1.00  0.00           S
ATOM   4965  CE  MET A 961      31.910  35.230  50.650  1.00  0.00           C
ATOM   4966  HE1 MET A 961      31.980  34.970  49.590  1.00  0.00           H
ATOM   4967  HE2 MET A 961      31.030  35.890  50.880  1.00  0.00           H
ATOM   4968  HE3 MET A 961      31.660  34.390  51.330  1.00  0.00           H
ATOM   4969  C   MET A 961      31.500  39.790  52.320  1.00  0.00           C
ATOM   4970  O   MET A 961      31.630  39.380  53.430  1.00  0.00           O
ATOM   4971  N   LEU A 962      31.100  41.060  52.010  1.00  0.00           N
ATOM   4972  HN  LEU A 962      31.110  41.360  51.060  1.00  0.00           H
ATOM   4973  CA  LEU A 962      30.850  42.070  53.000  1.00  0.00           C
ATOM   4974  HA  LEU A 962      31.710  42.190  53.640  1.00  0.00           H
ATOM   4975  CB  LEU A 962      30.610  43.430  52.240  1.00  0.00           C
ATOM   4976  HB1 LEU A 962      29.690  43.320  51.630  1.00  0.00           H
ATOM   4977  HB2 LEU A 962      31.490  43.450  51.560  1.00  0.00           H
ATOM   4978  CG  LEU A 962      30.770  44.720  53.120  1.00  0.00           C
ATOM   4979  HG  LEU A 962      31.380  44.550  54.030  1.00  0.00           H
ATOM   4980  CD1 LEU A 962      31.290  45.910  52.180  1.00  0.00           C
ATOM   4981 HD11 LEU A 962      31.080  46.880  52.660  1.00  0.00           H
ATOM   4982 HD12 LEU A 962      30.790  45.900  51.200  1.00  0.00           H
ATOM   4983 HD13 LEU A 962      32.390  45.800  52.040  1.00  0.00           H
ATOM   4984  CD2 LEU A 962      29.370  44.950  53.620  1.00  0.00           C
ATOM   4985 HD21 LEU A 962      29.140  44.170  54.380  1.00  0.00           H
ATOM   4986 HD22 LEU A 962      28.650  44.890  52.780  1.00  0.00           H
ATOM   4987 HD23 LEU A 962      29.320  45.900  54.200  1.00  0.00           H
ATOM   4988  C   LEU A 962      29.660  41.600  53.870  1.00  0.00           C
ATOM   4989  O   LEU A 962      29.830  41.510  55.070  1.00  0.00           O
ATOM   4990  N   GLY A 963      28.540  41.180  53.230  1.00  0.00           N
ATOM   4991  HN  GLY A 963      28.430  41.330  52.240  1.00  0.00           H
ATOM   4992  CA  GLY A 963      27.420  40.440  53.850  1.00  0.00           C
ATOM   4993  HA1 GLY A 963      26.740  40.190  53.050  1.00  0.00           H
ATOM   4994  HA2 GLY A 963      26.990  41.190  54.520  1.00  0.00           H
ATOM   4995  C   GLY A 963      27.720  39.150  54.560  1.00  0.00           C
ATOM   4996  O   GLY A 963      27.380  39.000  55.760  1.00  0.00           O
ATOM   4997  N   VAL A 964      28.440  38.200  53.970  1.00  0.00           N
ATOM   4998  HN  VAL A 964      28.700  38.370  53.030  1.00  0.00           H
ATOM   4999  CA  VAL A 964      28.750  36.870  54.530  1.00  0.00           C
ATOM   5000  HA  VAL A 964      27.810  36.440  54.840  1.00  0.00           H
ATOM   5001  CB  VAL A 964      29.430  35.990  53.500  1.00  0.00           C
ATOM   5002  HB  VAL A 964      30.300  36.500  53.030  1.00  0.00           H
ATOM   5003  CG1 VAL A 964      29.950  34.680  54.190  1.00  0.00           C
ATOM   5004 HG11 VAL A 964      29.060  34.180  54.630  1.00  0.00           H
ATOM   5005 HG12 VAL A 964      30.690  34.940  54.970  1.00  0.00           H
ATOM   5006 HG13 VAL A 964      30.360  34.010  53.400  1.00  0.00           H
ATOM   5007  CG2 VAL A 964      28.280  35.580  52.530  1.00  0.00           C
ATOM   5008 HG21 VAL A 964      27.930  36.370  51.830  1.00  0.00           H
ATOM   5009 HG22 VAL A 964      27.410  35.230  53.130  1.00  0.00           H
ATOM   5010 HG23 VAL A 964      28.690  34.660  52.040  1.00  0.00           H
ATOM   5011  C   VAL A 964      29.650  37.090  55.760  1.00  0.00           C
ATOM   5012  O   VAL A 964      29.620  36.440  56.800  1.00  0.00           O
ATOM   5013  N   CYS A 965      30.600  38.060  55.730  1.00  0.00           N
ATOM   5014  HN  CYS A 965      30.790  38.410  54.820  1.00  0.00           H
ATOM   5015  CA  CYS A 965      31.450  38.430  56.790  1.00  0.00           C
ATOM   5016  HA  CYS A 965      31.760  37.510  57.250  1.00  0.00           H
ATOM   5017  CB  CYS A 965      32.730  39.250  56.360  1.00  0.00           C
ATOM   5018  HB1 CYS A 965      33.020  39.860  57.240  1.00  0.00           H
ATOM   5019  HB2 CYS A 965      32.480  39.880  55.480  1.00  0.00           H
ATOM   5020  SG  CYS A 965      34.140  38.160  55.980  1.00  0.00           S
ATOM   5021  HG1 CYS A 965      34.900  39.240  55.900  1.00  0.00           H
ATOM   5022  C   CYS A 965      30.680  39.160  57.860  1.00  0.00           C
ATOM   5023  O   CYS A 965      30.920  39.150  59.070  1.00  0.00           O
ATOM   5024  N   SER A 966      29.700  40.000  57.460  1.00  0.00           N
ATOM   5025  HN  SER A 966      29.430  40.040  56.500  1.00  0.00           H
ATOM   5026  CA  SER A 966      28.800  40.660  58.400  1.00  0.00           C
ATOM   5027  HA  SER A 966      29.360  41.150  59.170  1.00  0.00           H
ATOM   5028  CB  SER A 966      27.850  41.700  57.880  1.00  0.00           C
ATOM   5029  HB1 SER A 966      27.230  42.250  58.610  1.00  0.00           H
ATOM   5030  HB2 SER A 966      27.160  41.240  57.130  1.00  0.00           H
ATOM   5031  OG  SER A 966      28.680  42.650  57.270  1.00  0.00           O
ATOM   5032  HG1 SER A 966      29.330  42.140  56.780  1.00  0.00           H
ATOM   5033  C   SER A 966      27.970  39.740  59.290  1.00  0.00           C
ATOM   5034  O   SER A 966      27.930  39.940  60.520  1.00  0.00           O
ATOM   5035  N   VAL A 967      27.190  38.740  58.810  1.00  0.00           N
ATOM   5036  HN  VAL A 967      27.330  38.560  57.830  1.00  0.00           H
ATOM   5037  CA  VAL A 967      26.400  37.790  59.600  1.00  0.00           C
ATOM   5038  HA  VAL A 967      25.750  38.420  60.180  1.00  0.00           H
ATOM   5039  CB  VAL A 967      25.490  36.840  58.840  1.00  0.00           C
ATOM   5040  HB  VAL A 967      25.050  36.100  59.530  1.00  0.00           H
ATOM   5041  CG1 VAL A 967      24.310  37.610  58.200  1.00  0.00           C
ATOM   5042 HG11 VAL A 967      23.630  37.100  57.490  1.00  0.00           H
ATOM   5043 HG12 VAL A 967      24.730  38.430  57.590  1.00  0.00           H
ATOM   5044 HG13 VAL A 967      23.620  37.980  58.990  1.00  0.00           H
ATOM   5045  CG2 VAL A 967      26.340  36.050  57.890  1.00  0.00           C
ATOM   5046 HG21 VAL A 967      26.850  36.670  57.130  1.00  0.00           H
ATOM   5047 HG22 VAL A 967      25.690  35.290  57.410  1.00  0.00           H
ATOM   5048 HG23 VAL A 967      27.140  35.450  58.380  1.00  0.00           H
ATOM   5049  C   VAL A 967      27.220  36.970  60.650  1.00  0.00           C
ATOM   5050  O   VAL A 967      26.750  36.790  61.750  1.00  0.00           O
ATOM   5051  N   MET A 968      28.490  36.540  60.440  1.00  0.00           N
ATOM   5052  HN  MET A 968      28.830  36.490  59.500  1.00  0.00           H
ATOM   5053  CA  MET A 968      29.440  35.940  61.400  1.00  0.00           C
ATOM   5054  HA  MET A 968      28.920  35.320  62.110  1.00  0.00           H
ATOM   5055  CB  MET A 968      30.340  34.830  60.650  1.00  0.00           C
ATOM   5056  HB1 MET A 968      30.990  34.440  61.460  1.00  0.00           H
ATOM   5057  HB2 MET A 968      30.850  35.330  59.790  1.00  0.00           H
ATOM   5058  CG  MET A 968      29.400  33.790  59.980  1.00  0.00           C
ATOM   5059  HG1 MET A 968      28.880  34.310  59.150  1.00  0.00           H
ATOM   5060  HG2 MET A 968      28.600  33.670  60.740  1.00  0.00           H
[truncated: 6,873,249 more chars]
