# Supplementary material for: CryoEM and computational modeling structural insights into the pH regulator NBCn1
Source: Nat Commun. 2025 Nov 11;16:9932. doi: 10.1038/s41467-025-64868-z (PMC12606367; doi:10.1038/s41467-025-64868-z)
Supplement: Supplementary file 7 — Supplementary Data 5 [file 41467_2025_64868_MOESM7_ESM.zip › 100ns_z_restr_MD_NBCn1_2NaCO3/hNBCn1_OF/z-restr_hNBCn1_OF_2NaCO3_last_step_53.pdb]

REMARK    GENERATED BY TRJCONV
TITLE     Title t= 101000.00000 step= 50500000
REMARK    THIS IS A SIMULATION BOX
CRYST1   91.932   91.932  105.562  90.00  90.00  90.00 P 1           1
MODEL        1
ATOM      1  N   LEU A 585      26.210  42.640  34.010  1.00  0.00           N
ATOM      2  HT1 LEU A 585      25.410  42.420  33.380  1.00  0.00           H
ATOM      3  HT2 LEU A 585      27.060  42.810  33.440  1.00  0.00           H
ATOM      4  HT3 LEU A 585      25.980  43.530  34.480  1.00  0.00           H
ATOM      5  CA  LEU A 585      26.570  41.510  34.890  1.00  0.00           C
ATOM      6  HA  LEU A 585      27.480  41.770  35.410  1.00  0.00           H
ATOM      7  CB  LEU A 585      25.540  41.240  36.040  1.00  0.00           C
ATOM      8  HB1 LEU A 585      24.550  40.990  35.610  1.00  0.00           H
ATOM      9  HB2 LEU A 585      25.430  42.180  36.620  1.00  0.00           H
ATOM     10  CG  LEU A 585      25.920  40.170  37.070  1.00  0.00           C
ATOM     11  HG  LEU A 585      25.890  39.170  36.600  1.00  0.00           H
ATOM     12  CD1 LEU A 585      27.320  40.500  37.630  1.00  0.00           C
ATOM     13 HD11 LEU A 585      28.180  40.420  36.930  1.00  0.00           H
ATOM     14 HD12 LEU A 585      27.450  39.850  38.520  1.00  0.00           H
ATOM     15 HD13 LEU A 585      27.190  41.530  38.030  1.00  0.00           H
ATOM     16  CD2 LEU A 585      24.940  40.120  38.230  1.00  0.00           C
ATOM     17 HD21 LEU A 585      25.300  39.580  39.140  1.00  0.00           H
ATOM     18 HD22 LEU A 585      23.990  39.630  37.910  1.00  0.00           H
ATOM     19 HD23 LEU A 585      24.680  41.150  38.580  1.00  0.00           H
ATOM     20  C   LEU A 585      27.020  40.180  34.190  1.00  0.00           C
ATOM     21  O   LEU A 585      28.120  39.680  34.400  1.00  0.00           O
ATOM     22  N   ILE A 586      26.150  39.550  33.290  1.00  0.00           N
ATOM     23  HN  ILE A 586      25.290  39.980  33.030  1.00  0.00           H
ATOM     24  CA  ILE A 586      26.420  38.220  32.830  1.00  0.00           C
ATOM     25  HA  ILE A 586      26.670  37.670  33.720  1.00  0.00           H
ATOM     26  CB  ILE A 586      25.140  37.710  32.180  1.00  0.00           C
ATOM     27  HB  ILE A 586      24.420  37.890  33.010  1.00  0.00           H
ATOM     28  CG2 ILE A 586      24.750  38.430  30.890  1.00  0.00           C
ATOM     29 HG21 ILE A 586      25.470  38.250  30.050  1.00  0.00           H
ATOM     30 HG22 ILE A 586      24.700  39.530  31.050  1.00  0.00           H
ATOM     31 HG23 ILE A 586      23.720  38.070  30.670  1.00  0.00           H
ATOM     32  CG1 ILE A 586      25.040  36.200  31.960  1.00  0.00           C
ATOM     33 HG11 ILE A 586      25.420  35.920  30.950  1.00  0.00           H
ATOM     34 HG12 ILE A 586      23.950  36.010  31.890  1.00  0.00           H
ATOM     35  CD  ILE A 586      25.670  35.350  32.960  1.00  0.00           C
ATOM     36  HD1 ILE A 586      26.770  35.310  32.850  1.00  0.00           H
ATOM     37  HD2 ILE A 586      25.260  34.310  32.860  1.00  0.00           H
ATOM     38  HD3 ILE A 586      25.370  35.630  33.990  1.00  0.00           H
ATOM     39  C   ILE A 586      27.570  38.140  31.900  1.00  0.00           C
ATOM     40  O   ILE A 586      28.270  37.130  31.820  1.00  0.00           O
ATOM     41  N   LEU A 587      27.820  39.130  31.040  1.00  0.00           N
ATOM     42  HN  LEU A 587      27.190  39.910  30.990  1.00  0.00           H
ATOM     43  CA  LEU A 587      28.990  39.230  30.200  1.00  0.00           C
ATOM     44  HA  LEU A 587      28.940  38.350  29.590  1.00  0.00           H
ATOM     45  CB  LEU A 587      28.930  40.430  29.280  1.00  0.00           C
ATOM     46  HB1 LEU A 587      29.930  40.740  28.900  1.00  0.00           H
ATOM     47  HB2 LEU A 587      28.610  41.300  29.910  1.00  0.00           H
ATOM     48  CG  LEU A 587      27.910  40.420  28.180  1.00  0.00           C
ATOM     49  HG  LEU A 587      26.850  40.260  28.490  1.00  0.00           H
ATOM     50  CD1 LEU A 587      27.960  41.760  27.520  1.00  0.00           C
ATOM     51 HD11 LEU A 587      27.700  42.580  28.210  1.00  0.00           H
ATOM     52 HD12 LEU A 587      27.210  41.850  26.700  1.00  0.00           H
ATOM     53 HD13 LEU A 587      28.930  42.070  27.070  1.00  0.00           H
ATOM     54  CD2 LEU A 587      28.270  39.270  27.210  1.00  0.00           C
ATOM     55 HD21 LEU A 587      29.340  39.360  26.950  1.00  0.00           H
ATOM     56 HD22 LEU A 587      27.630  39.480  26.320  1.00  0.00           H
ATOM     57 HD23 LEU A 587      28.040  38.290  27.670  1.00  0.00           H
ATOM     58  C   LEU A 587      30.280  39.130  30.980  1.00  0.00           C
ATOM     59  O   LEU A 587      31.220  38.500  30.510  1.00  0.00           O
ATOM     60  N   ASP A 588      30.380  39.730  32.200  1.00  0.00           N
ATOM     61  HN  ASP A 588      29.650  40.250  32.640  1.00  0.00           H
ATOM     62  CA  ASP A 588      31.630  39.410  32.980  1.00  0.00           C
ATOM     63  HA  ASP A 588      32.480  39.780  32.420  1.00  0.00           H
ATOM     64  CB  ASP A 588      31.580  40.160  34.340  1.00  0.00           C
ATOM     65  HB1 ASP A 588      32.490  40.030  34.960  1.00  0.00           H
ATOM     66  HB2 ASP A 588      30.740  39.760  34.930  1.00  0.00           H
ATOM     67  CG  ASP A 588      31.400  41.660  34.300  1.00  0.00           C
ATOM     68  OD1 ASP A 588      31.470  42.260  33.180  1.00  0.00           O
ATOM     69  OD2 ASP A 588      31.280  42.280  35.370  1.00  0.00           O
ATOM     70  C   ASP A 588      31.880  37.890  33.320  1.00  0.00           C
ATOM     71  O   ASP A 588      32.910  37.350  33.070  1.00  0.00           O
ATOM     72  N   ILE A 589      30.870  37.170  33.810  1.00  0.00           N
ATOM     73  HN  ILE A 589      29.960  37.600  33.770  1.00  0.00           H
ATOM     74  CA  ILE A 589      30.940  35.740  34.070  1.00  0.00           C
ATOM     75  HA  ILE A 589      31.710  35.530  34.800  1.00  0.00           H
ATOM     76  CB  ILE A 589      29.630  35.140  34.620  1.00  0.00           C
ATOM     77  HB  ILE A 589      28.840  35.230  33.840  1.00  0.00           H
ATOM     78  CG2 ILE A 589      29.730  33.620  35.020  1.00  0.00           C
ATOM     79 HG21 ILE A 589      30.410  33.420  35.860  1.00  0.00           H
ATOM     80 HG22 ILE A 589      29.930  33.060  34.080  1.00  0.00           H
ATOM     81 HG23 ILE A 589      28.730  33.200  35.260  1.00  0.00           H
ATOM     82  CG1 ILE A 589      29.200  36.020  35.850  1.00  0.00           C
ATOM     83 HG11 ILE A 589      28.830  36.990  35.450  1.00  0.00           H
ATOM     84 HG12 ILE A 589      30.160  36.230  36.360  1.00  0.00           H
ATOM     85  CD  ILE A 589      28.240  35.420  36.940  1.00  0.00           C
ATOM     86  HD1 ILE A 589      28.750  34.620  37.510  1.00  0.00           H
ATOM     87  HD2 ILE A 589      27.320  35.090  36.390  1.00  0.00           H
ATOM     88  HD3 ILE A 589      27.930  36.180  37.690  1.00  0.00           H
ATOM     89  C   ILE A 589      31.340  35.020  32.740  1.00  0.00           C
ATOM     90  O   ILE A 589      32.270  34.130  32.720  1.00  0.00           O
ATOM     91  N   LYS A 590      30.620  35.190  31.640  1.00  0.00           N
ATOM     92  HN  LYS A 590      29.910  35.880  31.640  1.00  0.00           H
ATOM     93  CA  LYS A 590      30.850  34.440  30.450  1.00  0.00           C
ATOM     94  HA  LYS A 590      31.080  33.440  30.780  1.00  0.00           H
ATOM     95  CB  LYS A 590      29.620  34.490  29.520  1.00  0.00           C
ATOM     96  HB1 LYS A 590      29.860  33.770  28.710  1.00  0.00           H
ATOM     97  HB2 LYS A 590      29.370  35.510  29.170  1.00  0.00           H
ATOM     98  CG  LYS A 590      28.400  33.910  30.320  1.00  0.00           C
ATOM     99  HG1 LYS A 590      28.270  34.540  31.220  1.00  0.00           H
ATOM    100  HG2 LYS A 590      28.600  32.890  30.680  1.00  0.00           H
ATOM    101  CD  LYS A 590      27.130  34.050  29.560  1.00  0.00           C
ATOM    102  HD1 LYS A 590      26.720  35.030  29.860  1.00  0.00           H
ATOM    103  HD2 LYS A 590      26.470  33.330  30.080  1.00  0.00           H
ATOM    104  CE  LYS A 590      27.070  33.690  28.050  1.00  0.00           C
ATOM    105  HE1 LYS A 590      27.480  34.460  27.360  1.00  0.00           H
ATOM    106  HE2 LYS A 590      26.010  33.630  27.710  1.00  0.00           H
ATOM    107  NZ  LYS A 590      27.700  32.330  27.690  1.00  0.00           N
ATOM    108  HZ1 LYS A 590      27.200  31.520  28.130  1.00  0.00           H
ATOM    109  HZ2 LYS A 590      28.670  32.200  28.060  1.00  0.00           H
ATOM    110  HZ3 LYS A 590      27.710  32.230  26.660  1.00  0.00           H
ATOM    111  C   LYS A 590      32.130  34.870  29.660  1.00  0.00           C
ATOM    112  O   LYS A 590      32.720  34.010  29.000  1.00  0.00           O
ATOM    113  N   ARG A 591      32.600  36.160  29.760  1.00  0.00           N
ATOM    114  HN  ARG A 591      32.120  36.890  30.220  1.00  0.00           H
ATOM    115  CA  ARG A 591      33.870  36.500  29.130  1.00  0.00           C
ATOM    116  HA  ARG A 591      33.680  36.150  28.130  1.00  0.00           H
ATOM    117  CB  ARG A 591      34.140  37.980  28.940  1.00  0.00           C
ATOM    118  HB1 ARG A 591      35.180  38.080  28.560  1.00  0.00           H
ATOM    119  HB2 ARG A 591      34.020  38.680  29.790  1.00  0.00           H
ATOM    120  CG  ARG A 591      33.180  38.640  27.990  1.00  0.00           C
ATOM    121  HG1 ARG A 591      32.130  38.290  28.130  1.00  0.00           H
ATOM    122  HG2 ARG A 591      33.470  38.440  26.930  1.00  0.00           H
ATOM    123  CD  ARG A 591      33.170  40.180  28.060  1.00  0.00           C
ATOM    124  HD1 ARG A 591      34.240  40.460  27.950  1.00  0.00           H
ATOM    125  HD2 ARG A 591      32.720  40.520  29.020  1.00  0.00           H
ATOM    126  NE  ARG A 591      32.400  40.710  26.910  1.00  0.00           N
ATOM    127  HE  ARG A 591      31.920  40.030  26.360  1.00  0.00           H
ATOM    128  CZ  ARG A 591      32.070  41.910  26.670  1.00  0.00           C
ATOM    129  NH1 ARG A 591      32.510  42.960  27.410  1.00  0.00           N
ATOM    130 HH11 ARG A 591      32.500  43.920  27.120  1.00  0.00           H
ATOM    131 HH12 ARG A 591      33.100  42.710  28.180  1.00  0.00           H
ATOM    132  NH2 ARG A 591      31.250  42.180  25.670  1.00  0.00           N
ATOM    133 HH21 ARG A 591      30.920  41.380  25.190  1.00  0.00           H
ATOM    134 HH22 ARG A 591      30.810  43.080  25.610  1.00  0.00           H
ATOM    135  C   ARG A 591      35.110  35.860  29.690  1.00  0.00           C
ATOM    136  O   ARG A 591      36.120  35.680  28.970  1.00  0.00           O
ATOM    137  N   LYS A 592      35.050  35.530  31.030  1.00  0.00           N
ATOM    138  HN  LYS A 592      34.190  35.550  31.540  1.00  0.00           H
ATOM    139  CA  LYS A 592      36.180  34.880  31.620  1.00  0.00           C
ATOM    140  HA  LYS A 592      37.080  35.260  31.160  1.00  0.00           H
ATOM    141  CB  LYS A 592      36.430  35.370  33.110  1.00  0.00           C
ATOM    142  HB1 LYS A 592      37.280  34.810  33.560  1.00  0.00           H
ATOM    143  HB2 LYS A 592      35.470  35.040  33.550  1.00  0.00           H
ATOM    144  CG  LYS A 592      36.630  36.870  33.320  1.00  0.00           C
ATOM    145  HG1 LYS A 592      36.810  36.950  34.420  1.00  0.00           H
ATOM    146  HG2 LYS A 592      35.730  37.370  32.890  1.00  0.00           H
ATOM    147  CD  LYS A 592      37.860  37.530  32.700  1.00  0.00           C
ATOM    148  HD1 LYS A 592      38.030  38.450  33.280  1.00  0.00           H
ATOM    149  HD2 LYS A 592      37.600  37.790  31.650  1.00  0.00           H
ATOM    150  CE  LYS A 592      39.140  36.740  32.930  1.00  0.00           C
ATOM    151  HE1 LYS A 592      39.220  35.750  32.450  1.00  0.00           H
ATOM    152  HE2 LYS A 592      39.310  36.640  34.030  1.00  0.00           H
ATOM    153  NZ  LYS A 592      40.230  37.560  32.320  1.00  0.00           N
ATOM    154  HZ1 LYS A 592      41.070  37.260  32.840  1.00  0.00           H
ATOM    155  HZ2 LYS A 592      40.050  38.580  32.340  1.00  0.00           H
ATOM    156  HZ3 LYS A 592      40.270  37.300  31.310  1.00  0.00           H
ATOM    157  C   LYS A 592      36.090  33.380  31.610  1.00  0.00           C
ATOM    158  O   LYS A 592      37.070  32.640  31.660  1.00  0.00           O
ATOM    159  N   ALA A 593      34.830  32.860  31.650  1.00  0.00           N
ATOM    160  HN  ALA A 593      33.980  33.360  31.470  1.00  0.00           H
ATOM    161  CA  ALA A 593      34.530  31.440  31.890  1.00  0.00           C
ATOM    162  HA  ALA A 593      34.730  31.220  32.920  1.00  0.00           H
ATOM    163  CB  ALA A 593      33.000  31.340  31.550  1.00  0.00           C
ATOM    164  HB1 ALA A 593      32.710  31.860  30.610  1.00  0.00           H
ATOM    165  HB2 ALA A 593      32.380  31.720  32.390  1.00  0.00           H
ATOM    166  HB3 ALA A 593      32.670  30.280  31.450  1.00  0.00           H
ATOM    167  C   ALA A 593      35.310  30.350  31.050  1.00  0.00           C
ATOM    168  O   ALA A 593      35.660  29.290  31.530  1.00  0.00           O
ATOM    169  N   PRO A 594      35.700  30.640  29.800  1.00  0.00           N
ATOM    170  CD  PRO A 594      35.250  31.600  28.830  1.00  0.00           C
ATOM    171  HD1 PRO A 594      35.910  32.490  28.950  1.00  0.00           H
ATOM    172  HD2 PRO A 594      34.210  31.980  28.870  1.00  0.00           H
ATOM    173  CA  PRO A 594      36.540  29.610  29.130  1.00  0.00           C
ATOM    174  HA  PRO A 594      36.170  28.610  29.300  1.00  0.00           H
ATOM    175  CB  PRO A 594      36.720  30.120  27.740  1.00  0.00           C
ATOM    176  HB1 PRO A 594      36.780  29.230  27.070  1.00  0.00           H
ATOM    177  HB2 PRO A 594      37.640  30.710  27.510  1.00  0.00           H
ATOM    178  CG  PRO A 594      35.450  30.960  27.470  1.00  0.00           C
ATOM    179  HG1 PRO A 594      35.470  31.570  26.550  1.00  0.00           H
ATOM    180  HG2 PRO A 594      34.660  30.240  27.210  1.00  0.00           H
ATOM    181  C   PRO A 594      37.940  29.540  29.690  1.00  0.00           C
ATOM    182  O   PRO A 594      38.660  28.570  29.610  1.00  0.00           O
ATOM    183  N   PHE A 595      38.470  30.570  30.390  1.00  0.00           N
ATOM    184  HN  PHE A 595      37.860  31.310  30.650  1.00  0.00           H
ATOM    185  CA  PHE A 595      39.870  30.670  30.760  1.00  0.00           C
ATOM    186  HA  PHE A 595      40.500  29.990  30.210  1.00  0.00           H
ATOM    187  CB  PHE A 595      40.400  32.110  30.510  1.00  0.00           C
ATOM    188  HB1 PHE A 595      41.500  32.110  30.640  1.00  0.00           H
ATOM    189  HB2 PHE A 595      40.000  32.840  31.240  1.00  0.00           H
ATOM    190  CG  PHE A 595      40.160  32.630  29.140  1.00  0.00           C
ATOM    191  CD1 PHE A 595      41.010  32.300  28.100  1.00  0.00           C
ATOM    192  HD1 PHE A 595      41.810  31.600  28.240  1.00  0.00           H
ATOM    193  CE1 PHE A 595      40.780  32.800  26.800  1.00  0.00           C
ATOM    194  HE1 PHE A 595      41.440  32.490  26.020  1.00  0.00           H
ATOM    195  CZ  PHE A 595      39.640  33.610  26.610  1.00  0.00           C
ATOM    196  HZ  PHE A 595      39.380  34.150  25.710  1.00  0.00           H
ATOM    197  CD2 PHE A 595      39.070  33.540  28.910  1.00  0.00           C
ATOM    198  HD2 PHE A 595      38.310  33.800  29.630  1.00  0.00           H
ATOM    199  CE2 PHE A 595      38.850  34.090  27.690  1.00  0.00           C
ATOM    200  HE2 PHE A 595      38.050  34.780  27.470  1.00  0.00           H
ATOM    201  C   PHE A 595      40.070  30.270  32.230  1.00  0.00           C
ATOM    202  O   PHE A 595      41.110  30.550  32.840  1.00  0.00           O
ATOM    203  N   PHE A 596      39.070  29.670  32.880  1.00  0.00           N
ATOM    204  HN  PHE A 596      38.230  29.480  32.380  1.00  0.00           H
ATOM    205  CA  PHE A 596      38.990  29.390  34.340  1.00  0.00           C
ATOM    206  HA  PHE A 596      39.150  30.320  34.880  1.00  0.00           H
ATOM    207  CB  PHE A 596      37.620  28.900  34.720  1.00  0.00           C
ATOM    208  HB1 PHE A 596      37.260  27.910  34.350  1.00  0.00           H
ATOM    209  HB2 PHE A 596      36.940  29.670  34.290  1.00  0.00           H
ATOM    210  CG  PHE A 596      37.480  28.910  36.310  1.00  0.00           C
ATOM    211  CD1 PHE A 596      36.770  30.040  36.750  1.00  0.00           C
ATOM    212  HD1 PHE A 596      36.250  30.750  36.110  1.00  0.00           H
ATOM    213  CE1 PHE A 596      36.490  30.180  38.110  1.00  0.00           C
ATOM    214  HE1 PHE A 596      36.020  31.110  38.400  1.00  0.00           H
ATOM    215  CZ  PHE A 596      36.920  29.200  39.020  1.00  0.00           C
ATOM    216  HZ  PHE A 596      36.510  29.390  40.000  1.00  0.00           H
ATOM    217  CD2 PHE A 596      37.950  27.910  37.210  1.00  0.00           C
ATOM    218  HD2 PHE A 596      38.370  27.020  36.770  1.00  0.00           H
ATOM    219  CE2 PHE A 596      37.690  28.040  38.580  1.00  0.00           C
ATOM    220  HE2 PHE A 596      37.990  27.280  39.280  1.00  0.00           H
ATOM    221  C   PHE A 596      40.200  28.470  34.820  1.00  0.00           C
ATOM    222  O   PHE A 596      40.900  28.810  35.730  1.00  0.00           O
ATOM    223  N   LEU A 597      40.430  27.330  34.180  1.00  0.00           N
ATOM    224  HN  LEU A 597      39.760  27.020  33.510  1.00  0.00           H
ATOM    225  CA  LEU A 597      41.440  26.430  34.670  1.00  0.00           C
ATOM    226  HA  LEU A 597      41.600  26.590  35.720  1.00  0.00           H
ATOM    227  CB  LEU A 597      40.970  24.990  34.660  1.00  0.00           C
ATOM    228  HB1 LEU A 597      41.760  24.240  34.890  1.00  0.00           H
ATOM    229  HB2 LEU A 597      40.520  24.740  33.670  1.00  0.00           H
ATOM    230  CG  LEU A 597      39.850  24.650  35.640  1.00  0.00           C
ATOM    231  HG  LEU A 597      39.070  25.440  35.580  1.00  0.00           H
ATOM    232  CD1 LEU A 597      39.130  23.330  35.380  1.00  0.00           C
ATOM    233 HD11 LEU A 597      38.370  23.080  36.150  1.00  0.00           H
ATOM    234 HD12 LEU A 597      39.940  22.580  35.390  1.00  0.00           H
ATOM    235 HD13 LEU A 597      38.760  23.330  34.330  1.00  0.00           H
ATOM    236  CD2 LEU A 597      40.330  24.770  37.140  1.00  0.00           C
ATOM    237 HD21 LEU A 597      40.800  25.740  37.440  1.00  0.00           H
ATOM    238 HD22 LEU A 597      41.120  24.020  37.360  1.00  0.00           H
ATOM    239 HD23 LEU A 597      39.410  24.600  37.740  1.00  0.00           H
ATOM    240  C   LEU A 597      42.700  26.520  33.820  1.00  0.00           C
ATOM    241  O   LEU A 597      43.640  25.770  34.060  1.00  0.00           O
ATOM    242  N   SER A 598      42.710  27.460  32.890  1.00  0.00           N
ATOM    243  HN  SER A 598      42.020  28.170  32.860  1.00  0.00           H
ATOM    244  CA  SER A 598      43.710  27.550  31.810  1.00  0.00           C
ATOM    245  HA  SER A 598      43.720  26.580  31.360  1.00  0.00           H
ATOM    246  CB  SER A 598      43.310  28.480  30.750  1.00  0.00           C
ATOM    247  HB1 SER A 598      42.220  28.380  30.560  1.00  0.00           H
ATOM    248  HB2 SER A 598      43.840  28.090  29.860  1.00  0.00           H
ATOM    249  OG  SER A 598      43.480  29.850  30.980  1.00  0.00           O
ATOM    250  HG1 SER A 598      44.420  29.960  30.810  1.00  0.00           H
ATOM    251  C   SER A 598      45.130  27.940  32.240  1.00  0.00           C
ATOM    252  O   SER A 598      46.090  27.490  31.590  1.00  0.00           O
ATOM    253  N   ASP A 599      45.380  28.800  33.200  1.00  0.00           N
ATOM    254  HN  ASP A 599      44.600  29.260  33.650  1.00  0.00           H
ATOM    255  CA  ASP A 599      46.700  29.200  33.610  1.00  0.00           C
ATOM    256  HA  ASP A 599      47.420  29.110  32.810  1.00  0.00           H
ATOM    257  CB  ASP A 599      46.670  30.730  34.010  1.00  0.00           C
ATOM    258  HB1 ASP A 599      47.710  30.860  34.360  1.00  0.00           H
ATOM    259  HB2 ASP A 599      45.820  30.900  34.710  1.00  0.00           H
ATOM    260  CG  ASP A 599      46.510  31.600  32.790  1.00  0.00           C
ATOM    261  OD1 ASP A 599      45.880  32.700  32.880  1.00  0.00           O
ATOM    262  OD2 ASP A 599      47.050  31.220  31.710  1.00  0.00           O
ATOM    263  C   ASP A 599      47.280  28.270  34.700  1.00  0.00           C
ATOM    264  O   ASP A 599      48.370  28.530  35.190  1.00  0.00           O
ATOM    265  N   PHE A 600      46.440  27.390  35.190  1.00  0.00           N
ATOM    266  HN  PHE A 600      45.530  27.400  34.800  1.00  0.00           H
ATOM    267  CA  PHE A 600      46.790  26.390  36.220  1.00  0.00           C
ATOM    268  HA  PHE A 600      47.220  26.960  37.030  1.00  0.00           H
ATOM    269  CB  PHE A 600      45.530  25.680  36.820  1.00  0.00           C
ATOM    270  HB1 PHE A 600      44.840  25.380  36.000  1.00  0.00           H
ATOM    271  HB2 PHE A 600      44.930  26.420  37.400  1.00  0.00           H
ATOM    272  CG  PHE A 600      45.770  24.540  37.830  1.00  0.00           C
ATOM    273  CD1 PHE A 600      46.360  24.790  39.140  1.00  0.00           C
ATOM    274  HD1 PHE A 600      46.670  25.800  39.360  1.00  0.00           H
ATOM    275  CE1 PHE A 600      46.770  23.720  39.960  1.00  0.00           C
ATOM    276  HE1 PHE A 600      47.180  24.000  40.920  1.00  0.00           H
ATOM    277  CZ  PHE A 600      46.360  22.390  39.670  1.00  0.00           C
ATOM    278  HZ  PHE A 600      46.540  21.580  40.370  1.00  0.00           H
ATOM    279  CD2 PHE A 600      45.440  23.220  37.540  1.00  0.00           C
ATOM    280  HD2 PHE A 600      45.040  23.060  36.550  1.00  0.00           H
ATOM    281  CE2 PHE A 600      45.700  22.150  38.460  1.00  0.00           C
ATOM    282  HE2 PHE A 600      45.460  21.140  38.150  1.00  0.00           H
ATOM    283  C   PHE A 600      47.910  25.410  35.830  1.00  0.00           C
ATOM    284  O   PHE A 600      48.860  25.110  36.580  1.00  0.00           O
ATOM    285  N   LYS A 601      47.820  24.910  34.510  1.00  0.00           N
ATOM    286  HN  LYS A 601      47.120  25.200  33.850  1.00  0.00           H
ATOM    287  CA  LYS A 601      48.970  24.140  34.010  1.00  0.00           C
ATOM    288  HA  LYS A 601      48.960  23.250  34.620  1.00  0.00           H
ATOM    289  CB  LYS A 601      48.820  23.630  32.580  1.00  0.00           C
ATOM    290  HB1 LYS A 601      49.820  23.260  32.270  1.00  0.00           H
ATOM    291  HB2 LYS A 601      48.630  24.520  31.960  1.00  0.00           H
ATOM    292  CG  LYS A 601      47.830  22.460  32.400  1.00  0.00           C
ATOM    293  HG1 LYS A 601      47.270  22.520  31.440  1.00  0.00           H
ATOM    294  HG2 LYS A 601      47.000  22.430  33.140  1.00  0.00           H
ATOM    295  CD  LYS A 601      48.500  21.140  32.650  1.00  0.00           C
ATOM    296  HD1 LYS A 601      48.990  20.980  33.640  1.00  0.00           H
ATOM    297  HD2 LYS A 601      49.330  21.130  31.920  1.00  0.00           H
ATOM    298  CE  LYS A 601      47.710  19.850  32.540  1.00  0.00           C
ATOM    299  HE1 LYS A 601      46.840  19.860  33.220  1.00  0.00           H
ATOM    300  HE2 LYS A 601      48.360  19.010  32.880  1.00  0.00           H
ATOM    301  NZ  LYS A 601      47.260  19.570  31.210  1.00  0.00           N
ATOM    302  HZ1 LYS A 601      46.290  19.890  31.010  1.00  0.00           H
ATOM    303  HZ2 LYS A 601      47.420  18.550  31.080  1.00  0.00           H
ATOM    304  HZ3 LYS A 601      47.840  20.130  30.540  1.00  0.00           H
ATOM    305  C   LYS A 601      50.330  24.760  34.050  1.00  0.00           C
ATOM    306  O   LYS A 601      51.270  24.090  34.440  1.00  0.00           O
ATOM    307  N   ASP A 602      50.470  26.010  33.540  1.00  0.00           N
ATOM    308  HN  ASP A 602      49.750  26.350  32.960  1.00  0.00           H
ATOM    309  CA  ASP A 602      51.680  26.770  33.660  1.00  0.00           C
ATOM    310  HA  ASP A 602      52.400  26.170  33.110  1.00  0.00           H
ATOM    311  CB  ASP A 602      51.510  28.110  32.950  1.00  0.00           C
ATOM    312  HB1 ASP A 602      52.370  28.770  33.220  1.00  0.00           H
ATOM    313  HB2 ASP A 602      50.590  28.700  33.180  1.00  0.00           H
ATOM    314  CG  ASP A 602      51.550  27.940  31.530  1.00  0.00           C
ATOM    315  OD1 ASP A 602      50.960  28.850  30.850  1.00  0.00           O
ATOM    316  OD2 ASP A 602      52.310  27.120  30.950  1.00  0.00           O
ATOM    317  C   ASP A 602      52.160  27.080  35.170  1.00  0.00           C
ATOM    318  O   ASP A 602      53.180  26.660  35.590  1.00  0.00           O
ATOM    319  N   ALA A 603      51.190  27.570  35.960  1.00  0.00           N
ATOM    320  HN  ALA A 603      50.340  27.730  35.460  1.00  0.00           H
ATOM    321  CA  ALA A 603      51.380  27.720  37.420  1.00  0.00           C
ATOM    322  HA  ALA A 603      52.050  28.530  37.650  1.00  0.00           H
ATOM    323  CB  ALA A 603      50.020  28.150  37.980  1.00  0.00           C
ATOM    324  HB1 ALA A 603      50.040  28.410  39.050  1.00  0.00           H
ATOM    325  HB2 ALA A 603      49.220  27.380  37.830  1.00  0.00           H
ATOM    326  HB3 ALA A 603      49.750  29.050  37.390  1.00  0.00           H
ATOM    327  C   ALA A 603      51.880  26.450  38.180  1.00  0.00           C
ATOM    328  O   ALA A 603      52.650  26.650  39.110  1.00  0.00           O
ATOM    329  N   LEU A 604      51.690  25.250  37.780  1.00  0.00           N
ATOM    330  HN  LEU A 604      50.920  25.120  37.150  1.00  0.00           H
ATOM    331  CA  LEU A 604      52.350  24.080  38.440  1.00  0.00           C
ATOM    332  HA  LEU A 604      52.100  24.060  39.480  1.00  0.00           H
ATOM    333  CB  LEU A 604      51.850  22.730  37.700  1.00  0.00           C
ATOM    334  HB1 LEU A 604      52.610  21.980  37.980  1.00  0.00           H
ATOM    335  HB2 LEU A 604      51.820  23.080  36.640  1.00  0.00           H
ATOM    336  CG  LEU A 604      50.450  22.300  38.160  1.00  0.00           C
ATOM    337  HG  LEU A 604      49.860  23.240  38.040  1.00  0.00           H
ATOM    338  CD1 LEU A 604      49.860  21.310  37.090  1.00  0.00           C
ATOM    339 HD11 LEU A 604      48.790  21.040  37.210  1.00  0.00           H
ATOM    340 HD12 LEU A 604      50.460  20.380  37.140  1.00  0.00           H
ATOM    341 HD13 LEU A 604      49.970  21.740  36.080  1.00  0.00           H
ATOM    342  CD2 LEU A 604      50.370  21.780  39.600  1.00  0.00           C
ATOM    343 HD21 LEU A 604      50.900  22.480  40.270  1.00  0.00           H
ATOM    344 HD22 LEU A 604      50.750  20.740  39.690  1.00  0.00           H
ATOM    345 HD23 LEU A 604      49.310  21.800  39.940  1.00  0.00           H
ATOM    346  C   LEU A 604      53.930  24.120  38.400  1.00  0.00           C
ATOM    347  O   LEU A 604      54.650  23.760  39.310  1.00  0.00           O
ATOM    348  N   SER A 605      54.510  24.500  37.200  1.00  0.00           N
ATOM    349  HN  SER A 605      54.070  24.450  36.310  1.00  0.00           H
ATOM    350  CA  SER A 605      55.970  24.640  37.050  1.00  0.00           C
ATOM    351  HA  SER A 605      56.520  23.970  37.690  1.00  0.00           H
ATOM    352  CB  SER A 605      56.520  24.300  35.570  1.00  0.00           C
ATOM    353  HB1 SER A 605      56.090  25.010  34.840  1.00  0.00           H
ATOM    354  HB2 SER A 605      56.190  23.270  35.320  1.00  0.00           H
ATOM    355  OG  SER A 605      57.960  24.480  35.510  1.00  0.00           O
ATOM    356  HG1 SER A 605      58.390  24.200  36.320  1.00  0.00           H
ATOM    357  C   SER A 605      56.410  26.040  37.480  1.00  0.00           C
ATOM    358  O   SER A 605      57.430  26.260  38.190  1.00  0.00           O
ATOM    359  N   LEU A 606      55.620  27.080  37.100  1.00  0.00           N
ATOM    360  HN  LEU A 606      54.810  26.710  36.670  1.00  0.00           H
ATOM    361  CA  LEU A 606      55.880  28.580  37.150  1.00  0.00           C
ATOM    362  HA  LEU A 606      56.780  28.830  36.620  1.00  0.00           H
ATOM    363  CB  LEU A 606      54.680  29.300  36.500  1.00  0.00           C
ATOM    364  HB1 LEU A 606      53.820  28.920  37.070  1.00  0.00           H
ATOM    365  HB2 LEU A 606      54.570  28.990  35.430  1.00  0.00           H
ATOM    366  CG  LEU A 606      54.690  30.830  36.450  1.00  0.00           C
ATOM    367  HG  LEU A 606      54.500  31.260  37.460  1.00  0.00           H
ATOM    368  CD1 LEU A 606      56.040  31.360  35.860  1.00  0.00           C
ATOM    369 HD11 LEU A 606      56.850  31.060  36.560  1.00  0.00           H
ATOM    370 HD12 LEU A 606      56.080  32.470  35.820  1.00  0.00           H
ATOM    371 HD13 LEU A 606      56.180  30.970  34.820  1.00  0.00           H
ATOM    372  CD2 LEU A 606      53.490  31.280  35.660  1.00  0.00           C
ATOM    373 HD21 LEU A 606      53.640  32.310  35.270  1.00  0.00           H
ATOM    374 HD22 LEU A 606      52.570  31.270  36.280  1.00  0.00           H
ATOM    375 HD23 LEU A 606      53.320  30.710  34.720  1.00  0.00           H
ATOM    376  C   LEU A 606      56.080  29.090  38.630  1.00  0.00           C
ATOM    377  O   LEU A 606      55.470  28.670  39.580  1.00  0.00           O
ATOM    378  N   GLN A 607      56.980  30.060  38.850  1.00  0.00           N
ATOM    379  HN  GLN A 607      57.530  30.400  38.090  1.00  0.00           H
ATOM    380  CA  GLN A 607      57.350  30.520  40.180  1.00  0.00           C
ATOM    381  HA  GLN A 607      57.420  29.670  40.820  1.00  0.00           H
ATOM    382  CB  GLN A 607      58.670  31.290  40.240  1.00  0.00           C
ATOM    383  HB1 GLN A 607      58.680  32.180  39.550  1.00  0.00           H
ATOM    384  HB2 GLN A 607      59.360  30.560  39.760  1.00  0.00           H
ATOM    385  CG  GLN A 607      59.120  31.710  41.660  1.00  0.00           C
ATOM    386  HG1 GLN A 607      58.480  32.540  42.040  1.00  0.00           H
ATOM    387  HG2 GLN A 607      60.160  32.130  41.580  1.00  0.00           H
ATOM    388  CD  GLN A 607      59.200  30.580  42.650  1.00  0.00           C
ATOM    389  OE1 GLN A 607      58.570  30.670  43.720  1.00  0.00           O
ATOM    390  NE2 GLN A 607      60.020  29.550  42.270  1.00  0.00           N
ATOM    391 HE21 GLN A 607      59.850  28.740  42.820  1.00  0.00           H
ATOM    392 HE22 GLN A 607      60.840  29.570  41.700  1.00  0.00           H
ATOM    393  C   GLN A 607      56.270  31.330  40.890  1.00  0.00           C
ATOM    394  O   GLN A 607      56.050  32.520  40.670  1.00  0.00           O
ATOM    395  N   CYS A 608      55.670  30.650  41.920  1.00  0.00           N
ATOM    396  HN  CYS A 608      55.940  29.710  42.150  1.00  0.00           H
ATOM    397  CA  CYS A 608      54.600  31.270  42.680  1.00  0.00           C
ATOM    398  HA  CYS A 608      54.350  32.240  42.280  1.00  0.00           H
ATOM    399  CB  CYS A 608      53.350  30.380  42.410  1.00  0.00           C
ATOM    400  HB1 CYS A 608      52.580  30.300  43.220  1.00  0.00           H
ATOM    401  HB2 CYS A 608      53.820  29.380  42.440  1.00  0.00           H
ATOM    402  SG  CYS A 608      52.600  30.600  40.720  1.00  0.00           S
ATOM    403  HG1 CYS A 608      53.540  30.000  40.010  1.00  0.00           H
ATOM    404  C   CYS A 608      54.790  31.250  44.170  1.00  0.00           C
ATOM    405  O   CYS A 608      54.320  32.080  45.000  1.00  0.00           O
ATOM    406  N   LEU A 609      55.520  30.230  44.670  1.00  0.00           N
ATOM    407  HN  LEU A 609      55.930  29.520  44.100  1.00  0.00           H
ATOM    408  CA  LEU A 609      55.850  29.980  46.090  1.00  0.00           C
ATOM    409  HA  LEU A 609      54.920  29.880  46.630  1.00  0.00           H
ATOM    410  CB  LEU A 609      56.790  28.800  46.220  1.00  0.00           C
ATOM    411  HB1 LEU A 609      57.750  29.010  45.700  1.00  0.00           H
ATOM    412  HB2 LEU A 609      56.430  28.030  45.510  1.00  0.00           H
ATOM    413  CG  LEU A 609      57.020  28.240  47.690  1.00  0.00           C
ATOM    414  HG  LEU A 609      57.330  29.050  48.380  1.00  0.00           H
ATOM    415  CD1 LEU A 609      55.740  27.520  48.200  1.00  0.00           C
ATOM    416 HD11 LEU A 609      55.860  27.170  49.250  1.00  0.00           H
ATOM    417 HD12 LEU A 609      55.510  26.610  47.620  1.00  0.00           H
ATOM    418 HD13 LEU A 609      54.830  28.150  48.090  1.00  0.00           H
ATOM    419  CD2 LEU A 609      58.170  27.200  47.630  1.00  0.00           C
ATOM    420 HD21 LEU A 609      59.180  27.600  47.450  1.00  0.00           H
ATOM    421 HD22 LEU A 609      57.880  26.400  46.910  1.00  0.00           H
ATOM    422 HD23 LEU A 609      58.230  26.810  48.670  1.00  0.00           H
ATOM    423  C   LEU A 609      56.470  31.110  46.800  1.00  0.00           C
ATOM    424  O   LEU A 609      56.050  31.500  47.870  1.00  0.00           O
ATOM    425  N   ALA A 610      57.490  31.800  46.200  1.00  0.00           N
ATOM    426  HN  ALA A 610      57.870  31.590  45.300  1.00  0.00           H
ATOM    427  CA  ALA A 610      58.080  32.920  46.800  1.00  0.00           C
ATOM    428  HA  ALA A 610      58.530  32.650  47.740  1.00  0.00           H
ATOM    429  CB  ALA A 610      59.260  33.340  45.800  1.00  0.00           C
ATOM    430  HB1 ALA A 610      59.670  32.420  45.330  1.00  0.00           H
ATOM    431  HB2 ALA A 610      60.030  33.930  46.350  1.00  0.00           H
ATOM    432  HB3 ALA A 610      58.840  34.020  45.040  1.00  0.00           H
ATOM    433  C   ALA A 610      57.050  34.050  47.100  1.00  0.00           C
ATOM    434  O   ALA A 610      57.000  34.580  48.220  1.00  0.00           O
ATOM    435  N   SER A 611      56.090  34.320  46.140  1.00  0.00           N
ATOM    436  HN  SER A 611      56.320  33.850  45.300  1.00  0.00           H
ATOM    437  CA  SER A 611      54.980  35.260  46.300  1.00  0.00           C
ATOM    438  HA  SER A 611      55.370  36.200  46.650  1.00  0.00           H
ATOM    439  CB  SER A 611      54.040  35.460  45.080  1.00  0.00           C
ATOM    440  HB1 SER A 611      53.220  36.170  45.310  1.00  0.00           H
ATOM    441  HB2 SER A 611      53.600  34.470  44.840  1.00  0.00           H
ATOM    442  OG  SER A 611      54.870  35.920  44.010  1.00  0.00           O
ATOM    443  HG1 SER A 611      55.380  35.180  43.670  1.00  0.00           H
ATOM    444  C   SER A 611      54.070  34.930  47.470  1.00  0.00           C
ATOM    445  O   SER A 611      53.690  35.780  48.240  1.00  0.00           O
ATOM    446  N   ILE A 612      53.780  33.610  47.580  1.00  0.00           N
ATOM    447  HN  ILE A 612      54.210  32.950  46.970  1.00  0.00           H
ATOM    448  CA  ILE A 612      53.020  33.200  48.730  1.00  0.00           C
ATOM    449  HA  ILE A 612      52.110  33.780  48.780  1.00  0.00           H
ATOM    450  CB  ILE A 612      52.670  31.730  48.570  1.00  0.00           C
ATOM    451  HB  ILE A 612      53.550  31.130  48.270  1.00  0.00           H
ATOM    452  CG2 ILE A 612      52.160  30.980  49.920  1.00  0.00           C
ATOM    453 HG21 ILE A 612      51.740  29.960  49.770  1.00  0.00           H
ATOM    454 HG22 ILE A 612      51.390  31.660  50.330  1.00  0.00           H
ATOM    455 HG23 ILE A 612      53.030  30.960  50.620  1.00  0.00           H
ATOM    456  CG1 ILE A 612      51.690  31.620  47.420  1.00  0.00           C
ATOM    457 HG11 ILE A 612      51.820  32.460  46.720  1.00  0.00           H
ATOM    458 HG12 ILE A 612      50.640  31.720  47.780  1.00  0.00           H
ATOM    459  CD  ILE A 612      51.790  30.250  46.770  1.00  0.00           C
ATOM    460  HD1 ILE A 612      51.340  30.270  45.760  1.00  0.00           H
ATOM    461  HD2 ILE A 612      51.360  29.450  47.430  1.00  0.00           H
ATOM    462  HD3 ILE A 612      52.840  29.970  46.590  1.00  0.00           H
ATOM    463  C   ILE A 612      53.650  33.400  50.060  1.00  0.00           C
ATOM    464  O   ILE A 612      53.040  33.970  50.980  1.00  0.00           O
ATOM    465  N   LEU A 613      54.960  33.090  50.210  1.00  0.00           N
ATOM    466  HN  LEU A 613      55.520  32.770  49.450  1.00  0.00           H
ATOM    467  CA  LEU A 613      55.690  33.440  51.460  1.00  0.00           C
ATOM    468  HA  LEU A 613      55.130  32.940  52.240  1.00  0.00           H
ATOM    469  CB  LEU A 613      57.170  32.860  51.340  1.00  0.00           C
ATOM    470  HB1 LEU A 613      57.730  32.990  52.280  1.00  0.00           H
ATOM    471  HB2 LEU A 613      57.770  33.440  50.610  1.00  0.00           H
ATOM    472  CG  LEU A 613      57.240  31.330  51.140  1.00  0.00           C
ATOM    473  HG  LEU A 613      56.620  30.910  50.320  1.00  0.00           H
ATOM    474  CD1 LEU A 613      58.620  30.810  50.810  1.00  0.00           C
ATOM    475 HD11 LEU A 613      58.590  29.730  50.550  1.00  0.00           H
ATOM    476 HD12 LEU A 613      59.390  30.840  51.610  1.00  0.00           H
ATOM    477 HD13 LEU A 613      58.940  31.390  49.920  1.00  0.00           H
ATOM    478  CD2 LEU A 613      56.730  30.520  52.350  1.00  0.00           C
ATOM    479 HD21 LEU A 613      55.690  30.780  52.660  1.00  0.00           H
ATOM    480 HD22 LEU A 613      57.430  30.550  53.200  1.00  0.00           H
ATOM    481 HD23 LEU A 613      56.790  29.460  52.030  1.00  0.00           H
ATOM    482  C   LEU A 613      55.740  34.990  51.820  1.00  0.00           C
ATOM    483  O   LEU A 613      55.520  35.310  52.950  1.00  0.00           O
ATOM    484  N   PHE A 614      56.010  35.820  50.830  1.00  0.00           N
ATOM    485  HN  PHE A 614      56.010  35.430  49.910  1.00  0.00           H
ATOM    486  CA  PHE A 614      56.010  37.230  50.790  1.00  0.00           C
ATOM    487  HA  PHE A 614      56.620  37.620  51.590  1.00  0.00           H
ATOM    488  CB  PHE A 614      56.620  37.710  49.460  1.00  0.00           C
ATOM    489  HB1 PHE A 614      55.970  37.370  48.620  1.00  0.00           H
ATOM    490  HB2 PHE A 614      57.590  37.170  49.450  1.00  0.00           H
ATOM    491  CG  PHE A 614      56.760  39.160  49.160  1.00  0.00           C
ATOM    492  CD1 PHE A 614      56.830  40.120  50.140  1.00  0.00           C
ATOM    493  HD1 PHE A 614      56.760  39.880  51.180  1.00  0.00           H
ATOM    494  CE1 PHE A 614      57.060  41.450  49.720  1.00  0.00           C
ATOM    495  HE1 PHE A 614      57.260  42.220  50.450  1.00  0.00           H
ATOM    496  CZ  PHE A 614      57.120  41.830  48.340  1.00  0.00           C
ATOM    497  HZ  PHE A 614      57.250  42.850  48.040  1.00  0.00           H
ATOM    498  CD2 PHE A 614      56.970  39.480  47.810  1.00  0.00           C
ATOM    499  HD2 PHE A 614      57.030  38.710  47.060  1.00  0.00           H
ATOM    500  CE2 PHE A 614      57.180  40.800  47.340  1.00  0.00           C
ATOM    501  HE2 PHE A 614      57.200  41.080  46.300  1.00  0.00           H
ATOM    502  C   PHE A 614      54.650  37.920  51.170  1.00  0.00           C
ATOM    503  O   PHE A 614      54.710  38.780  52.060  1.00  0.00           O
ATOM    504  N   LEU A 615      53.480  37.560  50.560  1.00  0.00           N
ATOM    505  HN  LEU A 615      53.500  36.900  49.810  1.00  0.00           H
ATOM    506  CA  LEU A 615      52.250  38.230  50.780  1.00  0.00           C
ATOM    507  HA  LEU A 615      52.400  39.250  51.090  1.00  0.00           H
ATOM    508  CB  LEU A 615      51.350  38.200  49.520  1.00  0.00           C
ATOM    509  HB1 LEU A 615      50.270  38.320  49.770  1.00  0.00           H
ATOM    510  HB2 LEU A 615      51.300  37.190  49.050  1.00  0.00           H
ATOM    511  CG  LEU A 615      51.620  39.200  48.350  1.00  0.00           C
ATOM    512  HG  LEU A 615      50.860  39.040  47.570  1.00  0.00           H
ATOM    513  CD1 LEU A 615      51.570  40.680  48.800  1.00  0.00           C
ATOM    514 HD11 LEU A 615      52.020  41.250  47.950  1.00  0.00           H
ATOM    515 HD12 LEU A 615      52.150  40.810  49.730  1.00  0.00           H
ATOM    516 HD13 LEU A 615      50.520  41.040  48.940  1.00  0.00           H
ATOM    517  CD2 LEU A 615      53.020  38.890  47.660  1.00  0.00           C
ATOM    518 HD21 LEU A 615      53.010  37.900  47.160  1.00  0.00           H
ATOM    519 HD22 LEU A 615      53.840  39.000  48.400  1.00  0.00           H
ATOM    520 HD23 LEU A 615      53.220  39.670  46.890  1.00  0.00           H
ATOM    521  C   LEU A 615      51.560  37.610  51.950  1.00  0.00           C
ATOM    522  O   LEU A 615      50.850  38.320  52.650  1.00  0.00           O
ATOM    523  N   TYR A 616      51.850  36.330  52.290  1.00  0.00           N
ATOM    524  HN  TYR A 616      52.420  35.670  51.800  1.00  0.00           H
ATOM    525  CA  TYR A 616      51.500  35.850  53.660  1.00  0.00           C
ATOM    526  HA  TYR A 616      50.440  36.020  53.760  1.00  0.00           H
ATOM    527  CB  TYR A 616      51.720  34.340  53.680  1.00  0.00           C
ATOM    528  HB1 TYR A 616      52.810  34.170  53.640  1.00  0.00           H
ATOM    529  HB2 TYR A 616      51.220  33.830  52.840  1.00  0.00           H
ATOM    530  CG  TYR A 616      51.230  33.660  54.990  1.00  0.00           C
ATOM    531  CD1 TYR A 616      49.960  33.950  55.450  1.00  0.00           C
ATOM    532  HD1 TYR A 616      49.420  34.760  54.970  1.00  0.00           H
ATOM    533  CE1 TYR A 616      49.500  33.350  56.660  1.00  0.00           C
ATOM    534  HE1 TYR A 616      48.630  33.810  57.110  1.00  0.00           H
ATOM    535  CZ  TYR A 616      50.390  32.660  57.420  1.00  0.00           C
ATOM    536  OH  TYR A 616      50.120  32.240  58.720  1.00  0.00           O
ATOM    537  HH  TYR A 616      49.390  32.780  59.040  1.00  0.00           H
ATOM    538  CD2 TYR A 616      52.080  32.800  55.690  1.00  0.00           C
ATOM    539  HD2 TYR A 616      53.030  32.460  55.260  1.00  0.00           H
ATOM    540  CE2 TYR A 616      51.680  32.360  56.940  1.00  0.00           C
ATOM    541  HE2 TYR A 616      52.340  31.830  57.610  1.00  0.00           H
ATOM    542  C   TYR A 616      52.240  36.550  54.750  1.00  0.00           C
ATOM    543  O   TYR A 616      51.550  37.050  55.660  1.00  0.00           O
ATOM    544  N   CYS A 617      53.560  36.740  54.680  1.00  0.00           N
ATOM    545  HN  CYS A 617      54.100  36.140  54.090  1.00  0.00           H
ATOM    546  CA  CYS A 617      54.250  37.580  55.630  1.00  0.00           C
ATOM    547  HA  CYS A 617      54.260  37.180  56.630  1.00  0.00           H
ATOM    548  CB  CYS A 617      55.750  37.670  55.330  1.00  0.00           C
ATOM    549  HB1 CYS A 617      56.300  38.420  55.930  1.00  0.00           H
ATOM    550  HB2 CYS A 617      55.880  37.980  54.280  1.00  0.00           H
ATOM    551  SG  CYS A 617      56.710  36.230  55.780  1.00  0.00           S
ATOM    552  HG1 CYS A 617      57.190  36.060  54.560  1.00  0.00           H
ATOM    553  C   CYS A 617      53.670  38.970  55.740  1.00  0.00           C
ATOM    554  O   CYS A 617      53.520  39.400  56.900  1.00  0.00           O
ATOM    555  N   ALA A 618      53.420  39.720  54.680  1.00  0.00           N
ATOM    556  HN  ALA A 618      53.720  39.320  53.810  1.00  0.00           H
ATOM    557  CA  ALA A 618      52.970  41.110  54.630  1.00  0.00           C
ATOM    558  HA  ALA A 618      53.610  41.750  55.220  1.00  0.00           H
ATOM    559  CB  ALA A 618      53.090  41.490  53.130  1.00  0.00           C
ATOM    560  HB1 ALA A 618      52.890  42.580  53.050  1.00  0.00           H
ATOM    561  HB2 ALA A 618      52.280  40.980  52.570  1.00  0.00           H
ATOM    562  HB3 ALA A 618      54.080  41.150  52.780  1.00  0.00           H
ATOM    563  C   ALA A 618      51.650  41.310  55.170  1.00  0.00           C
ATOM    564  O   ALA A 618      51.450  42.300  55.840  1.00  0.00           O
ATOM    565  N   CYS A 619      50.690  40.400  54.830  1.00  0.00           N
ATOM    566  HN  CYS A 619      50.820  39.570  54.300  1.00  0.00           H
ATOM    567  CA  CYS A 619      49.320  40.890  54.950  1.00  0.00           C
ATOM    568  HA  CYS A 619      49.280  41.960  54.800  1.00  0.00           H
ATOM    569  CB  CYS A 619      48.450  40.150  53.770  1.00  0.00           C
ATOM    570  HB1 CYS A 619      48.620  39.050  53.880  1.00  0.00           H
ATOM    571  HB2 CYS A 619      48.990  40.500  52.870  1.00  0.00           H
ATOM    572  SG  CYS A 619      46.710  40.600  53.500  1.00  0.00           S
ATOM    573  HG1 CYS A 619      46.240  39.360  53.620  1.00  0.00           H
ATOM    574  C   CYS A 619      48.680  40.710  56.340  1.00  0.00           C
ATOM    575  O   CYS A 619      47.740  41.470  56.710  1.00  0.00           O
ATOM    576  N   MET A 620      49.180  39.720  57.140  1.00  0.00           N
ATOM    577  HN  MET A 620      49.930  39.130  56.860  1.00  0.00           H
ATOM    578  CA  MET A 620      48.660  39.400  58.450  1.00  0.00           C
ATOM    579  HA  MET A 620      47.590  39.300  58.330  1.00  0.00           H
ATOM    580  CB  MET A 620      49.350  38.140  59.090  1.00  0.00           C
ATOM    581  HB1 MET A 620      49.010  37.290  58.470  1.00  0.00           H
ATOM    582  HB2 MET A 620      49.020  37.980  60.140  1.00  0.00           H
ATOM    583  CG  MET A 620      50.890  38.190  59.230  1.00  0.00           C
ATOM    584  HG1 MET A 620      51.270  39.120  59.700  1.00  0.00           H
ATOM    585  HG2 MET A 620      51.290  38.280  58.200  1.00  0.00           H
ATOM    586  SD  MET A 620      51.640  36.730  60.100  1.00  0.00           S
ATOM    587  CE  MET A 620      51.860  35.640  58.640  1.00  0.00           C
ATOM    588  HE1 MET A 620      50.880  35.180  58.420  1.00  0.00           H
ATOM    589  HE2 MET A 620      52.610  34.850  58.850  1.00  0.00           H
ATOM    590  HE3 MET A 620      52.310  36.160  57.770  1.00  0.00           H
ATOM    591  C   MET A 620      48.640  40.550  59.450  1.00  0.00           C
ATOM    592  O   MET A 620      47.690  40.780  60.230  1.00  0.00           O
ATOM    593  N   SER A 621      49.710  41.360  59.580  1.00  0.00           N
ATOM    594  HN  SER A 621      50.470  41.370  58.940  1.00  0.00           H
ATOM    595  CA  SER A 621      49.770  42.320  60.730  1.00  0.00           C
ATOM    596  HA  SER A 621      49.510  41.800  61.640  1.00  0.00           H
ATOM    597  CB  SER A 621      51.200  42.860  60.950  1.00  0.00           C
ATOM    598  HB1 SER A 621      51.480  43.490  60.080  1.00  0.00           H
ATOM    599  HB2 SER A 621      51.910  42.000  60.990  1.00  0.00           H
ATOM    600  OG  SER A 621      51.410  43.600  62.110  1.00  0.00           O
ATOM    601  HG1 SER A 621      51.260  43.000  62.860  1.00  0.00           H
ATOM    602  C   SER A 621      48.670  43.380  60.700  1.00  0.00           C
ATOM    603  O   SER A 621      48.150  43.670  61.800  1.00  0.00           O
ATOM    604  N   PRO A 622      48.260  44.020  59.590  1.00  0.00           N
ATOM    605  CD  PRO A 622      49.180  44.210  58.490  1.00  0.00           C
ATOM    606  HD1 PRO A 622      49.090  43.360  57.770  1.00  0.00           H
ATOM    607  HD2 PRO A 622      50.230  44.450  58.760  1.00  0.00           H
ATOM    608  CA  PRO A 622      47.120  44.930  59.560  1.00  0.00           C
ATOM    609  HA  PRO A 622      47.310  45.650  60.340  1.00  0.00           H
ATOM    610  CB  PRO A 622      47.240  45.580  58.140  1.00  0.00           C
ATOM    611  HB1 PRO A 622      46.800  46.610  58.100  1.00  0.00           H
ATOM    612  HB2 PRO A 622      46.640  44.970  57.430  1.00  0.00           H
ATOM    613  CG  PRO A 622      48.790  45.420  57.710  1.00  0.00           C
ATOM    614  HG1 PRO A 622      49.120  45.360  56.660  1.00  0.00           H
ATOM    615  HG2 PRO A 622      49.250  46.280  58.250  1.00  0.00           H
ATOM    616  C   PRO A 622      45.770  44.310  59.780  1.00  0.00           C
ATOM    617  O   PRO A 622      44.970  44.880  60.560  1.00  0.00           O
ATOM    618  N   VAL A 623      45.560  43.080  59.280  1.00  0.00           N
ATOM    619  HN  VAL A 623      46.110  42.530  58.640  1.00  0.00           H
ATOM    620  CA  VAL A 623      44.350  42.320  59.590  1.00  0.00           C
ATOM    621  HA  VAL A 623      43.450  42.880  59.370  1.00  0.00           H
ATOM    622  CB  VAL A 623      44.420  41.040  58.750  1.00  0.00           C
ATOM    623  HB  VAL A 623      45.440  40.590  58.650  1.00  0.00           H
ATOM    624  CG1 VAL A 623      43.450  40.020  59.330  1.00  0.00           C
ATOM    625 HG11 VAL A 623      43.600  39.070  58.760  1.00  0.00           H
ATOM    626 HG12 VAL A 623      42.370  40.220  59.210  1.00  0.00           H
ATOM    627 HG13 VAL A 623      43.670  39.850  60.420  1.00  0.00           H
ATOM    628  CG2 VAL A 623      43.860  41.270  57.320  1.00  0.00           C
ATOM    629 HG21 VAL A 623      44.400  42.070  56.780  1.00  0.00           H
ATOM    630 HG22 VAL A 623      42.790  41.470  57.530  1.00  0.00           H
ATOM    631 HG23 VAL A 623      43.900  40.320  56.750  1.00  0.00           H
ATOM    632  C   VAL A 623      44.230  42.030  61.130  1.00  0.00           C
ATOM    633  O   VAL A 623      43.140  42.140  61.660  1.00  0.00           O
ATOM    634  N   ILE A 624      45.390  41.690  61.760  1.00  0.00           N
ATOM    635  HN  ILE A 624      46.200  41.540  61.210  1.00  0.00           H
ATOM    636  CA  ILE A 624      45.510  41.550  63.280  1.00  0.00           C
ATOM    637  HA  ILE A 624      44.680  40.930  63.620  1.00  0.00           H
ATOM    638  CB  ILE A 624      46.690  40.780  63.590  1.00  0.00           C
ATOM    639  HB  ILE A 624      47.500  41.140  62.920  1.00  0.00           H
ATOM    640  CG2 ILE A 624      47.190  40.830  65.070  1.00  0.00           C
ATOM    641 HG21 ILE A 624      46.370  40.320  65.620  1.00  0.00           H
ATOM    642 HG22 ILE A 624      47.350  41.870  65.440  1.00  0.00           H
ATOM    643 HG23 ILE A 624      48.140  40.290  65.240  1.00  0.00           H
ATOM    644  CG1 ILE A 624      46.430  39.310  63.100  1.00  0.00           C
ATOM    645 HG11 ILE A 624      45.880  39.290  62.130  1.00  0.00           H
ATOM    646 HG12 ILE A 624      45.790  38.780  63.830  1.00  0.00           H
ATOM    647  CD  ILE A 624      47.710  38.460  62.850  1.00  0.00           C
ATOM    648  HD1 ILE A 624      48.070  38.050  63.810  1.00  0.00           H
ATOM    649  HD2 ILE A 624      48.470  39.180  62.460  1.00  0.00           H
ATOM    650  HD3 ILE A 624      47.540  37.590  62.170  1.00  0.00           H
ATOM    651  C   ILE A 624      45.340  42.860  64.010  1.00  0.00           C
ATOM    652  O   ILE A 624      44.740  42.920  65.050  1.00  0.00           O
ATOM    653  N   THR A 625      45.890  43.950  63.390  1.00  0.00           N
ATOM    654  HN  THR A 625      46.580  43.910  62.690  1.00  0.00           H
ATOM    655  CA  THR A 625      45.770  45.210  64.080  1.00  0.00           C
ATOM    656  HA  THR A 625      46.010  45.040  65.110  1.00  0.00           H
ATOM    657  CB  THR A 625      46.570  46.320  63.460  1.00  0.00           C
ATOM    658  HB  THR A 625      46.320  46.410  62.380  1.00  0.00           H
ATOM    659  OG1 THR A 625      47.930  46.030  63.530  1.00  0.00           O
ATOM    660  HG1 THR A 625      48.170  45.330  62.920  1.00  0.00           H
ATOM    661  CG2 THR A 625      46.410  47.690  64.150  1.00  0.00           C
ATOM    662 HG21 THR A 625      47.030  48.490  63.690  1.00  0.00           H
ATOM    663 HG22 THR A 625      46.780  47.620  65.200  1.00  0.00           H
ATOM    664 HG23 THR A 625      45.350  47.970  64.260  1.00  0.00           H
ATOM    665  C   THR A 625      44.210  45.660  63.990  1.00  0.00           C
ATOM    666  O   THR A 625      43.640  46.160  64.930  1.00  0.00           O
ATOM    667  N   PHE A 626      43.520  45.550  62.810  1.00  0.00           N
ATOM    668  HN  PHE A 626      44.070  45.340  62.000  1.00  0.00           H
ATOM    669  CA  PHE A 626      42.180  45.740  62.610  1.00  0.00           C
ATOM    670  HA  PHE A 626      41.910  46.760  62.860  1.00  0.00           H
ATOM    671  CB  PHE A 626      41.840  45.570  61.150  1.00  0.00           C
ATOM    672  HB1 PHE A 626      41.950  44.510  60.840  1.00  0.00           H
ATOM    673  HB2 PHE A 626      42.680  46.040  60.570  1.00  0.00           H
ATOM    674  CG  PHE A 626      40.500  46.050  60.710  1.00  0.00           C
ATOM    675  CD1 PHE A 626      39.340  45.300  60.960  1.00  0.00           C
ATOM    676  HD1 PHE A 626      39.500  44.350  61.440  1.00  0.00           H
ATOM    677  CE1 PHE A 626      38.120  45.820  60.640  1.00  0.00           C
ATOM    678  HE1 PHE A 626      37.260  45.170  60.710  1.00  0.00           H
ATOM    679  CZ  PHE A 626      38.010  46.950  59.870  1.00  0.00           C
ATOM    680  HZ  PHE A 626      37.050  47.360  59.560  1.00  0.00           H
ATOM    681  CD2 PHE A 626      40.360  47.260  60.130  1.00  0.00           C
ATOM    682  HD2 PHE A 626      41.210  47.920  60.100  1.00  0.00           H
ATOM    683  CE2 PHE A 626      39.130  47.730  59.660  1.00  0.00           C
ATOM    684  HE2 PHE A 626      39.100  48.700  59.180  1.00  0.00           H
ATOM    685  C   PHE A 626      41.280  44.870  63.460  1.00  0.00           C
ATOM    686  O   PHE A 626      40.380  45.360  64.170  1.00  0.00           O
ATOM    687  N   GLY A 627      41.590  43.560  63.670  1.00  0.00           N
ATOM    688  HN  GLY A 627      42.320  43.150  63.140  1.00  0.00           H
ATOM    689  CA  GLY A 627      40.710  42.580  64.520  1.00  0.00           C
ATOM    690  HA1 GLY A 627      41.190  41.620  64.530  1.00  0.00           H
ATOM    691  HA2 GLY A 627      39.700  42.480  64.130  1.00  0.00           H
ATOM    692  C   GLY A 627      40.570  42.960  65.940  1.00  0.00           C
ATOM    693  O   GLY A 627      39.500  42.990  66.520  1.00  0.00           O
ATOM    694  N   GLY A 628      41.750  43.350  66.500  1.00  0.00           N
ATOM    695  HN  GLY A 628      42.640  43.140  66.110  1.00  0.00           H
ATOM    696  CA  GLY A 628      41.800  43.940  67.870  1.00  0.00           C
ATOM    697  HA1 GLY A 628      42.860  44.010  67.990  1.00  0.00           H
ATOM    698  HA2 GLY A 628      41.280  43.420  68.660  1.00  0.00           H
ATOM    699  C   GLY A 628      41.280  45.330  68.110  1.00  0.00           C
ATOM    700  O   GLY A 628      40.750  45.630  69.210  1.00  0.00           O
ATOM    701  N   LEU A 629      41.260  46.240  67.090  1.00  0.00           N
ATOM    702  HN  LEU A 629      41.550  45.880  66.210  1.00  0.00           H
ATOM    703  CA  LEU A 629      40.570  47.540  67.170  1.00  0.00           C
ATOM    704  HA  LEU A 629      40.970  48.140  67.970  1.00  0.00           H
ATOM    705  CB  LEU A 629      41.030  48.340  65.900  1.00  0.00           C
ATOM    706  HB1 LEU A 629      40.820  47.770  64.960  1.00  0.00           H
ATOM    707  HB2 LEU A 629      42.140  48.390  66.030  1.00  0.00           H
ATOM    708  CG  LEU A 629      40.440  49.770  65.700  1.00  0.00           C
ATOM    709  HG  LEU A 629      40.190  50.180  66.700  1.00  0.00           H
ATOM    710  CD1 LEU A 629      41.440  50.730  65.060  1.00  0.00           C
ATOM    711 HD11 LEU A 629      40.980  51.700  64.770  1.00  0.00           H
ATOM    712 HD12 LEU A 629      41.960  50.350  64.160  1.00  0.00           H
ATOM    713 HD13 LEU A 629      42.260  51.020  65.760  1.00  0.00           H
ATOM    714  CD2 LEU A 629      39.160  49.740  64.900  1.00  0.00           C
ATOM    715 HD21 LEU A 629      38.310  49.570  65.590  1.00  0.00           H
ATOM    716 HD22 LEU A 629      39.130  48.980  64.080  1.00  0.00           H
ATOM    717 HD23 LEU A 629      39.040  50.740  64.440  1.00  0.00           H
ATOM    718  C   LEU A 629      39.020  47.440  67.240  1.00  0.00           C
ATOM    719  O   LEU A 629      38.340  48.070  68.050  1.00  0.00           O
ATOM    720  N   LEU A 630      38.530  46.600  66.340  1.00  0.00           N
ATOM    721  HN  LEU A 630      39.130  46.140  65.710  1.00  0.00           H
ATOM    722  CA  LEU A 630      37.070  46.260  66.300  1.00  0.00           C
ATOM    723  HA  LEU A 630      36.470  47.150  66.480  1.00  0.00           H
ATOM    724  CB  LEU A 630      36.810  45.720  64.870  1.00  0.00           C
ATOM    725  HB1 LEU A 630      37.470  44.910  64.490  1.00  0.00           H
ATOM    726  HB2 LEU A 630      37.280  46.550  64.280  1.00  0.00           H
ATOM    727  CG  LEU A 630      35.350  45.470  64.530  1.00  0.00           C
ATOM    728  HG  LEU A 630      34.920  44.570  65.030  1.00  0.00           H
ATOM    729  CD1 LEU A 630      34.490  46.730  64.720  1.00  0.00           C
ATOM    730 HD11 LEU A 630      34.990  47.600  64.250  1.00  0.00           H
ATOM    731 HD12 LEU A 630      34.250  46.970  65.780  1.00  0.00           H
ATOM    732 HD13 LEU A 630      33.490  46.490  64.300  1.00  0.00           H
ATOM    733  CD2 LEU A 630      35.330  45.130  63.010  1.00  0.00           C
ATOM    734 HD21 LEU A 630      34.300  44.800  62.750  1.00  0.00           H
ATOM    735 HD22 LEU A 630      35.990  44.340  62.590  1.00  0.00           H
ATOM    736 HD23 LEU A 630      35.430  46.050  62.410  1.00  0.00           H
ATOM    737  C   LEU A 630      36.610  45.280  67.380  1.00  0.00           C
ATOM    738  O   LEU A 630      35.420  45.250  67.680  1.00  0.00           O
ATOM    739  N   GLY A 631      37.570  44.520  68.040  1.00  0.00           N
ATOM    740  HN  GLY A 631      38.420  44.370  67.550  1.00  0.00           H
ATOM    741  CA  GLY A 631      37.450  43.990  69.380  1.00  0.00           C
ATOM    742  HA1 GLY A 631      38.300  43.370  69.640  1.00  0.00           H
ATOM    743  HA2 GLY A 631      36.520  43.440  69.320  1.00  0.00           H
ATOM    744  C   GLY A 631      37.290  44.980  70.500  1.00  0.00           C
ATOM    745  O   GLY A 631      36.480  44.800  71.350  1.00  0.00           O
ATOM    746  N   GLU A 632      38.080  46.070  70.510  1.00  0.00           N
ATOM    747  HN  GLU A 632      38.900  46.200  69.950  1.00  0.00           H
ATOM    748  CA  GLU A 632      37.800  47.180  71.430  1.00  0.00           C
ATOM    749  HA  GLU A 632      37.570  46.840  72.430  1.00  0.00           H
ATOM    750  CB  GLU A 632      39.090  48.050  71.580  1.00  0.00           C
ATOM    751  HB1 GLU A 632      38.730  48.970  72.070  1.00  0.00           H
ATOM    752  HB2 GLU A 632      39.450  48.370  70.580  1.00  0.00           H
ATOM    753  CG  GLU A 632      40.180  47.420  72.500  1.00  0.00           C
ATOM    754  HG1 GLU A 632      40.690  46.610  71.940  1.00  0.00           H
ATOM    755  HG2 GLU A 632      39.550  46.980  73.310  1.00  0.00           H
ATOM    756  CD  GLU A 632      41.150  48.420  73.020  1.00  0.00           C
ATOM    757  OE1 GLU A 632      40.910  49.240  73.940  1.00  0.00           O
ATOM    758  OE2 GLU A 632      42.250  48.430  72.400  1.00  0.00           O
ATOM    759  C   GLU A 632      36.550  47.870  71.220  1.00  0.00           C
ATOM    760  O   GLU A 632      35.890  48.230  72.230  1.00  0.00           O
ATOM    761  N   ALA A 633      36.120  48.120  69.950  1.00  0.00           N
ATOM    762  HN  ALA A 633      36.550  47.650  69.190  1.00  0.00           H
ATOM    763  CA  ALA A 633      35.010  48.950  69.790  1.00  0.00           C
ATOM    764  HA  ALA A 633      35.130  49.770  70.470  1.00  0.00           H
ATOM    765  CB  ALA A 633      35.010  49.530  68.360  1.00  0.00           C
ATOM    766  HB1 ALA A 633      34.110  50.150  68.190  1.00  0.00           H
ATOM    767  HB2 ALA A 633      34.980  48.760  67.560  1.00  0.00           H
ATOM    768  HB3 ALA A 633      35.990  50.050  68.230  1.00  0.00           H
ATOM    769  C   ALA A 633      33.660  48.270  70.120  1.00  0.00           C
ATOM    770  O   ALA A 633      32.640  48.860  70.320  1.00  0.00           O
ATOM    771  N   THR A 634      33.670  46.940  70.030  1.00  0.00           N
ATOM    772  HN  THR A 634      34.570  46.550  69.820  1.00  0.00           H
ATOM    773  CA  THR A 634      32.480  46.070  70.050  1.00  0.00           C
ATOM    774  HA  THR A 634      31.590  46.670  70.010  1.00  0.00           H
ATOM    775  CB  THR A 634      32.500  44.850  69.090  1.00  0.00           C
ATOM    776  HB  THR A 634      31.580  44.240  69.260  1.00  0.00           H
ATOM    777  OG1 THR A 634      33.690  44.030  69.200  1.00  0.00           O
ATOM    778  HG1 THR A 634      34.400  44.620  68.930  1.00  0.00           H
ATOM    779  CG2 THR A 634      32.310  45.280  67.640  1.00  0.00           C
ATOM    780 HG21 THR A 634      32.430  44.460  66.890  1.00  0.00           H
ATOM    781 HG22 THR A 634      33.040  46.060  67.330  1.00  0.00           H
ATOM    782 HG23 THR A 634      31.250  45.540  67.510  1.00  0.00           H
ATOM    783  C   THR A 634      32.360  45.480  71.440  1.00  0.00           C
ATOM    784  O   THR A 634      31.600  44.520  71.680  1.00  0.00           O
ATOM    785  N   GLU A 635      33.310  45.880  72.310  1.00  0.00           N
ATOM    786  HN  GLU A 635      33.810  46.700  72.040  1.00  0.00           H
ATOM    787  CA  GLU A 635      33.330  45.410  73.780  1.00  0.00           C
ATOM    788  HA  GLU A 635      34.130  45.950  74.250  1.00  0.00           H
ATOM    789  CB  GLU A 635      31.900  45.620  74.470  1.00  0.00           C
ATOM    790  HB1 GLU A 635      32.010  45.180  75.480  1.00  0.00           H
ATOM    791  HB2 GLU A 635      31.030  45.210  73.900  1.00  0.00           H
ATOM    792  CG  GLU A 635      31.640  47.170  74.540  1.00  0.00           C
ATOM    793  HG1 GLU A 635      31.760  47.610  73.520  1.00  0.00           H
ATOM    794  HG2 GLU A 635      32.310  47.710  75.250  1.00  0.00           H
ATOM    795  CD  GLU A 635      30.210  47.350  75.120  1.00  0.00           C
ATOM    796  OE1 GLU A 635      29.370  47.430  74.240  1.00  0.00           O
ATOM    797  OE2 GLU A 635      29.850  47.370  76.310  1.00  0.00           O
ATOM    798  C   GLU A 635      33.790  44.000  73.990  1.00  0.00           C
ATOM    799  O   GLU A 635      33.250  43.200  74.780  1.00  0.00           O
ATOM    800  N   GLY A 636      34.750  43.560  73.180  1.00  0.00           N
ATOM    801  HN  GLY A 636      35.310  44.050  72.530  1.00  0.00           H
ATOM    802  CA  GLY A 636      35.260  42.170  73.190  1.00  0.00           C
ATOM    803  HA1 GLY A 636      35.270  41.740  74.170  1.00  0.00           H
ATOM    804  HA2 GLY A 636      36.220  42.240  72.690  1.00  0.00           H
ATOM    805  C   GLY A 636      34.440  41.230  72.390  1.00  0.00           C
ATOM    806  O   GLY A 636      34.480  40.030  72.700  1.00  0.00           O
ATOM    807  N   ARG A 637      33.720  41.660  71.420  1.00  0.00           N
ATOM    808  HN  ARG A 637      33.770  42.650  71.300  1.00  0.00           H
ATOM    809  CA  ARG A 637      32.670  40.850  70.720  1.00  0.00           C
ATOM    810  HA  ARG A 637      32.620  39.930  71.290  1.00  0.00           H
ATOM    811  CB  ARG A 637      31.220  41.480  70.850  1.00  0.00           C
ATOM    812  HB1 ARG A 637      30.490  40.940  70.230  1.00  0.00           H
ATOM    813  HB2 ARG A 637      31.160  42.540  70.540  1.00  0.00           H
ATOM    814  CG  ARG A 637      30.770  41.420  72.360  1.00  0.00           C
ATOM    815  HG1 ARG A 637      31.630  41.820  72.930  1.00  0.00           H
ATOM    816  HG2 ARG A 637      30.670  40.340  72.600  1.00  0.00           H
ATOM    817  CD  ARG A 637      29.450  42.120  72.720  1.00  0.00           C
ATOM    818  HD1 ARG A 637      29.430  43.220  72.540  1.00  0.00           H
ATOM    819  HD2 ARG A 637      29.350  42.040  73.830  1.00  0.00           H
ATOM    820  NE  ARG A 637      28.240  41.460  72.190  1.00  0.00           N
ATOM    821  HE  ARG A 637      28.430  40.620  71.670  1.00  0.00           H
ATOM    822  CZ  ARG A 637      27.060  42.020  72.170  1.00  0.00           C
ATOM    823  NH1 ARG A 637      26.770  43.250  72.460  1.00  0.00           N
ATOM    824 HH11 ARG A 637      27.440  43.830  72.920  1.00  0.00           H
ATOM    825 HH12 ARG A 637      25.810  43.510  72.300  1.00  0.00           H
ATOM    826  NH2 ARG A 637      26.000  41.310  71.690  1.00  0.00           N
ATOM    827 HH21 ARG A 637      26.100  40.320  71.660  1.00  0.00           H
ATOM    828 HH22 ARG A 637      25.150  41.800  71.540  1.00  0.00           H
ATOM    829  C   ARG A 637      33.170  40.470  69.340  1.00  0.00           C
ATOM    830  O   ARG A 637      32.460  39.740  68.600  1.00  0.00           O
ATOM    831  N   ILE A 638      34.410  40.860  68.980  1.00  0.00           N
ATOM    832  HN  ILE A 638      34.960  41.410  69.600  1.00  0.00           H
ATOM    833  CA  ILE A 638      35.050  40.600  67.700  1.00  0.00           C
ATOM    834  HA  ILE A 638      34.740  39.650  67.300  1.00  0.00           H
ATOM    835  CB  ILE A 638      35.050  41.790  66.640  1.00  0.00           C
ATOM    836  HB  ILE A 638      35.310  42.680  67.250  1.00  0.00           H
ATOM    837  CG2 ILE A 638      36.100  41.810  65.490  1.00  0.00           C
ATOM    838 HG21 ILE A 638      36.240  40.850  64.960  1.00  0.00           H
ATOM    839 HG22 ILE A 638      37.140  42.010  65.820  1.00  0.00           H
ATOM    840 HG23 ILE A 638      35.810  42.630  64.790  1.00  0.00           H
ATOM    841  CG1 ILE A 638      33.610  41.840  66.120  1.00  0.00           C
ATOM    842 HG11 ILE A 638      33.520  42.730  65.470  1.00  0.00           H
ATOM    843 HG12 ILE A 638      32.930  41.950  66.970  1.00  0.00           H
ATOM    844  CD  ILE A 638      33.220  40.630  65.330  1.00  0.00           C
ATOM    845  HD1 ILE A 638      34.060  39.960  65.030  1.00  0.00           H
ATOM    846  HD2 ILE A 638      32.710  40.780  64.360  1.00  0.00           H
ATOM    847  HD3 ILE A 638      32.510  40.140  66.030  1.00  0.00           H
ATOM    848  C   ILE A 638      36.470  40.480  68.160  1.00  0.00           C
ATOM    849  O   ILE A 638      36.860  40.920  69.270  1.00  0.00           O
ATOM    850  N   SER A 639      37.420  39.920  67.330  1.00  0.00           N
ATOM    851  HN  SER A 639      37.180  39.680  66.390  1.00  0.00           H
ATOM    852  CA  SER A 639      38.840  39.730  67.610  1.00  0.00           C
ATOM    853  HA  SER A 639      39.170  40.660  68.040  1.00  0.00           H
ATOM    854  CB  SER A 639      38.820  38.500  68.570  1.00  0.00           C
ATOM    855  HB1 SER A 639      38.150  38.720  69.420  1.00  0.00           H
ATOM    856  HB2 SER A 639      39.810  38.340  69.060  1.00  0.00           H
ATOM    857  OG  SER A 639      38.480  37.350  67.820  1.00  0.00           O
ATOM    858  HG1 SER A 639      37.530  37.360  67.720  1.00  0.00           H
ATOM    859  C   SER A 639      39.740  39.470  66.500  1.00  0.00           C
ATOM    860  O   SER A 639      39.290  39.320  65.400  1.00  0.00           O
ATOM    861  N   ALA A 640      41.090  39.390  66.710  1.00  0.00           N
ATOM    862  HN  ALA A 640      41.460  39.410  67.640  1.00  0.00           H
ATOM    863  CA  ALA A 640      42.150  39.050  65.760  1.00  0.00           C
ATOM    864  HA  ALA A 640      42.140  39.730  64.920  1.00  0.00           H
ATOM    865  CB  ALA A 640      43.520  39.090  66.420  1.00  0.00           C
ATOM    866  HB1 ALA A 640      43.410  38.630  67.430  1.00  0.00           H
ATOM    867  HB2 ALA A 640      43.820  40.140  66.630  1.00  0.00           H
ATOM    868  HB3 ALA A 640      44.330  38.620  65.810  1.00  0.00           H
ATOM    869  C   ALA A 640      41.960  37.680  65.140  1.00  0.00           C
ATOM    870  O   ALA A 640      42.090  37.610  63.930  1.00  0.00           O
ATOM    871  N   ILE A 641      41.590  36.580  65.840  1.00  0.00           N
ATOM    872  HN  ILE A 641      41.550  36.710  66.830  1.00  0.00           H
ATOM    873  CA  ILE A 641      41.470  35.250  65.300  1.00  0.00           C
ATOM    874  HA  ILE A 641      42.400  35.040  64.770  1.00  0.00           H
ATOM    875  CB  ILE A 641      41.300  34.190  66.440  1.00  0.00           C
ATOM    876  HB  ILE A 641      42.260  34.370  66.970  1.00  0.00           H
ATOM    877  CG2 ILE A 641      40.190  34.550  67.430  1.00  0.00           C
ATOM    878 HG21 ILE A 641      39.170  34.420  66.990  1.00  0.00           H
ATOM    879 HG22 ILE A 641      40.250  35.600  67.760  1.00  0.00           H
ATOM    880 HG23 ILE A 641      40.370  33.900  68.310  1.00  0.00           H
ATOM    881  CG1 ILE A 641      41.180  32.780  65.920  1.00  0.00           C
ATOM    882 HG11 ILE A 641      40.220  32.640  65.400  1.00  0.00           H
ATOM    883 HG12 ILE A 641      41.210  32.210  66.870  1.00  0.00           H
ATOM    884  CD  ILE A 641      42.320  32.300  65.020  1.00  0.00           C
ATOM    885  HD1 ILE A 641      42.500  32.950  64.140  1.00  0.00           H
ATOM    886  HD2 ILE A 641      42.170  31.280  64.600  1.00  0.00           H
ATOM    887  HD3 ILE A 641      43.240  32.190  65.640  1.00  0.00           H
ATOM    888  C   ILE A 641      40.280  35.200  64.280  1.00  0.00           C
ATOM    889  O   ILE A 641      40.510  34.750  63.170  1.00  0.00           O
ATOM    890  N   GLU A 642      39.180  35.910  64.630  1.00  0.00           N
ATOM    891  HN  GLU A 642      39.180  36.170  65.600  1.00  0.00           H
ATOM    892  CA  GLU A 642      38.030  36.200  63.820  1.00  0.00           C
ATOM    893  HA  GLU A 642      37.760  35.200  63.510  1.00  0.00           H
ATOM    894  CB  GLU A 642      36.950  36.820  64.690  1.00  0.00           C
ATOM    895  HB1 GLU A 642      36.030  37.010  64.100  1.00  0.00           H
ATOM    896  HB2 GLU A 642      37.320  37.780  65.140  1.00  0.00           H
ATOM    897  CG  GLU A 642      36.520  35.900  65.830  1.00  0.00           C
ATOM    898  HG1 GLU A 642      37.380  35.600  66.480  1.00  0.00           H
ATOM    899  HG2 GLU A 642      36.020  34.980  65.480  1.00  0.00           H
ATOM    900  CD  GLU A 642      35.520  36.480  66.820  1.00  0.00           C
ATOM    901  OE1 GLU A 642      34.290  36.100  66.730  1.00  0.00           O
ATOM    902  OE2 GLU A 642      35.960  37.360  67.600  1.00  0.00           O
ATOM    903  C   GLU A 642      38.350  37.050  62.570  1.00  0.00           C
ATOM    904  O   GLU A 642      37.910  36.870  61.460  1.00  0.00           O
ATOM    905  N   SER A 643      39.220  38.070  62.700  1.00  0.00           N
ATOM    906  HN  SER A 643      39.430  38.390  63.610  1.00  0.00           H
ATOM    907  CA  SER A 643      39.730  38.810  61.500  1.00  0.00           C
ATOM    908  HA  SER A 643      38.880  39.180  60.940  1.00  0.00           H
ATOM    909  CB  SER A 643      40.400  40.010  62.050  1.00  0.00           C
ATOM    910  HB1 SER A 643      41.410  39.710  62.400  1.00  0.00           H
ATOM    911  HB2 SER A 643      39.760  40.460  62.860  1.00  0.00           H
ATOM    912  OG  SER A 643      40.590  41.000  61.050  1.00  0.00           O
ATOM    913  HG1 SER A 643      41.490  41.320  61.040  1.00  0.00           H
ATOM    914  C   SER A 643      40.620  38.070  60.490  1.00  0.00           C
ATOM    915  O   SER A 643      40.430  38.160  59.270  1.00  0.00           O
ATOM    916  N   LEU A 644      41.560  37.170  60.980  1.00  0.00           N
ATOM    917  HN  LEU A 644      41.760  37.240  61.960  1.00  0.00           H
ATOM    918  CA  LEU A 644      42.220  36.230  60.060  1.00  0.00           C
ATOM    919  HA  LEU A 644      42.760  36.760  59.290  1.00  0.00           H
ATOM    920  CB  LEU A 644      43.290  35.340  60.730  1.00  0.00           C
ATOM    921  HB1 LEU A 644      43.660  34.620  59.960  1.00  0.00           H
ATOM    922  HB2 LEU A 644      42.730  34.680  61.440  1.00  0.00           H
ATOM    923  CG  LEU A 644      44.400  36.190  61.340  1.00  0.00           C
ATOM    924  HG  LEU A 644      44.040  37.210  61.580  1.00  0.00           H
ATOM    925  CD1 LEU A 644      45.100  35.500  62.510  1.00  0.00           C
ATOM    926 HD11 LEU A 644      45.750  34.610  62.340  1.00  0.00           H
ATOM    927 HD12 LEU A 644      44.290  35.180  63.220  1.00  0.00           H
ATOM    928 HD13 LEU A 644      45.710  36.270  63.010  1.00  0.00           H
ATOM    929  CD2 LEU A 644      45.530  36.400  60.290  1.00  0.00           C
ATOM    930 HD21 LEU A 644      45.010  36.910  59.460  1.00  0.00           H
ATOM    931 HD22 LEU A 644      46.050  35.480  59.950  1.00  0.00           H
ATOM    932 HD23 LEU A 644      46.340  36.990  60.760  1.00  0.00           H
ATOM    933  C   LEU A 644      41.260  35.270  59.380  1.00  0.00           C
ATOM    934  O   LEU A 644      41.370  35.110  58.130  1.00  0.00           O
ATOM    935  N   PHE A 645      40.260  34.710  60.110  1.00  0.00           N
ATOM    936  HN  PHE A 645      40.220  34.920  61.090  1.00  0.00           H
ATOM    937  CA  PHE A 645      39.140  33.840  59.600  1.00  0.00           C
ATOM    938  HA  PHE A 645      39.610  33.030  59.060  1.00  0.00           H
ATOM    939  CB  PHE A 645      38.160  33.410  60.700  1.00  0.00           C
ATOM    940  HB1 PHE A 645      37.180  33.070  60.300  1.00  0.00           H
ATOM    941  HB2 PHE A 645      38.090  34.170  61.510  1.00  0.00           H
ATOM    942  CG  PHE A 645      38.650  32.320  61.590  1.00  0.00           C
ATOM    943  CD1 PHE A 645      39.940  31.730  61.420  1.00  0.00           C
ATOM    944  HD1 PHE A 645      40.620  32.210  60.750  1.00  0.00           H
ATOM    945  CE1 PHE A 645      40.250  30.550  62.220  1.00  0.00           C
ATOM    946  HE1 PHE A 645      41.220  30.120  62.070  1.00  0.00           H
ATOM    947  CZ  PHE A 645      39.340  30.020  63.090  1.00  0.00           C
ATOM    948  HZ  PHE A 645      39.600  29.180  63.720  1.00  0.00           H
ATOM    949  CD2 PHE A 645      37.820  31.910  62.620  1.00  0.00           C
ATOM    950  HD2 PHE A 645      36.930  32.460  62.910  1.00  0.00           H
ATOM    951  CE2 PHE A 645      38.190  30.810  63.410  1.00  0.00           C
ATOM    952  HE2 PHE A 645      37.550  30.520  64.210  1.00  0.00           H
ATOM    953  C   PHE A 645      38.230  34.450  58.600  1.00  0.00           C
ATOM    954  O   PHE A 645      37.800  33.800  57.630  1.00  0.00           O
ATOM    955  N   GLY A 646      37.760  35.730  58.720  1.00  0.00           N
ATOM    956  HN  GLY A 646      37.910  36.140  59.610  1.00  0.00           H
ATOM    957  CA  GLY A 646      36.870  36.410  57.820  1.00  0.00           C
ATOM    958  HA1 GLY A 646      36.620  37.350  58.270  1.00  0.00           H
ATOM    959  HA2 GLY A 646      36.090  35.720  57.510  1.00  0.00           H
ATOM    960  C   GLY A 646      37.530  36.790  56.460  1.00  0.00           C
ATOM    961  O   GLY A 646      36.940  36.790  55.340  1.00  0.00           O
ATOM    962  N   ALA A 647      38.770  37.240  56.550  1.00  0.00           N
ATOM    963  HN  ALA A 647      39.140  37.390  57.460  1.00  0.00           H
ATOM    964  CA  ALA A 647      39.640  37.610  55.440  1.00  0.00           C
ATOM    965  HA  ALA A 647      39.230  38.390  54.810  1.00  0.00           H
ATOM    966  CB  ALA A 647      40.980  38.200  56.010  1.00  0.00           C
ATOM    967  HB1 ALA A 647      41.540  37.410  56.560  1.00  0.00           H
ATOM    968  HB2 ALA A 647      40.840  38.970  56.810  1.00  0.00           H
ATOM    969  HB3 ALA A 647      41.650  38.640  55.220  1.00  0.00           H
ATOM    970  C   ALA A 647      39.950  36.370  54.550  1.00  0.00           C
ATOM    971  O   ALA A 647      39.880  36.440  53.310  1.00  0.00           O
ATOM    972  N   SER A 648      40.220  35.260  55.250  1.00  0.00           N
ATOM    973  HN  SER A 648      40.340  35.290  56.240  1.00  0.00           H
ATOM    974  CA  SER A 648      40.340  33.950  54.750  1.00  0.00           C
ATOM    975  HA  SER A 648      41.200  33.830  54.100  1.00  0.00           H
ATOM    976  CB  SER A 648      40.560  32.900  55.890  1.00  0.00           C
ATOM    977  HB1 SER A 648      39.760  33.020  56.650  1.00  0.00           H
ATOM    978  HB2 SER A 648      41.490  33.210  56.400  1.00  0.00           H
ATOM    979  OG  SER A 648      40.840  31.520  55.520  1.00  0.00           O
ATOM    980  HG1 SER A 648      41.710  31.550  55.120  1.00  0.00           H
ATOM    981  C   SER A 648      39.160  33.480  54.000  1.00  0.00           C
ATOM    982  O   SER A 648      39.170  33.170  52.790  1.00  0.00           O
ATOM    983  N   LEU A 649      38.000  33.480  54.740  1.00  0.00           N
ATOM    984  HN  LEU A 649      38.010  33.650  55.720  1.00  0.00           H
ATOM    985  CA  LEU A 649      36.690  33.090  54.210  1.00  0.00           C
ATOM    986  HA  LEU A 649      36.690  32.090  53.830  1.00  0.00           H
ATOM    987  CB  LEU A 649      35.610  33.210  55.340  1.00  0.00           C
ATOM    988  HB1 LEU A 649      35.800  34.180  55.850  1.00  0.00           H
ATOM    989  HB2 LEU A 649      35.680  32.410  56.110  1.00  0.00           H
ATOM    990  CG  LEU A 649      34.120  33.110  54.970  1.00  0.00           C
ATOM    991  HG  LEU A 649      34.030  33.870  54.160  1.00  0.00           H
ATOM    992  CD1 LEU A 649      33.840  31.710  54.510  1.00  0.00           C
ATOM    993 HD11 LEU A 649      34.270  30.930  55.170  1.00  0.00           H
ATOM    994 HD12 LEU A 649      34.310  31.660  53.510  1.00  0.00           H
ATOM    995 HD13 LEU A 649      32.770  31.420  54.500  1.00  0.00           H
ATOM    996  CD2 LEU A 649      33.280  33.500  56.240  1.00  0.00           C
ATOM    997 HD21 LEU A 649      33.390  32.720  57.030  1.00  0.00           H
ATOM    998 HD22 LEU A 649      32.170  33.620  56.130  1.00  0.00           H
ATOM    999 HD23 LEU A 649      33.660  34.410  56.740  1.00  0.00           H
ATOM   1000  C   LEU A 649      36.310  34.010  53.000  1.00  0.00           C
ATOM   1001  O   LEU A 649      35.970  33.530  51.920  1.00  0.00           O
ATOM   1002  N   THR A 650      36.530  35.280  53.090  1.00  0.00           N
ATOM   1003  HN  THR A 650      36.860  35.640  53.960  1.00  0.00           H
ATOM   1004  CA  THR A 650      36.250  36.230  51.920  1.00  0.00           C
ATOM   1005  HA  THR A 650      35.330  35.940  51.450  1.00  0.00           H
ATOM   1006  CB  THR A 650      36.360  37.760  52.150  1.00  0.00           C
ATOM   1007  HB  THR A 650      37.430  38.080  52.230  1.00  0.00           H
ATOM   1008  OG1 THR A 650      35.660  38.250  53.300  1.00  0.00           O
ATOM   1009  HG1 THR A 650      36.090  37.910  54.070  1.00  0.00           H
ATOM   1010  CG2 THR A 650      35.910  38.620  50.910  1.00  0.00           C
ATOM   1011 HG21 THR A 650      36.660  38.650  50.080  1.00  0.00           H
ATOM   1012 HG22 THR A 650      35.820  39.680  51.190  1.00  0.00           H
ATOM   1013 HG23 THR A 650      34.960  38.160  50.570  1.00  0.00           H
ATOM   1014  C   THR A 650      37.210  35.850  50.750  1.00  0.00           C
ATOM   1015  O   THR A 650      36.800  35.790  49.570  1.00  0.00           O
ATOM   1016  N   GLY A 651      38.470  35.550  51.060  1.00  0.00           N
ATOM   1017  HN  GLY A 651      38.750  35.530  52.010  1.00  0.00           H
ATOM   1018  CA  GLY A 651      39.550  35.310  50.190  1.00  0.00           C
ATOM   1019  HA1 GLY A 651      40.450  35.210  50.780  1.00  0.00           H
ATOM   1020  HA2 GLY A 651      39.570  36.150  49.510  1.00  0.00           H
ATOM   1021  C   GLY A 651      39.560  34.050  49.430  1.00  0.00           C
ATOM   1022  O   GLY A 651      39.760  34.110  48.210  1.00  0.00           O
ATOM   1023  N   ILE A 652      39.400  32.840  49.990  1.00  0.00           N
ATOM   1024  HN  ILE A 652      39.430  32.660  50.970  1.00  0.00           H
ATOM   1025  CA  ILE A 652      39.220  31.630  49.270  1.00  0.00           C
ATOM   1026  HA  ILE A 652      40.160  31.370  48.800  1.00  0.00           H
ATOM   1027  CB  ILE A 652      38.910  30.490  50.220  1.00  0.00           C
ATOM   1028  HB  ILE A 652      38.080  30.730  50.910  1.00  0.00           H
ATOM   1029  CG2 ILE A 652      38.480  29.240  49.440  1.00  0.00           C
ATOM   1030 HG21 ILE A 652      38.400  28.420  50.180  1.00  0.00           H
ATOM   1031 HG22 ILE A 652      39.100  28.920  48.570  1.00  0.00           H
ATOM   1032 HG23 ILE A 652      37.500  29.420  48.960  1.00  0.00           H
ATOM   1033  CG1 ILE A 652      40.170  30.170  51.080  1.00  0.00           C
ATOM   1034 HG11 ILE A 652      40.700  31.140  51.230  1.00  0.00           H
ATOM   1035 HG12 ILE A 652      40.860  29.580  50.460  1.00  0.00           H
ATOM   1036  CD  ILE A 652      39.990  29.440  52.440  1.00  0.00           C
ATOM   1037  HD1 ILE A 652      39.490  30.160  53.110  1.00  0.00           H
ATOM   1038  HD2 ILE A 652      40.860  28.970  52.930  1.00  0.00           H
ATOM   1039  HD3 ILE A 652      39.320  28.570  52.270  1.00  0.00           H
ATOM   1040  C   ILE A 652      38.120  31.700  48.270  1.00  0.00           C
ATOM   1041  O   ILE A 652      38.290  31.220  47.120  1.00  0.00           O
ATOM   1042  N   ALA A 653      36.970  32.370  48.590  1.00  0.00           N
ATOM   1043  HN  ALA A 653      36.960  32.850  49.460  1.00  0.00           H
ATOM   1044  CA  ALA A 653      35.920  32.430  47.620  1.00  0.00           C
ATOM   1045  HA  ALA A 653      35.860  31.460  47.160  1.00  0.00           H
ATOM   1046  CB  ALA A 653      34.500  32.690  48.350  1.00  0.00           C
ATOM   1047  HB1 ALA A 653      34.550  33.660  48.870  1.00  0.00           H
ATOM   1048  HB2 ALA A 653      34.410  32.070  49.260  1.00  0.00           H
ATOM   1049  HB3 ALA A 653      33.720  32.490  47.560  1.00  0.00           H
ATOM   1050  C   ALA A 653      36.230  33.450  46.480  1.00  0.00           C
ATOM   1051  O   ALA A 653      35.980  33.090  45.300  1.00  0.00           O
ATOM   1052  N   TYR A 654      36.760  34.650  46.880  1.00  0.00           N
ATOM   1053  HN  TYR A 654      36.920  34.640  47.860  1.00  0.00           H
ATOM   1054  CA  TYR A 654      37.100  35.760  45.920  1.00  0.00           C
ATOM   1055  HA  TYR A 654      36.250  36.170  45.390  1.00  0.00           H
ATOM   1056  CB  TYR A 654      37.610  37.010  46.710  1.00  0.00           C
ATOM   1057  HB1 TYR A 654      38.520  36.700  47.270  1.00  0.00           H
ATOM   1058  HB2 TYR A 654      36.820  37.270  47.440  1.00  0.00           H
ATOM   1059  CG  TYR A 654      38.010  38.170  45.790  1.00  0.00           C
ATOM   1060  CD1 TYR A 654      39.290  38.190  45.240  1.00  0.00           C
ATOM   1061  HD1 TYR A 654      40.000  37.450  45.540  1.00  0.00           H
ATOM   1062  CE1 TYR A 654      39.500  39.010  44.120  1.00  0.00           C
ATOM   1063  HE1 TYR A 654      40.470  38.970  43.660  1.00  0.00           H
ATOM   1064  CZ  TYR A 654      38.600  40.000  43.710  1.00  0.00           C
ATOM   1065  OH  TYR A 654      38.800  40.750  42.530  1.00  0.00           O
ATOM   1066  HH  TYR A 654      39.530  40.440  42.010  1.00  0.00           H
ATOM   1067  CD2 TYR A 654      37.090  39.120  45.460  1.00  0.00           C
ATOM   1068  HD2 TYR A 654      36.070  39.060  45.810  1.00  0.00           H
ATOM   1069  CE2 TYR A 654      37.410  40.050  44.380  1.00  0.00           C
ATOM   1070  HE2 TYR A 654      36.700  40.790  44.060  1.00  0.00           H
ATOM   1071  C   TYR A 654      38.080  35.330  44.850  1.00  0.00           C
ATOM   1072  O   TYR A 654      37.730  35.400  43.670  1.00  0.00           O
ATOM   1073  N   SER A 655      39.290  34.730  45.240  1.00  0.00           N
ATOM   1074  HN  SER A 655      39.540  34.760  46.190  1.00  0.00           H
ATOM   1075  CA  SER A 655      40.300  34.210  44.260  1.00  0.00           C
ATOM   1076  HA  SER A 655      40.810  34.990  43.710  1.00  0.00           H
ATOM   1077  CB  SER A 655      41.520  33.670  45.090  1.00  0.00           C
ATOM   1078  HB1 SER A 655      41.350  32.800  45.750  1.00  0.00           H
ATOM   1079  HB2 SER A 655      41.750  34.510  45.780  1.00  0.00           H
ATOM   1080  OG  SER A 655      42.680  33.300  44.280  1.00  0.00           O
ATOM   1081  HG1 SER A 655      42.530  32.420  43.900  1.00  0.00           H
ATOM   1082  C   SER A 655      39.760  33.130  43.330  1.00  0.00           C
ATOM   1083  O   SER A 655      40.100  33.060  42.150  1.00  0.00           O
ATOM   1084  N   LEU A 656      38.900  32.310  43.990  1.00  0.00           N
ATOM   1085  HN  LEU A 656      38.560  32.460  44.920  1.00  0.00           H
ATOM   1086  CA  LEU A 656      38.200  31.240  43.320  1.00  0.00           C
ATOM   1087  HA  LEU A 656      38.910  30.690  42.730  1.00  0.00           H
ATOM   1088  CB  LEU A 656      37.430  30.380  44.340  1.00  0.00           C
ATOM   1089  HB1 LEU A 656      36.600  30.890  44.870  1.00  0.00           H
ATOM   1090  HB2 LEU A 656      38.110  30.020  45.140  1.00  0.00           H
ATOM   1091  CG  LEU A 656      36.870  29.040  43.890  1.00  0.00           C
ATOM   1092  HG  LEU A 656      36.150  29.230  43.060  1.00  0.00           H
ATOM   1093  CD1 LEU A 656      37.990  28.080  43.350  1.00  0.00           C
ATOM   1094 HD11 LEU A 656      38.860  28.330  44.000  1.00  0.00           H
ATOM   1095 HD12 LEU A 656      38.120  28.480  42.320  1.00  0.00           H
ATOM   1096 HD13 LEU A 656      37.860  26.990  43.200  1.00  0.00           H
ATOM   1097  CD2 LEU A 656      36.060  28.270  44.920  1.00  0.00           C
ATOM   1098 HD21 LEU A 656      36.680  28.100  45.820  1.00  0.00           H
ATOM   1099 HD22 LEU A 656      35.840  27.310  44.420  1.00  0.00           H
ATOM   1100 HD23 LEU A 656      35.140  28.890  45.090  1.00  0.00           H
ATOM   1101  C   LEU A 656      37.150  31.590  42.210  1.00  0.00           C
ATOM   1102  O   LEU A 656      37.380  31.240  41.090  1.00  0.00           O
ATOM   1103  N   PHE A 657      36.210  32.510  42.480  1.00  0.00           N
ATOM   1104  HN  PHE A 657      36.110  32.830  43.430  1.00  0.00           H
ATOM   1105  CA  PHE A 657      35.170  32.870  41.550  1.00  0.00           C
ATOM   1106  HA  PHE A 657      35.140  32.240  40.680  1.00  0.00           H
ATOM   1107  CB  PHE A 657      33.830  32.530  42.320  1.00  0.00           C
ATOM   1108  HB1 PHE A 657      32.940  32.870  41.760  1.00  0.00           H
ATOM   1109  HB2 PHE A 657      33.930  33.090  43.280  1.00  0.00           H
ATOM   1110  CG  PHE A 657      33.510  31.110  42.650  1.00  0.00           C
ATOM   1111  CD1 PHE A 657      32.930  30.870  43.920  1.00  0.00           C
ATOM   1112  HD1 PHE A 657      32.780  31.570  44.720  1.00  0.00           H
ATOM   1113  CE1 PHE A 657      32.700  29.580  44.270  1.00  0.00           C
ATOM   1114  HE1 PHE A 657      32.330  29.290  45.240  1.00  0.00           H
ATOM   1115  CZ  PHE A 657      32.910  28.530  43.380  1.00  0.00           C
ATOM   1116  HZ  PHE A 657      32.700  27.530  43.730  1.00  0.00           H
ATOM   1117  CD2 PHE A 657      33.740  30.090  41.730  1.00  0.00           C
ATOM   1118  HD2 PHE A 657      34.070  30.300  40.720  1.00  0.00           H
ATOM   1119  CE2 PHE A 657      33.340  28.790  42.060  1.00  0.00           C
ATOM   1120  HE2 PHE A 657      33.360  27.940  41.400  1.00  0.00           H
ATOM   1121  C   PHE A 657      35.100  34.290  40.950  1.00  0.00           C
ATOM   1122  O   PHE A 657      34.260  34.580  40.130  1.00  0.00           O
ATOM   1123  N   ALA A 658      36.050  35.160  41.350  1.00  0.00           N
ATOM   1124  HN  ALA A 658      36.740  34.930  42.020  1.00  0.00           H
ATOM   1125  CA  ALA A 658      36.160  36.530  40.940  1.00  0.00           C
ATOM   1126  HA  ALA A 658      35.170  36.960  40.910  1.00  0.00           H
ATOM   1127  CB  ALA A 658      36.840  37.460  41.900  1.00  0.00           C
ATOM   1128  HB1 ALA A 658      37.890  37.170  42.110  1.00  0.00           H
ATOM   1129  HB2 ALA A 658      36.430  37.530  42.930  1.00  0.00           H
ATOM   1130  HB3 ALA A 658      36.870  38.450  41.390  1.00  0.00           H
ATOM   1131  C   ALA A 658      36.770  36.510  39.560  1.00  0.00           C
ATOM   1132  O   ALA A 658      37.560  35.660  39.080  1.00  0.00           O
ATOM   1133  N   GLY A 659      36.360  37.540  38.720  1.00  0.00           N
ATOM   1134  HN  GLY A 659      35.700  38.220  39.000  1.00  0.00           H
ATOM   1135  CA  GLY A 659      37.050  37.750  37.440  1.00  0.00           C
ATOM   1136  HA1 GLY A 659      36.450  38.590  37.110  1.00  0.00           H
ATOM   1137  HA2 GLY A 659      36.930  36.870  36.830  1.00  0.00           H
ATOM   1138  C   GLY A 659      38.410  38.280  37.410  1.00  0.00           C
ATOM   1139  O   GLY A 659      39.140  38.010  36.450  1.00  0.00           O
ATOM   1140  N   GLN A 660      38.830  39.010  38.470  1.00  0.00           N
ATOM   1141  HN  GLN A 660      38.120  39.290  39.100  1.00  0.00           H
ATOM   1142  CA  GLN A 660      40.230  39.340  38.600  1.00  0.00           C
ATOM   1143  HA  GLN A 660      40.730  38.920  37.730  1.00  0.00           H
ATOM   1144  CB  GLN A 660      40.380  40.950  38.590  1.00  0.00           C
ATOM   1145  HB1 GLN A 660      40.220  41.290  39.640  1.00  0.00           H
ATOM   1146  HB2 GLN A 660      39.650  41.490  37.960  1.00  0.00           H
ATOM   1147  CG  GLN A 660      41.680  41.480  38.020  1.00  0.00           C
ATOM   1148  HG1 GLN A 660      41.780  42.590  38.190  1.00  0.00           H
ATOM   1149  HG2 GLN A 660      41.570  41.400  36.930  1.00  0.00           H
ATOM   1150  CD  GLN A 660      42.940  40.630  38.350  1.00  0.00           C
ATOM   1151  OE1 GLN A 660      43.280  40.550  39.540  1.00  0.00           O
ATOM   1152  NE2 GLN A 660      43.550  39.980  37.330  1.00  0.00           N
ATOM   1153 HE21 GLN A 660      44.250  39.330  37.650  1.00  0.00           H
ATOM   1154 HE22 GLN A 660      43.270  40.050  36.390  1.00  0.00           H
ATOM   1155  C   GLN A 660      40.710  38.780  39.940  1.00  0.00           C
ATOM   1156  O   GLN A 660      40.520  39.430  40.970  1.00  0.00           O
ATOM   1157  N   PRO A 661      41.440  37.600  39.950  1.00  0.00           N
ATOM   1158  CD  PRO A 661      41.810  36.810  38.770  1.00  0.00           C
ATOM   1159  HD1 PRO A 661      42.670  37.260  38.230  1.00  0.00           H
ATOM   1160  HD2 PRO A 661      40.970  36.580  38.070  1.00  0.00           H
ATOM   1161  CA  PRO A 661      41.660  36.740  41.150  1.00  0.00           C
ATOM   1162  HA  PRO A 661      40.890  36.980  41.880  1.00  0.00           H
ATOM   1163  CB  PRO A 661      41.630  35.310  40.660  1.00  0.00           C
ATOM   1164  HB1 PRO A 661      40.570  35.040  40.490  1.00  0.00           H
ATOM   1165  HB2 PRO A 661      42.110  34.630  41.400  1.00  0.00           H
ATOM   1166  CG  PRO A 661      42.280  35.400  39.270  1.00  0.00           C
ATOM   1167  HG1 PRO A 661      43.390  35.400  39.290  1.00  0.00           H
ATOM   1168  HG2 PRO A 661      41.990  34.580  38.580  1.00  0.00           H
ATOM   1169  C   PRO A 661      42.970  37.160  41.680  1.00  0.00           C
ATOM   1170  O   PRO A 661      43.360  36.680  42.730  1.00  0.00           O
ATOM   1171  N   LEU A 662      43.780  38.070  41.120  1.00  0.00           N
ATOM   1172  HN  LEU A 662      43.420  38.550  40.330  1.00  0.00           H
ATOM   1173  CA  LEU A 662      45.150  38.380  41.430  1.00  0.00           C
ATOM   1174  HA  LEU A 662      45.540  37.490  41.910  1.00  0.00           H
ATOM   1175  CB  LEU A 662      46.040  38.590  40.240  1.00  0.00           C
ATOM   1176  HB1 LEU A 662      46.890  39.160  40.680  1.00  0.00           H
ATOM   1177  HB2 LEU A 662      45.560  39.310  39.540  1.00  0.00           H
ATOM   1178  CG  LEU A 662      46.430  37.350  39.430  1.00  0.00           C
ATOM   1179  HG  LEU A 662      45.610  36.600  39.330  1.00  0.00           H
ATOM   1180  CD1 LEU A 662      46.540  37.730  37.870  1.00  0.00           C
ATOM   1181 HD11 LEU A 662      47.320  38.510  38.000  1.00  0.00           H
ATOM   1182 HD12 LEU A 662      45.590  38.090  37.410  1.00  0.00           H
ATOM   1183 HD13 LEU A 662      46.950  36.940  37.210  1.00  0.00           H
ATOM   1184  CD2 LEU A 662      47.670  36.660  39.940  1.00  0.00           C
ATOM   1185 HD21 LEU A 662      47.370  36.310  40.950  1.00  0.00           H
ATOM   1186 HD22 LEU A 662      48.550  37.330  40.070  1.00  0.00           H
ATOM   1187 HD23 LEU A 662      47.900  35.820  39.260  1.00  0.00           H
ATOM   1188  C   LEU A 662      45.260  39.530  42.450  1.00  0.00           C
ATOM   1189  O   LEU A 662      46.290  39.750  43.090  1.00  0.00           O
ATOM   1190  N   THR A 663      44.160  40.320  42.620  1.00  0.00           N
ATOM   1191  HN  THR A 663      43.430  40.210  41.960  1.00  0.00           H
ATOM   1192  CA  THR A 663      44.080  41.420  43.620  1.00  0.00           C
ATOM   1193  HA  THR A 663      44.980  42.010  43.580  1.00  0.00           H
ATOM   1194  CB  THR A 663      42.800  42.270  43.350  1.00  0.00           C
ATOM   1195  HB  THR A 663      43.060  43.140  44.000  1.00  0.00           H
ATOM   1196  OG1 THR A 663      41.590  41.710  43.800  1.00  0.00           O
ATOM   1197  HG1 THR A 663      41.810  41.280  44.630  1.00  0.00           H
ATOM   1198  CG2 THR A 663      42.630  42.690  41.900  1.00  0.00           C
ATOM   1199 HG21 THR A 663      42.330  41.810  41.300  1.00  0.00           H
ATOM   1200 HG22 THR A 663      43.540  43.090  41.420  1.00  0.00           H
ATOM   1201 HG23 THR A 663      41.900  43.510  41.790  1.00  0.00           H
ATOM   1202  C   THR A 663      44.020  40.870  44.990  1.00  0.00           C
ATOM   1203  O   THR A 663      43.090  40.130  45.370  1.00  0.00           O
ATOM   1204  N   ILE A 664      44.930  41.330  45.880  1.00  0.00           N
ATOM   1205  HN  ILE A 664      45.350  42.210  45.650  1.00  0.00           H
ATOM   1206  CA  ILE A 664      45.040  40.710  47.180  1.00  0.00           C
ATOM   1207  HA  ILE A 664      44.610  39.710  47.190  1.00  0.00           H
ATOM   1208  CB  ILE A 664      46.410  40.610  47.800  1.00  0.00           C
ATOM   1209  HB  ILE A 664      46.750  41.650  48.000  1.00  0.00           H
ATOM   1210  CG2 ILE A 664      46.330  39.970  49.240  1.00  0.00           C
ATOM   1211 HG21 ILE A 664      45.720  39.040  49.210  1.00  0.00           H
ATOM   1212 HG22 ILE A 664      45.930  40.690  49.970  1.00  0.00           H
ATOM   1213 HG23 ILE A 664      47.370  39.680  49.510  1.00  0.00           H
ATOM   1214  CG1 ILE A 664      47.310  39.820  46.820  1.00  0.00           C
ATOM   1215 HG11 ILE A 664      48.310  39.670  47.280  1.00  0.00           H
ATOM   1216 HG12 ILE A 664      47.420  40.430  45.910  1.00  0.00           H
ATOM   1217  CD  ILE A 664      46.820  38.410  46.370  1.00  0.00           C
ATOM   1218  HD1 ILE A 664      46.150  38.570  45.490  1.00  0.00           H
ATOM   1219  HD2 ILE A 664      46.190  37.900  47.130  1.00  0.00           H
ATOM   1220  HD3 ILE A 664      47.650  37.770  45.990  1.00  0.00           H
ATOM   1221  C   ILE A 664      44.180  41.510  48.100  1.00  0.00           C
ATOM   1222  O   ILE A 664      44.360  42.720  48.250  1.00  0.00           O
ATOM   1223  N   LEU A 665      43.290  40.830  48.760  1.00  0.00           N
ATOM   1224  HN  LEU A 665      43.010  39.900  48.550  1.00  0.00           H
ATOM   1225  CA  LEU A 665      42.490  41.420  49.790  1.00  0.00           C
ATOM   1226  HA  LEU A 665      42.230  42.410  49.460  1.00  0.00           H
ATOM   1227  CB  LEU A 665      41.160  40.660  50.050  1.00  0.00           C
ATOM   1228  HB1 LEU A 665      40.550  41.310  50.720  1.00  0.00           H
ATOM   1229  HB2 LEU A 665      41.430  39.720  50.590  1.00  0.00           H
ATOM   1230  CG  LEU A 665      40.380  40.170  48.770  1.00  0.00           C
ATOM   1231  HG  LEU A 665      41.060  39.400  48.350  1.00  0.00           H
ATOM   1232  CD1 LEU A 665      39.070  39.650  49.140  1.00  0.00           C
ATOM   1233 HD11 LEU A 665      38.750  38.930  48.360  1.00  0.00           H
ATOM   1234 HD12 LEU A 665      38.270  40.350  49.460  1.00  0.00           H
ATOM   1235 HD13 LEU A 665      39.230  38.980  50.020  1.00  0.00           H
ATOM   1236  CD2 LEU A 665      40.120  41.210  47.650  1.00  0.00           C
ATOM   1237 HD21 LEU A 665      40.980  41.920  47.650  1.00  0.00           H
ATOM   1238 HD22 LEU A 665      39.160  41.760  47.750  1.00  0.00           H
ATOM   1239 HD23 LEU A 665      40.100  40.630  46.700  1.00  0.00           H
ATOM   1240  C   LEU A 665      43.300  41.690  51.120  1.00  0.00           C
ATOM   1241  O   LEU A 665      44.030  40.830  51.600  1.00  0.00           O
ATOM   1242  N   GLY A 666      43.170  42.800  51.790  1.00  0.00           N
ATOM   1243  HN  GLY A 666      42.450  43.420  51.490  1.00  0.00           H
ATOM   1244  CA  GLY A 666      43.970  43.130  52.970  1.00  0.00           C
ATOM   1245  HA1 GLY A 666      44.960  43.440  52.690  1.00  0.00           H
ATOM   1246  HA2 GLY A 666      43.970  42.310  53.670  1.00  0.00           H
ATOM   1247  C   GLY A 666      43.340  44.310  53.670  1.00  0.00           C
ATOM   1248  O   GLY A 666      42.270  44.820  53.320  1.00  0.00           O
ATOM   1249  N   SER A 667      43.950  44.870  54.720  1.00  0.00           N
ATOM   1250  HN  SER A 667      44.700  44.300  55.030  1.00  0.00           H
ATOM   1251  CA  SER A 667      43.400  46.160  55.360  1.00  0.00           C
ATOM   1252  HA  SER A 667      42.380  45.890  55.590  1.00  0.00           H
ATOM   1253  CB  SER A 667      43.970  46.370  56.720  1.00  0.00           C
ATOM   1254  HB1 SER A 667      45.060  46.560  56.580  1.00  0.00           H
ATOM   1255  HB2 SER A 667      43.870  45.520  57.430  1.00  0.00           H
ATOM   1256  OG  SER A 667      43.370  47.470  57.360  1.00  0.00           O
ATOM   1257  HG1 SER A 667      42.440  47.280  57.500  1.00  0.00           H
ATOM   1258  C   SER A 667      43.310  47.460  54.390  1.00  0.00           C
ATOM   1259  O   SER A 667      44.360  47.770  53.820  1.00  0.00           O
ATOM   1260  N   THR A 668      42.130  48.060  54.230  1.00  0.00           N
ATOM   1261  HN  THR A 668      41.390  47.770  54.840  1.00  0.00           H
ATOM   1262  CA  THR A 668      41.900  49.180  53.390  1.00  0.00           C
ATOM   1263  HA  THR A 668      42.810  49.280  52.810  1.00  0.00           H
ATOM   1264  CB  THR A 668      40.700  49.100  52.450  1.00  0.00           C
ATOM   1265  HB  THR A 668      40.580  50.050  51.900  1.00  0.00           H
ATOM   1266  OG1 THR A 668      39.430  48.850  53.040  1.00  0.00           O
ATOM   1267  HG1 THR A 668      38.810  49.320  52.480  1.00  0.00           H
ATOM   1268  CG2 THR A 668      40.880  47.900  51.500  1.00  0.00           C
ATOM   1269 HG21 THR A 668      39.990  47.820  50.840  1.00  0.00           H
ATOM   1270 HG22 THR A 668      41.170  46.890  51.880  1.00  0.00           H
ATOM   1271 HG23 THR A 668      41.680  48.080  50.750  1.00  0.00           H
ATOM   1272  C   THR A 668      41.910  50.360  54.240  1.00  0.00           C
ATOM   1273  O   THR A 668      41.140  50.590  55.180  1.00  0.00           O
ATOM   1274  N   GLY A 669      42.820  51.350  54.070  1.00  0.00           N
ATOM   1275  HN  GLY A 669      43.490  51.250  53.350  1.00  0.00           H
ATOM   1276  CA  GLY A 669      43.060  52.460  54.970  1.00  0.00           C
ATOM   1277  HA1 GLY A 669      43.690  53.180  54.480  1.00  0.00           H
ATOM   1278  HA2 GLY A 669      43.340  52.040  55.930  1.00  0.00           H
ATOM   1279  C   GLY A 669      41.850  53.370  55.300  1.00  0.00           C
ATOM   1280  O   GLY A 669      41.570  53.660  56.490  1.00  0.00           O
ATOM   1281  N   PRO A 670      41.010  53.730  54.230  1.00  0.00           N
ATOM   1282  CD  PRO A 670      41.480  53.810  52.910  1.00  0.00           C
ATOM   1283  HD1 PRO A 670      41.350  52.770  52.540  1.00  0.00           H
ATOM   1284  HD2 PRO A 670      42.510  54.230  52.860  1.00  0.00           H
ATOM   1285  CA  PRO A 670      39.980  54.670  54.490  1.00  0.00           C
ATOM   1286  HA  PRO A 670      40.400  55.460  55.100  1.00  0.00           H
ATOM   1287  CB  PRO A 670      39.370  55.040  53.140  1.00  0.00           C
ATOM   1288  HB1 PRO A 670      38.870  56.030  53.090  1.00  0.00           H
ATOM   1289  HB2 PRO A 670      38.590  54.330  52.790  1.00  0.00           H
ATOM   1290  CG  PRO A 670      40.520  54.810  52.220  1.00  0.00           C
ATOM   1291  HG1 PRO A 670      40.170  54.320  51.290  1.00  0.00           H
ATOM   1292  HG2 PRO A 670      41.000  55.770  51.940  1.00  0.00           H
ATOM   1293  C   PRO A 670      38.860  54.030  55.260  1.00  0.00           C
ATOM   1294  O   PRO A 670      38.300  54.710  56.110  1.00  0.00           O
ATOM   1295  N   VAL A 671      38.610  52.690  55.150  1.00  0.00           N
ATOM   1296  HN  VAL A 671      39.300  52.330  54.520  1.00  0.00           H
ATOM   1297  CA  VAL A 671      37.760  51.920  55.980  1.00  0.00           C
ATOM   1298  HA  VAL A 671      36.830  52.460  56.000  1.00  0.00           H
ATOM   1299  CB  VAL A 671      37.480  50.540  55.380  1.00  0.00           C
ATOM   1300  HB  VAL A 671      38.440  50.070  55.080  1.00  0.00           H
ATOM   1301  CG1 VAL A 671      36.870  49.650  56.510  1.00  0.00           C
ATOM   1302 HG11 VAL A 671      37.600  49.360  57.300  1.00  0.00           H
ATOM   1303 HG12 VAL A 671      36.480  48.660  56.180  1.00  0.00           H
ATOM   1304 HG13 VAL A 671      35.990  50.030  57.080  1.00  0.00           H
ATOM   1305  CG2 VAL A 671      36.550  50.720  54.160  1.00  0.00           C
ATOM   1306 HG21 VAL A 671      36.640  49.870  53.430  1.00  0.00           H
ATOM   1307 HG22 VAL A 671      36.810  51.630  53.600  1.00  0.00           H
ATOM   1308 HG23 VAL A 671      35.570  50.880  54.650  1.00  0.00           H
ATOM   1309  C   VAL A 671      38.160  51.860  57.440  1.00  0.00           C
ATOM   1310  O   VAL A 671      37.350  52.140  58.360  1.00  0.00           O
ATOM   1311  N   LEU A 672      39.450  51.690  57.810  1.00  0.00           N
ATOM   1312  HN  LEU A 672      40.210  51.580  57.180  1.00  0.00           H
ATOM   1313  CA  LEU A 672      39.950  51.740  59.200  1.00  0.00           C
ATOM   1314  HA  LEU A 672      39.290  51.080  59.750  1.00  0.00           H
ATOM   1315  CB  LEU A 672      41.390  51.160  59.230  1.00  0.00           C
ATOM   1316  HB1 LEU A 672      41.870  51.640  58.360  1.00  0.00           H
ATOM   1317  HB2 LEU A 672      41.460  50.100  58.950  1.00  0.00           H
ATOM   1318  CG  LEU A 672      42.300  51.760  60.390  1.00  0.00           C
ATOM   1319  HG  LEU A 672      42.120  52.860  60.370  1.00  0.00           H
ATOM   1320  CD1 LEU A 672      41.950  51.110  61.730  1.00  0.00           C
ATOM   1321 HD11 LEU A 672      42.170  50.020  61.760  1.00  0.00           H
ATOM   1322 HD12 LEU A 672      40.870  51.290  61.910  1.00  0.00           H
ATOM   1323 HD13 LEU A 672      42.520  51.670  62.500  1.00  0.00           H
ATOM   1324  CD2 LEU A 672      43.770  51.570  60.120  1.00  0.00           C
ATOM   1325 HD21 LEU A 672      44.110  51.950  59.140  1.00  0.00           H
ATOM   1326 HD22 LEU A 672      43.940  50.470  60.210  1.00  0.00           H
ATOM   1327 HD23 LEU A 672      44.390  52.080  60.880  1.00  0.00           H
ATOM   1328  C   LEU A 672      39.750  53.080  59.930  1.00  0.00           C
ATOM   1329  O   LEU A 672      39.250  53.250  61.060  1.00  0.00           O
ATOM   1330  N   VAL A 673      40.050  54.190  59.230  1.00  0.00           N
ATOM   1331  HN  VAL A 673      40.380  54.270  58.290  1.00  0.00           H
ATOM   1332  CA  VAL A 673      39.690  55.570  59.620  1.00  0.00           C
ATOM   1333  HA  VAL A 673      40.210  55.830  60.530  1.00  0.00           H
ATOM   1334  CB  VAL A 673      40.140  56.680  58.640  1.00  0.00           C
ATOM   1335  HB  VAL A 673      39.890  56.380  57.600  1.00  0.00           H
ATOM   1336  CG1 VAL A 673      39.700  58.090  58.990  1.00  0.00           C
ATOM   1337 HG11 VAL A 673      40.000  58.290  60.040  1.00  0.00           H
ATOM   1338 HG12 VAL A 673      38.600  58.190  58.850  1.00  0.00           H
ATOM   1339 HG13 VAL A 673      40.250  58.800  58.340  1.00  0.00           H
ATOM   1340  CG2 VAL A 673      41.660  56.680  58.850  1.00  0.00           C
ATOM   1341 HG21 VAL A 673      41.850  56.690  59.940  1.00  0.00           H
ATOM   1342 HG22 VAL A 673      42.060  57.560  58.310  1.00  0.00           H
ATOM   1343 HG23 VAL A 673      42.120  55.760  58.460  1.00  0.00           H
ATOM   1344  C   VAL A 673      38.240  55.770  59.820  1.00  0.00           C
ATOM   1345  O   VAL A 673      37.810  56.340  60.840  1.00  0.00           O
ATOM   1346  N   PHE A 674      37.360  55.280  58.830  1.00  0.00           N
ATOM   1347  HN  PHE A 674      37.690  54.910  57.970  1.00  0.00           H
ATOM   1348  CA  PHE A 674      35.940  55.310  59.040  1.00  0.00           C
ATOM   1349  HA  PHE A 674      35.590  56.310  59.260  1.00  0.00           H
ATOM   1350  CB  PHE A 674      35.220  54.840  57.800  1.00  0.00           C
ATOM   1351  HB1 PHE A 674      35.720  53.880  57.560  1.00  0.00           H
ATOM   1352  HB2 PHE A 674      35.400  55.460  56.910  1.00  0.00           H
ATOM   1353  CG  PHE A 674      33.800  54.620  57.960  1.00  0.00           C
ATOM   1354  CD1 PHE A 674      32.860  55.610  58.090  1.00  0.00           C
ATOM   1355  HD1 PHE A 674      33.230  56.630  58.130  1.00  0.00           H
ATOM   1356  CE1 PHE A 674      31.440  55.330  58.180  1.00  0.00           C
ATOM   1357  HE1 PHE A 674      30.680  56.090  58.100  1.00  0.00           H
ATOM   1358  CZ  PHE A 674      31.040  53.990  58.120  1.00  0.00           C
ATOM   1359  HZ  PHE A 674      29.980  53.840  58.260  1.00  0.00           H
ATOM   1360  CD2 PHE A 674      33.370  53.280  57.900  1.00  0.00           C
ATOM   1361  HD2 PHE A 674      34.060  52.450  57.980  1.00  0.00           H
ATOM   1362  CE2 PHE A 674      31.990  52.980  58.050  1.00  0.00           C
ATOM   1363  HE2 PHE A 674      31.730  51.930  57.970  1.00  0.00           H
ATOM   1364  C   PHE A 674      35.410  54.510  60.250  1.00  0.00           C
ATOM   1365  O   PHE A 674      34.720  55.010  61.130  1.00  0.00           O
ATOM   1366  N   GLU A 675      35.960  53.240  60.430  1.00  0.00           N
ATOM   1367  HN  GLU A 675      36.450  52.730  59.740  1.00  0.00           H
ATOM   1368  CA  GLU A 675      35.680  52.480  61.660  1.00  0.00           C
ATOM   1369  HA  GLU A 675      34.620  52.290  61.750  1.00  0.00           H
ATOM   1370  CB  GLU A 675      36.240  51.040  61.620  1.00  0.00           C
ATOM   1371  HB1 GLU A 675      36.530  50.630  62.610  1.00  0.00           H
ATOM   1372  HB2 GLU A 675      37.210  50.990  61.070  1.00  0.00           H
ATOM   1373  CG  GLU A 675      35.340  49.950  60.980  1.00  0.00           C
ATOM   1374  HG1 GLU A 675      35.860  48.970  61.070  1.00  0.00           H
ATOM   1375  HG2 GLU A 675      35.080  50.120  59.910  1.00  0.00           H
ATOM   1376  CD  GLU A 675      34.020  49.630  61.770  1.00  0.00           C
ATOM   1377  OE1 GLU A 675      33.220  48.860  61.200  1.00  0.00           O
ATOM   1378  OE2 GLU A 675      33.800  50.200  62.890  1.00  0.00           O
ATOM   1379  C   GLU A 675      36.100  53.140  62.930  1.00  0.00           C
ATOM   1380  O   GLU A 675      35.340  53.210  63.950  1.00  0.00           O
ATOM   1381  N   LYS A 676      37.240  53.830  63.010  1.00  0.00           N
ATOM   1382  HN  LYS A 676      37.810  54.000  62.220  1.00  0.00           H
ATOM   1383  CA  LYS A 676      37.550  54.670  64.190  1.00  0.00           C
ATOM   1384  HA  LYS A 676      37.420  54.040  65.050  1.00  0.00           H
ATOM   1385  CB  LYS A 676      39.060  55.230  64.260  1.00  0.00           C
ATOM   1386  HB1 LYS A 676      39.180  55.980  65.070  1.00  0.00           H
ATOM   1387  HB2 LYS A 676      39.260  55.740  63.290  1.00  0.00           H
ATOM   1388  CG  LYS A 676      40.060  54.080  64.380  1.00  0.00           C
ATOM   1389  HG1 LYS A 676      39.890  53.340  63.560  1.00  0.00           H
ATOM   1390  HG2 LYS A 676      39.970  53.580  65.370  1.00  0.00           H
ATOM   1391  CD  LYS A 676      41.550  54.590  64.220  1.00  0.00           C
ATOM   1392  HD1 LYS A 676      42.250  53.740  64.190  1.00  0.00           H
ATOM   1393  HD2 LYS A 676      41.840  55.310  65.010  1.00  0.00           H
ATOM   1394  CE  LYS A 676      41.910  55.390  62.940  1.00  0.00           C
ATOM   1395  HE1 LYS A 676      41.210  56.240  62.790  1.00  0.00           H
ATOM   1396  HE2 LYS A 676      41.970  54.890  61.950  1.00  0.00           H
ATOM   1397  NZ  LYS A 676      43.240  56.020  63.070  1.00  0.00           N
ATOM   1398  HZ1 LYS A 676      43.970  55.300  63.260  1.00  0.00           H
ATOM   1399  HZ2 LYS A 676      43.280  56.770  63.780  1.00  0.00           H
ATOM   1400  HZ3 LYS A 676      43.410  56.530  62.190  1.00  0.00           H
ATOM   1401  C   LYS A 676      36.680  55.900  64.490  1.00  0.00           C
ATOM   1402  O   LYS A 676      36.220  56.070  65.680  1.00  0.00           O
ATOM   1403  N   ILE A 677      36.400  56.760  63.490  1.00  0.00           N
ATOM   1404  HN  ILE A 677      36.690  56.670  62.550  1.00  0.00           H
ATOM   1405  CA  ILE A 677      35.570  57.990  63.780  1.00  0.00           C
ATOM   1406  HA  ILE A 677      35.970  58.650  64.530  1.00  0.00           H
ATOM   1407  CB  ILE A 677      35.690  58.990  62.580  1.00  0.00           C
ATOM   1408  HB  ILE A 677      35.180  59.950  62.820  1.00  0.00           H
ATOM   1409  CG2 ILE A 677      37.170  59.290  62.520  1.00  0.00           C
ATOM   1410 HG21 ILE A 677      37.770  58.630  61.870  1.00  0.00           H
ATOM   1411 HG22 ILE A 677      37.760  59.260  63.460  1.00  0.00           H
ATOM   1412 HG23 ILE A 677      37.380  60.320  62.170  1.00  0.00           H
ATOM   1413  CG1 ILE A 677      35.120  58.570  61.200  1.00  0.00           C
ATOM   1414 HG11 ILE A 677      34.100  58.130  61.240  1.00  0.00           H
ATOM   1415 HG12 ILE A 677      35.750  57.760  60.780  1.00  0.00           H
ATOM   1416  CD  ILE A 677      35.040  59.730  60.140  1.00  0.00           C
ATOM   1417  HD1 ILE A 677      34.570  59.420  59.180  1.00  0.00           H
ATOM   1418  HD2 ILE A 677      36.070  60.060  59.930  1.00  0.00           H
ATOM   1419  HD3 ILE A 677      34.430  60.570  60.530  1.00  0.00           H
ATOM   1420  C   ILE A 677      34.080  57.720  64.100  1.00  0.00           C
ATOM   1421  O   ILE A 677      33.440  58.550  64.760  1.00  0.00           O
ATOM   1422  N   LEU A 678      33.560  56.620  63.530  1.00  0.00           N
ATOM   1423  HN  LEU A 678      34.090  56.040  62.930  1.00  0.00           H
ATOM   1424  CA  LEU A 678      32.220  56.220  63.750  1.00  0.00           C
ATOM   1425  HA  LEU A 678      31.690  57.170  63.790  1.00  0.00           H
ATOM   1426  CB  LEU A 678      31.660  55.190  62.790  1.00  0.00           C
ATOM   1427  HB1 LEU A 678      32.210  54.230  62.780  1.00  0.00           H
ATOM   1428  HB2 LEU A 678      31.680  55.610  61.760  1.00  0.00           H
ATOM   1429  CG  LEU A 678      30.160  54.880  63.160  1.00  0.00           C
ATOM   1430  HG  LEU A 678      30.240  54.340  64.130  1.00  0.00           H
ATOM   1431  CD1 LEU A 678      29.230  56.010  63.210  1.00  0.00           C
ATOM   1432 HD11 LEU A 678      28.230  55.700  63.570  1.00  0.00           H
ATOM   1433 HD12 LEU A 678      29.360  56.520  62.230  1.00  0.00           H
ATOM   1434 HD13 LEU A 678      29.530  56.800  63.950  1.00  0.00           H
ATOM   1435  CD2 LEU A 678      29.700  53.800  62.180  1.00  0.00           C
ATOM   1436 HD21 LEU A 678      29.590  54.190  61.150  1.00  0.00           H
ATOM   1437 HD22 LEU A 678      28.780  53.260  62.500  1.00  0.00           H
ATOM   1438 HD23 LEU A 678      30.600  53.160  62.110  1.00  0.00           H
ATOM   1439  C   LEU A 678      32.240  55.770  65.190  1.00  0.00           C
ATOM   1440  O   LEU A 678      31.380  56.240  65.960  1.00  0.00           O
ATOM   1441  N   TYR A 679      33.240  54.910  65.630  1.00  0.00           N
ATOM   1442  HN  TYR A 679      33.800  54.450  64.940  1.00  0.00           H
ATOM   1443  CA  TYR A 679      33.280  54.560  67.070  1.00  0.00           C
ATOM   1444  HA  TYR A 679      32.340  54.100  67.330  1.00  0.00           H
ATOM   1445  CB  TYR A 679      34.270  53.410  67.500  1.00  0.00           C
ATOM   1446  HB1 TYR A 679      35.300  53.520  67.080  1.00  0.00           H
ATOM   1447  HB2 TYR A 679      33.790  52.550  67.020  1.00  0.00           H
ATOM   1448  CG  TYR A 679      34.290  53.170  69.010  1.00  0.00           C
ATOM   1449  CD1 TYR A 679      35.460  53.460  69.680  1.00  0.00           C
ATOM   1450  HD1 TYR A 679      36.320  53.920  69.210  1.00  0.00           H
ATOM   1451  CE1 TYR A 679      35.670  53.100  71.010  1.00  0.00           C
ATOM   1452  HE1 TYR A 679      36.600  53.430  71.460  1.00  0.00           H
ATOM   1453  CZ  TYR A 679      34.710  52.420  71.670  1.00  0.00           C
ATOM   1454  OH  TYR A 679      35.010  51.840  72.950  1.00  0.00           O
ATOM   1455  HH  TYR A 679      34.200  51.510  73.340  1.00  0.00           H
ATOM   1456  CD2 TYR A 679      33.240  52.510  69.670  1.00  0.00           C
ATOM   1457  HD2 TYR A 679      32.330  52.290  69.140  1.00  0.00           H
ATOM   1458  CE2 TYR A 679      33.480  52.030  71.020  1.00  0.00           C
ATOM   1459  HE2 TYR A 679      32.770  51.460  71.580  1.00  0.00           H
ATOM   1460  C   TYR A 679      33.440  55.830  67.970  1.00  0.00           C
ATOM   1461  O   TYR A 679      32.850  55.970  69.040  1.00  0.00           O
ATOM   1462  N   LYS A 680      34.280  56.800  67.560  1.00  0.00           N
ATOM   1463  HN  LYS A 680      34.830  56.670  66.740  1.00  0.00           H
ATOM   1464  CA  LYS A 680      34.500  58.020  68.340  1.00  0.00           C
ATOM   1465  HA  LYS A 680      34.780  57.650  69.310  1.00  0.00           H
ATOM   1466  CB  LYS A 680      35.540  59.000  67.870  1.00  0.00           C
ATOM   1467  HB1 LYS A 680      35.410  60.070  68.130  1.00  0.00           H
ATOM   1468  HB2 LYS A 680      35.410  59.080  66.770  1.00  0.00           H
ATOM   1469  CG  LYS A 680      36.970  58.410  68.100  1.00  0.00           C
ATOM   1470  HG1 LYS A 680      36.920  57.310  67.960  1.00  0.00           H
ATOM   1471  HG2 LYS A 680      37.330  58.680  69.120  1.00  0.00           H
ATOM   1472  CD  LYS A 680      37.990  58.960  67.130  1.00  0.00           C
ATOM   1473  HD1 LYS A 680      37.950  60.030  67.390  1.00  0.00           H
ATOM   1474  HD2 LYS A 680      37.610  58.700  66.110  1.00  0.00           H
ATOM   1475  CE  LYS A 680      39.440  58.470  67.330  1.00  0.00           C
ATOM   1476  HE1 LYS A 680      39.560  57.370  67.170  1.00  0.00           H
ATOM   1477  HE2 LYS A 680      39.660  58.590  68.410  1.00  0.00           H
ATOM   1478  NZ  LYS A 680      40.330  59.280  66.560  1.00  0.00           N
ATOM   1479  HZ1 LYS A 680      41.320  59.030  66.760  1.00  0.00           H
ATOM   1480  HZ2 LYS A 680      40.270  60.270  66.890  1.00  0.00           H
ATOM   1481  HZ3 LYS A 680      40.140  59.220  65.540  1.00  0.00           H
ATOM   1482  C   LYS A 680      33.170  58.870  68.640  1.00  0.00           C
ATOM   1483  O   LYS A 680      32.950  59.370  69.680  1.00  0.00           O
ATOM   1484  N   PHE A 681      32.290  58.950  67.630  1.00  0.00           N
ATOM   1485  HN  PHE A 681      32.590  58.540  66.770  1.00  0.00           H
ATOM   1486  CA  PHE A 681      30.950  59.420  67.690  1.00  0.00           C
ATOM   1487  HA  PHE A 681      31.150  60.350  68.170  1.00  0.00           H
ATOM   1488  CB  PHE A 681      30.480  59.520  66.170  1.00  0.00           C
ATOM   1489  HB1 PHE A 681      30.380  58.520  65.710  1.00  0.00           H
ATOM   1490  HB2 PHE A 681      31.220  60.070  65.550  1.00  0.00           H
ATOM   1491  CG  PHE A 681      29.150  60.280  65.970  1.00  0.00           C
ATOM   1492  CD1 PHE A 681      28.930  61.570  66.590  1.00  0.00           C
ATOM   1493  HD1 PHE A 681      29.650  61.920  67.320  1.00  0.00           H
ATOM   1494  CE1 PHE A 681      27.900  62.360  66.190  1.00  0.00           C
ATOM   1495  HE1 PHE A 681      27.730  63.300  66.680  1.00  0.00           H
ATOM   1496  CZ  PHE A 681      27.030  61.860  65.120  1.00  0.00           C
ATOM   1497  HZ  PHE A 681      26.200  62.480  64.800  1.00  0.00           H
ATOM   1498  CD2 PHE A 681      28.350  59.860  64.840  1.00  0.00           C
ATOM   1499  HD2 PHE A 681      28.650  59.060  64.180  1.00  0.00           H
ATOM   1500  CE2 PHE A 681      27.310  60.670  64.440  1.00  0.00           C
ATOM   1501  HE2 PHE A 681      26.660  60.430  63.610  1.00  0.00           H
ATOM   1502  C   PHE A 681      30.020  58.510  68.530  1.00  0.00           C
ATOM   1503  O   PHE A 681      29.250  58.940  69.350  1.00  0.00           O
ATOM   1504  N   CYS A 682      30.210  57.160  68.380  1.00  0.00           N
ATOM   1505  HN  CYS A 682      30.880  56.810  67.720  1.00  0.00           H
ATOM   1506  CA  CYS A 682      29.240  56.190  68.940  1.00  0.00           C
ATOM   1507  HA  CYS A 682      28.260  56.640  68.870  1.00  0.00           H
ATOM   1508  CB  CYS A 682      29.230  54.960  68.100  1.00  0.00           C
ATOM   1509  HB1 CYS A 682      28.700  54.130  68.630  1.00  0.00           H
ATOM   1510  HB2 CYS A 682      30.260  54.540  68.010  1.00  0.00           H
ATOM   1511  SG  CYS A 682      28.510  55.170  66.470  1.00  0.00           S
ATOM   1512  HG1 CYS A 682      29.420  56.030  66.030  1.00  0.00           H
ATOM   1513  C   CYS A 682      29.500  55.880  70.300  1.00  0.00           C
ATOM   1514  O   CYS A 682      28.560  55.620  71.030  1.00  0.00           O
ATOM   1515  N   ARG A 683      30.760  56.070  70.890  1.00  0.00           N
ATOM   1516  HN  ARG A 683      31.610  56.210  70.390  1.00  0.00           H
ATOM   1517  CA  ARG A 683      31.000  56.090  72.310  1.00  0.00           C
ATOM   1518  HA  ARG A 683      30.710  55.120  72.690  1.00  0.00           H
ATOM   1519  CB  ARG A 683      32.520  56.400  72.440  1.00  0.00           C
ATOM   1520  HB1 ARG A 683      32.710  57.230  71.730  1.00  0.00           H
ATOM   1521  HB2 ARG A 683      32.970  55.450  72.080  1.00  0.00           H
ATOM   1522  CG  ARG A 683      33.040  56.740  73.870  1.00  0.00           C
ATOM   1523  HG1 ARG A 683      32.570  55.970  74.520  1.00  0.00           H
ATOM   1524  HG2 ARG A 683      32.750  57.750  74.220  1.00  0.00           H
ATOM   1525  CD  ARG A 683      34.550  56.560  74.030  1.00  0.00           C
ATOM   1526  HD1 ARG A 683      34.900  55.590  73.620  1.00  0.00           H
ATOM   1527  HD2 ARG A 683      34.930  56.500  75.070  1.00  0.00           H
ATOM   1528  NE  ARG A 683      35.260  57.730  73.380  1.00  0.00           N
ATOM   1529  HE  ARG A 683      34.760  58.550  73.090  1.00  0.00           H
ATOM   1530  CZ  ARG A 683      36.400  57.710  72.700  1.00  0.00           C
ATOM   1531  NH1 ARG A 683      37.160  56.620  72.640  1.00  0.00           N
ATOM   1532 HH11 ARG A 683      36.980  55.790  73.180  1.00  0.00           H
ATOM   1533 HH12 ARG A 683      37.720  56.510  71.830  1.00  0.00           H
ATOM   1534  NH2 ARG A 683      36.690  58.780  72.010  1.00  0.00           N
ATOM   1535 HH21 ARG A 683      37.590  58.740  71.570  1.00  0.00           H
ATOM   1536 HH22 ARG A 683      36.160  59.600  72.160  1.00  0.00           H
ATOM   1537  C   ARG A 683      30.200  57.180  73.000  1.00  0.00           C
ATOM   1538  O   ARG A 683      29.720  57.120  74.120  1.00  0.00           O
ATOM   1539  N   ASP A 684      30.030  58.330  72.360  1.00  0.00           N
ATOM   1540  HN  ASP A 684      30.290  58.470  71.400  1.00  0.00           H
ATOM   1541  CA  ASP A 684      29.220  59.400  72.970  1.00  0.00           C
ATOM   1542  HA  ASP A 684      29.430  59.660  74.000  1.00  0.00           H
ATOM   1543  CB  ASP A 684      29.480  60.710  72.300  1.00  0.00           C
ATOM   1544  HB1 ASP A 684      28.760  61.560  72.360  1.00  0.00           H
ATOM   1545  HB2 ASP A 684      29.640  60.530  71.210  1.00  0.00           H
ATOM   1546  CG  ASP A 684      30.850  61.340  72.690  1.00  0.00           C
ATOM   1547  OD1 ASP A 684      31.530  60.720  73.530  1.00  0.00           O
ATOM   1548  OD2 ASP A 684      31.180  62.440  72.210  1.00  0.00           O
ATOM   1549  C   ASP A 684      27.790  59.100  73.000  1.00  0.00           C
ATOM   1550  O   ASP A 684      27.020  59.600  73.820  1.00  0.00           O
ATOM   1551  N   TYR A 685      27.270  58.290  72.090  1.00  0.00           N
ATOM   1552  HN  TYR A 685      27.860  57.960  71.360  1.00  0.00           H
ATOM   1553  CA  TYR A 685      25.880  57.970  72.030  1.00  0.00           C
ATOM   1554  HA  TYR A 685      25.250  58.700  72.520  1.00  0.00           H
ATOM   1555  CB  TYR A 685      25.330  57.830  70.560  1.00  0.00           C
ATOM   1556  HB1 TYR A 685      24.410  57.230  70.530  1.00  0.00           H
ATOM   1557  HB2 TYR A 685      26.200  57.420  70.010  1.00  0.00           H
ATOM   1558  CG  TYR A 685      25.060  59.280  70.140  1.00  0.00           C
ATOM   1559  CD1 TYR A 685      23.890  59.910  70.550  1.00  0.00           C
ATOM   1560  HD1 TYR A 685      23.190  59.340  71.170  1.00  0.00           H
ATOM   1561  CE1 TYR A 685      23.600  61.260  70.270  1.00  0.00           C
ATOM   1562  HE1 TYR A 685      22.650  61.730  70.520  1.00  0.00           H
ATOM   1563  CZ  TYR A 685      24.440  61.940  69.440  1.00  0.00           C
ATOM   1564  OH  TYR A 685      24.080  63.190  68.970  1.00  0.00           O
ATOM   1565  HH  TYR A 685      24.950  63.590  68.790  1.00  0.00           H
ATOM   1566  CD2 TYR A 685      25.950  59.970  69.310  1.00  0.00           C
ATOM   1567  HD2 TYR A 685      26.790  59.470  68.860  1.00  0.00           H
ATOM   1568  CE2 TYR A 685      25.660  61.300  68.980  1.00  0.00           C
ATOM   1569  HE2 TYR A 685      26.340  61.930  68.430  1.00  0.00           H
ATOM   1570  C   TYR A 685      25.540  56.650  72.870  1.00  0.00           C
ATOM   1571  O   TYR A 685      24.370  56.190  72.790  1.00  0.00           O
ATOM   1572  N   GLN A 686      26.540  56.080  73.580  1.00  0.00           N
ATOM   1573  HN  GLN A 686      27.300  56.720  73.710  1.00  0.00           H
ATOM   1574  CA  GLN A 686      26.660  54.890  74.350  1.00  0.00           C
ATOM   1575  HA  GLN A 686      27.730  54.740  74.470  1.00  0.00           H
ATOM   1576  CB  GLN A 686      26.040  55.160  75.720  1.00  0.00           C
ATOM   1577  HB1 GLN A 686      25.810  54.180  76.190  1.00  0.00           H
ATOM   1578  HB2 GLN A 686      25.080  55.670  75.510  1.00  0.00           H
ATOM   1579  CG  GLN A 686      26.890  55.860  76.800  1.00  0.00           C
ATOM   1580  HG1 GLN A 686      27.940  55.510  76.840  1.00  0.00           H
ATOM   1581  HG2 GLN A 686      26.390  55.750  77.780  1.00  0.00           H
ATOM   1582  CD  GLN A 686      26.820  57.390  76.760  1.00  0.00           C
ATOM   1583  OE1 GLN A 686      25.850  57.990  77.270  1.00  0.00           O
ATOM   1584  NE2 GLN A 686      27.930  58.010  76.250  1.00  0.00           N
ATOM   1585 HE21 GLN A 686      27.830  58.990  76.150  1.00  0.00           H
ATOM   1586 HE22 GLN A 686      28.690  57.470  75.890  1.00  0.00           H
ATOM   1587  C   GLN A 686      26.130  53.650  73.620  1.00  0.00           C
ATOM   1588  O   GLN A 686      25.480  52.800  74.210  1.00  0.00           O
ATOM   1589  N   LEU A 687      26.480  53.470  72.380  1.00  0.00           N
ATOM   1590  HN  LEU A 687      27.000  54.220  71.960  1.00  0.00           H
ATOM   1591  CA  LEU A 687      26.010  52.390  71.580  1.00  0.00           C
ATOM   1592  HA  LEU A 687      24.960  52.360  71.790  1.00  0.00           H
ATOM   1593  CB  LEU A 687      26.010  52.710  70.040  1.00  0.00           C
ATOM   1594  HB1 LEU A 687      25.810  51.810  69.400  1.00  0.00           H
ATOM   1595  HB2 LEU A 687      27.050  53.080  69.870  1.00  0.00           H
ATOM   1596  CG  LEU A 687      25.020  53.820  69.610  1.00  0.00           C
ATOM   1597  HG  LEU A 687      24.880  54.500  70.470  1.00  0.00           H
ATOM   1598  CD1 LEU A 687      25.600  54.600  68.480  1.00  0.00           C
ATOM   1599 HD11 LEU A 687      24.690  55.170  68.200  1.00  0.00           H
ATOM   1600 HD12 LEU A 687      25.960  53.930  67.660  1.00  0.00           H
ATOM   1601 HD13 LEU A 687      26.390  55.350  68.710  1.00  0.00           H
ATOM   1602  CD2 LEU A 687      23.600  53.170  69.290  1.00  0.00           C
ATOM   1603 HD21 LEU A 687      23.300  52.520  70.130  1.00  0.00           H
ATOM   1604 HD22 LEU A 687      23.540  52.640  68.320  1.00  0.00           H
ATOM   1605 HD23 LEU A 687      22.850  53.980  69.290  1.00  0.00           H
ATOM   1606  C   LEU A 687      26.650  51.010  71.840  1.00  0.00           C
ATOM   1607  O   LEU A 687      27.830  50.910  72.220  1.00  0.00           O
ATOM   1608  N   SER A 688      25.860  49.970  71.540  1.00  0.00           N
ATOM   1609  HN  SER A 688      24.890  50.080  71.390  1.00  0.00           H
ATOM   1610  CA  SER A 688      26.400  48.600  71.370  1.00  0.00           C
ATOM   1611  HA  SER A 688      27.320  48.500  71.930  1.00  0.00           H
ATOM   1612  CB  SER A 688      25.410  47.520  71.930  1.00  0.00           C
ATOM   1613  HB1 SER A 688      24.600  47.270  71.200  1.00  0.00           H
ATOM   1614  HB2 SER A 688      24.880  47.930  72.820  1.00  0.00           H
ATOM   1615  OG  SER A 688      26.180  46.340  72.170  1.00  0.00           O
ATOM   1616  HG1 SER A 688      26.470  46.460  73.070  1.00  0.00           H
ATOM   1617  C   SER A 688      26.640  48.330  69.860  1.00  0.00           C
ATOM   1618  O   SER A 688      25.830  48.590  68.970  1.00  0.00           O
ATOM   1619  N   TYR A 689      27.930  48.130  69.600  1.00  0.00           N
ATOM   1620  HN  TYR A 689      28.590  47.890  70.310  1.00  0.00           H
ATOM   1621  CA  TYR A 689      28.480  48.550  68.370  1.00  0.00           C
ATOM   1622  HA  TYR A 689      27.940  49.400  67.980  1.00  0.00           H
ATOM   1623  CB  TYR A 689      29.910  49.150  68.710  1.00  0.00           C
ATOM   1624  HB1 TYR A 689      30.550  48.320  69.060  1.00  0.00           H
ATOM   1625  HB2 TYR A 689      29.770  49.910  69.510  1.00  0.00           H
ATOM   1626  CG  TYR A 689      30.650  49.800  67.630  1.00  0.00           C
ATOM   1627  CD1 TYR A 689      30.420  51.190  67.360  1.00  0.00           C
ATOM   1628  HD1 TYR A 689      29.890  51.690  68.150  1.00  0.00           H
ATOM   1629  CE1 TYR A 689      30.910  51.800  66.200  1.00  0.00           C
ATOM   1630  HE1 TYR A 689      30.770  52.860  66.020  1.00  0.00           H
ATOM   1631  CZ  TYR A 689      31.560  51.070  65.290  1.00  0.00           C
ATOM   1632  OH  TYR A 689      31.980  51.670  64.120  1.00  0.00           O
ATOM   1633  HH  TYR A 689      32.650  51.110  63.730  1.00  0.00           H
ATOM   1634  CD2 TYR A 689      31.390  49.080  66.670  1.00  0.00           C
ATOM   1635  HD2 TYR A 689      31.610  48.050  66.860  1.00  0.00           H
ATOM   1636  CE2 TYR A 689      31.900  49.720  65.510  1.00  0.00           C
ATOM   1637  HE2 TYR A 689      32.540  49.170  64.840  1.00  0.00           H
ATOM   1638  C   TYR A 689      28.600  47.360  67.410  1.00  0.00           C
ATOM   1639  O   TYR A 689      28.670  47.560  66.220  1.00  0.00           O
ATOM   1640  N   LEU A 690      28.610  46.080  67.870  1.00  0.00           N
ATOM   1641  HN  LEU A 690      28.540  45.930  68.860  1.00  0.00           H
ATOM   1642  CA  LEU A 690      28.520  44.940  67.010  1.00  0.00           C
ATOM   1643  HA  LEU A 690      29.230  45.010  66.210  1.00  0.00           H
ATOM   1644  CB  LEU A 690      28.780  43.600  67.760  1.00  0.00           C
ATOM   1645  HB1 LEU A 690      28.020  43.550  68.570  1.00  0.00           H
ATOM   1646  HB2 LEU A 690      29.760  43.630  68.270  1.00  0.00           H
ATOM   1647  CG  LEU A 690      28.690  42.340  66.930  1.00  0.00           C
ATOM   1648  HG  LEU A 690      27.640  42.170  66.620  1.00  0.00           H
ATOM   1649  CD1 LEU A 690      29.510  42.360  65.610  1.00  0.00           C
ATOM   1650 HD11 LEU A 690      30.580  42.560  65.800  1.00  0.00           H
ATOM   1651 HD12 LEU A 690      29.180  43.140  64.890  1.00  0.00           H
ATOM   1652 HD13 LEU A 690      29.370  41.330  65.170  1.00  0.00           H
ATOM   1653  CD2 LEU A 690      29.190  41.080  67.720  1.00  0.00           C
ATOM   1654 HD21 LEU A 690      30.220  41.320  68.070  1.00  0.00           H
ATOM   1655 HD22 LEU A 690      29.250  40.220  67.050  1.00  0.00           H
ATOM   1656 HD23 LEU A 690      28.540  40.850  68.590  1.00  0.00           H
ATOM   1657  C   LEU A 690      27.180  44.830  66.250  1.00  0.00           C
ATOM   1658  O   LEU A 690      27.120  44.560  65.070  1.00  0.00           O
ATOM   1659  N   SER A 691      26.020  45.190  66.920  1.00  0.00           N
ATOM   1660  HN  SER A 691      26.090  45.230  67.930  1.00  0.00           H
ATOM   1661  CA  SER A 691      24.800  45.330  66.190  1.00  0.00           C
ATOM   1662  HA  SER A 691      24.550  44.460  65.590  1.00  0.00           H
ATOM   1663  CB  SER A 691      23.590  45.560  67.200  1.00  0.00           C
ATOM   1664  HB1 SER A 691      23.680  46.450  67.870  1.00  0.00           H
ATOM   1665  HB2 SER A 691      23.570  44.620  67.810  1.00  0.00           H
ATOM   1666  OG  SER A 691      22.370  45.740  66.490  1.00  0.00           O
ATOM   1667  HG1 SER A 691      22.300  46.670  66.240  1.00  0.00           H
ATOM   1668  C   SER A 691      24.780  46.490  65.190  1.00  0.00           C
ATOM   1669  O   SER A 691      24.290  46.340  64.090  1.00  0.00           O
ATOM   1670  N   LEU A 692      25.470  47.620  65.510  1.00  0.00           N
ATOM   1671  HN  LEU A 692      25.990  47.560  66.370  1.00  0.00           H
ATOM   1672  CA  LEU A 692      25.670  48.720  64.520  1.00  0.00           C
ATOM   1673  HA  LEU A 692      24.680  48.930  64.160  1.00  0.00           H
ATOM   1674  CB  LEU A 692      26.160  49.970  65.240  1.00  0.00           C
ATOM   1675  HB1 LEU A 692      27.080  49.760  65.820  1.00  0.00           H
ATOM   1676  HB2 LEU A 692      25.420  50.350  65.970  1.00  0.00           H
ATOM   1677  CG  LEU A 692      26.370  51.170  64.230  1.00  0.00           C
ATOM   1678  HG  LEU A 692      27.140  50.900  63.470  1.00  0.00           H
ATOM   1679  CD1 LEU A 692      25.120  51.650  63.460  1.00  0.00           C
ATOM   1680 HD11 LEU A 692      24.350  51.790  64.270  1.00  0.00           H
ATOM   1681 HD12 LEU A 692      24.790  50.970  62.660  1.00  0.00           H
ATOM   1682 HD13 LEU A 692      25.310  52.640  63.010  1.00  0.00           H
ATOM   1683  CD2 LEU A 692      26.940  52.380  64.940  1.00  0.00           C
ATOM   1684 HD21 LEU A 692      27.870  52.220  65.500  1.00  0.00           H
ATOM   1685 HD22 LEU A 692      26.160  52.730  65.650  1.00  0.00           H
ATOM   1686 HD23 LEU A 692      27.070  53.250  64.250  1.00  0.00           H
ATOM   1687  C   LEU A 692      26.500  48.360  63.330  1.00  0.00           C
ATOM   1688  O   LEU A 692      26.150  48.560  62.160  1.00  0.00           O
ATOM   1689  N   ARG A 693      27.680  47.690  63.570  1.00  0.00           N
ATOM   1690  HN  ARG A 693      27.950  47.580  64.530  1.00  0.00           H
ATOM   1691  CA  ARG A 693      28.540  47.100  62.610  1.00  0.00           C
ATOM   1692  HA  ARG A 693      28.850  47.870  61.920  1.00  0.00           H
ATOM   1693  CB  ARG A 693      29.760  46.500  63.390  1.00  0.00           C
ATOM   1694  HB1 ARG A 693      29.330  45.980  64.270  1.00  0.00           H
ATOM   1695  HB2 ARG A 693      30.390  47.370  63.650  1.00  0.00           H
ATOM   1696  CG  ARG A 693      30.660  45.490  62.580  1.00  0.00           C
ATOM   1697  HG1 ARG A 693      30.230  44.490  62.340  1.00  0.00           H
ATOM   1698  HG2 ARG A 693      31.490  45.310  63.300  1.00  0.00           H
ATOM   1699  CD  ARG A 693      31.270  46.100  61.300  1.00  0.00           C
ATOM   1700  HD1 ARG A 693      31.900  46.990  61.470  1.00  0.00           H
ATOM   1701  HD2 ARG A 693      30.370  46.270  60.660  1.00  0.00           H
ATOM   1702  NE  ARG A 693      32.200  45.050  60.710  1.00  0.00           N
ATOM   1703  HE  ARG A 693      32.040  44.070  60.790  1.00  0.00           H
ATOM   1704  CZ  ARG A 693      33.330  45.280  59.970  1.00  0.00           C
ATOM   1705  NH1 ARG A 693      33.730  46.510  59.800  1.00  0.00           N
ATOM   1706 HH11 ARG A 693      34.430  46.760  59.130  1.00  0.00           H
ATOM   1707 HH12 ARG A 693      33.430  47.220  60.430  1.00  0.00           H
ATOM   1708  NH2 ARG A 693      33.880  44.350  59.270  1.00  0.00           N
ATOM   1709 HH21 ARG A 693      33.420  43.580  58.820  1.00  0.00           H
ATOM   1710 HH22 ARG A 693      34.740  44.670  58.880  1.00  0.00           H
ATOM   1711  C   ARG A 693      27.800  46.050  61.730  1.00  0.00           C
ATOM   1712  O   ARG A 693      27.980  46.030  60.520  1.00  0.00           O
ATOM   1713  N   THR A 694      27.060  45.140  62.390  1.00  0.00           N
ATOM   1714  HN  THR A 694      27.050  45.180  63.380  1.00  0.00           H
ATOM   1715  CA  THR A 694      26.210  44.070  61.730  1.00  0.00           C
ATOM   1716  HA  THR A 694      26.890  43.570  61.060  1.00  0.00           H
ATOM   1717  CB  THR A 694      25.600  43.080  62.730  1.00  0.00           C
ATOM   1718  HB  THR A 694      24.850  43.600  63.370  1.00  0.00           H
ATOM   1719  OG1 THR A 694      26.540  42.450  63.560  1.00  0.00           O
ATOM   1720  HG1 THR A 694      26.630  43.090  64.280  1.00  0.00           H
ATOM   1721  CG2 THR A 694      24.880  42.040  61.860  1.00  0.00           C
ATOM   1722 HG21 THR A 694      24.070  42.390  61.190  1.00  0.00           H
ATOM   1723 HG22 THR A 694      24.470  41.200  62.470  1.00  0.00           H
ATOM   1724 HG23 THR A 694      25.610  41.600  61.150  1.00  0.00           H
ATOM   1725  C   THR A 694      25.180  44.720  60.810  1.00  0.00           C
ATOM   1726  O   THR A 694      24.800  44.180  59.700  1.00  0.00           O
ATOM   1727  N   SER A 695      24.610  45.850  61.250  1.00  0.00           N
ATOM   1728  HN  SER A 695      24.730  46.190  62.170  1.00  0.00           H
ATOM   1729  CA  SER A 695      23.600  46.650  60.440  1.00  0.00           C
ATOM   1730  HA  SER A 695      22.920  45.910  60.020  1.00  0.00           H
ATOM   1731  CB  SER A 695      22.900  47.610  61.370  1.00  0.00           C
ATOM   1732  HB1 SER A 695      22.270  48.180  60.640  1.00  0.00           H
ATOM   1733  HB2 SER A 695      23.590  48.240  61.970  1.00  0.00           H
ATOM   1734  OG  SER A 695      21.910  46.930  62.190  1.00  0.00           O
ATOM   1735  HG1 SER A 695      22.500  46.360  62.710  1.00  0.00           H
ATOM   1736  C   SER A 695      24.110  47.270  59.220  1.00  0.00           C
ATOM   1737  O   SER A 695      23.670  47.120  58.080  1.00  0.00           O
ATOM   1738  N   ILE A 696      25.290  47.930  59.340  1.00  0.00           N
ATOM   1739  HN  ILE A 696      25.590  48.060  60.280  1.00  0.00           H
ATOM   1740  CA  ILE A 696      26.060  48.530  58.250  1.00  0.00           C
ATOM   1741  HA  ILE A 696      25.380  49.200  57.740  1.00  0.00           H
ATOM   1742  CB  ILE A 696      27.150  49.420  58.870  1.00  0.00           C
ATOM   1743  HB  ILE A 696      27.700  48.900  59.690  1.00  0.00           H
ATOM   1744  CG2 ILE A 696      28.170  49.900  57.800  1.00  0.00           C
ATOM   1745 HG21 ILE A 696      28.710  49.090  57.270  1.00  0.00           H
ATOM   1746 HG22 ILE A 696      28.980  50.510  58.250  1.00  0.00           H
ATOM   1747 HG23 ILE A 696      27.630  50.530  57.060  1.00  0.00           H
ATOM   1748  CG1 ILE A 696      26.530  50.660  59.570  1.00  0.00           C
ATOM   1749 HG11 ILE A 696      25.500  50.440  59.930  1.00  0.00           H
ATOM   1750 HG12 ILE A 696      26.290  51.400  58.780  1.00  0.00           H
ATOM   1751  CD  ILE A 696      27.380  51.390  60.630  1.00  0.00           C
ATOM   1752  HD1 ILE A 696      27.600  50.730  61.500  1.00  0.00           H
ATOM   1753  HD2 ILE A 696      26.920  52.360  60.890  1.00  0.00           H
ATOM   1754  HD3 ILE A 696      28.420  51.680  60.330  1.00  0.00           H
ATOM   1755  C   ILE A 696      26.550  47.530  57.240  1.00  0.00           C
ATOM   1756  O   ILE A 696      26.500  47.790  56.040  1.00  0.00           O
ATOM   1757  N   GLY A 697      27.180  46.420  57.720  1.00  0.00           N
ATOM   1758  HN  GLY A 697      27.390  46.360  58.690  1.00  0.00           H
ATOM   1759  CA  GLY A 697      27.560  45.360  56.790  1.00  0.00           C
ATOM   1760  HA1 GLY A 697      27.980  44.560  57.380  1.00  0.00           H
ATOM   1761  HA2 GLY A 697      28.220  45.800  56.050  1.00  0.00           H
ATOM   1762  C   GLY A 697      26.400  44.650  56.090  1.00  0.00           C
ATOM   1763  O   GLY A 697      26.550  44.260  54.930  1.00  0.00           O
ATOM   1764  N   LEU A 698      25.240  44.550  56.800  1.00  0.00           N
ATOM   1765  HN  LEU A 698      25.220  44.580  57.800  1.00  0.00           H
ATOM   1766  CA  LEU A 698      23.990  44.110  56.150  1.00  0.00           C
ATOM   1767  HA  LEU A 698      24.160  43.200  55.600  1.00  0.00           H
ATOM   1768  CB  LEU A 698      22.970  43.630  57.160  1.00  0.00           C
ATOM   1769  HB1 LEU A 698      21.980  43.470  56.700  1.00  0.00           H
ATOM   1770  HB2 LEU A 698      22.660  44.330  57.960  1.00  0.00           H
ATOM   1771  CG  LEU A 698      23.330  42.180  57.700  1.00  0.00           C
ATOM   1772  HG  LEU A 698      24.330  42.160  58.210  1.00  0.00           H
ATOM   1773  CD1 LEU A 698      22.420  41.780  58.840  1.00  0.00           C
ATOM   1774 HD11 LEU A 698      22.290  40.680  58.900  1.00  0.00           H
ATOM   1775 HD12 LEU A 698      21.480  42.340  58.650  1.00  0.00           H
ATOM   1776 HD13 LEU A 698      22.740  42.240  59.810  1.00  0.00           H
ATOM   1777  CD2 LEU A 698      23.270  41.120  56.590  1.00  0.00           C
ATOM   1778 HD21 LEU A 698      24.280  40.970  56.160  1.00  0.00           H
ATOM   1779 HD22 LEU A 698      22.510  41.360  55.810  1.00  0.00           H
ATOM   1780 HD23 LEU A 698      23.030  40.100  56.960  1.00  0.00           H
ATOM   1781  C   LEU A 698      23.390  45.140  55.160  1.00  0.00           C
ATOM   1782  O   LEU A 698      22.840  44.740  54.140  1.00  0.00           O
ATOM   1783  N   TRP A 699      23.440  46.500  55.410  1.00  0.00           N
ATOM   1784  HN  TRP A 699      23.660  46.870  56.320  1.00  0.00           H
ATOM   1785  CA  TRP A 699      23.090  47.470  54.370  1.00  0.00           C
ATOM   1786  HA  TRP A 699      22.100  47.280  54.010  1.00  0.00           H
ATOM   1787  CB  TRP A 699      23.210  48.930  55.010  1.00  0.00           C
ATOM   1788  HB1 TRP A 699      23.100  49.670  54.190  1.00  0.00           H
ATOM   1789  HB2 TRP A 699      24.090  48.950  55.670  1.00  0.00           H
ATOM   1790  CG  TRP A 699      22.060  49.230  55.900  1.00  0.00           C
ATOM   1791  CD1 TRP A 699      22.080  49.410  57.290  1.00  0.00           C
ATOM   1792  HD1 TRP A 699      23.010  49.460  57.820  1.00  0.00           H
ATOM   1793  NE1 TRP A 699      20.760  49.400  57.790  1.00  0.00           N
ATOM   1794  HE1 TRP A 699      20.410  49.660  58.660  1.00  0.00           H
ATOM   1795  CE2 TRP A 699      19.900  49.190  56.740  1.00  0.00           C
ATOM   1796  CD2 TRP A 699      20.660  49.120  55.490  1.00  0.00           C
ATOM   1797  CE3 TRP A 699      20.050  48.800  54.290  1.00  0.00           C
ATOM   1798  HE3 TRP A 699      20.630  48.850  53.380  1.00  0.00           H
ATOM   1799  CZ3 TRP A 699      18.640  48.540  54.250  1.00  0.00           C
ATOM   1800  HZ3 TRP A 699      18.180  48.410  53.270  1.00  0.00           H
ATOM   1801  CZ2 TRP A 699      18.550  48.940  56.710  1.00  0.00           C
ATOM   1802  HZ2 TRP A 699      17.900  49.000  57.570  1.00  0.00           H
ATOM   1803  CH2 TRP A 699      17.920  48.600  55.490  1.00  0.00           C
ATOM   1804  HH2 TRP A 699      16.860  48.470  55.430  1.00  0.00           H
ATOM   1805  C   TRP A 699      23.980  47.530  53.180  1.00  0.00           C
ATOM   1806  O   TRP A 699      23.540  47.610  52.030  1.00  0.00           O
ATOM   1807  N   THR A 700      25.340  47.570  53.430  1.00  0.00           N
ATOM   1808  HN  THR A 700      25.660  47.530  54.370  1.00  0.00           H
ATOM   1809  CA  THR A 700      26.440  47.620  52.490  1.00  0.00           C
ATOM   1810  HA  THR A 700      26.300  48.470  51.830  1.00  0.00           H
ATOM   1811  CB  THR A 700      27.750  47.960  53.190  1.00  0.00           C
ATOM   1812  HB  THR A 700      27.850  47.320  54.090  1.00  0.00           H
ATOM   1813  OG1 THR A 700      27.690  49.290  53.730  1.00  0.00           O
ATOM   1814  HG1 THR A 700      27.250  49.150  54.570  1.00  0.00           H
ATOM   1815  CG2 THR A 700      29.010  47.940  52.360  1.00  0.00           C
ATOM   1816 HG21 THR A 700      30.010  48.170  52.770  1.00  0.00           H
ATOM   1817 HG22 THR A 700      28.980  48.610  51.470  1.00  0.00           H
ATOM   1818 HG23 THR A 700      29.160  46.930  51.920  1.00  0.00           H
ATOM   1819  C   THR A 700      26.490  46.430  51.550  1.00  0.00           C
ATOM   1820  O   THR A 700      26.790  46.500  50.370  1.00  0.00           O
ATOM   1821  N   SER A 701      26.240  45.210  52.120  1.00  0.00           N
ATOM   1822  HN  SER A 701      26.140  45.220  53.110  1.00  0.00           H
ATOM   1823  CA  SER A 701      26.130  43.950  51.320  1.00  0.00           C
ATOM   1824  HA  SER A 701      27.100  43.930  50.830  1.00  0.00           H
ATOM   1825  CB  SER A 701      25.930  42.760  52.270  1.00  0.00           C
ATOM   1826  HB1 SER A 701      25.070  43.090  52.880  1.00  0.00           H
ATOM   1827  HB2 SER A 701      26.840  42.770  52.910  1.00  0.00           H
ATOM   1828  OG  SER A 701      25.600  41.550  51.640  1.00  0.00           O
ATOM   1829  HG1 SER A 701      26.400  41.360  51.140  1.00  0.00           H
ATOM   1830  C   SER A 701      25.010  44.090  50.240  1.00  0.00           C
ATOM   1831  O   SER A 701      25.180  43.900  49.050  1.00  0.00           O
ATOM   1832  N   PHE A 702      23.790  44.470  50.720  1.00  0.00           N
ATOM   1833  HN  PHE A 702      23.660  44.600  51.690  1.00  0.00           H
ATOM   1834  CA  PHE A 702      22.650  44.820  49.860  1.00  0.00           C
ATOM   1835  HA  PHE A 702      22.280  43.910  49.430  1.00  0.00           H
ATOM   1836  CB  PHE A 702      21.410  45.240  50.750  1.00  0.00           C
ATOM   1837  HB1 PHE A 702      21.740  46.080  51.400  1.00  0.00           H
ATOM   1838  HB2 PHE A 702      21.050  44.480  51.460  1.00  0.00           H
ATOM   1839  CG  PHE A 702      20.160  45.700  49.950  1.00  0.00           C
ATOM   1840  CD1 PHE A 702      19.360  46.710  50.520  1.00  0.00           C
ATOM   1841  HD1 PHE A 702      19.720  47.140  51.440  1.00  0.00           H
ATOM   1842  CE1 PHE A 702      18.240  47.280  49.810  1.00  0.00           C
ATOM   1843  HE1 PHE A 702      17.610  48.060  50.220  1.00  0.00           H
ATOM   1844  CZ  PHE A 702      17.780  46.690  48.680  1.00  0.00           C
ATOM   1845  HZ  PHE A 702      16.950  47.140  48.170  1.00  0.00           H
ATOM   1846  CD2 PHE A 702      19.720  45.160  48.720  1.00  0.00           C
ATOM   1847  HD2 PHE A 702      20.350  44.420  48.260  1.00  0.00           H
ATOM   1848  CE2 PHE A 702      18.590  45.690  48.050  1.00  0.00           C
ATOM   1849  HE2 PHE A 702      18.260  45.340  47.080  1.00  0.00           H
ATOM   1850  C   PHE A 702      23.030  45.790  48.820  1.00  0.00           C
ATOM   1851  O   PHE A 702      22.920  45.590  47.600  1.00  0.00           O
ATOM   1852  N   LEU A 703      23.500  47.070  49.200  1.00  0.00           N
ATOM   1853  HN  LEU A 703      23.700  47.260  50.150  1.00  0.00           H
ATOM   1854  CA  LEU A 703      23.740  48.220  48.330  1.00  0.00           C
ATOM   1855  HA  LEU A 703      22.860  48.280  47.700  1.00  0.00           H
ATOM   1856  CB  LEU A 703      23.920  49.510  49.150  1.00  0.00           C
ATOM   1857  HB1 LEU A 703      24.170  50.400  48.540  1.00  0.00           H
ATOM   1858  HB2 LEU A 703      24.690  49.250  49.910  1.00  0.00           H
ATOM   1859  CG  LEU A 703      22.690  49.910  50.020  1.00  0.00           C
ATOM   1860  HG  LEU A 703      22.290  49.150  50.720  1.00  0.00           H
ATOM   1861  CD1 LEU A 703      23.190  51.030  50.880  1.00  0.00           C
ATOM   1862 HD11 LEU A 703      23.350  51.900  50.200  1.00  0.00           H
ATOM   1863 HD12 LEU A 703      24.030  50.750  51.550  1.00  0.00           H
ATOM   1864 HD13 LEU A 703      22.360  51.330  51.550  1.00  0.00           H
ATOM   1865  CD2 LEU A 703      21.440  50.370  49.200  1.00  0.00           C
ATOM   1866 HD21 LEU A 703      20.970  49.480  48.710  1.00  0.00           H
ATOM   1867 HD22 LEU A 703      21.620  51.140  48.430  1.00  0.00           H
ATOM   1868 HD23 LEU A 703      20.640  50.810  49.840  1.00  0.00           H
ATOM   1869  C   LEU A 703      24.900  48.010  47.440  1.00  0.00           C
ATOM   1870  O   LEU A 703      24.900  48.600  46.390  1.00  0.00           O
ATOM   1871  N   CYS A 704      25.930  47.130  47.710  1.00  0.00           N
ATOM   1872  HN  CYS A 704      25.810  46.590  48.550  1.00  0.00           H
ATOM   1873  CA  CYS A 704      26.870  46.610  46.640  1.00  0.00           C
ATOM   1874  HA  CYS A 704      27.220  47.560  46.260  1.00  0.00           H
ATOM   1875  CB  CYS A 704      28.060  45.780  47.240  1.00  0.00           C
ATOM   1876  HB1 CYS A 704      28.640  45.320  46.410  1.00  0.00           H
ATOM   1877  HB2 CYS A 704      27.610  44.900  47.730  1.00  0.00           H
ATOM   1878  SG  CYS A 704      29.250  46.690  48.350  1.00  0.00           S
ATOM   1879  HG1 CYS A 704      28.200  46.960  49.120  1.00  0.00           H
ATOM   1880  C   CYS A 704      26.230  45.830  45.550  1.00  0.00           C
ATOM   1881  O   CYS A 704      26.360  46.200  44.380  1.00  0.00           O
ATOM   1882  N   ILE A 705      25.350  44.840  45.870  1.00  0.00           N
ATOM   1883  HN  ILE A 705      25.090  44.620  46.800  1.00  0.00           H
ATOM   1884  CA  ILE A 705      24.550  44.050  44.950  1.00  0.00           C
ATOM   1885  HA  ILE A 705      25.250  43.720  44.180  1.00  0.00           H
ATOM   1886  CB  ILE A 705      23.900  42.910  45.640  1.00  0.00           C
ATOM   1887  HB  ILE A 705      23.750  43.310  46.670  1.00  0.00           H
ATOM   1888  CG2 ILE A 705      22.500  42.540  45.050  1.00  0.00           C
ATOM   1889 HG21 ILE A 705      21.820  43.410  45.200  1.00  0.00           H
ATOM   1890 HG22 ILE A 705      22.030  41.670  45.550  1.00  0.00           H
ATOM   1891 HG23 ILE A 705      22.570  42.260  43.990  1.00  0.00           H
ATOM   1892  CG1 ILE A 705      24.830  41.710  45.660  1.00  0.00           C
ATOM   1893 HG11 ILE A 705      24.930  41.290  44.640  1.00  0.00           H
ATOM   1894 HG12 ILE A 705      24.350  40.980  46.350  1.00  0.00           H
ATOM   1895  CD  ILE A 705      26.140  41.920  46.260  1.00  0.00           C
ATOM   1896  HD1 ILE A 705      26.100  42.570  47.150  1.00  0.00           H
ATOM   1897  HD2 ILE A 705      26.700  42.410  45.440  1.00  0.00           H
ATOM   1898  HD3 ILE A 705      26.740  41.000  46.430  1.00  0.00           H
ATOM   1899  C   ILE A 705      23.570  45.000  44.160  1.00  0.00           C
ATOM   1900  O   ILE A 705      23.440  44.890  42.940  1.00  0.00           O
ATOM   1901  N   VAL A 706      22.890  45.990  44.770  1.00  0.00           N
ATOM   1902  HN  VAL A 706      22.860  46.010  45.770  1.00  0.00           H
ATOM   1903  CA  VAL A 706      22.180  47.050  44.080  1.00  0.00           C
ATOM   1904  HA  VAL A 706      21.540  46.550  43.370  1.00  0.00           H
ATOM   1905  CB  VAL A 706      21.420  48.000  45.010  1.00  0.00           C
ATOM   1906  HB  VAL A 706      22.160  48.520  45.650  1.00  0.00           H
ATOM   1907  CG1 VAL A 706      20.870  49.130  44.090  1.00  0.00           C
ATOM   1908 HG11 VAL A 706      20.440  48.760  43.130  1.00  0.00           H
ATOM   1909 HG12 VAL A 706      21.660  49.870  43.920  1.00  0.00           H
ATOM   1910 HG13 VAL A 706      20.050  49.570  44.690  1.00  0.00           H
ATOM   1911  CG2 VAL A 706      20.420  47.240  45.820  1.00  0.00           C
ATOM   1912 HG21 VAL A 706      19.730  46.640  45.180  1.00  0.00           H
ATOM   1913 HG22 VAL A 706      19.710  47.950  46.300  1.00  0.00           H
ATOM   1914 HG23 VAL A 706      20.940  46.610  46.560  1.00  0.00           H
ATOM   1915  C   VAL A 706      23.130  47.930  43.180  1.00  0.00           C
ATOM   1916  O   VAL A 706      22.830  48.300  42.050  1.00  0.00           O
ATOM   1917  N   LEU A 707      24.420  48.200  43.570  1.00  0.00           N
ATOM   1918  HN  LEU A 707      24.850  47.900  44.410  1.00  0.00           H
ATOM   1919  CA  LEU A 707      25.250  48.870  42.610  1.00  0.00           C
ATOM   1920  HA  LEU A 707      24.730  49.800  42.390  1.00  0.00           H
ATOM   1921  CB  LEU A 707      26.530  49.290  43.290  1.00  0.00           C
ATOM   1922  HB1 LEU A 707      27.120  48.410  43.660  1.00  0.00           H
ATOM   1923  HB2 LEU A 707      26.220  49.880  44.170  1.00  0.00           H
ATOM   1924  CG  LEU A 707      27.540  50.120  42.390  1.00  0.00           C
ATOM   1925  HG  LEU A 707      27.930  49.480  41.570  1.00  0.00           H
ATOM   1926  CD1 LEU A 707      26.940  51.370  41.640  1.00  0.00           C
ATOM   1927 HD11 LEU A 707      26.190  51.020  40.890  1.00  0.00           H
ATOM   1928 HD12 LEU A 707      27.730  51.950  41.120  1.00  0.00           H
ATOM   1929 HD13 LEU A 707      26.420  52.010  42.380  1.00  0.00           H
ATOM   1930  CD2 LEU A 707      28.620  50.650  43.380  1.00  0.00           C
ATOM   1931 HD21 LEU A 707      29.170  49.810  43.850  1.00  0.00           H
ATOM   1932 HD22 LEU A 707      28.010  51.160  44.150  1.00  0.00           H
ATOM   1933 HD23 LEU A 707      29.350  51.330  42.910  1.00  0.00           H
ATOM   1934  C   LEU A 707      25.530  48.140  41.310  1.00  0.00           C
ATOM   1935  O   LEU A 707      25.420  48.600  40.180  1.00  0.00           O
ATOM   1936  N   VAL A 708      25.680  46.850  41.450  1.00  0.00           N
ATOM   1937  HN  VAL A 708      25.860  46.630  42.420  1.00  0.00           H
ATOM   1938  CA  VAL A 708      25.890  45.780  40.450  1.00  0.00           C
ATOM   1939  HA  VAL A 708      26.690  46.130  39.810  1.00  0.00           H
ATOM   1940  CB  VAL A 708      26.400  44.370  41.070  1.00  0.00           C
ATOM   1941  HB  VAL A 708      25.710  44.190  41.920  1.00  0.00           H
ATOM   1942  CG1 VAL A 708      26.070  43.220  40.060  1.00  0.00           C
ATOM   1943 HG11 VAL A 708      26.410  43.570  39.060  1.00  0.00           H
ATOM   1944 HG12 VAL A 708      25.000  42.960  40.110  1.00  0.00           H
ATOM   1945 HG13 VAL A 708      26.620  42.280  40.310  1.00  0.00           H
ATOM   1946  CG2 VAL A 708      27.910  44.360  41.460  1.00  0.00           C
ATOM   1947 HG21 VAL A 708      28.270  43.350  41.730  1.00  0.00           H
ATOM   1948 HG22 VAL A 708      28.140  44.990  42.350  1.00  0.00           H
ATOM   1949 HG23 VAL A 708      28.490  44.800  40.610  1.00  0.00           H
ATOM   1950  C   VAL A 708      24.600  45.630  39.590  1.00  0.00           C
ATOM   1951  O   VAL A 708      24.630  45.540  38.380  1.00  0.00           O
ATOM   1952  N   ALA A 709      23.370  45.570  40.230  1.00  0.00           N
ATOM   1953  HN  ALA A 709      23.310  45.610  41.220  1.00  0.00           H
ATOM   1954  CA  ALA A 709      22.140  45.580  39.520  1.00  0.00           C
ATOM   1955  HA  ALA A 709      22.120  44.770  38.800  1.00  0.00           H
ATOM   1956  CB  ALA A 709      21.000  45.370  40.550  1.00  0.00           C
ATOM   1957  HB1 ALA A 709      19.970  45.690  40.280  1.00  0.00           H
ATOM   1958  HB2 ALA A 709      21.280  46.020  41.410  1.00  0.00           H
ATOM   1959  HB3 ALA A 709      20.990  44.300  40.860  1.00  0.00           H
ATOM   1960  C   ALA A 709      21.910  46.860  38.770  1.00  0.00           C
ATOM   1961  O   ALA A 709      21.270  46.740  37.730  1.00  0.00           O
ATOM   1962  N   THR A 710      22.400  48.060  39.320  1.00  0.00           N
ATOM   1963  HN  THR A 710      22.710  48.190  40.260  1.00  0.00           H
ATOM   1964  CA  THR A 710      22.260  49.380  38.680  1.00  0.00           C
ATOM   1965  HA  THR A 710      21.210  49.480  38.490  1.00  0.00           H
ATOM   1966  CB  THR A 710      22.700  50.550  39.610  1.00  0.00           C
ATOM   1967  HB  THR A 710      23.790  50.450  39.810  1.00  0.00           H
ATOM   1968  OG1 THR A 710      21.840  50.510  40.740  1.00  0.00           O
ATOM   1969  HG1 THR A 710      22.090  49.930  41.460  1.00  0.00           H
ATOM   1970  CG2 THR A 710      22.430  52.000  38.940  1.00  0.00           C
ATOM   1971 HG21 THR A 710      22.600  52.820  39.680  1.00  0.00           H
ATOM   1972 HG22 THR A 710      21.470  52.200  38.430  1.00  0.00           H
ATOM   1973 HG23 THR A 710      23.160  52.120  38.100  1.00  0.00           H
ATOM   1974  C   THR A 710      23.070  49.420  37.390  1.00  0.00           C
ATOM   1975  O   THR A 710      22.640  49.970  36.380  1.00  0.00           O
ATOM   1976  N   ASP A 711      24.310  48.910  37.450  1.00  0.00           N
ATOM   1977  HN  ASP A 711      24.480  48.490  38.350  1.00  0.00           H
ATOM   1978  CA  ASP A 711      25.400  48.880  36.510  1.00  0.00           C
ATOM   1979  HA  ASP A 711      25.970  48.020  36.840  1.00  0.00           H
ATOM   1980  CB  ASP A 711      25.080  48.610  35.020  1.00  0.00           C
ATOM   1981  HB1 ASP A 711      24.420  49.420  34.640  1.00  0.00           H
ATOM   1982  HB2 ASP A 711      24.680  47.570  34.990  1.00  0.00           H
ATOM   1983  CG  ASP A 711      26.240  48.550  34.050  1.00  0.00           C
ATOM   1984  OD1 ASP A 711      27.410  48.270  34.400  1.00  0.00           O
ATOM   1985  OD2 ASP A 711      25.970  48.670  32.820  1.00  0.00           O
ATOM   1986  C   ASP A 711      26.370  50.020  36.690  1.00  0.00           C
ATOM   1987  O   ASP A 711      26.100  51.150  36.340  1.00  0.00           O
ATOM   1988  N   ALA A 712      27.520  49.770  37.280  1.00  0.00           N
ATOM   1989  HN  ALA A 712      27.750  48.820  37.550  1.00  0.00           H
ATOM   1990  CA  ALA A 712      28.480  50.740  37.790  1.00  0.00           C
ATOM   1991  HA  ALA A 712      28.090  51.740  37.940  1.00  0.00           H
ATOM   1992  CB  ALA A 712      29.240  50.300  39.040  1.00  0.00           C
ATOM   1993  HB1 ALA A 712      30.180  50.870  39.240  1.00  0.00           H
ATOM   1994  HB2 ALA A 712      29.560  49.250  38.950  1.00  0.00           H
ATOM   1995  HB3 ALA A 712      28.620  50.600  39.910  1.00  0.00           H
ATOM   1996  C   ALA A 712      29.560  50.900  36.760  1.00  0.00           C
ATOM   1997  O   ALA A 712      30.620  51.540  37.020  1.00  0.00           O
ATOM   1998  N   SER A 713      29.410  50.290  35.530  1.00  0.00           N
ATOM   1999  HN  SER A 713      28.570  49.830  35.280  1.00  0.00           H
ATOM   2000  CA  SER A 713      30.550  50.250  34.570  1.00  0.00           C
ATOM   2001  HA  SER A 713      31.370  49.930  35.190  1.00  0.00           H
ATOM   2002  CB  SER A 713      30.380  49.060  33.570  1.00  0.00           C
ATOM   2003  HB1 SER A 713      30.130  48.120  34.110  1.00  0.00           H
ATOM   2004  HB2 SER A 713      31.220  48.960  32.860  1.00  0.00           H
ATOM   2005  OG  SER A 713      29.260  49.310  32.700  1.00  0.00           O
ATOM   2006  HG1 SER A 713      28.550  49.000  33.270  1.00  0.00           H
ATOM   2007  C   SER A 713      30.820  51.590  33.860  1.00  0.00           C
ATOM   2008  O   SER A 713      31.950  51.910  33.580  1.00  0.00           O
ATOM   2009  N   SER A 714      29.820  52.450  33.600  1.00  0.00           N
ATOM   2010  HN  SER A 714      28.870  52.350  33.860  1.00  0.00           H
ATOM   2011  CA  SER A 714      29.950  53.810  33.110  1.00  0.00           C
ATOM   2012  HA  SER A 714      30.530  53.700  32.210  1.00  0.00           H
ATOM   2013  CB  SER A 714      28.620  54.520  32.650  1.00  0.00           C
ATOM   2014  HB1 SER A 714      28.820  55.480  32.130  1.00  0.00           H
ATOM   2015  HB2 SER A 714      28.060  54.600  33.600  1.00  0.00           H
ATOM   2016  OG  SER A 714      27.820  53.670  31.780  1.00  0.00           O
ATOM   2017  HG1 SER A 714      27.320  53.030  32.310  1.00  0.00           H
ATOM   2018  C   SER A 714      30.780  54.700  34.020  1.00  0.00           C
ATOM   2019  O   SER A 714      31.630  55.530  33.620  1.00  0.00           O
ATOM   2020  N   LEU A 715      30.680  54.440  35.310  1.00  0.00           N
ATOM   2021  HN  LEU A 715      29.950  53.840  35.610  1.00  0.00           H
ATOM   2022  CA  LEU A 715      31.550  54.930  36.410  1.00  0.00           C
ATOM   2023  HA  LEU A 715      31.590  56.010  36.360  1.00  0.00           H
ATOM   2024  CB  LEU A 715      30.980  54.570  37.800  1.00  0.00           C
ATOM   2025  HB1 LEU A 715      31.580  55.240  38.450  1.00  0.00           H
ATOM   2026  HB2 LEU A 715      31.260  53.520  38.000  1.00  0.00           H
ATOM   2027  CG  LEU A 715      29.490  54.880  38.120  1.00  0.00           C
ATOM   2028  HG  LEU A 715      28.960  54.140  37.470  1.00  0.00           H
ATOM   2029  CD1 LEU A 715      29.160  54.580  39.540  1.00  0.00           C
ATOM   2030 HD11 LEU A 715      28.060  54.420  39.630  1.00  0.00           H
ATOM   2031 HD12 LEU A 715      29.400  55.430  40.200  1.00  0.00           H
ATOM   2032 HD13 LEU A 715      29.720  53.680  39.870  1.00  0.00           H
ATOM   2033  CD2 LEU A 715      29.100  56.330  37.820  1.00  0.00           C
ATOM   2034 HD21 LEU A 715      29.130  56.550  36.730  1.00  0.00           H
ATOM   2035 HD22 LEU A 715      29.770  57.070  38.320  1.00  0.00           H
ATOM   2036 HD23 LEU A 715      28.110  56.560  38.250  1.00  0.00           H
ATOM   2037  C   LEU A 715      32.940  54.540  36.340  1.00  0.00           C
ATOM   2038  O   LEU A 715      33.780  55.200  36.990  1.00  0.00           O
ATOM   2039  N   VAL A 716      33.270  53.470  35.610  1.00  0.00           N
ATOM   2040  HN  VAL A 716      32.580  53.070  35.020  1.00  0.00           H
ATOM   2041  CA  VAL A 716      34.670  52.990  35.430  1.00  0.00           C
ATOM   2042  HA  VAL A 716      35.300  53.540  36.120  1.00  0.00           H
ATOM   2043  CB  VAL A 716      34.810  51.480  35.880  1.00  0.00           C
ATOM   2044  HB  VAL A 716      33.940  50.900  35.500  1.00  0.00           H
ATOM   2045  CG1 VAL A 716      36.170  50.830  35.420  1.00  0.00           C
ATOM   2046 HG11 VAL A 716      36.240  50.820  34.310  1.00  0.00           H
ATOM   2047 HG12 VAL A 716      36.250  49.830  35.920  1.00  0.00           H
ATOM   2048 HG13 VAL A 716      37.070  51.440  35.650  1.00  0.00           H
ATOM   2049  CG2 VAL A 716      34.710  51.470  37.400  1.00  0.00           C
ATOM   2050 HG21 VAL A 716      35.550  52.000  37.880  1.00  0.00           H
ATOM   2051 HG22 VAL A 716      34.610  50.430  37.790  1.00  0.00           H
ATOM   2052 HG23 VAL A 716      33.710  51.900  37.650  1.00  0.00           H
ATOM   2053  C   VAL A 716      35.110  53.340  34.030  1.00  0.00           C
ATOM   2054  O   VAL A 716      36.300  53.590  33.810  1.00  0.00           O
ATOM   2055  N   CYS A 717      34.130  53.390  33.020  1.00  0.00           N
ATOM   2056  HN  CYS A 717      33.270  52.950  33.260  1.00  0.00           H
ATOM   2057  CA  CYS A 717      34.380  53.830  31.690  1.00  0.00           C
ATOM   2058  HA  CYS A 717      35.180  53.240  31.290  1.00  0.00           H
ATOM   2059  CB  CYS A 717      33.100  53.710  30.910  1.00  0.00           C
ATOM   2060  HB1 CYS A 717      33.210  54.330  29.990  1.00  0.00           H
ATOM   2061  HB2 CYS A 717      32.390  54.300  31.540  1.00  0.00           H
ATOM   2062  SG  CYS A 717      32.630  52.090  30.490  1.00  0.00           S
ATOM   2063  HG1 CYS A 717      32.020  51.750  31.610  1.00  0.00           H
ATOM   2064  C   CYS A 717      34.890  55.290  31.670  1.00  0.00           C
ATOM   2065  O   CYS A 717      35.850  55.570  30.950  1.00  0.00           O
ATOM   2066  N   TYR A 718      34.280  56.240  32.420  1.00  0.00           N
ATOM   2067  HN  TYR A 718      33.620  55.890  33.070  1.00  0.00           H
ATOM   2068  CA  TYR A 718      34.620  57.670  32.380  1.00  0.00           C
ATOM   2069  HA  TYR A 718      35.330  57.860  31.580  1.00  0.00           H
ATOM   2070  CB  TYR A 718      33.400  58.530  32.040  1.00  0.00           C
ATOM   2071  HB1 TYR A 718      33.680  59.600  31.990  1.00  0.00           H
ATOM   2072  HB2 TYR A 718      32.640  58.480  32.860  1.00  0.00           H
ATOM   2073  CG  TYR A 718      32.690  57.960  30.800  1.00  0.00           C
ATOM   2074  CD1 TYR A 718      31.410  57.380  30.900  1.00  0.00           C
ATOM   2075  HD1 TYR A 718      30.780  57.440  31.770  1.00  0.00           H
ATOM   2076  CE1 TYR A 718      30.900  56.670  29.810  1.00  0.00           C
ATOM   2077  HE1 TYR A 718      29.930  56.210  29.830  1.00  0.00           H
ATOM   2078  CZ  TYR A 718      31.560  56.590  28.600  1.00  0.00           C
ATOM   2079  OH  TYR A 718      31.050  55.780  27.560  1.00  0.00           O
ATOM   2080  HH  TYR A 718      31.480  56.010  26.730  1.00  0.00           H
ATOM   2081  CD2 TYR A 718      33.360  57.890  29.560  1.00  0.00           C
ATOM   2082  HD2 TYR A 718      34.330  58.350  29.540  1.00  0.00           H
ATOM   2083  CE2 TYR A 718      32.760  57.210  28.480  1.00  0.00           C
ATOM   2084  HE2 TYR A 718      33.320  57.220  27.550  1.00  0.00           H
ATOM   2085  C   TYR A 718      35.360  58.200  33.720  1.00  0.00           C
ATOM   2086  O   TYR A 718      35.260  59.410  34.010  1.00  0.00           O
ATOM   2087  N   ILE A 719      36.070  57.330  34.470  1.00  0.00           N
ATOM   2088  HN  ILE A 719      35.990  56.390  34.120  1.00  0.00           H
ATOM   2089  CA  ILE A 719      36.860  57.710  35.570  1.00  0.00           C
ATOM   2090  HA  ILE A 719      36.300  58.450  36.120  1.00  0.00           H
ATOM   2091  CB  ILE A 719      37.080  56.510  36.470  1.00  0.00           C
ATOM   2092  HB  ILE A 719      36.090  55.990  36.480  1.00  0.00           H
ATOM   2093  CG2 ILE A 719      38.090  55.510  35.900  1.00  0.00           C
ATOM   2094 HG21 ILE A 719      39.060  56.050  35.810  1.00  0.00           H
ATOM   2095 HG22 ILE A 719      37.820  55.250  34.860  1.00  0.00           H
ATOM   2096 HG23 ILE A 719      38.120  54.530  36.410  1.00  0.00           H
ATOM   2097  CG1 ILE A 719      37.460  56.910  37.930  1.00  0.00           C
ATOM   2098 HG11 ILE A 719      36.760  57.690  38.310  1.00  0.00           H
ATOM   2099 HG12 ILE A 719      38.380  57.490  37.730  1.00  0.00           H
ATOM   2100  CD  ILE A 719      37.440  55.860  39.020  1.00  0.00           C
ATOM   2101  HD1 ILE A 719      38.300  55.210  38.760  1.00  0.00           H
ATOM   2102  HD2 ILE A 719      36.460  55.320  39.000  1.00  0.00           H
ATOM   2103  HD3 ILE A 719      37.720  56.310  39.990  1.00  0.00           H
ATOM   2104  C   ILE A 719      38.140  58.440  35.170  1.00  0.00           C
ATOM   2105  O   ILE A 719      38.520  59.330  35.910  1.00  0.00           O
ATOM   2106  N   THR A 720      38.680  58.110  34.020  1.00  0.00           N
ATOM   2107  HN  THR A 720      38.230  57.490  33.380  1.00  0.00           H
ATOM   2108  CA  THR A 720      40.010  58.580  33.500  1.00  0.00           C
ATOM   2109  HA  THR A 720      40.040  58.150  32.520  1.00  0.00           H
ATOM   2110  CB  THR A 720      40.150  60.090  33.460  1.00  0.00           C
ATOM   2111  HB  THR A 720      41.060  60.350  32.860  1.00  0.00           H
ATOM   2112  OG1 THR A 720      40.380  60.650  34.710  1.00  0.00           O
ATOM   2113  HG1 THR A 720      39.620  60.320  35.200  1.00  0.00           H
ATOM   2114  CG2 THR A 720      38.940  60.720  32.750  1.00  0.00           C
ATOM   2115 HG21 THR A 720      38.700  60.070  31.880  1.00  0.00           H
ATOM   2116 HG22 THR A 720      39.230  61.730  32.380  1.00  0.00           H
ATOM   2117 HG23 THR A 720      38.070  60.740  33.450  1.00  0.00           H
ATOM   2118  C   THR A 720      41.230  58.000  34.200  1.00  0.00           C
ATOM   2119  O   THR A 720      41.240  57.430  35.310  1.00  0.00           O
ATOM   2120  N   ARG A 721      42.350  57.900  33.420  1.00  0.00           N
ATOM   2121  HN  ARG A 721      42.290  58.340  32.530  1.00  0.00           H
ATOM   2122  CA  ARG A 721      43.620  57.380  33.820  1.00  0.00           C
ATOM   2123  HA  ARG A 721      43.380  56.450  34.300  1.00  0.00           H
ATOM   2124  CB  ARG A 721      44.680  56.930  32.690  1.00  0.00           C
ATOM   2125  HB1 ARG A 721      45.450  56.290  33.180  1.00  0.00           H
ATOM   2126  HB2 ARG A 721      45.100  57.840  32.190  1.00  0.00           H
ATOM   2127  CG  ARG A 721      44.100  56.160  31.510  1.00  0.00           C
ATOM   2128  HG1 ARG A 721      44.810  56.230  30.660  1.00  0.00           H
ATOM   2129  HG2 ARG A 721      43.150  56.640  31.170  1.00  0.00           H
ATOM   2130  CD  ARG A 721      43.870  54.640  31.700  1.00  0.00           C
ATOM   2131  HD1 ARG A 721      44.840  54.190  31.980  1.00  0.00           H
ATOM   2132  HD2 ARG A 721      43.390  54.210  30.800  1.00  0.00           H
ATOM   2133  NE  ARG A 721      43.060  54.390  32.960  1.00  0.00           N
ATOM   2134  HE  ARG A 721      43.460  54.050  33.820  1.00  0.00           H
ATOM   2135  CZ  ARG A 721      41.710  54.280  33.070  1.00  0.00           C
ATOM   2136  NH1 ARG A 721      40.830  54.510  32.160  1.00  0.00           N
ATOM   2137 HH11 ARG A 721      39.840  54.530  32.290  1.00  0.00           H
ATOM   2138 HH12 ARG A 721      41.170  55.010  31.360  1.00  0.00           H
ATOM   2139  NH2 ARG A 721      41.290  53.900  34.220  1.00  0.00           N
ATOM   2140 HH21 ARG A 721      42.000  53.420  34.740  1.00  0.00           H
ATOM   2141 HH22 ARG A 721      40.370  53.520  34.210  1.00  0.00           H
ATOM   2142  C   ARG A 721      44.290  58.340  34.830  1.00  0.00           C
ATOM   2143  O   ARG A 721      44.990  57.880  35.710  1.00  0.00           O
ATOM   2144  N   PHE A 722      44.170  59.710  34.690  1.00  0.00           N
ATOM   2145  HN  PHE A 722      43.690  60.120  33.910  1.00  0.00           H
ATOM   2146  CA  PHE A 722      44.690  60.700  35.550  1.00  0.00           C
ATOM   2147  HA  PHE A 722      45.760  60.710  35.650  1.00  0.00           H
ATOM   2148  CB  PHE A 722      44.200  62.070  34.970  1.00  0.00           C
ATOM   2149  HB1 PHE A 722      43.100  62.240  34.860  1.00  0.00           H
ATOM   2150  HB2 PHE A 722      44.700  62.070  33.980  1.00  0.00           H
ATOM   2151  CG  PHE A 722      44.730  63.210  35.770  1.00  0.00           C
ATOM   2152  CD1 PHE A 722      43.860  63.970  36.590  1.00  0.00           C
ATOM   2153  HD1 PHE A 722      42.900  63.520  36.760  1.00  0.00           H
ATOM   2154  CE1 PHE A 722      44.340  65.080  37.360  1.00  0.00           C
ATOM   2155  HE1 PHE A 722      43.710  65.590  38.090  1.00  0.00           H
ATOM   2156  CZ  PHE A 722      45.650  65.500  37.290  1.00  0.00           C
ATOM   2157  HZ  PHE A 722      46.010  66.350  37.830  1.00  0.00           H
ATOM   2158  CD2 PHE A 722      46.080  63.740  35.610  1.00  0.00           C
ATOM   2159  HD2 PHE A 722      46.740  63.140  35.010  1.00  0.00           H
ATOM   2160  CE2 PHE A 722      46.540  64.890  36.370  1.00  0.00           C
ATOM   2161  HE2 PHE A 722      47.550  65.240  36.280  1.00  0.00           H
ATOM   2162  C   PHE A 722      44.150  60.460  36.980  1.00  0.00           C
ATOM   2163  O   PHE A 722      44.890  60.500  37.940  1.00  0.00           O
ATOM   2164  N   THR A 723      42.800  60.090  37.160  1.00  0.00           N
ATOM   2165  HN  THR A 723      42.200  59.920  36.390  1.00  0.00           H
ATOM   2166  CA  THR A 723      42.170  59.640  38.410  1.00  0.00           C
ATOM   2167  HA  THR A 723      42.240  60.420  39.160  1.00  0.00           H
ATOM   2168  CB  THR A 723      40.640  59.370  38.350  1.00  0.00           C
ATOM   2169  HB  THR A 723      40.520  58.600  37.570  1.00  0.00           H
ATOM   2170  OG1 THR A 723      39.900  60.510  37.960  1.00  0.00           O
ATOM   2171  HG1 THR A 723      39.330  60.240  37.250  1.00  0.00           H
ATOM   2172  CG2 THR A 723      40.060  58.960  39.720  1.00  0.00           C
ATOM   2173 HG21 THR A 723      38.950  58.920  39.730  1.00  0.00           H
ATOM   2174 HG22 THR A 723      40.370  59.730  40.470  1.00  0.00           H
ATOM   2175 HG23 THR A 723      40.450  57.970  40.050  1.00  0.00           H
ATOM   2176  C   THR A 723      42.870  58.350  38.980  1.00  0.00           C
ATOM   2177  O   THR A 723      43.330  58.290  40.090  1.00  0.00           O
ATOM   2178  N   GLU A 724      42.930  57.250  38.160  1.00  0.00           N
ATOM   2179  HN  GLU A 724      42.700  57.090  37.210  1.00  0.00           H
ATOM   2180  CA  GLU A 724      43.670  56.060  38.530  1.00  0.00           C
ATOM   2181  HA  GLU A 724      43.220  55.750  39.470  1.00  0.00           H
ATOM   2182  CB  GLU A 724      43.670  55.070  37.440  1.00  0.00           C
ATOM   2183  HB1 GLU A 724      43.860  55.660  36.510  1.00  0.00           H
ATOM   2184  HB2 GLU A 724      42.670  54.630  37.280  1.00  0.00           H
ATOM   2185  CG  GLU A 724      44.700  54.010  37.390  1.00  0.00           C
ATOM   2186  HG1 GLU A 724      44.360  53.110  37.950  1.00  0.00           H
ATOM   2187  HG2 GLU A 724      45.670  54.280  37.840  1.00  0.00           H
ATOM   2188  CD  GLU A 724      45.000  53.540  36.010  1.00  0.00           C
ATOM   2189  OE1 GLU A 724      46.180  53.280  35.720  1.00  0.00           O
ATOM   2190  OE2 GLU A 724      44.040  53.400  35.240  1.00  0.00           O
ATOM   2191  C   GLU A 724      45.120  56.350  38.960  1.00  0.00           C
ATOM   2192  O   GLU A 724      45.460  55.820  40.020  1.00  0.00           O
ATOM   2193  N   GLU A 725      45.900  57.180  38.200  1.00  0.00           N
ATOM   2194  HN  GLU A 725      45.400  57.560  37.430  1.00  0.00           H
ATOM   2195  CA  GLU A 725      47.310  57.490  38.600  1.00  0.00           C
ATOM   2196  HA  GLU A 725      47.790  56.580  38.900  1.00  0.00           H
ATOM   2197  CB  GLU A 725      48.030  58.130  37.330  1.00  0.00           C
ATOM   2198  HB1 GLU A 725      48.990  58.490  37.730  1.00  0.00           H
ATOM   2199  HB2 GLU A 725      47.410  59.000  37.040  1.00  0.00           H
ATOM   2200  CG  GLU A 725      48.180  57.150  36.190  1.00  0.00           C
ATOM   2201  HG1 GLU A 725      47.200  57.010  35.700  1.00  0.00           H
ATOM   2202  HG2 GLU A 725      48.550  56.120  36.380  1.00  0.00           H
ATOM   2203  CD  GLU A 725      49.180  57.710  35.180  1.00  0.00           C
ATOM   2204  OE1 GLU A 725      50.400  57.770  35.500  1.00  0.00           O
ATOM   2205  OE2 GLU A 725      48.810  57.990  33.980  1.00  0.00           O
ATOM   2206  C   GLU A 725      47.430  58.380  39.810  1.00  0.00           C
ATOM   2207  O   GLU A 725      48.400  58.330  40.530  1.00  0.00           O
ATOM   2208  N   ALA A 726      46.450  59.240  40.150  1.00  0.00           N
ATOM   2209  HN  ALA A 726      45.680  59.440  39.540  1.00  0.00           H
ATOM   2210  CA  ALA A 726      46.380  60.010  41.400  1.00  0.00           C
ATOM   2211  HA  ALA A 726      47.350  60.390  41.640  1.00  0.00           H
ATOM   2212  CB  ALA A 726      45.310  61.200  41.250  1.00  0.00           C
ATOM   2213  HB1 ALA A 726      45.290  61.750  42.220  1.00  0.00           H
ATOM   2214  HB2 ALA A 726      44.370  60.660  41.050  1.00  0.00           H
ATOM   2215  HB3 ALA A 726      45.630  61.760  40.340  1.00  0.00           H
ATOM   2216  C   ALA A 726      45.990  59.110  42.550  1.00  0.00           C
ATOM   2217  O   ALA A 726      46.710  58.980  43.520  1.00  0.00           O
ATOM   2218  N   PHE A 727      44.980  58.250  42.310  1.00  0.00           N
ATOM   2219  HN  PHE A 727      44.420  58.250  41.490  1.00  0.00           H
ATOM   2220  CA  PHE A 727      44.580  57.270  43.340  1.00  0.00           C
ATOM   2221  HA  PHE A 727      44.350  57.900  44.180  1.00  0.00           H
ATOM   2222  CB  PHE A 727      43.270  56.430  42.970  1.00  0.00           C
ATOM   2223  HB1 PHE A 727      43.410  55.850  42.040  1.00  0.00           H
ATOM   2224  HB2 PHE A 727      42.560  57.230  42.670  1.00  0.00           H
ATOM   2225  CG  PHE A 727      42.680  55.620  44.050  1.00  0.00           C
ATOM   2226  CD1 PHE A 727      43.130  54.300  44.240  1.00  0.00           C
ATOM   2227  HD1 PHE A 727      43.910  53.830  43.650  1.00  0.00           H
ATOM   2228  CE1 PHE A 727      42.420  53.470  45.150  1.00  0.00           C
ATOM   2229  HE1 PHE A 727      42.740  52.450  45.350  1.00  0.00           H
ATOM   2230  CZ  PHE A 727      41.320  53.940  45.900  1.00  0.00           C
ATOM   2231  HZ  PHE A 727      40.980  53.280  46.690  1.00  0.00           H
ATOM   2232  CD2 PHE A 727      41.510  56.050  44.710  1.00  0.00           C
ATOM   2233  HD2 PHE A 727      41.170  57.070  44.610  1.00  0.00           H
ATOM   2234  CE2 PHE A 727      40.830  55.200  45.640  1.00  0.00           C
ATOM   2235  HE2 PHE A 727      40.000  55.630  46.180  1.00  0.00           H
ATOM   2236  C   PHE A 727      45.740  56.320  43.750  1.00  0.00           C
ATOM   2237  O   PHE A 727      45.970  56.030  44.920  1.00  0.00           O
ATOM   2238  N   ALA A 728      46.400  55.790  42.750  1.00  0.00           N
ATOM   2239  HN  ALA A 728      46.040  56.030  41.850  1.00  0.00           H
ATOM   2240  CA  ALA A 728      47.520  54.910  42.830  1.00  0.00           C
ATOM   2241  HA  ALA A 728      47.270  53.990  43.340  1.00  0.00           H
ATOM   2242  CB  ALA A 728      47.910  54.580  41.420  1.00  0.00           C
ATOM   2243  HB1 ALA A 728      47.060  53.980  41.010  1.00  0.00           H
ATOM   2244  HB2 ALA A 728      48.820  53.950  41.340  1.00  0.00           H
ATOM   2245  HB3 ALA A 728      48.090  55.390  40.670  1.00  0.00           H
ATOM   2246  C   ALA A 728      48.680  55.480  43.450  1.00  0.00           C
ATOM   2247  O   ALA A 728      49.140  54.950  44.430  1.00  0.00           O
ATOM   2248  N   ALA A 729      49.120  56.680  43.140  1.00  0.00           N
ATOM   2249  HN  ALA A 729      48.850  57.300  42.410  1.00  0.00           H
ATOM   2250  CA  ALA A 729      50.220  57.170  43.980  1.00  0.00           C
ATOM   2251  HA  ALA A 729      50.990  56.410  43.980  1.00  0.00           H
ATOM   2252  CB  ALA A 729      50.830  58.370  43.350  1.00  0.00           C
ATOM   2253  HB1 ALA A 729      51.390  57.940  42.480  1.00  0.00           H
ATOM   2254  HB2 ALA A 729      51.590  58.780  44.050  1.00  0.00           H
ATOM   2255  HB3 ALA A 729      50.040  59.120  43.130  1.00  0.00           H
ATOM   2256  C   ALA A 729      49.870  57.570  45.400  1.00  0.00           C
ATOM   2257  O   ALA A 729      50.700  57.470  46.260  1.00  0.00           O
ATOM   2258  N   LEU A 730      48.600  57.940  45.690  1.00  0.00           N
ATOM   2259  HN  LEU A 730      47.970  58.160  44.940  1.00  0.00           H
ATOM   2260  CA  LEU A 730      48.370  58.370  47.040  1.00  0.00           C
ATOM   2261  HA  LEU A 730      48.990  59.260  47.150  1.00  0.00           H
ATOM   2262  CB  LEU A 730      46.950  58.960  47.040  1.00  0.00           C
ATOM   2263  HB1 LEU A 730      46.170  58.240  46.700  1.00  0.00           H
ATOM   2264  HB2 LEU A 730      46.850  59.710  46.240  1.00  0.00           H
ATOM   2265  CG  LEU A 730      46.360  59.440  48.390  1.00  0.00           C
ATOM   2266  HG  LEU A 730      46.700  58.660  49.090  1.00  0.00           H
ATOM   2267  CD1 LEU A 730      47.240  60.690  48.870  1.00  0.00           C
ATOM   2268 HD11 LEU A 730      48.250  60.430  49.230  1.00  0.00           H
ATOM   2269 HD12 LEU A 730      46.750  61.350  49.640  1.00  0.00           H
ATOM   2270 HD13 LEU A 730      47.490  61.310  47.980  1.00  0.00           H
ATOM   2271  CD2 LEU A 730      44.900  59.750  48.550  1.00  0.00           C
ATOM   2272 HD21 LEU A 730      44.620  60.420  47.700  1.00  0.00           H
ATOM   2273 HD22 LEU A 730      44.790  60.190  49.560  1.00  0.00           H
ATOM   2274 HD23 LEU A 730      44.330  58.820  48.400  1.00  0.00           H
ATOM   2275  C   LEU A 730      48.570  57.310  48.160  1.00  0.00           C
ATOM   2276  O   LEU A 730      49.340  57.440  49.110  1.00  0.00           O
ATOM   2277  N   ILE A 731      47.910  56.140  47.900  1.00  0.00           N
ATOM   2278  HN  ILE A 731      47.220  56.080  47.180  1.00  0.00           H
ATOM   2279  CA  ILE A 731      47.970  55.010  48.820  1.00  0.00           C
ATOM   2280  HA  ILE A 731      47.810  55.550  49.750  1.00  0.00           H
ATOM   2281  CB  ILE A 731      46.810  53.990  48.590  1.00  0.00           C
ATOM   2282  HB  ILE A 731      45.860  54.580  48.570  1.00  0.00           H
ATOM   2283  CG2 ILE A 731      46.950  53.260  47.290  1.00  0.00           C
ATOM   2284 HG21 ILE A 731      47.810  52.550  47.290  1.00  0.00           H
ATOM   2285 HG22 ILE A 731      46.830  53.900  46.390  1.00  0.00           H
ATOM   2286 HG23 ILE A 731      46.130  52.510  47.160  1.00  0.00           H
ATOM   2287  CG1 ILE A 731      46.670  52.910  49.730  1.00  0.00           C
ATOM   2288 HG11 ILE A 731      47.570  52.260  49.780  1.00  0.00           H
ATOM   2289 HG12 ILE A 731      45.980  52.150  49.330  1.00  0.00           H
ATOM   2290  CD  ILE A 731      46.230  53.460  51.070  1.00  0.00           C
ATOM   2291  HD1 ILE A 731      46.940  54.230  51.430  1.00  0.00           H
ATOM   2292  HD2 ILE A 731      46.080  52.640  51.800  1.00  0.00           H
ATOM   2293  HD3 ILE A 731      45.220  53.920  50.920  1.00  0.00           H
ATOM   2294  C   ILE A 731      49.310  54.390  48.870  1.00  0.00           C
ATOM   2295  O   ILE A 731      49.670  53.820  49.910  1.00  0.00           O
ATOM   2296  N   CYS A 732      50.130  54.510  47.830  1.00  0.00           N
ATOM   2297  HN  CYS A 732      49.770  54.970  47.010  1.00  0.00           H
ATOM   2298  CA  CYS A 732      51.460  53.960  47.810  1.00  0.00           C
ATOM   2299  HA  CYS A 732      51.470  52.970  48.230  1.00  0.00           H
ATOM   2300  CB  CYS A 732      52.030  53.780  46.410  1.00  0.00           C
ATOM   2301  HB1 CYS A 732      53.020  53.280  46.570  1.00  0.00           H
ATOM   2302  HB2 CYS A 732      52.220  54.700  45.830  1.00  0.00           H
ATOM   2303  SG  CYS A 732      50.970  52.630  45.520  1.00  0.00           S
ATOM   2304  HG1 CYS A 732      50.090  53.550  45.110  1.00  0.00           H
ATOM   2305  C   CYS A 732      52.300  54.760  48.690  1.00  0.00           C
ATOM   2306  O   CYS A 732      53.020  54.220  49.490  1.00  0.00           O
ATOM   2307  N   ILE A 733      52.290  56.130  48.560  1.00  0.00           N
ATOM   2308  HN  ILE A 733      51.530  56.470  48.010  1.00  0.00           H
ATOM   2309  CA  ILE A 733      52.900  57.070  49.460  1.00  0.00           C
ATOM   2310  HA  ILE A 733      53.940  56.790  49.480  1.00  0.00           H
ATOM   2311  CB  ILE A 733      52.820  58.510  49.010  1.00  0.00           C
ATOM   2312  HB  ILE A 733      51.740  58.750  48.920  1.00  0.00           H
ATOM   2313  CG2 ILE A 733      53.350  59.520  50.050  1.00  0.00           C
ATOM   2314 HG21 ILE A 733      54.440  59.390  50.130  1.00  0.00           H
ATOM   2315 HG22 ILE A 733      52.830  59.400  51.030  1.00  0.00           H
ATOM   2316 HG23 ILE A 733      53.080  60.530  49.690  1.00  0.00           H
ATOM   2317  CG1 ILE A 733      53.540  58.700  47.660  1.00  0.00           C
ATOM   2318 HG11 ILE A 733      53.110  57.930  46.990  1.00  0.00           H
ATOM   2319 HG12 ILE A 733      54.630  58.490  47.730  1.00  0.00           H
ATOM   2320  CD  ILE A 733      53.130  60.040  47.070  1.00  0.00           C
ATOM   2321  HD1 ILE A 733      52.030  60.100  47.060  1.00  0.00           H
ATOM   2322  HD2 ILE A 733      53.510  60.110  46.020  1.00  0.00           H
ATOM   2323  HD3 ILE A 733      53.600  60.840  47.690  1.00  0.00           H
ATOM   2324  C   ILE A 733      52.500  56.810  50.910  1.00  0.00           C
ATOM   2325  O   ILE A 733      53.430  56.710  51.720  1.00  0.00           O
ATOM   2326  N   ILE A 734      51.190  56.630  51.140  1.00  0.00           N
ATOM   2327  HN  ILE A 734      50.510  56.440  50.440  1.00  0.00           H
ATOM   2328  CA  ILE A 734      50.640  56.310  52.480  1.00  0.00           C
ATOM   2329  HA  ILE A 734      50.900  57.050  53.220  1.00  0.00           H
ATOM   2330  CB  ILE A 734      49.150  56.150  52.430  1.00  0.00           C
ATOM   2331  HB  ILE A 734      48.870  55.580  51.530  1.00  0.00           H
ATOM   2332  CG2 ILE A 734      48.590  55.400  53.680  1.00  0.00           C
ATOM   2333 HG21 ILE A 734      49.050  55.790  54.610  1.00  0.00           H
ATOM   2334 HG22 ILE A 734      48.830  54.320  53.600  1.00  0.00           H
ATOM   2335 HG23 ILE A 734      47.490  55.530  53.680  1.00  0.00           H
ATOM   2336  CG1 ILE A 734      48.530  57.580  52.340  1.00  0.00           C
ATOM   2337 HG11 ILE A 734      49.190  58.100  51.620  1.00  0.00           H
ATOM   2338 HG12 ILE A 734      48.610  58.230  53.240  1.00  0.00           H
ATOM   2339  CD  ILE A 734      47.100  57.560  51.800  1.00  0.00           C
ATOM   2340  HD1 ILE A 734      47.010  56.980  50.850  1.00  0.00           H
ATOM   2341  HD2 ILE A 734      46.760  58.590  51.520  1.00  0.00           H
ATOM   2342  HD3 ILE A 734      46.360  57.070  52.460  1.00  0.00           H
ATOM   2343  C   ILE A 734      51.250  55.020  53.050  1.00  0.00           C
ATOM   2344  O   ILE A 734      51.740  55.100  54.140  1.00  0.00           O
ATOM   2345  N   PHE A 735      51.280  53.820  52.360  1.00  0.00           N
ATOM   2346  HN  PHE A 735      50.850  53.730  51.460  1.00  0.00           H
ATOM   2347  CA  PHE A 735      51.770  52.610  52.930  1.00  0.00           C
ATOM   2348  HA  PHE A 735      51.310  52.540  53.910  1.00  0.00           H
ATOM   2349  CB  PHE A 735      51.670  51.460  51.910  1.00  0.00           C
ATOM   2350  HB1 PHE A 735      52.360  51.680  51.060  1.00  0.00           H
ATOM   2351  HB2 PHE A 735      50.630  51.500  51.530  1.00  0.00           H
ATOM   2352  CG  PHE A 735      51.920  50.060  52.440  1.00  0.00           C
ATOM   2353  CD1 PHE A 735      50.910  49.500  53.180  1.00  0.00           C
ATOM   2354  HD1 PHE A 735      49.950  49.950  53.350  1.00  0.00           H
ATOM   2355  CE1 PHE A 735      51.080  48.250  53.700  1.00  0.00           C
ATOM   2356  HE1 PHE A 735      50.280  47.740  54.220  1.00  0.00           H
ATOM   2357  CZ  PHE A 735      52.310  47.500  53.440  1.00  0.00           C
ATOM   2358  HZ  PHE A 735      52.600  46.580  53.940  1.00  0.00           H
ATOM   2359  CD2 PHE A 735      53.100  49.370  52.110  1.00  0.00           C
ATOM   2360  HD2 PHE A 735      53.720  49.870  51.390  1.00  0.00           H
ATOM   2361  CE2 PHE A 735      53.230  48.060  52.570  1.00  0.00           C
ATOM   2362  HE2 PHE A 735      54.150  47.530  52.420  1.00  0.00           H
ATOM   2363  C   PHE A 735      53.230  52.710  53.370  1.00  0.00           C
ATOM   2364  O   PHE A 735      53.640  52.200  54.390  1.00  0.00           O
ATOM   2365  N   ILE A 736      54.150  53.500  52.670  1.00  0.00           N
ATOM   2366  HN  ILE A 736      53.870  53.970  51.830  1.00  0.00           H
ATOM   2367  CA  ILE A 736      55.510  53.800  53.190  1.00  0.00           C
ATOM   2368  HA  ILE A 736      56.040  52.870  53.330  1.00  0.00           H
ATOM   2369  CB  ILE A 736      56.330  54.500  52.020  1.00  0.00           C
ATOM   2370  HB  ILE A 736      55.980  55.550  51.890  1.00  0.00           H
ATOM   2371  CG2 ILE A 736      57.850  54.450  52.390  1.00  0.00           C
ATOM   2372 HG21 ILE A 736      58.110  54.970  53.340  1.00  0.00           H
ATOM   2373 HG22 ILE A 736      58.570  54.900  51.680  1.00  0.00           H
ATOM   2374 HG23 ILE A 736      58.150  53.380  52.520  1.00  0.00           H
ATOM   2375  CG1 ILE A 736      56.140  53.820  50.600  1.00  0.00           C
ATOM   2376 HG11 ILE A 736      55.100  53.430  50.520  1.00  0.00           H
ATOM   2377 HG12 ILE A 736      56.910  53.020  50.460  1.00  0.00           H
ATOM   2378  CD  ILE A 736      56.370  54.860  49.450  1.00  0.00           C
ATOM   2379  HD1 ILE A 736      56.220  54.340  48.470  1.00  0.00           H
ATOM   2380  HD2 ILE A 736      57.410  55.200  49.250  1.00  0.00           H
ATOM   2381  HD3 ILE A 736      55.650  55.700  49.490  1.00  0.00           H
ATOM   2382  C   ILE A 736      55.560  54.620  54.460  1.00  0.00           C
ATOM   2383  O   ILE A 736      56.160  54.360  55.470  1.00  0.00           O
ATOM   2384  N   TYR A 737      54.700  55.690  54.510  1.00  0.00           N
ATOM   2385  HN  TYR A 737      54.210  55.870  53.670  1.00  0.00           H
ATOM   2386  CA  TYR A 737      54.400  56.510  55.610  1.00  0.00           C
ATOM   2387  HA  TYR A 737      55.320  56.920  55.980  1.00  0.00           H
ATOM   2388  CB  TYR A 737      53.520  57.740  55.010  1.00  0.00           C
ATOM   2389  HB1 TYR A 737      52.670  57.450  54.340  1.00  0.00           H
ATOM   2390  HB2 TYR A 737      54.250  58.400  54.490  1.00  0.00           H
ATOM   2391  CG  TYR A 737      52.850  58.610  56.160  1.00  0.00           C
ATOM   2392  CD1 TYR A 737      51.620  58.190  56.700  1.00  0.00           C
ATOM   2393  HD1 TYR A 737      51.160  57.260  56.460  1.00  0.00           H
ATOM   2394  CE1 TYR A 737      50.980  59.000  57.690  1.00  0.00           C
ATOM   2395  HE1 TYR A 737      50.060  58.660  58.150  1.00  0.00           H
ATOM   2396  CZ  TYR A 737      51.600  60.150  58.110  1.00  0.00           C
ATOM   2397  OH  TYR A 737      51.040  60.630  59.290  1.00  0.00           O
ATOM   2398  HH  TYR A 737      50.340  59.990  59.460  1.00  0.00           H
ATOM   2399  CD2 TYR A 737      53.380  59.930  56.510  1.00  0.00           C
ATOM   2400  HD2 TYR A 737      54.220  60.310  55.960  1.00  0.00           H
ATOM   2401  CE2 TYR A 737      52.770  60.640  57.530  1.00  0.00           C
ATOM   2402  HE2 TYR A 737      53.250  61.560  57.820  1.00  0.00           H
ATOM   2403  C   TYR A 737      53.790  55.760  56.820  1.00  0.00           C
ATOM   2404  O   TYR A 737      54.260  55.990  57.960  1.00  0.00           O
ATOM   2405  N   GLU A 738      52.900  54.790  56.640  1.00  0.00           N
ATOM   2406  HN  GLU A 738      52.430  54.630  55.770  1.00  0.00           H
ATOM   2407  CA  GLU A 738      52.240  54.090  57.730  1.00  0.00           C
ATOM   2408  HA  GLU A 738      51.980  54.830  58.470  1.00  0.00           H
ATOM   2409  CB  GLU A 738      51.030  53.220  57.330  1.00  0.00           C
ATOM   2410  HB1 GLU A 738      50.640  52.710  58.220  1.00  0.00           H
ATOM   2411  HB2 GLU A 738      51.270  52.390  56.630  1.00  0.00           H
ATOM   2412  CG  GLU A 738      49.930  54.020  56.570  1.00  0.00           C
ATOM   2413  HG1 GLU A 738      50.170  54.150  55.480  1.00  0.00           H
ATOM   2414  HG2 GLU A 738      49.970  55.010  57.050  1.00  0.00           H
ATOM   2415  CD  GLU A 738      48.580  53.420  56.740  1.00  0.00           C
ATOM   2416  OE1 GLU A 738      48.350  52.190  56.430  1.00  0.00           O
ATOM   2417  OE2 GLU A 738      47.600  54.180  56.960  1.00  0.00           O
ATOM   2418  C   GLU A 738      53.260  53.200  58.380  1.00  0.00           C
ATOM   2419  O   GLU A 738      53.300  53.130  59.640  1.00  0.00           O
ATOM   2420  N   ALA A 739      54.190  52.580  57.670  1.00  0.00           N
ATOM   2421  HN  ALA A 739      54.330  52.700  56.680  1.00  0.00           H
ATOM   2422  CA  ALA A 739      55.230  51.760  58.220  1.00  0.00           C
ATOM   2423  HA  ALA A 739      54.820  50.950  58.790  1.00  0.00           H
ATOM   2424  CB  ALA A 739      55.980  51.100  57.020  1.00  0.00           C
ATOM   2425  HB1 ALA A 739      56.490  51.880  56.400  1.00  0.00           H
ATOM   2426  HB2 ALA A 739      55.320  50.580  56.300  1.00  0.00           H
ATOM   2427  HB3 ALA A 739      56.800  50.410  57.330  1.00  0.00           H
ATOM   2428  C   ALA A 739      56.200  52.530  59.180  1.00  0.00           C
ATOM   2429  O   ALA A 739      56.470  52.020  60.280  1.00  0.00           O
ATOM   2430  N   LEU A 740      56.530  53.760  58.790  1.00  0.00           N
ATOM   2431  HN  LEU A 740      56.070  54.080  57.960  1.00  0.00           H
ATOM   2432  CA  LEU A 740      57.410  54.630  59.460  1.00  0.00           C
ATOM   2433  HA  LEU A 740      58.280  54.050  59.710  1.00  0.00           H
ATOM   2434  CB  LEU A 740      57.680  55.910  58.660  1.00  0.00           C
ATOM   2435  HB1 LEU A 740      57.920  56.730  59.360  1.00  0.00           H
ATOM   2436  HB2 LEU A 740      56.860  56.240  57.990  1.00  0.00           H
ATOM   2437  CG  LEU A 740      59.070  55.720  57.980  1.00  0.00           C
ATOM   2438  HG  LEU A 740      59.150  54.780  57.400  1.00  0.00           H
ATOM   2439  CD1 LEU A 740      59.360  56.940  57.090  1.00  0.00           C
ATOM   2440 HD11 LEU A 740      59.400  57.850  57.710  1.00  0.00           H
ATOM   2441 HD12 LEU A 740      58.670  57.010  56.230  1.00  0.00           H
ATOM   2442 HD13 LEU A 740      60.410  56.790  56.750  1.00  0.00           H
ATOM   2443  CD2 LEU A 740      60.210  55.670  59.020  1.00  0.00           C
ATOM   2444 HD21 LEU A 740      61.190  55.420  58.560  1.00  0.00           H
ATOM   2445 HD22 LEU A 740      60.110  54.870  59.790  1.00  0.00           H
ATOM   2446 HD23 LEU A 740      60.400  56.630  59.540  1.00  0.00           H
ATOM   2447  C   LEU A 740      56.760  55.020  60.780  1.00  0.00           C
ATOM   2448  O   LEU A 740      57.410  54.870  61.850  1.00  0.00           O
ATOM   2449  N   GLU A 741      55.430  55.290  60.830  1.00  0.00           N
ATOM   2450  HN  GLU A 741      54.990  55.260  59.930  1.00  0.00           H
ATOM   2451  CA  GLU A 741      54.600  55.410  62.050  1.00  0.00           C
ATOM   2452  HA  GLU A 741      55.090  56.180  62.630  1.00  0.00           H
ATOM   2453  CB  GLU A 741      53.160  55.890  61.640  1.00  0.00           C
ATOM   2454  HB1 GLU A 741      52.570  55.950  62.580  1.00  0.00           H
ATOM   2455  HB2 GLU A 741      52.730  55.110  60.990  1.00  0.00           H
ATOM   2456  CG  GLU A 741      52.860  57.250  61.020  1.00  0.00           C
ATOM   2457  HG1 GLU A 741      52.640  57.090  59.940  1.00  0.00           H
ATOM   2458  HG2 GLU A 741      53.840  57.790  61.030  1.00  0.00           H
ATOM   2459  CD  GLU A 741      51.700  58.020  61.690  1.00  0.00           C
ATOM   2460  OE1 GLU A 741      50.520  57.720  61.400  1.00  0.00           O
ATOM   2461  OE2 GLU A 741      52.000  58.830  62.570  1.00  0.00           O
ATOM   2462  C   GLU A 741      54.550  54.160  62.910  1.00  0.00           C
ATOM   2463  O   GLU A 741      54.600  54.320  64.130  1.00  0.00           O
ATOM   2464  N   LYS A 742      54.510  52.930  62.320  1.00  0.00           N
ATOM   2465  HN  LYS A 742      54.520  52.880  61.320  1.00  0.00           H
ATOM   2466  CA  LYS A 742      54.640  51.740  63.030  1.00  0.00           C
ATOM   2467  HA  LYS A 742      54.020  51.940  63.890  1.00  0.00           H
ATOM   2468  CB  LYS A 742      54.090  50.550  62.250  1.00  0.00           C
ATOM   2469  HB1 LYS A 742      54.150  49.630  62.850  1.00  0.00           H
ATOM   2470  HB2 LYS A 742      54.680  50.350  61.330  1.00  0.00           H
ATOM   2471  CG  LYS A 742      52.630  50.690  61.890  1.00  0.00           C
ATOM   2472  HG1 LYS A 742      52.410  49.890  61.150  1.00  0.00           H
ATOM   2473  HG2 LYS A 742      52.370  51.620  61.330  1.00  0.00           H
ATOM   2474  CD  LYS A 742      51.520  50.840  62.960  1.00  0.00           C
ATOM   2475  HD1 LYS A 742      50.520  50.620  62.550  1.00  0.00           H
ATOM   2476  HD2 LYS A 742      51.580  51.810  63.490  1.00  0.00           H
ATOM   2477  CE  LYS A 742      51.720  49.880  64.130  1.00  0.00           C
ATOM   2478  HE1 LYS A 742      52.620  50.110  64.760  1.00  0.00           H
ATOM   2479  HE2 LYS A 742      51.740  48.950  63.530  1.00  0.00           H
ATOM   2480  NZ  LYS A 742      50.620  49.920  65.180  1.00  0.00           N
ATOM   2481  HZ1 LYS A 742      50.960  50.470  66.000  1.00  0.00           H
ATOM   2482  HZ2 LYS A 742      50.390  48.910  65.280  1.00  0.00           H
ATOM   2483  HZ3 LYS A 742      49.790  50.380  64.760  1.00  0.00           H
ATOM   2484  C   LYS A 742      55.970  51.520  63.630  1.00  0.00           C
ATOM   2485  O   LYS A 742      56.010  51.120  64.780  1.00  0.00           O
ATOM   2486  N   LEU A 743      57.080  51.980  63.010  1.00  0.00           N
ATOM   2487  HN  LEU A 743      57.020  52.400  62.110  1.00  0.00           H
ATOM   2488  CA  LEU A 743      58.380  52.010  63.590  1.00  0.00           C
ATOM   2489  HA  LEU A 743      58.510  51.020  64.010  1.00  0.00           H
ATOM   2490  CB  LEU A 743      59.480  52.330  62.540  1.00  0.00           C
ATOM   2491  HB1 LEU A 743      59.120  53.320  62.200  1.00  0.00           H
ATOM   2492  HB2 LEU A 743      59.390  51.530  61.770  1.00  0.00           H
ATOM   2493  CG  LEU A 743      60.930  52.500  63.050  1.00  0.00           C
ATOM   2494  HG  LEU A 743      60.870  53.360  63.740  1.00  0.00           H
ATOM   2495  CD1 LEU A 743      61.490  51.260  63.840  1.00  0.00           C
ATOM   2496 HD11 LEU A 743      61.250  51.250  64.920  1.00  0.00           H
ATOM   2497 HD12 LEU A 743      62.580  51.180  63.690  1.00  0.00           H
ATOM   2498 HD13 LEU A 743      61.120  50.380  63.280  1.00  0.00           H
ATOM   2499  CD2 LEU A 743      61.880  52.860  61.880  1.00  0.00           C
ATOM   2500 HD21 LEU A 743      62.090  52.020  61.180  1.00  0.00           H
ATOM   2501 HD22 LEU A 743      62.760  53.320  62.380  1.00  0.00           H
ATOM   2502 HD23 LEU A 743      61.320  53.650  61.340  1.00  0.00           H
ATOM   2503  C   LEU A 743      58.460  53.010  64.770  1.00  0.00           C
ATOM   2504  O   LEU A 743      58.980  52.600  65.800  1.00  0.00           O
ATOM   2505  N   PHE A 744      57.930  54.170  64.680  1.00  0.00           N
ATOM   2506  HN  PHE A 744      57.590  54.510  63.800  1.00  0.00           H
ATOM   2507  CA  PHE A 744      57.710  55.040  65.860  1.00  0.00           C
ATOM   2508  HA  PHE A 744      58.700  55.040  66.310  1.00  0.00           H
ATOM   2509  CB  PHE A 744      57.180  56.420  65.430  1.00  0.00           C
ATOM   2510  HB1 PHE A 744      57.200  57.100  66.300  1.00  0.00           H
ATOM   2511  HB2 PHE A 744      56.130  56.350  65.080  1.00  0.00           H
ATOM   2512  CG  PHE A 744      58.040  57.160  64.390  1.00  0.00           C
ATOM   2513  CD1 PHE A 744      57.340  57.740  63.290  1.00  0.00           C
ATOM   2514  HD1 PHE A 744      56.260  57.780  63.340  1.00  0.00           H
ATOM   2515  CE1 PHE A 744      58.050  58.190  62.160  1.00  0.00           C
ATOM   2516  HE1 PHE A 744      57.510  58.620  61.330  1.00  0.00           H
ATOM   2517  CZ  PHE A 744      59.490  58.170  62.200  1.00  0.00           C
ATOM   2518  HZ  PHE A 744      60.060  58.590  61.380  1.00  0.00           H
ATOM   2519  CD2 PHE A 744      59.470  57.160  64.340  1.00  0.00           C
ATOM   2520  HD2 PHE A 744      59.960  56.630  65.150  1.00  0.00           H
ATOM   2521  CE2 PHE A 744      60.150  57.750  63.310  1.00  0.00           C
ATOM   2522  HE2 PHE A 744      61.200  57.530  63.160  1.00  0.00           H
ATOM   2523  C   PHE A 744      56.810  54.390  66.880  1.00  0.00           C
ATOM   2524  O   PHE A 744      57.150  54.370  68.080  1.00  0.00           O
ATOM   2525  N   ASP A 745      55.760  53.730  66.530  1.00  0.00           N
ATOM   2526  HN  ASP A 745      55.340  53.910  65.650  1.00  0.00           H
ATOM   2527  CA  ASP A 745      54.960  52.950  67.460  1.00  0.00           C
ATOM   2528  HA  ASP A 745      54.610  53.670  68.190  1.00  0.00           H
ATOM   2529  CB  ASP A 745      53.730  52.360  66.740  1.00  0.00           C
ATOM   2530  HB1 ASP A 745      53.960  51.390  66.240  1.00  0.00           H
ATOM   2531  HB2 ASP A 745      53.340  53.130  66.030  1.00  0.00           H
ATOM   2532  CG  ASP A 745      52.440  52.140  67.540  1.00  0.00           C
ATOM   2533  OD1 ASP A 745      52.280  52.890  68.550  1.00  0.00           O
ATOM   2534  OD2 ASP A 745      51.560  51.360  67.130  1.00  0.00           O
ATOM   2535  C   ASP A 745      55.610  51.770  68.200  1.00  0.00           C
ATOM   2536  O   ASP A 745      55.500  51.660  69.430  1.00  0.00           O
ATOM   2537  N   LEU A 746      56.490  51.060  67.530  1.00  0.00           N
ATOM   2538  HN  LEU A 746      56.590  51.100  66.540  1.00  0.00           H
ATOM   2539  CA  LEU A 746      57.230  49.920  68.070  1.00  0.00           C
ATOM   2540  HA  LEU A 746      56.540  49.330  68.650  1.00  0.00           H
ATOM   2541  CB  LEU A 746      57.900  49.320  66.790  1.00  0.00           C
ATOM   2542  HB1 LEU A 746      58.630  50.050  66.390  1.00  0.00           H
ATOM   2543  HB2 LEU A 746      57.130  49.160  66.000  1.00  0.00           H
ATOM   2544  CG  LEU A 746      58.460  47.840  67.030  1.00  0.00           C
ATOM   2545  HG  LEU A 746      59.030  47.830  67.970  1.00  0.00           H
ATOM   2546  CD1 LEU A 746      57.210  46.890  67.170  1.00  0.00           C
ATOM   2547 HD11 LEU A 746      56.520  47.230  67.980  1.00  0.00           H
ATOM   2548 HD12 LEU A 746      57.590  45.860  67.310  1.00  0.00           H
ATOM   2549 HD13 LEU A 746      56.520  46.840  66.300  1.00  0.00           H
ATOM   2550  CD2 LEU A 746      59.410  47.500  65.930  1.00  0.00           C
ATOM   2551 HD21 LEU A 746      60.370  48.060  65.960  1.00  0.00           H
ATOM   2552 HD22 LEU A 746      59.040  47.610  64.890  1.00  0.00           H
ATOM   2553 HD23 LEU A 746      59.620  46.420  66.120  1.00  0.00           H
ATOM   2554  C   LEU A 746      58.300  50.380  69.110  1.00  0.00           C
ATOM   2555  O   LEU A 746      58.330  49.860  70.240  1.00  0.00           O
ATOM   2556  N   GLY A 747      59.080  51.440  68.820  1.00  0.00           N
ATOM   2557  HN  GLY A 747      58.880  51.980  68.000  1.00  0.00           H
ATOM   2558  CA  GLY A 747      59.910  52.140  69.830  1.00  0.00           C
ATOM   2559  HA1 GLY A 747      60.450  52.960  69.370  1.00  0.00           H
ATOM   2560  HA2 GLY A 747      60.460  51.410  70.410  1.00  0.00           H
ATOM   2561  C   GLY A 747      59.020  52.760  71.000  1.00  0.00           C
ATOM   2562  O   GLY A 747      59.320  52.610  72.160  1.00  0.00           O
ATOM   2563  N   GLU A 748      57.950  53.460  70.700  1.00  0.00           N
ATOM   2564  HN  GLU A 748      57.640  53.620  69.770  1.00  0.00           H
ATOM   2565  CA  GLU A 748      57.090  54.070  71.720  1.00  0.00           C
ATOM   2566  HA  GLU A 748      57.710  54.700  72.340  1.00  0.00           H
ATOM   2567  CB  GLU A 748      56.020  54.950  70.980  1.00  0.00           C
ATOM   2568  HB1 GLU A 748      55.730  54.540  70.000  1.00  0.00           H
ATOM   2569  HB2 GLU A 748      56.610  55.890  70.820  1.00  0.00           H
ATOM   2570  CG  GLU A 748      54.810  55.210  71.780  1.00  0.00           C
ATOM   2571  HG1 GLU A 748      55.110  55.560  72.790  1.00  0.00           H
ATOM   2572  HG2 GLU A 748      54.110  54.350  71.790  1.00  0.00           H
ATOM   2573  CD  GLU A 748      53.980  56.400  71.250  1.00  0.00           C
ATOM   2574  OE1 GLU A 748      54.510  57.520  71.380  1.00  0.00           O
ATOM   2575  OE2 GLU A 748      52.820  56.180  70.830  1.00  0.00           O
ATOM   2576  C   GLU A 748      56.450  53.090  72.680  1.00  0.00           C
ATOM   2577  O   GLU A 748      56.510  53.450  73.900  1.00  0.00           O
ATOM   2578  N   THR A 749      55.970  51.940  72.190  1.00  0.00           N
ATOM   2579  HN  THR A 749      55.920  51.850  71.190  1.00  0.00           H
ATOM   2580  CA  THR A 749      55.250  50.890  72.970  1.00  0.00           C
ATOM   2581  HA  THR A 749      54.300  51.200  73.390  1.00  0.00           H
ATOM   2582  CB  THR A 749      54.830  49.720  72.100  1.00  0.00           C
ATOM   2583  HB  THR A 749      55.620  49.550  71.330  1.00  0.00           H
ATOM   2584  OG1 THR A 749      53.810  50.070  71.180  1.00  0.00           O
ATOM   2585  HG1 THR A 749      54.250  50.810  70.760  1.00  0.00           H
ATOM   2586  CG2 THR A 749      54.390  48.520  72.860  1.00  0.00           C
ATOM   2587 HG21 THR A 749      55.240  47.970  73.310  1.00  0.00           H
ATOM   2588 HG22 THR A 749      53.970  47.800  72.120  1.00  0.00           H
ATOM   2589 HG23 THR A 749      53.670  48.690  73.690  1.00  0.00           H
ATOM   2590  C   THR A 749      56.200  50.360  73.980  1.00  0.00           C
ATOM   2591  O   THR A 749      55.740  50.260  75.060  1.00  0.00           O
ATOM   2592  N   TYR A 750      57.530  50.140  73.760  1.00  0.00           N
ATOM   2593  HN  TYR A 750      57.940  50.320  72.860  1.00  0.00           H
ATOM   2594  CA  TYR A 750      58.510  49.800  74.750  1.00  0.00           C
ATOM   2595  HA  TYR A 750      57.970  49.200  75.470  1.00  0.00           H
ATOM   2596  CB  TYR A 750      59.610  48.860  74.200  1.00  0.00           C
ATOM   2597  HB1 TYR A 750      60.520  48.880  74.830  1.00  0.00           H
ATOM   2598  HB2 TYR A 750      59.960  49.140  73.180  1.00  0.00           H
ATOM   2599  CG  TYR A 750      59.090  47.420  74.090  1.00  0.00           C
ATOM   2600  CD1 TYR A 750      58.370  47.010  72.950  1.00  0.00           C
ATOM   2601  HD1 TYR A 750      58.100  47.710  72.170  1.00  0.00           H
ATOM   2602  CE1 TYR A 750      57.920  45.690  72.730  1.00  0.00           C
ATOM   2603  HE1 TYR A 750      57.350  45.470  71.840  1.00  0.00           H
ATOM   2604  CZ  TYR A 750      57.980  44.750  73.730  1.00  0.00           C
ATOM   2605  OH  TYR A 750      57.370  43.460  73.620  1.00  0.00           O
ATOM   2606  HH  TYR A 750      57.330  43.150  74.530  1.00  0.00           H
ATOM   2607  CD2 TYR A 750      59.260  46.420  75.050  1.00  0.00           C
ATOM   2608  HD2 TYR A 750      59.780  46.580  75.990  1.00  0.00           H
ATOM   2609  CE2 TYR A 750      58.800  45.090  74.870  1.00  0.00           C
ATOM   2610  HE2 TYR A 750      58.840  44.330  75.640  1.00  0.00           H
ATOM   2611  C   TYR A 750      59.210  51.020  75.390  1.00  0.00           C
ATOM   2612  O   TYR A 750      60.210  50.870  76.070  1.00  0.00           O
ATOM   2613  N   ALA A 751      58.700  52.240  75.090  1.00  0.00           N
ATOM   2614  HN  ALA A 751      57.960  52.410  74.450  1.00  0.00           H
ATOM   2615  CA  ALA A 751      58.930  53.420  75.910  1.00  0.00           C
ATOM   2616  HA  ALA A 751      58.130  54.030  75.500  1.00  0.00           H
ATOM   2617  CB  ALA A 751      58.800  53.240  77.470  1.00  0.00           C
ATOM   2618  HB1 ALA A 751      58.760  54.190  78.060  1.00  0.00           H
ATOM   2619  HB2 ALA A 751      59.550  52.580  77.950  1.00  0.00           H
ATOM   2620  HB3 ALA A 751      57.770  52.830  77.510  1.00  0.00           H
ATOM   2621  C   ALA A 751      60.200  54.120  75.670  1.00  0.00           C
ATOM   2622  O   ALA A 751      60.780  54.790  76.450  1.00  0.00           O
ATOM   2623  N   PHE A 752      60.740  53.870  74.420  1.00  0.00           N
ATOM   2624  HN  PHE A 752      60.260  53.310  73.760  1.00  0.00           H
ATOM   2625  CA  PHE A 752      62.160  54.130  74.120  1.00  0.00           C
ATOM   2626  HA  PHE A 752      62.530  54.830  74.850  1.00  0.00           H
ATOM   2627  CB  PHE A 752      62.400  54.820  72.740  1.00  0.00           C
ATOM   2628  HB1 PHE A 752      61.990  54.350  71.830  1.00  0.00           H
ATOM   2629  HB2 PHE A 752      63.500  54.910  72.790  1.00  0.00           H
ATOM   2630  CG  PHE A 752      61.820  56.210  72.760  1.00  0.00           C
ATOM   2631  CD1 PHE A 752      62.680  57.350  72.830  1.00  0.00           C
ATOM   2632  HD1 PHE A 752      63.720  57.060  72.860  1.00  0.00           H
ATOM   2633  CE1 PHE A 752      62.220  58.690  72.760  1.00  0.00           C
ATOM   2634  HE1 PHE A 752      62.970  59.460  72.870  1.00  0.00           H
ATOM   2635  CZ  PHE A 752      60.870  58.880  72.560  1.00  0.00           C
ATOM   2636  HZ  PHE A 752      60.620  59.920  72.420  1.00  0.00           H
ATOM   2637  CD2 PHE A 752      60.510  56.430  72.420  1.00  0.00           C
ATOM   2638  HD2 PHE A 752      59.840  55.650  72.110  1.00  0.00           H
ATOM   2639  CE2 PHE A 752      60.030  57.780  72.340  1.00  0.00           C
ATOM   2640  HE2 PHE A 752      58.990  58.040  72.240  1.00  0.00           H
ATOM   2641  C   PHE A 752      63.070  52.960  74.450  1.00  0.00           C
ATOM   2642  O   PHE A 752      64.030  53.210  75.210  1.00  0.00           O
ATOM   2643  N   PRO A 822      62.970  51.700  73.890  1.00  0.00           N
ATOM   2644  CD  PRO A 822      62.200  51.300  72.700  1.00  0.00           C
ATOM   2645  HD1 PRO A 822      62.060  52.120  71.960  1.00  0.00           H
ATOM   2646  HD2 PRO A 822      61.220  51.030  73.160  1.00  0.00           H
ATOM   2647  CA  PRO A 822      63.910  50.640  74.250  1.00  0.00           C
ATOM   2648  HA  PRO A 822      63.990  50.610  75.330  1.00  0.00           H
ATOM   2649  CB  PRO A 822      63.410  49.450  73.480  1.00  0.00           C
ATOM   2650  HB1 PRO A 822      62.610  48.980  74.070  1.00  0.00           H
ATOM   2651  HB2 PRO A 822      64.140  48.640  73.230  1.00  0.00           H
ATOM   2652  CG  PRO A 822      62.810  50.010  72.190  1.00  0.00           C
ATOM   2653  HG1 PRO A 822      63.640  50.120  71.470  1.00  0.00           H
ATOM   2654  HG2 PRO A 822      62.030  49.430  71.650  1.00  0.00           H
ATOM   2655  C   PRO A 822      65.320  50.920  73.790  1.00  0.00           C
ATOM   2656  O   PRO A 822      65.540  51.770  72.970  1.00  0.00           O
ATOM   2657  N   ASP A 823      66.350  50.210  74.410  1.00  0.00           N
ATOM   2658  HN  ASP A 823      66.080  49.630  75.160  1.00  0.00           H
ATOM   2659  CA  ASP A 823      67.720  50.450  74.160  1.00  0.00           C
ATOM   2660  HA  ASP A 823      67.820  51.500  74.350  1.00  0.00           H
ATOM   2661  CB  ASP A 823      68.510  49.650  75.210  1.00  0.00           C
ATOM   2662  HB1 ASP A 823      69.550  49.610  74.840  1.00  0.00           H
ATOM   2663  HB2 ASP A 823      68.070  48.630  75.300  1.00  0.00           H
ATOM   2664  CG  ASP A 823      68.580  50.420  76.490  1.00  0.00           C
ATOM   2665  OD1 ASP A 823      68.810  51.640  76.440  1.00  0.00           O
ATOM   2666  OD2 ASP A 823      68.490  49.790  77.630  1.00  0.00           O
ATOM   2667  C   ASP A 823      68.080  50.040  72.700  1.00  0.00           C
ATOM   2668  O   ASP A 823      68.980  50.680  72.140  1.00  0.00           O
ATOM   2669  N   VAL A 824      67.410  49.070  72.080  1.00  0.00           N
ATOM   2670  HN  VAL A 824      66.620  48.680  72.540  1.00  0.00           H
ATOM   2671  CA  VAL A 824      67.690  48.490  70.780  1.00  0.00           C
ATOM   2672  HA  VAL A 824      68.760  48.470  70.580  1.00  0.00           H
ATOM   2673  CB  VAL A 824      67.100  47.050  70.680  1.00  0.00           C
ATOM   2674  HB  VAL A 824      67.270  46.620  69.670  1.00  0.00           H
ATOM   2675  CG1 VAL A 824      67.920  46.150  71.670  1.00  0.00           C
ATOM   2676 HG11 VAL A 824      67.580  45.100  71.610  1.00  0.00           H
ATOM   2677 HG12 VAL A 824      67.680  46.410  72.720  1.00  0.00           H
ATOM   2678 HG13 VAL A 824      68.990  46.350  71.450  1.00  0.00           H
ATOM   2679  CG2 VAL A 824      65.600  46.920  71.010  1.00  0.00           C
ATOM   2680 HG21 VAL A 824      65.450  47.510  71.930  1.00  0.00           H
ATOM   2681 HG22 VAL A 824      65.150  45.910  71.110  1.00  0.00           H
ATOM   2682 HG23 VAL A 824      65.020  47.440  70.220  1.00  0.00           H
ATOM   2683  C   VAL A 824      67.140  49.280  69.700  1.00  0.00           C
ATOM   2684  O   VAL A 824      67.000  48.810  68.510  1.00  0.00           O
ATOM   2685  N   LEU A 825      66.770  50.530  70.000  1.00  0.00           N
ATOM   2686  HN  LEU A 825      67.060  50.960  70.850  1.00  0.00           H
ATOM   2687  CA  LEU A 825      66.110  51.410  69.050  1.00  0.00           C
ATOM   2688  HA  LEU A 825      65.430  50.700  68.630  1.00  0.00           H
ATOM   2689  CB  LEU A 825      65.320  52.550  69.830  1.00  0.00           C
ATOM   2690  HB1 LEU A 825      66.190  52.990  70.380  1.00  0.00           H
ATOM   2691  HB2 LEU A 825      64.660  52.120  70.620  1.00  0.00           H
ATOM   2692  CG  LEU A 825      64.450  53.530  69.040  1.00  0.00           C
ATOM   2693  HG  LEU A 825      63.930  54.190  69.780  1.00  0.00           H
ATOM   2694  CD1 LEU A 825      65.260  54.590  68.210  1.00  0.00           C
ATOM   2695 HD11 LEU A 825      66.030  55.050  68.850  1.00  0.00           H
ATOM   2696 HD12 LEU A 825      64.580  55.340  67.750  1.00  0.00           H
ATOM   2697 HD13 LEU A 825      65.860  54.080  67.430  1.00  0.00           H
ATOM   2698  CD2 LEU A 825      63.580  52.840  68.040  1.00  0.00           C
ATOM   2699 HD21 LEU A 825      64.200  52.520  67.200  1.00  0.00           H
ATOM   2700 HD22 LEU A 825      62.790  53.470  67.570  1.00  0.00           H
ATOM   2701 HD23 LEU A 825      63.030  51.990  68.510  1.00  0.00           H
ATOM   2702  C   LEU A 825      66.980  51.850  67.880  1.00  0.00           C
ATOM   2703  O   LEU A 825      66.500  51.690  66.680  1.00  0.00           O
ATOM   2704  N   PHE A 826      68.260  52.210  68.100  1.00  0.00           N
ATOM   2705  HN  PHE A 826      68.540  52.260  69.060  1.00  0.00           H
ATOM   2706  CA  PHE A 826      69.260  52.460  67.100  1.00  0.00           C
ATOM   2707  HA  PHE A 826      68.880  53.230  66.450  1.00  0.00           H
ATOM   2708  CB  PHE A 826      70.620  53.010  67.750  1.00  0.00           C
ATOM   2709  HB1 PHE A 826      70.950  52.120  68.330  1.00  0.00           H
ATOM   2710  HB2 PHE A 826      70.480  53.910  68.390  1.00  0.00           H
ATOM   2711  CG  PHE A 826      71.720  53.240  66.760  1.00  0.00           C
ATOM   2712  CD1 PHE A 826      71.470  53.930  65.480  1.00  0.00           C
ATOM   2713  HD1 PHE A 826      70.430  54.110  65.240  1.00  0.00           H
ATOM   2714  CE1 PHE A 826      72.570  54.130  64.640  1.00  0.00           C
ATOM   2715  HE1 PHE A 826      72.430  54.360  63.590  1.00  0.00           H
ATOM   2716  CZ  PHE A 826      73.880  53.710  65.020  1.00  0.00           C
ATOM   2717  HZ  PHE A 826      74.640  53.900  64.270  1.00  0.00           H
ATOM   2718  CD2 PHE A 826      73.070  53.030  67.160  1.00  0.00           C
ATOM   2719  HD2 PHE A 826      73.240  52.640  68.150  1.00  0.00           H
ATOM   2720  CE2 PHE A 826      74.170  53.210  66.320  1.00  0.00           C
ATOM   2721  HE2 PHE A 826      75.130  52.870  66.670  1.00  0.00           H
ATOM   2722  C   PHE A 826      69.530  51.260  66.250  1.00  0.00           C
ATOM   2723  O   PHE A 826      69.600  51.360  65.080  1.00  0.00           O
ATOM   2724  N   TRP A 827      69.450  50.070  66.900  1.00  0.00           N
ATOM   2725  HN  TRP A 827      69.340  50.000  67.880  1.00  0.00           H
ATOM   2726  CA  TRP A 827      69.630  48.740  66.270  1.00  0.00           C
ATOM   2727  HA  TRP A 827      70.460  48.810  65.580  1.00  0.00           H
ATOM   2728  CB  TRP A 827      69.940  47.650  67.360  1.00  0.00           C
ATOM   2729  HB1 TRP A 827      69.170  47.800  68.140  1.00  0.00           H
ATOM   2730  HB2 TRP A 827      70.990  47.810  67.700  1.00  0.00           H
ATOM   2731  CG  TRP A 827      69.940  46.230  66.890  1.00  0.00           C
ATOM   2732  CD1 TRP A 827      69.100  45.240  67.290  1.00  0.00           C
ATOM   2733  HD1 TRP A 827      68.570  45.360  68.220  1.00  0.00           H
ATOM   2734  NE1 TRP A 827      69.290  44.070  66.580  1.00  0.00           N
ATOM   2735  HE1 TRP A 827      68.860  43.210  66.730  1.00  0.00           H
ATOM   2736  CE2 TRP A 827      70.330  44.330  65.680  1.00  0.00           C
ATOM   2737  CD2 TRP A 827      70.800  45.650  65.880  1.00  0.00           C
ATOM   2738  CE3 TRP A 827      71.840  46.190  65.020  1.00  0.00           C
ATOM   2739  HE3 TRP A 827      72.190  47.200  65.160  1.00  0.00           H
ATOM   2740  CZ3 TRP A 827      72.360  45.290  64.100  1.00  0.00           C
ATOM   2741  HZ3 TRP A 827      73.150  45.660  63.450  1.00  0.00           H
ATOM   2742  CZ2 TRP A 827      70.890  43.560  64.780  1.00  0.00           C
ATOM   2743  HZ2 TRP A 827      70.470  42.560  64.760  1.00  0.00           H
ATOM   2744  CH2 TRP A 827      71.870  43.970  63.970  1.00  0.00           C
ATOM   2745  HH2 TRP A 827      72.190  43.280  63.210  1.00  0.00           H
ATOM   2746  C   TRP A 827      68.520  48.340  65.290  1.00  0.00           C
ATOM   2747  O   TRP A 827      68.830  47.900  64.140  1.00  0.00           O
ATOM   2748  N   CYS A 828      67.280  48.470  65.700  1.00  0.00           N
ATOM   2749  HN  CYS A 828      67.290  49.060  66.500  1.00  0.00           H
ATOM   2750  CA  CYS A 828      66.060  48.390  64.890  1.00  0.00           C
ATOM   2751  HA  CYS A 828      65.970  47.410  64.430  1.00  0.00           H
ATOM   2752  CB  CYS A 828      64.850  48.610  65.780  1.00  0.00           C
ATOM   2753  HB1 CYS A 828      63.990  48.700  65.090  1.00  0.00           H
ATOM   2754  HB2 CYS A 828      64.900  49.630  66.220  1.00  0.00           H
ATOM   2755  SG  CYS A 828      64.570  47.410  67.160  1.00  0.00           S
ATOM   2756  HG1 CYS A 828      65.480  47.910  67.980  1.00  0.00           H
ATOM   2757  C   CYS A 828      65.990  49.260  63.650  1.00  0.00           C
ATOM   2758  O   CYS A 828      65.350  48.900  62.710  1.00  0.00           O
ATOM   2759  N   VAL A 829      66.600  50.460  63.690  1.00  0.00           N
ATOM   2760  HN  VAL A 829      66.990  50.860  64.520  1.00  0.00           H
ATOM   2761  CA  VAL A 829      66.580  51.370  62.620  1.00  0.00           C
ATOM   2762  HA  VAL A 829      65.550  51.400  62.310  1.00  0.00           H
ATOM   2763  CB  VAL A 829      67.060  52.790  62.980  1.00  0.00           C
ATOM   2764  HB  VAL A 829      68.080  52.700  63.410  1.00  0.00           H
ATOM   2765  CG1 VAL A 829      66.960  53.750  61.800  1.00  0.00           C
ATOM   2766 HG11 VAL A 829      65.980  53.710  61.290  1.00  0.00           H
ATOM   2767 HG12 VAL A 829      67.770  53.530  61.070  1.00  0.00           H
ATOM   2768 HG13 VAL A 829      66.920  54.790  62.200  1.00  0.00           H
ATOM   2769  CG2 VAL A 829      65.910  53.330  63.900  1.00  0.00           C
ATOM   2770 HG21 VAL A 829      64.990  53.430  63.280  1.00  0.00           H
ATOM   2771 HG22 VAL A 829      66.110  54.350  64.270  1.00  0.00           H
ATOM   2772 HG23 VAL A 829      65.670  52.650  64.750  1.00  0.00           H
ATOM   2773  C   VAL A 829      67.390  50.860  61.470  1.00  0.00           C
ATOM   2774  O   VAL A 829      67.090  50.910  60.260  1.00  0.00           O
ATOM   2775  N   ILE A 830      68.590  50.370  61.810  1.00  0.00           N
ATOM   2776  HN  ILE A 830      68.880  50.410  62.760  1.00  0.00           H
ATOM   2777  CA  ILE A 830      69.520  49.800  60.880  1.00  0.00           C
ATOM   2778  HA  ILE A 830      69.550  50.530  60.090  1.00  0.00           H
ATOM   2779  CB  ILE A 830      70.910  49.600  61.510  1.00  0.00           C
ATOM   2780  HB  ILE A 830      70.750  48.900  62.360  1.00  0.00           H
ATOM   2781  CG2 ILE A 830      71.960  48.930  60.550  1.00  0.00           C
ATOM   2782 HG21 ILE A 830      72.000  49.520  59.610  1.00  0.00           H
ATOM   2783 HG22 ILE A 830      71.830  47.850  60.310  1.00  0.00           H
ATOM   2784 HG23 ILE A 830      72.960  49.010  61.060  1.00  0.00           H
ATOM   2785  CG1 ILE A 830      71.440  50.930  62.120  1.00  0.00           C
ATOM   2786 HG11 ILE A 830      72.470  50.740  62.470  1.00  0.00           H
ATOM   2787 HG12 ILE A 830      70.730  51.210  62.930  1.00  0.00           H
ATOM   2788  CD  ILE A 830      71.420  52.170  61.230  1.00  0.00           C
ATOM   2789  HD1 ILE A 830      70.390  52.290  60.820  1.00  0.00           H
ATOM   2790  HD2 ILE A 830      71.950  52.000  60.270  1.00  0.00           H
ATOM   2791  HD3 ILE A 830      71.880  53.030  61.760  1.00  0.00           H
ATOM   2792  C   ILE A 830      69.080  48.530  60.210  1.00  0.00           C
ATOM   2793  O   ILE A 830      69.100  48.360  59.010  1.00  0.00           O
ATOM   2794  N   LEU A 831      68.500  47.600  61.010  1.00  0.00           N
ATOM   2795  HN  LEU A 831      68.590  47.710  61.990  1.00  0.00           H
ATOM   2796  CA  LEU A 831      67.800  46.470  60.450  1.00  0.00           C
ATOM   2797  HA  LEU A 831      68.480  45.840  59.890  1.00  0.00           H
ATOM   2798  CB  LEU A 831      67.060  45.530  61.430  1.00  0.00           C
ATOM   2799  HB1 LEU A 831      66.520  44.770  60.850  1.00  0.00           H
ATOM   2800  HB2 LEU A 831      66.330  46.060  62.090  1.00  0.00           H
ATOM   2801  CG  LEU A 831      68.080  44.750  62.320  1.00  0.00           C
ATOM   2802  HG  LEU A 831      68.750  45.380  62.940  1.00  0.00           H
ATOM   2803  CD1 LEU A 831      67.290  43.890  63.360  1.00  0.00           C
ATOM   2804 HD11 LEU A 831      67.930  43.140  63.870  1.00  0.00           H
ATOM   2805 HD12 LEU A 831      66.470  43.300  62.900  1.00  0.00           H
ATOM   2806 HD13 LEU A 831      66.820  44.500  64.150  1.00  0.00           H
ATOM   2807  CD2 LEU A 831      68.830  43.750  61.490  1.00  0.00           C
ATOM   2808 HD21 LEU A 831      69.650  44.270  60.940  1.00  0.00           H
ATOM   2809 HD22 LEU A 831      68.150  43.270  60.760  1.00  0.00           H
ATOM   2810 HD23 LEU A 831      69.410  43.000  62.060  1.00  0.00           H
ATOM   2811  C   LEU A 831      66.620  46.870  59.440  1.00  0.00           C
ATOM   2812  O   LEU A 831      66.510  46.250  58.350  1.00  0.00           O
ATOM   2813  N   PHE A 832      65.810  47.920  59.740  1.00  0.00           N
ATOM   2814  HN  PHE A 832      65.910  48.360  60.630  1.00  0.00           H
ATOM   2815  CA  PHE A 832      64.790  48.570  58.870  1.00  0.00           C
ATOM   2816  HA  PHE A 832      64.140  47.760  58.590  1.00  0.00           H
ATOM   2817  CB  PHE A 832      64.040  49.550  59.760  1.00  0.00           C
ATOM   2818  HB1 PHE A 832      64.780  50.150  60.340  1.00  0.00           H
ATOM   2819  HB2 PHE A 832      63.510  49.030  60.580  1.00  0.00           H
ATOM   2820  CG  PHE A 832      63.140  50.520  59.070  1.00  0.00           C
ATOM   2821  CD1 PHE A 832      61.770  50.180  58.800  1.00  0.00           C
ATOM   2822  HD1 PHE A 832      61.450  49.170  59.000  1.00  0.00           H
ATOM   2823  CE1 PHE A 832      60.880  51.100  58.230  1.00  0.00           C
ATOM   2824  HE1 PHE A 832      59.860  50.800  58.040  1.00  0.00           H
ATOM   2825  CZ  PHE A 832      61.320  52.330  57.860  1.00  0.00           C
ATOM   2826  HZ  PHE A 832      60.550  52.950  57.420  1.00  0.00           H
ATOM   2827  CD2 PHE A 832      63.520  51.830  58.790  1.00  0.00           C
ATOM   2828  HD2 PHE A 832      64.540  52.160  58.960  1.00  0.00           H
ATOM   2829  CE2 PHE A 832      62.650  52.780  58.160  1.00  0.00           C
ATOM   2830  HE2 PHE A 832      62.850  53.820  57.960  1.00  0.00           H
ATOM   2831  C   PHE A 832      65.270  49.080  57.550  1.00  0.00           C
ATOM   2832  O   PHE A 832      64.730  48.650  56.560  1.00  0.00           O
ATOM   2833  N   PHE A 833      66.420  49.840  57.470  1.00  0.00           N
ATOM   2834  HN  PHE A 833      66.920  50.070  58.300  1.00  0.00           H
ATOM   2835  CA  PHE A 833      67.050  50.130  56.200  1.00  0.00           C
ATOM   2836  HA  PHE A 833      66.280  50.270  55.460  1.00  0.00           H
ATOM   2837  CB  PHE A 833      67.770  51.530  56.250  1.00  0.00           C
ATOM   2838  HB1 PHE A 833      68.250  51.780  55.280  1.00  0.00           H
ATOM   2839  HB2 PHE A 833      68.650  51.660  56.900  1.00  0.00           H
ATOM   2840  CG  PHE A 833      66.740  52.620  56.390  1.00  0.00           C
ATOM   2841  CD1 PHE A 833      66.820  53.550  57.450  1.00  0.00           C
ATOM   2842  HD1 PHE A 833      67.540  53.300  58.210  1.00  0.00           H
ATOM   2843  CE1 PHE A 833      65.940  54.640  57.510  1.00  0.00           C
ATOM   2844  HE1 PHE A 833      66.100  55.400  58.260  1.00  0.00           H
ATOM   2845  CZ  PHE A 833      65.030  54.910  56.520  1.00  0.00           C
ATOM   2846  HZ  PHE A 833      64.410  55.790  56.500  1.00  0.00           H
ATOM   2847  CD2 PHE A 833      65.690  52.890  55.440  1.00  0.00           C
ATOM   2848  HD2 PHE A 833      65.510  52.160  54.670  1.00  0.00           H
ATOM   2849  CE2 PHE A 833      64.780  54.000  55.520  1.00  0.00           C
ATOM   2850  HE2 PHE A 833      63.990  54.110  54.790  1.00  0.00           H
ATOM   2851  C   PHE A 833      67.890  48.940  55.570  1.00  0.00           C
ATOM   2852  O   PHE A 833      67.850  48.770  54.350  1.00  0.00           O
ATOM   2853  N   THR A 834      68.520  48.050  56.310  1.00  0.00           N
ATOM   2854  HN  THR A 834      68.570  48.230  57.290  1.00  0.00           H
ATOM   2855  CA  THR A 834      69.260  46.870  55.880  1.00  0.00           C
ATOM   2856  HA  THR A 834      70.090  47.170  55.250  1.00  0.00           H
ATOM   2857  CB  THR A 834      70.060  46.040  56.880  1.00  0.00           C
ATOM   2858  HB  THR A 834      69.350  45.510  57.560  1.00  0.00           H
ATOM   2859  OG1 THR A 834      70.880  46.900  57.750  1.00  0.00           O
ATOM   2860  HG1 THR A 834      70.290  47.430  58.300  1.00  0.00           H
ATOM   2861  CG2 THR A 834      70.980  44.910  56.300  1.00  0.00           C
ATOM   2862 HG21 THR A 834      71.830  45.320  55.740  1.00  0.00           H
ATOM   2863 HG22 THR A 834      70.600  44.090  55.650  1.00  0.00           H
ATOM   2864 HG23 THR A 834      71.550  44.510  57.150  1.00  0.00           H
ATOM   2865  C   THR A 834      68.410  45.960  55.110  1.00  0.00           C
ATOM   2866  O   THR A 834      68.720  45.550  54.000  1.00  0.00           O
ATOM   2867  N   THR A 835      67.200  45.800  55.690  1.00  0.00           N
ATOM   2868  HN  THR A 835      66.990  46.220  56.570  1.00  0.00           H
ATOM   2869  CA  THR A 835      66.140  44.960  55.030  1.00  0.00           C
ATOM   2870  HA  THR A 835      66.560  43.990  54.850  1.00  0.00           H
ATOM   2871  CB  THR A 835      64.870  44.970  55.840  1.00  0.00           C
ATOM   2872  HB  THR A 835      64.540  46.010  56.050  1.00  0.00           H
ATOM   2873  OG1 THR A 835      65.200  44.320  57.030  1.00  0.00           O
ATOM   2874  HG1 THR A 835      65.450  45.020  57.640  1.00  0.00           H
ATOM   2875  CG2 THR A 835      63.740  44.180  55.120  1.00  0.00           C
ATOM   2876 HG21 THR A 835      63.370  44.750  54.250  1.00  0.00           H
ATOM   2877 HG22 THR A 835      62.930  44.000  55.860  1.00  0.00           H
ATOM   2878 HG23 THR A 835      64.080  43.200  54.720  1.00  0.00           H
ATOM   2879  C   THR A 835      65.710  45.440  53.580  1.00  0.00           C
ATOM   2880  O   THR A 835      65.490  44.590  52.730  1.00  0.00           O
ATOM   2881  N   PHE A 836      65.470  46.690  53.360  1.00  0.00           N
ATOM   2882  HN  PHE A 836      65.530  47.350  54.110  1.00  0.00           H
ATOM   2883  CA  PHE A 836      65.340  47.230  52.020  1.00  0.00           C
ATOM   2884  HA  PHE A 836      64.560  46.680  51.510  1.00  0.00           H
ATOM   2885  CB  PHE A 836      64.890  48.750  52.110  1.00  0.00           C
ATOM   2886  HB1 PHE A 836      65.730  49.270  52.600  1.00  0.00           H
ATOM   2887  HB2 PHE A 836      63.940  48.970  52.650  1.00  0.00           H
ATOM   2888  CG  PHE A 836      64.730  49.340  50.690  1.00  0.00           C
ATOM   2889  CD1 PHE A 836      63.480  49.350  50.100  1.00  0.00           C
ATOM   2890  HD1 PHE A 836      62.700  48.840  50.630  1.00  0.00           H
ATOM   2891  CE1 PHE A 836      63.290  49.930  48.840  1.00  0.00           C
ATOM   2892  HE1 PHE A 836      62.310  49.670  48.440  1.00  0.00           H
ATOM   2893  CZ  PHE A 836      64.280  50.580  48.160  1.00  0.00           C
ATOM   2894  HZ  PHE A 836      64.210  51.070  47.190  1.00  0.00           H
ATOM   2895  CD2 PHE A 836      65.780  49.970  50.010  1.00  0.00           C
ATOM   2896  HD2 PHE A 836      66.820  50.000  50.320  1.00  0.00           H
ATOM   2897  CE2 PHE A 836      65.590  50.550  48.730  1.00  0.00           C
ATOM   2898  HE2 PHE A 836      66.460  50.910  48.200  1.00  0.00           H
ATOM   2899  C   PHE A 836      66.620  47.090  51.060  1.00  0.00           C
ATOM   2900  O   PHE A 836      66.470  46.620  49.930  1.00  0.00           O
ATOM   2901  N   PHE A 837      67.860  47.340  51.520  1.00  0.00           N
ATOM   2902  HN  PHE A 837      67.990  47.730  52.440  1.00  0.00           H
ATOM   2903  CA  PHE A 837      69.110  47.040  50.830  1.00  0.00           C
ATOM   2904  HA  PHE A 837      69.070  47.520  49.860  1.00  0.00           H
ATOM   2905  CB  PHE A 837      70.250  47.640  51.710  1.00  0.00           C
ATOM   2906  HB1 PHE A 837      70.180  47.210  52.730  1.00  0.00           H
ATOM   2907  HB2 PHE A 837      70.110  48.740  51.820  1.00  0.00           H
ATOM   2908  CG  PHE A 837      71.630  47.260  51.240  1.00  0.00           C
ATOM   2909  CD1 PHE A 837      72.260  48.140  50.330  1.00  0.00           C
ATOM   2910  HD1 PHE A 837      71.840  49.130  50.210  1.00  0.00           H
ATOM   2911  CE1 PHE A 837      73.560  47.860  49.900  1.00  0.00           C
ATOM   2912  HE1 PHE A 837      74.130  48.520  49.270  1.00  0.00           H
ATOM   2913  CZ  PHE A 837      74.140  46.600  50.210  1.00  0.00           C
ATOM   2914  HZ  PHE A 837      74.990  46.250  49.630  1.00  0.00           H
ATOM   2915  CD2 PHE A 837      72.230  46.050  51.550  1.00  0.00           C
ATOM   2916  HD2 PHE A 837      71.760  45.480  52.330  1.00  0.00           H
ATOM   2917  CE2 PHE A 837      73.490  45.740  51.070  1.00  0.00           C
ATOM   2918  HE2 PHE A 837      73.960  44.850  51.440  1.00  0.00           H
ATOM   2919  C   PHE A 837      69.300  45.570  50.480  1.00  0.00           C
ATOM   2920  O   PHE A 837      69.610  45.260  49.320  1.00  0.00           O
ATOM   2921  N   LEU A 838      69.120  44.630  51.450  1.00  0.00           N
ATOM   2922  HN  LEU A 838      68.880  44.890  52.380  1.00  0.00           H
ATOM   2923  CA  LEU A 838      69.310  43.230  51.280  1.00  0.00           C
ATOM   2924  HA  LEU A 838      70.260  43.080  50.790  1.00  0.00           H
ATOM   2925  CB  LEU A 838      69.340  42.660  52.700  1.00  0.00           C
ATOM   2926  HB1 LEU A 838      68.490  43.150  53.230  1.00  0.00           H
ATOM   2927  HB2 LEU A 838      70.270  42.980  53.210  1.00  0.00           H
ATOM   2928  CG  LEU A 838      69.300  41.080  52.760  1.00  0.00           C
ATOM   2929  HG  LEU A 838      68.460  40.590  52.240  1.00  0.00           H
ATOM   2930  CD1 LEU A 838      70.560  40.560  51.980  1.00  0.00           C
ATOM   2931 HD11 LEU A 838      70.460  39.460  51.880  1.00  0.00           H
ATOM   2932 HD12 LEU A 838      71.500  40.760  52.530  1.00  0.00           H
ATOM   2933 HD13 LEU A 838      70.630  41.010  50.960  1.00  0.00           H
ATOM   2934  CD2 LEU A 838      69.290  40.560  54.180  1.00  0.00           C
ATOM   2935 HD21 LEU A 838      69.860  41.290  54.790  1.00  0.00           H
ATOM   2936 HD22 LEU A 838      69.720  39.540  54.270  1.00  0.00           H
ATOM   2937 HD23 LEU A 838      68.260  40.570  54.570  1.00  0.00           H
ATOM   2938  C   LEU A 838      68.440  42.540  50.270  1.00  0.00           C
ATOM   2939  O   LEU A 838      68.830  41.820  49.360  1.00  0.00           O
ATOM   2940  N   SER A 839      67.120  42.790  50.370  1.00  0.00           N
ATOM   2941  HN  SER A 839      66.830  43.440  51.060  1.00  0.00           H
ATOM   2942  CA  SER A 839      66.080  42.300  49.450  1.00  0.00           C
ATOM   2943  HA  SER A 839      66.250  41.230  49.500  1.00  0.00           H
ATOM   2944  CB  SER A 839      64.630  42.710  49.940  1.00  0.00           C
ATOM   2945  HB1 SER A 839      64.330  42.120  50.830  1.00  0.00           H
ATOM   2946  HB2 SER A 839      63.870  42.370  49.210  1.00  0.00           H
ATOM   2947  OG  SER A 839      64.400  44.090  50.190  1.00  0.00           O
ATOM   2948  HG1 SER A 839      64.850  44.350  51.010  1.00  0.00           H
ATOM   2949  C   SER A 839      66.300  42.710  47.980  1.00  0.00           C
ATOM   2950  O   SER A 839      66.190  41.950  46.990  1.00  0.00           O
ATOM   2951  N   SER A 840      66.530  44.010  47.850  1.00  0.00           N
ATOM   2952  HN  SER A 840      66.600  44.530  48.680  1.00  0.00           H
ATOM   2953  CA  SER A 840      66.970  44.620  46.640  1.00  0.00           C
ATOM   2954  HA  SER A 840      66.250  44.460  45.850  1.00  0.00           H
ATOM   2955  CB  SER A 840      67.100  46.150  46.680  1.00  0.00           C
ATOM   2956  HB1 SER A 840      67.380  46.520  45.680  1.00  0.00           H
ATOM   2957  HB2 SER A 840      67.880  46.420  47.420  1.00  0.00           H
ATOM   2958  OG  SER A 840      65.940  46.790  47.250  1.00  0.00           O
ATOM   2959  HG1 SER A 840      65.980  46.590  48.180  1.00  0.00           H
ATOM   2960  C   SER A 840      68.260  44.170  46.020  1.00  0.00           C
ATOM   2961  O   SER A 840      68.340  43.800  44.860  1.00  0.00           O
ATOM   2962  N   PHE A 841      69.340  44.070  46.850  1.00  0.00           N
ATOM   2963  HN  PHE A 841      69.370  44.460  47.780  1.00  0.00           H
ATOM   2964  CA  PHE A 841      70.630  43.510  46.350  1.00  0.00           C
ATOM   2965  HA  PHE A 841      70.930  44.160  45.550  1.00  0.00           H
ATOM   2966  CB  PHE A 841      71.780  43.570  47.390  1.00  0.00           C
ATOM   2967  HB1 PHE A 841      71.510  42.980  48.290  1.00  0.00           H
ATOM   2968  HB2 PHE A 841      71.950  44.580  47.810  1.00  0.00           H
ATOM   2969  CG  PHE A 841      73.170  42.940  47.040  1.00  0.00           C
ATOM   2970  CD1 PHE A 841      74.090  43.610  46.180  1.00  0.00           C
ATOM   2971  HD1 PHE A 841      73.890  44.660  46.030  1.00  0.00           H
ATOM   2972  CE1 PHE A 841      75.270  42.970  45.780  1.00  0.00           C
ATOM   2973  HE1 PHE A 841      76.050  43.530  45.290  1.00  0.00           H
ATOM   2974  CZ  PHE A 841      75.560  41.660  46.100  1.00  0.00           C
ATOM   2975  HZ  PHE A 841      76.480  41.170  45.840  1.00  0.00           H
ATOM   2976  CD2 PHE A 841      73.440  41.520  47.290  1.00  0.00           C
ATOM   2977  HD2 PHE A 841      72.750  40.900  47.850  1.00  0.00           H
ATOM   2978  CE2 PHE A 841      74.660  40.970  46.960  1.00  0.00           C
ATOM   2979  HE2 PHE A 841      74.730  39.930  47.280  1.00  0.00           H
ATOM   2980  C   PHE A 841      70.590  42.100  45.790  1.00  0.00           C
ATOM   2981  O   PHE A 841      71.120  41.700  44.750  1.00  0.00           O
ATOM   2982  N   LEU A 842      69.870  41.250  46.500  1.00  0.00           N
ATOM   2983  HN  LEU A 842      69.490  41.680  47.320  1.00  0.00           H
ATOM   2984  CA  LEU A 842      69.610  39.910  46.190  1.00  0.00           C
ATOM   2985  HA  LEU A 842      70.500  39.330  46.010  1.00  0.00           H
ATOM   2986  CB  LEU A 842      68.930  39.280  47.480  1.00  0.00           C
ATOM   2987  HB1 LEU A 842      68.510  38.310  47.160  1.00  0.00           H
ATOM   2988  HB2 LEU A 842      68.070  39.920  47.770  1.00  0.00           H
ATOM   2989  CG  LEU A 842      69.810  38.870  48.620  1.00  0.00           C
ATOM   2990  HG  LEU A 842      70.370  39.800  48.830  1.00  0.00           H
ATOM   2991  CD1 LEU A 842      68.910  38.470  49.790  1.00  0.00           C
ATOM   2992 HD11 LEU A 842      68.450  39.430  50.070  1.00  0.00           H
ATOM   2993 HD12 LEU A 842      69.560  38.040  50.590  1.00  0.00           H
ATOM   2994 HD13 LEU A 842      68.140  37.760  49.400  1.00  0.00           H
ATOM   2995  CD2 LEU A 842      70.820  37.760  48.290  1.00  0.00           C
ATOM   2996 HD21 LEU A 842      70.210  36.980  47.770  1.00  0.00           H
ATOM   2997 HD22 LEU A 842      71.310  37.380  49.220  1.00  0.00           H
ATOM   2998 HD23 LEU A 842      71.630  38.180  47.660  1.00  0.00           H
ATOM   2999  C   LEU A 842      68.720  39.690  45.000  1.00  0.00           C
ATOM   3000  O   LEU A 842      69.000  38.910  44.100  1.00  0.00           O
ATOM   3001  N   LYS A 843      67.680  40.520  44.870  1.00  0.00           N
ATOM   3002  HN  LYS A 843      67.450  41.160  45.600  1.00  0.00           H
ATOM   3003  CA  LYS A 843      66.880  40.620  43.610  1.00  0.00           C
ATOM   3004  HA  LYS A 843      66.510  39.620  43.400  1.00  0.00           H
ATOM   3005  CB  LYS A 843      65.740  41.660  43.760  1.00  0.00           C
ATOM   3006  HB1 LYS A 843      65.570  42.130  42.770  1.00  0.00           H
ATOM   3007  HB2 LYS A 843      66.020  42.490  44.440  1.00  0.00           H
ATOM   3008  CG  LYS A 843      64.510  40.960  44.360  1.00  0.00           C
ATOM   3009  HG1 LYS A 843      63.800  41.740  44.690  1.00  0.00           H
ATOM   3010  HG2 LYS A 843      64.880  40.430  45.270  1.00  0.00           H
ATOM   3011  CD  LYS A 843      63.840  39.960  43.390  1.00  0.00           C
ATOM   3012  HD1 LYS A 843      63.180  39.340  44.050  1.00  0.00           H
ATOM   3013  HD2 LYS A 843      64.540  39.220  42.970  1.00  0.00           H
ATOM   3014  CE  LYS A 843      62.930  40.600  42.240  1.00  0.00           C
ATOM   3015  HE1 LYS A 843      63.570  41.130  41.490  1.00  0.00           H
ATOM   3016  HE2 LYS A 843      62.220  41.280  42.780  1.00  0.00           H
ATOM   3017  NZ  LYS A 843      62.250  39.520  41.540  1.00  0.00           N
ATOM   3018  HZ1 LYS A 843      61.620  39.900  40.810  1.00  0.00           H
ATOM   3019  HZ2 LYS A 843      61.580  38.940  42.100  1.00  0.00           H
ATOM   3020  HZ3 LYS A 843      62.910  38.780  41.250  1.00  0.00           H
ATOM   3021  C   LYS A 843      67.750  40.980  42.360  1.00  0.00           C
ATOM   3022  O   LYS A 843      67.740  40.220  41.440  1.00  0.00           O
ATOM   3023  N   GLN A 844      68.570  41.930  42.460  1.00  0.00           N
ATOM   3024  HN  GLN A 844      68.680  42.420  43.330  1.00  0.00           H
ATOM   3025  CA  GLN A 844      69.550  42.260  41.470  1.00  0.00           C
ATOM   3026  HA  GLN A 844      69.310  42.000  40.460  1.00  0.00           H
ATOM   3027  CB  GLN A 844      69.560  43.880  41.450  1.00  0.00           C
ATOM   3028  HB1 GLN A 844      70.290  44.220  40.680  1.00  0.00           H
ATOM   3029  HB2 GLN A 844      69.920  44.350  42.390  1.00  0.00           H
ATOM   3030  CG  GLN A 844      68.190  44.590  41.100  1.00  0.00           C
ATOM   3031  HG1 GLN A 844      68.470  45.650  40.950  1.00  0.00           H
ATOM   3032  HG2 GLN A 844      67.400  44.470  41.870  1.00  0.00           H
ATOM   3033  CD  GLN A 844      67.630  44.050  39.770  1.00  0.00           C
ATOM   3034  OE1 GLN A 844      66.620  43.340  39.620  1.00  0.00           O
ATOM   3035  NE2 GLN A 844      68.370  44.450  38.720  1.00  0.00           N
ATOM   3036 HE21 GLN A 844      68.110  44.100  37.830  1.00  0.00           H
ATOM   3037 HE22 GLN A 844      69.180  45.030  38.780  1.00  0.00           H
ATOM   3038  C   GLN A 844      70.850  41.510  41.640  1.00  0.00           C
ATOM   3039  O   GLN A 844      71.950  41.970  41.310  1.00  0.00           O
ATOM   3040  N   PHE A 845      70.780  40.240  42.080  1.00  0.00           N
ATOM   3041  HN  PHE A 845      70.020  39.890  42.600  1.00  0.00           H
ATOM   3042  CA  PHE A 845      71.760  39.240  41.820  1.00  0.00           C
ATOM   3043  HA  PHE A 845      72.690  39.790  41.680  1.00  0.00           H
ATOM   3044  CB  PHE A 845      71.850  38.330  43.090  1.00  0.00           C
ATOM   3045  HB1 PHE A 845      71.030  37.580  43.020  1.00  0.00           H
ATOM   3046  HB2 PHE A 845      71.710  39.020  43.960  1.00  0.00           H
ATOM   3047  CG  PHE A 845      73.190  37.760  43.490  1.00  0.00           C
ATOM   3048  CD1 PHE A 845      73.340  36.380  43.850  1.00  0.00           C
ATOM   3049  HD1 PHE A 845      72.430  35.790  43.930  1.00  0.00           H
ATOM   3050  CE1 PHE A 845      74.580  35.860  44.230  1.00  0.00           C
ATOM   3051  HE1 PHE A 845      74.610  34.810  44.510  1.00  0.00           H
ATOM   3052  CZ  PHE A 845      75.730  36.680  44.200  1.00  0.00           C
ATOM   3053  HZ  PHE A 845      76.690  36.420  44.610  1.00  0.00           H
ATOM   3054  CD2 PHE A 845      74.350  38.570  43.480  1.00  0.00           C
ATOM   3055  HD2 PHE A 845      74.330  39.640  43.370  1.00  0.00           H
ATOM   3056  CE2 PHE A 845      75.610  38.050  43.860  1.00  0.00           C
ATOM   3057  HE2 PHE A 845      76.530  38.610  43.900  1.00  0.00           H
ATOM   3058  C   PHE A 845      71.470  38.460  40.590  1.00  0.00           C
ATOM   3059  O   PHE A 845      72.390  37.690  40.220  1.00  0.00           O
ATOM   3060  N   LYS A 846      70.370  38.660  39.840  1.00  0.00           N
ATOM   3061  HN  LYS A 846      69.760  39.370  40.170  1.00  0.00           H
ATOM   3062  CA  LYS A 846      69.930  37.870  38.730  1.00  0.00           C
ATOM   3063  HA  LYS A 846      69.760  36.890  39.160  1.00  0.00           H
ATOM   3064  CB  LYS A 846      68.550  38.400  38.320  1.00  0.00           C
ATOM   3065  HB1 LYS A 846      68.670  39.490  38.160  1.00  0.00           H
ATOM   3066  HB2 LYS A 846      67.820  38.230  39.140  1.00  0.00           H
ATOM   3067  CG  LYS A 846      68.020  37.780  37.010  1.00  0.00           C
ATOM   3068  HG1 LYS A 846      68.730  37.810  36.150  1.00  0.00           H
ATOM   3069  HG2 LYS A 846      67.130  38.390  36.720  1.00  0.00           H
ATOM   3070  CD  LYS A 846      67.400  36.270  37.010  1.00  0.00           C
ATOM   3071  HD1 LYS A 846      68.220  35.520  37.090  1.00  0.00           H
ATOM   3072  HD2 LYS A 846      66.880  36.130  36.040  1.00  0.00           H
ATOM   3073  CE  LYS A 846      66.520  36.080  38.260  1.00  0.00           C
ATOM   3074  HE1 LYS A 846      65.860  36.980  38.280  1.00  0.00           H
ATOM   3075  HE2 LYS A 846      67.220  36.060  39.120  1.00  0.00           H
ATOM   3076  NZ  LYS A 846      65.650  34.900  38.330  1.00  0.00           N
ATOM   3077  HZ1 LYS A 846      64.930  35.000  39.070  1.00  0.00           H
ATOM   3078  HZ2 LYS A 846      66.160  34.010  38.460  1.00  0.00           H
ATOM   3079  HZ3 LYS A 846      65.110  34.740  37.440  1.00  0.00           H
ATOM   3080  C   LYS A 846      70.910  37.650  37.560  1.00  0.00           C
ATOM   3081  O   LYS A 846      71.210  36.490  37.240  1.00  0.00           O
ATOM   3082  N   THR A 847      71.460  38.690  36.900  1.00  0.00           N
ATOM   3083  HN  THR A 847      71.170  39.620  37.110  1.00  0.00           H
ATOM   3084  CA  THR A 847      72.420  38.490  35.850  1.00  0.00           C
ATOM   3085  HA  THR A 847      72.270  37.530  35.370  1.00  0.00           H
ATOM   3086  CB  THR A 847      72.170  39.480  34.730  1.00  0.00           C
ATOM   3087  HB  THR A 847      72.720  39.240  33.790  1.00  0.00           H
ATOM   3088  OG1 THR A 847      72.280  40.900  35.050  1.00  0.00           O
ATOM   3089  HG1 THR A 847      71.990  40.920  35.970  1.00  0.00           H
ATOM   3090  CG2 THR A 847      70.700  39.310  34.290  1.00  0.00           C
ATOM   3091 HG21 THR A 847      70.050  39.720  35.100  1.00  0.00           H
ATOM   3092 HG22 THR A 847      70.380  38.260  34.200  1.00  0.00           H
ATOM   3093 HG23 THR A 847      70.520  39.850  33.340  1.00  0.00           H
ATOM   3094  C   THR A 847      73.880  38.690  36.140  1.00  0.00           C
ATOM   3095  O   THR A 847      74.700  38.760  35.250  1.00  0.00           O
ATOM   3096  N   LYS A 848      74.160  38.800  37.440  1.00  0.00           N
ATOM   3097  HN  LYS A 848      73.450  38.700  38.120  1.00  0.00           H
ATOM   3098  CA  LYS A 848      75.480  39.120  37.880  1.00  0.00           C
ATOM   3099  HA  LYS A 848      75.770  39.950  37.230  1.00  0.00           H
ATOM   3100  CB  LYS A 848      75.570  39.540  39.320  1.00  0.00           C
ATOM   3101  HB1 LYS A 848      76.600  39.840  39.600  1.00  0.00           H
ATOM   3102  HB2 LYS A 848      75.300  38.630  39.920  1.00  0.00           H
ATOM   3103  CG  LYS A 848      74.710  40.740  39.600  1.00  0.00           C
ATOM   3104  HG1 LYS A 848      74.660  40.910  40.700  1.00  0.00           H
ATOM   3105  HG2 LYS A 848      73.650  40.580  39.290  1.00  0.00           H
ATOM   3106  CD  LYS A 848      75.290  42.080  39.030  1.00  0.00           C
ATOM   3107  HD1 LYS A 848      74.970  42.270  37.980  1.00  0.00           H
ATOM   3108  HD2 LYS A 848      76.370  41.890  38.970  1.00  0.00           H
ATOM   3109  CE  LYS A 848      74.950  43.300  39.950  1.00  0.00           C
ATOM   3110  HE1 LYS A 848      75.430  43.200  40.950  1.00  0.00           H
ATOM   3111  HE2 LYS A 848      73.860  43.490  40.020  1.00  0.00           H
ATOM   3112  NZ  LYS A 848      75.490  44.540  39.350  1.00  0.00           N
ATOM   3113  HZ1 LYS A 848      75.050  44.880  38.470  1.00  0.00           H
ATOM   3114  HZ2 LYS A 848      76.530  44.490  39.270  1.00  0.00           H
ATOM   3115  HZ3 LYS A 848      75.150  45.330  39.940  1.00  0.00           H
ATOM   3116  C   LYS A 848      76.580  38.070  37.620  1.00  0.00           C
ATOM   3117  O   LYS A 848      76.540  36.910  38.060  1.00  0.00           O
ATOM   3118  N   ARG A 849      77.620  38.460  36.890  1.00  0.00           N
ATOM   3119  HN  ARG A 849      77.550  39.380  36.500  1.00  0.00           H
ATOM   3120  CA  ARG A 849      78.840  37.670  36.490  1.00  0.00           C
ATOM   3121  HA  ARG A 849      78.510  36.750  36.000  1.00  0.00           H
ATOM   3122  CB  ARG A 849      79.870  38.490  35.510  1.00  0.00           C
ATOM   3123  HB1 ARG A 849      80.730  37.790  35.410  1.00  0.00           H
ATOM   3124  HB2 ARG A 849      80.320  39.360  36.030  1.00  0.00           H
ATOM   3125  CG  ARG A 849      79.340  38.720  34.080  1.00  0.00           C
ATOM   3126  HG1 ARG A 849      78.410  39.330  34.110  1.00  0.00           H
ATOM   3127  HG2 ARG A 849      79.080  37.740  33.620  1.00  0.00           H
ATOM   3128  CD  ARG A 849      80.360  39.540  33.220  1.00  0.00           C
ATOM   3129  HD1 ARG A 849      80.840  40.290  33.890  1.00  0.00           H
ATOM   3130  HD2 ARG A 849      79.810  40.060  32.390  1.00  0.00           H
ATOM   3131  NE  ARG A 849      81.420  38.580  32.820  1.00  0.00           N
ATOM   3132  HE  ARG A 849      81.390  37.680  33.250  1.00  0.00           H
ATOM   3133  CZ  ARG A 849      82.610  38.970  32.390  1.00  0.00           C
ATOM   3134  NH1 ARG A 849      82.760  40.150  31.830  1.00  0.00           N
ATOM   3135 HH11 ARG A 849      82.000  40.800  31.840  1.00  0.00           H
ATOM   3136 HH12 ARG A 849      83.710  40.460  31.810  1.00  0.00           H
ATOM   3137  NH2 ARG A 849      83.710  38.300  32.550  1.00  0.00           N
ATOM   3138 HH21 ARG A 849      83.800  37.390  32.980  1.00  0.00           H
ATOM   3139 HH22 ARG A 849      84.550  38.800  32.330  1.00  0.00           H
ATOM   3140  C   ARG A 849      79.640  37.200  37.730  1.00  0.00           C
ATOM   3141  O   ARG A 849      79.670  37.870  38.790  1.00  0.00           O
ATOM   3142  N   TYR A 850      80.210  35.990  37.660  1.00  0.00           N
ATOM   3143  HN  TYR A 850      80.090  35.500  36.800  1.00  0.00           H
ATOM   3144  CA  TYR A 850      81.140  35.480  38.700  1.00  0.00           C
ATOM   3145  HA  TYR A 850      81.690  34.710  38.190  1.00  0.00           H
ATOM   3146  CB  TYR A 850      82.250  36.300  39.180  1.00  0.00           C
ATOM   3147  HB1 TYR A 850      82.990  35.750  39.790  1.00  0.00           H
ATOM   3148  HB2 TYR A 850      81.860  37.170  39.740  1.00  0.00           H
ATOM   3149  CG  TYR A 850      83.110  36.800  38.070  1.00  0.00           C
ATOM   3150  CD1 TYR A 850      84.060  35.920  37.470  1.00  0.00           C
ATOM   3151  HD1 TYR A 850      84.050  34.850  37.600  1.00  0.00           H
ATOM   3152  CE1 TYR A 850      84.850  36.400  36.420  1.00  0.00           C
ATOM   3153  HE1 TYR A 850      85.460  35.830  35.740  1.00  0.00           H
ATOM   3154  CZ  TYR A 850      84.730  37.750  36.010  1.00  0.00           C
ATOM   3155  OH  TYR A 850      85.530  38.360  35.050  1.00  0.00           O
ATOM   3156  HH  TYR A 850      85.160  39.230  34.920  1.00  0.00           H
ATOM   3157  CD2 TYR A 850      83.040  38.120  37.720  1.00  0.00           C
ATOM   3158  HD2 TYR A 850      82.410  38.840  38.240  1.00  0.00           H
ATOM   3159  CE2 TYR A 850      83.840  38.620  36.640  1.00  0.00           C
ATOM   3160  HE2 TYR A 850      83.710  39.630  36.280  1.00  0.00           H
ATOM   3161  C   TYR A 850      80.450  34.710  39.870  1.00  0.00           C
ATOM   3162  O   TYR A 850      80.980  34.720  41.000  1.00  0.00           O
ATOM   3163  N   PHE A 851      79.290  34.140  39.550  1.00  0.00           N
ATOM   3164  HN  PHE A 851      78.870  34.330  38.670  1.00  0.00           H
ATOM   3165  CA  PHE A 851      78.580  33.310  40.480  1.00  0.00           C
ATOM   3166  HA  PHE A 851      79.290  32.640  40.940  1.00  0.00           H
ATOM   3167  CB  PHE A 851      77.710  34.200  41.460  1.00  0.00           C
ATOM   3168  HB1 PHE A 851      76.840  34.690  40.980  1.00  0.00           H
ATOM   3169  HB2 PHE A 851      78.280  35.140  41.700  1.00  0.00           H
ATOM   3170  CG  PHE A 851      77.510  33.540  42.760  1.00  0.00           C
ATOM   3171  CD1 PHE A 851      76.500  32.660  43.030  1.00  0.00           C
ATOM   3172  HD1 PHE A 851      75.930  32.240  42.220  1.00  0.00           H
ATOM   3173  CE1 PHE A 851      76.420  32.000  44.290  1.00  0.00           C
ATOM   3174  HE1 PHE A 851      75.810  31.120  44.360  1.00  0.00           H
ATOM   3175  CZ  PHE A 851      77.370  32.370  45.310  1.00  0.00           C
ATOM   3176  HZ  PHE A 851      77.340  31.770  46.220  1.00  0.00           H
ATOM   3177  CD2 PHE A 851      78.360  33.900  43.830  1.00  0.00           C
ATOM   3178  HD2 PHE A 851      79.180  34.560  43.570  1.00  0.00           H
ATOM   3179  CE2 PHE A 851      78.270  33.360  45.110  1.00  0.00           C
ATOM   3180  HE2 PHE A 851      78.900  33.750  45.890  1.00  0.00           H
ATOM   3181  C   PHE A 851      77.640  32.470  39.690  1.00  0.00           C
ATOM   3182  O   PHE A 851      76.960  33.130  38.920  1.00  0.00           O
ATOM   3183  N   PRO A 852      77.470  31.140  39.680  1.00  0.00           N
ATOM   3184  CD  PRO A 852      77.980  30.370  40.850  1.00  0.00           C
ATOM   3185  HD1 PRO A 852      77.210  30.290  41.650  1.00  0.00           H
ATOM   3186  HD2 PRO A 852      78.950  30.730  41.270  1.00  0.00           H
ATOM   3187  CA  PRO A 852      76.610  30.390  38.780  1.00  0.00           C
ATOM   3188  HA  PRO A 852      77.070  30.470  37.800  1.00  0.00           H
ATOM   3189  CB  PRO A 852      76.760  28.970  39.450  1.00  0.00           C
ATOM   3190  HB1 PRO A 852      76.690  28.140  38.720  1.00  0.00           H
ATOM   3191  HB2 PRO A 852      75.890  28.820  40.110  1.00  0.00           H
ATOM   3192  CG  PRO A 852      78.060  29.060  40.260  1.00  0.00           C
ATOM   3193  HG1 PRO A 852      78.120  28.170  40.930  1.00  0.00           H
ATOM   3194  HG2 PRO A 852      78.970  29.020  39.620  1.00  0.00           H
ATOM   3195  C   PRO A 852      75.230  30.880  38.650  1.00  0.00           C
ATOM   3196  O   PRO A 852      74.690  31.310  39.640  1.00  0.00           O
ATOM   3197  N   THR A 853      74.700  30.880  37.380  1.00  0.00           N
ATOM   3198  HN  THR A 853      75.290  30.490  36.670  1.00  0.00           H
ATOM   3199  CA  THR A 853      73.430  31.290  36.910  1.00  0.00           C
ATOM   3200  HA  THR A 853      73.210  32.310  37.190  1.00  0.00           H
ATOM   3201  CB  THR A 853      73.340  31.150  35.370  1.00  0.00           C
ATOM   3202  HB  THR A 853      73.090  30.090  35.130  1.00  0.00           H
ATOM   3203  OG1 THR A 853      74.480  31.710  34.740  1.00  0.00           O
ATOM   3204  HG1 THR A 853      75.130  31.000  34.770  1.00  0.00           H
ATOM   3205  CG2 THR A 853      72.120  31.970  34.930  1.00  0.00           C
ATOM   3206 HG21 THR A 853      72.100  32.980  35.390  1.00  0.00           H
ATOM   3207 HG22 THR A 853      71.190  31.480  35.260  1.00  0.00           H
ATOM   3208 HG23 THR A 853      72.190  32.210  33.850  1.00  0.00           H
ATOM   3209  C   THR A 853      72.330  30.610  37.690  1.00  0.00           C
ATOM   3210  O   THR A 853      71.430  31.310  38.100  1.00  0.00           O
ATOM   3211  N   LYS A 854      72.300  29.260  37.930  1.00  0.00           N
ATOM   3212  HN  LYS A 854      72.950  28.650  37.500  1.00  0.00           H
ATOM   3213  CA  LYS A 854      71.090  28.690  38.550  1.00  0.00           C
ATOM   3214  HA  LYS A 854      70.230  29.240  38.190  1.00  0.00           H
ATOM   3215  CB  LYS A 854      70.810  27.200  37.980  1.00  0.00           C
ATOM   3216  HB1 LYS A 854      70.400  26.580  38.800  1.00  0.00           H
ATOM   3217  HB2 LYS A 854      71.850  26.860  37.750  1.00  0.00           H
ATOM   3218  CG  LYS A 854      69.910  27.130  36.700  1.00  0.00           C
ATOM   3219  HG1 LYS A 854      68.960  27.580  37.050  1.00  0.00           H
ATOM   3220  HG2 LYS A 854      69.830  26.050  36.450  1.00  0.00           H
ATOM   3221  CD  LYS A 854      70.560  27.890  35.530  1.00  0.00           C
ATOM   3222  HD1 LYS A 854      71.590  27.560  35.250  1.00  0.00           H
ATOM   3223  HD2 LYS A 854      70.670  28.950  35.820  1.00  0.00           H
ATOM   3224  CE  LYS A 854      69.660  27.960  34.310  1.00  0.00           C
ATOM   3225  HE1 LYS A 854      69.510  26.920  33.920  1.00  0.00           H
ATOM   3226  HE2 LYS A 854      70.230  28.530  33.550  1.00  0.00           H
ATOM   3227  NZ  LYS A 854      68.290  28.510  34.550  1.00  0.00           N
ATOM   3228  HZ1 LYS A 854      68.350  29.530  34.370  1.00  0.00           H
ATOM   3229  HZ2 LYS A 854      67.960  28.250  35.500  1.00  0.00           H
ATOM   3230  HZ3 LYS A 854      67.590  28.140  33.860  1.00  0.00           H
ATOM   3231  C   LYS A 854      70.930  29.000  40.050  1.00  0.00           C
ATOM   3232  O   LYS A 854      69.930  29.510  40.450  1.00  0.00           O
ATOM   3233  N   VAL A 855      71.940  28.840  40.860  1.00  0.00           N
ATOM   3234  HN  VAL A 855      72.840  28.510  40.580  1.00  0.00           H
ATOM   3235  CA  VAL A 855      71.880  29.350  42.210  1.00  0.00           C
ATOM   3236  HA  VAL A 855      71.020  28.930  42.710  1.00  0.00           H
ATOM   3237  CB  VAL A 855      72.900  28.750  43.160  1.00  0.00           C
ATOM   3238  HB  VAL A 855      72.760  29.140  44.190  1.00  0.00           H
ATOM   3239  CG1 VAL A 855      72.660  27.260  43.240  1.00  0.00           C
ATOM   3240 HG11 VAL A 855      73.310  26.990  44.110  1.00  0.00           H
ATOM   3241 HG12 VAL A 855      73.030  26.770  42.320  1.00  0.00           H
ATOM   3242 HG13 VAL A 855      71.600  27.050  43.460  1.00  0.00           H
ATOM   3243  CG2 VAL A 855      74.420  29.100  42.910  1.00  0.00           C
ATOM   3244 HG21 VAL A 855      74.590  30.110  42.480  1.00  0.00           H
ATOM   3245 HG22 VAL A 855      74.850  28.510  42.060  1.00  0.00           H
ATOM   3246 HG23 VAL A 855      75.060  28.850  43.770  1.00  0.00           H
ATOM   3247  C   VAL A 855      71.760  30.920  42.400  1.00  0.00           C
ATOM   3248  O   VAL A 855      71.000  31.400  43.230  1.00  0.00           O
ATOM   3249  N   ARG A 856      72.470  31.780  41.620  1.00  0.00           N
ATOM   3250  HN  ARG A 856      72.990  31.460  40.840  1.00  0.00           H
ATOM   3251  CA  ARG A 856      72.320  33.190  41.830  1.00  0.00           C
ATOM   3252  HA  ARG A 856      72.390  33.410  42.880  1.00  0.00           H
ATOM   3253  CB  ARG A 856      73.410  34.060  41.120  1.00  0.00           C
ATOM   3254  HB1 ARG A 856      74.400  33.640  41.370  1.00  0.00           H
ATOM   3255  HB2 ARG A 856      73.330  35.070  41.590  1.00  0.00           H
ATOM   3256  CG  ARG A 856      73.220  34.260  39.590  1.00  0.00           C
ATOM   3257  HG1 ARG A 856      72.220  34.610  39.260  1.00  0.00           H
ATOM   3258  HG2 ARG A 856      73.200  33.230  39.160  1.00  0.00           H
ATOM   3259  CD  ARG A 856      74.220  35.190  38.880  1.00  0.00           C
ATOM   3260  HD1 ARG A 856      75.240  34.750  39.030  1.00  0.00           H
ATOM   3261  HD2 ARG A 856      74.210  36.250  39.200  1.00  0.00           H
ATOM   3262  NE  ARG A 856      73.800  35.340  37.410  1.00  0.00           N
ATOM   3263  HE  ARG A 856      72.860  35.670  37.340  1.00  0.00           H
ATOM   3264  CZ  ARG A 856      74.420  34.780  36.410  1.00  0.00           C
ATOM   3265  NH1 ARG A 856      75.600  34.220  36.470  1.00  0.00           N
ATOM   3266 HH11 ARG A 856      76.130  34.080  37.310  1.00  0.00           H
ATOM   3267 HH12 ARG A 856      76.060  33.820  35.670  1.00  0.00           H
ATOM   3268  NH2 ARG A 856      73.870  34.770  35.220  1.00  0.00           N
ATOM   3269 HH21 ARG A 856      74.050  34.060  34.540  1.00  0.00           H
ATOM   3270 HH22 ARG A 856      73.110  35.400  35.050  1.00  0.00           H
ATOM   3271  C   ARG A 856      70.910  33.640  41.410  1.00  0.00           C
ATOM   3272  O   ARG A 856      70.220  34.400  42.100  1.00  0.00           O
ATOM   3273  N   SER A 857      70.400  33.180  40.280  1.00  0.00           N
ATOM   3274  HN  SER A 857      70.970  32.670  39.640  1.00  0.00           H
ATOM   3275  CA  SER A 857      68.950  33.330  39.930  1.00  0.00           C
ATOM   3276  HA  SER A 857      68.710  34.370  40.030  1.00  0.00           H
ATOM   3277  CB  SER A 857      68.730  32.840  38.460  1.00  0.00           C
ATOM   3278  HB1 SER A 857      69.080  31.790  38.500  1.00  0.00           H
ATOM   3279  HB2 SER A 857      69.430  33.310  37.730  1.00  0.00           H
ATOM   3280  OG  SER A 857      67.370  32.900  38.070  1.00  0.00           O
ATOM   3281  HG1 SER A 857      67.150  32.250  37.390  1.00  0.00           H
ATOM   3282  C   SER A 857      67.990  32.780  40.910  1.00  0.00           C
ATOM   3283  O   SER A 857      67.080  33.430  41.310  1.00  0.00           O
ATOM   3284  N   THR A 858      68.180  31.580  41.400  1.00  0.00           N
ATOM   3285  HN  THR A 858      69.010  31.080  41.150  1.00  0.00           H
ATOM   3286  CA  THR A 858      67.310  30.900  42.410  1.00  0.00           C
ATOM   3287  HA  THR A 858      66.330  30.740  41.990  1.00  0.00           H
ATOM   3288  CB  THR A 858      67.760  29.460  42.800  1.00  0.00           C
ATOM   3289  HB  THR A 858      68.850  29.510  43.030  1.00  0.00           H
ATOM   3290  OG1 THR A 858      67.650  28.550  41.680  1.00  0.00           O
ATOM   3291  HG1 THR A 858      68.060  29.000  40.940  1.00  0.00           H
ATOM   3292  CG2 THR A 858      66.970  28.910  44.000  1.00  0.00           C
ATOM   3293 HG21 THR A 858      67.160  29.510  44.920  1.00  0.00           H
ATOM   3294 HG22 THR A 858      67.330  27.900  44.250  1.00  0.00           H
ATOM   3295 HG23 THR A 858      65.860  28.860  43.920  1.00  0.00           H
ATOM   3296  C   THR A 858      67.180  31.740  43.710  1.00  0.00           C
ATOM   3297  O   THR A 858      66.090  31.960  44.280  1.00  0.00           O
ATOM   3298  N   ILE A 859      68.250  32.290  44.360  1.00  0.00           N
ATOM   3299  HN  ILE A 859      69.180  32.050  44.080  1.00  0.00           H
ATOM   3300  CA  ILE A 859      68.170  33.250  45.480  1.00  0.00           C
ATOM   3301  HA  ILE A 859      67.600  32.730  46.230  1.00  0.00           H
ATOM   3302  CB  ILE A 859      69.510  33.370  46.280  1.00  0.00           C
ATOM   3303  HB  ILE A 859      69.320  33.940  47.210  1.00  0.00           H
ATOM   3304  CG2 ILE A 859      69.740  31.930  46.820  1.00  0.00           C
ATOM   3305 HG21 ILE A 859      70.560  31.830  47.570  1.00  0.00           H
ATOM   3306 HG22 ILE A 859      69.990  31.290  45.950  1.00  0.00           H
ATOM   3307 HG23 ILE A 859      68.900  31.580  47.460  1.00  0.00           H
ATOM   3308  CG1 ILE A 859      70.710  33.990  45.450  1.00  0.00           C
ATOM   3309 HG11 ILE A 859      70.450  35.070  45.370  1.00  0.00           H
ATOM   3310 HG12 ILE A 859      70.760  33.580  44.420  1.00  0.00           H
ATOM   3311  CD  ILE A 859      71.970  33.760  46.260  1.00  0.00           C
ATOM   3312  HD1 ILE A 859      71.950  34.280  47.240  1.00  0.00           H
ATOM   3313  HD2 ILE A 859      72.780  34.220  45.650  1.00  0.00           H
ATOM   3314  HD3 ILE A 859      72.120  32.680  46.480  1.00  0.00           H
ATOM   3315  C   ILE A 859      67.590  34.590  45.190  1.00  0.00           C
ATOM   3316  O   ILE A 859      67.030  35.220  46.030  1.00  0.00           O
ATOM   3317  N   SER A 860      67.830  35.080  43.970  1.00  0.00           N
ATOM   3318  HN  SER A 860      68.520  34.680  43.370  1.00  0.00           H
ATOM   3319  CA  SER A 860      67.110  36.260  43.550  1.00  0.00           C
ATOM   3320  HA  SER A 860      67.400  37.010  44.280  1.00  0.00           H
ATOM   3321  CB  SER A 860      67.670  36.590  42.140  1.00  0.00           C
ATOM   3322  HB1 SER A 860      67.590  35.680  41.510  1.00  0.00           H
ATOM   3323  HB2 SER A 860      68.730  36.850  42.300  1.00  0.00           H
ATOM   3324  OG  SER A 860      66.850  37.610  41.510  1.00  0.00           O
ATOM   3325  HG1 SER A 860      67.290  38.400  41.850  1.00  0.00           H
ATOM   3326  C   SER A 860      65.620  36.100  43.530  1.00  0.00           C
ATOM   3327  O   SER A 860      64.940  36.980  43.980  1.00  0.00           O
ATOM   3328  N   ASP A 861      65.050  34.980  43.030  1.00  0.00           N
ATOM   3329  HN  ASP A 861      65.610  34.250  42.650  1.00  0.00           H
ATOM   3330  CA  ASP A 861      63.600  34.720  42.950  1.00  0.00           C
ATOM   3331  HA  ASP A 861      63.190  35.580  42.440  1.00  0.00           H
ATOM   3332  CB  ASP A 861      63.370  33.410  42.080  1.00  0.00           C
ATOM   3333  HB1 ASP A 861      62.290  33.120  42.010  1.00  0.00           H
ATOM   3334  HB2 ASP A 861      63.940  32.530  42.480  1.00  0.00           H
ATOM   3335  CG  ASP A 861      63.760  33.690  40.640  1.00  0.00           C
ATOM   3336  OD1 ASP A 861      63.900  32.720  39.820  1.00  0.00           O
ATOM   3337  OD2 ASP A 861      63.610  34.870  40.210  1.00  0.00           O
ATOM   3338  C   ASP A 861      62.910  34.450  44.290  1.00  0.00           C
ATOM   3339  O   ASP A 861      61.800  34.860  44.610  1.00  0.00           O
ATOM   3340  N   PHE A 862      63.670  33.900  45.280  1.00  0.00           N
ATOM   3341  HN  PHE A 862      64.640  33.790  45.060  1.00  0.00           H
ATOM   3342  CA  PHE A 862      63.290  33.780  46.690  1.00  0.00           C
ATOM   3343  HA  PHE A 862      62.230  33.910  46.800  1.00  0.00           H
ATOM   3344  CB  PHE A 862      63.810  32.410  47.130  1.00  0.00           C
ATOM   3345  HB1 PHE A 862      63.800  32.370  48.240  1.00  0.00           H
ATOM   3346  HB2 PHE A 862      64.890  32.260  46.880  1.00  0.00           H
ATOM   3347  CG  PHE A 862      63.000  31.320  46.540  1.00  0.00           C
ATOM   3348  CD1 PHE A 862      63.340  30.500  45.420  1.00  0.00           C
ATOM   3349  HD1 PHE A 862      64.260  30.750  44.910  1.00  0.00           H
ATOM   3350  CE1 PHE A 862      62.440  29.530  45.010  1.00  0.00           C
ATOM   3351  HE1 PHE A 862      62.730  28.950  44.150  1.00  0.00           H
ATOM   3352  CZ  PHE A 862      61.270  29.300  45.680  1.00  0.00           C
ATOM   3353  HZ  PHE A 862      60.640  28.450  45.440  1.00  0.00           H
ATOM   3354  CD2 PHE A 862      61.750  31.190  47.200  1.00  0.00           C
ATOM   3355  HD2 PHE A 862      61.350  31.820  47.980  1.00  0.00           H
ATOM   3356  CE2 PHE A 862      60.940  30.120  46.780  1.00  0.00           C
ATOM   3357  HE2 PHE A 862      60.030  29.900  47.340  1.00  0.00           H
ATOM   3358  C   PHE A 862      63.880  34.870  47.620  1.00  0.00           C
ATOM   3359  O   PHE A 862      63.930  34.650  48.850  1.00  0.00           O
ATOM   3360  N   ALA A 863      64.090  36.040  47.050  1.00  0.00           N
ATOM   3361  HN  ALA A 863      63.830  36.190  46.090  1.00  0.00           H
ATOM   3362  CA  ALA A 863      64.850  37.070  47.760  1.00  0.00           C
ATOM   3363  HA  ALA A 863      65.820  36.750  48.110  1.00  0.00           H
ATOM   3364  CB  ALA A 863      64.960  38.270  46.850  1.00  0.00           C
ATOM   3365  HB1 ALA A 863      63.910  38.530  46.610  1.00  0.00           H
ATOM   3366  HB2 ALA A 863      65.490  37.940  45.920  1.00  0.00           H
ATOM   3367  HB3 ALA A 863      65.470  39.140  47.300  1.00  0.00           H
ATOM   3368  C   ALA A 863      64.150  37.530  49.050  1.00  0.00           C
ATOM   3369  O   ALA A 863      64.740  37.670  50.090  1.00  0.00           O
ATOM   3370  N   VAL A 864      62.780  37.700  49.100  1.00  0.00           N
ATOM   3371  HN  VAL A 864      62.260  37.690  48.250  1.00  0.00           H
ATOM   3372  CA  VAL A 864      62.150  38.130  50.270  1.00  0.00           C
ATOM   3373  HA  VAL A 864      62.770  38.910  50.710  1.00  0.00           H
ATOM   3374  CB  VAL A 864      60.700  38.550  50.150  1.00  0.00           C
ATOM   3375  HB  VAL A 864      60.110  37.690  49.770  1.00  0.00           H
ATOM   3376  CG1 VAL A 864      60.170  39.250  51.410  1.00  0.00           C
ATOM   3377 HG11 VAL A 864      59.070  39.340  51.320  1.00  0.00           H
ATOM   3378 HG12 VAL A 864      60.510  40.310  51.340  1.00  0.00           H
ATOM   3379 HG13 VAL A 864      60.530  38.810  52.370  1.00  0.00           H
ATOM   3380  CG2 VAL A 864      60.570  39.620  49.060  1.00  0.00           C
ATOM   3381 HG21 VAL A 864      60.660  39.240  48.020  1.00  0.00           H
ATOM   3382 HG22 VAL A 864      61.320  40.390  49.340  1.00  0.00           H
ATOM   3383 HG23 VAL A 864      59.590  40.130  49.140  1.00  0.00           H
ATOM   3384  C   VAL A 864      62.170  37.060  51.390  1.00  0.00           C
ATOM   3385  O   VAL A 864      62.450  37.310  52.580  1.00  0.00           O
ATOM   3386  N   PHE A 865      61.990  35.730  51.050  1.00  0.00           N
ATOM   3387  HN  PHE A 865      61.920  35.430  50.100  1.00  0.00           H
ATOM   3388  CA  PHE A 865      62.190  34.610  51.930  1.00  0.00           C
ATOM   3389  HA  PHE A 865      61.580  34.820  52.790  1.00  0.00           H
ATOM   3390  CB  PHE A 865      61.520  33.330  51.310  1.00  0.00           C
ATOM   3391  HB1 PHE A 865      61.840  33.280  50.250  1.00  0.00           H
ATOM   3392  HB2 PHE A 865      60.420  33.410  51.430  1.00  0.00           H
ATOM   3393  CG  PHE A 865      61.960  32.020  51.990  1.00  0.00           C
ATOM   3394  CD1 PHE A 865      61.650  31.710  53.290  1.00  0.00           C
ATOM   3395  HD1 PHE A 865      61.040  32.390  53.880  1.00  0.00           H
ATOM   3396  CE1 PHE A 865      62.110  30.510  53.940  1.00  0.00           C
ATOM   3397  HE1 PHE A 865      61.950  30.220  54.980  1.00  0.00           H
ATOM   3398  CZ  PHE A 865      62.960  29.660  53.260  1.00  0.00           C
ATOM   3399  HZ  PHE A 865      63.370  28.730  53.630  1.00  0.00           H
ATOM   3400  CD2 PHE A 865      62.650  31.050  51.290  1.00  0.00           C
ATOM   3401  HD2 PHE A 865      62.760  31.220  50.230  1.00  0.00           H
ATOM   3402  CE2 PHE A 865      63.210  29.970  51.920  1.00  0.00           C
ATOM   3403  HE2 PHE A 865      63.760  29.230  51.390  1.00  0.00           H
ATOM   3404  C   PHE A 865      63.650  34.440  52.420  1.00  0.00           C
ATOM   3405  O   PHE A 865      63.820  34.350  53.590  1.00  0.00           O
ATOM   3406  N   LEU A 866      64.700  34.510  51.540  1.00  0.00           N
ATOM   3407  HN  LEU A 866      64.440  34.540  50.590  1.00  0.00           H
ATOM   3408  CA  LEU A 866      66.120  34.530  51.930  1.00  0.00           C
ATOM   3409  HA  LEU A 866      66.250  33.620  52.500  1.00  0.00           H
ATOM   3410  CB  LEU A 866      67.040  34.410  50.710  1.00  0.00           C
ATOM   3411  HB1 LEU A 866      66.850  35.190  49.950  1.00  0.00           H
ATOM   3412  HB2 LEU A 866      66.850  33.420  50.260  1.00  0.00           H
ATOM   3413  CG  LEU A 866      68.520  34.500  51.010  1.00  0.00           C
ATOM   3414  HG  LEU A 866      68.800  35.440  51.530  1.00  0.00           H
ATOM   3415  CD1 LEU A 866      68.890  33.340  51.960  1.00  0.00           C
ATOM   3416 HD11 LEU A 866      69.950  33.390  52.290  1.00  0.00           H
ATOM   3417 HD12 LEU A 866      68.640  32.400  51.420  1.00  0.00           H
ATOM   3418 HD13 LEU A 866      68.360  33.460  52.930  1.00  0.00           H
ATOM   3419  CD2 LEU A 866      69.250  34.400  49.730  1.00  0.00           C
ATOM   3420 HD21 LEU A 866      69.170  33.400  49.240  1.00  0.00           H
ATOM   3421 HD22 LEU A 866      70.350  34.530  49.850  1.00  0.00           H
ATOM   3422 HD23 LEU A 866      69.020  35.170  48.960  1.00  0.00           H
ATOM   3423  C   LEU A 866      66.460  35.790  52.780  1.00  0.00           C
ATOM   3424  O   LEU A 866      67.320  35.720  53.630  1.00  0.00           O
ATOM   3425  N   THR A 867      65.810  36.940  52.510  1.00  0.00           N
ATOM   3426  HN  THR A 867      65.180  36.990  51.740  1.00  0.00           H
ATOM   3427  CA  THR A 867      66.060  38.100  53.300  1.00  0.00           C
ATOM   3428  HA  THR A 867      67.110  38.360  53.380  1.00  0.00           H
ATOM   3429  CB  THR A 867      65.300  39.330  52.840  1.00  0.00           C
ATOM   3430  HB  THR A 867      64.220  39.130  52.770  1.00  0.00           H
ATOM   3431  OG1 THR A 867      65.800  39.820  51.550  1.00  0.00           O
ATOM   3432  HG1 THR A 867      65.650  39.040  51.000  1.00  0.00           H
ATOM   3433  CG2 THR A 867      65.500  40.610  53.800  1.00  0.00           C
ATOM   3434 HG21 THR A 867      64.720  41.350  53.550  1.00  0.00           H
ATOM   3435 HG22 THR A 867      66.460  41.110  53.550  1.00  0.00           H
ATOM   3436 HG23 THR A 867      65.340  40.410  54.880  1.00  0.00           H
ATOM   3437  C   THR A 867      65.610  37.890  54.710  1.00  0.00           C
ATOM   3438  O   THR A 867      66.370  38.240  55.670  1.00  0.00           O
ATOM   3439  N   ILE A 868      64.370  37.380  54.920  1.00  0.00           N
ATOM   3440  HN  ILE A 868      63.860  37.220  54.080  1.00  0.00           H
ATOM   3441  CA  ILE A 868      63.860  37.000  56.220  1.00  0.00           C
ATOM   3442  HA  ILE A 868      64.040  37.840  56.890  1.00  0.00           H
ATOM   3443  CB  ILE A 868      62.340  36.820  56.370  1.00  0.00           C
ATOM   3444  HB  ILE A 868      62.080  36.030  55.640  1.00  0.00           H
ATOM   3445  CG2 ILE A 868      61.990  36.460  57.810  1.00  0.00           C
ATOM   3446 HG21 ILE A 868      60.900  36.680  57.830  1.00  0.00           H
ATOM   3447 HG22 ILE A 868      62.460  37.110  58.560  1.00  0.00           H
ATOM   3448 HG23 ILE A 868      62.290  35.410  58.010  1.00  0.00           H
ATOM   3449  CG1 ILE A 868      61.720  38.230  55.990  1.00  0.00           C
ATOM   3450 HG11 ILE A 868      62.340  38.750  55.230  1.00  0.00           H
ATOM   3451 HG12 ILE A 868      61.790  38.930  56.850  1.00  0.00           H
ATOM   3452  CD  ILE A 868      60.270  38.070  55.400  1.00  0.00           C
ATOM   3453  HD1 ILE A 868      60.230  37.130  54.810  1.00  0.00           H
ATOM   3454  HD2 ILE A 868      60.000  38.910  54.730  1.00  0.00           H
ATOM   3455  HD3 ILE A 868      59.520  37.980  56.230  1.00  0.00           H
ATOM   3456  C   ILE A 868      64.730  35.900  56.880  1.00  0.00           C
ATOM   3457  O   ILE A 868      65.180  36.030  58.050  1.00  0.00           O
ATOM   3458  N   VAL A 869      65.160  34.790  56.160  1.00  0.00           N
ATOM   3459  HN  VAL A 869      64.830  34.720  55.220  1.00  0.00           H
ATOM   3460  CA  VAL A 869      66.150  33.860  56.650  1.00  0.00           C
ATOM   3461  HA  VAL A 869      65.670  33.330  57.450  1.00  0.00           H
ATOM   3462  CB  VAL A 869      66.420  32.730  55.600  1.00  0.00           C
ATOM   3463  HB  VAL A 869      66.710  33.200  54.640  1.00  0.00           H
ATOM   3464  CG1 VAL A 869      67.510  31.780  56.140  1.00  0.00           C
ATOM   3465 HG11 VAL A 869      67.440  30.820  55.590  1.00  0.00           H
ATOM   3466 HG12 VAL A 869      67.360  31.650  57.240  1.00  0.00           H
ATOM   3467 HG13 VAL A 869      68.520  32.220  56.100  1.00  0.00           H
ATOM   3468  CG2 VAL A 869      65.160  31.940  55.440  1.00  0.00           C
ATOM   3469 HG21 VAL A 869      65.220  31.140  54.670  1.00  0.00           H
ATOM   3470 HG22 VAL A 869      64.250  32.560  55.280  1.00  0.00           H
ATOM   3471 HG23 VAL A 869      64.970  31.390  56.390  1.00  0.00           H
ATOM   3472  C   VAL A 869      67.420  34.550  57.230  1.00  0.00           C
ATOM   3473  O   VAL A 869      67.820  34.280  58.360  1.00  0.00           O
ATOM   3474  N   ILE A 870      68.150  35.390  56.510  1.00  0.00           N
ATOM   3475  HN  ILE A 870      67.930  35.610  55.560  1.00  0.00           H
ATOM   3476  CA  ILE A 870      69.300  36.150  56.920  1.00  0.00           C
ATOM   3477  HA  ILE A 870      70.010  35.410  57.250  1.00  0.00           H
ATOM   3478  CB  ILE A 870      69.950  37.050  55.800  1.00  0.00           C
ATOM   3479  HB  ILE A 870      69.130  37.490  55.200  1.00  0.00           H
ATOM   3480  CG2 ILE A 870      70.930  38.150  56.320  1.00  0.00           C
ATOM   3481 HG21 ILE A 870      71.340  38.750  55.480  1.00  0.00           H
ATOM   3482 HG22 ILE A 870      71.700  37.740  56.980  1.00  0.00           H
ATOM   3483 HG23 ILE A 870      70.420  38.830  57.030  1.00  0.00           H
ATOM   3484  CG1 ILE A 870      70.610  36.130  54.720  1.00  0.00           C
ATOM   3485 HG11 ILE A 870      70.060  35.170  54.680  1.00  0.00           H
ATOM   3486 HG12 ILE A 870      71.620  35.760  55.010  1.00  0.00           H
ATOM   3487  CD  ILE A 870      70.770  36.780  53.400  1.00  0.00           C
ATOM   3488  HD1 ILE A 870      70.970  36.010  52.630  1.00  0.00           H
ATOM   3489  HD2 ILE A 870      71.560  37.560  53.350  1.00  0.00           H
ATOM   3490  HD3 ILE A 870      69.860  37.290  53.020  1.00  0.00           H
ATOM   3491  C   ILE A 870      69.150  36.930  58.110  1.00  0.00           C
ATOM   3492  O   ILE A 870      69.800  36.710  59.090  1.00  0.00           O
ATOM   3493  N   MET A 871      68.130  37.820  58.250  1.00  0.00           N
ATOM   3494  HN  MET A 871      67.650  37.980  57.390  1.00  0.00           H
ATOM   3495  CA  MET A 871      67.780  38.590  59.360  1.00  0.00           C
ATOM   3496  HA  MET A 871      68.620  39.230  59.620  1.00  0.00           H
ATOM   3497  CB  MET A 871      66.580  39.410  59.020  1.00  0.00           C
ATOM   3498  HB1 MET A 871      66.210  39.950  59.910  1.00  0.00           H
ATOM   3499  HB2 MET A 871      65.770  38.660  58.820  1.00  0.00           H
ATOM   3500  CG  MET A 871      66.990  40.470  58.010  1.00  0.00           C
ATOM   3501  HG1 MET A 871      66.230  41.270  57.930  1.00  0.00           H
ATOM   3502  HG2 MET A 871      67.220  39.940  57.070  1.00  0.00           H
ATOM   3503  SD  MET A 871      68.470  41.400  58.560  1.00  0.00           S
ATOM   3504  CE  MET A 871      68.440  42.730  57.320  1.00  0.00           C
ATOM   3505  HE1 MET A 871      67.380  43.020  57.240  1.00  0.00           H
ATOM   3506  HE2 MET A 871      68.770  42.340  56.340  1.00  0.00           H
ATOM   3507  HE3 MET A 871      69.110  43.560  57.620  1.00  0.00           H
ATOM   3508  C   MET A 871      67.470  37.860  60.620  1.00  0.00           C
ATOM   3509  O   MET A 871      67.860  38.340  61.700  1.00  0.00           O
ATOM   3510  N   VAL A 872      66.710  36.780  60.490  1.00  0.00           N
ATOM   3511  HN  VAL A 872      66.340  36.480  59.620  1.00  0.00           H
ATOM   3512  CA  VAL A 872      66.440  36.010  61.760  1.00  0.00           C
ATOM   3513  HA  VAL A 872      66.130  36.710  62.510  1.00  0.00           H
ATOM   3514  CB  VAL A 872      65.300  35.110  61.460  1.00  0.00           C
ATOM   3515  HB  VAL A 872      65.510  34.560  60.520  1.00  0.00           H
ATOM   3516  CG1 VAL A 872      65.020  34.270  62.660  1.00  0.00           C
ATOM   3517 HG11 VAL A 872      65.140  34.730  63.670  1.00  0.00           H
ATOM   3518 HG12 VAL A 872      65.590  33.320  62.690  1.00  0.00           H
ATOM   3519 HG13 VAL A 872      63.960  33.930  62.670  1.00  0.00           H
ATOM   3520  CG2 VAL A 872      64.010  35.960  61.210  1.00  0.00           C
ATOM   3521 HG21 VAL A 872      63.150  35.290  61.020  1.00  0.00           H
ATOM   3522 HG22 VAL A 872      64.180  36.610  60.320  1.00  0.00           H
ATOM   3523 HG23 VAL A 872      63.790  36.770  61.950  1.00  0.00           H
ATOM   3524  C   VAL A 872      67.660  35.280  62.230  1.00  0.00           C
ATOM   3525  O   VAL A 872      67.890  35.180  63.450  1.00  0.00           O
ATOM   3526  N   THR A 873      68.520  34.850  61.340  1.00  0.00           N
ATOM   3527  HN  THR A 873      68.420  35.040  60.360  1.00  0.00           H
ATOM   3528  CA  THR A 873      69.820  34.240  61.690  1.00  0.00           C
ATOM   3529  HA  THR A 873      69.610  33.430  62.360  1.00  0.00           H
ATOM   3530  CB  THR A 873      70.630  33.670  60.450  1.00  0.00           C
ATOM   3531  HB  THR A 873      70.930  34.590  59.880  1.00  0.00           H
ATOM   3532  OG1 THR A 873      69.770  32.980  59.500  1.00  0.00           O
ATOM   3533  HG1 THR A 873      69.050  33.530  59.200  1.00  0.00           H
ATOM   3534  CG2 THR A 873      71.840  32.890  60.760  1.00  0.00           C
ATOM   3535 HG21 THR A 873      72.550  33.440  61.420  1.00  0.00           H
ATOM   3536 HG22 THR A 873      72.440  32.680  59.860  1.00  0.00           H
ATOM   3537 HG23 THR A 873      71.570  31.920  61.220  1.00  0.00           H
ATOM   3538  C   THR A 873      70.670  35.340  62.430  1.00  0.00           C
ATOM   3539  O   THR A 873      71.150  35.120  63.550  1.00  0.00           O
ATOM   3540  N   ILE A 874      70.810  36.550  61.850  1.00  0.00           N
ATOM   3541  HN  ILE A 874      70.390  36.730  60.970  1.00  0.00           H
ATOM   3542  CA  ILE A 874      71.600  37.620  62.340  1.00  0.00           C
ATOM   3543  HA  ILE A 874      72.650  37.400  62.370  1.00  0.00           H
ATOM   3544  CB  ILE A 874      71.690  38.810  61.370  1.00  0.00           C
ATOM   3545  HB  ILE A 874      70.650  39.100  61.110  1.00  0.00           H
ATOM   3546  CG2 ILE A 874      72.250  40.100  62.180  1.00  0.00           C
ATOM   3547 HG21 ILE A 874      73.240  39.830  62.590  1.00  0.00           H
ATOM   3548 HG22 ILE A 874      71.610  40.460  63.000  1.00  0.00           H
ATOM   3549 HG23 ILE A 874      72.380  40.980  61.510  1.00  0.00           H
ATOM   3550  CG1 ILE A 874      72.690  38.510  60.280  1.00  0.00           C
ATOM   3551 HG11 ILE A 874      72.550  37.460  59.970  1.00  0.00           H
ATOM   3552 HG12 ILE A 874      73.740  38.430  60.650  1.00  0.00           H
ATOM   3553  CD  ILE A 874      72.610  39.420  59.070  1.00  0.00           C
ATOM   3554  HD1 ILE A 874      72.540  40.510  59.290  1.00  0.00           H
ATOM   3555  HD2 ILE A 874      71.610  39.230  58.620  1.00  0.00           H
ATOM   3556  HD3 ILE A 874      73.320  39.250  58.240  1.00  0.00           H
ATOM   3557  C   ILE A 874      71.140  37.970  63.720  1.00  0.00           C
ATOM   3558  O   ILE A 874      71.990  38.010  64.600  1.00  0.00           O
ATOM   3559  N   ASP A 875      69.860  38.160  64.050  1.00  0.00           N
ATOM   3560  HN  ASP A 875      69.210  38.040  63.310  1.00  0.00           H
ATOM   3561  CA  ASP A 875      69.350  38.470  65.360  1.00  0.00           C
ATOM   3562  HA  ASP A 875      69.820  39.390  65.680  1.00  0.00           H
ATOM   3563  CB  ASP A 875      67.850  38.710  65.130  1.00  0.00           C
ATOM   3564  HB1 ASP A 875      67.430  37.950  64.440  1.00  0.00           H
ATOM   3565  HB2 ASP A 875      67.770  39.620  64.500  1.00  0.00           H
ATOM   3566  CG  ASP A 875      67.020  38.680  66.350  1.00  0.00           C
ATOM   3567  OD1 ASP A 875      66.570  37.600  66.790  1.00  0.00           O
ATOM   3568  OD2 ASP A 875      66.740  39.780  66.880  1.00  0.00           O
ATOM   3569  C   ASP A 875      69.590  37.360  66.450  1.00  0.00           C
ATOM   3570  O   ASP A 875      69.930  37.640  67.590  1.00  0.00           O
ATOM   3571  N   TYR A 876      69.470  36.050  66.030  1.00  0.00           N
ATOM   3572  HN  TYR A 876      69.240  35.870  65.070  1.00  0.00           H
ATOM   3573  CA  TYR A 876      69.600  34.850  66.860  1.00  0.00           C
ATOM   3574  HA  TYR A 876      68.990  34.880  67.740  1.00  0.00           H
ATOM   3575  CB  TYR A 876      69.280  33.610  65.970  1.00  0.00           C
ATOM   3576  HB1 TYR A 876      70.000  33.620  65.120  1.00  0.00           H
ATOM   3577  HB2 TYR A 876      68.270  33.620  65.520  1.00  0.00           H
ATOM   3578  CG  TYR A 876      69.560  32.360  66.790  1.00  0.00           C
ATOM   3579  CD1 TYR A 876      68.710  32.220  67.930  1.00  0.00           C
ATOM   3580  HD1 TYR A 876      67.850  32.810  68.180  1.00  0.00           H
ATOM   3581  CE1 TYR A 876      68.900  31.180  68.880  1.00  0.00           C
ATOM   3582  HE1 TYR A 876      68.210  31.090  69.700  1.00  0.00           H
ATOM   3583  CZ  TYR A 876      69.880  30.230  68.580  1.00  0.00           C
ATOM   3584  OH  TYR A 876      69.920  29.080  69.280  1.00  0.00           O
ATOM   3585  HH  TYR A 876      70.130  28.400  68.630  1.00  0.00           H
ATOM   3586  CD2 TYR A 876      70.590  31.420  66.590  1.00  0.00           C
ATOM   3587  HD2 TYR A 876      71.250  31.560  65.750  1.00  0.00           H
ATOM   3588  CE2 TYR A 876      70.670  30.280  67.470  1.00  0.00           C
ATOM   3589  HE2 TYR A 876      71.400  29.530  67.190  1.00  0.00           H
ATOM   3590  C   TYR A 876      71.120  34.790  67.340  1.00  0.00           C
ATOM   3591  O   TYR A 876      71.410  34.410  68.470  1.00  0.00           O
ATOM   3592  N   LEU A 877      72.070  35.100  66.500  1.00  0.00           N
ATOM   3593  HN  LEU A 877      71.850  35.390  65.570  1.00  0.00           H
ATOM   3594  CA  LEU A 877      73.420  34.970  66.910  1.00  0.00           C
ATOM   3595  HA  LEU A 877      73.580  34.130  67.570  1.00  0.00           H
ATOM   3596  CB  LEU A 877      74.270  34.600  65.580  1.00  0.00           C
ATOM   3597  HB1 LEU A 877      75.320  34.590  65.950  1.00  0.00           H
ATOM   3598  HB2 LEU A 877      74.080  35.430  64.860  1.00  0.00           H
ATOM   3599  CG  LEU A 877      73.910  33.260  64.960  1.00  0.00           C
ATOM   3600  HG  LEU A 877      72.820  33.170  64.830  1.00  0.00           H
ATOM   3601  CD1 LEU A 877      74.310  33.250  63.520  1.00  0.00           C
ATOM   3602 HD11 LEU A 877      75.430  33.230  63.490  1.00  0.00           H
ATOM   3603 HD12 LEU A 877      74.120  34.160  62.920  1.00  0.00           H
ATOM   3604 HD13 LEU A 877      73.950  32.310  63.060  1.00  0.00           H
ATOM   3605  CD2 LEU A 877      74.520  32.080  65.670  1.00  0.00           C
ATOM   3606 HD21 LEU A 877      74.150  31.140  65.230  1.00  0.00           H
ATOM   3607 HD22 LEU A 877      74.410  32.160  66.780  1.00  0.00           H
ATOM   3608 HD23 LEU A 877      75.610  31.990  65.500  1.00  0.00           H
ATOM   3609  C   LEU A 877      73.980  36.240  67.550  1.00  0.00           C
ATOM   3610  O   LEU A 877      75.030  36.300  68.160  1.00  0.00           O
ATOM   3611  N   VAL A 878      73.240  37.350  67.490  1.00  0.00           N
ATOM   3612  HN  VAL A 878      72.400  37.360  66.960  1.00  0.00           H
ATOM   3613  CA  VAL A 878      73.610  38.610  68.190  1.00  0.00           C
ATOM   3614  HA  VAL A 878      74.690  38.630  68.270  1.00  0.00           H
ATOM   3615  CB  VAL A 878      73.080  39.890  67.520  1.00  0.00           C
ATOM   3616  HB  VAL A 878      71.980  39.940  67.380  1.00  0.00           H
ATOM   3617  CG1 VAL A 878      73.510  41.210  68.270  1.00  0.00           C
ATOM   3618 HG11 VAL A 878      74.560  41.090  68.620  1.00  0.00           H
ATOM   3619 HG12 VAL A 878      72.850  41.280  69.160  1.00  0.00           H
ATOM   3620 HG13 VAL A 878      73.480  42.080  67.570  1.00  0.00           H
ATOM   3621  CG2 VAL A 878      73.800  39.940  66.150  1.00  0.00           C
ATOM   3622 HG21 VAL A 878      74.850  40.190  66.380  1.00  0.00           H
ATOM   3623 HG22 VAL A 878      73.330  40.580  65.350  1.00  0.00           H
ATOM   3624 HG23 VAL A 878      73.690  38.940  65.670  1.00  0.00           H
ATOM   3625  C   VAL A 878      73.150  38.580  69.650  1.00  0.00           C
ATOM   3626  O   VAL A 878      73.760  39.120  70.570  1.00  0.00           O
ATOM   3627  N   GLY A 879      72.100  37.840  69.980  1.00  0.00           N
ATOM   3628  HN  GLY A 879      71.590  37.420  69.220  1.00  0.00           H
ATOM   3629  CA  GLY A 879      71.740  37.620  71.380  1.00  0.00           C
ATOM   3630  HA1 GLY A 879      72.600  37.320  71.980  1.00  0.00           H
ATOM   3631  HA2 GLY A 879      70.950  36.880  71.350  1.00  0.00           H
ATOM   3632  C   GLY A 879      71.050  38.820  72.010  1.00  0.00           C
ATOM   3633  O   GLY A 879      71.100  38.940  73.240  1.00  0.00           O
ATOM   3634  N   VAL A 880      70.470  39.730  71.170  1.00  0.00           N
ATOM   3635  HN  VAL A 880      70.540  39.590  70.180  1.00  0.00           H
ATOM   3636  CA  VAL A 880      69.840  40.980  71.650  1.00  0.00           C
ATOM   3637  HA  VAL A 880      69.870  41.010  72.730  1.00  0.00           H
ATOM   3638  CB  VAL A 880      70.660  42.270  71.230  1.00  0.00           C
ATOM   3639  HB  VAL A 880      70.840  42.290  70.140  1.00  0.00           H
ATOM   3640  CG1 VAL A 880      69.860  43.540  71.620  1.00  0.00           C
ATOM   3641 HG11 VAL A 880      69.590  43.400  72.690  1.00  0.00           H
ATOM   3642 HG12 VAL A 880      68.920  43.560  71.030  1.00  0.00           H
ATOM   3643 HG13 VAL A 880      70.580  44.390  71.490  1.00  0.00           H
ATOM   3644  CG2 VAL A 880      72.050  42.300  71.950  1.00  0.00           C
ATOM   3645 HG21 VAL A 880      72.680  41.390  71.830  1.00  0.00           H
ATOM   3646 HG22 VAL A 880      71.920  42.570  73.020  1.00  0.00           H
ATOM   3647 HG23 VAL A 880      72.670  43.130  71.520  1.00  0.00           H
ATOM   3648  C   VAL A 880      68.410  40.970  71.260  1.00  0.00           C
ATOM   3649  O   VAL A 880      68.140  40.820  70.050  1.00  0.00           O
ATOM   3650  N   PRO A 881      67.380  41.060  72.080  1.00  0.00           N
ATOM   3651  CD  PRO A 881      67.480  41.390  73.510  1.00  0.00           C
ATOM   3652  HD1 PRO A 881      67.750  42.460  73.640  1.00  0.00           H
ATOM   3653  HD2 PRO A 881      68.130  40.640  73.990  1.00  0.00           H
ATOM   3654  CA  PRO A 881      66.040  40.700  71.660  1.00  0.00           C
ATOM   3655  HA  PRO A 881      65.960  39.870  70.960  1.00  0.00           H
ATOM   3656  CB  PRO A 881      65.390  40.270  72.950  1.00  0.00           C
ATOM   3657  HB1 PRO A 881      65.640  39.210  73.190  1.00  0.00           H
ATOM   3658  HB2 PRO A 881      64.280  40.320  72.990  1.00  0.00           H
ATOM   3659  CG  PRO A 881      66.070  41.190  74.060  1.00  0.00           C
ATOM   3660  HG1 PRO A 881      65.530  42.150  74.230  1.00  0.00           H
ATOM   3661  HG2 PRO A 881      66.110  40.630  75.020  1.00  0.00           H
ATOM   3662  C   PRO A 881      65.350  41.900  71.030  1.00  0.00           C
ATOM   3663  O   PRO A 881      64.670  42.640  71.690  1.00  0.00           O
ATOM   3664  N   SER A 882      65.360  41.960  69.670  1.00  0.00           N
ATOM   3665  HN  SER A 882      65.960  41.240  69.350  1.00  0.00           H
ATOM   3666  CA  SER A 882      64.600  42.860  68.920  1.00  0.00           C
ATOM   3667  HA  SER A 882      64.730  43.880  69.270  1.00  0.00           H
ATOM   3668  CB  SER A 882      65.000  42.930  67.400  1.00  0.00           C
ATOM   3669  HB1 SER A 882      66.060  43.280  67.340  1.00  0.00           H
ATOM   3670  HB2 SER A 882      64.290  43.600  66.890  1.00  0.00           H
ATOM   3671  OG  SER A 882      64.950  41.680  66.810  1.00  0.00           O
ATOM   3672  HG1 SER A 882      65.820  41.330  67.010  1.00  0.00           H
ATOM   3673  C   SER A 882      63.100  42.550  68.900  1.00  0.00           C
ATOM   3674  O   SER A 882      62.710  41.390  68.720  1.00  0.00           O
ATOM   3675  N   PRO A 883      62.160  43.440  69.060  1.00  0.00           N
ATOM   3676  CD  PRO A 883      62.440  44.830  69.450  1.00  0.00           C
ATOM   3677  HD1 PRO A 883      62.780  45.390  68.560  1.00  0.00           H
ATOM   3678  HD2 PRO A 883      63.200  44.850  70.260  1.00  0.00           H
ATOM   3679  CA  PRO A 883      60.650  43.180  68.970  1.00  0.00           C
ATOM   3680  HA  PRO A 883      60.550  42.600  69.870  1.00  0.00           H
ATOM   3681  CB  PRO A 883      60.090  44.610  69.060  1.00  0.00           C
ATOM   3682  HB1 PRO A 883      59.180  44.660  69.690  1.00  0.00           H
ATOM   3683  HB2 PRO A 883      59.810  44.970  68.040  1.00  0.00           H
ATOM   3684  CG  PRO A 883      61.130  45.480  69.800  1.00  0.00           C
ATOM   3685  HG1 PRO A 883      61.110  46.520  69.400  1.00  0.00           H
ATOM   3686  HG2 PRO A 883      60.840  45.450  70.870  1.00  0.00           H
ATOM   3687  C   PRO A 883      60.200  42.370  67.780  1.00  0.00           C
ATOM   3688  O   PRO A 883      60.520  42.630  66.610  1.00  0.00           O
ATOM   3689  N   LYS A 884      59.380  41.340  68.070  1.00  0.00           N
ATOM   3690  HN  LYS A 884      59.000  41.340  68.980  1.00  0.00           H
ATOM   3691  CA  LYS A 884      59.070  40.260  67.150  1.00  0.00           C
ATOM   3692  HA  LYS A 884      59.640  40.420  66.240  1.00  0.00           H
ATOM   3693  CB  LYS A 884      59.370  38.830  67.660  1.00  0.00           C
ATOM   3694  HB1 LYS A 884      59.040  38.050  66.950  1.00  0.00           H
ATOM   3695  HB2 LYS A 884      58.760  38.720  68.590  1.00  0.00           H
ATOM   3696  CG  LYS A 884      60.850  38.580  68.010  1.00  0.00           C
ATOM   3697  HG1 LYS A 884      60.960  37.560  68.430  1.00  0.00           H
ATOM   3698  HG2 LYS A 884      61.130  39.350  68.770  1.00  0.00           H
ATOM   3699  CD  LYS A 884      61.700  38.670  66.690  1.00  0.00           C
ATOM   3700  HD1 LYS A 884      61.630  39.750  66.420  1.00  0.00           H
ATOM   3701  HD2 LYS A 884      61.250  38.080  65.870  1.00  0.00           H
ATOM   3702  CE  LYS A 884      63.180  38.230  66.700  1.00  0.00           C
ATOM   3703  HE1 LYS A 884      63.640  38.140  65.690  1.00  0.00           H
ATOM   3704  HE2 LYS A 884      63.340  37.240  67.160  1.00  0.00           H
ATOM   3705  NZ  LYS A 884      64.040  39.160  67.400  1.00  0.00           N
ATOM   3706  HZ1 LYS A 884      63.770  40.170  67.350  1.00  0.00           H
ATOM   3707  HZ2 LYS A 884      65.040  38.950  67.170  1.00  0.00           H
ATOM   3708  HZ3 LYS A 884      64.040  38.880  68.400  1.00  0.00           H
ATOM   3709  C   LYS A 884      57.600  40.360  66.760  1.00  0.00           C
ATOM   3710  O   LYS A 884      56.870  41.070  67.290  1.00  0.00           O
ATOM   3711  N   LEU A 885      57.260  39.680  65.680  1.00  0.00           N
ATOM   3712  HN  LEU A 885      58.030  39.200  65.270  1.00  0.00           H
ATOM   3713  CA  LEU A 885      55.920  39.540  65.190  1.00  0.00           C
ATOM   3714  HA  LEU A 885      55.510  40.520  65.060  1.00  0.00           H
ATOM   3715  CB  LEU A 885      55.810  38.890  63.760  1.00  0.00           C
ATOM   3716  HB1 LEU A 885      56.560  38.060  63.780  1.00  0.00           H
ATOM   3717  HB2 LEU A 885      56.130  39.650  63.010  1.00  0.00           H
ATOM   3718  CG  LEU A 885      54.450  38.360  63.190  1.00  0.00           C
ATOM   3719  HG  LEU A 885      53.840  37.710  63.860  1.00  0.00           H
ATOM   3720  CD1 LEU A 885      53.580  39.550  62.710  1.00  0.00           C
ATOM   3721 HD11 LEU A 885      54.070  40.250  62.010  1.00  0.00           H
ATOM   3722 HD12 LEU A 885      53.290  40.190  63.560  1.00  0.00           H
ATOM   3723 HD13 LEU A 885      52.680  39.160  62.180  1.00  0.00           H
ATOM   3724  CD2 LEU A 885      54.700  37.610  61.880  1.00  0.00           C
ATOM   3725 HD21 LEU A 885      53.830  36.930  61.730  1.00  0.00           H
ATOM   3726 HD22 LEU A 885      55.600  36.960  62.010  1.00  0.00           H
ATOM   3727 HD23 LEU A 885      54.890  38.320  61.050  1.00  0.00           H
ATOM   3728  C   LEU A 885      55.020  38.770  66.120  1.00  0.00           C
ATOM   3729  O   LEU A 885      55.550  37.900  66.830  1.00  0.00           O
ATOM   3730  N   HSD A 886      53.710  39.110  66.130  1.00  0.00           N
ATOM   3731  HN  HSD A 886      53.470  39.720  65.370  1.00  0.00           H
ATOM   3732  CA  HSD A 886      52.640  38.540  66.950  1.00  0.00           C
ATOM   3733  HA  HSD A 886      52.970  37.650  67.490  1.00  0.00           H
ATOM   3734  CB  HSD A 886      52.030  39.560  67.920  1.00  0.00           C
ATOM   3735  HB1 HSD A 886      51.990  40.560  67.450  1.00  0.00           H
ATOM   3736  HB2 HSD A 886      52.740  39.610  68.770  1.00  0.00           H
ATOM   3737  ND1 HSD A 886      50.330  38.090  69.160  1.00  0.00           N
ATOM   3738  HD1 HSD A 886      50.980  37.380  69.450  1.00  0.00           H
ATOM   3739  CG  HSD A 886      50.620  39.280  68.490  1.00  0.00           C
ATOM   3740  CE1 HSD A 886      49.110  38.220  69.670  1.00  0.00           C
ATOM   3741  HE1 HSD A 886      48.660  37.480  70.340  1.00  0.00           H
ATOM   3742  NE2 HSD A 886      48.580  39.400  69.370  1.00  0.00           N
ATOM   3743  CD2 HSD A 886      49.520  40.060  68.570  1.00  0.00           C
ATOM   3744  HD2 HSD A 886      49.170  40.950  68.060  1.00  0.00           H
ATOM   3745  C   HSD A 886      51.580  38.030  66.020  1.00  0.00           C
ATOM   3746  O   HSD A 886      51.080  38.750  65.130  1.00  0.00           O
ATOM   3747  N   VAL A 887      51.070  36.800  66.220  1.00  0.00           N
ATOM   3748  HN  VAL A 887      51.450  36.190  66.900  1.00  0.00           H
ATOM   3749  CA  VAL A 887      49.820  36.370  65.600  1.00  0.00           C
ATOM   3750  HA  VAL A 887      49.240  37.230  65.300  1.00  0.00           H
ATOM   3751  CB  VAL A 887      50.200  35.340  64.470  1.00  0.00           C
ATOM   3752  HB  VAL A 887      50.960  34.620  64.830  1.00  0.00           H
ATOM   3753  CG1 VAL A 887      49.010  34.410  64.050  1.00  0.00           C
ATOM   3754 HG11 VAL A 887      48.770  33.530  64.680  1.00  0.00           H
ATOM   3755 HG12 VAL A 887      49.190  34.000  63.030  1.00  0.00           H
ATOM   3756 HG13 VAL A 887      48.130  35.070  63.990  1.00  0.00           H
ATOM   3757  CG2 VAL A 887      50.710  36.200  63.340  1.00  0.00           C
ATOM   3758 HG21 VAL A 887      50.220  37.200  63.220  1.00  0.00           H
ATOM   3759 HG22 VAL A 887      50.730  35.660  62.370  1.00  0.00           H
ATOM   3760 HG23 VAL A 887      51.790  36.450  63.460  1.00  0.00           H
ATOM   3761  C   VAL A 887      49.200  35.700  66.820  1.00  0.00           C
ATOM   3762  O   VAL A 887      49.920  35.020  67.590  1.00  0.00           O
ATOM   3763  N   PRO A 888      47.810  35.710  67.010  1.00  0.00           N
ATOM   3764  CD  PRO A 888      46.930  36.670  66.340  1.00  0.00           C
ATOM   3765  HD1 PRO A 888      46.860  36.600  65.240  1.00  0.00           H
ATOM   3766  HD2 PRO A 888      47.320  37.690  66.580  1.00  0.00           H
ATOM   3767  CA  PRO A 888      47.030  34.700  67.820  1.00  0.00           C
ATOM   3768  HA  PRO A 888      47.100  35.020  68.860  1.00  0.00           H
ATOM   3769  CB  PRO A 888      45.590  34.910  67.350  1.00  0.00           C
ATOM   3770  HB1 PRO A 888      44.810  34.730  68.130  1.00  0.00           H
ATOM   3771  HB2 PRO A 888      45.430  34.310  66.430  1.00  0.00           H
ATOM   3772  CG  PRO A 888      45.590  36.390  66.990  1.00  0.00           C
ATOM   3773  HG1 PRO A 888      44.700  36.510  66.340  1.00  0.00           H
ATOM   3774  HG2 PRO A 888      45.460  37.040  67.890  1.00  0.00           H
ATOM   3775  C   PRO A 888      47.580  33.330  67.870  1.00  0.00           C
ATOM   3776  O   PRO A 888      48.170  32.780  66.930  1.00  0.00           O
ATOM   3777  N   GLU A 889      47.370  32.720  69.100  1.00  0.00           N
ATOM   3778  HN  GLU A 889      46.840  33.130  69.840  1.00  0.00           H
ATOM   3779  CA  GLU A 889      48.120  31.470  69.370  1.00  0.00           C
ATOM   3780  HA  GLU A 889      48.840  31.160  68.620  1.00  0.00           H
ATOM   3781  CB  GLU A 889      48.950  31.730  70.620  1.00  0.00           C
ATOM   3782  HB1 GLU A 889      49.250  30.790  71.130  1.00  0.00           H
ATOM   3783  HB2 GLU A 889      48.410  32.330  71.390  1.00  0.00           H
ATOM   3784  CG  GLU A 889      50.290  32.500  70.260  1.00  0.00           C
ATOM   3785  HG1 GLU A 889      50.120  33.480  69.760  1.00  0.00           H
ATOM   3786  HG2 GLU A 889      50.900  31.840  69.630  1.00  0.00           H
ATOM   3787  CD  GLU A 889      51.240  32.660  71.490  1.00  0.00           C
ATOM   3788  OE1 GLU A 889      51.630  31.720  72.160  1.00  0.00           O
ATOM   3789  OE2 GLU A 889      51.750  33.790  71.620  1.00  0.00           O
ATOM   3790  C   GLU A 889      47.160  30.260  69.360  1.00  0.00           C
ATOM   3791  O   GLU A 889      47.580  29.160  69.620  1.00  0.00           O
ATOM   3792  N   LYS A 890      45.840  30.520  69.230  1.00  0.00           N
ATOM   3793  HN  LYS A 890      45.580  31.480  69.150  1.00  0.00           H
ATOM   3794  CA  LYS A 890      44.770  29.440  69.410  1.00  0.00           C
ATOM   3795  HA  LYS A 890      45.040  28.460  69.050  1.00  0.00           H
ATOM   3796  CB  LYS A 890      44.230  29.380  70.840  1.00  0.00           C
ATOM   3797  HB1 LYS A 890      45.060  29.250  71.580  1.00  0.00           H
ATOM   3798  HB2 LYS A 890      43.710  28.410  71.000  1.00  0.00           H
ATOM   3799  CG  LYS A 890      43.530  30.630  71.280  1.00  0.00           C
ATOM   3800  HG1 LYS A 890      42.490  30.640  70.900  1.00  0.00           H
ATOM   3801  HG2 LYS A 890      44.020  31.520  70.820  1.00  0.00           H
ATOM   3802  CD  LYS A 890      43.280  30.840  72.770  1.00  0.00           C
ATOM   3803  HD1 LYS A 890      42.970  29.890  73.280  1.00  0.00           H
ATOM   3804  HD2 LYS A 890      42.510  31.630  72.850  1.00  0.00           H
ATOM   3805  CE  LYS A 890      44.490  31.430  73.410  1.00  0.00           C
ATOM   3806  HE1 LYS A 890      44.770  32.320  72.800  1.00  0.00           H
ATOM   3807  HE2 LYS A 890      45.420  30.830  73.300  1.00  0.00           H
ATOM   3808  NZ  LYS A 890      44.360  31.930  74.830  1.00  0.00           N
ATOM   3809  HZ1 LYS A 890      44.660  31.180  75.500  1.00  0.00           H
ATOM   3810  HZ2 LYS A 890      43.390  32.160  75.090  1.00  0.00           H
ATOM   3811  HZ3 LYS A 890      44.960  32.780  74.870  1.00  0.00           H
ATOM   3812  C   LYS A 890      43.630  29.910  68.530  1.00  0.00           C
ATOM   3813  O   LYS A 890      43.430  31.080  68.210  1.00  0.00           O
ATOM   3814  N   PHE A 891      42.770  29.020  68.100  1.00  0.00           N
ATOM   3815  HN  PHE A 891      42.770  28.060  68.360  1.00  0.00           H
ATOM   3816  CA  PHE A 891      41.760  29.270  67.110  1.00  0.00           C
ATOM   3817  HA  PHE A 891      42.090  30.020  66.410  1.00  0.00           H
ATOM   3818  CB  PHE A 891      41.340  27.970  66.340  1.00  0.00           C
ATOM   3819  HB1 PHE A 891      40.430  27.940  65.710  1.00  0.00           H
ATOM   3820  HB2 PHE A 891      41.040  27.280  67.160  1.00  0.00           H
ATOM   3821  CG  PHE A 891      42.390  27.330  65.510  1.00  0.00           C
ATOM   3822  CD1 PHE A 891      43.090  26.170  65.830  1.00  0.00           C
ATOM   3823  HD1 PHE A 891      42.980  25.660  66.770  1.00  0.00           H
ATOM   3824  CE1 PHE A 891      44.000  25.580  64.930  1.00  0.00           C
ATOM   3825  HE1 PHE A 891      44.510  24.650  65.120  1.00  0.00           H
ATOM   3826  CZ  PHE A 891      44.040  26.170  63.590  1.00  0.00           C
ATOM   3827  HZ  PHE A 891      44.610  25.660  62.820  1.00  0.00           H
ATOM   3828  CD2 PHE A 891      42.510  27.850  64.170  1.00  0.00           C
ATOM   3829  HD2 PHE A 891      41.930  28.740  63.970  1.00  0.00           H
ATOM   3830  CE2 PHE A 891      43.300  27.260  63.250  1.00  0.00           C
ATOM   3831  HE2 PHE A 891      43.470  27.730  62.290  1.00  0.00           H
ATOM   3832  C   PHE A 891      40.430  29.780  67.640  1.00  0.00           C
ATOM   3833  O   PHE A 891      39.590  30.190  66.870  1.00  0.00           O
ATOM   3834  N   GLU A 892      40.170  29.680  68.970  1.00  0.00           N
ATOM   3835  HN  GLU A 892      40.830  29.140  69.470  1.00  0.00           H
ATOM   3836  CA  GLU A 892      39.150  30.160  69.820  1.00  0.00           C
ATOM   3837  HA  GLU A 892      38.180  29.730  69.580  1.00  0.00           H
ATOM   3838  CB  GLU A 892      39.450  29.630  71.210  1.00  0.00           C
ATOM   3839  HB1 GLU A 892      38.730  30.190  71.860  1.00  0.00           H
ATOM   3840  HB2 GLU A 892      40.470  30.020  71.440  1.00  0.00           H
ATOM   3841  CG  GLU A 892      39.260  28.090  71.400  1.00  0.00           C
ATOM   3842  HG1 GLU A 892      39.670  27.510  70.530  1.00  0.00           H
ATOM   3843  HG2 GLU A 892      38.240  27.730  71.630  1.00  0.00           H
ATOM   3844  CD  GLU A 892      40.160  27.570  72.470  1.00  0.00           C
ATOM   3845  OE1 GLU A 892      39.760  27.680  73.630  1.00  0.00           O
ATOM   3846  OE2 GLU A 892      41.230  26.970  72.190  1.00  0.00           O
ATOM   3847  C   GLU A 892      39.120  31.670  69.980  1.00  0.00           C
ATOM   3848  O   GLU A 892      40.160  32.210  70.380  1.00  0.00           O
ATOM   3849  N   PRO A 893      38.070  32.470  69.550  1.00  0.00           N
ATOM   3850  CD  PRO A 893      37.040  32.050  68.690  1.00  0.00           C
ATOM   3851  HD1 PRO A 893      36.390  31.350  69.260  1.00  0.00           H
ATOM   3852  HD2 PRO A 893      37.390  31.500  67.780  1.00  0.00           H
ATOM   3853  CA  PRO A 893      37.800  33.920  69.900  1.00  0.00           C
ATOM   3854  HA  PRO A 893      38.480  34.530  69.330  1.00  0.00           H
ATOM   3855  CB  PRO A 893      36.400  34.060  69.500  1.00  0.00           C
ATOM   3856  HB1 PRO A 893      36.240  35.140  69.320  1.00  0.00           H
ATOM   3857  HB2 PRO A 893      35.780  33.680  70.340  1.00  0.00           H
ATOM   3858  CG  PRO A 893      36.190  33.190  68.260  1.00  0.00           C
ATOM   3859  HG1 PRO A 893      35.120  32.960  68.120  1.00  0.00           H
ATOM   3860  HG2 PRO A 893      36.620  33.730  67.400  1.00  0.00           H
ATOM   3861  C   PRO A 893      38.100  34.340  71.310  1.00  0.00           C
ATOM   3862  O   PRO A 893      37.960  33.500  72.230  1.00  0.00           O
ATOM   3863  N   THR A 894      38.560  35.560  71.530  1.00  0.00           N
ATOM   3864  HN  THR A 894      38.860  36.150  70.790  1.00  0.00           H
ATOM   3865  CA  THR A 894      38.840  36.140  72.820  1.00  0.00           C
ATOM   3866  HA  THR A 894      39.060  35.350  73.510  1.00  0.00           H
ATOM   3867  CB  THR A 894      40.000  37.140  72.840  1.00  0.00           C
ATOM   3868  HB  THR A 894      40.080  37.860  73.670  1.00  0.00           H
ATOM   3869  OG1 THR A 894      39.950  37.990  71.730  1.00  0.00           O
ATOM   3870  HG1 THR A 894      39.340  38.690  71.960  1.00  0.00           H
ATOM   3871  CG2 THR A 894      41.240  36.260  72.780  1.00  0.00           C
ATOM   3872 HG21 THR A 894      41.170  35.630  73.690  1.00  0.00           H
ATOM   3873 HG22 THR A 894      42.170  36.860  72.800  1.00  0.00           H
ATOM   3874 HG23 THR A 894      41.210  35.620  71.870  1.00  0.00           H
ATOM   3875  C   THR A 894      37.580  36.810  73.380  1.00  0.00           C
ATOM   3876  O   THR A 894      36.620  37.030  72.660  1.00  0.00           O
ATOM   3877  N   HSD A 895      37.620  37.020  74.680  1.00  0.00           N
ATOM   3878  HN  HSD A 895      38.490  36.980  75.140  1.00  0.00           H
ATOM   3879  CA  HSD A 895      36.530  37.380  75.570  1.00  0.00           C
ATOM   3880  HA  HSD A 895      36.920  37.310  76.580  1.00  0.00           H
ATOM   3881  CB  HSD A 895      35.950  38.790  75.370  1.00  0.00           C
ATOM   3882  HB1 HSD A 895      35.110  38.910  76.090  1.00  0.00           H
ATOM   3883  HB2 HSD A 895      35.500  38.860  74.360  1.00  0.00           H
ATOM   3884  ND1 HSD A 895      37.840  40.190  74.420  1.00  0.00           N
ATOM   3885  HD1 HSD A 895      37.790  40.030  73.420  1.00  0.00           H
ATOM   3886  CG  HSD A 895      36.990  39.840  75.440  1.00  0.00           C
ATOM   3887  CE1 HSD A 895      38.720  41.130  74.940  1.00  0.00           C
ATOM   3888  HE1 HSD A 895      39.460  41.750  74.420  1.00  0.00           H
ATOM   3889  NE2 HSD A 895      38.460  41.410  76.220  1.00  0.00           N
ATOM   3890  CD2 HSD A 895      37.350  40.650  76.510  1.00  0.00           C
ATOM   3891  HD2 HSD A 895      36.900  40.560  77.490  1.00  0.00           H
ATOM   3892  C   HSD A 895      35.440  36.350  75.430  1.00  0.00           C
ATOM   3893  O   HSD A 895      34.370  36.680  74.940  1.00  0.00           O
ATOM   3894  N   PRO A 896      35.640  35.120  75.940  1.00  0.00           N
ATOM   3895  CD  PRO A 896      36.870  34.630  76.570  1.00  0.00           C
ATOM   3896  HD1 PRO A 896      36.920  35.240  77.500  1.00  0.00           H
ATOM   3897  HD2 PRO A 896      37.690  34.880  75.870  1.00  0.00           H
ATOM   3898  CA  PRO A 896      34.580  34.200  76.230  1.00  0.00           C
ATOM   3899  HA  PRO A 896      34.410  33.610  75.350  1.00  0.00           H
ATOM   3900  CB  PRO A 896      35.210  33.190  77.240  1.00  0.00           C
ATOM   3901  HB1 PRO A 896      34.740  32.180  77.230  1.00  0.00           H
ATOM   3902  HB2 PRO A 896      35.150  33.530  78.290  1.00  0.00           H
ATOM   3903  CG  PRO A 896      36.680  33.210  76.730  1.00  0.00           C
ATOM   3904  HG1 PRO A 896      37.280  32.680  77.480  1.00  0.00           H
ATOM   3905  HG2 PRO A 896      36.800  32.660  75.770  1.00  0.00           H
ATOM   3906  C   PRO A 896      33.250  34.610  76.810  1.00  0.00           C
ATOM   3907  O   PRO A 896      33.020  35.760  77.350  1.00  0.00           O
ATOM   3908  N   GLU A 897      32.300  33.710  76.480  1.00  0.00           N
ATOM   3909  HN  GLU A 897      32.800  32.920  76.160  1.00  0.00           H
ATOM   3910  CA  GLU A 897      30.880  33.700  76.640  1.00  0.00           C
ATOM   3911  HA  GLU A 897      30.510  32.810  77.110  1.00  0.00           H
ATOM   3912  CB  GLU A 897      30.330  34.830  77.520  1.00  0.00           C
ATOM   3913  HB1 GLU A 897      29.220  34.860  77.520  1.00  0.00           H
ATOM   3914  HB2 GLU A 897      30.650  35.860  77.270  1.00  0.00           H
ATOM   3915  CG  GLU A 897      30.690  34.510  79.020  1.00  0.00           C
ATOM   3916  HG1 GLU A 897      31.760  34.750  79.210  1.00  0.00           H
ATOM   3917  HG2 GLU A 897      30.400  33.450  79.260  1.00  0.00           H
ATOM   3918  CD  GLU A 897      29.930  35.400  79.960  1.00  0.00           C
ATOM   3919  OE1 GLU A 897      30.480  36.420  80.540  1.00  0.00           O
ATOM   3920  OE2 GLU A 897      28.710  35.120  80.170  1.00  0.00           O
ATOM   3921  C   GLU A 897      30.300  33.890  75.250  1.00  0.00           C
ATOM   3922  O   GLU A 897      29.080  34.100  75.180  1.00  0.00           O
ATOM   3923  N   ARG A 898      31.050  33.720  74.130  1.00  0.00           N
ATOM   3924  HN  ARG A 898      31.870  33.180  74.310  1.00  0.00           H
ATOM   3925  CA  ARG A 898      30.570  34.100  72.780  1.00  0.00           C
ATOM   3926  HA  ARG A 898      30.490  35.160  72.840  1.00  0.00           H
ATOM   3927  CB  ARG A 898      31.730  33.840  71.750  1.00  0.00           C
ATOM   3928  HB1 ARG A 898      31.270  33.920  70.740  1.00  0.00           H
ATOM   3929  HB2 ARG A 898      31.960  32.760  71.860  1.00  0.00           H
ATOM   3930  CG  ARG A 898      33.010  34.730  71.770  1.00  0.00           C
ATOM   3931  HG1 ARG A 898      33.580  34.540  70.840  1.00  0.00           H
ATOM   3932  HG2 ARG A 898      33.740  34.360  72.510  1.00  0.00           H
ATOM   3933  CD  ARG A 898      32.670  36.230  71.980  1.00  0.00           C
ATOM   3934  HD1 ARG A 898      32.410  36.460  73.040  1.00  0.00           H
ATOM   3935  HD2 ARG A 898      31.820  36.580  71.340  1.00  0.00           H
ATOM   3936  NE  ARG A 898      33.950  37.000  71.670  1.00  0.00           N
ATOM   3937  HE  ARG A 898      34.620  37.100  72.410  1.00  0.00           H
ATOM   3938  CZ  ARG A 898      34.320  37.280  70.400  1.00  0.00           C
ATOM   3939  NH1 ARG A 898      33.650  36.970  69.330  1.00  0.00           N
ATOM   3940 HH11 ARG A 898      32.710  36.630  69.410  1.00  0.00           H
ATOM   3941 HH12 ARG A 898      34.070  36.940  68.430  1.00  0.00           H
ATOM   3942  NH2 ARG A 898      35.620  37.550  70.260  1.00  0.00           N
ATOM   3943 HH21 ARG A 898      36.140  37.440  71.100  1.00  0.00           H
ATOM   3944 HH22 ARG A 898      35.970  37.560  69.320  1.00  0.00           H
ATOM   3945  C   ARG A 898      29.270  33.500  72.360  1.00  0.00           C
ATOM   3946  O   ARG A 898      28.460  34.140  71.650  1.00  0.00           O
ATOM   3947  N   GLY A 899      28.980  32.230  72.780  1.00  0.00           N
ATOM   3948  HN  GLY A 899      29.610  31.680  73.320  1.00  0.00           H
ATOM   3949  CA  GLY A 899      27.730  31.550  72.360  1.00  0.00           C
ATOM   3950  HA1 GLY A 899      26.880  32.170  72.590  1.00  0.00           H
ATOM   3951  HA2 GLY A 899      27.600  30.590  72.830  1.00  0.00           H
ATOM   3952  C   GLY A 899      27.660  31.130  70.930  1.00  0.00           C
ATOM   3953  O   GLY A 899      28.680  30.840  70.230  1.00  0.00           O
ATOM   3954  N   TRP A 900      26.440  30.900  70.450  1.00  0.00           N
ATOM   3955  HN  TRP A 900      25.550  31.100  70.840  1.00  0.00           H
ATOM   3956  CA  TRP A 900      26.140  30.630  69.090  1.00  0.00           C
ATOM   3957  HA  TRP A 900      26.460  29.620  68.860  1.00  0.00           H
ATOM   3958  CB  TRP A 900      24.590  30.570  69.110  1.00  0.00           C
ATOM   3959  HB1 TRP A 900      24.200  31.460  69.650  1.00  0.00           H
ATOM   3960  HB2 TRP A 900      24.290  29.700  69.720  1.00  0.00           H
ATOM   3961  CG  TRP A 900      23.740  30.420  67.870  1.00  0.00           C
ATOM   3962  CD1 TRP A 900      22.960  31.500  67.470  1.00  0.00           C
ATOM   3963  HD1 TRP A 900      22.650  32.360  68.030  1.00  0.00           H
ATOM   3964  NE1 TRP A 900      22.330  31.110  66.320  1.00  0.00           N
ATOM   3965  HE1 TRP A 900      21.780  31.680  65.740  1.00  0.00           H
ATOM   3966  CE2 TRP A 900      22.790  29.910  65.950  1.00  0.00           C
ATOM   3967  CD2 TRP A 900      23.610  29.370  66.930  1.00  0.00           C
ATOM   3968  CE3 TRP A 900      24.220  28.100  66.730  1.00  0.00           C
ATOM   3969  HE3 TRP A 900      24.920  27.620  67.390  1.00  0.00           H
ATOM   3970  CZ3 TRP A 900      23.850  27.350  65.580  1.00  0.00           C
ATOM   3971  HZ3 TRP A 900      24.460  26.490  65.420  1.00  0.00           H
ATOM   3972  CZ2 TRP A 900      22.540  29.170  64.780  1.00  0.00           C
ATOM   3973  HZ2 TRP A 900      21.740  29.470  64.120  1.00  0.00           H
ATOM   3974  CH2 TRP A 900      22.960  27.840  64.690  1.00  0.00           C
ATOM   3975  HH2 TRP A 900      22.680  27.310  63.800  1.00  0.00           H
ATOM   3976  C   TRP A 900      26.610  31.570  67.990  1.00  0.00           C
ATOM   3977  O   TRP A 900      26.800  32.750  68.140  1.00  0.00           O
ATOM   3978  N   ILE A 901      26.870  31.010  66.780  1.00  0.00           N
ATOM   3979  HN  ILE A 901      26.820  30.010  66.720  1.00  0.00           H
ATOM   3980  CA  ILE A 901      27.550  31.700  65.710  1.00  0.00           C
ATOM   3981  HA  ILE A 901      28.510  31.990  66.080  1.00  0.00           H
ATOM   3982  CB  ILE A 901      27.850  30.780  64.540  1.00  0.00           C
ATOM   3983  HB  ILE A 901      28.470  29.990  65.000  1.00  0.00           H
ATOM   3984  CG2 ILE A 901      26.500  30.230  63.880  1.00  0.00           C
ATOM   3985 HG21 ILE A 901      25.900  31.020  63.410  1.00  0.00           H
ATOM   3986 HG22 ILE A 901      25.930  29.660  64.640  1.00  0.00           H
ATOM   3987 HG23 ILE A 901      26.790  29.470  63.120  1.00  0.00           H
ATOM   3988  CG1 ILE A 901      28.560  31.490  63.370  1.00  0.00           C
ATOM   3989 HG11 ILE A 901      29.370  32.110  63.790  1.00  0.00           H
ATOM   3990 HG12 ILE A 901      28.000  32.280  62.840  1.00  0.00           H
ATOM   3991  CD  ILE A 901      29.230  30.460  62.480  1.00  0.00           C
ATOM   3992  HD1 ILE A 901      29.630  29.560  63.010  1.00  0.00           H
ATOM   3993  HD2 ILE A 901      30.060  30.810  61.830  1.00  0.00           H
ATOM   3994  HD3 ILE A 901      28.410  30.040  61.850  1.00  0.00           H
ATOM   3995  C   ILE A 901      26.940  32.980  65.260  1.00  0.00           C
ATOM   3996  O   ILE A 901      27.640  34.000  65.160  1.00  0.00           O
ATOM   3997  N   ILE A 902      25.600  33.120  64.890  1.00  0.00           N
ATOM   3998  HN  ILE A 902      25.100  32.260  64.980  1.00  0.00           H
ATOM   3999  CA  ILE A 902      24.940  34.270  64.270  1.00  0.00           C
ATOM   4000  HA  ILE A 902      25.400  34.380  63.300  1.00  0.00           H
ATOM   4001  CB  ILE A 902      23.450  34.030  64.080  1.00  0.00           C
ATOM   4002  HB  ILE A 902      23.150  33.930  65.150  1.00  0.00           H
ATOM   4003  CG2 ILE A 902      22.680  35.200  63.570  1.00  0.00           C
ATOM   4004 HG21 ILE A 902      21.660  34.970  63.210  1.00  0.00           H
ATOM   4005 HG22 ILE A 902      23.130  35.610  62.640  1.00  0.00           H
ATOM   4006 HG23 ILE A 902      22.600  36.050  64.270  1.00  0.00           H
ATOM   4007  CG1 ILE A 902      23.240  32.710  63.270  1.00  0.00           C
ATOM   4008 HG11 ILE A 902      22.160  32.460  63.150  1.00  0.00           H
ATOM   4009 HG12 ILE A 902      23.730  31.850  63.780  1.00  0.00           H
ATOM   4010  CD  ILE A 902      23.900  32.700  61.790  1.00  0.00           C
ATOM   4011  HD1 ILE A 902      24.940  33.060  61.960  1.00  0.00           H
ATOM   4012  HD2 ILE A 902      23.350  33.500  61.240  1.00  0.00           H
ATOM   4013  HD3 ILE A 902      23.830  31.650  61.440  1.00  0.00           H
ATOM   4014  C   ILE A 902      25.150  35.580  64.990  1.00  0.00           C
ATOM   4015  O   ILE A 902      24.760  35.800  66.160  1.00  0.00           O
ATOM   4016  N   SER A 903      25.700  36.530  64.260  1.00  0.00           N
ATOM   4017  HN  SER A 903      25.990  36.280  63.340  1.00  0.00           H
ATOM   4018  CA  SER A 903      26.190  37.840  64.780  1.00  0.00           C
ATOM   4019  HA  SER A 903      27.020  37.600  65.430  1.00  0.00           H
ATOM   4020  CB  SER A 903      26.760  38.700  63.700  1.00  0.00           C
ATOM   4021  HB1 SER A 903      25.940  39.210  63.160  1.00  0.00           H
ATOM   4022  HB2 SER A 903      27.430  38.080  63.050  1.00  0.00           H
ATOM   4023  OG  SER A 903      27.610  39.700  64.310  1.00  0.00           O
ATOM   4024  HG1 SER A 903      27.000  40.440  64.350  1.00  0.00           H
ATOM   4025  C   SER A 903      25.070  38.650  65.490  1.00  0.00           C
ATOM   4026  O   SER A 903      23.970  38.830  64.900  1.00  0.00           O
ATOM   4027  N   PRO A 904      25.250  39.190  66.650  1.00  0.00           N
ATOM   4028  CD  PRO A 904      26.230  38.660  67.570  1.00  0.00           C
ATOM   4029  HD1 PRO A 904      27.230  38.850  67.100  1.00  0.00           H
ATOM   4030  HD2 PRO A 904      26.160  37.550  67.630  1.00  0.00           H
ATOM   4031  CA  PRO A 904      24.400  40.170  67.340  1.00  0.00           C
ATOM   4032  HA  PRO A 904      23.510  39.600  67.600  1.00  0.00           H
ATOM   4033  CB  PRO A 904      25.300  40.680  68.450  1.00  0.00           C
ATOM   4034  HB1 PRO A 904      24.680  41.210  69.210  1.00  0.00           H
ATOM   4035  HB2 PRO A 904      25.970  41.450  68.000  1.00  0.00           H
ATOM   4036  CG  PRO A 904      25.950  39.370  68.890  1.00  0.00           C
ATOM   4037  HG1 PRO A 904      26.900  39.530  69.430  1.00  0.00           H
ATOM   4038  HG2 PRO A 904      25.190  38.870  69.540  1.00  0.00           H
ATOM   4039  C   PRO A 904      23.940  41.260  66.420  1.00  0.00           C
ATOM   4040  O   PRO A 904      24.700  41.920  65.730  1.00  0.00           O
ATOM   4041  N   LEU A 905      22.620  41.440  66.470  1.00  0.00           N
ATOM   4042  HN  LEU A 905      22.190  40.880  67.180  1.00  0.00           H
ATOM   4043  CA  LEU A 905      21.830  42.250  65.560  1.00  0.00           C
ATOM   4044  HA  LEU A 905      22.370  43.180  65.430  1.00  0.00           H
ATOM   4045  CB  LEU A 905      21.600  41.620  64.200  1.00  0.00           C
ATOM   4046  HB1 LEU A 905      21.060  40.660  64.360  1.00  0.00           H
ATOM   4047  HB2 LEU A 905      22.610  41.470  63.770  1.00  0.00           H
ATOM   4048  CG  LEU A 905      20.720  42.340  63.100  1.00  0.00           C
ATOM   4049  HG  LEU A 905      19.810  42.600  63.690  1.00  0.00           H
ATOM   4050  CD1 LEU A 905      21.480  43.550  62.640  1.00  0.00           C
ATOM   4051 HD11 LEU A 905      22.340  43.200  62.030  1.00  0.00           H
ATOM   4052 HD12 LEU A 905      21.920  44.080  63.510  1.00  0.00           H
ATOM   4053 HD13 LEU A 905      20.990  44.360  62.050  1.00  0.00           H
ATOM   4054  CD2 LEU A 905      20.370  41.370  61.970  1.00  0.00           C
ATOM   4055 HD21 LEU A 905      19.570  40.640  62.250  1.00  0.00           H
ATOM   4056 HD22 LEU A 905      21.200  40.780  61.540  1.00  0.00           H
ATOM   4057 HD23 LEU A 905      19.990  41.990  61.120  1.00  0.00           H
ATOM   4058  C   LEU A 905      20.430  42.470  66.230  1.00  0.00           C
ATOM   4059  O   LEU A 905      19.610  41.580  66.390  1.00  0.00           O
ATOM   4060  N   GLY A 906      20.230  43.730  66.700  1.00  0.00           N
ATOM   4061  HN  GLY A 906      20.810  44.520  66.610  1.00  0.00           H
ATOM   4062  CA  GLY A 906      19.050  44.000  67.530  1.00  0.00           C
ATOM   4063  HA1 GLY A 906      18.580  43.090  67.880  1.00  0.00           H
ATOM   4064  HA2 GLY A 906      18.320  44.670  67.090  1.00  0.00           H
ATOM   4065  C   GLY A 906      19.360  44.720  68.780  1.00  0.00           C
ATOM   4066  O   GLY A 906      18.500  45.150  69.490  1.00  0.00           O
ATOM   4067  N   ASP A 907      20.660  45.010  69.150  1.00  0.00           N
ATOM   4068  HN  ASP A 907      21.420  44.600  68.630  1.00  0.00           H
ATOM   4069  CA  ASP A 907      21.110  45.460  70.440  1.00  0.00           C
ATOM   4070  HA  ASP A 907      20.380  45.110  71.170  1.00  0.00           H
ATOM   4071  CB  ASP A 907      22.490  44.970  70.870  1.00  0.00           C
ATOM   4072  HB1 ASP A 907      22.660  45.120  71.950  1.00  0.00           H
ATOM   4073  HB2 ASP A 907      23.330  45.500  70.360  1.00  0.00           H
ATOM   4074  CG  ASP A 907      22.690  43.470  70.670  1.00  0.00           C
ATOM   4075  OD1 ASP A 907      23.820  43.090  71.120  1.00  0.00           O
ATOM   4076  OD2 ASP A 907      21.880  42.700  70.130  1.00  0.00           O
ATOM   4077  C   ASP A 907      21.080  46.970  70.590  1.00  0.00           C
ATOM   4078  O   ASP A 907      21.580  47.660  71.520  1.00  0.00           O
ATOM   4079  N   ASN A 908      20.560  47.620  69.570  1.00  0.00           N
ATOM   4080  HN  ASN A 908      20.210  47.040  68.840  1.00  0.00           H
ATOM   4081  CA  ASN A 908      20.300  49.070  69.350  1.00  0.00           C
ATOM   4082  HA  ASN A 908      20.700  49.470  70.280  1.00  0.00           H
ATOM   4083  CB  ASN A 908      20.890  49.710  68.060  1.00  0.00           C
ATOM   4084  HB1 ASN A 908      20.880  50.810  67.970  1.00  0.00           H
ATOM   4085  HB2 ASN A 908      20.380  49.320  67.150  1.00  0.00           H
ATOM   4086  CG  ASN A 908      22.330  49.280  67.800  1.00  0.00           C
ATOM   4087  OD1 ASN A 908      22.590  48.630  66.810  1.00  0.00           O
ATOM   4088  ND2 ASN A 908      23.310  49.650  68.700  1.00  0.00           N
ATOM   4089 HD21 ASN A 908      24.220  49.220  68.650  1.00  0.00           H
ATOM   4090 HD22 ASN A 908      23.070  49.960  69.620  1.00  0.00           H
ATOM   4091  C   ASN A 908      18.840  49.310  69.290  1.00  0.00           C
ATOM   4092  O   ASN A 908      18.150  48.370  68.880  1.00  0.00           O
ATOM   4093  N   PRO A 909      18.310  50.390  69.700  1.00  0.00           N
ATOM   4094  CD  PRO A 909      18.980  51.430  70.490  1.00  0.00           C
ATOM   4095  HD1 PRO A 909      19.650  51.950  69.770  1.00  0.00           H
ATOM   4096  HD2 PRO A 909      19.660  51.080  71.290  1.00  0.00           H
ATOM   4097  CA  PRO A 909      16.920  50.850  69.350  1.00  0.00           C
ATOM   4098  HA  PRO A 909      16.190  50.220  69.840  1.00  0.00           H
ATOM   4099  CB  PRO A 909      16.820  52.310  69.960  1.00  0.00           C
ATOM   4100  HB1 PRO A 909      15.820  52.510  70.390  1.00  0.00           H
ATOM   4101  HB2 PRO A 909      17.010  53.100  69.220  1.00  0.00           H
ATOM   4102  CG  PRO A 909      17.930  52.380  71.010  1.00  0.00           C
ATOM   4103  HG1 PRO A 909      18.260  53.440  71.030  1.00  0.00           H
ATOM   4104  HG2 PRO A 909      17.570  52.040  72.000  1.00  0.00           H
ATOM   4105  C   PRO A 909      16.550  50.740  67.910  1.00  0.00           C
ATOM   4106  O   PRO A 909      17.350  50.990  66.970  1.00  0.00           O
ATOM   4107  N   TRP A 910      15.250  50.440  67.640  1.00  0.00           N
ATOM   4108  HN  TRP A 910      14.550  50.490  68.360  1.00  0.00           H
ATOM   4109  CA  TRP A 910      14.670  49.980  66.310  1.00  0.00           C
ATOM   4110  HA  TRP A 910      15.160  49.060  66.020  1.00  0.00           H
ATOM   4111  CB  TRP A 910      13.150  49.790  66.390  1.00  0.00           C
ATOM   4112  HB1 TRP A 910      12.980  49.380  67.400  1.00  0.00           H
ATOM   4113  HB2 TRP A 910      12.780  48.980  65.720  1.00  0.00           H
ATOM   4114  CG  TRP A 910      12.180  50.940  66.200  1.00  0.00           C
ATOM   4115  CD1 TRP A 910      11.760  51.800  67.090  1.00  0.00           C
ATOM   4116  HD1 TRP A 910      12.090  51.830  68.120  1.00  0.00           H
ATOM   4117  NE1 TRP A 910      10.850  52.710  66.510  1.00  0.00           N
ATOM   4118  HE1 TRP A 910      10.180  53.320  66.870  1.00  0.00           H
ATOM   4119  CE2 TRP A 910      10.710  52.440  65.120  1.00  0.00           C
ATOM   4120  CD2 TRP A 910      11.600  51.360  64.880  1.00  0.00           C
ATOM   4121  CE3 TRP A 910      11.720  50.920  63.530  1.00  0.00           C
ATOM   4122  HE3 TRP A 910      12.450  50.170  63.300  1.00  0.00           H
ATOM   4123  CZ3 TRP A 910      11.020  51.600  62.450  1.00  0.00           C
ATOM   4124  HZ3 TRP A 910      10.970  51.160  61.470  1.00  0.00           H
ATOM   4125  CZ2 TRP A 910       9.970  53.070  64.130  1.00  0.00           C
ATOM   4126  HZ2 TRP A 910       9.280  53.880  64.360  1.00  0.00           H
ATOM   4127  CH2 TRP A 910      10.140  52.600  62.760  1.00  0.00           C
ATOM   4128  HH2 TRP A 910       9.560  53.120  62.010  1.00  0.00           H
ATOM   4129  C   TRP A 910      15.060  50.900  65.140  1.00  0.00           C
ATOM   4130  O   TRP A 910      15.350  50.510  64.000  1.00  0.00           O
ATOM   4131  N   TRP A 911      14.990  52.240  65.380  1.00  0.00           N
ATOM   4132  HN  TRP A 911      14.880  52.690  66.270  1.00  0.00           H
ATOM   4133  CA  TRP A 911      15.320  53.250  64.450  1.00  0.00           C
ATOM   4134  HA  TRP A 911      14.730  53.010  63.580  1.00  0.00           H
ATOM   4135  CB  TRP A 911      14.900  54.660  65.000  1.00  0.00           C
ATOM   4136  HB1 TRP A 911      15.410  54.790  65.980  1.00  0.00           H
ATOM   4137  HB2 TRP A 911      13.860  54.570  65.430  1.00  0.00           H
ATOM   4138  CG  TRP A 911      15.010  55.840  64.130  1.00  0.00           C
ATOM   4139  CD1 TRP A 911      15.940  56.850  64.110  1.00  0.00           C
ATOM   4140  HD1 TRP A 911      16.820  56.890  64.730  1.00  0.00           H
ATOM   4141  NE1 TRP A 911      15.680  57.640  62.990  1.00  0.00           N
ATOM   4142  HE1 TRP A 911      15.920  58.560  62.810  1.00  0.00           H
ATOM   4143  CE2 TRP A 911      14.490  57.190  62.320  1.00  0.00           C
ATOM   4144  CD2 TRP A 911      14.130  55.980  63.010  1.00  0.00           C
ATOM   4145  CE3 TRP A 911      13.100  55.210  62.470  1.00  0.00           C
ATOM   4146  HE3 TRP A 911      12.770  54.300  62.960  1.00  0.00           H
ATOM   4147  CZ3 TRP A 911      12.320  55.800  61.420  1.00  0.00           C
ATOM   4148  HZ3 TRP A 911      11.540  55.170  61.010  1.00  0.00           H
ATOM   4149  CZ2 TRP A 911      13.860  57.710  61.260  1.00  0.00           C
ATOM   4150  HZ2 TRP A 911      14.150  58.630  60.780  1.00  0.00           H
ATOM   4151  CH2 TRP A 911      12.660  57.060  60.880  1.00  0.00           C
ATOM   4152  HH2 TRP A 911      12.160  57.270  59.950  1.00  0.00           H
ATOM   4153  C   TRP A 911      16.770  53.220  64.040  1.00  0.00           C
ATOM   4154  O   TRP A 911      17.070  53.390  62.910  1.00  0.00           O
ATOM   4155  N   THR A 912      17.710  52.970  64.900  1.00  0.00           N
ATOM   4156  HN  THR A 912      17.370  52.590  65.760  1.00  0.00           H
ATOM   4157  CA  THR A 912      19.190  52.900  64.750  1.00  0.00           C
ATOM   4158  HA  THR A 912      19.360  53.860  64.290  1.00  0.00           H
ATOM   4159  CB  THR A 912      19.970  52.730  66.040  1.00  0.00           C
ATOM   4160  HB  THR A 912      20.580  51.810  66.030  1.00  0.00           H
ATOM   4161  OG1 THR A 912      19.090  52.900  67.210  1.00  0.00           O
ATOM   4162  HG1 THR A 912      18.540  52.110  67.200  1.00  0.00           H
ATOM   4163  CG2 THR A 912      21.040  53.940  66.040  1.00  0.00           C
ATOM   4164 HG21 THR A 912      21.670  53.970  66.950  1.00  0.00           H
ATOM   4165 HG22 THR A 912      20.510  54.900  65.910  1.00  0.00           H
ATOM   4166 HG23 THR A 912      21.630  53.740  65.120  1.00  0.00           H
ATOM   4167  C   THR A 912      19.640  51.820  63.840  1.00  0.00           C
ATOM   4168  O   THR A 912      20.610  51.980  63.140  1.00  0.00           O
ATOM   4169  N   LEU A 913      19.020  50.600  63.880  1.00  0.00           N
ATOM   4170  HN  LEU A 913      18.320  50.240  64.520  1.00  0.00           H
ATOM   4171  CA  LEU A 913      19.140  49.750  62.740  1.00  0.00           C
ATOM   4172  HA  LEU A 913      20.200  49.620  62.580  1.00  0.00           H
ATOM   4173  CB  LEU A 913      18.480  48.360  62.830  1.00  0.00           C
ATOM   4174  HB1 LEU A 913      18.850  47.850  61.900  1.00  0.00           H
ATOM   4175  HB2 LEU A 913      17.380  48.410  62.830  1.00  0.00           H
ATOM   4176  CG  LEU A 913      18.940  47.590  64.110  1.00  0.00           C
ATOM   4177  HG  LEU A 913      20.020  47.730  64.290  1.00  0.00           H
ATOM   4178  CD1 LEU A 913      18.070  47.880  65.330  1.00  0.00           C
ATOM   4179 HD11 LEU A 913      17.040  47.490  65.190  1.00  0.00           H
ATOM   4180 HD12 LEU A 913      17.990  48.920  65.720  1.00  0.00           H
ATOM   4181 HD13 LEU A 913      18.500  47.280  66.150  1.00  0.00           H
ATOM   4182  CD2 LEU A 913      18.830  46.140  63.750  1.00  0.00           C
ATOM   4183 HD21 LEU A 913      19.680  45.750  63.140  1.00  0.00           H
ATOM   4184 HD22 LEU A 913      17.910  46.070  63.140  1.00  0.00           H
ATOM   4185 HD23 LEU A 913      18.680  45.510  64.650  1.00  0.00           H
ATOM   4186  C   LEU A 913      18.680  50.330  61.360  1.00  0.00           C
ATOM   4187  O   LEU A 913      19.360  50.270  60.320  1.00  0.00           O
ATOM   4188  N   LEU A 914      17.500  51.030  61.290  1.00  0.00           N
ATOM   4189  HN  LEU A 914      16.860  51.140  62.050  1.00  0.00           H
ATOM   4190  CA  LEU A 914      17.010  51.540  60.050  1.00  0.00           C
ATOM   4191  HA  LEU A 914      17.130  50.740  59.330  1.00  0.00           H
ATOM   4192  CB  LEU A 914      15.500  51.850  60.280  1.00  0.00           C
ATOM   4193  HB1 LEU A 914      15.470  52.800  60.870  1.00  0.00           H
ATOM   4194  HB2 LEU A 914      15.030  51.010  60.820  1.00  0.00           H
ATOM   4195  CG  LEU A 914      14.850  52.030  58.870  1.00  0.00           C
ATOM   4196  HG  LEU A 914      15.410  52.820  58.320  1.00  0.00           H
ATOM   4197  CD1 LEU A 914      14.650  50.700  58.160  1.00  0.00           C
ATOM   4198 HD11 LEU A 914      13.780  50.860  57.490  1.00  0.00           H
ATOM   4199 HD12 LEU A 914      14.350  49.970  58.930  1.00  0.00           H
ATOM   4200 HD13 LEU A 914      15.490  50.400  57.490  1.00  0.00           H
ATOM   4201  CD2 LEU A 914      13.460  52.540  59.070  1.00  0.00           C
ATOM   4202 HD21 LEU A 914      12.860  51.740  59.580  1.00  0.00           H
ATOM   4203 HD22 LEU A 914      13.020  52.770  58.070  1.00  0.00           H
ATOM   4204 HD23 LEU A 914      13.530  53.520  59.590  1.00  0.00           H
ATOM   4205  C   LEU A 914      17.900  52.660  59.370  1.00  0.00           C
ATOM   4206  O   LEU A 914      18.160  52.730  58.160  1.00  0.00           O
ATOM   4207  N   ILE A 915      18.490  53.510  60.190  1.00  0.00           N
ATOM   4208  HN  ILE A 915      18.350  53.420  61.170  1.00  0.00           H
ATOM   4209  CA  ILE A 915      19.310  54.650  59.730  1.00  0.00           C
ATOM   4210  HA  ILE A 915      18.900  55.020  58.820  1.00  0.00           H
ATOM   4211  CB  ILE A 915      19.170  55.830  60.740  1.00  0.00           C
ATOM   4212  HB  ILE A 915      19.710  56.690  60.280  1.00  0.00           H
ATOM   4213  CG2 ILE A 915      17.690  56.170  60.770  1.00  0.00           C
ATOM   4214 HG21 ILE A 915      17.160  55.540  61.510  1.00  0.00           H
ATOM   4215 HG22 ILE A 915      17.260  56.060  59.760  1.00  0.00           H
ATOM   4216 HG23 ILE A 915      17.560  57.220  61.110  1.00  0.00           H
ATOM   4217  CG1 ILE A 915      19.610  55.600  62.200  1.00  0.00           C
ATOM   4218 HG11 ILE A 915      20.620  55.140  62.220  1.00  0.00           H
ATOM   4219 HG12 ILE A 915      18.840  55.060  62.790  1.00  0.00           H
ATOM   4220  CD  ILE A 915      19.660  57.020  62.940  1.00  0.00           C
ATOM   4221  HD1 ILE A 915      19.580  56.700  64.000  1.00  0.00           H
ATOM   4222  HD2 ILE A 915      18.760  57.610  62.680  1.00  0.00           H
ATOM   4223  HD3 ILE A 915      20.560  57.590  62.630  1.00  0.00           H
ATOM   4224  C   ILE A 915      20.770  54.340  59.480  1.00  0.00           C
ATOM   4225  O   ILE A 915      21.610  55.250  59.180  1.00  0.00           O
ATOM   4226  N   ALA A 916      21.190  53.090  59.610  1.00  0.00           N
ATOM   4227  HN  ALA A 916      20.630  52.430  60.120  1.00  0.00           H
ATOM   4228  CA  ALA A 916      22.540  52.650  59.460  1.00  0.00           C
ATOM   4229  HA  ALA A 916      23.140  53.340  60.020  1.00  0.00           H
ATOM   4230  CB  ALA A 916      22.600  51.360  60.290  1.00  0.00           C
ATOM   4231  HB1 ALA A 916      23.620  51.050  60.560  1.00  0.00           H
ATOM   4232  HB2 ALA A 916      22.030  50.530  59.840  1.00  0.00           H
ATOM   4233  HB3 ALA A 916      22.040  51.670  61.210  1.00  0.00           H
ATOM   4234  C   ALA A 916      22.970  52.570  58.030  1.00  0.00           C
ATOM   4235  O   ALA A 916      24.130  52.540  57.700  1.00  0.00           O
ATOM   4236  N   ALA A 917      21.970  52.690  57.080  1.00  0.00           N
ATOM   4237  HN  ALA A 917      21.040  52.640  57.450  1.00  0.00           H
ATOM   4238  CA  ALA A 917      22.150  52.950  55.650  1.00  0.00           C
ATOM   4239  HA  ALA A 917      22.750  52.150  55.260  1.00  0.00           H
ATOM   4240  CB  ALA A 917      20.790  52.890  54.890  1.00  0.00           C
ATOM   4241  HB1 ALA A 917      20.930  53.110  53.800  1.00  0.00           H
ATOM   4242  HB2 ALA A 917      20.100  53.610  55.360  1.00  0.00           H
ATOM   4243  HB3 ALA A 917      20.370  51.880  55.080  1.00  0.00           H
ATOM   4244  C   ALA A 917      22.990  54.210  55.300  1.00  0.00           C
ATOM   4245  O   ALA A 917      23.660  54.200  54.320  1.00  0.00           O
ATOM   4246  N   ILE A 918      22.880  55.370  55.990  1.00  0.00           N
ATOM   4247  HN  ILE A 918      22.220  55.390  56.750  1.00  0.00           H
ATOM   4248  CA  ILE A 918      23.590  56.640  55.730  1.00  0.00           C
ATOM   4249  HA  ILE A 918      23.340  56.910  54.710  1.00  0.00           H
ATOM   4250  CB  ILE A 918      23.050  57.800  56.620  1.00  0.00           C
ATOM   4251  HB  ILE A 918      22.840  57.540  57.670  1.00  0.00           H
ATOM   4252  CG2 ILE A 918      23.930  59.100  56.450  1.00  0.00           C
ATOM   4253 HG21 ILE A 918      23.480  60.050  56.840  1.00  0.00           H
ATOM   4254 HG22 ILE A 918      24.120  59.280  55.370  1.00  0.00           H
ATOM   4255 HG23 ILE A 918      24.910  58.950  56.940  1.00  0.00           H
ATOM   4256  CG1 ILE A 918      21.610  58.030  56.080  1.00  0.00           C
ATOM   4257 HG11 ILE A 918      21.650  57.780  54.990  1.00  0.00           H
ATOM   4258 HG12 ILE A 918      21.400  59.120  56.160  1.00  0.00           H
ATOM   4259  CD  ILE A 918      20.610  57.210  56.920  1.00  0.00           C
ATOM   4260  HD1 ILE A 918      19.610  57.360  56.500  1.00  0.00           H
ATOM   4261  HD2 ILE A 918      20.620  57.740  57.910  1.00  0.00           H
ATOM   4262  HD3 ILE A 918      20.800  56.120  56.950  1.00  0.00           H
ATOM   4263  C   ILE A 918      25.080  56.420  55.950  1.00  0.00           C
ATOM   4264  O   ILE A 918      25.790  56.750  55.010  1.00  0.00           O
ATOM   4265  N   PRO A 919      25.730  55.910  57.060  1.00  0.00           N
ATOM   4266  CD  PRO A 919      25.100  55.810  58.320  1.00  0.00           C
ATOM   4267  HD1 PRO A 919      24.070  55.370  58.320  1.00  0.00           H
ATOM   4268  HD2 PRO A 919      25.110  56.850  58.690  1.00  0.00           H
ATOM   4269  CA  PRO A 919      27.200  55.570  57.080  1.00  0.00           C
ATOM   4270  HA  PRO A 919      27.760  56.360  56.620  1.00  0.00           H
ATOM   4271  CB  PRO A 919      27.440  55.450  58.650  1.00  0.00           C
ATOM   4272  HB1 PRO A 919      27.740  56.440  59.040  1.00  0.00           H
ATOM   4273  HB2 PRO A 919      28.290  54.770  58.900  1.00  0.00           H
ATOM   4274  CG  PRO A 919      26.070  55.040  59.200  1.00  0.00           C
ATOM   4275  HG1 PRO A 919      25.970  53.940  59.020  1.00  0.00           H
ATOM   4276  HG2 PRO A 919      25.890  55.150  60.290  1.00  0.00           H
ATOM   4277  C   PRO A 919      27.530  54.330  56.350  1.00  0.00           C
ATOM   4278  O   PRO A 919      28.690  54.230  55.910  1.00  0.00           O
ATOM   4279  N   ALA A 920      26.510  53.500  56.080  1.00  0.00           N
ATOM   4280  HN  ALA A 920      25.710  53.580  56.670  1.00  0.00           H
ATOM   4281  CA  ALA A 920      26.620  52.460  55.020  1.00  0.00           C
ATOM   4282  HA  ALA A 920      27.500  51.840  55.180  1.00  0.00           H
ATOM   4283  CB  ALA A 920      25.400  51.530  55.020  1.00  0.00           C
ATOM   4284  HB1 ALA A 920      24.510  52.050  54.610  1.00  0.00           H
ATOM   4285  HB2 ALA A 920      25.250  51.150  56.050  1.00  0.00           H
ATOM   4286  HB3 ALA A 920      25.610  50.680  54.340  1.00  0.00           H
ATOM   4287  C   ALA A 920      26.910  53.050  53.630  1.00  0.00           C
ATOM   4288  O   ALA A 920      27.770  52.470  52.980  1.00  0.00           O
ATOM   4289  N   LEU A 921      26.250  54.130  53.260  1.00  0.00           N
ATOM   4290  HN  LEU A 921      25.450  54.340  53.810  1.00  0.00           H
ATOM   4291  CA  LEU A 921      26.390  54.670  51.940  1.00  0.00           C
ATOM   4292  HA  LEU A 921      26.070  53.870  51.290  1.00  0.00           H
ATOM   4293  CB  LEU A 921      25.430  55.880  51.670  1.00  0.00           C
ATOM   4294  HB1 LEU A 921      25.560  56.740  52.380  1.00  0.00           H
ATOM   4295  HB2 LEU A 921      24.390  55.540  51.900  1.00  0.00           H
ATOM   4296  CG  LEU A 921      25.480  56.490  50.270  1.00  0.00           C
ATOM   4297  HG  LEU A 921      26.470  56.970  50.130  1.00  0.00           H
ATOM   4298  CD1 LEU A 921      25.330  55.490  49.070  1.00  0.00           C
ATOM   4299 HD11 LEU A 921      24.330  54.990  49.070  1.00  0.00           H
ATOM   4300 HD12 LEU A 921      26.040  54.650  49.210  1.00  0.00           H
ATOM   4301 HD13 LEU A 921      25.500  55.900  48.050  1.00  0.00           H
ATOM   4302  CD2 LEU A 921      24.350  57.530  50.210  1.00  0.00           C
ATOM   4303 HD21 LEU A 921      24.180  57.950  49.200  1.00  0.00           H
ATOM   4304 HD22 LEU A 921      24.580  58.350  50.920  1.00  0.00           H
ATOM   4305 HD23 LEU A 921      23.400  57.020  50.490  1.00  0.00           H
ATOM   4306  C   LEU A 921      27.830  55.050  51.620  1.00  0.00           C
ATOM   4307  O   LEU A 921      28.410  54.570  50.650  1.00  0.00           O
ATOM   4308  N   LEU A 922      28.520  55.760  52.540  1.00  0.00           N
ATOM   4309  HN  LEU A 922      28.030  56.000  53.370  1.00  0.00           H
ATOM   4310  CA  LEU A 922      29.910  56.020  52.480  1.00  0.00           C
ATOM   4311  HA  LEU A 922      30.060  56.550  51.550  1.00  0.00           H
ATOM   4312  CB  LEU A 922      30.240  57.000  53.640  1.00  0.00           C
ATOM   4313  HB1 LEU A 922      29.880  56.770  54.670  1.00  0.00           H
ATOM   4314  HB2 LEU A 922      29.790  57.990  53.410  1.00  0.00           H
ATOM   4315  CG  LEU A 922      31.710  57.320  53.760  1.00  0.00           C
ATOM   4316  HG  LEU A 922      32.310  56.390  53.780  1.00  0.00           H
ATOM   4317  CD1 LEU A 922      32.240  58.140  52.520  1.00  0.00           C
ATOM   4318 HD11 LEU A 922      33.200  58.640  52.770  1.00  0.00           H
ATOM   4319 HD12 LEU A 922      31.540  58.980  52.310  1.00  0.00           H
ATOM   4320 HD13 LEU A 922      32.530  57.490  51.660  1.00  0.00           H
ATOM   4321  CD2 LEU A 922      32.000  58.110  55.040  1.00  0.00           C
ATOM   4322 HD21 LEU A 922      31.350  59.000  55.230  1.00  0.00           H
ATOM   4323 HD22 LEU A 922      33.090  58.290  55.030  1.00  0.00           H
ATOM   4324 HD23 LEU A 922      31.730  57.380  55.830  1.00  0.00           H
ATOM   4325  C   LEU A 922      30.850  54.840  52.440  1.00  0.00           C
ATOM   4326  O   LEU A 922      31.620  54.750  51.450  1.00  0.00           O
ATOM   4327  N   CYS A 923      30.770  53.840  53.380  1.00  0.00           N
ATOM   4328  HN  CYS A 923      30.190  53.880  54.200  1.00  0.00           H
ATOM   4329  CA  CYS A 923      31.520  52.550  53.370  1.00  0.00           C
ATOM   4330  HA  CYS A 923      32.540  52.820  53.600  1.00  0.00           H
ATOM   4331  CB  CYS A 923      31.040  51.620  54.490  1.00  0.00           C
ATOM   4332  HB1 CYS A 923      29.950  51.520  54.330  1.00  0.00           H
ATOM   4333  HB2 CYS A 923      31.100  52.270  55.380  1.00  0.00           H
ATOM   4334  SG  CYS A 923      31.920  50.080  54.710  1.00  0.00           S
ATOM   4335  HG1 CYS A 923      31.510  49.390  53.660  1.00  0.00           H
ATOM   4336  C   CYS A 923      31.330  51.810  52.080  1.00  0.00           C
ATOM   4337  O   CYS A 923      32.310  51.290  51.510  1.00  0.00           O
ATOM   4338  N   THR A 924      30.090  51.750  51.530  1.00  0.00           N
ATOM   4339  HN  THR A 924      29.230  51.990  51.980  1.00  0.00           H
ATOM   4340  CA  THR A 924      29.740  51.150  50.230  1.00  0.00           C
ATOM   4341  HA  THR A 924      30.110  50.140  50.230  1.00  0.00           H
ATOM   4342  CB  THR A 924      28.250  51.190  49.980  1.00  0.00           C
ATOM   4343  HB  THR A 924      27.940  52.260  49.970  1.00  0.00           H
ATOM   4344  OG1 THR A 924      27.480  50.470  50.970  1.00  0.00           O
ATOM   4345  HG1 THR A 924      27.440  51.010  51.770  1.00  0.00           H
ATOM   4346  CG2 THR A 924      27.880  50.480  48.680  1.00  0.00           C
ATOM   4347 HG21 THR A 924      28.450  50.960  47.860  1.00  0.00           H
ATOM   4348 HG22 THR A 924      26.830  50.680  48.420  1.00  0.00           H
ATOM   4349 HG23 THR A 924      28.210  49.420  48.780  1.00  0.00           H
ATOM   4350  C   THR A 924      30.630  51.770  49.050  1.00  0.00           C
ATOM   4351  O   THR A 924      31.350  51.110  48.310  1.00  0.00           O
ATOM   4352  N   ILE A 925      30.610  53.140  49.000  1.00  0.00           N
ATOM   4353  HN  ILE A 925      30.130  53.600  49.750  1.00  0.00           H
ATOM   4354  CA  ILE A 925      31.410  53.870  48.110  1.00  0.00           C
ATOM   4355  HA  ILE A 925      31.250  53.400  47.130  1.00  0.00           H
ATOM   4356  CB  ILE A 925      30.890  55.350  48.080  1.00  0.00           C
ATOM   4357  HB  ILE A 925      31.030  55.770  49.090  1.00  0.00           H
ATOM   4358  CG2 ILE A 925      31.830  56.220  47.220  1.00  0.00           C
ATOM   4359 HG21 ILE A 925      32.060  55.880  46.180  1.00  0.00           H
ATOM   4360 HG22 ILE A 925      32.770  56.470  47.760  1.00  0.00           H
ATOM   4361 HG23 ILE A 925      31.240  57.170  47.180  1.00  0.00           H
ATOM   4362  CG1 ILE A 925      29.360  55.420  47.740  1.00  0.00           C
ATOM   4363 HG11 ILE A 925      28.800  54.610  48.240  1.00  0.00           H
ATOM   4364 HG12 ILE A 925      29.350  55.150  46.660  1.00  0.00           H
ATOM   4365  CD  ILE A 925      28.780  56.810  48.120  1.00  0.00           C
ATOM   4366  HD1 ILE A 925      27.700  56.690  47.860  1.00  0.00           H
ATOM   4367  HD2 ILE A 925      29.170  57.670  47.530  1.00  0.00           H
ATOM   4368  HD3 ILE A 925      28.710  56.980  49.210  1.00  0.00           H
ATOM   4369  C   ILE A 925      32.960  53.780  48.240  1.00  0.00           C
ATOM   4370  O   ILE A 925      33.650  53.530  47.280  1.00  0.00           O
ATOM   4371  N   LEU A 926      33.400  53.860  49.470  1.00  0.00           N
ATOM   4372  HN  LEU A 926      32.770  54.070  50.210  1.00  0.00           H
ATOM   4373  CA  LEU A 926      34.770  53.540  49.790  1.00  0.00           C
ATOM   4374  HA  LEU A 926      35.460  54.180  49.260  1.00  0.00           H
ATOM   4375  CB  LEU A 926      35.080  53.590  51.340  1.00  0.00           C
ATOM   4376  HB1 LEU A 926      36.130  53.290  51.480  1.00  0.00           H
ATOM   4377  HB2 LEU A 926      34.350  52.940  51.880  1.00  0.00           H
ATOM   4378  CG  LEU A 926      34.980  55.000  51.920  1.00  0.00           C
ATOM   4379  HG  LEU A 926      33.980  55.420  51.710  1.00  0.00           H
ATOM   4380  CD1 LEU A 926      35.170  54.810  53.450  1.00  0.00           C
ATOM   4381 HD11 LEU A 926      34.320  54.280  53.920  1.00  0.00           H
ATOM   4382 HD12 LEU A 926      35.040  55.760  54.010  1.00  0.00           H
ATOM   4383 HD13 LEU A 926      36.170  54.440  53.800  1.00  0.00           H
ATOM   4384  CD2 LEU A 926      36.070  55.990  51.350  1.00  0.00           C
ATOM   4385 HD21 LEU A 926      37.060  55.500  51.360  1.00  0.00           H
ATOM   4386 HD22 LEU A 926      35.940  56.970  51.860  1.00  0.00           H
ATOM   4387 HD23 LEU A 926      35.890  56.060  50.250  1.00  0.00           H
ATOM   4388  C   LEU A 926      35.320  52.250  49.300  1.00  0.00           C
ATOM   4389  O   LEU A 926      36.290  52.240  48.600  1.00  0.00           O
ATOM   4390  N   ILE A 927      34.570  51.100  49.600  1.00  0.00           N
ATOM   4391  HN  ILE A 927      33.820  51.210  50.250  1.00  0.00           H
ATOM   4392  CA  ILE A 927      34.830  49.780  49.100  1.00  0.00           C
ATOM   4393  HA  ILE A 927      35.850  49.590  49.370  1.00  0.00           H
ATOM   4394  CB  ILE A 927      34.020  48.680  49.770  1.00  0.00           C
ATOM   4395  HB  ILE A 927      32.960  49.010  49.750  1.00  0.00           H
ATOM   4396  CG2 ILE A 927      34.100  47.340  48.980  1.00  0.00           C
ATOM   4397 HG21 ILE A 927      35.150  47.050  48.780  1.00  0.00           H
ATOM   4398 HG22 ILE A 927      33.440  47.400  48.090  1.00  0.00           H
ATOM   4399 HG23 ILE A 927      33.660  46.520  49.580  1.00  0.00           H
ATOM   4400  CG1 ILE A 927      34.490  48.530  51.230  1.00  0.00           C
ATOM   4401 HG11 ILE A 927      34.550  49.580  51.600  1.00  0.00           H
ATOM   4402 HG12 ILE A 927      35.490  48.060  51.220  1.00  0.00           H
ATOM   4403  CD  ILE A 927      33.570  47.680  52.090  1.00  0.00           C
ATOM   4404  HD1 ILE A 927      33.900  46.620  52.050  1.00  0.00           H
ATOM   4405  HD2 ILE A 927      32.470  47.830  52.090  1.00  0.00           H
ATOM   4406  HD3 ILE A 927      33.990  47.900  53.100  1.00  0.00           H
ATOM   4407  C   ILE A 927      34.820  49.680  47.560  1.00  0.00           C
ATOM   4408  O   ILE A 927      35.710  49.070  46.970  1.00  0.00           O
ATOM   4409  N   PHE A 928      33.850  50.280  46.860  1.00  0.00           N
ATOM   4410  HN  PHE A 928      33.040  50.690  47.300  1.00  0.00           H
ATOM   4411  CA  PHE A 928      33.840  50.460  45.430  1.00  0.00           C
ATOM   4412  HA  PHE A 928      33.950  49.530  44.880  1.00  0.00           H
ATOM   4413  CB  PHE A 928      32.560  51.330  45.080  1.00  0.00           C
ATOM   4414  HB1 PHE A 928      32.430  52.190  45.770  1.00  0.00           H
ATOM   4415  HB2 PHE A 928      31.690  50.640  45.180  1.00  0.00           H
ATOM   4416  CG  PHE A 928      32.590  51.810  43.670  1.00  0.00           C
ATOM   4417  CD1 PHE A 928      32.270  50.980  42.600  1.00  0.00           C
ATOM   4418  HD1 PHE A 928      32.280  49.910  42.750  1.00  0.00           H
ATOM   4419  CE1 PHE A 928      32.280  51.500  41.300  1.00  0.00           C
ATOM   4420  HE1 PHE A 928      32.100  50.840  40.450  1.00  0.00           H
ATOM   4421  CZ  PHE A 928      32.420  52.890  41.070  1.00  0.00           C
ATOM   4422  HZ  PHE A 928      32.490  53.280  40.060  1.00  0.00           H
ATOM   4423  CD2 PHE A 928      32.630  53.210  43.440  1.00  0.00           C
ATOM   4424  HD2 PHE A 928      32.880  53.850  44.280  1.00  0.00           H
ATOM   4425  CE2 PHE A 928      32.560  53.710  42.140  1.00  0.00           C
ATOM   4426  HE2 PHE A 928      32.660  54.780  42.030  1.00  0.00           H
ATOM   4427  C   PHE A 928      35.100  51.140  44.820  1.00  0.00           C
ATOM   4428  O   PHE A 928      35.580  50.650  43.800  1.00  0.00           O
ATOM   4429  N   MET A 929      35.640  52.250  45.500  1.00  0.00           N
ATOM   4430  HN  MET A 929      35.240  52.590  46.350  1.00  0.00           H
ATOM   4431  CA  MET A 929      36.890  52.840  45.050  1.00  0.00           C
ATOM   4432  HA  MET A 929      36.830  52.940  43.980  1.00  0.00           H
ATOM   4433  CB  MET A 929      37.230  54.180  45.720  1.00  0.00           C
ATOM   4434  HB1 MET A 929      38.120  54.570  45.190  1.00  0.00           H
ATOM   4435  HB2 MET A 929      37.410  54.070  46.810  1.00  0.00           H
ATOM   4436  CG  MET A 929      36.080  55.140  45.460  1.00  0.00           C
ATOM   4437  HG1 MET A 929      35.230  54.870  46.110  1.00  0.00           H
ATOM   4438  HG2 MET A 929      35.700  54.940  44.440  1.00  0.00           H
ATOM   4439  SD  MET A 929      36.520  56.890  45.650  1.00  0.00           S
ATOM   4440  CE  MET A 929      36.740  56.730  47.500  1.00  0.00           C
ATOM   4441  HE1 MET A 929      36.810  57.750  47.920  1.00  0.00           H
ATOM   4442  HE2 MET A 929      37.720  56.230  47.670  1.00  0.00           H
ATOM   4443  HE3 MET A 929      35.970  56.100  48.000  1.00  0.00           H
ATOM   4444  C   MET A 929      38.060  51.900  45.240  1.00  0.00           C
ATOM   4445  O   MET A 929      38.830  51.570  44.240  1.00  0.00           O
ATOM   4446  N   ASP A 930      38.270  51.260  46.410  1.00  0.00           N
ATOM   4447  HN  ASP A 930      37.550  51.320  47.110  1.00  0.00           H
ATOM   4448  CA  ASP A 930      39.420  50.440  46.650  1.00  0.00           C
ATOM   4449  HA  ASP A 930      40.280  51.010  46.320  1.00  0.00           H
ATOM   4450  CB  ASP A 930      39.570  50.190  48.180  1.00  0.00           C
ATOM   4451  HB1 ASP A 930      40.200  49.280  48.220  1.00  0.00           H
ATOM   4452  HB2 ASP A 930      38.600  49.960  48.670  1.00  0.00           H
ATOM   4453  CG  ASP A 930      40.200  51.400  48.790  1.00  0.00           C
ATOM   4454  OD1 ASP A 930      41.400  51.660  48.440  1.00  0.00           O
ATOM   4455  OD2 ASP A 930      39.570  52.040  49.650  1.00  0.00           O
ATOM   4456  C   ASP A 930      39.360  49.120  45.830  1.00  0.00           C
ATOM   4457  O   ASP A 930      40.340  48.660  45.270  1.00  0.00           O
ATOM   4458  N   GLN A 931      38.180  48.470  45.770  1.00  0.00           N
ATOM   4459  HN  GLN A 931      37.370  48.820  46.240  1.00  0.00           H
ATOM   4460  CA  GLN A 931      37.910  47.240  44.970  1.00  0.00           C
ATOM   4461  HA  GLN A 931      38.640  46.630  45.470  1.00  0.00           H
ATOM   4462  CB  GLN A 931      36.520  46.600  45.150  1.00  0.00           C
ATOM   4463  HB1 GLN A 931      35.710  47.290  44.840  1.00  0.00           H
ATOM   4464  HB2 GLN A 931      36.490  46.630  46.260  1.00  0.00           H
ATOM   4465  CG  GLN A 931      36.350  45.080  44.730  1.00  0.00           C
ATOM   4466  HG1 GLN A 931      35.970  44.740  43.750  1.00  0.00           H
ATOM   4467  HG2 GLN A 931      35.590  44.680  45.430  1.00  0.00           H
ATOM   4468  CD  GLN A 931      37.640  44.270  44.840  1.00  0.00           C
ATOM   4469  OE1 GLN A 931      37.950  43.910  45.980  1.00  0.00           O
ATOM   4470  NE2 GLN A 931      38.370  44.070  43.740  1.00  0.00           N
ATOM   4471 HE21 GLN A 931      39.200  43.520  43.860  1.00  0.00           H
ATOM   4472 HE22 GLN A 931      38.100  44.280  42.800  1.00  0.00           H
ATOM   4473  C   GLN A 931      38.230  47.430  43.490  1.00  0.00           C
ATOM   4474  O   GLN A 931      39.200  46.900  42.930  1.00  0.00           O
ATOM   4475  N   GLN A 932      37.420  48.220  42.830  1.00  0.00           N
ATOM   4476  HN  GLN A 932      36.700  48.700  43.300  1.00  0.00           H
ATOM   4477  CA  GLN A 932      37.470  48.570  41.450  1.00  0.00           C
ATOM   4478  HA  GLN A 932      37.490  47.650  40.880  1.00  0.00           H
ATOM   4479  CB  GLN A 932      36.170  49.290  40.940  1.00  0.00           C
ATOM   4480  HB1 GLN A 932      36.060  49.380  39.830  1.00  0.00           H
ATOM   4481  HB2 GLN A 932      36.220  50.350  41.270  1.00  0.00           H
ATOM   4482  CG  GLN A 932      34.840  48.620  41.430  1.00  0.00           C
ATOM   4483  HG1 GLN A 932      33.960  49.200  41.100  1.00  0.00           H
ATOM   4484  HG2 GLN A 932      34.940  48.600  42.540  1.00  0.00           H
ATOM   4485  CD  GLN A 932      34.840  47.180  40.890  1.00  0.00           C
ATOM   4486  OE1 GLN A 932      35.350  46.230  41.510  1.00  0.00           O
ATOM   4487  NE2 GLN A 932      34.100  46.970  39.800  1.00  0.00           N
ATOM   4488 HE21 GLN A 932      33.990  46.010  39.550  1.00  0.00           H
ATOM   4489 HE22 GLN A 932      33.660  47.790  39.420  1.00  0.00           H
ATOM   4490  C   GLN A 932      38.710  49.260  40.870  1.00  0.00           C
ATOM   4491  O   GLN A 932      39.070  49.050  39.700  1.00  0.00           O
ATOM   4492  N   ILE A 933      39.360  50.160  41.680  1.00  0.00           N
ATOM   4493  HN  ILE A 933      39.060  50.390  42.610  1.00  0.00           H
ATOM   4494  CA  ILE A 933      40.520  50.960  41.060  1.00  0.00           C
ATOM   4495  HA  ILE A 933      40.390  51.120  40.010  1.00  0.00           H
ATOM   4496  CB  ILE A 933      40.560  52.380  41.650  1.00  0.00           C
ATOM   4497  HB  ILE A 933      40.610  52.350  42.760  1.00  0.00           H
ATOM   4498  CG2 ILE A 933      41.910  53.020  41.190  1.00  0.00           C
ATOM   4499 HG21 ILE A 933      41.860  54.130  41.120  1.00  0.00           H
ATOM   4500 HG22 ILE A 933      42.110  52.770  40.120  1.00  0.00           H
ATOM   4501 HG23 ILE A 933      42.690  52.790  41.950  1.00  0.00           H
ATOM   4502  CG1 ILE A 933      39.330  53.210  41.300  1.00  0.00           C
ATOM   4503 HG11 ILE A 933      38.500  52.520  41.580  1.00  0.00           H
ATOM   4504 HG12 ILE A 933      39.350  53.410  40.200  1.00  0.00           H
ATOM   4505  CD  ILE A 933      39.170  54.580  41.910  1.00  0.00           C
ATOM   4506  HD1 ILE A 933      39.930  55.340  41.620  1.00  0.00           H
ATOM   4507  HD2 ILE A 933      39.160  54.550  43.020  1.00  0.00           H
ATOM   4508  HD3 ILE A 933      38.200  55.040  41.620  1.00  0.00           H
ATOM   4509  C   ILE A 933      41.840  50.150  41.200  1.00  0.00           C
ATOM   4510  O   ILE A 933      42.740  50.140  40.380  1.00  0.00           O
ATOM   4511  N   THR A 934      41.810  49.250  42.210  1.00  0.00           N
ATOM   4512  HN  THR A 934      41.220  49.460  42.990  1.00  0.00           H
ATOM   4513  CA  THR A 934      42.760  48.120  42.300  1.00  0.00           C
ATOM   4514  HA  THR A 934      43.740  48.560  42.180  1.00  0.00           H
ATOM   4515  CB  THR A 934      42.710  47.390  43.740  1.00  0.00           C
ATOM   4516  HB  THR A 934      41.770  46.800  43.870  1.00  0.00           H
ATOM   4517  OG1 THR A 934      42.910  48.330  44.790  1.00  0.00           O
ATOM   4518  HG1 THR A 934      42.040  48.690  45.000  1.00  0.00           H
ATOM   4519  CG2 THR A 934      43.910  46.340  43.750  1.00  0.00           C
ATOM   4520 HG21 THR A 934      44.850  46.850  43.470  1.00  0.00           H
ATOM   4521 HG22 THR A 934      43.760  45.560  42.990  1.00  0.00           H
ATOM   4522 HG23 THR A 934      43.970  45.740  44.700  1.00  0.00           H
ATOM   4523  C   THR A 934      42.650  47.150  41.150  1.00  0.00           C
ATOM   4524  O   THR A 934      43.650  46.800  40.540  1.00  0.00           O
ATOM   4525  N   ALA A 935      41.370  46.750  40.730  1.00  0.00           N
ATOM   4526  HN  ALA A 935      40.560  47.140  41.150  1.00  0.00           H
ATOM   4527  CA  ALA A 935      41.060  46.000  39.530  1.00  0.00           C
ATOM   4528  HA  ALA A 935      41.670  45.130  39.680  1.00  0.00           H
ATOM   4529  CB  ALA A 935      39.640  45.650  39.590  1.00  0.00           C
ATOM   4530  HB1 ALA A 935      39.410  45.230  40.600  1.00  0.00           H
ATOM   4531  HB2 ALA A 935      39.360  44.790  38.940  1.00  0.00           H
ATOM   4532  HB3 ALA A 935      39.040  46.570  39.480  1.00  0.00           H
ATOM   4533  C   ALA A 935      41.510  46.670  38.200  1.00  0.00           C
ATOM   4534  O   ALA A 935      42.020  46.050  37.280  1.00  0.00           O
ATOM   4535  N   VAL A 936      41.380  48.040  38.020  1.00  0.00           N
ATOM   4536  HN  VAL A 936      40.680  48.470  38.570  1.00  0.00           H
ATOM   4537  CA  VAL A 936      41.910  48.710  36.880  1.00  0.00           C
ATOM   4538  HA  VAL A 936      41.710  48.120  35.990  1.00  0.00           H
ATOM   4539  CB  VAL A 936      41.170  50.050  36.820  1.00  0.00           C
ATOM   4540  HB  VAL A 936      41.110  50.580  37.790  1.00  0.00           H
ATOM   4541  CG1 VAL A 936      41.780  51.120  35.900  1.00  0.00           C
ATOM   4542 HG11 VAL A 936      41.130  52.020  35.970  1.00  0.00           H
ATOM   4543 HG12 VAL A 936      41.870  50.770  34.850  1.00  0.00           H
ATOM   4544 HG13 VAL A 936      42.770  51.420  36.320  1.00  0.00           H
ATOM   4545  CG2 VAL A 936      39.810  49.790  36.190  1.00  0.00           C
ATOM   4546 HG21 VAL A 936      39.310  50.760  35.990  1.00  0.00           H
ATOM   4547 HG22 VAL A 936      39.240  49.260  36.980  1.00  0.00           H
ATOM   4548 HG23 VAL A 936      39.900  49.180  35.270  1.00  0.00           H
ATOM   4549  C   VAL A 936      43.400  48.740  36.900  1.00  0.00           C
ATOM   4550  O   VAL A 936      43.970  48.500  35.860  1.00  0.00           O
ATOM   4551  N   ILE A 937      44.030  48.980  38.070  1.00  0.00           N
ATOM   4552  HN  ILE A 937      43.430  49.250  38.810  1.00  0.00           H
ATOM   4553  CA  ILE A 937      45.530  48.900  38.140  1.00  0.00           C
ATOM   4554  HA  ILE A 937      45.930  49.530  37.350  1.00  0.00           H
ATOM   4555  CB  ILE A 937      45.950  49.280  39.540  1.00  0.00           C
ATOM   4556  HB  ILE A 937      45.440  48.730  40.350  1.00  0.00           H
ATOM   4557  CG2 ILE A 937      47.440  49.070  39.750  1.00  0.00           C
ATOM   4558 HG21 ILE A 937      47.750  48.010  39.590  1.00  0.00           H
ATOM   4559 HG22 ILE A 937      47.750  49.430  40.760  1.00  0.00           H
ATOM   4560 HG23 ILE A 937      48.020  49.680  39.040  1.00  0.00           H
ATOM   4561  CG1 ILE A 937      45.720  50.780  39.740  1.00  0.00           C
ATOM   4562 HG11 ILE A 937      44.790  51.050  39.190  1.00  0.00           H
ATOM   4563 HG12 ILE A 937      46.500  51.370  39.200  1.00  0.00           H
ATOM   4564  CD  ILE A 937      45.570  51.360  41.120  1.00  0.00           C
ATOM   4565  HD1 ILE A 937      44.800  52.160  41.220  1.00  0.00           H
ATOM   4566  HD2 ILE A 937      46.570  51.650  41.510  1.00  0.00           H
ATOM   4567  HD3 ILE A 937      45.340  50.530  41.840  1.00  0.00           H
ATOM   4568  C   ILE A 937      46.090  47.540  37.750  1.00  0.00           C
ATOM   4569  O   ILE A 937      47.020  47.390  37.000  1.00  0.00           O
ATOM   4570  N   ILE A 938      45.470  46.410  38.120  1.00  0.00           N
ATOM   4571  HN  ILE A 938      44.720  46.440  38.760  1.00  0.00           H
ATOM   4572  CA  ILE A 938      45.960  45.090  37.750  1.00  0.00           C
ATOM   4573  HA  ILE A 938      47.030  45.130  37.610  1.00  0.00           H
ATOM   4574  CB  ILE A 938      45.580  44.030  38.810  1.00  0.00           C
ATOM   4575  HB  ILE A 938      44.470  44.100  38.800  1.00  0.00           H
ATOM   4576  CG2 ILE A 938      46.050  42.580  38.480  1.00  0.00           C
ATOM   4577 HG21 ILE A 938      46.980  42.440  37.910  1.00  0.00           H
ATOM   4578 HG22 ILE A 938      45.230  42.100  37.920  1.00  0.00           H
ATOM   4579 HG23 ILE A 938      46.160  41.980  39.410  1.00  0.00           H
ATOM   4580  CG1 ILE A 938      46.100  44.480  40.190  1.00  0.00           C
ATOM   4581 HG11 ILE A 938      45.660  43.790  40.930  1.00  0.00           H
ATOM   4582 HG12 ILE A 938      45.760  45.490  40.500  1.00  0.00           H
ATOM   4583  CD  ILE A 938      47.680  44.540  40.250  1.00  0.00           C
ATOM   4584  HD1 ILE A 938      48.040  45.270  39.490  1.00  0.00           H
ATOM   4585  HD2 ILE A 938      48.060  43.530  39.970  1.00  0.00           H
ATOM   4586  HD3 ILE A 938      48.030  44.900  41.230  1.00  0.00           H
ATOM   4587  C   ILE A 938      45.440  44.700  36.390  1.00  0.00           C
ATOM   4588  O   ILE A 938      45.910  43.750  35.720  1.00  0.00           O
ATOM   4589  N   ASN A 939      44.510  45.490  35.780  1.00  0.00           N
ATOM   4590  HN  ASN A 939      44.180  46.340  36.180  1.00  0.00           H
ATOM   4591  CA  ASN A 939      44.210  45.340  34.380  1.00  0.00           C
ATOM   4592  HA  ASN A 939      44.380  44.300  34.120  1.00  0.00           H
ATOM   4593  CB  ASN A 939      42.680  45.570  34.240  1.00  0.00           C
ATOM   4594  HB1 ASN A 939      42.420  46.650  34.340  1.00  0.00           H
ATOM   4595  HB2 ASN A 939      42.000  45.050  34.950  1.00  0.00           H
ATOM   4596  CG  ASN A 939      42.290  45.130  32.850  1.00  0.00           C
ATOM   4597  OD1 ASN A 939      43.040  44.360  32.260  1.00  0.00           O
ATOM   4598  ND2 ASN A 939      41.080  45.540  32.370  1.00  0.00           N
ATOM   4599 HD21 ASN A 939      40.490  46.200  32.830  1.00  0.00           H
ATOM   4600 HD22 ASN A 939      40.840  45.360  31.420  1.00  0.00           H
ATOM   4601  C   ASN A 939      45.020  46.320  33.420  1.00  0.00           C
ATOM   4602  O   ASN A 939      44.740  46.510  32.250  1.00  0.00           O
ATOM   4603  N   ARG A 940      46.040  47.000  33.990  1.00  0.00           N
ATOM   4604  HN  ARG A 940      46.120  47.120  34.970  1.00  0.00           H
ATOM   4605  CA  ARG A 940      47.060  47.650  33.230  1.00  0.00           C
ATOM   4606  HA  ARG A 940      46.620  48.530  32.780  1.00  0.00           H
ATOM   4607  CB  ARG A 940      48.230  48.290  34.150  1.00  0.00           C
ATOM   4608  HB1 ARG A 940      49.030  48.680  33.490  1.00  0.00           H
ATOM   4609  HB2 ARG A 940      48.680  47.540  34.840  1.00  0.00           H
ATOM   4610  CG  ARG A 940      47.700  49.480  34.880  1.00  0.00           C
ATOM   4611  HG1 ARG A 940      46.730  49.250  35.370  1.00  0.00           H
ATOM   4612  HG2 ARG A 940      47.650  50.320  34.170  1.00  0.00           H
ATOM   4613  CD  ARG A 940      48.620  50.060  36.060  1.00  0.00           C
ATOM   4614  HD1 ARG A 940      49.560  50.480  35.640  1.00  0.00           H
ATOM   4615  HD2 ARG A 940      48.850  49.250  36.790  1.00  0.00           H
ATOM   4616  NE  ARG A 940      47.880  51.230  36.650  1.00  0.00           N
ATOM   4617  HE  ARG A 940      47.110  51.690  36.190  1.00  0.00           H
ATOM   4618  CZ  ARG A 940      48.530  52.040  37.460  1.00  0.00           C
ATOM   4619  NH1 ARG A 940      49.700  51.770  38.010  1.00  0.00           N
ATOM   4620 HH11 ARG A 940      50.100  50.980  37.560  1.00  0.00           H
ATOM   4621 HH12 ARG A 940      50.140  52.580  38.410  1.00  0.00           H
ATOM   4622  NH2 ARG A 940      48.160  53.230  37.610  1.00  0.00           N
ATOM   4623 HH21 ARG A 940      47.380  53.520  37.060  1.00  0.00           H
ATOM   4624 HH22 ARG A 940      48.850  53.880  37.940  1.00  0.00           H
ATOM   4625  C   ARG A 940      47.580  46.830  31.980  1.00  0.00           C
ATOM   4626  O   ARG A 940      47.520  45.600  31.930  1.00  0.00           O
ATOM   4627  N   LYS A 941      48.110  47.480  30.930  1.00  0.00           N
ATOM   4628  HN  LYS A 941      48.100  48.480  30.890  1.00  0.00           H
ATOM   4629  CA  LYS A 941      48.370  46.870  29.600  1.00  0.00           C
ATOM   4630  HA  LYS A 941      47.460  46.310  29.450  1.00  0.00           H
ATOM   4631  CB  LYS A 941      48.350  48.000  28.510  1.00  0.00           C
ATOM   4632  HB1 LYS A 941      48.810  47.530  27.600  1.00  0.00           H
ATOM   4633  HB2 LYS A 941      48.880  48.900  28.900  1.00  0.00           H
ATOM   4634  CG  LYS A 941      46.930  48.320  28.060  1.00  0.00           C
ATOM   4635  HG1 LYS A 941      46.370  48.890  28.820  1.00  0.00           H
ATOM   4636  HG2 LYS A 941      46.420  47.390  27.760  1.00  0.00           H
ATOM   4637  CD  LYS A 941      46.950  49.290  26.820  1.00  0.00           C
ATOM   4638  HD1 LYS A 941      45.930  49.630  26.570  1.00  0.00           H
ATOM   4639  HD2 LYS A 941      47.270  48.690  25.930  1.00  0.00           H
ATOM   4640  CE  LYS A 941      47.840  50.610  27.000  1.00  0.00           C
ATOM   4641  HE1 LYS A 941      48.900  50.450  27.290  1.00  0.00           H
ATOM   4642  HE2 LYS A 941      47.260  51.260  27.690  1.00  0.00           H
ATOM   4643  NZ  LYS A 941      47.970  51.310  25.700  1.00  0.00           N
ATOM   4644  HZ1 LYS A 941      48.870  51.840  25.710  1.00  0.00           H
ATOM   4645  HZ2 LYS A 941      47.140  51.880  25.420  1.00  0.00           H
ATOM   4646  HZ3 LYS A 941      48.010  50.540  25.000  1.00  0.00           H
ATOM   4647  C   LYS A 941      49.540  45.900  29.610  1.00  0.00           C
ATOM   4648  O   LYS A 941      49.460  44.800  29.060  1.00  0.00           O
ATOM   4649  N   GLU A 942      50.570  46.160  30.420  1.00  0.00           N
ATOM   4650  HN  GLU A 942      50.660  47.010  30.930  1.00  0.00           H
ATOM   4651  CA  GLU A 942      51.720  45.280  30.730  1.00  0.00           C
ATOM   4652  HA  GLU A 942      52.300  45.220  29.810  1.00  0.00           H
ATOM   4653  CB  GLU A 942      52.720  45.860  31.810  1.00  0.00           C
ATOM   4654  HB1 GLU A 942      53.480  45.070  31.990  1.00  0.00           H
ATOM   4655  HB2 GLU A 942      52.250  46.240  32.740  1.00  0.00           H
ATOM   4656  CG  GLU A 942      53.700  46.960  31.250  1.00  0.00           C
ATOM   4657  HG1 GLU A 942      53.120  47.870  30.970  1.00  0.00           H
ATOM   4658  HG2 GLU A 942      54.330  46.610  30.420  1.00  0.00           H
ATOM   4659  CD  GLU A 942      54.760  47.350  32.280  1.00  0.00           C
ATOM   4660  OE1 GLU A 942      54.420  47.930  33.330  1.00  0.00           O
ATOM   4661  OE2 GLU A 942      55.960  47.040  32.060  1.00  0.00           O
ATOM   4662  C   GLU A 942      51.370  43.870  31.200  1.00  0.00           C
ATOM   4663  O   GLU A 942      52.060  42.890  30.890  1.00  0.00           O
ATOM   4664  N   HSD A 943      50.220  43.850  31.970  1.00  0.00           N
ATOM   4665  HN  HSD A 943      49.620  44.640  31.960  1.00  0.00           H
ATOM   4666  CA  HSD A 943      49.710  42.650  32.670  1.00  0.00           C
ATOM   4667  HA  HSD A 943      50.610  42.130  32.960  1.00  0.00           H
ATOM   4668  CB  HSD A 943      48.900  42.990  33.990  1.00  0.00           C
ATOM   4669  HB1 HSD A 943      48.530  42.050  34.460  1.00  0.00           H
ATOM   4670  HB2 HSD A 943      47.990  43.600  33.850  1.00  0.00           H
ATOM   4671  ND1 HSD A 943      51.090  43.640  35.040  1.00  0.00           N
ATOM   4672  HD1 HSD A 943      51.750  43.130  34.470  1.00  0.00           H
ATOM   4673  CG  HSD A 943      49.730  43.590  35.100  1.00  0.00           C
ATOM   4674  CE1 HSD A 943      51.540  44.430  36.020  1.00  0.00           C
ATOM   4675  HE1 HSD A 943      52.600  44.530  36.230  1.00  0.00           H
ATOM   4676  NE2 HSD A 943      50.500  44.950  36.730  1.00  0.00           N
ATOM   4677  CD2 HSD A 943      49.340  44.500  36.080  1.00  0.00           C
ATOM   4678  HD2 HSD A 943      48.460  44.910  36.570  1.00  0.00           H
ATOM   4679  C   HSD A 943      48.880  41.730  31.820  1.00  0.00           C
ATOM   4680  O   HSD A 943      48.620  40.600  32.200  1.00  0.00           O
ATOM   4681  N   LYS A 944      48.420  42.250  30.620  1.00  0.00           N
ATOM   4682  HN  LYS A 944      48.700  43.160  30.340  1.00  0.00           H
ATOM   4683  CA  LYS A 944      47.460  41.650  29.670  1.00  0.00           C
ATOM   4684  HA  LYS A 944      46.770  42.460  29.460  1.00  0.00           H
ATOM   4685  CB  LYS A 944      48.130  41.470  28.310  1.00  0.00           C
ATOM   4686  HB1 LYS A 944      48.380  42.460  27.890  1.00  0.00           H
ATOM   4687  HB2 LYS A 944      47.410  41.180  27.500  1.00  0.00           H
ATOM   4688  CG  LYS A 944      49.410  40.580  28.340  1.00  0.00           C
ATOM   4689  HG1 LYS A 944      49.110  39.690  28.930  1.00  0.00           H
ATOM   4690  HG2 LYS A 944      50.290  41.140  28.700  1.00  0.00           H
ATOM   4691  CD  LYS A 944      49.670  40.020  26.890  1.00  0.00           C
ATOM   4692  HD1 LYS A 944      49.770  40.870  26.170  1.00  0.00           H
ATOM   4693  HD2 LYS A 944      48.740  39.540  26.530  1.00  0.00           H
ATOM   4694  CE  LYS A 944      50.800  39.120  26.820  1.00  0.00           C
ATOM   4695  HE1 LYS A 944      50.780  38.250  27.510  1.00  0.00           H
ATOM   4696  HE2 LYS A 944      51.730  39.630  27.180  1.00  0.00           H
ATOM   4697  NZ  LYS A 944      51.120  38.630  25.520  1.00  0.00           N
ATOM   4698  HZ1 LYS A 944      50.190  38.350  25.140  1.00  0.00           H
ATOM   4699  HZ2 LYS A 944      51.650  37.750  25.640  1.00  0.00           H
ATOM   4700  HZ3 LYS A 944      51.610  39.200  24.790  1.00  0.00           H
ATOM   4701  C   LYS A 944      46.440  40.540  30.120  1.00  0.00           C
ATOM   4702  O   LYS A 944      46.680  39.320  29.880  1.00  0.00           O
ATOM   4703  N   LEU A 945      45.390  40.860  30.830  1.00  0.00           N
ATOM   4704  HN  LEU A 945      45.210  41.800  31.090  1.00  0.00           H
ATOM   4705  CA  LEU A 945      44.230  39.970  31.180  1.00  0.00           C
ATOM   4706  HA  LEU A 945      44.630  39.040  31.550  1.00  0.00           H
ATOM   4707  CB  LEU A 945      43.340  40.600  32.270  1.00  0.00           C
ATOM   4708  HB1 LEU A 945      42.790  39.760  32.720  1.00  0.00           H
ATOM   4709  HB2 LEU A 945      42.600  41.300  31.820  1.00  0.00           H
ATOM   4710  CG  LEU A 945      44.080  41.250  33.390  1.00  0.00           C
ATOM   4711  HG  LEU A 945      44.550  42.190  33.060  1.00  0.00           H
ATOM   4712  CD1 LEU A 945      42.990  41.710  34.420  1.00  0.00           C
ATOM   4713 HD11 LEU A 945      43.450  42.390  35.170  1.00  0.00           H
ATOM   4714 HD12 LEU A 945      42.500  40.870  34.970  1.00  0.00           H
ATOM   4715 HD13 LEU A 945      42.140  42.240  33.950  1.00  0.00           H
ATOM   4716  CD2 LEU A 945      45.140  40.490  34.220  1.00  0.00           C
ATOM   4717 HD21 LEU A 945      44.750  39.600  34.760  1.00  0.00           H
ATOM   4718 HD22 LEU A 945      45.760  41.250  34.750  1.00  0.00           H
ATOM   4719 HD23 LEU A 945      45.880  40.040  33.520  1.00  0.00           H
ATOM   4720  C   LEU A 945      43.370  39.760  29.960  1.00  0.00           C
ATOM   4721  O   LEU A 945      43.100  40.650  29.120  1.00  0.00           O
ATOM   4722  N   LYS A 946      42.960  38.520  29.810  1.00  0.00           N
ATOM   4723  HN  LYS A 946      43.220  37.830  30.480  1.00  0.00           H
ATOM   4724  CA  LYS A 946      42.210  37.910  28.740  1.00  0.00           C
ATOM   4725  HA  LYS A 946      42.470  38.340  27.780  1.00  0.00           H
ATOM   4726  CB  LYS A 946      42.390  36.380  28.560  1.00  0.00           C
ATOM   4727  HB1 LYS A 946      41.790  35.910  27.750  1.00  0.00           H
ATOM   4728  HB2 LYS A 946      42.000  35.970  29.530  1.00  0.00           H
ATOM   4729  CG  LYS A 946      43.810  35.970  28.320  1.00  0.00           C
ATOM   4730  HG1 LYS A 946      44.530  36.630  28.870  1.00  0.00           H
ATOM   4731  HG2 LYS A 946      44.010  36.200  27.260  1.00  0.00           H
ATOM   4732  CD  LYS A 946      44.000  34.470  28.630  1.00  0.00           C
ATOM   4733  HD1 LYS A 946      44.890  34.150  28.070  1.00  0.00           H
ATOM   4734  HD2 LYS A 946      43.220  33.930  28.050  1.00  0.00           H
ATOM   4735  CE  LYS A 946      44.020  34.010  30.110  1.00  0.00           C
ATOM   4736  HE1 LYS A 946      43.930  32.920  30.300  1.00  0.00           H
ATOM   4737  HE2 LYS A 946      43.150  34.530  30.570  1.00  0.00           H
ATOM   4738  NZ  LYS A 946      45.220  34.460  30.790  1.00  0.00           N
ATOM   4739  HZ1 LYS A 946      46.020  34.630  30.150  1.00  0.00           H
ATOM   4740  HZ2 LYS A 946      45.540  33.790  31.520  1.00  0.00           H
ATOM   4741  HZ3 LYS A 946      44.960  35.370  31.230  1.00  0.00           H
ATOM   4742  C   LYS A 946      40.730  38.250  28.880  1.00  0.00           C
ATOM   4743  O   LYS A 946      40.020  37.740  29.730  1.00  0.00           O
ATOM   4744  N   LYS A 947      40.280  39.080  28.040  1.00  0.00           N
ATOM   4745  HN  LYS A 947      40.840  39.450  27.300  1.00  0.00           H
ATOM   4746  CA  LYS A 947      38.800  39.450  27.910  1.00  0.00           C
ATOM   4747  HA  LYS A 947      38.780  40.160  27.090  1.00  0.00           H
ATOM   4748  CB  LYS A 947      37.860  38.310  27.420  1.00  0.00           C
ATOM   4749  HB1 LYS A 947      36.820  38.690  27.310  1.00  0.00           H
ATOM   4750  HB2 LYS A 947      37.740  37.550  28.220  1.00  0.00           H
ATOM   4751  CG  LYS A 947      38.330  37.690  26.120  1.00  0.00           C
ATOM   4752  HG1 LYS A 947      37.790  36.720  26.010  1.00  0.00           H
ATOM   4753  HG2 LYS A 947      39.400  37.420  26.300  1.00  0.00           H
ATOM   4754  CD  LYS A 947      38.140  38.530  24.830  1.00  0.00           C
ATOM   4755  HD1 LYS A 947      38.660  39.510  24.940  1.00  0.00           H
ATOM   4756  HD2 LYS A 947      37.050  38.730  24.910  1.00  0.00           H
ATOM   4757  CE  LYS A 947      38.700  37.870  23.570  1.00  0.00           C
ATOM   4758  HE1 LYS A 947      38.460  36.810  23.800  1.00  0.00           H
ATOM   4759  HE2 LYS A 947      39.800  37.990  23.460  1.00  0.00           H
ATOM   4760  NZ  LYS A 947      37.950  38.290  22.340  1.00  0.00           N
ATOM   4761  HZ1 LYS A 947      37.180  38.980  22.510  1.00  0.00           H
ATOM   4762  HZ2 LYS A 947      37.530  37.410  21.980  1.00  0.00           H
ATOM   4763  HZ3 LYS A 947      38.540  38.640  21.560  1.00  0.00           H
ATOM   4764  C   LYS A 947      38.210  40.230  29.100  1.00  0.00           C
ATOM   4765  O   LYS A 947      37.060  39.990  29.480  1.00  0.00           O
ATOM   4766  N   GLY A 948      39.060  41.120  29.670  1.00  0.00           N
ATOM   4767  HN  GLY A 948      39.980  41.150  29.280  1.00  0.00           H
ATOM   4768  CA  GLY A 948      38.670  42.070  30.730  1.00  0.00           C
ATOM   4769  HA1 GLY A 948      37.680  42.490  30.560  1.00  0.00           H
ATOM   4770  HA2 GLY A 948      39.370  42.890  30.760  1.00  0.00           H
ATOM   4771  C   GLY A 948      38.820  41.560  32.140  1.00  0.00           C
ATOM   4772  O   GLY A 948      39.170  40.400  32.430  1.00  0.00           O
ATOM   4773  N   ALA A 949      38.500  42.370  33.170  1.00  0.00           N
ATOM   4774  HN  ALA A 949      37.960  43.180  32.950  1.00  0.00           H
ATOM   4775  CA  ALA A 949      38.700  42.090  34.580  1.00  0.00           C
ATOM   4776  HA  ALA A 949      39.560  41.460  34.740  1.00  0.00           H
ATOM   4777  CB  ALA A 949      39.240  43.350  35.270  1.00  0.00           C
ATOM   4778  HB1 ALA A 949      39.450  43.030  36.300  1.00  0.00           H
ATOM   4779  HB2 ALA A 949      38.610  44.250  35.200  1.00  0.00           H
ATOM   4780  HB3 ALA A 949      40.180  43.670  34.770  1.00  0.00           H
ATOM   4781  C   ALA A 949      37.480  41.540  35.270  1.00  0.00           C
ATOM   4782  O   ALA A 949      37.500  41.290  36.480  1.00  0.00           O
ATOM   4783  N   GLY A 950      36.330  41.550  34.610  1.00  0.00           N
ATOM   4784  HN  GLY A 950      36.360  42.050  33.750  1.00  0.00           H
ATOM   4785  CA  GLY A 950      35.040  41.180  35.110  1.00  0.00           C
ATOM   4786  HA1 GLY A 950      35.050  40.190  35.540  1.00  0.00           H
ATOM   4787  HA2 GLY A 950      34.280  41.260  34.360  1.00  0.00           H
ATOM   4788  C   GLY A 950      34.610  41.950  36.330  1.00  0.00           C
ATOM   4789  O   GLY A 950      34.320  41.380  37.390  1.00  0.00           O
ATOM   4790  N   TYR A 951      34.470  43.270  36.200  1.00  0.00           N
ATOM   4791  HN  TYR A 951      34.510  43.670  35.280  1.00  0.00           H
ATOM   4792  CA  TYR A 951      34.310  44.220  37.210  1.00  0.00           C
ATOM   4793  HA  TYR A 951      35.230  44.310  37.780  1.00  0.00           H
ATOM   4794  CB  TYR A 951      34.270  45.600  36.510  1.00  0.00           C
ATOM   4795  HB1 TYR A 951      34.000  46.420  37.210  1.00  0.00           H
ATOM   4796  HB2 TYR A 951      33.590  45.540  35.630  1.00  0.00           H
ATOM   4797  CG  TYR A 951      35.640  46.040  35.910  1.00  0.00           C
ATOM   4798  CD1 TYR A 951      35.880  46.110  34.480  1.00  0.00           C
ATOM   4799  HD1 TYR A 951      35.010  46.020  33.850  1.00  0.00           H
ATOM   4800  CE1 TYR A 951      37.100  46.450  33.970  1.00  0.00           C
ATOM   4801  HE1 TYR A 951      37.260  46.460  32.910  1.00  0.00           H
ATOM   4802  CZ  TYR A 951      38.160  46.710  34.870  1.00  0.00           C
ATOM   4803  OH  TYR A 951      39.400  46.970  34.270  1.00  0.00           O
ATOM   4804  HH  TYR A 951      39.240  47.730  33.700  1.00  0.00           H
ATOM   4805  CD2 TYR A 951      36.720  46.350  36.720  1.00  0.00           C
ATOM   4806  HD2 TYR A 951      36.540  46.230  37.770  1.00  0.00           H
ATOM   4807  CE2 TYR A 951      37.990  46.710  36.200  1.00  0.00           C
ATOM   4808  HE2 TYR A 951      38.790  47.040  36.860  1.00  0.00           H
ATOM   4809  C   TYR A 951      33.130  44.080  38.210  1.00  0.00           C
ATOM   4810  O   TYR A 951      33.220  44.390  39.410  1.00  0.00           O
ATOM   4811  N   HSD A 952      31.920  43.750  37.680  1.00  0.00           N
ATOM   4812  HN  HSD A 952      31.660  43.400  36.790  1.00  0.00           H
ATOM   4813  CA  HSD A 952      30.870  43.380  38.640  1.00  0.00           C
ATOM   4814  HA  HSD A 952      31.030  43.940  39.560  1.00  0.00           H
ATOM   4815  CB  HSD A 952      29.520  43.400  38.050  1.00  0.00           C
ATOM   4816  HB1 HSD A 952      28.680  43.170  38.750  1.00  0.00           H
ATOM   4817  HB2 HSD A 952      29.460  42.710  37.180  1.00  0.00           H
ATOM   4818  ND1 HSD A 952      28.380  45.210  36.610  1.00  0.00           N
ATOM   4819  HD1 HSD A 952      28.020  44.680  35.840  1.00  0.00           H
ATOM   4820  CG  HSD A 952      29.200  44.790  37.700  1.00  0.00           C
ATOM   4821  CE1 HSD A 952      28.160  46.530  36.870  1.00  0.00           C
ATOM   4822  HE1 HSD A 952      27.540  47.170  36.240  1.00  0.00           H
ATOM   4823  NE2 HSD A 952      28.740  47.030  37.920  1.00  0.00           N
ATOM   4824  CD2 HSD A 952      29.440  45.970  38.470  1.00  0.00           C
ATOM   4825  HD2 HSD A 952      30.020  46.050  39.380  1.00  0.00           H
ATOM   4826  C   HSD A 952      31.040  41.980  39.150  1.00  0.00           C
ATOM   4827  O   HSD A 952      30.600  41.740  40.260  1.00  0.00           O
ATOM   4828  N   LEU A 953      31.780  41.080  38.540  1.00  0.00           N
ATOM   4829  HN  LEU A 953      32.250  41.250  37.680  1.00  0.00           H
ATOM   4830  CA  LEU A 953      32.010  39.780  39.210  1.00  0.00           C
ATOM   4831  HA  LEU A 953      31.040  39.550  39.630  1.00  0.00           H
ATOM   4832  CB  LEU A 953      32.620  38.830  38.200  1.00  0.00           C
ATOM   4833  HB1 LEU A 953      33.660  39.090  37.920  1.00  0.00           H
ATOM   4834  HB2 LEU A 953      31.980  38.720  37.300  1.00  0.00           H
ATOM   4835  CG  LEU A 953      32.730  37.370  38.720  1.00  0.00           C
ATOM   4836  HG  LEU A 953      33.550  37.300  39.460  1.00  0.00           H
ATOM   4837  CD1 LEU A 953      31.450  36.810  39.380  1.00  0.00           C
ATOM   4838 HD11 LEU A 953      30.620  37.090  38.670  1.00  0.00           H
ATOM   4839 HD12 LEU A 953      31.280  37.260  40.370  1.00  0.00           H
ATOM   4840 HD13 LEU A 953      31.410  35.700  39.460  1.00  0.00           H
ATOM   4841  CD2 LEU A 953      33.180  36.500  37.540  1.00  0.00           C
ATOM   4842 HD21 LEU A 953      32.470  36.700  36.700  1.00  0.00           H
ATOM   4843 HD22 LEU A 953      33.250  35.410  37.780  1.00  0.00           H
ATOM   4844 HD23 LEU A 953      34.190  36.770  37.180  1.00  0.00           H
ATOM   4845  C   LEU A 953      32.920  39.880  40.480  1.00  0.00           C
ATOM   4846  O   LEU A 953      32.740  39.190  41.460  1.00  0.00           O
ATOM   4847  N   ASP A 954      33.760  40.840  40.410  1.00  0.00           N
ATOM   4848  HN  ASP A 954      33.980  41.270  39.530  1.00  0.00           H
ATOM   4849  CA  ASP A 954      34.590  41.330  41.500  1.00  0.00           C
ATOM   4850  HA  ASP A 954      35.060  40.420  41.870  1.00  0.00           H
ATOM   4851  CB  ASP A 954      35.710  42.310  41.010  1.00  0.00           C
ATOM   4852  HB1 ASP A 954      36.380  42.600  41.840  1.00  0.00           H
ATOM   4853  HB2 ASP A 954      35.230  43.220  40.600  1.00  0.00           H
ATOM   4854  CG  ASP A 954      36.450  41.600  39.880  1.00  0.00           C
ATOM   4855  OD1 ASP A 954      36.610  40.370  39.670  1.00  0.00           O
ATOM   4856  OD2 ASP A 954      36.800  42.540  38.990  1.00  0.00           O
ATOM   4857  HD2 ASP A 954      37.150  42.000  38.280  1.00  0.00           H
ATOM   4858  C   ASP A 954      33.910  41.940  42.670  1.00  0.00           C
ATOM   4859  O   ASP A 954      34.080  41.580  43.830  1.00  0.00           O
ATOM   4860  N   LEU A 955      32.990  42.940  42.430  1.00  0.00           N
ATOM   4861  HN  LEU A 955      32.790  43.220  41.500  1.00  0.00           H
ATOM   4862  CA  LEU A 955      32.290  43.720  43.380  1.00  0.00           C
ATOM   4863  HA  LEU A 955      32.940  44.090  44.160  1.00  0.00           H
ATOM   4864  CB  LEU A 955      31.680  44.950  42.710  1.00  0.00           C
ATOM   4865  HB1 LEU A 955      30.920  44.630  41.970  1.00  0.00           H
ATOM   4866  HB2 LEU A 955      32.470  45.480  42.130  1.00  0.00           H
ATOM   4867  CG  LEU A 955      30.980  45.970  43.550  1.00  0.00           C
ATOM   4868  HG  LEU A 955      30.090  45.560  44.040  1.00  0.00           H
ATOM   4869  CD1 LEU A 955      31.960  46.450  44.680  1.00  0.00           C
ATOM   4870 HD11 LEU A 955      31.720  47.470  45.070  1.00  0.00           H
ATOM   4871 HD12 LEU A 955      32.990  46.510  44.270  1.00  0.00           H
ATOM   4872 HD13 LEU A 955      31.940  45.830  45.600  1.00  0.00           H
ATOM   4873  CD2 LEU A 955      30.540  47.140  42.770  1.00  0.00           C
ATOM   4874 HD21 LEU A 955      29.930  47.760  43.470  1.00  0.00           H
ATOM   4875 HD22 LEU A 955      29.970  46.820  41.860  1.00  0.00           H
ATOM   4876 HD23 LEU A 955      31.500  47.650  42.490  1.00  0.00           H
ATOM   4877  C   LEU A 955      31.110  42.900  43.940  1.00  0.00           C
ATOM   4878  O   LEU A 955      30.840  42.930  45.130  1.00  0.00           O
ATOM   4879  N   LEU A 956      30.430  42.090  43.070  1.00  0.00           N
ATOM   4880  HN  LEU A 956      30.600  42.060  42.080  1.00  0.00           H
ATOM   4881  CA  LEU A 956      29.530  41.070  43.430  1.00  0.00           C
ATOM   4882  HA  LEU A 956      28.680  41.570  43.860  1.00  0.00           H
ATOM   4883  CB  LEU A 956      29.140  40.220  42.170  1.00  0.00           C
ATOM   4884  HB1 LEU A 956      30.080  39.860  41.700  1.00  0.00           H
ATOM   4885  HB2 LEU A 956      28.470  40.840  41.530  1.00  0.00           H
ATOM   4886  CG  LEU A 956      28.210  38.980  42.410  1.00  0.00           C
ATOM   4887  HG  LEU A 956      28.730  38.260  43.070  1.00  0.00           H
ATOM   4888  CD1 LEU A 956      26.860  39.370  43.030  1.00  0.00           C
ATOM   4889 HD11 LEU A 956      26.380  38.570  43.630  1.00  0.00           H
ATOM   4890 HD12 LEU A 956      26.140  39.820  42.320  1.00  0.00           H
ATOM   4891 HD13 LEU A 956      27.140  40.240  43.670  1.00  0.00           H
ATOM   4892  CD2 LEU A 956      27.860  38.250  41.110  1.00  0.00           C
ATOM   4893 HD21 LEU A 956      28.810  37.990  40.590  1.00  0.00           H
ATOM   4894 HD22 LEU A 956      27.350  38.960  40.420  1.00  0.00           H
ATOM   4895 HD23 LEU A 956      27.180  37.430  41.440  1.00  0.00           H
ATOM   4896  C   LEU A 956      30.010  40.050  44.440  1.00  0.00           C
ATOM   4897  O   LEU A 956      29.420  39.830  45.480  1.00  0.00           O
ATOM   4898  N   MET A 957      31.230  39.400  44.270  1.00  0.00           N
ATOM   4899  HN  MET A 957      31.630  39.450  43.370  1.00  0.00           H
ATOM   4900  CA  MET A 957      31.900  38.490  45.260  1.00  0.00           C
ATOM   4901  HA  MET A 957      31.150  37.730  45.470  1.00  0.00           H
ATOM   4902  CB  MET A 957      33.290  37.930  44.820  1.00  0.00           C
ATOM   4903  HB1 MET A 957      33.790  37.400  45.650  1.00  0.00           H
ATOM   4904  HB2 MET A 957      33.940  38.780  44.510  1.00  0.00           H
ATOM   4905  CG  MET A 957      33.130  36.870  43.750  1.00  0.00           C
ATOM   4906  HG1 MET A 957      34.120  36.400  43.560  1.00  0.00           H
ATOM   4907  HG2 MET A 957      32.720  37.410  42.870  1.00  0.00           H
ATOM   4908  SD  MET A 957      31.920  35.500  44.050  1.00  0.00           S
ATOM   4909  CE  MET A 957      32.270  35.040  45.820  1.00  0.00           C
ATOM   4910  HE1 MET A 957      31.820  35.860  46.440  1.00  0.00           H
ATOM   4911  HE2 MET A 957      33.340  34.990  46.090  1.00  0.00           H
ATOM   4912  HE3 MET A 957      31.660  34.190  46.180  1.00  0.00           H
ATOM   4913  C   MET A 957      32.130  39.270  46.560  1.00  0.00           C
ATOM   4914  O   MET A 957      31.900  38.730  47.650  1.00  0.00           O
ATOM   4915  N   VAL A 958      32.660  40.560  46.540  1.00  0.00           N
ATOM   4916  HN  VAL A 958      32.940  40.960  45.670  1.00  0.00           H
ATOM   4917  CA  VAL A 958      32.810  41.320  47.800  1.00  0.00           C
ATOM   4918  HA  VAL A 958      33.370  40.890  48.620  1.00  0.00           H
ATOM   4919  CB  VAL A 958      33.590  42.550  47.380  1.00  0.00           C
ATOM   4920  HB  VAL A 958      33.280  42.900  46.360  1.00  0.00           H
ATOM   4921  CG1 VAL A 958      33.220  43.820  48.300  1.00  0.00           C
ATOM   4922 HG11 VAL A 958      33.910  44.630  48.000  1.00  0.00           H
ATOM   4923 HG12 VAL A 958      33.400  43.520  49.350  1.00  0.00           H
ATOM   4924 HG13 VAL A 958      32.150  44.100  48.200  1.00  0.00           H
ATOM   4925  CG2 VAL A 958      35.090  42.230  47.320  1.00  0.00           C
ATOM   4926 HG21 VAL A 958      35.520  41.950  48.300  1.00  0.00           H
ATOM   4927 HG22 VAL A 958      35.640  43.150  47.030  1.00  0.00           H
ATOM   4928 HG23 VAL A 958      35.400  41.450  46.590  1.00  0.00           H
ATOM   4929  C   VAL A 958      31.470  41.580  48.460  1.00  0.00           C
ATOM   4930  O   VAL A 958      31.380  41.410  49.660  1.00  0.00           O
ATOM   4931  N   GLY A 959      30.440  41.940  47.700  1.00  0.00           N
ATOM   4932  HN  GLY A 959      30.700  42.060  46.740  1.00  0.00           H
ATOM   4933  CA  GLY A 959      29.090  42.190  48.340  1.00  0.00           C
ATOM   4934  HA1 GLY A 959      28.470  42.360  47.470  1.00  0.00           H
ATOM   4935  HA2 GLY A 959      29.170  43.060  48.970  1.00  0.00           H
ATOM   4936  C   GLY A 959      28.470  41.010  49.090  1.00  0.00           C
ATOM   4937  O   GLY A 959      27.920  41.110  50.160  1.00  0.00           O
ATOM   4938  N   VAL A 960      28.510  39.860  48.400  1.00  0.00           N
ATOM   4939  HN  VAL A 960      28.950  39.720  47.510  1.00  0.00           H
ATOM   4940  CA  VAL A 960      27.910  38.690  48.950  1.00  0.00           C
ATOM   4941  HA  VAL A 960      26.960  38.810  49.460  1.00  0.00           H
ATOM   4942  CB  VAL A 960      27.540  37.600  47.920  1.00  0.00           C
ATOM   4943  HB  VAL A 960      27.000  36.780  48.430  1.00  0.00           H
ATOM   4944  CG1 VAL A 960      26.650  38.180  46.800  1.00  0.00           C
ATOM   4945 HG11 VAL A 960      27.160  39.000  46.270  1.00  0.00           H
ATOM   4946 HG12 VAL A 960      25.610  38.440  47.100  1.00  0.00           H
ATOM   4947 HG13 VAL A 960      26.480  37.460  45.970  1.00  0.00           H
ATOM   4948  CG2 VAL A 960      28.830  36.940  47.380  1.00  0.00           C
ATOM   4949 HG21 VAL A 960      29.580  37.770  47.300  1.00  0.00           H
ATOM   4950 HG22 VAL A 960      28.730  36.500  46.360  1.00  0.00           H
ATOM   4951 HG23 VAL A 960      29.180  36.170  48.100  1.00  0.00           H
ATOM   4952  C   VAL A 960      28.770  38.130  50.110  1.00  0.00           C
ATOM   4953  O   VAL A 960      28.150  37.790  51.100  1.00  0.00           O
ATOM   4954  N   MET A 961      30.110  38.070  50.040  1.00  0.00           N
ATOM   4955  HN  MET A 961      30.480  38.440  49.200  1.00  0.00           H
ATOM   4956  CA  MET A 961      31.050  37.610  51.100  1.00  0.00           C
ATOM   4957  HA  MET A 961      30.680  36.670  51.480  1.00  0.00           H
ATOM   4958  CB  MET A 961      32.510  37.380  50.520  1.00  0.00           C
ATOM   4959  HB1 MET A 961      33.150  37.390  51.430  1.00  0.00           H
ATOM   4960  HB2 MET A 961      32.810  38.270  49.940  1.00  0.00           H
ATOM   4961  CG  MET A 961      32.790  36.160  49.580  1.00  0.00           C
ATOM   4962  HG1 MET A 961      33.830  36.160  49.200  1.00  0.00           H
ATOM   4963  HG2 MET A 961      32.150  36.210  48.670  1.00  0.00           H
ATOM   4964  SD  MET A 961      32.490  34.630  50.350  1.00  0.00           S
ATOM   4965  CE  MET A 961      30.860  34.310  49.640  1.00  0.00           C
ATOM   4966  HE1 MET A 961      30.360  33.490  50.210  1.00  0.00           H
ATOM   4967  HE2 MET A 961      31.020  34.020  48.580  1.00  0.00           H
ATOM   4968  HE3 MET A 961      30.190  35.200  49.580  1.00  0.00           H
ATOM   4969  C   MET A 961      30.940  38.510  52.330  1.00  0.00           C
ATOM   4970  O   MET A 961      31.020  38.050  53.450  1.00  0.00           O
ATOM   4971  N   LEU A 962      30.760  39.880  52.130  1.00  0.00           N
ATOM   4972  HN  LEU A 962      30.730  40.270  51.230  1.00  0.00           H
ATOM   4973  CA  LEU A 962      30.670  40.810  53.240  1.00  0.00           C
ATOM   4974  HA  LEU A 962      31.450  40.620  53.970  1.00  0.00           H
ATOM   4975  CB  LEU A 962      30.910  42.300  52.730  1.00  0.00           C
ATOM   4976  HB1 LEU A 962      31.200  42.070  51.680  1.00  0.00           H
ATOM   4977  HB2 LEU A 962      31.850  42.710  53.140  1.00  0.00           H
ATOM   4978  CG  LEU A 962      29.770  43.380  52.510  1.00  0.00           C
ATOM   4979  HG  LEU A 962      28.860  42.840  52.180  1.00  0.00           H
ATOM   4980  CD1 LEU A 962      29.290  44.170  53.730  1.00  0.00           C
ATOM   4981 HD11 LEU A 962      28.400  44.790  53.520  1.00  0.00           H
ATOM   4982 HD12 LEU A 962      30.130  44.860  53.990  1.00  0.00           H
ATOM   4983 HD13 LEU A 962      29.170  43.460  54.580  1.00  0.00           H
ATOM   4984  CD2 LEU A 962      30.170  44.380  51.420  1.00  0.00           C
ATOM   4985 HD21 LEU A 962      30.740  43.890  50.600  1.00  0.00           H
ATOM   4986 HD22 LEU A 962      30.870  45.100  51.880  1.00  0.00           H
ATOM   4987 HD23 LEU A 962      29.370  45.020  50.980  1.00  0.00           H
ATOM   4988  C   LEU A 962      29.380  40.680  53.970  1.00  0.00           C
ATOM   4989  O   LEU A 962      29.320  40.780  55.190  1.00  0.00           O
ATOM   4990  N   GLY A 963      28.290  40.350  53.200  1.00  0.00           N
ATOM   4991  HN  GLY A 963      28.290  40.160  52.230  1.00  0.00           H
ATOM   4992  CA  GLY A 963      27.010  39.860  53.800  1.00  0.00           C
ATOM   4993  HA1 GLY A 963      26.290  39.640  53.030  1.00  0.00           H
ATOM   4994  HA2 GLY A 963      26.580  40.670  54.380  1.00  0.00           H
ATOM   4995  C   GLY A 963      27.160  38.610  54.720  1.00  0.00           C
ATOM   4996  O   GLY A 963      26.800  38.550  55.840  1.00  0.00           O
ATOM   4997  N   VAL A 964      27.800  37.560  54.120  1.00  0.00           N
ATOM   4998  HN  VAL A 964      28.000  37.520  53.140  1.00  0.00           H
ATOM   4999  CA  VAL A 964      28.260  36.330  54.850  1.00  0.00           C
ATOM   5000  HA  VAL A 964      27.380  35.830  55.200  1.00  0.00           H
ATOM   5001  CB  VAL A 964      29.080  35.470  53.940  1.00  0.00           C
ATOM   5002  HB  VAL A 964      29.970  36.020  53.570  1.00  0.00           H
ATOM   5003  CG1 VAL A 964      29.610  34.200  54.750  1.00  0.00           C
ATOM   5004 HG11 VAL A 964      28.820  33.450  54.960  1.00  0.00           H
ATOM   5005 HG12 VAL A 964      30.280  34.490  55.580  1.00  0.00           H
ATOM   5006 HG13 VAL A 964      30.370  33.780  54.050  1.00  0.00           H
ATOM   5007  CG2 VAL A 964      28.190  34.940  52.750  1.00  0.00           C
ATOM   5008 HG21 VAL A 964      27.520  34.130  53.110  1.00  0.00           H
ATOM   5009 HG22 VAL A 964      28.900  34.550  51.990  1.00  0.00           H
ATOM   5010 HG23 VAL A 964      27.560  35.760  52.350  1.00  0.00           H
ATOM   5011  C   VAL A 964      29.020  36.650  56.120  1.00  0.00           C
ATOM   5012  O   VAL A 964      28.570  36.110  57.140  1.00  0.00           O
ATOM   5013  N   CYS A 965      30.170  37.370  56.070  1.00  0.00           N
ATOM   5014  HN  CYS A 965      30.440  37.830  55.220  1.00  0.00           H
ATOM   5015  CA  CYS A 965      30.880  37.650  57.260  1.00  0.00           C
ATOM   5016  HA  CYS A 965      31.160  36.720  57.750  1.00  0.00           H
ATOM   5017  CB  CYS A 965      32.240  38.330  56.900  1.00  0.00           C
ATOM   5018  HB1 CYS A 965      32.810  38.580  57.830  1.00  0.00           H
ATOM   5019  HB2 CYS A 965      32.020  39.260  56.320  1.00  0.00           H
ATOM   5020  SG  CYS A 965      33.490  37.430  56.040  1.00  0.00           S
ATOM   5021  HG1 CYS A 965      33.230  37.520  54.750  1.00  0.00           H
ATOM   5022  C   CYS A 965      30.100  38.440  58.300  1.00  0.00           C
ATOM   5023  O   CYS A 965      30.110  38.100  59.470  1.00  0.00           O
ATOM   5024  N   SER A 966      29.270  39.430  57.880  1.00  0.00           N
ATOM   5025  HN  SER A 966      29.210  39.580  56.890  1.00  0.00           H
ATOM   5026  CA  SER A 966      28.340  40.150  58.770  1.00  0.00           C
ATOM   5027  HA  SER A 966      28.920  40.620  59.550  1.00  0.00           H
ATOM   5028  CB  SER A 966      27.610  41.340  57.940  1.00  0.00           C
ATOM   5029  HB1 SER A 966      26.880  41.980  58.490  1.00  0.00           H
ATOM   5030  HB2 SER A 966      26.980  40.910  57.130  1.00  0.00           H
ATOM   5031  OG  SER A 966      28.500  42.260  57.310  1.00  0.00           O
ATOM   5032  HG1 SER A 966      28.980  41.840  56.580  1.00  0.00           H
ATOM   5033  C   SER A 966      27.310  39.310  59.530  1.00  0.00           C
ATOM   5034  O   SER A 966      27.000  39.620  60.650  1.00  0.00           O
ATOM   5035  N   VAL A 967      26.760  38.270  58.870  1.00  0.00           N
ATOM   5036  HN  VAL A 967      26.910  38.200  57.890  1.00  0.00           H
ATOM   5037  CA  VAL A 967      25.880  37.300  59.500  1.00  0.00           C
ATOM   5038  HA  VAL A 967      25.250  37.800  60.220  1.00  0.00           H
ATOM   5039  CB  VAL A 967      24.960  36.750  58.600  1.00  0.00           C
ATOM   5040  HB  VAL A 967      25.460  36.450  57.650  1.00  0.00           H
ATOM   5041  CG1 VAL A 967      24.220  35.430  59.200  1.00  0.00           C
ATOM   5042 HG11 VAL A 967      23.730  35.600  60.180  1.00  0.00           H
ATOM   5043 HG12 VAL A 967      25.010  34.680  59.400  1.00  0.00           H
ATOM   5044 HG13 VAL A 967      23.540  35.070  58.400  1.00  0.00           H
ATOM   5045  CG2 VAL A 967      23.920  37.800  58.180  1.00  0.00           C
ATOM   5046 HG21 VAL A 967      23.320  37.320  57.390  1.00  0.00           H
ATOM   5047 HG22 VAL A 967      24.370  38.750  57.800  1.00  0.00           H
ATOM   5048 HG23 VAL A 967      23.250  38.040  59.050  1.00  0.00           H
ATOM   5049  C   VAL A 967      26.670  36.270  60.360  1.00  0.00           C
ATOM   5050  O   VAL A 967      26.420  35.970  61.520  1.00  0.00           O
ATOM   5051  N   MET A 968      27.800  35.730  59.840  1.00  0.00           N
ATOM   5052  HN  MET A 968      28.020  35.950  58.890  1.00  0.00           H
ATOM   5053  CA  MET A 968      28.770  34.910  60.510  1.00  0.00           C
ATOM   5054  HA  MET A 968      28.230  34.060  60.920  1.00  0.00           H
ATOM   5055  CB  MET A 968      29.960  34.480  59.610  1.00  0.00           C
ATOM   5056  HB1 MET A 968      30.690  33.900  60.230  1.00  0.00           H
ATOM   5057  HB2 MET A 968      30.490  35.340  59.170  1.00  0.00           H
ATOM   5058  CG  MET A 968      29.650  33.340  58.580  1.00  0.00           C
ATOM   5059  HG1 MET A 968      30.330  33.450  57.710  1.00  0.00           H
ATOM   5060  HG2 MET A 968      28.650  33.650  58.190  1.00  0.00           H
[truncated: 6,873,249 more chars]
