# Supplementary material for: CryoEM and computational modeling structural insights into the pH regulator NBCn1
Source: Nat Commun. 2025 Nov 11;16:9932. doi: 10.1038/s41467-025-64868-z (PMC12606367; doi:10.1038/s41467-025-64868-z)
Supplement: Supplementary file 7 — Supplementary Data 5 [file 41467_2025_64868_MOESM7_ESM.zip › 100ns_z_restr_MD_NBCn1_2NaCO3/hNBCn1_OF/z-restr_hNBCn1_OF_2NaCO3_first_step_54.pdb]

REMARK    GENERATED BY TRJCONV
TITLE     Title t= 4100.00000 step= 2050000
REMARK    THIS IS A SIMULATION BOX
CRYST1   93.942   93.942  101.284  90.00  90.00  90.00 P 1           1
MODEL        1
ATOM      1  N   LEU A 585      26.930  42.920  33.700  1.00  0.00           N
ATOM      2  HT1 LEU A 585      26.110  42.710  33.100  1.00  0.00           H
ATOM      3  HT2 LEU A 585      27.550  43.430  33.040  1.00  0.00           H
ATOM      4  HT3 LEU A 585      26.610  43.610  34.410  1.00  0.00           H
ATOM      5  CA  LEU A 585      27.490  41.700  34.350  1.00  0.00           C
ATOM      6  HA  LEU A 585      28.390  42.110  34.790  1.00  0.00           H
ATOM      7  CB  LEU A 585      26.570  41.190  35.560  1.00  0.00           C
ATOM      8  HB1 LEU A 585      25.570  40.790  35.260  1.00  0.00           H
ATOM      9  HB2 LEU A 585      26.450  41.950  36.360  1.00  0.00           H
ATOM     10  CG  LEU A 585      27.070  39.950  36.350  1.00  0.00           C
ATOM     11  HG  LEU A 585      27.210  39.160  35.600  1.00  0.00           H
ATOM     12  CD1 LEU A 585      28.310  40.230  37.210  1.00  0.00           C
ATOM     13 HD11 LEU A 585      29.070  40.760  36.600  1.00  0.00           H
ATOM     14 HD12 LEU A 585      28.800  39.320  37.620  1.00  0.00           H
ATOM     15 HD13 LEU A 585      28.010  40.910  38.030  1.00  0.00           H
ATOM     16  CD2 LEU A 585      25.930  39.480  37.240  1.00  0.00           C
ATOM     17 HD21 LEU A 585      25.030  39.110  36.700  1.00  0.00           H
ATOM     18 HD22 LEU A 585      25.620  40.370  37.820  1.00  0.00           H
ATOM     19 HD23 LEU A 585      26.270  38.660  37.900  1.00  0.00           H
ATOM     20  C   LEU A 585      27.940  40.600  33.430  1.00  0.00           C
ATOM     21  O   LEU A 585      29.020  40.070  33.510  1.00  0.00           O
ATOM     22  N   ILE A 586      27.080  40.210  32.490  1.00  0.00           N
ATOM     23  HN  ILE A 586      26.210  40.700  32.360  1.00  0.00           H
ATOM     24  CA  ILE A 586      27.260  39.110  31.580  1.00  0.00           C
ATOM     25  HA  ILE A 586      27.260  38.220  32.190  1.00  0.00           H
ATOM     26  CB  ILE A 586      26.040  39.000  30.600  1.00  0.00           C
ATOM     27  HB  ILE A 586      25.750  40.060  30.450  1.00  0.00           H
ATOM     28  CG2 ILE A 586      26.310  38.570  29.080  1.00  0.00           C
ATOM     29 HG21 ILE A 586      27.030  37.730  29.060  1.00  0.00           H
ATOM     30 HG22 ILE A 586      26.750  39.420  28.510  1.00  0.00           H
ATOM     31 HG23 ILE A 586      25.320  38.330  28.610  1.00  0.00           H
ATOM     32  CG1 ILE A 586      24.770  38.330  31.210  1.00  0.00           C
ATOM     33 HG11 ILE A 586      23.980  38.320  30.420  1.00  0.00           H
ATOM     34 HG12 ILE A 586      24.250  38.890  32.020  1.00  0.00           H
ATOM     35  CD  ILE A 586      24.950  36.920  31.690  1.00  0.00           C
ATOM     36  HD1 ILE A 586      25.680  36.850  32.540  1.00  0.00           H
ATOM     37  HD2 ILE A 586      25.350  36.310  30.860  1.00  0.00           H
ATOM     38  HD3 ILE A 586      23.960  36.490  31.910  1.00  0.00           H
ATOM     39  C   ILE A 586      28.550  39.100  30.820  1.00  0.00           C
ATOM     40  O   ILE A 586      29.140  38.060  30.700  1.00  0.00           O
ATOM     41  N   LEU A 587      29.000  40.290  30.340  1.00  0.00           N
ATOM     42  HN  LEU A 587      28.540  41.140  30.540  1.00  0.00           H
ATOM     43  CA  LEU A 587      30.310  40.400  29.660  1.00  0.00           C
ATOM     44  HA  LEU A 587      30.260  39.720  28.820  1.00  0.00           H
ATOM     45  CB  LEU A 587      30.370  41.890  29.110  1.00  0.00           C
ATOM     46  HB1 LEU A 587      30.220  42.640  29.920  1.00  0.00           H
ATOM     47  HB2 LEU A 587      29.600  42.060  28.330  1.00  0.00           H
ATOM     48  CG  LEU A 587      31.810  42.150  28.510  1.00  0.00           C
ATOM     49  HG  LEU A 587      32.690  42.050  29.200  1.00  0.00           H
ATOM     50  CD1 LEU A 587      32.120  41.160  27.350  1.00  0.00           C
ATOM     51 HD11 LEU A 587      32.360  40.180  27.820  1.00  0.00           H
ATOM     52 HD12 LEU A 587      32.990  41.550  26.780  1.00  0.00           H
ATOM     53 HD13 LEU A 587      31.220  41.020  26.730  1.00  0.00           H
ATOM     54  CD2 LEU A 587      31.720  43.610  27.920  1.00  0.00           C
ATOM     55 HD21 LEU A 587      32.620  43.920  27.330  1.00  0.00           H
ATOM     56 HD22 LEU A 587      31.550  44.430  28.650  1.00  0.00           H
ATOM     57 HD23 LEU A 587      30.940  43.680  27.140  1.00  0.00           H
ATOM     58  C   LEU A 587      31.530  40.000  30.490  1.00  0.00           C
ATOM     59  O   LEU A 587      32.370  39.190  30.080  1.00  0.00           O
ATOM     60  N   ASP A 588      31.620  40.390  31.770  1.00  0.00           N
ATOM     61  HN  ASP A 588      30.970  41.090  32.060  1.00  0.00           H
ATOM     62  CA  ASP A 588      32.600  40.070  32.760  1.00  0.00           C
ATOM     63  HA  ASP A 588      33.570  40.260  32.340  1.00  0.00           H
ATOM     64  CB  ASP A 588      32.500  40.810  34.120  1.00  0.00           C
ATOM     65  HB1 ASP A 588      33.400  40.590  34.720  1.00  0.00           H
ATOM     66  HB2 ASP A 588      31.600  40.570  34.700  1.00  0.00           H
ATOM     67  CG  ASP A 588      32.470  42.330  33.880  1.00  0.00           C
ATOM     68  OD1 ASP A 588      31.760  42.860  32.950  1.00  0.00           O
ATOM     69  OD2 ASP A 588      33.100  43.040  34.750  1.00  0.00           O
ATOM     70  C   ASP A 588      32.520  38.580  33.040  1.00  0.00           C
ATOM     71  O   ASP A 588      33.540  37.900  33.160  1.00  0.00           O
ATOM     72  N   ILE A 589      31.310  38.000  33.170  1.00  0.00           N
ATOM     73  HN  ILE A 589      30.470  38.490  32.970  1.00  0.00           H
ATOM     74  CA  ILE A 589      31.110  36.580  33.270  1.00  0.00           C
ATOM     75  HA  ILE A 589      31.730  36.220  34.080  1.00  0.00           H
ATOM     76  CB  ILE A 589      29.690  36.180  33.590  1.00  0.00           C
ATOM     77  HB  ILE A 589      29.000  36.630  32.850  1.00  0.00           H
ATOM     78  CG2 ILE A 589      29.450  34.640  33.570  1.00  0.00           C
ATOM     79 HG21 ILE A 589      30.110  34.020  34.200  1.00  0.00           H
ATOM     80 HG22 ILE A 589      29.430  34.260  32.520  1.00  0.00           H
ATOM     81 HG23 ILE A 589      28.420  34.480  33.920  1.00  0.00           H
ATOM     82  CG1 ILE A 589      29.250  36.820  34.920  1.00  0.00           C
ATOM     83 HG11 ILE A 589      28.220  36.510  35.190  1.00  0.00           H
ATOM     84 HG12 ILE A 589      29.330  37.930  34.950  1.00  0.00           H
ATOM     85  CD  ILE A 589      30.250  36.440  36.090  1.00  0.00           C
ATOM     86  HD1 ILE A 589      29.690  36.590  37.040  1.00  0.00           H
ATOM     87  HD2 ILE A 589      31.100  37.140  35.960  1.00  0.00           H
ATOM     88  HD3 ILE A 589      30.470  35.350  36.080  1.00  0.00           H
ATOM     89  C   ILE A 589      31.640  35.790  32.040  1.00  0.00           C
ATOM     90  O   ILE A 589      32.430  34.900  32.240  1.00  0.00           O
ATOM     91  N   LYS A 590      31.290  36.210  30.800  1.00  0.00           N
ATOM     92  HN  LYS A 590      30.570  36.880  30.690  1.00  0.00           H
ATOM     93  CA  LYS A 590      31.800  35.560  29.570  1.00  0.00           C
ATOM     94  HA  LYS A 590      31.750  34.490  29.700  1.00  0.00           H
ATOM     95  CB  LYS A 590      31.010  35.980  28.320  1.00  0.00           C
ATOM     96  HB1 LYS A 590      31.530  35.590  27.420  1.00  0.00           H
ATOM     97  HB2 LYS A 590      31.090  37.090  28.300  1.00  0.00           H
ATOM     98  CG  LYS A 590      29.500  35.730  28.430  1.00  0.00           C
ATOM     99  HG1 LYS A 590      28.870  36.440  27.860  1.00  0.00           H
ATOM    100  HG2 LYS A 590      29.160  35.870  29.480  1.00  0.00           H
ATOM    101  CD  LYS A 590      29.020  34.360  27.870  1.00  0.00           C
ATOM    102  HD1 LYS A 590      27.920  34.260  27.920  1.00  0.00           H
ATOM    103  HD2 LYS A 590      29.470  33.580  28.530  1.00  0.00           H
ATOM    104  CE  LYS A 590      29.610  33.790  26.580  1.00  0.00           C
ATOM    105  HE1 LYS A 590      30.640  33.460  26.870  1.00  0.00           H
ATOM    106  HE2 LYS A 590      29.790  34.630  25.870  1.00  0.00           H
ATOM    107  NZ  LYS A 590      28.880  32.670  25.990  1.00  0.00           N
ATOM    108  HZ1 LYS A 590      28.130  33.190  25.490  1.00  0.00           H
ATOM    109  HZ2 LYS A 590      28.420  31.940  26.560  1.00  0.00           H
ATOM    110  HZ3 LYS A 590      29.560  32.250  25.320  1.00  0.00           H
ATOM    111  C   LYS A 590      33.270  35.700  29.360  1.00  0.00           C
ATOM    112  O   LYS A 590      33.860  34.780  28.780  1.00  0.00           O
ATOM    113  N   ARG A 591      33.880  36.920  29.660  1.00  0.00           N
ATOM    114  HN  ARG A 591      33.340  37.670  30.030  1.00  0.00           H
ATOM    115  CA  ARG A 591      35.300  37.110  29.660  1.00  0.00           C
ATOM    116  HA  ARG A 591      35.780  36.790  28.760  1.00  0.00           H
ATOM    117  CB  ARG A 591      35.770  38.580  29.850  1.00  0.00           C
ATOM    118  HB1 ARG A 591      36.850  38.590  30.100  1.00  0.00           H
ATOM    119  HB2 ARG A 591      35.130  39.000  30.640  1.00  0.00           H
ATOM    120  CG  ARG A 591      35.600  39.330  28.560  1.00  0.00           C
ATOM    121  HG1 ARG A 591      34.630  39.000  28.140  1.00  0.00           H
ATOM    122  HG2 ARG A 591      36.230  38.820  27.800  1.00  0.00           H
ATOM    123  CD  ARG A 591      35.780  40.860  28.620  1.00  0.00           C
ATOM    124  HD1 ARG A 591      36.790  41.080  29.010  1.00  0.00           H
ATOM    125  HD2 ARG A 591      35.050  41.400  29.250  1.00  0.00           H
ATOM    126  NE  ARG A 591      35.730  41.350  27.200  1.00  0.00           N
ATOM    127  HE  ARG A 591      35.840  40.730  26.440  1.00  0.00           H
ATOM    128  CZ  ARG A 591      35.480  42.580  26.760  1.00  0.00           C
ATOM    129  NH1 ARG A 591      35.250  43.560  27.580  1.00  0.00           N
ATOM    130 HH11 ARG A 591      35.020  44.440  27.170  1.00  0.00           H
ATOM    131 HH12 ARG A 591      35.250  43.390  28.570  1.00  0.00           H
ATOM    132  NH2 ARG A 591      35.530  42.680  25.430  1.00  0.00           N
ATOM    133 HH21 ARG A 591      35.190  41.950  24.840  1.00  0.00           H
ATOM    134 HH22 ARG A 591      35.220  43.560  25.060  1.00  0.00           H
ATOM    135  C   ARG A 591      36.130  36.250  30.640  1.00  0.00           C
ATOM    136  O   ARG A 591      37.180  35.720  30.230  1.00  0.00           O
ATOM    137  N   LYS A 592      35.660  36.030  31.880  1.00  0.00           N
ATOM    138  HN  LYS A 592      34.860  36.580  32.090  1.00  0.00           H
ATOM    139  CA  LYS A 592      36.540  35.260  32.840  1.00  0.00           C
ATOM    140  HA  LYS A 592      37.460  34.950  32.380  1.00  0.00           H
ATOM    141  CB  LYS A 592      36.890  36.120  34.130  1.00  0.00           C
ATOM    142  HB1 LYS A 592      37.650  35.560  34.700  1.00  0.00           H
ATOM    143  HB2 LYS A 592      36.010  35.990  34.800  1.00  0.00           H
ATOM    144  CG  LYS A 592      37.390  37.570  33.850  1.00  0.00           C
ATOM    145  HG1 LYS A 592      37.510  38.080  34.830  1.00  0.00           H
ATOM    146  HG2 LYS A 592      36.530  37.980  33.290  1.00  0.00           H
ATOM    147  CD  LYS A 592      38.670  37.570  32.960  1.00  0.00           C
ATOM    148  HD1 LYS A 592      38.670  38.640  32.670  1.00  0.00           H
ATOM    149  HD2 LYS A 592      38.480  37.050  31.990  1.00  0.00           H
ATOM    150  CE  LYS A 592      40.080  37.170  33.450  1.00  0.00           C
ATOM    151  HE1 LYS A 592      40.090  36.060  33.590  1.00  0.00           H
ATOM    152  HE2 LYS A 592      40.350  37.640  34.420  1.00  0.00           H
ATOM    153  NZ  LYS A 592      41.010  37.460  32.280  1.00  0.00           N
ATOM    154  HZ1 LYS A 592      40.750  36.700  31.600  1.00  0.00           H
ATOM    155  HZ2 LYS A 592      41.960  37.250  32.630  1.00  0.00           H
ATOM    156  HZ3 LYS A 592      40.860  38.360  31.780  1.00  0.00           H
ATOM    157  C   LYS A 592      35.950  33.980  33.270  1.00  0.00           C
ATOM    158  O   LYS A 592      36.740  33.130  33.550  1.00  0.00           O
ATOM    159  N   ALA A 593      34.660  33.750  33.410  1.00  0.00           N
ATOM    160  HN  ALA A 593      33.890  34.240  33.000  1.00  0.00           H
ATOM    161  CA  ALA A 593      34.250  32.600  34.140  1.00  0.00           C
ATOM    162  HA  ALA A 593      34.790  32.480  35.060  1.00  0.00           H
ATOM    163  CB  ALA A 593      32.770  32.700  34.470  1.00  0.00           C
ATOM    164  HB1 ALA A 593      32.520  31.770  35.020  1.00  0.00           H
ATOM    165  HB2 ALA A 593      32.020  32.810  33.660  1.00  0.00           H
ATOM    166  HB3 ALA A 593      32.640  33.600  35.090  1.00  0.00           H
ATOM    167  C   ALA A 593      34.510  31.230  33.410  1.00  0.00           C
ATOM    168  O   ALA A 593      34.810  30.280  34.120  1.00  0.00           O
ATOM    169  N   PRO A 594      34.500  31.020  32.070  1.00  0.00           N
ATOM    170  CD  PRO A 594      33.590  31.770  31.160  1.00  0.00           C
ATOM    171  HD1 PRO A 594      34.200  32.530  30.620  1.00  0.00           H
ATOM    172  HD2 PRO A 594      32.770  32.180  31.790  1.00  0.00           H
ATOM    173  CA  PRO A 594      34.930  29.790  31.490  1.00  0.00           C
ATOM    174  HA  PRO A 594      34.490  29.050  32.130  1.00  0.00           H
ATOM    175  CB  PRO A 594      34.320  29.820  30.070  1.00  0.00           C
ATOM    176  HB1 PRO A 594      34.020  28.770  29.810  1.00  0.00           H
ATOM    177  HB2 PRO A 594      34.920  30.210  29.220  1.00  0.00           H
ATOM    178  CG  PRO A 594      33.080  30.740  30.150  1.00  0.00           C
ATOM    179  HG1 PRO A 594      32.940  31.280  29.190  1.00  0.00           H
ATOM    180  HG2 PRO A 594      32.150  30.250  30.480  1.00  0.00           H
ATOM    181  C   PRO A 594      36.460  29.700  31.400  1.00  0.00           C
ATOM    182  O   PRO A 594      36.960  28.750  30.790  1.00  0.00           O
ATOM    183  N   PHE A 595      37.170  30.710  31.950  1.00  0.00           N
ATOM    184  HN  PHE A 595      36.670  31.530  32.180  1.00  0.00           H
ATOM    185  CA  PHE A 595      38.610  30.770  31.790  1.00  0.00           C
ATOM    186  HA  PHE A 595      38.930  29.860  31.320  1.00  0.00           H
ATOM    187  CB  PHE A 595      39.030  32.040  31.010  1.00  0.00           C
ATOM    188  HB1 PHE A 595      40.130  32.220  31.070  1.00  0.00           H
ATOM    189  HB2 PHE A 595      38.430  32.900  31.350  1.00  0.00           H
ATOM    190  CG  PHE A 595      38.770  31.700  29.590  1.00  0.00           C
ATOM    191  CD1 PHE A 595      37.880  32.490  28.830  1.00  0.00           C
ATOM    192  HD1 PHE A 595      37.570  33.450  29.240  1.00  0.00           H
ATOM    193  CE1 PHE A 595      37.560  32.180  27.530  1.00  0.00           C
ATOM    194  HE1 PHE A 595      36.770  32.570  26.890  1.00  0.00           H
ATOM    195  CZ  PHE A 595      38.150  31.090  26.980  1.00  0.00           C
ATOM    196  HZ  PHE A 595      37.750  30.900  25.990  1.00  0.00           H
ATOM    197  CD2 PHE A 595      39.440  30.630  28.930  1.00  0.00           C
ATOM    198  HD2 PHE A 595      40.190  30.020  29.410  1.00  0.00           H
ATOM    199  CE2 PHE A 595      39.110  30.340  27.570  1.00  0.00           C
ATOM    200  HE2 PHE A 595      39.480  29.500  27.010  1.00  0.00           H
ATOM    201  C   PHE A 595      39.290  30.920  33.110  1.00  0.00           C
ATOM    202  O   PHE A 595      40.530  31.070  33.170  1.00  0.00           O
ATOM    203  N   PHE A 596      38.620  30.580  34.240  1.00  0.00           N
ATOM    204  HN  PHE A 596      37.620  30.520  34.180  1.00  0.00           H
ATOM    205  CA  PHE A 596      39.160  30.450  35.560  1.00  0.00           C
ATOM    206  HA  PHE A 596      39.650  31.400  35.730  1.00  0.00           H
ATOM    207  CB  PHE A 596      38.180  30.020  36.700  1.00  0.00           C
ATOM    208  HB1 PHE A 596      38.680  29.790  37.670  1.00  0.00           H
ATOM    209  HB2 PHE A 596      37.720  29.070  36.360  1.00  0.00           H
ATOM    210  CG  PHE A 596      37.150  31.060  36.990  1.00  0.00           C
ATOM    211  CD1 PHE A 596      37.340  32.480  36.760  1.00  0.00           C
ATOM    212  HD1 PHE A 596      38.260  32.750  36.260  1.00  0.00           H
ATOM    213  CE1 PHE A 596      36.380  33.420  37.110  1.00  0.00           C
ATOM    214  HE1 PHE A 596      36.410  34.480  36.930  1.00  0.00           H
ATOM    215  CZ  PHE A 596      35.160  32.940  37.560  1.00  0.00           C
ATOM    216  HZ  PHE A 596      34.470  33.750  37.760  1.00  0.00           H
ATOM    217  CD2 PHE A 596      35.930  30.650  37.580  1.00  0.00           C
ATOM    218  HD2 PHE A 596      35.750  29.580  37.700  1.00  0.00           H
ATOM    219  CE2 PHE A 596      34.880  31.590  37.730  1.00  0.00           C
ATOM    220  HE2 PHE A 596      33.900  31.290  38.070  1.00  0.00           H
ATOM    221  C   PHE A 596      40.360  29.460  35.560  1.00  0.00           C
ATOM    222  O   PHE A 596      41.310  29.680  36.310  1.00  0.00           O
ATOM    223  N   LEU A 597      40.440  28.430  34.780  1.00  0.00           N
ATOM    224  HN  LEU A 597      39.670  28.060  34.260  1.00  0.00           H
ATOM    225  CA  LEU A 597      41.530  27.470  34.770  1.00  0.00           C
ATOM    226  HA  LEU A 597      42.240  27.620  35.580  1.00  0.00           H
ATOM    227  CB  LEU A 597      40.920  26.000  34.970  1.00  0.00           C
ATOM    228  HB1 LEU A 597      41.790  25.320  35.040  1.00  0.00           H
ATOM    229  HB2 LEU A 597      40.510  25.620  34.010  1.00  0.00           H
ATOM    230  CG  LEU A 597      40.000  25.820  36.200  1.00  0.00           C
ATOM    231  HG  LEU A 597      39.080  26.400  35.980  1.00  0.00           H
ATOM    232  CD1 LEU A 597      39.600  24.360  36.260  1.00  0.00           C
ATOM    233 HD11 LEU A 597      39.040  24.220  37.210  1.00  0.00           H
ATOM    234 HD12 LEU A 597      40.530  23.740  36.360  1.00  0.00           H
ATOM    235 HD13 LEU A 597      38.990  24.000  35.400  1.00  0.00           H
ATOM    236  CD2 LEU A 597      40.670  26.060  37.580  1.00  0.00           C
ATOM    237 HD21 LEU A 597      39.910  25.970  38.400  1.00  0.00           H
ATOM    238 HD22 LEU A 597      41.000  27.130  37.640  1.00  0.00           H
ATOM    239 HD23 LEU A 597      41.550  25.430  37.790  1.00  0.00           H
ATOM    240  C   LEU A 597      42.420  27.570  33.550  1.00  0.00           C
ATOM    241  O   LEU A 597      43.080  26.610  33.170  1.00  0.00           O
ATOM    242  N   SER A 598      42.460  28.810  32.830  1.00  0.00           N
ATOM    243  HN  SER A 598      42.190  29.680  33.230  1.00  0.00           H
ATOM    244  CA  SER A 598      43.090  28.880  31.490  1.00  0.00           C
ATOM    245  HA  SER A 598      42.780  28.020  30.900  1.00  0.00           H
ATOM    246  CB  SER A 598      42.840  30.270  30.810  1.00  0.00           C
ATOM    247  HB1 SER A 598      43.270  31.030  31.510  1.00  0.00           H
ATOM    248  HB2 SER A 598      41.750  30.440  30.770  1.00  0.00           H
ATOM    249  OG  SER A 598      43.420  30.280  29.550  1.00  0.00           O
ATOM    250  HG1 SER A 598      43.850  31.130  29.430  1.00  0.00           H
ATOM    251  C   SER A 598      44.610  28.800  31.700  1.00  0.00           C
ATOM    252  O   SER A 598      45.360  28.240  30.890  1.00  0.00           O
ATOM    253  N   ASP A 599      45.130  29.260  32.870  1.00  0.00           N
ATOM    254  HN  ASP A 599      44.610  29.910  33.420  1.00  0.00           H
ATOM    255  CA  ASP A 599      46.620  29.320  33.150  1.00  0.00           C
ATOM    256  HA  ASP A 599      47.260  29.070  32.320  1.00  0.00           H
ATOM    257  CB  ASP A 599      47.100  30.750  33.530  1.00  0.00           C
ATOM    258  HB1 ASP A 599      48.160  30.740  33.860  1.00  0.00           H
ATOM    259  HB2 ASP A 599      46.470  31.100  34.370  1.00  0.00           H
ATOM    260  CG  ASP A 599      47.000  31.760  32.360  1.00  0.00           C
ATOM    261  OD1 ASP A 599      46.990  31.410  31.140  1.00  0.00           O
ATOM    262  OD2 ASP A 599      47.210  32.980  32.690  1.00  0.00           O
ATOM    263  C   ASP A 599      46.980  28.320  34.220  1.00  0.00           C
ATOM    264  O   ASP A 599      48.130  28.270  34.580  1.00  0.00           O
ATOM    265  N   PHE A 600      46.000  27.520  34.710  1.00  0.00           N
ATOM    266  HN  PHE A 600      45.060  27.580  34.400  1.00  0.00           H
ATOM    267  CA  PHE A 600      46.200  26.570  35.830  1.00  0.00           C
ATOM    268  HA  PHE A 600      46.420  27.100  36.750  1.00  0.00           H
ATOM    269  CB  PHE A 600      44.830  25.850  36.150  1.00  0.00           C
ATOM    270  HB1 PHE A 600      44.530  25.250  35.260  1.00  0.00           H
ATOM    271  HB2 PHE A 600      44.020  26.500  36.540  1.00  0.00           H
ATOM    272  CG  PHE A 600      44.890  24.890  37.300  1.00  0.00           C
ATOM    273  CD1 PHE A 600      45.550  25.230  38.500  1.00  0.00           C
ATOM    274  HD1 PHE A 600      46.060  26.170  38.590  1.00  0.00           H
ATOM    275  CE1 PHE A 600      45.490  24.330  39.550  1.00  0.00           C
ATOM    276  HE1 PHE A 600      45.960  24.560  40.500  1.00  0.00           H
ATOM    277  CZ  PHE A 600      45.030  22.980  39.360  1.00  0.00           C
ATOM    278  HZ  PHE A 600      45.080  22.180  40.080  1.00  0.00           H
ATOM    279  CD2 PHE A 600      44.360  23.570  37.150  1.00  0.00           C
ATOM    280  HD2 PHE A 600      43.990  23.240  36.190  1.00  0.00           H
ATOM    281  CE2 PHE A 600      44.430  22.610  38.150  1.00  0.00           C
ATOM    282  HE2 PHE A 600      44.220  21.560  38.010  1.00  0.00           H
ATOM    283  C   PHE A 600      47.350  25.670  35.640  1.00  0.00           C
ATOM    284  O   PHE A 600      48.190  25.420  36.570  1.00  0.00           O
ATOM    285  N   LYS A 601      47.430  25.130  34.380  1.00  0.00           N
ATOM    286  HN  LYS A 601      46.700  25.180  33.720  1.00  0.00           H
ATOM    287  CA  LYS A 601      48.570  24.360  33.900  1.00  0.00           C
ATOM    288  HA  LYS A 601      48.640  23.470  34.500  1.00  0.00           H
ATOM    289  CB  LYS A 601      48.230  23.900  32.400  1.00  0.00           C
ATOM    290  HB1 LYS A 601      47.160  23.670  32.260  1.00  0.00           H
ATOM    291  HB2 LYS A 601      48.800  22.950  32.220  1.00  0.00           H
ATOM    292  CG  LYS A 601      48.730  24.760  31.240  1.00  0.00           C
ATOM    293  HG1 LYS A 601      48.540  24.090  30.370  1.00  0.00           H
ATOM    294  HG2 LYS A 601      49.840  24.880  31.290  1.00  0.00           H
ATOM    295  CD  LYS A 601      47.980  26.060  31.170  1.00  0.00           C
ATOM    296  HD1 LYS A 601      48.280  26.570  32.100  1.00  0.00           H
ATOM    297  HD2 LYS A 601      46.880  25.990  31.230  1.00  0.00           H
ATOM    298  CE  LYS A 601      48.210  26.890  29.850  1.00  0.00           C
ATOM    299  HE1 LYS A 601      47.660  27.850  29.880  1.00  0.00           H
ATOM    300  HE2 LYS A 601      47.760  26.270  29.040  1.00  0.00           H
ATOM    301  NZ  LYS A 601      49.610  27.150  29.550  1.00  0.00           N
ATOM    302  HZ1 LYS A 601      50.320  27.090  30.300  1.00  0.00           H
ATOM    303  HZ2 LYS A 601      49.740  28.100  29.150  1.00  0.00           H
ATOM    304  HZ3 LYS A 601      49.960  26.510  28.810  1.00  0.00           H
ATOM    305  C   LYS A 601      49.900  24.970  34.070  1.00  0.00           C
ATOM    306  O   LYS A 601      50.910  24.270  33.950  1.00  0.00           O
ATOM    307  N   ASP A 602      50.120  26.270  34.320  1.00  0.00           N
ATOM    308  HN  ASP A 602      49.350  26.880  34.530  1.00  0.00           H
ATOM    309  CA  ASP A 602      51.370  26.930  34.390  1.00  0.00           C
ATOM    310  HA  ASP A 602      52.140  26.330  33.950  1.00  0.00           H
ATOM    311  CB  ASP A 602      51.470  28.310  33.680  1.00  0.00           C
ATOM    312  HB1 ASP A 602      52.310  28.900  34.110  1.00  0.00           H
ATOM    313  HB2 ASP A 602      50.590  28.930  33.930  1.00  0.00           H
ATOM    314  CG  ASP A 602      51.580  28.320  32.170  1.00  0.00           C
ATOM    315  OD1 ASP A 602      51.490  27.260  31.530  1.00  0.00           O
ATOM    316  OD2 ASP A 602      51.780  29.450  31.620  1.00  0.00           O
ATOM    317  C   ASP A 602      51.820  27.070  35.930  1.00  0.00           C
ATOM    318  O   ASP A 602      52.770  27.700  36.320  1.00  0.00           O
ATOM    319  N   ALA A 603      50.960  26.550  36.840  1.00  0.00           N
ATOM    320  HN  ALA A 603      50.080  26.130  36.600  1.00  0.00           H
ATOM    321  CA  ALA A 603      51.220  26.770  38.240  1.00  0.00           C
ATOM    322  HA  ALA A 603      51.460  27.800  38.470  1.00  0.00           H
ATOM    323  CB  ALA A 603      50.020  26.310  39.120  1.00  0.00           C
ATOM    324  HB1 ALA A 603      49.070  26.710  38.710  1.00  0.00           H
ATOM    325  HB2 ALA A 603      50.150  26.720  40.140  1.00  0.00           H
ATOM    326  HB3 ALA A 603      49.840  25.220  39.270  1.00  0.00           H
ATOM    327  C   ALA A 603      52.490  26.050  38.770  1.00  0.00           C
ATOM    328  O   ALA A 603      53.140  26.620  39.610  1.00  0.00           O
ATOM    329  N   LEU A 604      52.830  24.880  38.230  1.00  0.00           N
ATOM    330  HN  LEU A 604      52.010  24.400  37.910  1.00  0.00           H
ATOM    331  CA  LEU A 604      54.110  24.180  38.400  1.00  0.00           C
ATOM    332  HA  LEU A 604      54.470  24.440  39.390  1.00  0.00           H
ATOM    333  CB  LEU A 604      53.890  22.630  38.360  1.00  0.00           C
ATOM    334  HB1 LEU A 604      54.850  22.130  38.610  1.00  0.00           H
ATOM    335  HB2 LEU A 604      53.480  22.400  37.350  1.00  0.00           H
ATOM    336  CG  LEU A 604      52.870  21.970  39.260  1.00  0.00           C
ATOM    337  HG  LEU A 604      51.890  22.490  39.250  1.00  0.00           H
ATOM    338  CD1 LEU A 604      52.700  20.460  39.020  1.00  0.00           C
ATOM    339 HD11 LEU A 604      52.100  20.070  39.870  1.00  0.00           H
ATOM    340 HD12 LEU A 604      53.660  19.930  38.980  1.00  0.00           H
ATOM    341 HD13 LEU A 604      52.190  20.290  38.050  1.00  0.00           H
ATOM    342  CD2 LEU A 604      53.340  22.230  40.690  1.00  0.00           C
ATOM    343 HD21 LEU A 604      54.390  21.940  40.830  1.00  0.00           H
ATOM    344 HD22 LEU A 604      52.710  21.630  41.380  1.00  0.00           H
ATOM    345 HD23 LEU A 604      53.180  23.330  40.740  1.00  0.00           H
ATOM    346  C   LEU A 604      55.140  24.530  37.430  1.00  0.00           C
ATOM    347  O   LEU A 604      56.290  24.080  37.540  1.00  0.00           O
ATOM    348  N   SER A 605      54.850  25.320  36.380  1.00  0.00           N
ATOM    349  HN  SER A 605      53.950  25.740  36.390  1.00  0.00           H
ATOM    350  CA  SER A 605      55.830  25.730  35.420  1.00  0.00           C
ATOM    351  HA  SER A 605      56.580  24.950  35.350  1.00  0.00           H
ATOM    352  CB  SER A 605      55.180  25.950  34.070  1.00  0.00           C
ATOM    353  HB1 SER A 605      54.480  26.800  34.080  1.00  0.00           H
ATOM    354  HB2 SER A 605      54.570  25.060  33.810  1.00  0.00           H
ATOM    355  OG  SER A 605      56.150  26.160  33.030  1.00  0.00           O
ATOM    356  HG1 SER A 605      56.720  26.910  33.190  1.00  0.00           H
ATOM    357  C   SER A 605      56.440  27.040  35.880  1.00  0.00           C
ATOM    358  O   SER A 605      57.450  27.410  35.320  1.00  0.00           O
ATOM    359  N   LEU A 606      55.860  27.710  36.970  1.00  0.00           N
ATOM    360  HN  LEU A 606      55.050  27.260  37.340  1.00  0.00           H
ATOM    361  CA  LEU A 606      56.390  28.840  37.590  1.00  0.00           C
ATOM    362  HA  LEU A 606      57.260  29.160  37.030  1.00  0.00           H
ATOM    363  CB  LEU A 606      55.260  30.040  37.540  1.00  0.00           C
ATOM    364  HB1 LEU A 606      55.600  30.940  38.090  1.00  0.00           H
ATOM    365  HB2 LEU A 606      54.260  29.760  37.940  1.00  0.00           H
ATOM    366  CG  LEU A 606      54.990  30.380  36.070  1.00  0.00           C
ATOM    367  HG  LEU A 606      54.450  29.500  35.670  1.00  0.00           H
ATOM    368  CD1 LEU A 606      53.880  31.490  36.150  1.00  0.00           C
ATOM    369 HD11 LEU A 606      53.050  31.210  36.830  1.00  0.00           H
ATOM    370 HD12 LEU A 606      53.460  31.700  35.140  1.00  0.00           H
ATOM    371 HD13 LEU A 606      54.320  32.420  36.570  1.00  0.00           H
ATOM    372  CD2 LEU A 606      56.180  30.830  35.210  1.00  0.00           C
ATOM    373 HD21 LEU A 606      56.690  31.720  35.630  1.00  0.00           H
ATOM    374 HD22 LEU A 606      55.840  30.870  34.150  1.00  0.00           H
ATOM    375 HD23 LEU A 606      56.840  29.940  35.230  1.00  0.00           H
ATOM    376  C   LEU A 606      56.740  28.470  38.970  1.00  0.00           C
ATOM    377  O   LEU A 606      56.210  27.570  39.650  1.00  0.00           O
ATOM    378  N   GLN A 607      57.710  29.240  39.540  1.00  0.00           N
ATOM    379  HN  GLN A 607      58.190  29.860  38.940  1.00  0.00           H
ATOM    380  CA  GLN A 607      58.100  29.250  40.910  1.00  0.00           C
ATOM    381  HA  GLN A 607      58.220  28.240  41.290  1.00  0.00           H
ATOM    382  CB  GLN A 607      59.530  29.980  41.160  1.00  0.00           C
ATOM    383  HB1 GLN A 607      60.220  29.180  40.810  1.00  0.00           H
ATOM    384  HB2 GLN A 607      59.710  30.080  42.260  1.00  0.00           H
ATOM    385  CG  GLN A 607      59.730  31.390  40.570  1.00  0.00           C
ATOM    386  HG1 GLN A 607      60.410  32.100  41.060  1.00  0.00           H
ATOM    387  HG2 GLN A 607      58.730  31.870  40.400  1.00  0.00           H
ATOM    388  CD  GLN A 607      60.090  31.340  39.040  1.00  0.00           C
ATOM    389  OE1 GLN A 607      59.180  31.390  38.140  1.00  0.00           O
ATOM    390  NE2 GLN A 607      61.370  31.200  38.720  1.00  0.00           N
ATOM    391 HE21 GLN A 607      61.480  31.200  37.720  1.00  0.00           H
ATOM    392 HE22 GLN A 607      62.030  31.270  39.460  1.00  0.00           H
ATOM    393  C   GLN A 607      57.060  29.780  41.840  1.00  0.00           C
ATOM    394  O   GLN A 607      57.270  30.770  42.460  1.00  0.00           O
ATOM    395  N   CYS A 608      55.830  29.160  41.990  1.00  0.00           N
ATOM    396  HN  CYS A 608      55.710  28.290  41.500  1.00  0.00           H
ATOM    397  CA  CYS A 608      54.720  29.570  42.820  1.00  0.00           C
ATOM    398  HA  CYS A 608      54.690  30.630  42.590  1.00  0.00           H
ATOM    399  CB  CYS A 608      53.450  28.810  42.540  1.00  0.00           C
ATOM    400  HB1 CYS A 608      52.640  29.190  43.210  1.00  0.00           H
ATOM    401  HB2 CYS A 608      53.600  27.710  42.630  1.00  0.00           H
ATOM    402  SG  CYS A 608      52.860  29.310  40.920  1.00  0.00           S
ATOM    403  HG1 CYS A 608      53.540  28.590  40.040  1.00  0.00           H
ATOM    404  C   CYS A 608      54.940  29.520  44.350  1.00  0.00           C
ATOM    405  O   CYS A 608      54.410  30.400  45.040  1.00  0.00           O
ATOM    406  N   LEU A 609      55.610  28.470  44.910  1.00  0.00           N
ATOM    407  HN  LEU A 609      55.870  27.710  44.330  1.00  0.00           H
ATOM    408  CA  LEU A 609      55.950  28.500  46.350  1.00  0.00           C
ATOM    409  HA  LEU A 609      55.010  28.660  46.870  1.00  0.00           H
ATOM    410  CB  LEU A 609      56.700  27.150  46.710  1.00  0.00           C
ATOM    411  HB1 LEU A 609      57.590  27.180  46.040  1.00  0.00           H
ATOM    412  HB2 LEU A 609      56.130  26.280  46.340  1.00  0.00           H
ATOM    413  CG  LEU A 609      57.160  26.870  48.160  1.00  0.00           C
ATOM    414  HG  LEU A 609      57.830  27.700  48.460  1.00  0.00           H
ATOM    415  CD1 LEU A 609      55.970  26.950  49.150  1.00  0.00           C
ATOM    416 HD11 LEU A 609      55.210  26.160  48.890  1.00  0.00           H
ATOM    417 HD12 LEU A 609      55.520  27.960  49.100  1.00  0.00           H
ATOM    418 HD13 LEU A 609      56.210  26.770  50.220  1.00  0.00           H
ATOM    419  CD2 LEU A 609      57.910  25.550  48.260  1.00  0.00           C
ATOM    420 HD21 LEU A 609      57.250  24.690  48.050  1.00  0.00           H
ATOM    421 HD22 LEU A 609      58.350  25.420  49.270  1.00  0.00           H
ATOM    422 HD23 LEU A 609      58.800  25.590  47.590  1.00  0.00           H
ATOM    423  C   LEU A 609      56.700  29.650  46.870  1.00  0.00           C
ATOM    424  O   LEU A 609      56.350  30.100  47.970  1.00  0.00           O
ATOM    425  N   ALA A 610      57.670  30.240  46.180  1.00  0.00           N
ATOM    426  HN  ALA A 610      58.040  29.770  45.390  1.00  0.00           H
ATOM    427  CA  ALA A 610      58.320  31.460  46.550  1.00  0.00           C
ATOM    428  HA  ALA A 610      58.810  31.270  47.490  1.00  0.00           H
ATOM    429  CB  ALA A 610      59.460  31.660  45.420  1.00  0.00           C
ATOM    430  HB1 ALA A 610      60.120  30.770  45.380  1.00  0.00           H
ATOM    431  HB2 ALA A 610      60.080  32.530  45.710  1.00  0.00           H
ATOM    432  HB3 ALA A 610      58.920  31.900  44.490  1.00  0.00           H
ATOM    433  C   ALA A 610      57.400  32.730  46.570  1.00  0.00           C
ATOM    434  O   ALA A 610      57.340  33.570  47.440  1.00  0.00           O
ATOM    435  N   SER A 611      56.540  32.770  45.530  1.00  0.00           N
ATOM    436  HN  SER A 611      56.560  31.950  44.980  1.00  0.00           H
ATOM    437  CA  SER A 611      55.410  33.760  45.490  1.00  0.00           C
ATOM    438  HA  SER A 611      55.890  34.660  45.840  1.00  0.00           H
ATOM    439  CB  SER A 611      54.800  33.980  44.060  1.00  0.00           C
ATOM    440  HB1 SER A 611      54.010  34.760  44.060  1.00  0.00           H
ATOM    441  HB2 SER A 611      54.270  33.090  43.670  1.00  0.00           H
ATOM    442  OG  SER A 611      55.770  34.580  43.170  1.00  0.00           O
ATOM    443  HG1 SER A 611      55.890  34.010  42.400  1.00  0.00           H
ATOM    444  C   SER A 611      54.430  33.570  46.580  1.00  0.00           C
ATOM    445  O   SER A 611      53.900  34.560  47.170  1.00  0.00           O
ATOM    446  N   ILE A 612      54.080  32.380  46.920  1.00  0.00           N
ATOM    447  HN  ILE A 612      54.480  31.610  46.430  1.00  0.00           H
ATOM    448  CA  ILE A 612      53.140  32.130  48.060  1.00  0.00           C
ATOM    449  HA  ILE A 612      52.240  32.700  47.900  1.00  0.00           H
ATOM    450  CB  ILE A 612      52.570  30.680  48.050  1.00  0.00           C
ATOM    451  HB  ILE A 612      53.400  30.010  47.740  1.00  0.00           H
ATOM    452  CG2 ILE A 612      51.930  30.230  49.400  1.00  0.00           C
ATOM    453 HG21 ILE A 612      52.750  30.080  50.130  1.00  0.00           H
ATOM    454 HG22 ILE A 612      51.410  29.300  49.090  1.00  0.00           H
ATOM    455 HG23 ILE A 612      51.300  31.110  49.670  1.00  0.00           H
ATOM    456  CG1 ILE A 612      51.580  30.550  46.800  1.00  0.00           C
ATOM    457 HG11 ILE A 612      51.900  31.320  46.070  1.00  0.00           H
ATOM    458 HG12 ILE A 612      50.520  30.730  47.070  1.00  0.00           H
ATOM    459  CD  ILE A 612      51.710  29.160  46.070  1.00  0.00           C
ATOM    460  HD1 ILE A 612      50.920  28.950  45.310  1.00  0.00           H
ATOM    461  HD2 ILE A 612      51.400  28.320  46.730  1.00  0.00           H
ATOM    462  HD3 ILE A 612      52.700  28.960  45.590  1.00  0.00           H
ATOM    463  C   ILE A 612      53.680  32.480  49.370  1.00  0.00           C
ATOM    464  O   ILE A 612      53.120  33.270  50.130  1.00  0.00           O
ATOM    465  N   LEU A 613      54.930  32.050  49.680  1.00  0.00           N
ATOM    466  HN  LEU A 613      55.400  31.400  49.090  1.00  0.00           H
ATOM    467  CA  LEU A 613      55.420  32.270  50.990  1.00  0.00           C
ATOM    468  HA  LEU A 613      54.820  31.870  51.790  1.00  0.00           H
ATOM    469  CB  LEU A 613      56.840  31.630  51.060  1.00  0.00           C
ATOM    470  HB1 LEU A 613      57.270  32.010  52.010  1.00  0.00           H
ATOM    471  HB2 LEU A 613      57.470  32.020  50.230  1.00  0.00           H
ATOM    472  CG  LEU A 613      56.800  30.060  51.030  1.00  0.00           C
ATOM    473  HG  LEU A 613      55.960  29.620  50.460  1.00  0.00           H
ATOM    474  CD1 LEU A 613      58.160  29.600  50.570  1.00  0.00           C
ATOM    475 HD11 LEU A 613      59.000  29.640  51.310  1.00  0.00           H
ATOM    476 HD12 LEU A 613      58.360  29.990  49.550  1.00  0.00           H
ATOM    477 HD13 LEU A 613      57.990  28.490  50.480  1.00  0.00           H
ATOM    478  CD2 LEU A 613      56.640  29.600  52.500  1.00  0.00           C
ATOM    479 HD21 LEU A 613      56.310  28.540  52.470  1.00  0.00           H
ATOM    480 HD22 LEU A 613      55.930  30.290  52.980  1.00  0.00           H
ATOM    481 HD23 LEU A 613      57.550  29.770  53.110  1.00  0.00           H
ATOM    482  C   LEU A 613      55.560  33.770  51.340  1.00  0.00           C
ATOM    483  O   LEU A 613      55.270  34.350  52.350  1.00  0.00           O
ATOM    484  N   PHE A 614      56.050  34.490  50.310  1.00  0.00           N
ATOM    485  HN  PHE A 614      56.400  34.010  49.500  1.00  0.00           H
ATOM    486  CA  PHE A 614      56.320  35.940  50.240  1.00  0.00           C
ATOM    487  HA  PHE A 614      57.000  36.270  51.000  1.00  0.00           H
ATOM    488  CB  PHE A 614      56.870  36.380  48.780  1.00  0.00           C
ATOM    489  HB1 PHE A 614      56.150  36.010  48.000  1.00  0.00           H
ATOM    490  HB2 PHE A 614      57.880  35.960  48.620  1.00  0.00           H
ATOM    491  CG  PHE A 614      57.010  37.930  48.510  1.00  0.00           C
ATOM    492  CD1 PHE A 614      57.240  38.810  49.540  1.00  0.00           C
ATOM    493  HD1 PHE A 614      57.320  38.470  50.560  1.00  0.00           H
ATOM    494  CE1 PHE A 614      57.310  40.180  49.210  1.00  0.00           C
ATOM    495  HE1 PHE A 614      57.320  40.820  50.080  1.00  0.00           H
ATOM    496  CZ  PHE A 614      57.310  40.620  47.890  1.00  0.00           C
ATOM    497  HZ  PHE A 614      57.390  41.660  47.630  1.00  0.00           H
ATOM    498  CD2 PHE A 614      56.860  38.360  47.200  1.00  0.00           C
ATOM    499  HD2 PHE A 614      56.560  37.690  46.400  1.00  0.00           H
ATOM    500  CE2 PHE A 614      57.140  39.680  46.870  1.00  0.00           C
ATOM    501  HE2 PHE A 614      57.200  39.970  45.820  1.00  0.00           H
ATOM    502  C   PHE A 614      55.020  36.720  50.490  1.00  0.00           C
ATOM    503  O   PHE A 614      55.040  37.580  51.330  1.00  0.00           O
ATOM    504  N   LEU A 615      53.880  36.380  49.860  1.00  0.00           N
ATOM    505  HN  LEU A 615      53.830  35.530  49.330  1.00  0.00           H
ATOM    506  CA  LEU A 615      52.640  37.140  49.990  1.00  0.00           C
ATOM    507  HA  LEU A 615      52.920  38.180  50.040  1.00  0.00           H
ATOM    508  CB  LEU A 615      51.770  37.070  48.750  1.00  0.00           C
ATOM    509  HB1 LEU A 615      50.740  37.460  48.790  1.00  0.00           H
ATOM    510  HB2 LEU A 615      51.660  35.980  48.560  1.00  0.00           H
ATOM    511  CG  LEU A 615      52.410  37.730  47.520  1.00  0.00           C
ATOM    512  HG  LEU A 615      53.490  37.470  47.570  1.00  0.00           H
ATOM    513  CD1 LEU A 615      51.920  37.120  46.200  1.00  0.00           C
ATOM    514 HD11 LEU A 615      52.100  36.030  46.190  1.00  0.00           H
ATOM    515 HD12 LEU A 615      52.320  37.620  45.300  1.00  0.00           H
ATOM    516 HD13 LEU A 615      50.810  37.150  46.170  1.00  0.00           H
ATOM    517  CD2 LEU A 615      52.260  39.180  47.600  1.00  0.00           C
ATOM    518 HD21 LEU A 615      52.810  39.600  48.470  1.00  0.00           H
ATOM    519 HD22 LEU A 615      51.210  39.540  47.690  1.00  0.00           H
ATOM    520 HD23 LEU A 615      52.700  39.630  46.680  1.00  0.00           H
ATOM    521  C   LEU A 615      51.800  36.810  51.210  1.00  0.00           C
ATOM    522  O   LEU A 615      51.060  37.610  51.730  1.00  0.00           O
ATOM    523  N   TYR A 616      51.940  35.590  51.850  1.00  0.00           N
ATOM    524  HN  TYR A 616      52.570  34.850  51.610  1.00  0.00           H
ATOM    525  CA  TYR A 616      51.480  35.190  53.110  1.00  0.00           C
ATOM    526  HA  TYR A 616      50.430  35.460  53.130  1.00  0.00           H
ATOM    527  CB  TYR A 616      51.630  33.640  53.210  1.00  0.00           C
ATOM    528  HB1 TYR A 616      52.580  33.300  52.760  1.00  0.00           H
ATOM    529  HB2 TYR A 616      50.830  33.260  52.530  1.00  0.00           H
ATOM    530  CG  TYR A 616      51.410  33.270  54.630  1.00  0.00           C
ATOM    531  CD1 TYR A 616      50.120  33.570  55.290  1.00  0.00           C
ATOM    532  HD1 TYR A 616      49.300  33.810  54.640  1.00  0.00           H
ATOM    533  CE1 TYR A 616      50.060  33.560  56.690  1.00  0.00           C
ATOM    534  HE1 TYR A 616      49.070  33.660  57.110  1.00  0.00           H
ATOM    535  CZ  TYR A 616      51.190  33.290  57.500  1.00  0.00           C
ATOM    536  OH  TYR A 616      51.190  33.210  58.880  1.00  0.00           O
ATOM    537  HH  TYR A 616      50.340  32.840  59.130  1.00  0.00           H
ATOM    538  CD2 TYR A 616      52.520  32.920  55.450  1.00  0.00           C
ATOM    539  HD2 TYR A 616      53.530  32.740  55.100  1.00  0.00           H
ATOM    540  CE2 TYR A 616      52.380  32.960  56.830  1.00  0.00           C
ATOM    541  HE2 TYR A 616      53.260  32.840  57.460  1.00  0.00           H
ATOM    542  C   TYR A 616      52.020  36.120  54.270  1.00  0.00           C
ATOM    543  O   TYR A 616      51.350  36.640  55.160  1.00  0.00           O
ATOM    544  N   CYS A 617      53.290  36.370  54.160  1.00  0.00           N
ATOM    545  HN  CYS A 617      53.790  35.840  53.490  1.00  0.00           H
ATOM    546  CA  CYS A 617      53.980  37.410  54.870  1.00  0.00           C
ATOM    547  HA  CYS A 617      53.790  37.250  55.920  1.00  0.00           H
ATOM    548  CB  CYS A 617      55.540  37.250  54.740  1.00  0.00           C
ATOM    549  HB1 CYS A 617      56.080  38.070  55.260  1.00  0.00           H
ATOM    550  HB2 CYS A 617      55.730  37.430  53.650  1.00  0.00           H
ATOM    551  SG  CYS A 617      56.200  35.710  55.370  1.00  0.00           S
ATOM    552  HG1 CYS A 617      55.990  34.930  54.310  1.00  0.00           H
ATOM    553  C   CYS A 617      53.550  38.880  54.550  1.00  0.00           C
ATOM    554  O   CYS A 617      53.600  39.700  55.470  1.00  0.00           O
ATOM    555  N   ALA A 618      53.230  39.310  53.330  1.00  0.00           N
ATOM    556  HN  ALA A 618      53.370  38.750  52.510  1.00  0.00           H
ATOM    557  CA  ALA A 618      52.770  40.620  53.110  1.00  0.00           C
ATOM    558  HA  ALA A 618      53.350  41.320  53.700  1.00  0.00           H
ATOM    559  CB  ALA A 618      52.710  40.980  51.550  1.00  0.00           C
ATOM    560  HB1 ALA A 618      52.420  42.060  51.540  1.00  0.00           H
ATOM    561  HB2 ALA A 618      52.090  40.260  50.980  1.00  0.00           H
ATOM    562  HB3 ALA A 618      53.680  40.910  51.010  1.00  0.00           H
ATOM    563  C   ALA A 618      51.340  40.770  53.630  1.00  0.00           C
ATOM    564  O   ALA A 618      50.990  41.760  54.250  1.00  0.00           O
ATOM    565  N   CYS A 619      50.470  39.740  53.430  1.00  0.00           N
ATOM    566  HN  CYS A 619      50.710  38.970  52.860  1.00  0.00           H
ATOM    567  CA  CYS A 619      49.140  39.720  54.030  1.00  0.00           C
ATOM    568  HA  CYS A 619      48.700  40.660  53.700  1.00  0.00           H
ATOM    569  CB  CYS A 619      48.350  38.640  53.310  1.00  0.00           C
ATOM    570  HB1 CYS A 619      47.330  38.590  53.770  1.00  0.00           H
ATOM    571  HB2 CYS A 619      48.840  37.680  53.520  1.00  0.00           H
ATOM    572  SG  CYS A 619      48.200  38.830  51.490  1.00  0.00           S
ATOM    573  HG1 CYS A 619      48.030  37.530  51.400  1.00  0.00           H
ATOM    574  C   CYS A 619      48.960  39.640  55.520  1.00  0.00           C
ATOM    575  O   CYS A 619      47.940  40.180  56.040  1.00  0.00           O
ATOM    576  N   MET A 620      49.750  38.870  56.240  1.00  0.00           N
ATOM    577  HN  MET A 620      50.370  38.270  55.710  1.00  0.00           H
ATOM    578  CA  MET A 620      49.530  38.540  57.640  1.00  0.00           C
ATOM    579  HA  MET A 620      48.520  38.180  57.770  1.00  0.00           H
ATOM    580  CB  MET A 620      50.590  37.390  58.080  1.00  0.00           C
ATOM    581  HB1 MET A 620      51.540  37.830  57.710  1.00  0.00           H
ATOM    582  HB2 MET A 620      50.480  36.480  57.450  1.00  0.00           H
ATOM    583  CG  MET A 620      50.670  37.080  59.520  1.00  0.00           C
ATOM    584  HG1 MET A 620      51.020  38.000  60.050  1.00  0.00           H
ATOM    585  HG2 MET A 620      51.490  36.350  59.650  1.00  0.00           H
ATOM    586  SD  MET A 620      49.170  36.440  60.200  1.00  0.00           S
ATOM    587  CE  MET A 620      50.030  35.670  61.580  1.00  0.00           C
ATOM    588  HE1 MET A 620      50.370  36.440  62.310  1.00  0.00           H
ATOM    589  HE2 MET A 620      50.990  35.220  61.220  1.00  0.00           H
ATOM    590  HE3 MET A 620      49.350  34.920  62.030  1.00  0.00           H
ATOM    591  C   MET A 620      49.630  39.740  58.570  1.00  0.00           C
ATOM    592  O   MET A 620      48.720  39.980  59.360  1.00  0.00           O
ATOM    593  N   SER A 621      50.700  40.540  58.310  1.00  0.00           N
ATOM    594  HN  SER A 621      51.370  40.120  57.680  1.00  0.00           H
ATOM    595  CA  SER A 621      50.980  41.720  59.050  1.00  0.00           C
ATOM    596  HA  SER A 621      50.940  41.360  60.060  1.00  0.00           H
ATOM    597  CB  SER A 621      52.390  42.290  58.810  1.00  0.00           C
ATOM    598  HB1 SER A 621      52.760  42.360  57.770  1.00  0.00           H
ATOM    599  HB2 SER A 621      53.130  41.540  59.170  1.00  0.00           H
ATOM    600  OG  SER A 621      52.590  43.500  59.540  1.00  0.00           O
ATOM    601  HG1 SER A 621      52.820  43.330  60.460  1.00  0.00           H
ATOM    602  C   SER A 621      49.980  42.810  59.030  1.00  0.00           C
ATOM    603  O   SER A 621      49.680  43.340  60.140  1.00  0.00           O
ATOM    604  N   PRO A 622      49.370  43.260  57.900  1.00  0.00           N
ATOM    605  CD  PRO A 622      49.770  43.000  56.530  1.00  0.00           C
ATOM    606  HD1 PRO A 622      49.150  42.230  56.030  1.00  0.00           H
ATOM    607  HD2 PRO A 622      50.840  42.690  56.460  1.00  0.00           H
ATOM    608  CA  PRO A 622      48.370  44.320  58.030  1.00  0.00           C
ATOM    609  HA  PRO A 622      48.920  45.130  58.500  1.00  0.00           H
ATOM    610  CB  PRO A 622      48.160  44.800  56.580  1.00  0.00           C
ATOM    611  HB1 PRO A 622      48.110  45.900  56.600  1.00  0.00           H
ATOM    612  HB2 PRO A 622      47.280  44.300  56.130  1.00  0.00           H
ATOM    613  CG  PRO A 622      49.500  44.400  55.950  1.00  0.00           C
ATOM    614  HG1 PRO A 622      49.600  44.440  54.840  1.00  0.00           H
ATOM    615  HG2 PRO A 622      50.310  45.030  56.380  1.00  0.00           H
ATOM    616  C   PRO A 622      47.120  43.890  58.680  1.00  0.00           C
ATOM    617  O   PRO A 622      46.540  44.730  59.330  1.00  0.00           O
ATOM    618  N   VAL A 623      46.750  42.710  58.330  1.00  0.00           N
ATOM    619  HN  VAL A 623      47.220  42.140  57.670  1.00  0.00           H
ATOM    620  CA  VAL A 623      45.480  42.160  58.880  1.00  0.00           C
ATOM    621  HA  VAL A 623      44.730  42.950  58.780  1.00  0.00           H
ATOM    622  CB  VAL A 623      45.060  40.980  58.140  1.00  0.00           C
ATOM    623  HB  VAL A 623      45.920  40.270  58.220  1.00  0.00           H
ATOM    624  CG1 VAL A 623      43.770  40.340  58.600  1.00  0.00           C
ATOM    625 HG11 VAL A 623      42.910  41.020  58.380  1.00  0.00           H
ATOM    626 HG12 VAL A 623      43.800  40.100  59.690  1.00  0.00           H
ATOM    627 HG13 VAL A 623      43.610  39.400  58.050  1.00  0.00           H
ATOM    628  CG2 VAL A 623      44.740  41.460  56.640  1.00  0.00           C
ATOM    629 HG21 VAL A 623      44.130  40.660  56.180  1.00  0.00           H
ATOM    630 HG22 VAL A 623      45.710  41.560  56.110  1.00  0.00           H
ATOM    631 HG23 VAL A 623      44.130  42.390  56.640  1.00  0.00           H
ATOM    632  C   VAL A 623      45.550  41.990  60.360  1.00  0.00           C
ATOM    633  O   VAL A 623      44.730  42.510  61.070  1.00  0.00           O
ATOM    634  N   ILE A 624      46.660  41.340  60.920  1.00  0.00           N
ATOM    635  HN  ILE A 624      47.300  40.930  60.280  1.00  0.00           H
ATOM    636  CA  ILE A 624      46.990  41.330  62.350  1.00  0.00           C
ATOM    637  HA  ILE A 624      46.130  40.850  62.800  1.00  0.00           H
ATOM    638  CB  ILE A 624      48.230  40.490  62.750  1.00  0.00           C
ATOM    639  HB  ILE A 624      49.080  40.790  62.110  1.00  0.00           H
ATOM    640  CG2 ILE A 624      48.740  40.550  64.160  1.00  0.00           C
ATOM    641 HG21 ILE A 624      48.930  41.570  64.540  1.00  0.00           H
ATOM    642 HG22 ILE A 624      49.750  40.080  64.130  1.00  0.00           H
ATOM    643 HG23 ILE A 624      48.110  40.040  64.900  1.00  0.00           H
ATOM    644  CG1 ILE A 624      47.980  38.990  62.400  1.00  0.00           C
ATOM    645 HG11 ILE A 624      48.880  38.390  62.660  1.00  0.00           H
ATOM    646 HG12 ILE A 624      47.750  38.920  61.310  1.00  0.00           H
ATOM    647  CD  ILE A 624      46.800  38.460  63.090  1.00  0.00           C
ATOM    648  HD1 ILE A 624      46.880  38.520  64.190  1.00  0.00           H
ATOM    649  HD2 ILE A 624      46.840  37.380  62.820  1.00  0.00           H
ATOM    650  HD3 ILE A 624      45.800  38.850  62.810  1.00  0.00           H
ATOM    651  C   ILE A 624      47.000  42.700  63.030  1.00  0.00           C
ATOM    652  O   ILE A 624      46.470  42.880  64.150  1.00  0.00           O
ATOM    653  N   THR A 625      47.590  43.680  62.350  1.00  0.00           N
ATOM    654  HN  THR A 625      48.120  43.470  61.540  1.00  0.00           H
ATOM    655  CA  THR A 625      47.520  45.060  62.830  1.00  0.00           C
ATOM    656  HA  THR A 625      47.780  45.040  63.880  1.00  0.00           H
ATOM    657  CB  THR A 625      48.420  45.960  61.960  1.00  0.00           C
ATOM    658  HB  THR A 625      48.140  46.020  60.880  1.00  0.00           H
ATOM    659  OG1 THR A 625      49.720  45.490  62.090  1.00  0.00           O
ATOM    660  HG1 THR A 625      50.290  45.900  61.420  1.00  0.00           H
ATOM    661  CG2 THR A 625      48.470  47.430  62.450  1.00  0.00           C
ATOM    662 HG21 THR A 625      48.610  47.400  63.550  1.00  0.00           H
ATOM    663 HG22 THR A 625      47.580  48.080  62.340  1.00  0.00           H
ATOM    664 HG23 THR A 625      49.360  47.940  62.040  1.00  0.00           H
ATOM    665  C   THR A 625      46.120  45.670  62.850  1.00  0.00           C
ATOM    666  O   THR A 625      45.710  46.280  63.820  1.00  0.00           O
ATOM    667  N   PHE A 626      45.320  45.480  61.770  1.00  0.00           N
ATOM    668  HN  PHE A 626      45.610  45.120  60.880  1.00  0.00           H
ATOM    669  CA  PHE A 626      43.970  46.060  61.720  1.00  0.00           C
ATOM    670  HA  PHE A 626      44.130  47.090  62.020  1.00  0.00           H
ATOM    671  CB  PHE A 626      43.330  46.010  60.280  1.00  0.00           C
ATOM    672  HB1 PHE A 626      43.440  44.930  60.030  1.00  0.00           H
ATOM    673  HB2 PHE A 626      43.930  46.590  59.550  1.00  0.00           H
ATOM    674  CG  PHE A 626      41.930  46.370  60.190  1.00  0.00           C
ATOM    675  CD1 PHE A 626      40.980  45.340  60.340  1.00  0.00           C
ATOM    676  HD1 PHE A 626      41.270  44.310  60.530  1.00  0.00           H
ATOM    677  CE1 PHE A 626      39.580  45.560  60.280  1.00  0.00           C
ATOM    678  HE1 PHE A 626      38.780  44.850  60.320  1.00  0.00           H
ATOM    679  CZ  PHE A 626      39.100  46.860  60.080  1.00  0.00           C
ATOM    680  HZ  PHE A 626      38.050  47.070  59.930  1.00  0.00           H
ATOM    681  CD2 PHE A 626      41.370  47.660  59.980  1.00  0.00           C
ATOM    682  HD2 PHE A 626      41.960  48.560  59.850  1.00  0.00           H
ATOM    683  CE2 PHE A 626      39.990  47.920  59.840  1.00  0.00           C
ATOM    684  HE2 PHE A 626      39.590  48.880  59.540  1.00  0.00           H
ATOM    685  C   PHE A 626      43.040  45.540  62.750  1.00  0.00           C
ATOM    686  O   PHE A 626      42.400  46.330  63.510  1.00  0.00           O
ATOM    687  N   GLY A 627      43.040  44.190  62.840  1.00  0.00           N
ATOM    688  HN  GLY A 627      43.520  43.680  62.120  1.00  0.00           H
ATOM    689  CA  GLY A 627      42.410  43.420  63.880  1.00  0.00           C
ATOM    690  HA1 GLY A 627      42.720  42.390  63.700  1.00  0.00           H
ATOM    691  HA2 GLY A 627      41.340  43.520  63.820  1.00  0.00           H
ATOM    692  C   GLY A 627      42.780  43.750  65.240  1.00  0.00           C
ATOM    693  O   GLY A 627      41.930  43.880  66.100  1.00  0.00           O
ATOM    694  N   GLY A 628      44.060  43.970  65.500  1.00  0.00           N
ATOM    695  HN  GLY A 628      44.710  43.990  64.740  1.00  0.00           H
ATOM    696  CA  GLY A 628      44.590  44.470  66.770  1.00  0.00           C
ATOM    697  HA1 GLY A 628      45.660  44.530  66.690  1.00  0.00           H
ATOM    698  HA2 GLY A 628      44.180  43.770  67.500  1.00  0.00           H
ATOM    699  C   GLY A 628      44.110  45.860  67.060  1.00  0.00           C
ATOM    700  O   GLY A 628      43.600  46.140  68.110  1.00  0.00           O
ATOM    701  N   LEU A 629      44.280  46.840  66.060  1.00  0.00           N
ATOM    702  HN  LEU A 629      44.540  46.630  65.120  1.00  0.00           H
ATOM    703  CA  LEU A 629      43.710  48.230  66.310  1.00  0.00           C
ATOM    704  HA  LEU A 629      44.270  48.510  67.200  1.00  0.00           H
ATOM    705  CB  LEU A 629      44.270  49.200  65.230  1.00  0.00           C
ATOM    706  HB1 LEU A 629      43.960  50.190  65.630  1.00  0.00           H
ATOM    707  HB2 LEU A 629      43.840  49.150  64.210  1.00  0.00           H
ATOM    708  CG  LEU A 629      45.820  49.290  65.150  1.00  0.00           C
ATOM    709  HG  LEU A 629      46.170  48.250  65.300  1.00  0.00           H
ATOM    710  CD1 LEU A 629      46.380  49.790  63.830  1.00  0.00           C
ATOM    711 HD11 LEU A 629      46.040  50.840  63.830  1.00  0.00           H
ATOM    712 HD12 LEU A 629      46.220  49.160  62.920  1.00  0.00           H
ATOM    713 HD13 LEU A 629      47.490  49.930  63.920  1.00  0.00           H
ATOM    714  CD2 LEU A 629      46.420  50.110  66.300  1.00  0.00           C
ATOM    715 HD21 LEU A 629      47.530  50.060  66.190  1.00  0.00           H
ATOM    716 HD22 LEU A 629      46.250  49.620  67.270  1.00  0.00           H
ATOM    717 HD23 LEU A 629      46.050  51.150  66.340  1.00  0.00           H
ATOM    718  C   LEU A 629      42.240  48.350  66.550  1.00  0.00           C
ATOM    719  O   LEU A 629      41.860  49.150  67.410  1.00  0.00           O
ATOM    720  N   LEU A 630      41.450  47.640  65.760  1.00  0.00           N
ATOM    721  HN  LEU A 630      41.820  46.940  65.150  1.00  0.00           H
ATOM    722  CA  LEU A 630      40.050  47.560  65.990  1.00  0.00           C
ATOM    723  HA  LEU A 630      39.670  48.560  65.900  1.00  0.00           H
ATOM    724  CB  LEU A 630      39.440  46.700  64.820  1.00  0.00           C
ATOM    725  HB1 LEU A 630      39.850  45.680  64.790  1.00  0.00           H
ATOM    726  HB2 LEU A 630      39.770  47.200  63.890  1.00  0.00           H
ATOM    727  CG  LEU A 630      37.870  46.700  64.700  1.00  0.00           C
ATOM    728  HG  LEU A 630      37.570  46.040  65.560  1.00  0.00           H
ATOM    729  CD1 LEU A 630      37.290  48.070  64.780  1.00  0.00           C
ATOM    730 HD11 LEU A 630      37.870  48.690  64.060  1.00  0.00           H
ATOM    731 HD12 LEU A 630      37.450  48.520  65.780  1.00  0.00           H
ATOM    732 HD13 LEU A 630      36.190  48.070  64.590  1.00  0.00           H
ATOM    733  CD2 LEU A 630      37.340  46.000  63.440  1.00  0.00           C
ATOM    734 HD21 LEU A 630      37.580  46.700  62.610  1.00  0.00           H
ATOM    735 HD22 LEU A 630      36.240  45.840  63.530  1.00  0.00           H
ATOM    736 HD23 LEU A 630      37.840  45.010  63.300  1.00  0.00           H
ATOM    737  C   LEU A 630      39.720  46.850  67.330  1.00  0.00           C
ATOM    738  O   LEU A 630      38.700  47.260  67.940  1.00  0.00           O
ATOM    739  N   GLY A 631      40.420  45.880  67.860  1.00  0.00           N
ATOM    740  HN  GLY A 631      41.300  45.600  67.490  1.00  0.00           H
ATOM    741  CA  GLY A 631      40.110  45.220  69.130  1.00  0.00           C
ATOM    742  HA1 GLY A 631      40.770  44.370  69.220  1.00  0.00           H
ATOM    743  HA2 GLY A 631      39.070  44.960  69.090  1.00  0.00           H
ATOM    744  C   GLY A 631      40.370  46.160  70.270  1.00  0.00           C
ATOM    745  O   GLY A 631      39.490  46.210  71.140  1.00  0.00           O
ATOM    746  N   GLU A 632      41.500  46.870  70.200  1.00  0.00           N
ATOM    747  HN  GLU A 632      42.270  46.530  69.670  1.00  0.00           H
ATOM    748  CA  GLU A 632      41.830  48.070  71.010  1.00  0.00           C
ATOM    749  HA  GLU A 632      41.740  47.730  72.040  1.00  0.00           H
ATOM    750  CB  GLU A 632      43.270  48.590  70.660  1.00  0.00           C
ATOM    751  HB1 GLU A 632      43.420  48.600  69.550  1.00  0.00           H
ATOM    752  HB2 GLU A 632      43.920  47.750  70.980  1.00  0.00           H
ATOM    753  CG  GLU A 632      43.540  49.980  71.140  1.00  0.00           C
ATOM    754  HG1 GLU A 632      43.230  49.990  72.220  1.00  0.00           H
ATOM    755  HG2 GLU A 632      43.070  50.790  70.570  1.00  0.00           H
ATOM    756  CD  GLU A 632      45.050  50.110  71.090  1.00  0.00           C
ATOM    757  OE1 GLU A 632      45.760  49.680  72.050  1.00  0.00           O
ATOM    758  OE2 GLU A 632      45.480  50.680  70.080  1.00  0.00           O
ATOM    759  C   GLU A 632      40.670  49.150  70.980  1.00  0.00           C
ATOM    760  O   GLU A 632      40.240  49.640  71.980  1.00  0.00           O
ATOM    761  N   ALA A 633      40.190  49.520  69.760  1.00  0.00           N
ATOM    762  HN  ALA A 633      40.650  49.240  68.920  1.00  0.00           H
ATOM    763  CA  ALA A 633      39.290  50.620  69.520  1.00  0.00           C
ATOM    764  HA  ALA A 633      39.510  51.460  70.170  1.00  0.00           H
ATOM    765  CB  ALA A 633      39.270  51.090  68.060  1.00  0.00           C
ATOM    766  HB1 ALA A 633      40.270  51.570  67.940  1.00  0.00           H
ATOM    767  HB2 ALA A 633      38.550  51.930  67.970  1.00  0.00           H
ATOM    768  HB3 ALA A 633      38.950  50.290  67.360  1.00  0.00           H
ATOM    769  C   ALA A 633      37.870  50.290  69.920  1.00  0.00           C
ATOM    770  O   ALA A 633      37.150  51.240  70.220  1.00  0.00           O
ATOM    771  N   THR A 634      37.560  49.000  69.970  1.00  0.00           N
ATOM    772  HN  THR A 634      38.230  48.290  69.740  1.00  0.00           H
ATOM    773  CA  THR A 634      36.110  48.530  70.220  1.00  0.00           C
ATOM    774  HA  THR A 634      35.460  49.400  70.190  1.00  0.00           H
ATOM    775  CB  THR A 634      35.430  47.520  69.340  1.00  0.00           C
ATOM    776  HB  THR A 634      34.490  47.050  69.720  1.00  0.00           H
ATOM    777  OG1 THR A 634      36.250  46.520  69.080  1.00  0.00           O
ATOM    778  HG1 THR A 634      37.020  46.880  68.640  1.00  0.00           H
ATOM    779  CG2 THR A 634      35.050  48.150  67.960  1.00  0.00           C
ATOM    780 HG21 THR A 634      34.900  47.310  67.250  1.00  0.00           H
ATOM    781 HG22 THR A 634      35.890  48.790  67.590  1.00  0.00           H
ATOM    782 HG23 THR A 634      34.110  48.720  68.080  1.00  0.00           H
ATOM    783  C   THR A 634      36.020  48.040  71.640  1.00  0.00           C
ATOM    784  O   THR A 634      34.940  47.670  72.060  1.00  0.00           O
ATOM    785  N   GLU A 635      37.170  47.900  72.310  1.00  0.00           N
ATOM    786  HN  GLU A 635      37.990  48.320  71.940  1.00  0.00           H
ATOM    787  CA  GLU A 635      37.200  47.430  73.700  1.00  0.00           C
ATOM    788  HA  GLU A 635      38.230  47.540  74.010  1.00  0.00           H
ATOM    789  CB  GLU A 635      36.440  48.250  74.660  1.00  0.00           C
ATOM    790  HB1 GLU A 635      36.340  47.690  75.610  1.00  0.00           H
ATOM    791  HB2 GLU A 635      35.390  48.510  74.460  1.00  0.00           H
ATOM    792  CG  GLU A 635      37.120  49.610  74.890  1.00  0.00           C
ATOM    793  HG1 GLU A 635      37.240  50.100  73.900  1.00  0.00           H
ATOM    794  HG2 GLU A 635      38.100  49.420  75.410  1.00  0.00           H
ATOM    795  CD  GLU A 635      36.380  50.570  75.750  1.00  0.00           C
ATOM    796  OE1 GLU A 635      35.220  50.350  76.110  1.00  0.00           O
ATOM    797  OE2 GLU A 635      37.000  51.570  76.160  1.00  0.00           O
ATOM    798  C   GLU A 635      37.090  45.950  73.890  1.00  0.00           C
ATOM    799  O   GLU A 635      36.310  45.420  74.630  1.00  0.00           O
ATOM    800  N   GLY A 636      37.870  45.150  73.090  1.00  0.00           N
ATOM    801  HN  GLY A 636      38.370  45.600  72.360  1.00  0.00           H
ATOM    802  CA  GLY A 636      37.970  43.670  73.250  1.00  0.00           C
ATOM    803  HA1 GLY A 636      37.810  43.430  74.300  1.00  0.00           H
ATOM    804  HA2 GLY A 636      38.960  43.380  72.940  1.00  0.00           H
ATOM    805  C   GLY A 636      36.920  42.860  72.430  1.00  0.00           C
ATOM    806  O   GLY A 636      36.940  41.650  72.450  1.00  0.00           O
ATOM    807  N   ARG A 637      35.930  43.500  71.780  1.00  0.00           N
ATOM    808  HN  ARG A 637      35.920  44.500  71.790  1.00  0.00           H
ATOM    809  CA  ARG A 637      34.910  42.780  71.070  1.00  0.00           C
ATOM    810  HA  ARG A 637      34.410  42.160  71.810  1.00  0.00           H
ATOM    811  CB  ARG A 637      33.910  43.830  70.490  1.00  0.00           C
ATOM    812  HB1 ARG A 637      33.330  43.290  69.720  1.00  0.00           H
ATOM    813  HB2 ARG A 637      34.340  44.620  69.830  1.00  0.00           H
ATOM    814  CG  ARG A 637      32.890  44.520  71.410  1.00  0.00           C
ATOM    815  HG1 ARG A 637      32.340  45.220  70.750  1.00  0.00           H
ATOM    816  HG2 ARG A 637      33.390  45.110  72.200  1.00  0.00           H
ATOM    817  CD  ARG A 637      31.890  43.530  72.010  1.00  0.00           C
ATOM    818  HD1 ARG A 637      32.430  42.940  72.780  1.00  0.00           H
ATOM    819  HD2 ARG A 637      31.390  42.920  71.210  1.00  0.00           H
ATOM    820  NE  ARG A 637      30.810  44.390  72.590  1.00  0.00           N
ATOM    821  HE  ARG A 637      30.720  45.390  72.530  1.00  0.00           H
ATOM    822  CZ  ARG A 637      29.810  43.980  73.350  1.00  0.00           C
ATOM    823  NH1 ARG A 637      29.740  42.880  74.030  1.00  0.00           N
ATOM    824 HH11 ARG A 637      30.560  42.340  74.180  1.00  0.00           H
ATOM    825 HH12 ARG A 637      28.930  42.680  74.580  1.00  0.00           H
ATOM    826  NH2 ARG A 637      28.900  44.890  73.690  1.00  0.00           N
ATOM    827 HH21 ARG A 637      29.030  45.860  73.470  1.00  0.00           H
ATOM    828 HH22 ARG A 637      28.290  44.600  74.430  1.00  0.00           H
ATOM    829  C   ARG A 637      35.420  41.970  69.830  1.00  0.00           C
ATOM    830  O   ARG A 637      35.060  40.850  69.540  1.00  0.00           O
ATOM    831  N   ILE A 638      36.340  42.590  69.040  1.00  0.00           N
ATOM    832  HN  ILE A 638      36.720  43.470  69.320  1.00  0.00           H
ATOM    833  CA  ILE A 638      37.030  41.970  67.870  1.00  0.00           C
ATOM    834  HA  ILE A 638      36.350  41.320  67.350  1.00  0.00           H
ATOM    835  CB  ILE A 638      37.080  42.920  66.650  1.00  0.00           C
ATOM    836  HB  ILE A 638      37.360  43.920  67.040  1.00  0.00           H
ATOM    837  CG2 ILE A 638      37.980  42.350  65.580  1.00  0.00           C
ATOM    838 HG21 ILE A 638      38.000  43.060  64.720  1.00  0.00           H
ATOM    839 HG22 ILE A 638      37.470  41.420  65.250  1.00  0.00           H
ATOM    840 HG23 ILE A 638      39.020  42.140  65.890  1.00  0.00           H
ATOM    841  CG1 ILE A 638      35.760  43.340  65.980  1.00  0.00           C
ATOM    842 HG11 ILE A 638      35.190  42.480  65.590  1.00  0.00           H
ATOM    843 HG12 ILE A 638      36.070  43.910  65.070  1.00  0.00           H
ATOM    844  CD  ILE A 638      34.700  44.070  66.770  1.00  0.00           C
ATOM    845  HD1 ILE A 638      34.060  44.580  66.000  1.00  0.00           H
ATOM    846  HD2 ILE A 638      35.170  44.890  67.340  1.00  0.00           H
ATOM    847  HD3 ILE A 638      34.250  43.400  67.540  1.00  0.00           H
ATOM    848  C   ILE A 638      38.440  41.390  68.170  1.00  0.00           C
ATOM    849  O   ILE A 638      39.350  42.080  68.660  1.00  0.00           O
ATOM    850  N   SER A 639      38.600  40.060  67.950  1.00  0.00           N
ATOM    851  HN  SER A 639      37.770  39.610  67.620  1.00  0.00           H
ATOM    852  CA  SER A 639      39.850  39.380  68.100  1.00  0.00           C
ATOM    853  HA  SER A 639      40.470  39.930  68.790  1.00  0.00           H
ATOM    854  CB  SER A 639      39.730  38.010  68.730  1.00  0.00           C
ATOM    855  HB1 SER A 639      39.090  38.060  69.630  1.00  0.00           H
ATOM    856  HB2 SER A 639      40.720  37.580  69.000  1.00  0.00           H
ATOM    857  OG  SER A 639      39.160  37.060  67.830  1.00  0.00           O
ATOM    858  HG1 SER A 639      38.300  37.380  67.580  1.00  0.00           H
ATOM    859  C   SER A 639      40.590  39.260  66.830  1.00  0.00           C
ATOM    860  O   SER A 639      40.020  39.410  65.720  1.00  0.00           O
ATOM    861  N   ALA A 640      41.910  39.020  67.000  1.00  0.00           N
ATOM    862  HN  ALA A 640      42.280  38.920  67.920  1.00  0.00           H
ATOM    863  CA  ALA A 640      42.830  38.950  65.920  1.00  0.00           C
ATOM    864  HA  ALA A 640      42.850  39.850  65.310  1.00  0.00           H
ATOM    865  CB  ALA A 640      44.240  38.810  66.510  1.00  0.00           C
ATOM    866  HB1 ALA A 640      44.210  37.850  67.080  1.00  0.00           H
ATOM    867  HB2 ALA A 640      44.540  39.720  67.080  1.00  0.00           H
ATOM    868  HB3 ALA A 640      45.010  38.660  65.740  1.00  0.00           H
ATOM    869  C   ALA A 640      42.470  37.790  64.990  1.00  0.00           C
ATOM    870  O   ALA A 640      42.610  37.830  63.780  1.00  0.00           O
ATOM    871  N   ILE A 641      42.000  36.630  65.500  1.00  0.00           N
ATOM    872  HN  ILE A 641      41.650  36.630  66.440  1.00  0.00           H
ATOM    873  CA  ILE A 641      41.860  35.480  64.680  1.00  0.00           C
ATOM    874  HA  ILE A 641      42.680  35.300  63.990  1.00  0.00           H
ATOM    875  CB  ILE A 641      41.840  34.090  65.510  1.00  0.00           C
ATOM    876  HB  ILE A 641      42.670  34.170  66.230  1.00  0.00           H
ATOM    877  CG2 ILE A 641      40.520  33.960  66.280  1.00  0.00           C
ATOM    878 HG21 ILE A 641      39.710  33.870  65.530  1.00  0.00           H
ATOM    879 HG22 ILE A 641      40.360  34.790  67.010  1.00  0.00           H
ATOM    880 HG23 ILE A 641      40.550  33.130  67.010  1.00  0.00           H
ATOM    881  CG1 ILE A 641      42.130  32.900  64.530  1.00  0.00           C
ATOM    882 HG11 ILE A 641      43.100  33.270  64.150  1.00  0.00           H
ATOM    883 HG12 ILE A 641      41.360  32.780  63.730  1.00  0.00           H
ATOM    884  CD  ILE A 641      42.490  31.560  65.140  1.00  0.00           C
ATOM    885  HD1 ILE A 641      41.500  31.110  65.410  1.00  0.00           H
ATOM    886  HD2 ILE A 641      43.150  31.700  66.030  1.00  0.00           H
ATOM    887  HD3 ILE A 641      42.910  30.870  64.370  1.00  0.00           H
ATOM    888  C   ILE A 641      40.570  35.540  63.910  1.00  0.00           C
ATOM    889  O   ILE A 641      40.590  35.070  62.850  1.00  0.00           O
ATOM    890  N   GLU A 642      39.500  36.280  64.300  1.00  0.00           N
ATOM    891  HN  GLU A 642      39.620  36.600  65.240  1.00  0.00           H
ATOM    892  CA  GLU A 642      38.320  36.670  63.530  1.00  0.00           C
ATOM    893  HA  GLU A 642      37.820  35.770  63.190  1.00  0.00           H
ATOM    894  CB  GLU A 642      37.380  37.400  64.460  1.00  0.00           C
ATOM    895  HB1 GLU A 642      36.620  37.950  63.870  1.00  0.00           H
ATOM    896  HB2 GLU A 642      37.940  38.240  64.920  1.00  0.00           H
ATOM    897  CG  GLU A 642      36.730  36.450  65.500  1.00  0.00           C
ATOM    898  HG1 GLU A 642      37.470  35.750  65.940  1.00  0.00           H
ATOM    899  HG2 GLU A 642      35.920  35.860  65.010  1.00  0.00           H
ATOM    900  CD  GLU A 642      36.030  37.310  66.590  1.00  0.00           C
ATOM    901  OE1 GLU A 642      34.790  37.180  66.720  1.00  0.00           O
ATOM    902  OE2 GLU A 642      36.720  38.160  67.250  1.00  0.00           O
ATOM    903  C   GLU A 642      38.740  37.490  62.350  1.00  0.00           C
ATOM    904  O   GLU A 642      38.240  37.300  61.270  1.00  0.00           O
ATOM    905  N   SER A 643      39.770  38.310  62.510  1.00  0.00           N
ATOM    906  HN  SER A 643      40.210  38.210  63.400  1.00  0.00           H
ATOM    907  CA  SER A 643      40.310  39.120  61.370  1.00  0.00           C
ATOM    908  HA  SER A 643      39.480  39.560  60.850  1.00  0.00           H
ATOM    909  CB  SER A 643      41.200  40.200  61.920  1.00  0.00           C
ATOM    910  HB1 SER A 643      41.450  40.860  61.060  1.00  0.00           H
ATOM    911  HB2 SER A 643      42.220  39.930  62.250  1.00  0.00           H
ATOM    912  OG  SER A 643      40.400  40.900  62.890  1.00  0.00           O
ATOM    913  HG1 SER A 643      40.330  40.290  63.630  1.00  0.00           H
ATOM    914  C   SER A 643      41.080  38.230  60.370  1.00  0.00           C
ATOM    915  O   SER A 643      40.920  38.340  59.170  1.00  0.00           O
ATOM    916  N   LEU A 644      41.920  37.340  60.850  1.00  0.00           N
ATOM    917  HN  LEU A 644      42.190  37.380  61.820  1.00  0.00           H
ATOM    918  CA  LEU A 644      42.570  36.280  60.080  1.00  0.00           C
ATOM    919  HA  LEU A 644      42.950  36.780  59.200  1.00  0.00           H
ATOM    920  CB  LEU A 644      43.570  35.510  60.950  1.00  0.00           C
ATOM    921  HB1 LEU A 644      43.860  34.600  60.400  1.00  0.00           H
ATOM    922  HB2 LEU A 644      43.140  35.160  61.920  1.00  0.00           H
ATOM    923  CG  LEU A 644      44.870  36.230  61.230  1.00  0.00           C
ATOM    924  HG  LEU A 644      44.780  36.830  62.160  1.00  0.00           H
ATOM    925  CD1 LEU A 644      46.050  35.220  61.460  1.00  0.00           C
ATOM    926 HD11 LEU A 644      46.290  34.540  60.610  1.00  0.00           H
ATOM    927 HD12 LEU A 644      45.750  34.510  62.270  1.00  0.00           H
ATOM    928 HD13 LEU A 644      47.090  35.620  61.530  1.00  0.00           H
ATOM    929  CD2 LEU A 644      45.200  37.360  60.220  1.00  0.00           C
ATOM    930 HD21 LEU A 644      45.030  37.050  59.180  1.00  0.00           H
ATOM    931 HD22 LEU A 644      46.290  37.550  60.340  1.00  0.00           H
ATOM    932 HD23 LEU A 644      44.700  38.350  60.350  1.00  0.00           H
ATOM    933  C   LEU A 644      41.680  35.240  59.440  1.00  0.00           C
ATOM    934  O   LEU A 644      41.770  34.990  58.280  1.00  0.00           O
ATOM    935  N   PHE A 645      40.650  34.870  60.200  1.00  0.00           N
ATOM    936  HN  PHE A 645      40.560  35.030  61.190  1.00  0.00           H
ATOM    937  CA  PHE A 645      39.600  34.100  59.620  1.00  0.00           C
ATOM    938  HA  PHE A 645      40.030  33.200  59.230  1.00  0.00           H
ATOM    939  CB  PHE A 645      38.540  33.790  60.700  1.00  0.00           C
ATOM    940  HB1 PHE A 645      37.650  33.290  60.260  1.00  0.00           H
ATOM    941  HB2 PHE A 645      38.360  34.720  61.250  1.00  0.00           H
ATOM    942  CG  PHE A 645      38.980  32.720  61.680  1.00  0.00           C
ATOM    943  CD1 PHE A 645      39.760  31.560  61.260  1.00  0.00           C
ATOM    944  HD1 PHE A 645      40.200  31.440  60.280  1.00  0.00           H
ATOM    945  CE1 PHE A 645      40.150  30.570  62.130  1.00  0.00           C
ATOM    946  HE1 PHE A 645      40.880  29.830  61.840  1.00  0.00           H
ATOM    947  CZ  PHE A 645      39.660  30.590  63.430  1.00  0.00           C
ATOM    948  HZ  PHE A 645      40.010  29.820  64.100  1.00  0.00           H
ATOM    949  CD2 PHE A 645      38.400  32.670  62.980  1.00  0.00           C
ATOM    950  HD2 PHE A 645      37.750  33.450  63.360  1.00  0.00           H
ATOM    951  CE2 PHE A 645      38.760  31.650  63.840  1.00  0.00           C
ATOM    952  HE2 PHE A 645      38.250  31.610  64.790  1.00  0.00           H
ATOM    953  C   PHE A 645      38.840  34.730  58.480  1.00  0.00           C
ATOM    954  O   PHE A 645      38.470  34.110  57.460  1.00  0.00           O
ATOM    955  N   GLY A 646      38.580  36.090  58.670  1.00  0.00           N
ATOM    956  HN  GLY A 646      38.680  36.650  59.490  1.00  0.00           H
ATOM    957  CA  GLY A 646      37.870  36.880  57.720  1.00  0.00           C
ATOM    958  HA1 GLY A 646      37.770  37.810  58.250  1.00  0.00           H
ATOM    959  HA2 GLY A 646      36.990  36.360  57.380  1.00  0.00           H
ATOM    960  C   GLY A 646      38.580  37.210  56.470  1.00  0.00           C
ATOM    961  O   GLY A 646      38.010  37.180  55.380  1.00  0.00           O
ATOM    962  N   ALA A 647      39.910  37.260  56.600  1.00  0.00           N
ATOM    963  HN  ALA A 647      40.210  37.440  57.540  1.00  0.00           H
ATOM    964  CA  ALA A 647      40.800  37.350  55.470  1.00  0.00           C
ATOM    965  HA  ALA A 647      40.490  38.170  54.850  1.00  0.00           H
ATOM    966  CB  ALA A 647      42.250  37.620  55.960  1.00  0.00           C
ATOM    967  HB1 ALA A 647      42.990  37.750  55.130  1.00  0.00           H
ATOM    968  HB2 ALA A 647      42.640  36.870  56.680  1.00  0.00           H
ATOM    969  HB3 ALA A 647      42.180  38.620  56.450  1.00  0.00           H
ATOM    970  C   ALA A 647      40.850  36.070  54.590  1.00  0.00           C
ATOM    971  O   ALA A 647      41.080  36.110  53.350  1.00  0.00           O
ATOM    972  N   SER A 648      40.670  34.850  55.230  1.00  0.00           N
ATOM    973  HN  SER A 648      40.540  34.860  56.220  1.00  0.00           H
ATOM    974  CA  SER A 648      40.570  33.540  54.620  1.00  0.00           C
ATOM    975  HA  SER A 648      41.330  33.500  53.840  1.00  0.00           H
ATOM    976  CB  SER A 648      40.780  32.380  55.630  1.00  0.00           C
ATOM    977  HB1 SER A 648      39.980  32.360  56.400  1.00  0.00           H
ATOM    978  HB2 SER A 648      41.720  32.670  56.160  1.00  0.00           H
ATOM    979  OG  SER A 648      41.020  31.090  54.980  1.00  0.00           O
ATOM    980  HG1 SER A 648      41.820  31.240  54.460  1.00  0.00           H
ATOM    981  C   SER A 648      39.290  33.420  53.840  1.00  0.00           C
ATOM    982  O   SER A 648      39.380  33.080  52.620  1.00  0.00           O
ATOM    983  N   LEU A 649      38.130  33.670  54.560  1.00  0.00           N
ATOM    984  HN  LEU A 649      38.110  33.880  55.540  1.00  0.00           H
ATOM    985  CA  LEU A 649      36.800  33.500  54.050  1.00  0.00           C
ATOM    986  HA  LEU A 649      36.760  32.430  53.840  1.00  0.00           H
ATOM    987  CB  LEU A 649      35.790  33.890  55.230  1.00  0.00           C
ATOM    988  HB1 LEU A 649      35.830  34.910  55.660  1.00  0.00           H
ATOM    989  HB2 LEU A 649      36.110  33.210  56.060  1.00  0.00           H
ATOM    990  CG  LEU A 649      34.300  33.690  54.940  1.00  0.00           C
ATOM    991  HG  LEU A 649      33.900  34.560  54.370  1.00  0.00           H
ATOM    992  CD1 LEU A 649      33.910  32.470  54.010  1.00  0.00           C
ATOM    993 HD11 LEU A 649      34.300  31.550  54.480  1.00  0.00           H
ATOM    994 HD12 LEU A 649      34.480  32.630  53.080  1.00  0.00           H
ATOM    995 HD13 LEU A 649      32.810  32.530  53.900  1.00  0.00           H
ATOM    996  CD2 LEU A 649      33.370  33.610  56.180  1.00  0.00           C
ATOM    997 HD21 LEU A 649      33.800  32.960  56.970  1.00  0.00           H
ATOM    998 HD22 LEU A 649      32.380  33.140  55.970  1.00  0.00           H
ATOM    999 HD23 LEU A 649      33.210  34.630  56.590  1.00  0.00           H
ATOM   1000  C   LEU A 649      36.620  34.320  52.820  1.00  0.00           C
ATOM   1001  O   LEU A 649      36.290  33.810  51.760  1.00  0.00           O
ATOM   1002  N   THR A 650      36.970  35.650  52.970  1.00  0.00           N
ATOM   1003  HN  THR A 650      37.470  36.020  53.750  1.00  0.00           H
ATOM   1004  CA  THR A 650      36.900  36.550  51.840  1.00  0.00           C
ATOM   1005  HA  THR A 650      35.880  36.430  51.490  1.00  0.00           H
ATOM   1006  CB  THR A 650      37.060  37.990  52.270  1.00  0.00           C
ATOM   1007  HB  THR A 650      38.110  38.150  52.600  1.00  0.00           H
ATOM   1008  OG1 THR A 650      36.250  38.260  53.430  1.00  0.00           O
ATOM   1009  HG1 THR A 650      36.370  37.490  54.010  1.00  0.00           H
ATOM   1010  CG2 THR A 650      36.700  38.940  51.080  1.00  0.00           C
ATOM   1011 HG21 THR A 650      35.860  38.490  50.500  1.00  0.00           H
ATOM   1012 HG22 THR A 650      37.540  39.050  50.380  1.00  0.00           H
ATOM   1013 HG23 THR A 650      36.320  39.910  51.490  1.00  0.00           H
ATOM   1014  C   THR A 650      37.910  36.150  50.740  1.00  0.00           C
ATOM   1015  O   THR A 650      37.690  36.300  49.540  1.00  0.00           O
ATOM   1016  N   GLY A 651      39.180  35.730  51.070  1.00  0.00           N
ATOM   1017  HN  GLY A 651      39.540  35.510  51.980  1.00  0.00           H
ATOM   1018  CA  GLY A 651      40.270  35.530  50.130  1.00  0.00           C
ATOM   1019  HA1 GLY A 651      41.210  35.420  50.660  1.00  0.00           H
ATOM   1020  HA2 GLY A 651      40.290  36.400  49.490  1.00  0.00           H
ATOM   1021  C   GLY A 651      40.270  34.280  49.230  1.00  0.00           C
ATOM   1022  O   GLY A 651      40.570  34.240  48.060  1.00  0.00           O
ATOM   1023  N   ILE A 652      39.960  33.130  49.830  1.00  0.00           N
ATOM   1024  HN  ILE A 652      39.750  33.100  50.800  1.00  0.00           H
ATOM   1025  CA  ILE A 652      39.600  31.910  49.140  1.00  0.00           C
ATOM   1026  HA  ILE A 652      40.390  31.760  48.410  1.00  0.00           H
ATOM   1027  CB  ILE A 652      39.690  30.640  49.920  1.00  0.00           C
ATOM   1028  HB  ILE A 652      38.940  30.770  50.730  1.00  0.00           H
ATOM   1029  CG2 ILE A 652      39.250  29.470  49.060  1.00  0.00           C
ATOM   1030 HG21 ILE A 652      39.640  28.630  49.660  1.00  0.00           H
ATOM   1031 HG22 ILE A 652      39.890  29.510  48.150  1.00  0.00           H
ATOM   1032 HG23 ILE A 652      38.160  29.380  48.870  1.00  0.00           H
ATOM   1033  CG1 ILE A 652      41.040  30.420  50.550  1.00  0.00           C
ATOM   1034 HG11 ILE A 652      41.370  31.340  51.080  1.00  0.00           H
ATOM   1035 HG12 ILE A 652      41.770  30.210  49.750  1.00  0.00           H
ATOM   1036  CD  ILE A 652      40.970  29.440  51.670  1.00  0.00           C
ATOM   1037  HD1 ILE A 652      40.070  29.690  52.260  1.00  0.00           H
ATOM   1038  HD2 ILE A 652      41.810  29.590  52.390  1.00  0.00           H
ATOM   1039  HD3 ILE A 652      41.040  28.390  51.300  1.00  0.00           H
ATOM   1040  C   ILE A 652      38.370  32.080  48.230  1.00  0.00           C
ATOM   1041  O   ILE A 652      38.380  31.700  47.040  1.00  0.00           O
ATOM   1042  N   ALA A 653      37.310  32.710  48.710  1.00  0.00           N
ATOM   1043  HN  ALA A 653      37.230  33.150  49.610  1.00  0.00           H
ATOM   1044  CA  ALA A 653      36.200  32.970  47.910  1.00  0.00           C
ATOM   1045  HA  ALA A 653      35.890  32.040  47.470  1.00  0.00           H
ATOM   1046  CB  ALA A 653      35.020  33.420  48.820  1.00  0.00           C
ATOM   1047  HB1 ALA A 653      35.380  34.410  49.160  1.00  0.00           H
ATOM   1048  HB2 ALA A 653      34.920  32.830  49.760  1.00  0.00           H
ATOM   1049  HB3 ALA A 653      34.030  33.290  48.330  1.00  0.00           H
ATOM   1050  C   ALA A 653      36.490  33.960  46.740  1.00  0.00           C
ATOM   1051  O   ALA A 653      36.030  33.720  45.640  1.00  0.00           O
ATOM   1052  N   TYR A 654      37.300  35.000  46.960  1.00  0.00           N
ATOM   1053  HN  TYR A 654      37.790  34.940  47.830  1.00  0.00           H
ATOM   1054  CA  TYR A 654      37.610  35.870  45.880  1.00  0.00           C
ATOM   1055  HA  TYR A 654      36.720  35.980  45.290  1.00  0.00           H
ATOM   1056  CB  TYR A 654      38.250  37.090  46.570  1.00  0.00           C
ATOM   1057  HB1 TYR A 654      39.090  36.770  47.210  1.00  0.00           H
ATOM   1058  HB2 TYR A 654      37.580  37.510  47.360  1.00  0.00           H
ATOM   1059  CG  TYR A 654      38.670  38.170  45.680  1.00  0.00           C
ATOM   1060  CD1 TYR A 654      39.930  38.230  45.080  1.00  0.00           C
ATOM   1061  HD1 TYR A 654      40.620  37.420  45.230  1.00  0.00           H
ATOM   1062  CE1 TYR A 654      40.350  39.350  44.290  1.00  0.00           C
ATOM   1063  HE1 TYR A 654      41.310  39.310  43.820  1.00  0.00           H
ATOM   1064  CZ  TYR A 654      39.360  40.320  43.960  1.00  0.00           C
ATOM   1065  OH  TYR A 654      39.610  41.310  42.960  1.00  0.00           O
ATOM   1066  HH  TYR A 654      40.530  41.230  42.720  1.00  0.00           H
ATOM   1067  CD2 TYR A 654      37.780  39.290  45.530  1.00  0.00           C
ATOM   1068  HD2 TYR A 654      36.850  39.410  46.080  1.00  0.00           H
ATOM   1069  CE2 TYR A 654      38.140  40.330  44.640  1.00  0.00           C
ATOM   1070  HE2 TYR A 654      37.450  41.130  44.460  1.00  0.00           H
ATOM   1071  C   TYR A 654      38.550  35.120  44.860  1.00  0.00           C
ATOM   1072  O   TYR A 654      38.290  35.060  43.660  1.00  0.00           O
ATOM   1073  N   SER A 655      39.600  34.480  45.330  1.00  0.00           N
ATOM   1074  HN  SER A 655      39.780  34.620  46.310  1.00  0.00           H
ATOM   1075  CA  SER A 655      40.670  33.850  44.530  1.00  0.00           C
ATOM   1076  HA  SER A 655      41.210  34.590  43.950  1.00  0.00           H
ATOM   1077  CB  SER A 655      41.770  33.170  45.370  1.00  0.00           C
ATOM   1078  HB1 SER A 655      42.580  32.820  44.700  1.00  0.00           H
ATOM   1079  HB2 SER A 655      41.360  32.280  45.920  1.00  0.00           H
ATOM   1080  OG  SER A 655      42.430  33.990  46.320  1.00  0.00           O
ATOM   1081  HG1 SER A 655      41.780  34.330  46.940  1.00  0.00           H
ATOM   1082  C   SER A 655      40.200  32.840  43.530  1.00  0.00           C
ATOM   1083  O   SER A 655      40.630  32.930  42.430  1.00  0.00           O
ATOM   1084  N   LEU A 656      39.260  31.960  43.930  1.00  0.00           N
ATOM   1085  HN  LEU A 656      39.010  31.830  44.890  1.00  0.00           H
ATOM   1086  CA  LEU A 656      38.590  31.050  42.990  1.00  0.00           C
ATOM   1087  HA  LEU A 656      39.420  30.580  42.480  1.00  0.00           H
ATOM   1088  CB  LEU A 656      37.730  30.010  43.690  1.00  0.00           C
ATOM   1089  HB1 LEU A 656      37.520  29.340  42.830  1.00  0.00           H
ATOM   1090  HB2 LEU A 656      36.830  30.370  44.230  1.00  0.00           H
ATOM   1091  CG  LEU A 656      38.440  29.030  44.650  1.00  0.00           C
ATOM   1092  HG  LEU A 656      38.900  29.620  45.470  1.00  0.00           H
ATOM   1093  CD1 LEU A 656      37.320  28.250  45.390  1.00  0.00           C
ATOM   1094 HD11 LEU A 656      37.720  27.390  45.960  1.00  0.00           H
ATOM   1095 HD12 LEU A 656      36.650  27.700  44.710  1.00  0.00           H
ATOM   1096 HD13 LEU A 656      36.660  28.920  45.980  1.00  0.00           H
ATOM   1097  CD2 LEU A 656      39.560  28.120  43.950  1.00  0.00           C
ATOM   1098 HD21 LEU A 656      39.900  27.270  44.560  1.00  0.00           H
ATOM   1099 HD22 LEU A 656      40.510  28.670  43.790  1.00  0.00           H
ATOM   1100 HD23 LEU A 656      39.130  27.840  42.970  1.00  0.00           H
ATOM   1101  C   LEU A 656      37.770  31.790  41.910  1.00  0.00           C
ATOM   1102  O   LEU A 656      37.950  31.750  40.720  1.00  0.00           O
ATOM   1103  N   PHE A 657      36.790  32.580  42.360  1.00  0.00           N
ATOM   1104  HN  PHE A 657      36.610  32.790  43.330  1.00  0.00           H
ATOM   1105  CA  PHE A 657      35.680  32.970  41.450  1.00  0.00           C
ATOM   1106  HA  PHE A 657      35.810  32.410  40.530  1.00  0.00           H
ATOM   1107  CB  PHE A 657      34.480  32.470  42.280  1.00  0.00           C
ATOM   1108  HB1 PHE A 657      33.500  32.740  41.830  1.00  0.00           H
ATOM   1109  HB2 PHE A 657      34.590  32.810  43.330  1.00  0.00           H
ATOM   1110  CG  PHE A 657      34.450  30.930  42.430  1.00  0.00           C
ATOM   1111  CD1 PHE A 657      34.230  30.350  43.680  1.00  0.00           C
ATOM   1112  HD1 PHE A 657      34.110  30.970  44.550  1.00  0.00           H
ATOM   1113  CE1 PHE A 657      34.090  28.930  43.760  1.00  0.00           C
ATOM   1114  HE1 PHE A 657      33.880  28.500  44.730  1.00  0.00           H
ATOM   1115  CZ  PHE A 657      34.170  28.130  42.620  1.00  0.00           C
ATOM   1116  HZ  PHE A 657      33.980  27.070  42.740  1.00  0.00           H
ATOM   1117  CD2 PHE A 657      34.450  30.100  41.320  1.00  0.00           C
ATOM   1118  HD2 PHE A 657      34.570  30.600  40.360  1.00  0.00           H
ATOM   1119  CE2 PHE A 657      34.330  28.750  41.360  1.00  0.00           C
ATOM   1120  HE2 PHE A 657      34.400  28.140  40.480  1.00  0.00           H
ATOM   1121  C   PHE A 657      35.620  34.480  41.110  1.00  0.00           C
ATOM   1122  O   PHE A 657      34.560  34.860  40.530  1.00  0.00           O
ATOM   1123  N   ALA A 658      36.580  35.340  41.480  1.00  0.00           N
ATOM   1124  HN  ALA A 658      37.360  35.160  42.060  1.00  0.00           H
ATOM   1125  CA  ALA A 658      36.570  36.670  40.990  1.00  0.00           C
ATOM   1126  HA  ALA A 658      35.520  36.880  40.890  1.00  0.00           H
ATOM   1127  CB  ALA A 658      37.200  37.550  42.020  1.00  0.00           C
ATOM   1128  HB1 ALA A 658      36.740  37.310  43.000  1.00  0.00           H
ATOM   1129  HB2 ALA A 658      37.170  38.610  41.730  1.00  0.00           H
ATOM   1130  HB3 ALA A 658      38.300  37.400  42.040  1.00  0.00           H
ATOM   1131  C   ALA A 658      37.270  36.830  39.600  1.00  0.00           C
ATOM   1132  O   ALA A 658      37.570  35.810  38.950  1.00  0.00           O
ATOM   1133  N   GLY A 659      37.450  38.060  39.030  1.00  0.00           N
ATOM   1134  HN  GLY A 659      37.290  38.860  39.610  1.00  0.00           H
ATOM   1135  CA  GLY A 659      38.010  38.300  37.720  1.00  0.00           C
ATOM   1136  HA1 GLY A 659      38.150  39.360  37.570  1.00  0.00           H
ATOM   1137  HA2 GLY A 659      37.440  37.780  36.960  1.00  0.00           H
ATOM   1138  C   GLY A 659      39.430  37.800  37.650  1.00  0.00           C
ATOM   1139  O   GLY A 659      39.690  37.130  36.620  1.00  0.00           O
ATOM   1140  N   GLN A 660      40.290  38.020  38.680  1.00  0.00           N
ATOM   1141  HN  GLN A 660      40.170  38.620  39.450  1.00  0.00           H
ATOM   1142  CA  GLN A 660      41.690  37.600  38.560  1.00  0.00           C
ATOM   1143  HA  GLN A 660      41.670  36.670  38.000  1.00  0.00           H
ATOM   1144  CB  GLN A 660      42.440  38.560  37.630  1.00  0.00           C
ATOM   1145  HB1 GLN A 660      42.040  38.220  36.640  1.00  0.00           H
ATOM   1146  HB2 GLN A 660      43.520  38.300  37.630  1.00  0.00           H
ATOM   1147  CG  GLN A 660      42.200  40.080  37.660  1.00  0.00           C
ATOM   1148  HG1 GLN A 660      41.150  40.270  37.340  1.00  0.00           H
ATOM   1149  HG2 GLN A 660      42.870  40.580  36.930  1.00  0.00           H
ATOM   1150  CD  GLN A 660      42.320  40.750  39.080  1.00  0.00           C
ATOM   1151  OE1 GLN A 660      43.360  40.560  39.730  1.00  0.00           O
ATOM   1152  NE2 GLN A 660      41.220  41.310  39.600  1.00  0.00           N
ATOM   1153 HE21 GLN A 660      41.380  41.530  40.570  1.00  0.00           H
ATOM   1154 HE22 GLN A 660      40.370  41.150  39.110  1.00  0.00           H
ATOM   1155  C   GLN A 660      42.210  37.310  39.960  1.00  0.00           C
ATOM   1156  O   GLN A 660      41.660  37.850  40.890  1.00  0.00           O
ATOM   1157  N   PRO A 661      43.180  36.500  40.180  1.00  0.00           N
ATOM   1158  CD  PRO A 661      43.860  35.680  39.180  1.00  0.00           C
ATOM   1159  HD1 PRO A 661      44.400  36.270  38.400  1.00  0.00           H
ATOM   1160  HD2 PRO A 661      43.110  35.050  38.660  1.00  0.00           H
ATOM   1161  CA  PRO A 661      43.820  36.380  41.490  1.00  0.00           C
ATOM   1162  HA  PRO A 661      43.050  36.540  42.210  1.00  0.00           H
ATOM   1163  CB  PRO A 661      44.390  34.970  41.450  1.00  0.00           C
ATOM   1164  HB1 PRO A 661      43.600  34.200  41.630  1.00  0.00           H
ATOM   1165  HB2 PRO A 661      45.040  34.810  42.330  1.00  0.00           H
ATOM   1166  CG  PRO A 661      44.890  34.900  39.960  1.00  0.00           C
ATOM   1167  HG1 PRO A 661      45.920  35.300  40.040  1.00  0.00           H
ATOM   1168  HG2 PRO A 661      44.800  33.880  39.530  1.00  0.00           H
ATOM   1169  C   PRO A 661      45.000  37.370  41.720  1.00  0.00           C
ATOM   1170  O   PRO A 661      45.640  37.310  42.800  1.00  0.00           O
ATOM   1171  N   LEU A 662      45.250  38.290  40.800  1.00  0.00           N
ATOM   1172  HN  LEU A 662      44.730  38.260  39.950  1.00  0.00           H
ATOM   1173  CA  LEU A 662      46.420  39.060  40.790  1.00  0.00           C
ATOM   1174  HA  LEU A 662      47.270  38.490  41.130  1.00  0.00           H
ATOM   1175  CB  LEU A 662      46.890  39.560  39.470  1.00  0.00           C
ATOM   1176  HB1 LEU A 662      47.860  40.100  39.580  1.00  0.00           H
ATOM   1177  HB2 LEU A 662      46.040  40.180  39.090  1.00  0.00           H
ATOM   1178  CG  LEU A 662      47.060  38.520  38.380  1.00  0.00           C
ATOM   1179  HG  LEU A 662      46.060  38.030  38.360  1.00  0.00           H
ATOM   1180  CD1 LEU A 662      47.160  39.070  36.950  1.00  0.00           C
ATOM   1181 HD11 LEU A 662      47.280  38.240  36.230  1.00  0.00           H
ATOM   1182 HD12 LEU A 662      48.010  39.780  36.930  1.00  0.00           H
ATOM   1183 HD13 LEU A 662      46.260  39.640  36.650  1.00  0.00           H
ATOM   1184  CD2 LEU A 662      48.060  37.470  38.800  1.00  0.00           C
ATOM   1185 HD21 LEU A 662      48.210  36.780  37.950  1.00  0.00           H
ATOM   1186 HD22 LEU A 662      47.790  36.970  39.750  1.00  0.00           H
ATOM   1187 HD23 LEU A 662      49.070  37.920  38.960  1.00  0.00           H
ATOM   1188  C   LEU A 662      46.280  40.160  41.830  1.00  0.00           C
ATOM   1189  O   LEU A 662      47.200  40.430  42.580  1.00  0.00           O
ATOM   1190  N   THR A 663      45.140  40.780  41.870  1.00  0.00           N
ATOM   1191  HN  THR A 663      44.440  40.620  41.170  1.00  0.00           H
ATOM   1192  CA  THR A 663      44.750  41.570  43.040  1.00  0.00           C
ATOM   1193  HA  THR A 663      45.420  42.420  43.120  1.00  0.00           H
ATOM   1194  CB  THR A 663      43.370  42.290  42.920  1.00  0.00           C
ATOM   1195  HB  THR A 663      43.140  42.860  43.850  1.00  0.00           H
ATOM   1196  OG1 THR A 663      42.350  41.390  42.720  1.00  0.00           O
ATOM   1197  HG1 THR A 663      42.690  40.540  42.990  1.00  0.00           H
ATOM   1198  CG2 THR A 663      43.220  43.380  41.850  1.00  0.00           C
ATOM   1199 HG21 THR A 663      43.240  42.930  40.830  1.00  0.00           H
ATOM   1200 HG22 THR A 663      44.080  44.080  41.930  1.00  0.00           H
ATOM   1201 HG23 THR A 663      42.330  44.000  42.060  1.00  0.00           H
ATOM   1202  C   THR A 663      44.780  40.790  44.350  1.00  0.00           C
ATOM   1203  O   THR A 663      44.110  39.700  44.370  1.00  0.00           O
ATOM   1204  N   ILE A 664      45.490  41.250  45.370  1.00  0.00           N
ATOM   1205  HN  ILE A 664      45.860  42.170  45.450  1.00  0.00           H
ATOM   1206  CA  ILE A 664      45.580  40.590  46.670  1.00  0.00           C
ATOM   1207  HA  ILE A 664      44.910  39.740  46.640  1.00  0.00           H
ATOM   1208  CB  ILE A 664      46.990  40.040  47.010  1.00  0.00           C
ATOM   1209  HB  ILE A 664      47.630  40.950  46.870  1.00  0.00           H
ATOM   1210  CG2 ILE A 664      47.020  39.520  48.410  1.00  0.00           C
ATOM   1211 HG21 ILE A 664      46.370  38.630  48.520  1.00  0.00           H
ATOM   1212 HG22 ILE A 664      46.660  40.320  49.100  1.00  0.00           H
ATOM   1213 HG23 ILE A 664      48.080  39.330  48.710  1.00  0.00           H
ATOM   1214  CG1 ILE A 664      47.360  38.980  45.900  1.00  0.00           C
ATOM   1215 HG11 ILE A 664      48.440  38.780  46.100  1.00  0.00           H
ATOM   1216 HG12 ILE A 664      47.280  39.430  44.890  1.00  0.00           H
ATOM   1217  CD  ILE A 664      46.540  37.730  45.970  1.00  0.00           C
ATOM   1218  HD1 ILE A 664      46.880  37.000  45.210  1.00  0.00           H
ATOM   1219  HD2 ILE A 664      45.470  37.900  45.750  1.00  0.00           H
ATOM   1220  HD3 ILE A 664      46.650  37.250  46.970  1.00  0.00           H
ATOM   1221  C   ILE A 664      45.090  41.700  47.620  1.00  0.00           C
ATOM   1222  O   ILE A 664      45.520  42.860  47.580  1.00  0.00           O
ATOM   1223  N   LEU A 665      44.100  41.330  48.470  1.00  0.00           N
ATOM   1224  HN  LEU A 665      43.720  40.410  48.400  1.00  0.00           H
ATOM   1225  CA  LEU A 665      43.390  42.100  49.480  1.00  0.00           C
ATOM   1226  HA  LEU A 665      43.170  43.080  49.080  1.00  0.00           H
ATOM   1227  CB  LEU A 665      42.030  41.410  50.030  1.00  0.00           C
ATOM   1228  HB1 LEU A 665      41.350  42.210  50.390  1.00  0.00           H
ATOM   1229  HB2 LEU A 665      42.230  40.640  50.810  1.00  0.00           H
ATOM   1230  CG  LEU A 665      41.250  40.600  48.970  1.00  0.00           C
ATOM   1231  HG  LEU A 665      41.990  39.880  48.560  1.00  0.00           H
ATOM   1232  CD1 LEU A 665      40.080  39.850  49.510  1.00  0.00           C
ATOM   1233 HD11 LEU A 665      40.190  39.360  50.500  1.00  0.00           H
ATOM   1234 HD12 LEU A 665      39.660  39.100  48.810  1.00  0.00           H
ATOM   1235 HD13 LEU A 665      39.280  40.630  49.570  1.00  0.00           H
ATOM   1236  CD2 LEU A 665      40.680  41.460  47.810  1.00  0.00           C
ATOM   1237 HD21 LEU A 665      41.500  42.090  47.390  1.00  0.00           H
ATOM   1238 HD22 LEU A 665      39.850  42.120  48.120  1.00  0.00           H
ATOM   1239 HD23 LEU A 665      40.280  40.800  47.000  1.00  0.00           H
ATOM   1240  C   LEU A 665      44.310  42.420  50.700  1.00  0.00           C
ATOM   1241  O   LEU A 665      45.270  41.680  50.910  1.00  0.00           O
ATOM   1242  N   GLY A 666      44.080  43.590  51.390  1.00  0.00           N
ATOM   1243  HN  GLY A 666      43.350  44.260  51.230  1.00  0.00           H
ATOM   1244  CA  GLY A 666      44.730  43.850  52.720  1.00  0.00           C
ATOM   1245  HA1 GLY A 666      45.660  44.330  52.510  1.00  0.00           H
ATOM   1246  HA2 GLY A 666      44.770  42.950  53.300  1.00  0.00           H
ATOM   1247  C   GLY A 666      43.730  44.730  53.470  1.00  0.00           C
ATOM   1248  O   GLY A 666      42.650  45.020  52.980  1.00  0.00           O
ATOM   1249  N   SER A 667      44.150  45.150  54.650  1.00  0.00           N
ATOM   1250  HN  SER A 667      44.990  44.840  55.080  1.00  0.00           H
ATOM   1251  CA  SER A 667      43.450  46.170  55.390  1.00  0.00           C
ATOM   1252  HA  SER A 667      42.490  45.740  55.610  1.00  0.00           H
ATOM   1253  CB  SER A 667      44.050  46.350  56.780  1.00  0.00           C
ATOM   1254  HB1 SER A 667      44.050  45.320  57.210  1.00  0.00           H
ATOM   1255  HB2 SER A 667      43.350  46.940  57.400  1.00  0.00           H
ATOM   1256  OG  SER A 667      45.430  46.800  56.780  1.00  0.00           O
ATOM   1257  HG1 SER A 667      45.490  47.760  56.800  1.00  0.00           H
ATOM   1258  C   SER A 667      43.140  47.520  54.710  1.00  0.00           C
ATOM   1259  O   SER A 667      43.970  48.080  53.980  1.00  0.00           O
ATOM   1260  N   THR A 668      41.950  48.060  55.020  1.00  0.00           N
ATOM   1261  HN  THR A 668      41.310  47.580  55.630  1.00  0.00           H
ATOM   1262  CA  THR A 668      41.510  49.370  54.560  1.00  0.00           C
ATOM   1263  HA  THR A 668      42.330  49.870  54.070  1.00  0.00           H
ATOM   1264  CB  THR A 668      40.320  49.390  53.630  1.00  0.00           C
ATOM   1265  HB  THR A 668      40.590  49.090  52.590  1.00  0.00           H
ATOM   1266  OG1 THR A 668      39.610  50.640  53.490  1.00  0.00           O
ATOM   1267  HG1 THR A 668      39.750  50.800  52.560  1.00  0.00           H
ATOM   1268  CG2 THR A 668      39.170  48.410  54.000  1.00  0.00           C
ATOM   1269 HG21 THR A 668      39.410  47.330  53.870  1.00  0.00           H
ATOM   1270 HG22 THR A 668      38.230  48.730  53.490  1.00  0.00           H
ATOM   1271 HG23 THR A 668      38.940  48.510  55.090  1.00  0.00           H
ATOM   1272  C   THR A 668      41.340  50.390  55.760  1.00  0.00           C
ATOM   1273  O   THR A 668      40.520  50.140  56.630  1.00  0.00           O
ATOM   1274  N   GLY A 669      42.080  51.520  55.730  1.00  0.00           N
ATOM   1275  HN  GLY A 669      42.720  51.720  55.000  1.00  0.00           H
ATOM   1276  CA  GLY A 669      42.140  52.490  56.790  1.00  0.00           C
ATOM   1277  HA1 GLY A 669      42.820  53.300  56.580  1.00  0.00           H
ATOM   1278  HA2 GLY A 669      42.350  51.970  57.720  1.00  0.00           H
ATOM   1279  C   GLY A 669      40.770  53.210  57.090  1.00  0.00           C
ATOM   1280  O   GLY A 669      40.400  53.200  58.250  1.00  0.00           O
ATOM   1281  N   PRO A 670      39.910  53.800  56.160  1.00  0.00           N
ATOM   1282  CD  PRO A 670      40.250  54.000  54.780  1.00  0.00           C
ATOM   1283  HD1 PRO A 670      40.270  52.980  54.340  1.00  0.00           H
ATOM   1284  HD2 PRO A 670      41.300  54.340  54.680  1.00  0.00           H
ATOM   1285  CA  PRO A 670      38.720  54.510  56.520  1.00  0.00           C
ATOM   1286  HA  PRO A 670      39.040  55.380  57.100  1.00  0.00           H
ATOM   1287  CB  PRO A 670      38.130  54.940  55.130  1.00  0.00           C
ATOM   1288  HB1 PRO A 670      37.470  55.840  55.080  1.00  0.00           H
ATOM   1289  HB2 PRO A 670      37.540  54.080  54.740  1.00  0.00           H
ATOM   1290  CG  PRO A 670      39.310  55.030  54.160  1.00  0.00           C
ATOM   1291  HG1 PRO A 670      39.020  54.780  53.120  1.00  0.00           H
ATOM   1292  HG2 PRO A 670      39.770  56.050  54.110  1.00  0.00           H
ATOM   1293  C   PRO A 670      37.750  53.700  57.280  1.00  0.00           C
ATOM   1294  O   PRO A 670      37.080  54.250  58.120  1.00  0.00           O
ATOM   1295  N   VAL A 671      37.670  52.350  57.090  1.00  0.00           N
ATOM   1296  HN  VAL A 671      38.260  51.960  56.380  1.00  0.00           H
ATOM   1297  CA  VAL A 671      36.880  51.330  57.730  1.00  0.00           C
ATOM   1298  HA  VAL A 671      35.880  51.680  57.520  1.00  0.00           H
ATOM   1299  CB  VAL A 671      37.080  49.980  57.160  1.00  0.00           C
ATOM   1300  HB  VAL A 671      38.140  49.670  57.050  1.00  0.00           H
ATOM   1301  CG1 VAL A 671      36.320  48.840  58.020  1.00  0.00           C
ATOM   1302 HG11 VAL A 671      35.220  48.980  58.030  1.00  0.00           H
ATOM   1303 HG12 VAL A 671      36.790  48.730  59.030  1.00  0.00           H
ATOM   1304 HG13 VAL A 671      36.450  47.930  57.400  1.00  0.00           H
ATOM   1305  CG2 VAL A 671      36.380  49.980  55.780  1.00  0.00           C
ATOM   1306 HG21 VAL A 671      36.910  50.640  55.070  1.00  0.00           H
ATOM   1307 HG22 VAL A 671      35.310  50.280  55.800  1.00  0.00           H
ATOM   1308 HG23 VAL A 671      36.250  48.960  55.340  1.00  0.00           H
ATOM   1309  C   VAL A 671      37.070  51.270  59.200  1.00  0.00           C
ATOM   1310  O   VAL A 671      36.120  51.060  59.870  1.00  0.00           O
ATOM   1311  N   LEU A 672      38.340  51.410  59.690  1.00  0.00           N
ATOM   1312  HN  LEU A 672      39.000  51.480  58.950  1.00  0.00           H
ATOM   1313  CA  LEU A 672      38.720  51.520  61.080  1.00  0.00           C
ATOM   1314  HA  LEU A 672      38.310  50.670  61.620  1.00  0.00           H
ATOM   1315  CB  LEU A 672      40.240  51.530  61.180  1.00  0.00           C
ATOM   1316  HB1 LEU A 672      40.560  52.470  60.680  1.00  0.00           H
ATOM   1317  HB2 LEU A 672      40.600  50.720  60.520  1.00  0.00           H
ATOM   1318  CG  LEU A 672      41.040  51.350  62.510  1.00  0.00           C
ATOM   1319  HG  LEU A 672      40.900  52.360  62.940  1.00  0.00           H
ATOM   1320  CD1 LEU A 672      40.350  50.350  63.470  1.00  0.00           C
ATOM   1321 HD11 LEU A 672      41.120  50.190  64.250  1.00  0.00           H
ATOM   1322 HD12 LEU A 672      39.860  49.540  62.880  1.00  0.00           H
ATOM   1323 HD13 LEU A 672      39.500  50.820  64.020  1.00  0.00           H
ATOM   1324  CD2 LEU A 672      42.510  51.120  62.300  1.00  0.00           C
ATOM   1325 HD21 LEU A 672      42.900  51.330  63.320  1.00  0.00           H
ATOM   1326 HD22 LEU A 672      43.030  51.670  61.490  1.00  0.00           H
ATOM   1327 HD23 LEU A 672      42.700  50.040  62.090  1.00  0.00           H
ATOM   1328  C   LEU A 672      38.170  52.750  61.730  1.00  0.00           C
ATOM   1329  O   LEU A 672      37.700  52.720  62.870  1.00  0.00           O
ATOM   1330  N   VAL A 673      38.260  53.900  61.070  1.00  0.00           N
ATOM   1331  HN  VAL A 673      38.730  53.890  60.190  1.00  0.00           H
ATOM   1332  CA  VAL A 673      37.770  55.140  61.550  1.00  0.00           C
ATOM   1333  HA  VAL A 673      38.260  55.380  62.480  1.00  0.00           H
ATOM   1334  CB  VAL A 673      38.220  56.200  60.550  1.00  0.00           C
ATOM   1335  HB  VAL A 673      37.700  56.110  59.560  1.00  0.00           H
ATOM   1336  CG1 VAL A 673      37.630  57.530  61.050  1.00  0.00           C
ATOM   1337 HG11 VAL A 673      38.100  58.380  60.500  1.00  0.00           H
ATOM   1338 HG12 VAL A 673      37.870  57.570  62.130  1.00  0.00           H
ATOM   1339 HG13 VAL A 673      36.520  57.590  60.950  1.00  0.00           H
ATOM   1340  CG2 VAL A 673      39.820  56.310  60.520  1.00  0.00           C
ATOM   1341 HG21 VAL A 673      40.160  55.460  59.890  1.00  0.00           H
ATOM   1342 HG22 VAL A 673      40.230  56.270  61.550  1.00  0.00           H
ATOM   1343 HG23 VAL A 673      40.220  57.180  59.960  1.00  0.00           H
ATOM   1344  C   VAL A 673      36.230  55.110  61.760  1.00  0.00           C
ATOM   1345  O   VAL A 673      35.680  55.780  62.670  1.00  0.00           O
ATOM   1346  N   PHE A 674      35.470  54.550  60.720  1.00  0.00           N
ATOM   1347  HN  PHE A 674      36.000  54.330  59.920  1.00  0.00           H
ATOM   1348  CA  PHE A 674      33.990  54.310  60.740  1.00  0.00           C
ATOM   1349  HA  PHE A 674      33.470  55.270  60.770  1.00  0.00           H
ATOM   1350  CB  PHE A 674      33.540  53.320  59.580  1.00  0.00           C
ATOM   1351  HB1 PHE A 674      32.540  52.910  59.840  1.00  0.00           H
ATOM   1352  HB2 PHE A 674      34.150  52.390  59.500  1.00  0.00           H
ATOM   1353  CG  PHE A 674      33.530  54.020  58.220  1.00  0.00           C
ATOM   1354  CD1 PHE A 674      33.170  53.310  57.050  1.00  0.00           C
ATOM   1355  HD1 PHE A 674      32.890  52.260  57.140  1.00  0.00           H
ATOM   1356  CE1 PHE A 674      33.160  53.860  55.730  1.00  0.00           C
ATOM   1357  HE1 PHE A 674      32.950  53.280  54.840  1.00  0.00           H
ATOM   1358  CZ  PHE A 674      33.460  55.240  55.640  1.00  0.00           C
ATOM   1359  HZ  PHE A 674      33.530  55.690  54.660  1.00  0.00           H
ATOM   1360  CD2 PHE A 674      33.840  55.350  58.020  1.00  0.00           C
ATOM   1361  HD2 PHE A 674      34.130  56.000  58.820  1.00  0.00           H
ATOM   1362  CE2 PHE A 674      33.760  55.970  56.800  1.00  0.00           C
ATOM   1363  HE2 PHE A 674      33.940  57.020  56.700  1.00  0.00           H
ATOM   1364  C   PHE A 674      33.650  53.530  61.910  1.00  0.00           C
ATOM   1365  O   PHE A 674      32.620  53.800  62.530  1.00  0.00           O
ATOM   1366  N   GLU A 675      34.450  52.460  62.250  1.00  0.00           N
ATOM   1367  HN  GLU A 675      35.250  52.160  61.750  1.00  0.00           H
ATOM   1368  CA  GLU A 675      34.230  51.630  63.400  1.00  0.00           C
ATOM   1369  HA  GLU A 675      33.200  51.280  63.370  1.00  0.00           H
ATOM   1370  CB  GLU A 675      35.040  50.280  63.350  1.00  0.00           C
ATOM   1371  HB1 GLU A 675      35.260  49.970  64.390  1.00  0.00           H
ATOM   1372  HB2 GLU A 675      36.000  50.560  62.870  1.00  0.00           H
ATOM   1373  CG  GLU A 675      34.460  49.160  62.420  1.00  0.00           C
ATOM   1374  HG1 GLU A 675      35.170  48.340  62.220  1.00  0.00           H
ATOM   1375  HG2 GLU A 675      34.140  49.700  61.490  1.00  0.00           H
ATOM   1376  CD  GLU A 675      33.200  48.470  63.010  1.00  0.00           C
ATOM   1377  OE1 GLU A 675      32.300  49.050  63.640  1.00  0.00           O
ATOM   1378  OE2 GLU A 675      33.260  47.190  62.830  1.00  0.00           O
ATOM   1379  C   GLU A 675      34.420  52.260  64.780  1.00  0.00           C
ATOM   1380  O   GLU A 675      33.640  52.210  65.690  1.00  0.00           O
ATOM   1381  N   LYS A 676      35.410  53.150  64.810  1.00  0.00           N
ATOM   1382  HN  LYS A 676      36.050  52.990  64.050  1.00  0.00           H
ATOM   1383  CA  LYS A 676      35.710  54.100  65.810  1.00  0.00           C
ATOM   1384  HA  LYS A 676      35.830  53.560  66.750  1.00  0.00           H
ATOM   1385  CB  LYS A 676      37.040  54.830  65.650  1.00  0.00           C
ATOM   1386  HB1 LYS A 676      37.070  55.670  66.380  1.00  0.00           H
ATOM   1387  HB2 LYS A 676      36.950  55.320  64.660  1.00  0.00           H
ATOM   1388  CG  LYS A 676      38.310  53.940  65.900  1.00  0.00           C
ATOM   1389  HG1 LYS A 676      38.260  52.930  65.430  1.00  0.00           H
ATOM   1390  HG2 LYS A 676      38.380  53.830  67.000  1.00  0.00           H
ATOM   1391  CD  LYS A 676      39.600  54.540  65.340  1.00  0.00           C
ATOM   1392  HD1 LYS A 676      39.750  55.640  65.390  1.00  0.00           H
ATOM   1393  HD2 LYS A 676      39.570  54.310  64.260  1.00  0.00           H
ATOM   1394  CE  LYS A 676      40.860  53.750  65.870  1.00  0.00           C
ATOM   1395  HE1 LYS A 676      41.010  52.720  65.490  1.00  0.00           H
ATOM   1396  HE2 LYS A 676      40.810  53.670  66.980  1.00  0.00           H
ATOM   1397  NZ  LYS A 676      42.100  54.530  65.520  1.00  0.00           N
ATOM   1398  HZ1 LYS A 676      41.990  55.520  65.790  1.00  0.00           H
ATOM   1399  HZ2 LYS A 676      42.220  54.570  64.490  1.00  0.00           H
ATOM   1400  HZ3 LYS A 676      42.950  54.090  65.940  1.00  0.00           H
ATOM   1401  C   LYS A 676      34.660  55.190  66.100  1.00  0.00           C
ATOM   1402  O   LYS A 676      34.250  55.480  67.230  1.00  0.00           O
ATOM   1403  N   ILE A 677      34.200  55.850  65.040  1.00  0.00           N
ATOM   1404  HN  ILE A 677      34.640  55.770  64.160  1.00  0.00           H
ATOM   1405  CA  ILE A 677      32.930  56.540  65.130  1.00  0.00           C
ATOM   1406  HA  ILE A 677      33.070  57.290  65.900  1.00  0.00           H
ATOM   1407  CB  ILE A 677      32.600  57.260  63.800  1.00  0.00           C
ATOM   1408  HB  ILE A 677      32.480  56.550  62.950  1.00  0.00           H
ATOM   1409  CG2 ILE A 677      31.180  57.860  63.950  1.00  0.00           C
ATOM   1410 HG21 ILE A 677      30.890  58.280  62.960  1.00  0.00           H
ATOM   1411 HG22 ILE A 677      31.090  58.740  64.630  1.00  0.00           H
ATOM   1412 HG23 ILE A 677      30.390  57.130  64.230  1.00  0.00           H
ATOM   1413  CG1 ILE A 677      33.660  58.340  63.500  1.00  0.00           C
ATOM   1414 HG11 ILE A 677      34.680  57.950  63.370  1.00  0.00           H
ATOM   1415 HG12 ILE A 677      33.720  59.050  64.350  1.00  0.00           H
ATOM   1416  CD  ILE A 677      33.220  59.150  62.290  1.00  0.00           C
ATOM   1417  HD1 ILE A 677      32.240  59.640  62.440  1.00  0.00           H
ATOM   1418  HD2 ILE A 677      33.100  58.600  61.330  1.00  0.00           H
ATOM   1419  HD3 ILE A 677      34.040  59.870  62.050  1.00  0.00           H
ATOM   1420  C   ILE A 677      31.680  55.710  65.640  1.00  0.00           C
ATOM   1421  O   ILE A 677      31.060  56.220  66.590  1.00  0.00           O
ATOM   1422  N   LEU A 678      31.400  54.400  65.130  1.00  0.00           N
ATOM   1423  HN  LEU A 678      31.920  54.070  64.350  1.00  0.00           H
ATOM   1424  CA  LEU A 678      30.180  53.680  65.500  1.00  0.00           C
ATOM   1425  HA  LEU A 678      29.360  54.380  65.410  1.00  0.00           H
ATOM   1426  CB  LEU A 678      29.820  52.600  64.400  1.00  0.00           C
ATOM   1427  HB1 LEU A 678      30.650  51.880  64.500  1.00  0.00           H
ATOM   1428  HB2 LEU A 678      30.010  53.070  63.420  1.00  0.00           H
ATOM   1429  CG  LEU A 678      28.450  51.890  64.570  1.00  0.00           C
ATOM   1430  HG  LEU A 678      28.520  51.340  65.530  1.00  0.00           H
ATOM   1431  CD1 LEU A 678      27.320  52.880  64.690  1.00  0.00           C
ATOM   1432 HD11 LEU A 678      26.270  52.520  64.750  1.00  0.00           H
ATOM   1433 HD12 LEU A 678      27.410  53.540  63.790  1.00  0.00           H
ATOM   1434 HD13 LEU A 678      27.480  53.540  65.570  1.00  0.00           H
ATOM   1435  CD2 LEU A 678      28.230  51.000  63.370  1.00  0.00           C
ATOM   1436 HD21 LEU A 678      27.930  51.640  62.510  1.00  0.00           H
ATOM   1437 HD22 LEU A 678      27.380  50.370  63.660  1.00  0.00           H
ATOM   1438 HD23 LEU A 678      29.180  50.450  63.180  1.00  0.00           H
ATOM   1439  C   LEU A 678      30.100  53.140  66.970  1.00  0.00           C
ATOM   1440  O   LEU A 678      29.080  52.940  67.590  1.00  0.00           O
ATOM   1441  N   TYR A 679      31.250  52.710  67.530  1.00  0.00           N
ATOM   1442  HN  TYR A 679      32.080  52.700  66.980  1.00  0.00           H
ATOM   1443  CA  TYR A 679      31.270  52.220  68.910  1.00  0.00           C
ATOM   1444  HA  TYR A 679      30.410  51.560  68.980  1.00  0.00           H
ATOM   1445  CB  TYR A 679      32.480  51.360  69.260  1.00  0.00           C
ATOM   1446  HB1 TYR A 679      33.350  51.980  68.990  1.00  0.00           H
ATOM   1447  HB2 TYR A 679      32.460  50.350  68.790  1.00  0.00           H
ATOM   1448  CG  TYR A 679      32.690  51.050  70.750  1.00  0.00           C
ATOM   1449  CD1 TYR A 679      33.850  51.360  71.470  1.00  0.00           C
ATOM   1450  HD1 TYR A 679      34.690  51.800  70.940  1.00  0.00           H
ATOM   1451  CE1 TYR A 679      33.890  51.100  72.830  1.00  0.00           C
ATOM   1452  HE1 TYR A 679      34.780  51.310  73.400  1.00  0.00           H
ATOM   1453  CZ  TYR A 679      32.720  50.590  73.560  1.00  0.00           C
ATOM   1454  OH  TYR A 679      32.700  50.440  74.910  1.00  0.00           O
ATOM   1455  HH  TYR A 679      33.550  50.580  75.350  1.00  0.00           H
ATOM   1456  CD2 TYR A 679      31.650  50.430  71.380  1.00  0.00           C
ATOM   1457  HD2 TYR A 679      30.780  50.080  70.830  1.00  0.00           H
ATOM   1458  CE2 TYR A 679      31.580  50.250  72.750  1.00  0.00           C
ATOM   1459  HE2 TYR A 679      30.700  49.820  73.200  1.00  0.00           H
ATOM   1460  C   TYR A 679      30.970  53.330  69.870  1.00  0.00           C
ATOM   1461  O   TYR A 679      30.150  53.190  70.730  1.00  0.00           O
ATOM   1462  N   LYS A 680      31.560  54.510  69.600  1.00  0.00           N
ATOM   1463  HN  LYS A 680      32.270  54.490  68.920  1.00  0.00           H
ATOM   1464  CA  LYS A 680      31.350  55.740  70.360  1.00  0.00           C
ATOM   1465  HA  LYS A 680      31.560  55.590  71.410  1.00  0.00           H
ATOM   1466  CB  LYS A 680      32.300  56.760  69.860  1.00  0.00           C
ATOM   1467  HB1 LYS A 680      32.310  56.790  68.750  1.00  0.00           H
ATOM   1468  HB2 LYS A 680      33.340  56.520  70.110  1.00  0.00           H
ATOM   1469  CG  LYS A 680      32.140  58.140  70.510  1.00  0.00           C
ATOM   1470  HG1 LYS A 680      31.250  58.570  70.010  1.00  0.00           H
ATOM   1471  HG2 LYS A 680      32.990  58.770  70.180  1.00  0.00           H
ATOM   1472  CD  LYS A 680      32.000  58.180  72.010  1.00  0.00           C
ATOM   1473  HD1 LYS A 680      32.780  57.520  72.460  1.00  0.00           H
ATOM   1474  HD2 LYS A 680      31.030  57.710  72.280  1.00  0.00           H
ATOM   1475  CE  LYS A 680      32.070  59.600  72.580  1.00  0.00           C
ATOM   1476  HE1 LYS A 680      33.010  60.140  72.320  1.00  0.00           H
ATOM   1477  HE2 LYS A 680      31.960  59.530  73.690  1.00  0.00           H
ATOM   1478  NZ  LYS A 680      30.990  60.390  72.140  1.00  0.00           N
ATOM   1479  HZ1 LYS A 680      30.970  61.280  72.670  1.00  0.00           H
ATOM   1480  HZ2 LYS A 680      30.150  59.820  72.390  1.00  0.00           H
ATOM   1481  HZ3 LYS A 680      31.080  60.510  71.110  1.00  0.00           H
ATOM   1482  C   LYS A 680      29.910  56.200  70.280  1.00  0.00           C
ATOM   1483  O   LYS A 680      29.330  56.500  71.300  1.00  0.00           O
ATOM   1484  N   PHE A 681      29.360  56.210  69.050  1.00  0.00           N
ATOM   1485  HN  PHE A 681      29.930  55.960  68.270  1.00  0.00           H
ATOM   1486  CA  PHE A 681      28.000  56.630  68.780  1.00  0.00           C
ATOM   1487  HA  PHE A 681      27.780  57.630  69.150  1.00  0.00           H
ATOM   1488  CB  PHE A 681      27.830  56.650  67.220  1.00  0.00           C
ATOM   1489  HB1 PHE A 681      27.960  55.630  66.790  1.00  0.00           H
ATOM   1490  HB2 PHE A 681      28.620  57.260  66.730  1.00  0.00           H
ATOM   1491  CG  PHE A 681      26.460  57.100  66.790  1.00  0.00           C
ATOM   1492  CD1 PHE A 681      25.500  56.160  66.500  1.00  0.00           C
ATOM   1493  HD1 PHE A 681      25.840  55.140  66.430  1.00  0.00           H
ATOM   1494  CE1 PHE A 681      24.250  56.560  66.030  1.00  0.00           C
ATOM   1495  HE1 PHE A 681      23.490  55.870  65.710  1.00  0.00           H
ATOM   1496  CZ  PHE A 681      23.880  57.930  65.960  1.00  0.00           C
ATOM   1497  HZ  PHE A 681      22.960  58.250  65.490  1.00  0.00           H
ATOM   1498  CD2 PHE A 681      26.130  58.460  66.650  1.00  0.00           C
ATOM   1499  HD2 PHE A 681      26.880  59.180  66.890  1.00  0.00           H
ATOM   1500  CE2 PHE A 681      24.820  58.860  66.230  1.00  0.00           C
ATOM   1501  HE2 PHE A 681      24.540  59.910  66.190  1.00  0.00           H
ATOM   1502  C   PHE A 681      27.000  55.680  69.470  1.00  0.00           C
ATOM   1503  O   PHE A 681      26.030  56.090  70.110  1.00  0.00           O
ATOM   1504  N   CYS A 682      27.150  54.290  69.390  1.00  0.00           N
ATOM   1505  HN  CYS A 682      27.810  53.830  68.810  1.00  0.00           H
ATOM   1506  CA  CYS A 682      26.390  53.370  70.150  1.00  0.00           C
ATOM   1507  HA  CYS A 682      25.350  53.490  69.890  1.00  0.00           H
ATOM   1508  CB  CYS A 682      26.840  51.980  69.880  1.00  0.00           C
ATOM   1509  HB1 CYS A 682      26.540  51.210  70.610  1.00  0.00           H
ATOM   1510  HB2 CYS A 682      27.930  52.130  69.920  1.00  0.00           H
ATOM   1511  SG  CYS A 682      26.350  51.530  68.140  1.00  0.00           S
ATOM   1512  HG1 CYS A 682      27.540  51.840  67.660  1.00  0.00           H
ATOM   1513  C   CYS A 682      26.490  53.590  71.650  1.00  0.00           C
ATOM   1514  O   CYS A 682      25.570  53.290  72.410  1.00  0.00           O
ATOM   1515  N   ARG A 683      27.620  54.000  72.200  1.00  0.00           N
ATOM   1516  HN  ARG A 683      28.350  53.980  71.520  1.00  0.00           H
ATOM   1517  CA  ARG A 683      27.850  54.390  73.560  1.00  0.00           C
ATOM   1518  HA  ARG A 683      27.420  53.650  74.240  1.00  0.00           H
ATOM   1519  CB  ARG A 683      29.330  54.290  74.030  1.00  0.00           C
ATOM   1520  HB1 ARG A 683      29.390  54.810  75.010  1.00  0.00           H
ATOM   1521  HB2 ARG A 683      29.870  54.860  73.250  1.00  0.00           H
ATOM   1522  CG  ARG A 683      29.940  52.870  74.170  1.00  0.00           C
ATOM   1523  HG1 ARG A 683      30.990  53.060  74.500  1.00  0.00           H
ATOM   1524  HG2 ARG A 683      29.980  52.520  73.130  1.00  0.00           H
ATOM   1525  CD  ARG A 683      29.150  51.950  75.180  1.00  0.00           C
ATOM   1526  HD1 ARG A 683      28.220  51.560  74.730  1.00  0.00           H
ATOM   1527  HD2 ARG A 683      28.750  52.480  76.080  1.00  0.00           H
ATOM   1528  NE  ARG A 683      29.980  50.750  75.620  1.00  0.00           N
ATOM   1529  HE  ARG A 683      30.910  50.770  75.250  1.00  0.00           H
ATOM   1530  CZ  ARG A 683      29.740  49.920  76.620  1.00  0.00           C
ATOM   1531  NH1 ARG A 683      28.710  50.070  77.440  1.00  0.00           N
ATOM   1532 HH11 ARG A 683      27.970  50.720  77.250  1.00  0.00           H
ATOM   1533 HH12 ARG A 683      28.400  49.310  78.010  1.00  0.00           H
ATOM   1534  NH2 ARG A 683      30.530  48.920  76.900  1.00  0.00           N
ATOM   1535 HH21 ARG A 683      30.370  48.290  77.660  1.00  0.00           H
ATOM   1536 HH22 ARG A 683      31.440  48.990  76.500  1.00  0.00           H
ATOM   1537  C   ARG A 683      27.160  55.670  74.000  1.00  0.00           C
ATOM   1538  O   ARG A 683      26.610  55.770  75.070  1.00  0.00           O
ATOM   1539  N   ASP A 684      27.030  56.670  73.180  1.00  0.00           N
ATOM   1540  HN  ASP A 684      27.430  56.620  72.270  1.00  0.00           H
ATOM   1541  CA  ASP A 684      26.220  57.820  73.480  1.00  0.00           C
ATOM   1542  HA  ASP A 684      26.540  58.350  74.370  1.00  0.00           H
ATOM   1543  CB  ASP A 684      26.270  58.820  72.280  1.00  0.00           C
ATOM   1544  HB1 ASP A 684      25.690  59.710  72.610  1.00  0.00           H
ATOM   1545  HB2 ASP A 684      25.830  58.410  71.330  1.00  0.00           H
ATOM   1546  CG  ASP A 684      27.620  59.320  71.900  1.00  0.00           C
ATOM   1547  OD1 ASP A 684      27.740  59.960  70.800  1.00  0.00           O
ATOM   1548  OD2 ASP A 684      28.550  59.280  72.840  1.00  0.00           O
ATOM   1549  C   ASP A 684      24.700  57.530  73.680  1.00  0.00           C
ATOM   1550  O   ASP A 684      24.190  58.100  74.660  1.00  0.00           O
ATOM   1551  N   TYR A 685      24.040  56.730  72.760  1.00  0.00           N
ATOM   1552  HN  TYR A 685      24.630  56.330  72.070  1.00  0.00           H
ATOM   1553  CA  TYR A 685      22.580  56.530  72.760  1.00  0.00           C
ATOM   1554  HA  TYR A 685      22.060  57.290  73.310  1.00  0.00           H
ATOM   1555  CB  TYR A 685      22.070  56.700  71.300  1.00  0.00           C
ATOM   1556  HB1 TYR A 685      20.960  56.600  71.220  1.00  0.00           H
ATOM   1557  HB2 TYR A 685      22.470  55.880  70.660  1.00  0.00           H
ATOM   1558  CG  TYR A 685      22.350  58.080  70.850  1.00  0.00           C
ATOM   1559  CD1 TYR A 685      21.800  59.190  71.520  1.00  0.00           C
ATOM   1560  HD1 TYR A 685      21.180  58.930  72.350  1.00  0.00           H
ATOM   1561  CE1 TYR A 685      21.910  60.420  70.920  1.00  0.00           C
ATOM   1562  HE1 TYR A 685      21.420  61.250  71.400  1.00  0.00           H
ATOM   1563  CZ  TYR A 685      22.730  60.630  69.730  1.00  0.00           C
ATOM   1564  OH  TYR A 685      22.990  61.900  69.260  1.00  0.00           O
ATOM   1565  HH  TYR A 685      22.580  62.580  69.810  1.00  0.00           H
ATOM   1566  CD2 TYR A 685      23.190  58.250  69.750  1.00  0.00           C
ATOM   1567  HD2 TYR A 685      23.710  57.470  69.220  1.00  0.00           H
ATOM   1568  CE2 TYR A 685      23.320  59.510  69.200  1.00  0.00           C
ATOM   1569  HE2 TYR A 685      24.120  59.620  68.480  1.00  0.00           H
ATOM   1570  C   TYR A 685      22.230  55.210  73.280  1.00  0.00           C
ATOM   1571  O   TYR A 685      21.010  54.890  73.330  1.00  0.00           O
ATOM   1572  N   GLN A 686      23.150  54.360  73.700  1.00  0.00           N
ATOM   1573  HN  GLN A 686      24.100  54.580  73.440  1.00  0.00           H
ATOM   1574  CA  GLN A 686      22.790  53.180  74.340  1.00  0.00           C
ATOM   1575  HA  GLN A 686      23.760  52.880  74.740  1.00  0.00           H
ATOM   1576  CB  GLN A 686      21.940  53.200  75.630  1.00  0.00           C
ATOM   1577  HB1 GLN A 686      21.930  52.220  76.150  1.00  0.00           H
ATOM   1578  HB2 GLN A 686      20.920  53.520  75.320  1.00  0.00           H
ATOM   1579  CG  GLN A 686      22.410  54.320  76.670  1.00  0.00           C
ATOM   1580  HG1 GLN A 686      21.680  54.250  77.500  1.00  0.00           H
ATOM   1581  HG2 GLN A 686      22.460  55.310  76.160  1.00  0.00           H
ATOM   1582  CD  GLN A 686      23.820  53.890  77.180  1.00  0.00           C
ATOM   1583  OE1 GLN A 686      24.170  52.720  77.180  1.00  0.00           O
ATOM   1584  NE2 GLN A 686      24.740  54.880  77.490  1.00  0.00           N
ATOM   1585 HE21 GLN A 686      25.660  54.560  77.680  1.00  0.00           H
ATOM   1586 HE22 GLN A 686      24.550  55.860  77.450  1.00  0.00           H
ATOM   1587  C   GLN A 686      22.280  52.090  73.340  1.00  0.00           C
ATOM   1588  O   GLN A 686      21.520  51.140  73.580  1.00  0.00           O
ATOM   1589  N   LEU A 687      22.640  52.230  72.110  1.00  0.00           N
ATOM   1590  HN  LEU A 687      23.220  53.010  71.870  1.00  0.00           H
ATOM   1591  CA  LEU A 687      22.400  51.270  71.040  1.00  0.00           C
ATOM   1592  HA  LEU A 687      21.350  51.050  71.010  1.00  0.00           H
ATOM   1593  CB  LEU A 687      22.660  51.980  69.700  1.00  0.00           C
ATOM   1594  HB1 LEU A 687      22.550  51.250  68.860  1.00  0.00           H
ATOM   1595  HB2 LEU A 687      23.750  52.190  69.720  1.00  0.00           H
ATOM   1596  CG  LEU A 687      21.890  53.300  69.450  1.00  0.00           C
ATOM   1597  HG  LEU A 687      21.720  53.800  70.430  1.00  0.00           H
ATOM   1598  CD1 LEU A 687      22.660  54.190  68.420  1.00  0.00           C
ATOM   1599 HD11 LEU A 687      23.630  54.520  68.830  1.00  0.00           H
ATOM   1600 HD12 LEU A 687      22.120  55.140  68.200  1.00  0.00           H
ATOM   1601 HD13 LEU A 687      22.780  53.600  67.480  1.00  0.00           H
ATOM   1602  CD2 LEU A 687      20.460  52.880  68.980  1.00  0.00           C
ATOM   1603 HD21 LEU A 687      20.610  52.330  68.040  1.00  0.00           H
ATOM   1604 HD22 LEU A 687      19.700  53.690  69.020  1.00  0.00           H
ATOM   1605 HD23 LEU A 687      20.080  52.090  69.670  1.00  0.00           H
ATOM   1606  C   LEU A 687      23.240  49.980  71.120  1.00  0.00           C
ATOM   1607  O   LEU A 687      24.360  49.940  71.580  1.00  0.00           O
ATOM   1608  N   SER A 688      22.720  48.850  70.680  1.00  0.00           N
ATOM   1609  HN  SER A 688      21.780  48.780  70.340  1.00  0.00           H
ATOM   1610  CA  SER A 688      23.570  47.620  70.450  1.00  0.00           C
ATOM   1611  HA  SER A 688      24.090  47.470  71.390  1.00  0.00           H
ATOM   1612  CB  SER A 688      22.710  46.350  70.310  1.00  0.00           C
ATOM   1613  HB1 SER A 688      21.940  46.680  69.570  1.00  0.00           H
ATOM   1614  HB2 SER A 688      22.140  46.040  71.200  1.00  0.00           H
ATOM   1615  OG  SER A 688      23.520  45.270  69.850  1.00  0.00           O
ATOM   1616  HG1 SER A 688      22.950  44.510  69.940  1.00  0.00           H
ATOM   1617  C   SER A 688      24.540  47.880  69.250  1.00  0.00           C
ATOM   1618  O   SER A 688      24.110  48.110  68.090  1.00  0.00           O
ATOM   1619  N   TYR A 689      25.840  47.920  69.630  1.00  0.00           N
ATOM   1620  HN  TYR A 689      25.960  47.890  70.610  1.00  0.00           H
ATOM   1621  CA  TYR A 689      26.930  48.100  68.690  1.00  0.00           C
ATOM   1622  HA  TYR A 689      26.850  49.050  68.200  1.00  0.00           H
ATOM   1623  CB  TYR A 689      28.250  48.260  69.520  1.00  0.00           C
ATOM   1624  HB1 TYR A 689      28.360  47.350  70.160  1.00  0.00           H
ATOM   1625  HB2 TYR A 689      28.280  49.220  70.070  1.00  0.00           H
ATOM   1626  CG  TYR A 689      29.420  48.180  68.590  1.00  0.00           C
ATOM   1627  CD1 TYR A 689      29.500  49.030  67.440  1.00  0.00           C
ATOM   1628  HD1 TYR A 689      28.760  49.810  67.350  1.00  0.00           H
ATOM   1629  CE1 TYR A 689      30.540  48.900  66.500  1.00  0.00           C
ATOM   1630  HE1 TYR A 689      30.540  49.560  65.650  1.00  0.00           H
ATOM   1631  CZ  TYR A 689      31.500  47.870  66.660  1.00  0.00           C
ATOM   1632  OH  TYR A 689      32.610  47.840  65.850  1.00  0.00           O
ATOM   1633  HH  TYR A 689      32.500  48.260  65.000  1.00  0.00           H
ATOM   1634  CD2 TYR A 689      30.470  47.240  68.750  1.00  0.00           C
ATOM   1635  HD2 TYR A 689      30.430  46.640  69.630  1.00  0.00           H
ATOM   1636  CE2 TYR A 689      31.490  47.060  67.820  1.00  0.00           C
ATOM   1637  HE2 TYR A 689      32.260  46.340  68.040  1.00  0.00           H
ATOM   1638  C   TYR A 689      26.930  46.980  67.590  1.00  0.00           C
ATOM   1639  O   TYR A 689      26.880  47.320  66.420  1.00  0.00           O
ATOM   1640  N   LEU A 690      26.770  45.710  68.030  1.00  0.00           N
ATOM   1641  HN  LEU A 690      26.750  45.550  69.010  1.00  0.00           H
ATOM   1642  CA  LEU A 690      27.000  44.590  67.040  1.00  0.00           C
ATOM   1643  HA  LEU A 690      27.790  44.990  66.420  1.00  0.00           H
ATOM   1644  CB  LEU A 690      27.420  43.190  67.660  1.00  0.00           C
ATOM   1645  HB1 LEU A 690      27.420  42.430  66.850  1.00  0.00           H
ATOM   1646  HB2 LEU A 690      26.650  42.990  68.430  1.00  0.00           H
ATOM   1647  CG  LEU A 690      28.780  43.080  68.410  1.00  0.00           C
ATOM   1648  HG  LEU A 690      28.760  44.000  69.020  1.00  0.00           H
ATOM   1649  CD1 LEU A 690      28.940  41.980  69.570  1.00  0.00           C
ATOM   1650 HD11 LEU A 690      30.030  41.790  69.710  1.00  0.00           H
ATOM   1651 HD12 LEU A 690      28.350  41.090  69.280  1.00  0.00           H
ATOM   1652 HD13 LEU A 690      28.540  42.240  70.580  1.00  0.00           H
ATOM   1653  CD2 LEU A 690      29.960  43.280  67.520  1.00  0.00           C
ATOM   1654 HD21 LEU A 690      30.850  43.670  68.070  1.00  0.00           H
ATOM   1655 HD22 LEU A 690      29.620  44.090  66.840  1.00  0.00           H
ATOM   1656 HD23 LEU A 690      30.200  42.390  66.880  1.00  0.00           H
ATOM   1657  C   LEU A 690      25.700  44.390  66.260  1.00  0.00           C
ATOM   1658  O   LEU A 690      25.850  43.900  65.160  1.00  0.00           O
ATOM   1659  N   SER A 691      24.440  44.620  66.830  1.00  0.00           N
ATOM   1660  HN  SER A 691      24.390  44.950  67.770  1.00  0.00           H
ATOM   1661  CA  SER A 691      23.200  44.470  66.080  1.00  0.00           C
ATOM   1662  HA  SER A 691      23.130  43.500  65.620  1.00  0.00           H
ATOM   1663  CB  SER A 691      21.950  44.650  66.920  1.00  0.00           C
ATOM   1664  HB1 SER A 691      21.930  45.660  67.380  1.00  0.00           H
ATOM   1665  HB2 SER A 691      21.950  43.960  67.800  1.00  0.00           H
ATOM   1666  OG  SER A 691      20.710  44.550  66.200  1.00  0.00           O
ATOM   1667  HG1 SER A 691      20.610  45.470  65.940  1.00  0.00           H
ATOM   1668  C   SER A 691      23.200  45.510  64.930  1.00  0.00           C
ATOM   1669  O   SER A 691      23.070  45.250  63.710  1.00  0.00           O
ATOM   1670  N   LEU A 692      23.570  46.790  65.210  1.00  0.00           N
ATOM   1671  HN  LEU A 692      23.750  47.030  66.160  1.00  0.00           H
ATOM   1672  CA  LEU A 692      23.460  47.900  64.290  1.00  0.00           C
ATOM   1673  HA  LEU A 692      22.550  47.920  63.700  1.00  0.00           H
ATOM   1674  CB  LEU A 692      23.560  49.220  65.160  1.00  0.00           C
ATOM   1675  HB1 LEU A 692      24.500  49.180  65.740  1.00  0.00           H
ATOM   1676  HB2 LEU A 692      22.680  49.290  65.830  1.00  0.00           H
ATOM   1677  CG  LEU A 692      23.490  50.580  64.450  1.00  0.00           C
ATOM   1678  HG  LEU A 692      24.350  50.680  63.750  1.00  0.00           H
ATOM   1679  CD1 LEU A 692      22.320  50.600  63.500  1.00  0.00           C
ATOM   1680 HD11 LEU A 692      22.400  49.820  62.710  1.00  0.00           H
ATOM   1681 HD12 LEU A 692      22.230  51.510  62.870  1.00  0.00           H
ATOM   1682 HD13 LEU A 692      21.450  50.500  64.180  1.00  0.00           H
ATOM   1683  CD2 LEU A 692      23.570  51.830  65.420  1.00  0.00           C
ATOM   1684 HD21 LEU A 692      23.240  52.720  64.840  1.00  0.00           H
ATOM   1685 HD22 LEU A 692      24.650  51.800  65.660  1.00  0.00           H
ATOM   1686 HD23 LEU A 692      22.980  51.490  66.290  1.00  0.00           H
ATOM   1687  C   LEU A 692      24.600  47.840  63.240  1.00  0.00           C
ATOM   1688  O   LEU A 692      24.440  48.160  62.090  1.00  0.00           O
ATOM   1689  N   ARG A 693      25.810  47.330  63.630  1.00  0.00           N
ATOM   1690  HN  ARG A 693      25.950  47.040  64.580  1.00  0.00           H
ATOM   1691  CA  ARG A 693      26.980  47.060  62.840  1.00  0.00           C
ATOM   1692  HA  ARG A 693      27.200  47.950  62.280  1.00  0.00           H
ATOM   1693  CB  ARG A 693      28.280  46.760  63.700  1.00  0.00           C
ATOM   1694  HB1 ARG A 693      28.280  45.710  64.080  1.00  0.00           H
ATOM   1695  HB2 ARG A 693      28.240  47.490  64.530  1.00  0.00           H
ATOM   1696  CG  ARG A 693      29.550  47.220  62.970  1.00  0.00           C
ATOM   1697  HG1 ARG A 693      30.320  47.300  63.780  1.00  0.00           H
ATOM   1698  HG2 ARG A 693      29.470  48.240  62.540  1.00  0.00           H
ATOM   1699  CD  ARG A 693      30.070  46.270  61.870  1.00  0.00           C
ATOM   1700  HD1 ARG A 693      31.080  46.490  61.480  1.00  0.00           H
ATOM   1701  HD2 ARG A 693      29.530  46.360  60.900  1.00  0.00           H
ATOM   1702  NE  ARG A 693      30.010  44.810  62.350  1.00  0.00           N
ATOM   1703  HE  ARG A 693      29.520  44.050  61.940  1.00  0.00           H
ATOM   1704  CZ  ARG A 693      30.790  44.350  63.350  1.00  0.00           C
ATOM   1705  NH1 ARG A 693      31.780  45.030  63.850  1.00  0.00           N
ATOM   1706 HH11 ARG A 693      32.410  44.730  64.570  1.00  0.00           H
ATOM   1707 HH12 ARG A 693      31.970  45.890  63.380  1.00  0.00           H
ATOM   1708  NH2 ARG A 693      30.630  43.150  63.760  1.00  0.00           N
ATOM   1709 HH21 ARG A 693      29.940  42.530  63.390  1.00  0.00           H
ATOM   1710 HH22 ARG A 693      31.270  42.750  64.410  1.00  0.00           H
ATOM   1711  C   ARG A 693      26.700  45.940  61.880  1.00  0.00           C
ATOM   1712  O   ARG A 693      26.980  45.990  60.630  1.00  0.00           O
ATOM   1713  N   THR A 694      26.140  44.810  62.390  1.00  0.00           N
ATOM   1714  HN  THR A 694      25.930  44.570  63.330  1.00  0.00           H
ATOM   1715  CA  THR A 694      25.640  43.750  61.520  1.00  0.00           C
ATOM   1716  HA  THR A 694      26.470  43.280  61.010  1.00  0.00           H
ATOM   1717  CB  THR A 694      25.070  42.550  62.230  1.00  0.00           C
ATOM   1718  HB  THR A 694      24.110  42.810  62.730  1.00  0.00           H
ATOM   1719  OG1 THR A 694      25.940  42.180  63.250  1.00  0.00           O
ATOM   1720  HG1 THR A 694      25.710  42.690  64.030  1.00  0.00           H
ATOM   1721  CG2 THR A 694      24.700  41.310  61.350  1.00  0.00           C
ATOM   1722 HG21 THR A 694      25.610  40.870  60.880  1.00  0.00           H
ATOM   1723 HG22 THR A 694      23.990  41.610  60.560  1.00  0.00           H
ATOM   1724 HG23 THR A 694      24.150  40.660  62.060  1.00  0.00           H
ATOM   1725  C   THR A 694      24.540  44.270  60.570  1.00  0.00           C
ATOM   1726  O   THR A 694      24.690  44.090  59.350  1.00  0.00           O
ATOM   1727  N   SER A 695      23.550  45.070  61.100  1.00  0.00           N
ATOM   1728  HN  SER A 695      23.520  45.320  62.060  1.00  0.00           H
ATOM   1729  CA  SER A 695      22.580  45.650  60.230  1.00  0.00           C
ATOM   1730  HA  SER A 695      21.950  44.880  59.820  1.00  0.00           H
ATOM   1731  CB  SER A 695      21.590  46.530  61.030  1.00  0.00           C
ATOM   1732  HB1 SER A 695      20.790  46.910  60.360  1.00  0.00           H
ATOM   1733  HB2 SER A 695      22.120  47.420  61.420  1.00  0.00           H
ATOM   1734  OG  SER A 695      20.940  45.750  62.110  1.00  0.00           O
ATOM   1735  HG1 SER A 695      21.660  45.390  62.640  1.00  0.00           H
ATOM   1736  C   SER A 695      23.170  46.540  59.060  1.00  0.00           C
ATOM   1737  O   SER A 695      22.800  46.320  57.920  1.00  0.00           O
ATOM   1738  N   ILE A 696      24.090  47.400  59.390  1.00  0.00           N
ATOM   1739  HN  ILE A 696      24.230  47.580  60.370  1.00  0.00           H
ATOM   1740  CA  ILE A 696      24.850  48.200  58.450  1.00  0.00           C
ATOM   1741  HA  ILE A 696      24.100  48.840  58.010  1.00  0.00           H
ATOM   1742  CB  ILE A 696      25.910  49.160  59.140  1.00  0.00           C
ATOM   1743  HB  ILE A 696      26.430  48.590  59.930  1.00  0.00           H
ATOM   1744  CG2 ILE A 696      26.830  49.770  58.040  1.00  0.00           C
ATOM   1745 HG21 ILE A 696      26.270  50.030  57.110  1.00  0.00           H
ATOM   1746 HG22 ILE A 696      27.600  49.010  57.800  1.00  0.00           H
ATOM   1747 HG23 ILE A 696      27.370  50.650  58.450  1.00  0.00           H
ATOM   1748  CG1 ILE A 696      25.180  50.320  59.870  1.00  0.00           C
ATOM   1749 HG11 ILE A 696      24.420  49.880  60.540  1.00  0.00           H
ATOM   1750 HG12 ILE A 696      24.590  50.950  59.170  1.00  0.00           H
ATOM   1751  CD  ILE A 696      26.120  51.260  60.710  1.00  0.00           C
ATOM   1752  HD1 ILE A 696      26.860  50.630  61.250  1.00  0.00           H
ATOM   1753  HD2 ILE A 696      25.520  51.780  61.480  1.00  0.00           H
ATOM   1754  HD3 ILE A 696      26.640  52.120  60.220  1.00  0.00           H
ATOM   1755  C   ILE A 696      25.450  47.300  57.390  1.00  0.00           C
ATOM   1756  O   ILE A 696      25.270  47.590  56.240  1.00  0.00           O
ATOM   1757  N   GLY A 697      26.120  46.180  57.790  1.00  0.00           N
ATOM   1758  HN  GLY A 697      26.020  45.960  58.760  1.00  0.00           H
ATOM   1759  CA  GLY A 697      26.840  45.290  56.950  1.00  0.00           C
ATOM   1760  HA1 GLY A 697      27.410  44.550  57.480  1.00  0.00           H
ATOM   1761  HA2 GLY A 697      27.470  45.920  56.340  1.00  0.00           H
ATOM   1762  C   GLY A 697      25.900  44.620  56.030  1.00  0.00           C
ATOM   1763  O   GLY A 697      26.150  44.540  54.810  1.00  0.00           O
ATOM   1764  N   LEU A 698      24.750  44.130  56.530  1.00  0.00           N
ATOM   1765  HN  LEU A 698      24.500  44.260  57.480  1.00  0.00           H
ATOM   1766  CA  LEU A 698      23.780  43.450  55.630  1.00  0.00           C
ATOM   1767  HA  LEU A 698      24.360  42.710  55.100  1.00  0.00           H
ATOM   1768  CB  LEU A 698      22.610  42.810  56.430  1.00  0.00           C
ATOM   1769  HB1 LEU A 698      21.860  42.270  55.820  1.00  0.00           H
ATOM   1770  HB2 LEU A 698      22.030  43.650  56.900  1.00  0.00           H
ATOM   1771  CG  LEU A 698      23.040  41.730  57.450  1.00  0.00           C
ATOM   1772  HG  LEU A 698      23.630  42.230  58.250  1.00  0.00           H
ATOM   1773  CD1 LEU A 698      21.850  41.100  58.160  1.00  0.00           C
ATOM   1774 HD11 LEU A 698      21.010  41.780  58.430  1.00  0.00           H
ATOM   1775 HD12 LEU A 698      22.300  40.800  59.120  1.00  0.00           H
ATOM   1776 HD13 LEU A 698      21.450  40.280  57.520  1.00  0.00           H
ATOM   1777  CD2 LEU A 698      23.880  40.550  56.780  1.00  0.00           C
ATOM   1778 HD21 LEU A 698      23.280  40.230  55.890  1.00  0.00           H
ATOM   1779 HD22 LEU A 698      24.040  39.600  57.340  1.00  0.00           H
ATOM   1780 HD23 LEU A 698      24.890  40.850  56.440  1.00  0.00           H
ATOM   1781  C   LEU A 698      23.150  44.300  54.570  1.00  0.00           C
ATOM   1782  O   LEU A 698      23.020  43.850  53.420  1.00  0.00           O
ATOM   1783  N   TRP A 699      22.900  45.590  54.950  1.00  0.00           N
ATOM   1784  HN  TRP A 699      22.920  45.800  55.920  1.00  0.00           H
ATOM   1785  CA  TRP A 699      22.600  46.670  53.980  1.00  0.00           C
ATOM   1786  HA  TRP A 699      21.700  46.340  53.490  1.00  0.00           H
ATOM   1787  CB  TRP A 699      22.220  48.090  54.700  1.00  0.00           C
ATOM   1788  HB1 TRP A 699      22.260  48.860  53.900  1.00  0.00           H
ATOM   1789  HB2 TRP A 699      23.070  48.350  55.370  1.00  0.00           H
ATOM   1790  CG  TRP A 699      20.930  48.150  55.340  1.00  0.00           C
ATOM   1791  CD1 TRP A 699      20.760  48.110  56.680  1.00  0.00           C
ATOM   1792  HD1 TRP A 699      21.570  48.290  57.360  1.00  0.00           H
ATOM   1793  NE1 TRP A 699      19.410  48.180  56.900  1.00  0.00           N
ATOM   1794  HE1 TRP A 699      19.040  48.580  57.710  1.00  0.00           H
ATOM   1795  CE2 TRP A 699      18.740  48.310  55.760  1.00  0.00           C
ATOM   1796  CD2 TRP A 699      19.710  48.350  54.690  1.00  0.00           C
ATOM   1797  CE3 TRP A 699      19.300  48.460  53.360  1.00  0.00           C
ATOM   1798  HE3 TRP A 699      20.110  48.530  52.640  1.00  0.00           H
ATOM   1799  CZ3 TRP A 699      17.950  48.650  53.160  1.00  0.00           C
ATOM   1800  HZ3 TRP A 699      17.580  48.930  52.190  1.00  0.00           H
ATOM   1801  CZ2 TRP A 699      17.330  48.310  55.550  1.00  0.00           C
ATOM   1802  HZ2 TRP A 699      16.780  48.320  56.480  1.00  0.00           H
ATOM   1803  CH2 TRP A 699      17.010  48.610  54.200  1.00  0.00           C
ATOM   1804  HH2 TRP A 699      16.010  48.770  53.800  1.00  0.00           H
ATOM   1805  C   TRP A 699      23.610  46.940  53.010  1.00  0.00           C
ATOM   1806  O   TRP A 699      23.360  47.130  51.840  1.00  0.00           O
ATOM   1807  N   THR A 700      24.900  46.930  53.470  1.00  0.00           N
ATOM   1808  HN  THR A 700      25.040  46.660  54.410  1.00  0.00           H
ATOM   1809  CA  THR A 700      26.020  47.310  52.610  1.00  0.00           C
ATOM   1810  HA  THR A 700      25.670  48.160  52.040  1.00  0.00           H
ATOM   1811  CB  THR A 700      27.270  47.620  53.360  1.00  0.00           C
ATOM   1812  HB  THR A 700      27.680  46.660  53.740  1.00  0.00           H
ATOM   1813  OG1 THR A 700      27.080  48.480  54.480  1.00  0.00           O
ATOM   1814  HG1 THR A 700      26.350  48.190  55.030  1.00  0.00           H
ATOM   1815  CG2 THR A 700      28.330  48.320  52.470  1.00  0.00           C
ATOM   1816 HG21 THR A 700      29.300  48.570  52.950  1.00  0.00           H
ATOM   1817 HG22 THR A 700      27.920  49.330  52.270  1.00  0.00           H
ATOM   1818 HG23 THR A 700      28.490  47.750  51.530  1.00  0.00           H
ATOM   1819  C   THR A 700      26.220  46.270  51.520  1.00  0.00           C
ATOM   1820  O   THR A 700      26.320  46.540  50.350  1.00  0.00           O
ATOM   1821  N   SER A 701      26.180  44.970  51.880  1.00  0.00           N
ATOM   1822  HN  SER A 701      26.120  44.680  52.830  1.00  0.00           H
ATOM   1823  CA  SER A 701      26.210  43.820  50.930  1.00  0.00           C
ATOM   1824  HA  SER A 701      27.070  43.940  50.280  1.00  0.00           H
ATOM   1825  CB  SER A 701      26.410  42.420  51.590  1.00  0.00           C
ATOM   1826  HB1 SER A 701      27.460  42.480  51.950  1.00  0.00           H
ATOM   1827  HB2 SER A 701      26.440  41.640  50.800  1.00  0.00           H
ATOM   1828  OG  SER A 701      25.400  42.270  52.600  1.00  0.00           O
ATOM   1829  HG1 SER A 701      24.580  42.220  52.120  1.00  0.00           H
ATOM   1830  C   SER A 701      25.140  43.780  50.010  1.00  0.00           C
ATOM   1831  O   SER A 701      25.380  43.490  48.840  1.00  0.00           O
ATOM   1832  N   PHE A 702      23.900  44.140  50.390  1.00  0.00           N
ATOM   1833  HN  PHE A 702      23.710  44.370  51.340  1.00  0.00           H
ATOM   1834  CA  PHE A 702      22.820  44.380  49.400  1.00  0.00           C
ATOM   1835  HA  PHE A 702      22.680  43.460  48.850  1.00  0.00           H
ATOM   1836  CB  PHE A 702      21.530  44.640  50.190  1.00  0.00           C
ATOM   1837  HB1 PHE A 702      21.620  45.430  50.970  1.00  0.00           H
ATOM   1838  HB2 PHE A 702      21.230  43.770  50.800  1.00  0.00           H
ATOM   1839  CG  PHE A 702      20.350  45.000  49.260  1.00  0.00           C
ATOM   1840  CD1 PHE A 702      19.450  46.010  49.650  1.00  0.00           C
ATOM   1841  HD1 PHE A 702      19.600  46.390  50.650  1.00  0.00           H
ATOM   1842  CE1 PHE A 702      18.370  46.380  48.830  1.00  0.00           C
ATOM   1843  HE1 PHE A 702      17.710  47.200  49.080  1.00  0.00           H
ATOM   1844  CZ  PHE A 702      18.220  45.740  47.560  1.00  0.00           C
ATOM   1845  HZ  PHE A 702      17.540  46.190  46.860  1.00  0.00           H
ATOM   1846  CD2 PHE A 702      20.110  44.330  48.120  1.00  0.00           C
ATOM   1847  HD2 PHE A 702      20.710  43.450  47.880  1.00  0.00           H
ATOM   1848  CE2 PHE A 702      19.010  44.680  47.310  1.00  0.00           C
ATOM   1849  HE2 PHE A 702      18.920  44.100  46.410  1.00  0.00           H
ATOM   1850  C   PHE A 702      23.150  45.440  48.310  1.00  0.00           C
ATOM   1851  O   PHE A 702      23.120  45.200  47.070  1.00  0.00           O
ATOM   1852  N   LEU A 703      23.570  46.670  48.790  1.00  0.00           N
ATOM   1853  HN  LEU A 703      23.710  46.820  49.770  1.00  0.00           H
ATOM   1854  CA  LEU A 703      23.650  47.820  47.950  1.00  0.00           C
ATOM   1855  HA  LEU A 703      22.860  47.790  47.220  1.00  0.00           H
ATOM   1856  CB  LEU A 703      23.430  49.070  48.790  1.00  0.00           C
ATOM   1857  HB1 LEU A 703      23.740  49.970  48.240  1.00  0.00           H
ATOM   1858  HB2 LEU A 703      24.010  48.920  49.730  1.00  0.00           H
ATOM   1859  CG  LEU A 703      21.950  49.260  49.310  1.00  0.00           C
ATOM   1860  HG  LEU A 703      21.800  48.510  50.100  1.00  0.00           H
ATOM   1861  CD1 LEU A 703      21.730  50.650  49.940  1.00  0.00           C
ATOM   1862 HD11 LEU A 703      22.100  50.890  50.960  1.00  0.00           H
ATOM   1863 HD12 LEU A 703      20.630  50.740  49.860  1.00  0.00           H
ATOM   1864 HD13 LEU A 703      22.140  51.480  49.320  1.00  0.00           H
ATOM   1865  CD2 LEU A 703      20.890  49.140  48.090  1.00  0.00           C
ATOM   1866 HD21 LEU A 703      20.800  48.060  47.860  1.00  0.00           H
ATOM   1867 HD22 LEU A 703      21.140  49.740  47.180  1.00  0.00           H
ATOM   1868 HD23 LEU A 703      19.910  49.550  48.420  1.00  0.00           H
ATOM   1869  C   LEU A 703      24.930  47.780  47.050  1.00  0.00           C
ATOM   1870  O   LEU A 703      24.860  48.280  45.900  1.00  0.00           O
ATOM   1871  N   CYS A 704      25.990  46.970  47.410  1.00  0.00           N
ATOM   1872  HN  CYS A 704      25.940  46.690  48.360  1.00  0.00           H
ATOM   1873  CA  CYS A 704      27.140  46.580  46.590  1.00  0.00           C
ATOM   1874  HA  CYS A 704      27.620  47.480  46.230  1.00  0.00           H
ATOM   1875  CB  CYS A 704      28.130  45.650  47.420  1.00  0.00           C
ATOM   1876  HB1 CYS A 704      28.870  45.100  46.810  1.00  0.00           H
ATOM   1877  HB2 CYS A 704      27.560  44.890  48.020  1.00  0.00           H
ATOM   1878  SG  CYS A 704      28.970  46.550  48.640  1.00  0.00           S
ATOM   1879  HG1 CYS A 704      27.950  47.070  49.300  1.00  0.00           H
ATOM   1880  C   CYS A 704      26.680  45.770  45.360  1.00  0.00           C
ATOM   1881  O   CYS A 704      27.130  46.000  44.280  1.00  0.00           O
ATOM   1882  N   ILE A 705      25.720  44.810  45.480  1.00  0.00           N
ATOM   1883  HN  ILE A 705      25.410  44.730  46.420  1.00  0.00           H
ATOM   1884  CA  ILE A 705      24.930  44.120  44.430  1.00  0.00           C
ATOM   1885  HA  ILE A 705      25.660  43.730  43.730  1.00  0.00           H
ATOM   1886  CB  ILE A 705      24.150  42.940  45.020  1.00  0.00           C
ATOM   1887  HB  ILE A 705      23.850  43.240  46.040  1.00  0.00           H
ATOM   1888  CG2 ILE A 705      22.790  42.650  44.320  1.00  0.00           C
ATOM   1889 HG21 ILE A 705      22.930  42.240  43.290  1.00  0.00           H
ATOM   1890 HG22 ILE A 705      22.070  43.490  44.310  1.00  0.00           H
ATOM   1891 HG23 ILE A 705      22.270  41.850  44.890  1.00  0.00           H
ATOM   1892  CG1 ILE A 705      24.940  41.620  45.280  1.00  0.00           C
ATOM   1893 HG11 ILE A 705      25.060  41.100  44.310  1.00  0.00           H
ATOM   1894 HG12 ILE A 705      24.290  40.910  45.840  1.00  0.00           H
ATOM   1895  CD  ILE A 705      26.340  41.730  45.860  1.00  0.00           C
ATOM   1896  HD1 ILE A 705      26.970  42.440  45.280  1.00  0.00           H
ATOM   1897  HD2 ILE A 705      26.910  40.780  45.920  1.00  0.00           H
ATOM   1898  HD3 ILE A 705      26.290  42.070  46.910  1.00  0.00           H
ATOM   1899  C   ILE A 705      24.100  44.990  43.570  1.00  0.00           C
ATOM   1900  O   ILE A 705      24.060  45.030  42.360  1.00  0.00           O
ATOM   1901  N   VAL A 706      23.370  45.990  44.190  1.00  0.00           N
ATOM   1902  HN  VAL A 706      23.340  46.020  45.180  1.00  0.00           H
ATOM   1903  CA  VAL A 706      22.570  47.060  43.510  1.00  0.00           C
ATOM   1904  HA  VAL A 706      21.920  46.520  42.830  1.00  0.00           H
ATOM   1905  CB  VAL A 706      21.660  48.020  44.320  1.00  0.00           C
ATOM   1906  HB  VAL A 706      22.210  48.480  45.160  1.00  0.00           H
ATOM   1907  CG1 VAL A 706      21.010  49.070  43.430  1.00  0.00           C
ATOM   1908 HG11 VAL A 706      20.180  49.520  44.030  1.00  0.00           H
ATOM   1909 HG12 VAL A 706      20.700  48.730  42.420  1.00  0.00           H
ATOM   1910 HG13 VAL A 706      21.760  49.890  43.410  1.00  0.00           H
ATOM   1911  CG2 VAL A 706      20.620  47.070  45.070  1.00  0.00           C
ATOM   1912 HG21 VAL A 706      19.890  47.650  45.690  1.00  0.00           H
ATOM   1913 HG22 VAL A 706      21.180  46.350  45.700  1.00  0.00           H
ATOM   1914 HG23 VAL A 706      20.100  46.550  44.250  1.00  0.00           H
ATOM   1915  C   VAL A 706      23.500  47.900  42.670  1.00  0.00           C
ATOM   1916  O   VAL A 706      23.110  48.290  41.550  1.00  0.00           O
ATOM   1917  N   LEU A 707      24.810  48.140  43.150  1.00  0.00           N
ATOM   1918  HN  LEU A 707      25.070  47.780  44.040  1.00  0.00           H
ATOM   1919  CA  LEU A 707      25.810  48.810  42.370  1.00  0.00           C
ATOM   1920  HA  LEU A 707      25.350  49.710  42.010  1.00  0.00           H
ATOM   1921  CB  LEU A 707      26.970  49.400  43.240  1.00  0.00           C
ATOM   1922  HB1 LEU A 707      27.580  48.560  43.610  1.00  0.00           H
ATOM   1923  HB2 LEU A 707      26.570  49.810  44.200  1.00  0.00           H
ATOM   1924  CG  LEU A 707      27.870  50.490  42.510  1.00  0.00           C
ATOM   1925  HG  LEU A 707      28.480  49.990  41.730  1.00  0.00           H
ATOM   1926  CD1 LEU A 707      26.980  51.520  41.720  1.00  0.00           C
ATOM   1927 HD11 LEU A 707      26.340  52.080  42.440  1.00  0.00           H
ATOM   1928 HD12 LEU A 707      26.290  51.140  40.930  1.00  0.00           H
ATOM   1929 HD13 LEU A 707      27.700  52.220  41.240  1.00  0.00           H
ATOM   1930  CD2 LEU A 707      28.740  51.210  43.640  1.00  0.00           C
ATOM   1931 HD21 LEU A 707      28.950  50.370  44.340  1.00  0.00           H
ATOM   1932 HD22 LEU A 707      28.140  51.920  44.250  1.00  0.00           H
ATOM   1933 HD23 LEU A 707      29.590  51.670  43.100  1.00  0.00           H
ATOM   1934  C   LEU A 707      26.230  48.060  41.130  1.00  0.00           C
ATOM   1935  O   LEU A 707      26.420  48.720  40.090  1.00  0.00           O
ATOM   1936  N   VAL A 708      26.390  46.720  41.300  1.00  0.00           N
ATOM   1937  HN  VAL A 708      26.130  46.250  42.130  1.00  0.00           H
ATOM   1938  CA  VAL A 708      26.480  45.810  40.100  1.00  0.00           C
ATOM   1939  HA  VAL A 708      27.180  46.320  39.450  1.00  0.00           H
ATOM   1940  CB  VAL A 708      26.890  44.430  40.560  1.00  0.00           C
ATOM   1941  HB  VAL A 708      26.210  43.980  41.300  1.00  0.00           H
ATOM   1942  CG1 VAL A 708      27.090  43.510  39.360  1.00  0.00           C
ATOM   1943 HG11 VAL A 708      27.730  43.950  38.570  1.00  0.00           H
ATOM   1944 HG12 VAL A 708      26.140  43.220  38.880  1.00  0.00           H
ATOM   1945 HG13 VAL A 708      27.570  42.570  39.730  1.00  0.00           H
ATOM   1946  CG2 VAL A 708      28.350  44.570  41.210  1.00  0.00           C
ATOM   1947 HG21 VAL A 708      28.410  45.160  42.140  1.00  0.00           H
ATOM   1948 HG22 VAL A 708      29.010  44.910  40.370  1.00  0.00           H
ATOM   1949 HG23 VAL A 708      28.760  43.580  41.480  1.00  0.00           H
ATOM   1950  C   VAL A 708      25.210  45.760  39.230  1.00  0.00           C
ATOM   1951  O   VAL A 708      25.360  45.770  38.030  1.00  0.00           O
ATOM   1952  N   ALA A 709      24.010  45.710  39.850  1.00  0.00           N
ATOM   1953  HN  ALA A 709      23.950  45.640  40.850  1.00  0.00           H
ATOM   1954  CA  ALA A 709      22.740  45.560  39.120  1.00  0.00           C
ATOM   1955  HA  ALA A 709      22.910  44.790  38.380  1.00  0.00           H
ATOM   1956  CB  ALA A 709      21.570  45.350  40.100  1.00  0.00           C
ATOM   1957  HB1 ALA A 709      20.790  44.890  39.470  1.00  0.00           H
ATOM   1958  HB2 ALA A 709      21.340  46.310  40.600  1.00  0.00           H
ATOM   1959  HB3 ALA A 709      21.940  44.680  40.920  1.00  0.00           H
ATOM   1960  C   ALA A 709      22.520  46.780  38.270  1.00  0.00           C
ATOM   1961  O   ALA A 709      21.910  46.640  37.180  1.00  0.00           O
ATOM   1962  N   THR A 710      22.860  47.970  38.820  1.00  0.00           N
ATOM   1963  HN  THR A 710      23.250  48.000  39.740  1.00  0.00           H
ATOM   1964  CA  THR A 710      22.630  49.230  38.100  1.00  0.00           C
ATOM   1965  HA  THR A 710      21.670  49.220  37.600  1.00  0.00           H
ATOM   1966  CB  THR A 710      22.540  50.400  39.080  1.00  0.00           C
ATOM   1967  HB  THR A 710      23.580  50.660  39.360  1.00  0.00           H
ATOM   1968  OG1 THR A 710      21.640  50.180  40.210  1.00  0.00           O
ATOM   1969  HG1 THR A 710      22.120  49.680  40.870  1.00  0.00           H
ATOM   1970  CG2 THR A 710      21.900  51.670  38.510  1.00  0.00           C
ATOM   1971 HG21 THR A 710      20.830  51.410  38.300  1.00  0.00           H
ATOM   1972 HG22 THR A 710      22.390  52.030  37.580  1.00  0.00           H
ATOM   1973 HG23 THR A 710      21.890  52.490  39.250  1.00  0.00           H
ATOM   1974  C   THR A 710      23.660  49.520  37.070  1.00  0.00           C
ATOM   1975  O   THR A 710      23.390  50.280  36.060  1.00  0.00           O
ATOM   1976  N   ASP A 711      24.800  48.820  37.230  1.00  0.00           N
ATOM   1977  HN  ASP A 711      24.990  48.290  38.060  1.00  0.00           H
ATOM   1978  CA  ASP A 711      25.880  48.810  36.210  1.00  0.00           C
ATOM   1979  HA  ASP A 711      26.530  47.980  36.450  1.00  0.00           H
ATOM   1980  CB  ASP A 711      25.390  48.570  34.730  1.00  0.00           C
ATOM   1981  HB1 ASP A 711      24.860  49.490  34.400  1.00  0.00           H
ATOM   1982  HB2 ASP A 711      24.720  47.680  34.670  1.00  0.00           H
ATOM   1983  CG  ASP A 711      26.470  48.390  33.670  1.00  0.00           C
ATOM   1984  OD1 ASP A 711      26.250  47.920  32.490  1.00  0.00           O
ATOM   1985  OD2 ASP A 711      27.660  48.880  33.900  1.00  0.00           O
ATOM   1986  C   ASP A 711      26.720  50.080  36.450  1.00  0.00           C
ATOM   1987  O   ASP A 711      26.260  51.250  36.450  1.00  0.00           O
ATOM   1988  N   ALA A 712      27.990  49.870  36.750  1.00  0.00           N
ATOM   1989  HN  ALA A 712      28.240  48.940  37.010  1.00  0.00           H
ATOM   1990  CA  ALA A 712      28.950  50.890  37.130  1.00  0.00           C
ATOM   1991  HA  ALA A 712      28.550  51.890  36.990  1.00  0.00           H
ATOM   1992  CB  ALA A 712      29.380  50.710  38.640  1.00  0.00           C
ATOM   1993  HB1 ALA A 712      30.100  51.430  39.090  1.00  0.00           H
ATOM   1994  HB2 ALA A 712      29.690  49.650  38.770  1.00  0.00           H
ATOM   1995  HB3 ALA A 712      28.450  50.790  39.250  1.00  0.00           H
ATOM   1996  C   ALA A 712      30.150  50.920  36.170  1.00  0.00           C
ATOM   1997  O   ALA A 712      31.260  51.380  36.530  1.00  0.00           O
ATOM   1998  N   SER A 713      29.930  50.290  34.970  1.00  0.00           N
ATOM   1999  HN  SER A 713      29.090  49.780  34.820  1.00  0.00           H
ATOM   2000  CA  SER A 713      31.010  50.020  33.970  1.00  0.00           C
ATOM   2001  HA  SER A 713      31.830  49.550  34.480  1.00  0.00           H
ATOM   2002  CB  SER A 713      30.580  48.980  32.860  1.00  0.00           C
ATOM   2003  HB1 SER A 713      30.230  48.060  33.360  1.00  0.00           H
ATOM   2004  HB2 SER A 713      31.520  48.830  32.270  1.00  0.00           H
ATOM   2005  OG  SER A 713      29.520  49.520  32.100  1.00  0.00           O
ATOM   2006  HG1 SER A 713      28.720  49.260  32.580  1.00  0.00           H
ATOM   2007  C   SER A 713      31.500  51.260  33.350  1.00  0.00           C
ATOM   2008  O   SER A 713      32.740  51.500  33.240  1.00  0.00           O
ATOM   2009  N   SER A 714      30.470  52.160  33.000  1.00  0.00           N
ATOM   2010  HN  SER A 714      29.560  51.750  33.040  1.00  0.00           H
ATOM   2011  CA  SER A 714      30.830  53.450  32.500  1.00  0.00           C
ATOM   2012  HA  SER A 714      31.430  53.340  31.620  1.00  0.00           H
ATOM   2013  CB  SER A 714      29.570  54.250  32.010  1.00  0.00           C
ATOM   2014  HB1 SER A 714      29.180  53.750  31.090  1.00  0.00           H
ATOM   2015  HB2 SER A 714      29.740  55.350  31.910  1.00  0.00           H
ATOM   2016  OG  SER A 714      28.620  54.010  33.070  1.00  0.00           O
ATOM   2017  HG1 SER A 714      28.310  53.110  33.040  1.00  0.00           H
ATOM   2018  C   SER A 714      31.710  54.250  33.420  1.00  0.00           C
ATOM   2019  O   SER A 714      32.580  54.920  32.960  1.00  0.00           O
ATOM   2020  N   LEU A 715      31.530  54.230  34.710  1.00  0.00           N
ATOM   2021  HN  LEU A 715      30.840  53.620  35.070  1.00  0.00           H
ATOM   2022  CA  LEU A 715      32.080  55.060  35.760  1.00  0.00           C
ATOM   2023  HA  LEU A 715      31.910  56.100  35.550  1.00  0.00           H
ATOM   2024  CB  LEU A 715      31.450  54.850  37.090  1.00  0.00           C
ATOM   2025  HB1 LEU A 715      31.910  55.470  37.890  1.00  0.00           H
ATOM   2026  HB2 LEU A 715      31.600  53.850  37.510  1.00  0.00           H
ATOM   2027  CG  LEU A 715      29.970  55.300  37.100  1.00  0.00           C
ATOM   2028  HG  LEU A 715      29.300  54.650  36.500  1.00  0.00           H
ATOM   2029  CD1 LEU A 715      29.420  55.220  38.560  1.00  0.00           C
ATOM   2030 HD11 LEU A 715      29.580  54.180  38.950  1.00  0.00           H
ATOM   2031 HD12 LEU A 715      28.330  55.390  38.630  1.00  0.00           H
ATOM   2032 HD13 LEU A 715      29.970  56.020  39.110  1.00  0.00           H
ATOM   2033  CD2 LEU A 715      29.690  56.750  36.580  1.00  0.00           C
ATOM   2034 HD21 LEU A 715      30.220  57.470  37.230  1.00  0.00           H
ATOM   2035 HD22 LEU A 715      28.630  57.090  36.540  1.00  0.00           H
ATOM   2036 HD23 LEU A 715      30.140  56.890  35.570  1.00  0.00           H
ATOM   2037  C   LEU A 715      33.560  54.820  35.810  1.00  0.00           C
ATOM   2038  O   LEU A 715      34.470  55.650  35.730  1.00  0.00           O
ATOM   2039  N   VAL A 716      33.920  53.530  35.920  1.00  0.00           N
ATOM   2040  HN  VAL A 716      33.270  52.780  35.890  1.00  0.00           H
ATOM   2041  CA  VAL A 716      35.350  53.140  35.980  1.00  0.00           C
ATOM   2042  HA  VAL A 716      35.860  53.770  36.690  1.00  0.00           H
ATOM   2043  CB  VAL A 716      35.610  51.730  36.380  1.00  0.00           C
ATOM   2044  HB  VAL A 716      36.700  51.550  36.350  1.00  0.00           H
ATOM   2045  CG1 VAL A 716      35.180  51.630  37.880  1.00  0.00           C
ATOM   2046 HG11 VAL A 716      35.640  52.480  38.430  1.00  0.00           H
ATOM   2047 HG12 VAL A 716      35.630  50.830  38.510  1.00  0.00           H
ATOM   2048 HG13 VAL A 716      34.090  51.630  38.070  1.00  0.00           H
ATOM   2049  CG2 VAL A 716      35.000  50.730  35.450  1.00  0.00           C
ATOM   2050 HG21 VAL A 716      33.900  50.780  35.530  1.00  0.00           H
ATOM   2051 HG22 VAL A 716      35.330  49.730  35.790  1.00  0.00           H
ATOM   2052 HG23 VAL A 716      35.260  50.770  34.370  1.00  0.00           H
ATOM   2053  C   VAL A 716      36.020  53.330  34.570  1.00  0.00           C
ATOM   2054  O   VAL A 716      37.240  53.240  34.450  1.00  0.00           O
ATOM   2055  N   CYS A 717      35.310  53.530  33.550  1.00  0.00           N
ATOM   2056  HN  CYS A 717      34.330  53.350  33.600  1.00  0.00           H
ATOM   2057  CA  CYS A 717      35.840  53.830  32.190  1.00  0.00           C
ATOM   2058  HA  CYS A 717      36.830  53.410  32.110  1.00  0.00           H
ATOM   2059  CB  CYS A 717      34.920  53.300  31.080  1.00  0.00           C
ATOM   2060  HB1 CYS A 717      34.080  54.030  31.020  1.00  0.00           H
ATOM   2061  HB2 CYS A 717      34.500  52.330  31.430  1.00  0.00           H
ATOM   2062  SG  CYS A 717      35.800  53.100  29.500  1.00  0.00           S
ATOM   2063  HG1 CYS A 717      35.840  54.340  29.040  1.00  0.00           H
ATOM   2064  C   CYS A 717      35.890  55.390  32.160  1.00  0.00           C
ATOM   2065  O   CYS A 717      36.420  55.970  31.250  1.00  0.00           O
ATOM   2066  N   TYR A 718      35.410  56.070  33.170  1.00  0.00           N
ATOM   2067  HN  TYR A 718      34.910  55.720  33.970  1.00  0.00           H
ATOM   2068  CA  TYR A 718      35.710  57.500  33.210  1.00  0.00           C
ATOM   2069  HA  TYR A 718      35.890  57.970  32.250  1.00  0.00           H
ATOM   2070  CB  TYR A 718      34.360  58.300  33.550  1.00  0.00           C
ATOM   2071  HB1 TYR A 718      34.580  59.380  33.640  1.00  0.00           H
ATOM   2072  HB2 TYR A 718      33.980  57.850  34.500  1.00  0.00           H
ATOM   2073  CG  TYR A 718      33.190  58.140  32.600  1.00  0.00           C
ATOM   2074  CD1 TYR A 718      33.310  57.840  31.270  1.00  0.00           C
ATOM   2075  HD1 TYR A 718      34.280  57.590  30.870  1.00  0.00           H
ATOM   2076  CE1 TYR A 718      32.220  58.040  30.370  1.00  0.00           C
ATOM   2077  HE1 TYR A 718      32.390  57.950  29.320  1.00  0.00           H
ATOM   2078  CZ  TYR A 718      31.000  58.220  30.910  1.00  0.00           C
ATOM   2079  OH  TYR A 718      29.800  58.250  30.080  1.00  0.00           O
ATOM   2080  HH  TYR A 718      29.010  58.370  30.630  1.00  0.00           H
ATOM   2081  CD2 TYR A 718      31.890  58.370  33.050  1.00  0.00           C
ATOM   2082  HD2 TYR A 718      31.700  58.500  34.100  1.00  0.00           H
ATOM   2083  CE2 TYR A 718      30.760  58.370  32.260  1.00  0.00           C
ATOM   2084  HE2 TYR A 718      29.790  58.330  32.730  1.00  0.00           H
ATOM   2085  C   TYR A 718      36.780  57.970  34.250  1.00  0.00           C
ATOM   2086  O   TYR A 718      36.940  59.130  34.570  1.00  0.00           O
ATOM   2087  N   ILE A 719      37.650  57.070  34.720  1.00  0.00           N
ATOM   2088  HN  ILE A 719      37.280  56.190  34.430  1.00  0.00           H
ATOM   2089  CA  ILE A 719      38.770  57.290  35.630  1.00  0.00           C
ATOM   2090  HA  ILE A 719      38.370  57.810  36.480  1.00  0.00           H
ATOM   2091  CB  ILE A 719      39.380  55.950  36.150  1.00  0.00           C
ATOM   2092  HB  ILE A 719      38.640  55.320  36.680  1.00  0.00           H
ATOM   2093  CG2 ILE A 719      39.990  55.150  34.980  1.00  0.00           C
ATOM   2094 HG21 ILE A 719      40.930  55.640  34.640  1.00  0.00           H
ATOM   2095 HG22 ILE A 719      39.320  55.000  34.120  1.00  0.00           H
ATOM   2096 HG23 ILE A 719      40.360  54.220  35.450  1.00  0.00           H
ATOM   2097  CG1 ILE A 719      40.490  56.180  37.140  1.00  0.00           C
ATOM   2098 HG11 ILE A 719      41.340  56.800  36.790  1.00  0.00           H
ATOM   2099 HG12 ILE A 719      41.030  55.270  37.450  1.00  0.00           H
ATOM   2100  CD  ILE A 719      39.940  56.680  38.490  1.00  0.00           C
ATOM   2101  HD1 ILE A 719      39.270  55.920  38.940  1.00  0.00           H
ATOM   2102  HD2 ILE A 719      39.270  57.560  38.400  1.00  0.00           H
ATOM   2103  HD3 ILE A 719      40.820  56.700  39.180  1.00  0.00           H
ATOM   2104  C   ILE A 719      39.820  58.320  35.180  1.00  0.00           C
ATOM   2105  O   ILE A 719      40.360  58.960  36.040  1.00  0.00           O
ATOM   2106  N   THR A 720      40.090  58.370  33.890  1.00  0.00           N
ATOM   2107  HN  THR A 720      39.600  57.780  33.250  1.00  0.00           H
ATOM   2108  CA  THR A 720      41.090  59.230  33.160  1.00  0.00           C
ATOM   2109  HA  THR A 720      40.940  59.020  32.120  1.00  0.00           H
ATOM   2110  CB  THR A 720      40.970  60.750  33.260  1.00  0.00           C
ATOM   2111  HB  THR A 720      41.670  61.330  32.610  1.00  0.00           H
ATOM   2112  OG1 THR A 720      41.220  61.190  34.570  1.00  0.00           O
ATOM   2113  HG1 THR A 720      40.750  60.550  35.120  1.00  0.00           H
ATOM   2114  CG2 THR A 720      39.590  61.210  32.950  1.00  0.00           C
ATOM   2115 HG21 THR A 720      39.320  60.840  31.940  1.00  0.00           H
ATOM   2116 HG22 THR A 720      39.510  62.320  32.960  1.00  0.00           H
ATOM   2117 HG23 THR A 720      38.810  60.870  33.660  1.00  0.00           H
ATOM   2118  C   THR A 720      42.630  58.870  33.410  1.00  0.00           C
ATOM   2119  O   THR A 720      43.030  58.440  34.520  1.00  0.00           O
ATOM   2120  N   ARG A 721      43.430  59.120  32.370  1.00  0.00           N
ATOM   2121  HN  ARG A 721      43.070  59.680  31.630  1.00  0.00           H
ATOM   2122  CA  ARG A 721      44.830  58.800  32.390  1.00  0.00           C
ATOM   2123  HA  ARG A 721      44.990  57.810  32.790  1.00  0.00           H
ATOM   2124  CB  ARG A 721      45.430  58.980  30.960  1.00  0.00           C
ATOM   2125  HB1 ARG A 721      46.540  58.860  30.990  1.00  0.00           H
ATOM   2126  HB2 ARG A 721      45.330  60.020  30.610  1.00  0.00           H
ATOM   2127  CG  ARG A 721      44.790  58.050  29.850  1.00  0.00           C
ATOM   2128  HG1 ARG A 721      45.220  58.180  28.840  1.00  0.00           H
ATOM   2129  HG2 ARG A 721      43.710  58.300  29.750  1.00  0.00           H
ATOM   2130  CD  ARG A 721      44.900  56.530  30.030  1.00  0.00           C
ATOM   2131  HD1 ARG A 721      45.930  56.360  30.390  1.00  0.00           H
ATOM   2132  HD2 ARG A 721      44.650  55.950  29.110  1.00  0.00           H
ATOM   2133  NE  ARG A 721      43.940  56.040  31.040  1.00  0.00           N
ATOM   2134  HE  ARG A 721      44.360  55.670  31.850  1.00  0.00           H
ATOM   2135  CZ  ARG A 721      42.650  55.730  30.820  1.00  0.00           C
ATOM   2136  NH1 ARG A 721      41.950  56.370  29.920  1.00  0.00           N
ATOM   2137 HH11 ARG A 721      41.050  56.050  29.630  1.00  0.00           H
ATOM   2138 HH12 ARG A 721      42.470  56.850  29.220  1.00  0.00           H
ATOM   2139  NH2 ARG A 721      41.940  55.050  31.720  1.00  0.00           N
ATOM   2140 HH21 ARG A 721      42.390  54.800  32.570  1.00  0.00           H
ATOM   2141 HH22 ARG A 721      40.950  55.110  31.760  1.00  0.00           H
ATOM   2142  C   ARG A 721      45.610  59.680  33.350  1.00  0.00           C
ATOM   2143  O   ARG A 721      46.520  59.240  33.990  1.00  0.00           O
ATOM   2144  N   PHE A 722      45.280  60.940  33.490  1.00  0.00           N
ATOM   2145  HN  PHE A 722      44.650  61.230  32.790  1.00  0.00           H
ATOM   2146  CA  PHE A 722      45.700  61.910  34.490  1.00  0.00           C
ATOM   2147  HA  PHE A 722      46.720  62.070  34.200  1.00  0.00           H
ATOM   2148  CB  PHE A 722      44.930  63.220  34.390  1.00  0.00           C
ATOM   2149  HB1 PHE A 722      43.830  63.050  34.430  1.00  0.00           H
ATOM   2150  HB2 PHE A 722      45.150  63.610  33.370  1.00  0.00           H
ATOM   2151  CG  PHE A 722      45.400  64.210  35.360  1.00  0.00           C
ATOM   2152  CD1 PHE A 722      46.620  64.950  35.110  1.00  0.00           C
ATOM   2153  HD1 PHE A 722      47.200  64.490  34.310  1.00  0.00           H
ATOM   2154  CE1 PHE A 722      46.970  65.990  35.930  1.00  0.00           C
ATOM   2155  HE1 PHE A 722      47.710  66.740  35.720  1.00  0.00           H
ATOM   2156  CZ  PHE A 722      46.130  66.400  36.990  1.00  0.00           C
ATOM   2157  HZ  PHE A 722      46.540  67.120  37.690  1.00  0.00           H
ATOM   2158  CD2 PHE A 722      44.640  64.590  36.460  1.00  0.00           C
ATOM   2159  HD2 PHE A 722      43.700  64.110  36.690  1.00  0.00           H
ATOM   2160  CE2 PHE A 722      45.000  65.680  37.310  1.00  0.00           C
ATOM   2161  HE2 PHE A 722      44.430  65.830  38.220  1.00  0.00           H
ATOM   2162  C   PHE A 722      45.660  61.300  35.950  1.00  0.00           C
ATOM   2163  O   PHE A 722      46.680  61.090  36.570  1.00  0.00           O
ATOM   2164  N   THR A 723      44.420  60.980  36.410  1.00  0.00           N
ATOM   2165  HN  THR A 723      43.630  61.260  35.880  1.00  0.00           H
ATOM   2166  CA  THR A 723      44.170  60.300  37.650  1.00  0.00           C
ATOM   2167  HA  THR A 723      44.540  60.910  38.460  1.00  0.00           H
ATOM   2168  CB  THR A 723      42.670  59.990  38.020  1.00  0.00           C
ATOM   2169  HB  THR A 723      42.310  59.110  37.450  1.00  0.00           H
ATOM   2170  OG1 THR A 723      41.900  61.130  37.650  1.00  0.00           O
ATOM   2171  HG1 THR A 723      41.020  60.760  37.550  1.00  0.00           H
ATOM   2172  CG2 THR A 723      42.460  59.730  39.540  1.00  0.00           C
ATOM   2173 HG21 THR A 723      41.390  59.760  39.810  1.00  0.00           H
ATOM   2174 HG22 THR A 723      42.920  60.460  40.240  1.00  0.00           H
ATOM   2175 HG23 THR A 723      42.810  58.740  39.910  1.00  0.00           H
ATOM   2176  C   THR A 723      44.810  58.990  37.810  1.00  0.00           C
ATOM   2177  O   THR A 723      45.500  58.810  38.870  1.00  0.00           O
ATOM   2178  N   GLU A 724      44.770  58.010  36.920  1.00  0.00           N
ATOM   2179  HN  GLU A 724      44.180  58.130  36.120  1.00  0.00           H
ATOM   2180  CA  GLU A 724      45.640  56.740  36.970  1.00  0.00           C
ATOM   2181  HA  GLU A 724      45.420  56.170  37.860  1.00  0.00           H
ATOM   2182  CB  GLU A 724      45.410  55.890  35.600  1.00  0.00           C
ATOM   2183  HB1 GLU A 724      46.000  54.970  35.750  1.00  0.00           H
ATOM   2184  HB2 GLU A 724      45.670  56.590  34.780  1.00  0.00           H
ATOM   2185  CG  GLU A 724      43.970  55.330  35.400  1.00  0.00           C
ATOM   2186  HG1 GLU A 724      43.150  56.070  35.270  1.00  0.00           H
ATOM   2187  HG2 GLU A 724      43.580  54.590  36.130  1.00  0.00           H
ATOM   2188  CD  GLU A 724      43.980  54.510  34.060  1.00  0.00           C
ATOM   2189  OE1 GLU A 724      43.050  53.720  33.840  1.00  0.00           O
ATOM   2190  OE2 GLU A 724      44.880  54.800  33.230  1.00  0.00           O
ATOM   2191  C   GLU A 724      47.180  56.940  37.160  1.00  0.00           C
ATOM   2192  O   GLU A 724      47.850  56.460  38.060  1.00  0.00           O
ATOM   2193  N   GLU A 725      47.840  57.830  36.360  1.00  0.00           N
ATOM   2194  HN  GLU A 725      47.390  58.380  35.660  1.00  0.00           H
ATOM   2195  CA  GLU A 725      49.230  58.170  36.550  1.00  0.00           C
ATOM   2196  HA  GLU A 725      49.710  57.200  36.520  1.00  0.00           H
ATOM   2197  CB  GLU A 725      49.720  59.040  35.320  1.00  0.00           C
ATOM   2198  HB1 GLU A 725      49.050  59.910  35.140  1.00  0.00           H
ATOM   2199  HB2 GLU A 725      49.820  58.430  34.390  1.00  0.00           H
ATOM   2200  CG  GLU A 725      51.000  59.810  35.630  1.00  0.00           C
ATOM   2201  HG1 GLU A 725      51.780  59.140  36.070  1.00  0.00           H
ATOM   2202  HG2 GLU A 725      50.850  60.510  36.470  1.00  0.00           H
ATOM   2203  CD  GLU A 725      51.700  60.360  34.390  1.00  0.00           C
ATOM   2204  OE1 GLU A 725      52.680  61.160  34.590  1.00  0.00           O
ATOM   2205  OE2 GLU A 725      51.320  60.140  33.240  1.00  0.00           O
ATOM   2206  C   GLU A 725      49.630  58.780  37.860  1.00  0.00           C
ATOM   2207  O   GLU A 725      50.550  58.300  38.500  1.00  0.00           O
ATOM   2208  N   ALA A 726      48.870  59.850  38.220  1.00  0.00           N
ATOM   2209  HN  ALA A 726      48.190  60.210  37.580  1.00  0.00           H
ATOM   2210  CA  ALA A 726      48.970  60.470  39.550  1.00  0.00           C
ATOM   2211  HA  ALA A 726      49.940  60.950  39.550  1.00  0.00           H
ATOM   2212  CB  ALA A 726      47.990  61.640  39.560  1.00  0.00           C
ATOM   2213  HB1 ALA A 726      48.060  62.190  40.520  1.00  0.00           H
ATOM   2214  HB2 ALA A 726      46.940  61.290  39.470  1.00  0.00           H
ATOM   2215  HB3 ALA A 726      48.190  62.400  38.780  1.00  0.00           H
ATOM   2216  C   ALA A 726      48.770  59.490  40.700  1.00  0.00           C
ATOM   2217  O   ALA A 726      49.600  59.430  41.620  1.00  0.00           O
ATOM   2218  N   PHE A 727      47.630  58.650  40.690  1.00  0.00           N
ATOM   2219  HN  PHE A 727      46.940  58.590  39.980  1.00  0.00           H
ATOM   2220  CA  PHE A 727      47.380  57.760  41.850  1.00  0.00           C
ATOM   2221  HA  PHE A 727      47.520  58.440  42.680  1.00  0.00           H
ATOM   2222  CB  PHE A 727      45.880  57.210  41.840  1.00  0.00           C
ATOM   2223  HB1 PHE A 727      45.560  56.690  40.920  1.00  0.00           H
ATOM   2224  HB2 PHE A 727      45.270  58.120  42.000  1.00  0.00           H
ATOM   2225  CG  PHE A 727      45.650  56.260  43.070  1.00  0.00           C
ATOM   2226  CD1 PHE A 727      45.450  56.870  44.350  1.00  0.00           C
ATOM   2227  HD1 PHE A 727      45.590  57.930  44.500  1.00  0.00           H
ATOM   2228  CE1 PHE A 727      45.180  56.070  45.490  1.00  0.00           C
ATOM   2229  HE1 PHE A 727      44.920  56.550  46.420  1.00  0.00           H
ATOM   2230  CZ  PHE A 727      45.280  54.640  45.470  1.00  0.00           C
ATOM   2231  HZ  PHE A 727      44.900  54.090  46.320  1.00  0.00           H
ATOM   2232  CD2 PHE A 727      45.570  54.870  43.050  1.00  0.00           C
ATOM   2233  HD2 PHE A 727      45.550  54.340  42.110  1.00  0.00           H
ATOM   2234  CE2 PHE A 727      45.490  54.090  44.200  1.00  0.00           C
ATOM   2235  HE2 PHE A 727      45.470  53.020  44.010  1.00  0.00           H
ATOM   2236  C   PHE A 727      48.430  56.630  41.970  1.00  0.00           C
ATOM   2237  O   PHE A 727      48.830  56.220  43.040  1.00  0.00           O
ATOM   2238  N   ALA A 728      48.810  56.080  40.780  1.00  0.00           N
ATOM   2239  HN  ALA A 728      48.460  56.370  39.890  1.00  0.00           H
ATOM   2240  CA  ALA A 728      49.780  54.980  40.770  1.00  0.00           C
ATOM   2241  HA  ALA A 728      49.440  54.250  41.490  1.00  0.00           H
ATOM   2242  CB  ALA A 728      49.800  54.360  39.330  1.00  0.00           C
ATOM   2243  HB1 ALA A 728      50.360  53.410  39.410  1.00  0.00           H
ATOM   2244  HB2 ALA A 728      50.250  55.020  38.550  1.00  0.00           H
ATOM   2245  HB3 ALA A 728      48.790  54.090  38.940  1.00  0.00           H
ATOM   2246  C   ALA A 728      51.200  55.390  41.110  1.00  0.00           C
ATOM   2247  O   ALA A 728      51.890  54.620  41.780  1.00  0.00           O
ATOM   2248  N   ALA A 729      51.670  56.610  40.720  1.00  0.00           N
ATOM   2249  HN  ALA A 729      51.190  57.200  40.080  1.00  0.00           H
ATOM   2250  CA  ALA A 729      52.930  57.060  41.120  1.00  0.00           C
ATOM   2251  HA  ALA A 729      53.610  56.260  40.850  1.00  0.00           H
ATOM   2252  CB  ALA A 729      53.290  58.370  40.320  1.00  0.00           C
ATOM   2253  HB1 ALA A 729      54.390  58.520  40.300  1.00  0.00           H
ATOM   2254  HB2 ALA A 729      52.800  59.190  40.890  1.00  0.00           H
ATOM   2255  HB3 ALA A 729      53.010  58.300  39.250  1.00  0.00           H
ATOM   2256  C   ALA A 729      53.130  57.290  42.610  1.00  0.00           C
ATOM   2257  O   ALA A 729      54.090  56.870  43.330  1.00  0.00           O
ATOM   2258  N   LEU A 730      52.110  57.870  43.240  1.00  0.00           N
ATOM   2259  HN  LEU A 730      51.300  58.190  42.740  1.00  0.00           H
ATOM   2260  CA  LEU A 730      52.150  58.300  44.600  1.00  0.00           C
ATOM   2261  HA  LEU A 730      53.110  58.690  44.870  1.00  0.00           H
ATOM   2262  CB  LEU A 730      51.250  59.570  44.840  1.00  0.00           C
ATOM   2263  HB1 LEU A 730      50.190  59.390  44.550  1.00  0.00           H
ATOM   2264  HB2 LEU A 730      51.520  60.320  44.050  1.00  0.00           H
ATOM   2265  CG  LEU A 730      51.290  60.200  46.200  1.00  0.00           C
ATOM   2266  HG  LEU A 730      52.190  59.890  46.780  1.00  0.00           H
ATOM   2267  CD1 LEU A 730      51.290  61.740  45.990  1.00  0.00           C
ATOM   2268 HD11 LEU A 730      50.340  62.030  45.470  1.00  0.00           H
ATOM   2269 HD12 LEU A 730      52.210  61.970  45.410  1.00  0.00           H
ATOM   2270 HD13 LEU A 730      51.370  62.240  46.980  1.00  0.00           H
ATOM   2271  CD2 LEU A 730      49.970  59.880  46.990  1.00  0.00           C
ATOM   2272 HD21 LEU A 730      49.120  60.430  46.530  1.00  0.00           H
ATOM   2273 HD22 LEU A 730      50.060  60.190  48.050  1.00  0.00           H
ATOM   2274 HD23 LEU A 730      49.870  58.780  47.100  1.00  0.00           H
ATOM   2275  C   LEU A 730      51.780  57.140  45.570  1.00  0.00           C
ATOM   2276  O   LEU A 730      52.400  57.060  46.630  1.00  0.00           O
ATOM   2277  N   ILE A 731      50.910  56.160  45.210  1.00  0.00           N
ATOM   2278  HN  ILE A 731      50.420  56.310  44.350  1.00  0.00           H
ATOM   2279  CA  ILE A 731      50.470  55.080  46.120  1.00  0.00           C
ATOM   2280  HA  ILE A 731      49.910  55.510  46.940  1.00  0.00           H
ATOM   2281  CB  ILE A 731      49.350  54.130  45.540  1.00  0.00           C
ATOM   2282  HB  ILE A 731      48.540  54.820  45.230  1.00  0.00           H
ATOM   2283  CG2 ILE A 731      49.830  53.350  44.290  1.00  0.00           C
ATOM   2284 HG21 ILE A 731      50.500  52.500  44.520  1.00  0.00           H
ATOM   2285 HG22 ILE A 731      50.290  54.130  43.630  1.00  0.00           H
ATOM   2286 HG23 ILE A 731      48.880  53.110  43.770  1.00  0.00           H
ATOM   2287  CG1 ILE A 731      48.860  53.060  46.660  1.00  0.00           C
ATOM   2288 HG11 ILE A 731      49.710  52.370  46.890  1.00  0.00           H
ATOM   2289 HG12 ILE A 731      48.120  52.320  46.310  1.00  0.00           H
ATOM   2290  CD  ILE A 731      48.260  53.700  47.970  1.00  0.00           C
ATOM   2291  HD1 ILE A 731      49.040  54.280  48.500  1.00  0.00           H
ATOM   2292  HD2 ILE A 731      47.960  52.910  48.690  1.00  0.00           H
ATOM   2293  HD3 ILE A 731      47.420  54.400  47.740  1.00  0.00           H
ATOM   2294  C   ILE A 731      51.630  54.300  46.700  1.00  0.00           C
ATOM   2295  O   ILE A 731      51.590  53.960  47.890  1.00  0.00           O
ATOM   2296  N   CYS A 732      52.700  54.070  45.960  1.00  0.00           N
ATOM   2297  HN  CYS A 732      52.640  54.400  45.020  1.00  0.00           H
ATOM   2298  CA  CYS A 732      53.910  53.460  46.450  1.00  0.00           C
ATOM   2299  HA  CYS A 732      53.690  52.470  46.830  1.00  0.00           H
ATOM   2300  CB  CYS A 732      54.850  53.210  45.200  1.00  0.00           C
ATOM   2301  HB1 CYS A 732      55.780  52.740  45.610  1.00  0.00           H
ATOM   2302  HB2 CYS A 732      55.180  54.130  44.660  1.00  0.00           H
ATOM   2303  SG  CYS A 732      54.210  51.920  44.100  1.00  0.00           S
ATOM   2304  HG1 CYS A 732      55.400  51.650  43.590  1.00  0.00           H
ATOM   2305  C   CYS A 732      54.670  54.220  47.550  1.00  0.00           C
ATOM   2306  O   CYS A 732      55.150  53.670  48.520  1.00  0.00           O
ATOM   2307  N   ILE A 733      54.810  55.500  47.380  1.00  0.00           N
ATOM   2308  HN  ILE A 733      54.270  55.940  46.670  1.00  0.00           H
ATOM   2309  CA  ILE A 733      55.440  56.430  48.360  1.00  0.00           C
ATOM   2310  HA  ILE A 733      56.390  55.970  48.600  1.00  0.00           H
ATOM   2311  CB  ILE A 733      55.670  57.820  47.650  1.00  0.00           C
ATOM   2312  HB  ILE A 733      54.750  58.380  47.390  1.00  0.00           H
ATOM   2313  CG2 ILE A 733      56.440  58.710  48.660  1.00  0.00           C
ATOM   2314 HG21 ILE A 733      56.430  59.720  48.210  1.00  0.00           H
ATOM   2315 HG22 ILE A 733      57.510  58.430  48.790  1.00  0.00           H
ATOM   2316 HG23 ILE A 733      55.940  58.750  49.660  1.00  0.00           H
ATOM   2317  CG1 ILE A 733      56.520  57.760  46.370  1.00  0.00           C
ATOM   2318 HG11 ILE A 733      56.890  58.780  46.110  1.00  0.00           H
ATOM   2319 HG12 ILE A 733      56.010  57.330  45.470  1.00  0.00           H
ATOM   2320  CD  ILE A 733      57.730  56.830  46.520  1.00  0.00           C
ATOM   2321  HD1 ILE A 733      57.400  55.830  46.850  1.00  0.00           H
ATOM   2322  HD2 ILE A 733      58.380  57.170  47.360  1.00  0.00           H
ATOM   2323  HD3 ILE A 733      58.380  56.750  45.620  1.00  0.00           H
ATOM   2324  C   ILE A 733      54.620  56.540  49.710  1.00  0.00           C
ATOM   2325  O   ILE A 733      55.190  56.570  50.780  1.00  0.00           O
ATOM   2326  N   ILE A 734      53.280  56.520  49.680  1.00  0.00           N
ATOM   2327  HN  ILE A 734      52.740  56.660  48.870  1.00  0.00           H
ATOM   2328  CA  ILE A 734      52.430  56.410  50.900  1.00  0.00           C
ATOM   2329  HA  ILE A 734      52.520  57.210  51.610  1.00  0.00           H
ATOM   2330  CB  ILE A 734      50.950  56.400  50.440  1.00  0.00           C
ATOM   2331  HB  ILE A 734      50.780  55.590  49.690  1.00  0.00           H
ATOM   2332  CG2 ILE A 734      49.970  56.010  51.620  1.00  0.00           C
ATOM   2333 HG21 ILE A 734      50.090  54.950  51.930  1.00  0.00           H
ATOM   2334 HG22 ILE A 734      48.950  56.160  51.190  1.00  0.00           H
ATOM   2335 HG23 ILE A 734      50.040  56.640  52.540  1.00  0.00           H
ATOM   2336  CG1 ILE A 734      50.470  57.720  49.740  1.00  0.00           C
ATOM   2337 HG11 ILE A 734      49.390  57.520  49.560  1.00  0.00           H
ATOM   2338 HG12 ILE A 734      51.060  57.760  48.800  1.00  0.00           H
ATOM   2339  CD  ILE A 734      50.650  59.010  50.600  1.00  0.00           C
ATOM   2340  HD1 ILE A 734      50.000  59.030  51.500  1.00  0.00           H
ATOM   2341  HD2 ILE A 734      50.410  59.890  49.950  1.00  0.00           H
ATOM   2342  HD3 ILE A 734      51.670  59.070  51.040  1.00  0.00           H
ATOM   2343  C   ILE A 734      52.680  55.150  51.660  1.00  0.00           C
ATOM   2344  O   ILE A 734      52.870  55.230  52.860  1.00  0.00           O
ATOM   2345  N   PHE A 735      52.780  53.970  50.980  1.00  0.00           N
ATOM   2346  HN  PHE A 735      52.620  54.020  50.000  1.00  0.00           H
ATOM   2347  CA  PHE A 735      53.110  52.690  51.550  1.00  0.00           C
ATOM   2348  HA  PHE A 735      52.400  52.450  52.330  1.00  0.00           H
ATOM   2349  CB  PHE A 735      53.020  51.640  50.490  1.00  0.00           C
ATOM   2350  HB1 PHE A 735      53.710  51.800  49.640  1.00  0.00           H
ATOM   2351  HB2 PHE A 735      51.960  51.780  50.180  1.00  0.00           H
ATOM   2352  CG  PHE A 735      53.160  50.260  51.010  1.00  0.00           C
ATOM   2353  CD1 PHE A 735      52.000  49.680  51.640  1.00  0.00           C
ATOM   2354  HD1 PHE A 735      51.100  50.260  51.780  1.00  0.00           H
ATOM   2355  CE1 PHE A 735      51.940  48.300  51.910  1.00  0.00           C
ATOM   2356  HE1 PHE A 735      51.000  47.870  52.240  1.00  0.00           H
ATOM   2357  CZ  PHE A 735      53.030  47.600  51.730  1.00  0.00           C
ATOM   2358  HZ  PHE A 735      52.970  46.580  52.050  1.00  0.00           H
ATOM   2359  CD2 PHE A 735      54.300  49.460  50.870  1.00  0.00           C
ATOM   2360  HD2 PHE A 735      55.200  49.850  50.400  1.00  0.00           H
ATOM   2361  CE2 PHE A 735      54.220  48.100  51.260  1.00  0.00           C
ATOM   2362  HE2 PHE A 735      55.090  47.530  50.980  1.00  0.00           H
ATOM   2363  C   PHE A 735      54.500  52.780  52.210  1.00  0.00           C
ATOM   2364  O   PHE A 735      54.620  52.320  53.310  1.00  0.00           O
ATOM   2365  N   ILE A 736      55.510  53.370  51.560  1.00  0.00           N
ATOM   2366  HN  ILE A 736      55.310  53.550  50.600  1.00  0.00           H
ATOM   2367  CA  ILE A 736      56.770  53.480  52.170  1.00  0.00           C
ATOM   2368  HA  ILE A 736      57.030  52.520  52.610  1.00  0.00           H
ATOM   2369  CB  ILE A 736      57.920  53.820  51.180  1.00  0.00           C
ATOM   2370  HB  ILE A 736      57.650  54.810  50.770  1.00  0.00           H
ATOM   2371  CG2 ILE A 736      59.220  53.860  51.980  1.00  0.00           C
ATOM   2372 HG21 ILE A 736      59.290  54.810  52.570  1.00  0.00           H
ATOM   2373 HG22 ILE A 736      60.060  53.890  51.260  1.00  0.00           H
ATOM   2374 HG23 ILE A 736      59.290  52.990  52.690  1.00  0.00           H
ATOM   2375  CG1 ILE A 736      57.980  52.830  49.960  1.00  0.00           C
ATOM   2376 HG11 ILE A 736      56.960  52.760  49.550  1.00  0.00           H
ATOM   2377 HG12 ILE A 736      58.260  51.810  50.290  1.00  0.00           H
ATOM   2378  CD  ILE A 736      58.860  53.350  48.760  1.00  0.00           C
ATOM   2379  HD1 ILE A 736      58.550  54.300  48.280  1.00  0.00           H
ATOM   2380  HD2 ILE A 736      58.690  52.530  48.040  1.00  0.00           H
ATOM   2381  HD3 ILE A 736      59.910  53.480  49.090  1.00  0.00           H
ATOM   2382  C   ILE A 736      56.780  54.410  53.370  1.00  0.00           C
ATOM   2383  O   ILE A 736      57.340  54.010  54.410  1.00  0.00           O
ATOM   2384  N   TYR A 737      56.240  55.640  53.340  1.00  0.00           N
ATOM   2385  HN  TYR A 737      55.710  55.970  52.550  1.00  0.00           H
ATOM   2386  CA  TYR A 737      56.210  56.530  54.460  1.00  0.00           C
ATOM   2387  HA  TYR A 737      57.220  56.820  54.710  1.00  0.00           H
ATOM   2388  CB  TYR A 737      55.490  57.820  54.090  1.00  0.00           C
ATOM   2389  HB1 TYR A 737      54.410  57.680  53.870  1.00  0.00           H
ATOM   2390  HB2 TYR A 737      56.070  58.170  53.220  1.00  0.00           H
ATOM   2391  CG  TYR A 737      55.670  58.940  55.120  1.00  0.00           C
ATOM   2392  CD1 TYR A 737      54.680  59.950  55.100  1.00  0.00           C
ATOM   2393  HD1 TYR A 737      53.960  59.900  54.300  1.00  0.00           H
ATOM   2394  CE1 TYR A 737      54.510  60.920  56.090  1.00  0.00           C
ATOM   2395  HE1 TYR A 737      53.650  61.580  56.090  1.00  0.00           H
ATOM   2396  CZ  TYR A 737      55.540  60.950  57.120  1.00  0.00           C
ATOM   2397  OH  TYR A 737      55.420  61.730  58.270  1.00  0.00           O
ATOM   2398  HH  TYR A 737      54.540  62.090  58.380  1.00  0.00           H
ATOM   2399  CD2 TYR A 737      56.620  59.020  56.150  1.00  0.00           C
ATOM   2400  HD2 TYR A 737      57.330  58.230  56.270  1.00  0.00           H
ATOM   2401  CE2 TYR A 737      56.490  59.970  57.160  1.00  0.00           C
ATOM   2402  HE2 TYR A 737      57.180  60.100  57.970  1.00  0.00           H
ATOM   2403  C   TYR A 737      55.490  55.840  55.620  1.00  0.00           C
ATOM   2404  O   TYR A 737      56.060  55.910  56.680  1.00  0.00           O
ATOM   2405  N   GLU A 738      54.400  55.120  55.400  1.00  0.00           N
ATOM   2406  HN  GLU A 738      54.010  55.040  54.490  1.00  0.00           H
ATOM   2407  CA  GLU A 738      53.750  54.480  56.520  1.00  0.00           C
ATOM   2408  HA  GLU A 738      53.580  55.140  57.360  1.00  0.00           H
ATOM   2409  CB  GLU A 738      52.460  53.920  56.030  1.00  0.00           C
ATOM   2410  HB1 GLU A 738      52.210  53.070  56.710  1.00  0.00           H
ATOM   2411  HB2 GLU A 738      52.460  53.470  55.020  1.00  0.00           H
ATOM   2412  CG  GLU A 738      51.380  54.950  56.120  1.00  0.00           C
ATOM   2413  HG1 GLU A 738      51.490  55.560  55.200  1.00  0.00           H
ATOM   2414  HG2 GLU A 738      51.720  55.600  56.950  1.00  0.00           H
ATOM   2415  CD  GLU A 738      50.000  54.520  56.440  1.00  0.00           C
ATOM   2416  OE1 GLU A 738      49.620  53.350  56.220  1.00  0.00           O
ATOM   2417  OE2 GLU A 738      49.200  55.320  56.960  1.00  0.00           O
ATOM   2418  C   GLU A 738      54.610  53.350  57.140  1.00  0.00           C
ATOM   2419  O   GLU A 738      54.500  53.050  58.320  1.00  0.00           O
ATOM   2420  N   ALA A 739      55.460  52.710  56.350  1.00  0.00           N
ATOM   2421  HN  ALA A 739      55.570  52.970  55.400  1.00  0.00           H
ATOM   2422  CA  ALA A 739      56.510  51.750  56.820  1.00  0.00           C
ATOM   2423  HA  ALA A 739      55.800  51.090  57.300  1.00  0.00           H
ATOM   2424  CB  ALA A 739      57.180  50.980  55.640  1.00  0.00           C
ATOM   2425  HB1 ALA A 739      57.800  50.140  56.030  1.00  0.00           H
ATOM   2426  HB2 ALA A 739      57.910  51.680  55.180  1.00  0.00           H
ATOM   2427  HB3 ALA A 739      56.440  50.650  54.880  1.00  0.00           H
ATOM   2428  C   ALA A 739      57.480  52.370  57.830  1.00  0.00           C
ATOM   2429  O   ALA A 739      57.640  51.880  58.920  1.00  0.00           O
ATOM   2430  N   LEU A 740      58.220  53.440  57.400  1.00  0.00           N
ATOM   2431  HN  LEU A 740      58.180  53.680  56.430  1.00  0.00           H
ATOM   2432  CA  LEU A 740      59.250  54.000  58.210  1.00  0.00           C
ATOM   2433  HA  LEU A 740      59.800  53.130  58.520  1.00  0.00           H
ATOM   2434  CB  LEU A 740      60.140  54.900  57.350  1.00  0.00           C
ATOM   2435  HB1 LEU A 740      59.460  55.690  56.990  1.00  0.00           H
ATOM   2436  HB2 LEU A 740      60.700  54.350  56.560  1.00  0.00           H
ATOM   2437  CG  LEU A 740      61.200  55.700  58.180  1.00  0.00           C
ATOM   2438  HG  LEU A 740      60.670  56.400  58.870  1.00  0.00           H
ATOM   2439  CD1 LEU A 740      62.190  54.850  59.000  1.00  0.00           C
ATOM   2440 HD11 LEU A 740      62.850  54.280  58.330  1.00  0.00           H
ATOM   2441 HD12 LEU A 740      61.660  54.150  59.680  1.00  0.00           H
ATOM   2442 HD13 LEU A 740      62.830  55.430  59.700  1.00  0.00           H
ATOM   2443  CD2 LEU A 740      62.070  56.600  57.300  1.00  0.00           C
ATOM   2444 HD21 LEU A 740      62.510  57.290  58.070  1.00  0.00           H
ATOM   2445 HD22 LEU A 740      61.550  57.270  56.590  1.00  0.00           H
ATOM   2446 HD23 LEU A 740      62.860  56.090  56.720  1.00  0.00           H
ATOM   2447  C   LEU A 740      58.620  54.640  59.470  1.00  0.00           C
ATOM   2448  O   LEU A 740      59.130  54.480  60.600  1.00  0.00           O
ATOM   2449  N   GLU A 741      57.440  55.300  59.370  1.00  0.00           N
ATOM   2450  HN  GLU A 741      57.080  55.650  58.500  1.00  0.00           H
ATOM   2451  CA  GLU A 741      56.660  55.910  60.430  1.00  0.00           C
ATOM   2452  HA  GLU A 741      57.320  56.480  61.060  1.00  0.00           H
ATOM   2453  CB  GLU A 741      55.440  56.730  59.940  1.00  0.00           C
ATOM   2454  HB1 GLU A 741      55.020  56.270  59.030  1.00  0.00           H
ATOM   2455  HB2 GLU A 741      55.950  57.650  59.570  1.00  0.00           H
ATOM   2456  CG  GLU A 741      54.430  57.130  61.060  1.00  0.00           C
ATOM   2457  HG1 GLU A 741      54.920  57.540  61.970  1.00  0.00           H
ATOM   2458  HG2 GLU A 741      53.820  56.240  61.320  1.00  0.00           H
ATOM   2459  CD  GLU A 741      53.400  58.130  60.470  1.00  0.00           C
ATOM   2460  OE1 GLU A 741      53.780  59.350  60.410  1.00  0.00           O
ATOM   2461  OE2 GLU A 741      52.240  57.750  60.120  1.00  0.00           O
ATOM   2462  C   GLU A 741      56.180  54.880  61.380  1.00  0.00           C
ATOM   2463  O   GLU A 741      56.190  55.130  62.540  1.00  0.00           O
ATOM   2464  N   LYS A 742      55.610  53.750  60.950  1.00  0.00           N
ATOM   2465  HN  LYS A 742      55.430  53.520  60.010  1.00  0.00           H
ATOM   2466  CA  LYS A 742      55.240  52.680  61.870  1.00  0.00           C
ATOM   2467  HA  LYS A 742      54.760  53.190  62.710  1.00  0.00           H
ATOM   2468  CB  LYS A 742      54.210  51.700  61.330  1.00  0.00           C
ATOM   2469  HB1 LYS A 742      53.980  50.990  62.150  1.00  0.00           H
ATOM   2470  HB2 LYS A 742      54.570  50.980  60.550  1.00  0.00           H
ATOM   2471  CG  LYS A 742      52.910  52.340  61.030  1.00  0.00           C
ATOM   2472  HG1 LYS A 742      52.300  51.690  60.360  1.00  0.00           H
ATOM   2473  HG2 LYS A 742      53.080  53.280  60.450  1.00  0.00           H
ATOM   2474  CD  LYS A 742      52.000  52.620  62.270  1.00  0.00           C
ATOM   2475  HD1 LYS A 742      52.600  52.490  63.200  1.00  0.00           H
ATOM   2476  HD2 LYS A 742      51.230  51.830  62.340  1.00  0.00           H
ATOM   2477  CE  LYS A 742      51.500  54.110  62.350  1.00  0.00           C
ATOM   2478  HE1 LYS A 742      51.000  54.300  61.370  1.00  0.00           H
ATOM   2479  HE2 LYS A 742      52.380  54.760  62.510  1.00  0.00           H
ATOM   2480  NZ  LYS A 742      50.640  54.280  63.470  1.00  0.00           N
ATOM   2481  HZ1 LYS A 742      51.120  54.140  64.390  1.00  0.00           H
ATOM   2482  HZ2 LYS A 742      49.830  53.620  63.470  1.00  0.00           H
ATOM   2483  HZ3 LYS A 742      50.290  55.260  63.500  1.00  0.00           H
ATOM   2484  C   LYS A 742      56.460  52.040  62.630  1.00  0.00           C
ATOM   2485  O   LYS A 742      56.390  51.770  63.830  1.00  0.00           O
ATOM   2486  N   LEU A 743      57.640  51.950  62.030  1.00  0.00           N
ATOM   2487  HN  LEU A 743      57.630  51.990  61.040  1.00  0.00           H
ATOM   2488  CA  LEU A 743      58.870  51.520  62.750  1.00  0.00           C
ATOM   2489  HA  LEU A 743      58.640  50.520  63.050  1.00  0.00           H
ATOM   2490  CB  LEU A 743      59.990  51.210  61.710  1.00  0.00           C
ATOM   2491  HB1 LEU A 743      60.240  52.140  61.160  1.00  0.00           H
ATOM   2492  HB2 LEU A 743      59.730  50.440  60.970  1.00  0.00           H
ATOM   2493  CG  LEU A 743      61.350  50.720  62.310  1.00  0.00           C
ATOM   2494  HG  LEU A 743      61.480  51.310  63.250  1.00  0.00           H
ATOM   2495  CD1 LEU A 743      61.320  49.180  62.440  1.00  0.00           C
ATOM   2496 HD11 LEU A 743      62.310  48.750  62.690  1.00  0.00           H
ATOM   2497 HD12 LEU A 743      61.070  48.770  61.440  1.00  0.00           H
ATOM   2498 HD13 LEU A 743      60.520  48.930  63.170  1.00  0.00           H
ATOM   2499  CD2 LEU A 743      62.530  51.180  61.430  1.00  0.00           C
ATOM   2500 HD21 LEU A 743      62.920  52.210  61.520  1.00  0.00           H
ATOM   2501 HD22 LEU A 743      62.340  50.990  60.350  1.00  0.00           H
ATOM   2502 HD23 LEU A 743      63.280  50.480  61.860  1.00  0.00           H
ATOM   2503  C   LEU A 743      59.290  52.460  63.910  1.00  0.00           C
ATOM   2504  O   LEU A 743      59.680  52.030  64.970  1.00  0.00           O
ATOM   2505  N   PHE A 744      59.230  53.760  63.650  1.00  0.00           N
ATOM   2506  HN  PHE A 744      58.880  53.990  62.740  1.00  0.00           H
ATOM   2507  CA  PHE A 744      59.240  54.760  64.710  1.00  0.00           C
ATOM   2508  HA  PHE A 744      60.170  54.620  65.240  1.00  0.00           H
ATOM   2509  CB  PHE A 744      59.290  56.180  64.110  1.00  0.00           C
ATOM   2510  HB1 PHE A 744      58.290  56.510  63.760  1.00  0.00           H
ATOM   2511  HB2 PHE A 744      59.950  56.330  63.230  1.00  0.00           H
ATOM   2512  CG  PHE A 744      59.780  57.230  65.110  1.00  0.00           C
ATOM   2513  CD1 PHE A 744      59.200  58.520  65.030  1.00  0.00           C
ATOM   2514  HD1 PHE A 744      58.470  58.730  64.260  1.00  0.00           H
ATOM   2515  CE1 PHE A 744      59.740  59.490  65.930  1.00  0.00           C
ATOM   2516  HE1 PHE A 744      59.480  60.530  65.970  1.00  0.00           H
ATOM   2517  CZ  PHE A 744      60.740  59.120  66.840  1.00  0.00           C
ATOM   2518  HZ  PHE A 744      61.170  59.820  67.540  1.00  0.00           H
ATOM   2519  CD2 PHE A 744      60.800  56.900  65.990  1.00  0.00           C
ATOM   2520  HD2 PHE A 744      61.390  56.020  65.820  1.00  0.00           H
ATOM   2521  CE2 PHE A 744      61.220  57.780  66.930  1.00  0.00           C
ATOM   2522  HE2 PHE A 744      62.030  57.580  67.610  1.00  0.00           H
ATOM   2523  C   PHE A 744      58.150  54.780  65.820  1.00  0.00           C
ATOM   2524  O   PHE A 744      58.450  54.820  67.040  1.00  0.00           O
ATOM   2525  N   ASP A 745      56.830  54.680  65.340  1.00  0.00           N
ATOM   2526  HN  ASP A 745      56.660  54.470  64.390  1.00  0.00           H
ATOM   2527  CA  ASP A 745      55.640  54.660  66.090  1.00  0.00           C
ATOM   2528  HA  ASP A 745      55.510  55.610  66.600  1.00  0.00           H
ATOM   2529  CB  ASP A 745      54.480  54.390  65.160  1.00  0.00           C
ATOM   2530  HB1 ASP A 745      54.310  53.420  64.620  1.00  0.00           H
ATOM   2531  HB2 ASP A 745      54.460  55.110  64.330  1.00  0.00           H
ATOM   2532  CG  ASP A 745      53.120  54.610  65.820  1.00  0.00           C
ATOM   2533  OD1 ASP A 745      52.960  55.630  66.540  1.00  0.00           O
ATOM   2534  OD2 ASP A 745      52.210  53.800  65.510  1.00  0.00           O
ATOM   2535  C   ASP A 745      55.690  53.520  67.190  1.00  0.00           C
ATOM   2536  O   ASP A 745      55.390  53.650  68.360  1.00  0.00           O
ATOM   2537  N   LEU A 746      56.250  52.310  66.900  1.00  0.00           N
ATOM   2538  HN  LEU A 746      56.360  51.960  65.980  1.00  0.00           H
ATOM   2539  CA  LEU A 746      56.510  51.270  67.890  1.00  0.00           C
ATOM   2540  HA  LEU A 746      55.550  51.040  68.320  1.00  0.00           H
ATOM   2541  CB  LEU A 746      57.050  49.920  67.350  1.00  0.00           C
ATOM   2542  HB1 LEU A 746      57.290  49.220  68.190  1.00  0.00           H
ATOM   2543  HB2 LEU A 746      58.040  50.110  66.900  1.00  0.00           H
ATOM   2544  CG  LEU A 746      56.180  49.250  66.290  1.00  0.00           C
ATOM   2545  HG  LEU A 746      56.060  49.860  65.370  1.00  0.00           H
ATOM   2546  CD1 LEU A 746      56.980  48.030  65.760  1.00  0.00           C
ATOM   2547 HD11 LEU A 746      56.300  47.280  65.280  1.00  0.00           H
ATOM   2548 HD12 LEU A 746      57.450  47.480  66.600  1.00  0.00           H
ATOM   2549 HD13 LEU A 746      57.730  48.530  65.100  1.00  0.00           H
ATOM   2550  CD2 LEU A 746      54.770  48.910  66.800  1.00  0.00           C
ATOM   2551 HD21 LEU A 746      54.830  48.230  67.680  1.00  0.00           H
ATOM   2552 HD22 LEU A 746      54.310  48.280  66.000  1.00  0.00           H
ATOM   2553 HD23 LEU A 746      54.180  49.800  67.110  1.00  0.00           H
ATOM   2554  C   LEU A 746      57.430  51.780  69.000  1.00  0.00           C
ATOM   2555  O   LEU A 746      57.300  51.370  70.140  1.00  0.00           O
ATOM   2556  N   GLY A 747      58.510  52.580  68.700  1.00  0.00           N
ATOM   2557  HN  GLY A 747      58.710  52.790  67.750  1.00  0.00           H
ATOM   2558  CA  GLY A 747      59.270  53.280  69.670  1.00  0.00           C
ATOM   2559  HA1 GLY A 747      59.870  54.050  69.220  1.00  0.00           H
ATOM   2560  HA2 GLY A 747      59.790  52.510  70.210  1.00  0.00           H
ATOM   2561  C   GLY A 747      58.490  54.100  70.670  1.00  0.00           C
ATOM   2562  O   GLY A 747      58.700  54.000  71.860  1.00  0.00           O
ATOM   2563  N   GLU A 748      57.650  54.960  70.140  1.00  0.00           N
ATOM   2564  HN  GLU A 748      57.620  55.180  69.170  1.00  0.00           H
ATOM   2565  CA  GLU A 748      56.710  55.670  70.990  1.00  0.00           C
ATOM   2566  HA  GLU A 748      57.290  56.290  71.640  1.00  0.00           H
ATOM   2567  CB  GLU A 748      55.900  56.710  70.160  1.00  0.00           C
ATOM   2568  HB1 GLU A 748      55.180  57.150  70.900  1.00  0.00           H
ATOM   2569  HB2 GLU A 748      55.150  56.330  69.440  1.00  0.00           H
ATOM   2570  CG  GLU A 748      56.780  57.790  69.480  1.00  0.00           C
ATOM   2571  HG1 GLU A 748      56.940  57.580  68.400  1.00  0.00           H
ATOM   2572  HG2 GLU A 748      57.790  57.740  69.950  1.00  0.00           H
ATOM   2573  CD  GLU A 748      56.110  59.130  69.650  1.00  0.00           C
ATOM   2574  OE1 GLU A 748      55.160  59.510  68.830  1.00  0.00           O
ATOM   2575  OE2 GLU A 748      56.510  59.830  70.570  1.00  0.00           O
ATOM   2576  C   GLU A 748      55.840  54.790  71.840  1.00  0.00           C
ATOM   2577  O   GLU A 748      55.520  55.040  73.020  1.00  0.00           O
ATOM   2578  N   THR A 749      55.370  53.690  71.280  1.00  0.00           N
ATOM   2579  HN  THR A 749      55.650  53.500  70.340  1.00  0.00           H
ATOM   2580  CA  THR A 749      54.450  52.750  71.800  1.00  0.00           C
ATOM   2581  HA  THR A 749      53.520  53.280  71.940  1.00  0.00           H
ATOM   2582  CB  THR A 749      54.090  51.640  70.690  1.00  0.00           C
ATOM   2583  HB  THR A 749      54.880  51.040  70.190  1.00  0.00           H
ATOM   2584  OG1 THR A 749      53.320  52.150  69.580  1.00  0.00           O
ATOM   2585  HG1 THR A 749      53.680  53.020  69.400  1.00  0.00           H
ATOM   2586  CG2 THR A 749      53.240  50.540  71.360  1.00  0.00           C
ATOM   2587 HG21 THR A 749      53.640  49.950  72.210  1.00  0.00           H
ATOM   2588 HG22 THR A 749      52.880  49.820  70.600  1.00  0.00           H
ATOM   2589 HG23 THR A 749      52.290  50.940  71.780  1.00  0.00           H
ATOM   2590  C   THR A 749      54.840  52.170  73.100  1.00  0.00           C
ATOM   2591  O   THR A 749      54.080  51.770  74.010  1.00  0.00           O
ATOM   2592  N   TYR A 750      56.170  51.950  73.200  1.00  0.00           N
ATOM   2593  HN  TYR A 750      56.850  52.340  72.580  1.00  0.00           H
ATOM   2594  CA  TYR A 750      56.770  51.010  74.120  1.00  0.00           C
ATOM   2595  HA  TYR A 750      55.970  50.560  74.690  1.00  0.00           H
ATOM   2596  CB  TYR A 750      57.460  49.830  73.460  1.00  0.00           C
ATOM   2597  HB1 TYR A 750      58.200  49.360  74.160  1.00  0.00           H
ATOM   2598  HB2 TYR A 750      58.010  50.320  72.630  1.00  0.00           H
ATOM   2599  CG  TYR A 750      56.500  48.750  72.880  1.00  0.00           C
ATOM   2600  CD1 TYR A 750      56.580  48.390  71.540  1.00  0.00           C
ATOM   2601  HD1 TYR A 750      57.280  48.920  70.900  1.00  0.00           H
ATOM   2602  CE1 TYR A 750      55.810  47.390  71.010  1.00  0.00           C
ATOM   2603  HE1 TYR A 750      55.860  47.140  69.960  1.00  0.00           H
ATOM   2604  CZ  TYR A 750      54.910  46.790  71.820  1.00  0.00           C
ATOM   2605  OH  TYR A 750      53.950  45.960  71.260  1.00  0.00           O
ATOM   2606  HH  TYR A 750      53.630  45.640  72.100  1.00  0.00           H
ATOM   2607  CD2 TYR A 750      55.600  48.120  73.680  1.00  0.00           C
ATOM   2608  HD2 TYR A 750      55.590  48.270  74.750  1.00  0.00           H
ATOM   2609  CE2 TYR A 750      54.710  47.180  73.150  1.00  0.00           C
ATOM   2610  HE2 TYR A 750      53.930  46.750  73.780  1.00  0.00           H
ATOM   2611  C   TYR A 750      57.640  51.790  75.120  1.00  0.00           C
ATOM   2612  O   TYR A 750      58.270  51.110  75.950  1.00  0.00           O
ATOM   2613  N   ALA A 751      57.700  53.150  75.060  1.00  0.00           N
ATOM   2614  HN  ALA A 751      57.190  53.580  74.310  1.00  0.00           H
ATOM   2615  CA  ALA A 751      58.340  54.010  75.980  1.00  0.00           C
ATOM   2616  HA  ALA A 751      57.900  54.990  75.830  1.00  0.00           H
ATOM   2617  CB  ALA A 751      57.880  53.820  77.460  1.00  0.00           C
ATOM   2618  HB1 ALA A 751      56.810  54.140  77.510  1.00  0.00           H
ATOM   2619  HB2 ALA A 751      58.390  54.530  78.150  1.00  0.00           H
ATOM   2620  HB3 ALA A 751      57.890  52.790  77.890  1.00  0.00           H
ATOM   2621  C   ALA A 751      59.850  54.150  75.900  1.00  0.00           C
ATOM   2622  O   ALA A 751      60.580  53.870  76.840  1.00  0.00           O
ATOM   2623  N   PHE A 752      60.350  54.410  74.710  1.00  0.00           N
ATOM   2624  HN  PHE A 752      59.640  54.470  74.020  1.00  0.00           H
ATOM   2625  CA  PHE A 752      61.750  54.520  74.310  1.00  0.00           C
ATOM   2626  HA  PHE A 752      62.190  55.150  75.080  1.00  0.00           H
ATOM   2627  CB  PHE A 752      61.910  55.310  72.910  1.00  0.00           C
ATOM   2628  HB1 PHE A 752      61.170  56.140  72.820  1.00  0.00           H
ATOM   2629  HB2 PHE A 752      61.700  54.640  72.060  1.00  0.00           H
ATOM   2630  CG  PHE A 752      63.260  55.830  72.630  1.00  0.00           C
ATOM   2631  CD1 PHE A 752      63.570  57.200  72.560  1.00  0.00           C
ATOM   2632  HD1 PHE A 752      62.840  57.950  72.830  1.00  0.00           H
ATOM   2633  CE1 PHE A 752      64.850  57.630  72.190  1.00  0.00           C
ATOM   2634  HE1 PHE A 752      65.220  58.640  72.260  1.00  0.00           H
ATOM   2635  CZ  PHE A 752      65.890  56.720  71.810  1.00  0.00           C
ATOM   2636  HZ  PHE A 752      66.910  57.070  71.730  1.00  0.00           H
ATOM   2637  CD2 PHE A 752      64.250  54.920  72.300  1.00  0.00           C
ATOM   2638  HD2 PHE A 752      64.100  53.860  72.150  1.00  0.00           H
ATOM   2639  CE2 PHE A 752      65.540  55.340  71.860  1.00  0.00           C
ATOM   2640  HE2 PHE A 752      66.230  54.590  71.530  1.00  0.00           H
ATOM   2641  C   PHE A 752      62.620  53.250  74.570  1.00  0.00           C
ATOM   2642  O   PHE A 752      63.590  53.330  75.370  1.00  0.00           O
ATOM   2643  N   PRO A 822      62.420  52.180  73.880  1.00  0.00           N
ATOM   2644  CD  PRO A 822      61.580  51.950  72.690  1.00  0.00           C
ATOM   2645  HD1 PRO A 822      61.960  52.460  71.770  1.00  0.00           H
ATOM   2646  HD2 PRO A 822      60.600  52.420  72.930  1.00  0.00           H
ATOM   2647  CA  PRO A 822      63.070  50.900  74.230  1.00  0.00           C
ATOM   2648  HA  PRO A 822      63.230  50.800  75.290  1.00  0.00           H
ATOM   2649  CB  PRO A 822      62.110  49.860  73.720  1.00  0.00           C
ATOM   2650  HB1 PRO A 822      61.230  49.860  74.400  1.00  0.00           H
ATOM   2651  HB2 PRO A 822      62.660  48.900  73.740  1.00  0.00           H
ATOM   2652  CG  PRO A 822      61.620  50.460  72.400  1.00  0.00           C
ATOM   2653  HG1 PRO A 822      62.430  50.190  71.680  1.00  0.00           H
ATOM   2654  HG2 PRO A 822      60.600  50.110  72.110  1.00  0.00           H
ATOM   2655  C   PRO A 822      64.400  50.800  73.650  1.00  0.00           C
ATOM   2656  O   PRO A 822      64.620  51.160  72.460  1.00  0.00           O
ATOM   2657  N   ASP A 823      65.370  50.280  74.460  1.00  0.00           N
ATOM   2658  HN  ASP A 823      65.300  49.930  75.390  1.00  0.00           H
ATOM   2659  CA  ASP A 823      66.780  50.230  73.990  1.00  0.00           C
ATOM   2660  HA  ASP A 823      66.920  51.210  73.550  1.00  0.00           H
ATOM   2661  CB  ASP A 823      67.760  50.190  75.180  1.00  0.00           C
ATOM   2662  HB1 ASP A 823      68.850  50.210  74.940  1.00  0.00           H
ATOM   2663  HB2 ASP A 823      67.600  49.200  75.660  1.00  0.00           H
ATOM   2664  CG  ASP A 823      67.560  51.300  76.090  1.00  0.00           C
ATOM   2665  OD1 ASP A 823      67.630  52.470  75.610  1.00  0.00           O
ATOM   2666  OD2 ASP A 823      67.150  51.060  77.270  1.00  0.00           O
ATOM   2667  C   ASP A 823      67.110  49.180  72.920  1.00  0.00           C
ATOM   2668  O   ASP A 823      67.840  48.230  73.230  1.00  0.00           O
ATOM   2669  N   VAL A 824      66.520  49.280  71.750  1.00  0.00           N
ATOM   2670  HN  VAL A 824      66.060  50.160  71.680  1.00  0.00           H
ATOM   2671  CA  VAL A 824      66.540  48.380  70.660  1.00  0.00           C
ATOM   2672  HA  VAL A 824      67.580  48.230  70.430  1.00  0.00           H
ATOM   2673  CB  VAL A 824      65.790  47.020  70.840  1.00  0.00           C
ATOM   2674  HB  VAL A 824      66.130  46.720  71.860  1.00  0.00           H
ATOM   2675  CG1 VAL A 824      64.300  47.230  70.890  1.00  0.00           C
ATOM   2676 HG11 VAL A 824      64.010  47.810  71.780  1.00  0.00           H
ATOM   2677 HG12 VAL A 824      63.830  46.220  70.840  1.00  0.00           H
ATOM   2678 HG13 VAL A 824      63.890  47.730  69.980  1.00  0.00           H
ATOM   2679  CG2 VAL A 824      66.210  45.940  69.840  1.00  0.00           C
ATOM   2680 HG21 VAL A 824      65.740  44.990  70.200  1.00  0.00           H
ATOM   2681 HG22 VAL A 824      67.310  45.790  69.730  1.00  0.00           H
ATOM   2682 HG23 VAL A 824      65.750  46.170  68.850  1.00  0.00           H
ATOM   2683  C   VAL A 824      66.020  49.030  69.410  1.00  0.00           C
ATOM   2684  O   VAL A 824      66.150  48.550  68.260  1.00  0.00           O
ATOM   2685  N   LEU A 825      65.520  50.280  69.450  1.00  0.00           N
ATOM   2686  HN  LEU A 825      65.440  50.800  70.310  1.00  0.00           H
ATOM   2687  CA  LEU A 825      64.990  51.030  68.350  1.00  0.00           C
ATOM   2688  HA  LEU A 825      64.240  50.360  67.930  1.00  0.00           H
ATOM   2689  CB  LEU A 825      64.380  52.320  68.860  1.00  0.00           C
ATOM   2690  HB1 LEU A 825      65.200  52.860  69.370  1.00  0.00           H
ATOM   2691  HB2 LEU A 825      63.720  52.180  69.730  1.00  0.00           H
ATOM   2692  CG  LEU A 825      63.610  53.130  67.910  1.00  0.00           C
ATOM   2693  HG  LEU A 825      64.240  53.620  67.140  1.00  0.00           H
ATOM   2694  CD1 LEU A 825      62.530  52.410  67.150  1.00  0.00           C
ATOM   2695 HD11 LEU A 825      61.980  53.180  66.550  1.00  0.00           H
ATOM   2696 HD12 LEU A 825      61.890  51.990  67.960  1.00  0.00           H
ATOM   2697 HD13 LEU A 825      62.880  51.590  66.500  1.00  0.00           H
ATOM   2698  CD2 LEU A 825      62.880  54.370  68.600  1.00  0.00           C
ATOM   2699 HD21 LEU A 825      63.710  55.060  68.890  1.00  0.00           H
ATOM   2700 HD22 LEU A 825      62.280  53.970  69.460  1.00  0.00           H
ATOM   2701 HD23 LEU A 825      62.260  55.000  67.940  1.00  0.00           H
ATOM   2702  C   LEU A 825      66.060  51.230  67.370  1.00  0.00           C
ATOM   2703  O   LEU A 825      65.840  51.030  66.180  1.00  0.00           O
ATOM   2704  N   PHE A 826      67.260  51.690  67.690  1.00  0.00           N
ATOM   2705  HN  PHE A 826      67.540  51.870  68.630  1.00  0.00           H
ATOM   2706  CA  PHE A 826      68.310  51.890  66.670  1.00  0.00           C
ATOM   2707  HA  PHE A 826      67.850  52.400  65.840  1.00  0.00           H
ATOM   2708  CB  PHE A 826      69.400  52.760  67.100  1.00  0.00           C
ATOM   2709  HB1 PHE A 826      70.230  52.980  66.390  1.00  0.00           H
ATOM   2710  HB2 PHE A 826      69.930  52.340  67.980  1.00  0.00           H
ATOM   2711  CG  PHE A 826      68.790  54.060  67.630  1.00  0.00           C
ATOM   2712  CD1 PHE A 826      68.100  54.890  66.800  1.00  0.00           C
ATOM   2713  HD1 PHE A 826      68.060  54.740  65.740  1.00  0.00           H
ATOM   2714  CE1 PHE A 826      67.440  56.050  67.250  1.00  0.00           C
ATOM   2715  HE1 PHE A 826      66.770  56.660  66.650  1.00  0.00           H
ATOM   2716  CZ  PHE A 826      67.480  56.350  68.640  1.00  0.00           C
ATOM   2717  HZ  PHE A 826      66.830  57.080  69.100  1.00  0.00           H
ATOM   2718  CD2 PHE A 826      69.020  54.480  68.960  1.00  0.00           C
ATOM   2719  HD2 PHE A 826      69.540  53.830  69.650  1.00  0.00           H
ATOM   2720  CE2 PHE A 826      68.370  55.610  69.480  1.00  0.00           C
ATOM   2721  HE2 PHE A 826      68.520  55.860  70.520  1.00  0.00           H
ATOM   2722  C   PHE A 826      68.830  50.610  66.010  1.00  0.00           C
ATOM   2723  O   PHE A 826      69.140  50.630  64.870  1.00  0.00           O
ATOM   2724  N   TRP A 827      68.820  49.480  66.710  1.00  0.00           N
ATOM   2725  HN  TRP A 827      68.800  49.500  67.700  1.00  0.00           H
ATOM   2726  CA  TRP A 827      68.790  48.180  66.080  1.00  0.00           C
ATOM   2727  HA  TRP A 827      69.560  48.110  65.320  1.00  0.00           H
ATOM   2728  CB  TRP A 827      68.990  47.010  67.140  1.00  0.00           C
ATOM   2729  HB1 TRP A 827      68.060  47.200  67.720  1.00  0.00           H
ATOM   2730  HB2 TRP A 827      69.900  47.220  67.740  1.00  0.00           H
ATOM   2731  CG  TRP A 827      68.990  45.580  66.630  1.00  0.00           C
ATOM   2732  CD1 TRP A 827      68.070  44.610  66.990  1.00  0.00           C
ATOM   2733  HD1 TRP A 827      67.340  44.740  67.780  1.00  0.00           H
ATOM   2734  NE1 TRP A 827      68.220  43.520  66.230  1.00  0.00           N
ATOM   2735  HE1 TRP A 827      67.950  42.590  66.320  1.00  0.00           H
ATOM   2736  CE2 TRP A 827      69.260  43.660  65.430  1.00  0.00           C
ATOM   2737  CD2 TRP A 827      69.740  45.000  65.540  1.00  0.00           C
ATOM   2738  CE3 TRP A 827      70.660  45.470  64.640  1.00  0.00           C
ATOM   2739  HE3 TRP A 827      70.880  46.520  64.590  1.00  0.00           H
ATOM   2740  CZ3 TRP A 827      71.120  44.670  63.640  1.00  0.00           C
ATOM   2741  HZ3 TRP A 827      71.830  45.030  62.910  1.00  0.00           H
ATOM   2742  CZ2 TRP A 827      69.710  42.830  64.450  1.00  0.00           C
ATOM   2743  HZ2 TRP A 827      69.480  41.770  64.390  1.00  0.00           H
ATOM   2744  CH2 TRP A 827      70.620  43.360  63.510  1.00  0.00           C
ATOM   2745  HH2 TRP A 827      70.820  42.720  62.670  1.00  0.00           H
ATOM   2746  C   TRP A 827      67.700  47.860  65.150  1.00  0.00           C
ATOM   2747  O   TRP A 827      68.010  47.470  64.050  1.00  0.00           O
ATOM   2748  N   CYS A 828      66.390  48.070  65.540  1.00  0.00           N
ATOM   2749  HN  CYS A 828      66.220  48.520  66.420  1.00  0.00           H
ATOM   2750  CA  CYS A 828      65.240  48.000  64.630  1.00  0.00           C
ATOM   2751  HA  CYS A 828      65.250  46.970  64.340  1.00  0.00           H
ATOM   2752  CB  CYS A 828      63.920  48.590  65.220  1.00  0.00           C
ATOM   2753  HB1 CYS A 828      63.090  48.620  64.500  1.00  0.00           H
ATOM   2754  HB2 CYS A 828      64.090  49.640  65.530  1.00  0.00           H
ATOM   2755  SG  CYS A 828      63.410  47.610  66.700  1.00  0.00           S
ATOM   2756  HG1 CYS A 828      64.450  48.000  67.420  1.00  0.00           H
ATOM   2757  C   CYS A 828      65.360  48.830  63.310  1.00  0.00           C
ATOM   2758  O   CYS A 828      64.940  48.340  62.300  1.00  0.00           O
ATOM   2759  N   VAL A 829      65.950  50.090  63.320  1.00  0.00           N
ATOM   2760  HN  VAL A 829      66.360  50.470  64.140  1.00  0.00           H
ATOM   2761  CA  VAL A 829      66.170  50.820  62.010  1.00  0.00           C
ATOM   2762  HA  VAL A 829      65.240  50.840  61.470  1.00  0.00           H
ATOM   2763  CB  VAL A 829      66.450  52.350  62.260  1.00  0.00           C
ATOM   2764  HB  VAL A 829      67.430  52.360  62.790  1.00  0.00           H
ATOM   2765  CG1 VAL A 829      66.570  53.160  60.970  1.00  0.00           C
ATOM   2766 HG11 VAL A 829      66.890  54.180  61.260  1.00  0.00           H
ATOM   2767 HG12 VAL A 829      65.560  53.200  60.500  1.00  0.00           H
ATOM   2768 HG13 VAL A 829      67.320  52.770  60.270  1.00  0.00           H
ATOM   2769  CG2 VAL A 829      65.400  53.010  63.200  1.00  0.00           C
ATOM   2770 HG21 VAL A 829      65.660  52.730  64.240  1.00  0.00           H
ATOM   2771 HG22 VAL A 829      64.380  52.690  62.890  1.00  0.00           H
ATOM   2772 HG23 VAL A 829      65.440  54.120  63.180  1.00  0.00           H
ATOM   2773  C   VAL A 829      67.160  50.130  61.220  1.00  0.00           C
ATOM   2774  O   VAL A 829      67.050  50.130  60.000  1.00  0.00           O
ATOM   2775  N   ILE A 830      68.200  49.400  61.770  1.00  0.00           N
ATOM   2776  HN  ILE A 830      68.310  49.340  62.760  1.00  0.00           H
ATOM   2777  CA  ILE A 830      69.230  48.740  61.040  1.00  0.00           C
ATOM   2778  HA  ILE A 830      69.470  49.330  60.170  1.00  0.00           H
ATOM   2779  CB  ILE A 830      70.440  48.500  61.910  1.00  0.00           C
ATOM   2780  HB  ILE A 830      70.320  47.860  62.820  1.00  0.00           H
ATOM   2781  CG2 ILE A 830      71.530  47.780  60.990  1.00  0.00           C
ATOM   2782 HG21 ILE A 830      72.480  47.760  61.570  1.00  0.00           H
ATOM   2783 HG22 ILE A 830      71.800  48.360  60.080  1.00  0.00           H
ATOM   2784 HG23 ILE A 830      71.320  46.700  60.850  1.00  0.00           H
ATOM   2785  CG1 ILE A 830      70.980  49.880  62.490  1.00  0.00           C
ATOM   2786 HG11 ILE A 830      70.140  50.490  62.860  1.00  0.00           H
ATOM   2787 HG12 ILE A 830      71.640  50.390  61.760  1.00  0.00           H
ATOM   2788  CD  ILE A 830      71.980  49.650  63.660  1.00  0.00           C
ATOM   2789  HD1 ILE A 830      72.330  50.600  64.120  1.00  0.00           H
ATOM   2790  HD2 ILE A 830      72.770  48.960  63.290  1.00  0.00           H
ATOM   2791  HD3 ILE A 830      71.500  49.060  64.470  1.00  0.00           H
ATOM   2792  C   ILE A 830      68.620  47.510  60.430  1.00  0.00           C
ATOM   2793  O   ILE A 830      68.610  47.350  59.240  1.00  0.00           O
ATOM   2794  N   LEU A 831      68.020  46.660  61.270  1.00  0.00           N
ATOM   2795  HN  LEU A 831      68.200  46.760  62.250  1.00  0.00           H
ATOM   2796  CA  LEU A 831      67.210  45.490  60.960  1.00  0.00           C
ATOM   2797  HA  LEU A 831      67.900  44.720  60.640  1.00  0.00           H
ATOM   2798  CB  LEU A 831      66.560  45.000  62.300  1.00  0.00           C
ATOM   2799  HB1 LEU A 831      66.010  45.930  62.590  1.00  0.00           H
ATOM   2800  HB2 LEU A 831      67.370  44.960  63.050  1.00  0.00           H
ATOM   2801  CG  LEU A 831      65.640  43.740  62.320  1.00  0.00           C
ATOM   2802  HG  LEU A 831      64.720  43.930  61.720  1.00  0.00           H
ATOM   2803  CD1 LEU A 831      66.260  42.450  61.900  1.00  0.00           C
ATOM   2804 HD11 LEU A 831      66.470  42.440  60.810  1.00  0.00           H
ATOM   2805 HD12 LEU A 831      65.650  41.630  62.310  1.00  0.00           H
ATOM   2806 HD13 LEU A 831      67.300  42.390  62.300  1.00  0.00           H
ATOM   2807  CD2 LEU A 831      65.100  43.580  63.740  1.00  0.00           C
ATOM   2808 HD21 LEU A 831      64.690  44.530  64.140  1.00  0.00           H
ATOM   2809 HD22 LEU A 831      65.980  43.280  64.340  1.00  0.00           H
ATOM   2810 HD23 LEU A 831      64.310  42.780  63.770  1.00  0.00           H
ATOM   2811  C   LEU A 831      66.070  45.610  59.820  1.00  0.00           C
ATOM   2812  O   LEU A 831      65.910  44.740  58.970  1.00  0.00           O
ATOM   2813  N   PHE A 832      65.310  46.760  59.790  1.00  0.00           N
ATOM   2814  HN  PHE A 832      65.570  47.420  60.490  1.00  0.00           H
ATOM   2815  CA  PHE A 832      64.420  47.240  58.720  1.00  0.00           C
ATOM   2816  HA  PHE A 832      63.770  46.400  58.590  1.00  0.00           H
ATOM   2817  CB  PHE A 832      63.640  48.530  59.170  1.00  0.00           C
ATOM   2818  HB1 PHE A 832      64.390  49.160  59.710  1.00  0.00           H
ATOM   2819  HB2 PHE A 832      62.830  48.300  59.890  1.00  0.00           H
ATOM   2820  CG  PHE A 832      63.130  49.460  58.160  1.00  0.00           C
ATOM   2821  CD1 PHE A 832      61.790  49.250  57.750  1.00  0.00           C
ATOM   2822  HD1 PHE A 832      61.380  48.270  57.940  1.00  0.00           H
ATOM   2823  CE1 PHE A 832      61.040  50.120  56.940  1.00  0.00           C
ATOM   2824  HE1 PHE A 832      60.050  49.930  56.560  1.00  0.00           H
ATOM   2825  CZ  PHE A 832      61.790  51.270  56.480  1.00  0.00           C
ATOM   2826  HZ  PHE A 832      61.310  51.940  55.790  1.00  0.00           H
ATOM   2827  CD2 PHE A 832      63.760  50.650  57.780  1.00  0.00           C
ATOM   2828  HD2 PHE A 832      64.730  50.840  58.210  1.00  0.00           H
ATOM   2829  CE2 PHE A 832      63.150  51.500  56.880  1.00  0.00           C
ATOM   2830  HE2 PHE A 832      63.730  52.390  56.650  1.00  0.00           H
ATOM   2831  C   PHE A 832      65.160  47.460  57.400  1.00  0.00           C
ATOM   2832  O   PHE A 832      64.820  46.860  56.350  1.00  0.00           O
ATOM   2833  N   PHE A 833      66.180  48.310  57.430  1.00  0.00           N
ATOM   2834  HN  PHE A 833      66.410  48.810  58.260  1.00  0.00           H
ATOM   2835  CA  PHE A 833      67.030  48.680  56.310  1.00  0.00           C
ATOM   2836  HA  PHE A 833      66.330  48.990  55.550  1.00  0.00           H
ATOM   2837  CB  PHE A 833      68.000  49.860  56.470  1.00  0.00           C
ATOM   2838  HB1 PHE A 833      68.720  49.940  55.620  1.00  0.00           H
ATOM   2839  HB2 PHE A 833      68.580  49.760  57.420  1.00  0.00           H
ATOM   2840  CG  PHE A 833      67.210  51.190  56.550  1.00  0.00           C
ATOM   2841  CD1 PHE A 833      67.270  52.140  57.590  1.00  0.00           C
ATOM   2842  HD1 PHE A 833      67.740  51.880  58.530  1.00  0.00           H
ATOM   2843  CE1 PHE A 833      66.910  53.460  57.360  1.00  0.00           C
ATOM   2844  HE1 PHE A 833      67.070  54.130  58.200  1.00  0.00           H
ATOM   2845  CZ  PHE A 833      66.340  53.840  56.190  1.00  0.00           C
ATOM   2846  HZ  PHE A 833      65.980  54.840  56.090  1.00  0.00           H
ATOM   2847  CD2 PHE A 833      66.640  51.600  55.300  1.00  0.00           C
ATOM   2848  HD2 PHE A 833      66.620  50.890  54.480  1.00  0.00           H
ATOM   2849  CE2 PHE A 833      66.200  52.930  55.160  1.00  0.00           C
ATOM   2850  HE2 PHE A 833      65.700  53.120  54.220  1.00  0.00           H
ATOM   2851  C   PHE A 833      67.780  47.510  55.800  1.00  0.00           C
ATOM   2852  O   PHE A 833      67.780  47.230  54.590  1.00  0.00           O
ATOM   2853  N   THR A 834      68.400  46.710  56.640  1.00  0.00           N
ATOM   2854  HN  THR A 834      68.290  46.990  57.590  1.00  0.00           H
ATOM   2855  CA  THR A 834      69.180  45.480  56.430  1.00  0.00           C
ATOM   2856  HA  THR A 834      69.910  45.770  55.690  1.00  0.00           H
ATOM   2857  CB  THR A 834      70.030  44.960  57.580  1.00  0.00           C
ATOM   2858  HB  THR A 834      69.260  44.540  58.270  1.00  0.00           H
ATOM   2859  OG1 THR A 834      70.750  45.960  58.280  1.00  0.00           O
ATOM   2860  HG1 THR A 834      70.120  46.630  58.560  1.00  0.00           H
ATOM   2861  CG2 THR A 834      71.000  43.890  57.090  1.00  0.00           C
ATOM   2862 HG21 THR A 834      71.390  43.380  58.000  1.00  0.00           H
ATOM   2863 HG22 THR A 834      71.850  44.440  56.640  1.00  0.00           H
ATOM   2864 HG23 THR A 834      70.630  43.230  56.270  1.00  0.00           H
ATOM   2865  C   THR A 834      68.300  44.410  55.820  1.00  0.00           C
ATOM   2866  O   THR A 834      68.720  43.750  54.860  1.00  0.00           O
ATOM   2867  N   THR A 835      67.010  44.230  56.240  1.00  0.00           N
ATOM   2868  HN  THR A 835      66.680  44.600  57.100  1.00  0.00           H
ATOM   2869  CA  THR A 835      66.130  43.400  55.490  1.00  0.00           C
ATOM   2870  HA  THR A 835      66.700  42.480  55.350  1.00  0.00           H
ATOM   2871  CB  THR A 835      64.800  43.360  56.140  1.00  0.00           C
ATOM   2872  HB  THR A 835      64.500  44.440  56.200  1.00  0.00           H
ATOM   2873  OG1 THR A 835      64.860  42.930  57.460  1.00  0.00           O
ATOM   2874  HG1 THR A 835      65.400  43.560  57.940  1.00  0.00           H
ATOM   2875  CG2 THR A 835      63.770  42.490  55.500  1.00  0.00           C
ATOM   2876 HG21 THR A 835      62.880  42.160  56.070  1.00  0.00           H
ATOM   2877 HG22 THR A 835      64.190  41.550  55.110  1.00  0.00           H
ATOM   2878 HG23 THR A 835      63.380  43.110  54.660  1.00  0.00           H
ATOM   2879  C   THR A 835      65.950  43.930  54.010  1.00  0.00           C
ATOM   2880  O   THR A 835      66.120  43.170  53.050  1.00  0.00           O
ATOM   2881  N   PHE A 836      65.700  45.200  53.780  1.00  0.00           N
ATOM   2882  HN  PHE A 836      65.830  45.890  54.490  1.00  0.00           H
ATOM   2883  CA  PHE A 836      65.570  45.710  52.430  1.00  0.00           C
ATOM   2884  HA  PHE A 836      64.890  45.030  51.940  1.00  0.00           H
ATOM   2885  CB  PHE A 836      64.790  47.050  52.510  1.00  0.00           C
ATOM   2886  HB1 PHE A 836      65.250  47.660  53.320  1.00  0.00           H
ATOM   2887  HB2 PHE A 836      63.720  46.810  52.730  1.00  0.00           H
ATOM   2888  CG  PHE A 836      64.900  47.900  51.290  1.00  0.00           C
ATOM   2889  CD1 PHE A 836      64.490  47.500  50.000  1.00  0.00           C
ATOM   2890  HD1 PHE A 836      64.100  46.490  49.830  1.00  0.00           H
ATOM   2891  CE1 PHE A 836      64.520  48.400  48.890  1.00  0.00           C
ATOM   2892  HE1 PHE A 836      64.210  48.020  47.940  1.00  0.00           H
ATOM   2893  CZ  PHE A 836      64.900  49.700  49.120  1.00  0.00           C
ATOM   2894  HZ  PHE A 836      65.060  50.340  48.280  1.00  0.00           H
ATOM   2895  CD2 PHE A 836      65.480  49.200  51.380  1.00  0.00           C
ATOM   2896  HD2 PHE A 836      65.870  49.380  52.370  1.00  0.00           H
ATOM   2897  CE2 PHE A 836      65.380  50.090  50.340  1.00  0.00           C
ATOM   2898  HE2 PHE A 836      65.850  51.070  50.410  1.00  0.00           H
ATOM   2899  C   PHE A 836      66.820  45.640  51.540  1.00  0.00           C
ATOM   2900  O   PHE A 836      66.870  45.190  50.400  1.00  0.00           O
ATOM   2901  N   PHE A 837      67.960  46.020  52.120  1.00  0.00           N
ATOM   2902  HN  PHE A 837      67.900  46.510  52.990  1.00  0.00           H
ATOM   2903  CA  PHE A 837      69.280  45.860  51.540  1.00  0.00           C
ATOM   2904  HA  PHE A 837      69.230  46.430  50.620  1.00  0.00           H
ATOM   2905  CB  PHE A 837      70.340  46.440  52.560  1.00  0.00           C
ATOM   2906  HB1 PHE A 837      70.350  45.830  53.490  1.00  0.00           H
ATOM   2907  HB2 PHE A 837      70.100  47.470  52.860  1.00  0.00           H
ATOM   2908  CG  PHE A 837      71.770  46.560  52.100  1.00  0.00           C
ATOM   2909  CD1 PHE A 837      71.980  47.070  50.800  1.00  0.00           C
ATOM   2910  HD1 PHE A 837      71.060  47.300  50.290  1.00  0.00           H
ATOM   2911  CE1 PHE A 837      73.260  47.200  50.290  1.00  0.00           C
ATOM   2912  HE1 PHE A 837      73.540  47.600  49.330  1.00  0.00           H
ATOM   2913  CZ  PHE A 837      74.340  46.850  51.120  1.00  0.00           C
ATOM   2914  HZ  PHE A 837      75.360  47.000  50.780  1.00  0.00           H
ATOM   2915  CD2 PHE A 837      72.890  46.240  52.910  1.00  0.00           C
ATOM   2916  HD2 PHE A 837      72.740  45.910  53.930  1.00  0.00           H
ATOM   2917  CE2 PHE A 837      74.150  46.510  52.470  1.00  0.00           C
ATOM   2918  HE2 PHE A 837      74.950  46.100  53.080  1.00  0.00           H
ATOM   2919  C   PHE A 837      69.610  44.440  51.110  1.00  0.00           C
ATOM   2920  O   PHE A 837      70.110  44.180  49.980  1.00  0.00           O
ATOM   2921  N   LEU A 838      69.470  43.460  52.080  1.00  0.00           N
ATOM   2922  HN  LEU A 838      69.230  43.730  53.010  1.00  0.00           H
ATOM   2923  CA  LEU A 838      69.780  42.080  51.740  1.00  0.00           C
ATOM   2924  HA  LEU A 838      70.700  42.160  51.180  1.00  0.00           H
ATOM   2925  CB  LEU A 838      69.920  41.140  52.990  1.00  0.00           C
ATOM   2926  HB1 LEU A 838      69.020  41.070  53.640  1.00  0.00           H
ATOM   2927  HB2 LEU A 838      70.660  41.600  53.690  1.00  0.00           H
ATOM   2928  CG  LEU A 838      70.360  39.680  52.630  1.00  0.00           C
ATOM   2929  HG  LEU A 838      69.680  39.280  51.840  1.00  0.00           H
ATOM   2930  CD1 LEU A 838      71.740  39.600  51.920  1.00  0.00           C
ATOM   2931 HD11 LEU A 838      72.000  38.560  51.630  1.00  0.00           H
ATOM   2932 HD12 LEU A 838      72.570  39.940  52.580  1.00  0.00           H
ATOM   2933 HD13 LEU A 838      71.860  40.130  50.960  1.00  0.00           H
ATOM   2934  CD2 LEU A 838      70.240  38.790  53.820  1.00  0.00           C
ATOM   2935 HD21 LEU A 838      70.650  37.760  53.710  1.00  0.00           H
ATOM   2936 HD22 LEU A 838      69.210  38.580  54.180  1.00  0.00           H
ATOM   2937 HD23 LEU A 838      70.820  39.270  54.640  1.00  0.00           H
ATOM   2938  C   LEU A 838      68.820  41.510  50.760  1.00  0.00           C
ATOM   2939  O   LEU A 838      69.200  40.910  49.840  1.00  0.00           O
ATOM   2940  N   SER A 839      67.490  41.900  50.910  1.00  0.00           N
ATOM   2941  HN  SER A 839      67.120  42.430  51.670  1.00  0.00           H
ATOM   2942  CA  SER A 839      66.490  41.430  50.020  1.00  0.00           C
ATOM   2943  HA  SER A 839      66.570  40.360  50.160  1.00  0.00           H
ATOM   2944  CB  SER A 839      65.040  41.890  50.250  1.00  0.00           C
ATOM   2945  HB1 SER A 839      64.340  41.450  49.510  1.00  0.00           H
ATOM   2946  HB2 SER A 839      65.000  42.990  50.130  1.00  0.00           H
ATOM   2947  OG  SER A 839      64.640  41.550  51.560  1.00  0.00           O
ATOM   2948  HG1 SER A 839      65.320  41.850  52.160  1.00  0.00           H
ATOM   2949  C   SER A 839      66.780  41.850  48.600  1.00  0.00           C
ATOM   2950  O   SER A 839      66.660  41.200  47.570  1.00  0.00           O
ATOM   2951  N   SER A 840      67.370  43.060  48.480  1.00  0.00           N
ATOM   2952  HN  SER A 840      67.430  43.680  49.270  1.00  0.00           H
ATOM   2953  CA  SER A 840      67.790  43.610  47.160  1.00  0.00           C
ATOM   2954  HA  SER A 840      66.970  43.450  46.480  1.00  0.00           H
ATOM   2955  CB  SER A 840      67.970  45.140  47.320  1.00  0.00           C
ATOM   2956  HB1 SER A 840      68.470  45.670  46.490  1.00  0.00           H
ATOM   2957  HB2 SER A 840      68.550  45.430  48.230  1.00  0.00           H
ATOM   2958  OG  SER A 840      66.690  45.700  47.560  1.00  0.00           O
ATOM   2959  HG1 SER A 840      66.420  45.540  48.460  1.00  0.00           H
ATOM   2960  C   SER A 840      69.040  42.960  46.510  1.00  0.00           C
ATOM   2961  O   SER A 840      69.210  42.710  45.340  1.00  0.00           O
ATOM   2962  N   PHE A 841      70.010  42.510  47.360  1.00  0.00           N
ATOM   2963  HN  PHE A 841      69.940  42.820  48.320  1.00  0.00           H
ATOM   2964  CA  PHE A 841      71.270  41.890  47.020  1.00  0.00           C
ATOM   2965  HA  PHE A 841      71.680  42.360  46.120  1.00  0.00           H
ATOM   2966  CB  PHE A 841      72.300  42.100  48.080  1.00  0.00           C
ATOM   2967  HB1 PHE A 841      72.040  41.660  49.060  1.00  0.00           H
ATOM   2968  HB2 PHE A 841      72.280  43.200  48.260  1.00  0.00           H
ATOM   2969  CG  PHE A 841      73.650  41.480  47.670  1.00  0.00           C
ATOM   2970  CD1 PHE A 841      74.010  40.220  48.280  1.00  0.00           C
ATOM   2971  HD1 PHE A 841      73.280  39.730  48.930  1.00  0.00           H
ATOM   2972  CE1 PHE A 841      75.240  39.650  47.840  1.00  0.00           C
ATOM   2973  HE1 PHE A 841      75.430  38.640  48.190  1.00  0.00           H
ATOM   2974  CZ  PHE A 841      76.180  40.310  46.970  1.00  0.00           C
ATOM   2975  HZ  PHE A 841      77.110  39.800  46.760  1.00  0.00           H
ATOM   2976  CD2 PHE A 841      74.590  42.160  46.850  1.00  0.00           C
ATOM   2977  HD2 PHE A 841      74.360  43.180  46.600  1.00  0.00           H
ATOM   2978  CE2 PHE A 841      75.830  41.540  46.510  1.00  0.00           C
ATOM   2979  HE2 PHE A 841      76.450  41.980  45.740  1.00  0.00           H
ATOM   2980  C   PHE A 841      71.020  40.450  46.700  1.00  0.00           C
ATOM   2981  O   PHE A 841      71.600  39.880  45.680  1.00  0.00           O
ATOM   2982  N   LEU A 842      70.120  39.830  47.480  1.00  0.00           N
ATOM   2983  HN  LEU A 842      69.750  40.270  48.300  1.00  0.00           H
ATOM   2984  CA  LEU A 842      69.790  38.450  47.210  1.00  0.00           C
ATOM   2985  HA  LEU A 842      70.690  37.850  47.080  1.00  0.00           H
ATOM   2986  CB  LEU A 842      68.960  37.900  48.380  1.00  0.00           C
ATOM   2987  HB1 LEU A 842      68.360  37.030  48.050  1.00  0.00           H
ATOM   2988  HB2 LEU A 842      68.290  38.710  48.730  1.00  0.00           H
ATOM   2989  CG  LEU A 842      69.760  37.340  49.550  1.00  0.00           C
ATOM   2990  HG  LEU A 842      70.460  38.120  49.890  1.00  0.00           H
ATOM   2991  CD1 LEU A 842      68.790  36.820  50.540  1.00  0.00           C
ATOM   2992 HD11 LEU A 842      68.230  37.650  51.040  1.00  0.00           H
ATOM   2993 HD12 LEU A 842      69.340  36.250  51.320  1.00  0.00           H
ATOM   2994 HD13 LEU A 842      67.970  36.130  50.210  1.00  0.00           H
ATOM   2995  CD2 LEU A 842      70.780  36.220  49.100  1.00  0.00           C
ATOM   2996 HD21 LEU A 842      71.550  36.560  48.380  1.00  0.00           H
ATOM   2997 HD22 LEU A 842      70.210  35.370  48.650  1.00  0.00           H
ATOM   2998 HD23 LEU A 842      71.240  35.820  50.030  1.00  0.00           H
ATOM   2999  C   LEU A 842      68.880  38.330  45.950  1.00  0.00           C
ATOM   3000  O   LEU A 842      68.890  37.310  45.260  1.00  0.00           O
ATOM   3001  N   LYS A 843      68.210  39.430  45.560  1.00  0.00           N
ATOM   3002  HN  LYS A 843      68.050  40.160  46.220  1.00  0.00           H
ATOM   3003  CA  LYS A 843      67.340  39.480  44.360  1.00  0.00           C
ATOM   3004  HA  LYS A 843      66.740  38.590  44.240  1.00  0.00           H
ATOM   3005  CB  LYS A 843      66.140  40.520  44.540  1.00  0.00           C
ATOM   3006  HB1 LYS A 843      66.600  41.430  45.000  1.00  0.00           H
ATOM   3007  HB2 LYS A 843      65.410  40.200  45.300  1.00  0.00           H
ATOM   3008  CG  LYS A 843      65.420  41.090  43.340  1.00  0.00           C
ATOM   3009  HG1 LYS A 843      66.070  41.510  42.540  1.00  0.00           H
ATOM   3010  HG2 LYS A 843      64.830  41.970  43.680  1.00  0.00           H
ATOM   3011  CD  LYS A 843      64.380  40.200  42.590  1.00  0.00           C
ATOM   3012  HD1 LYS A 843      63.640  40.020  43.400  1.00  0.00           H
ATOM   3013  HD2 LYS A 843      64.780  39.180  42.350  1.00  0.00           H
ATOM   3014  CE  LYS A 843      63.920  40.890  41.360  1.00  0.00           C
ATOM   3015  HE1 LYS A 843      64.600  40.710  40.490  1.00  0.00           H
ATOM   3016  HE2 LYS A 843      63.840  41.990  41.490  1.00  0.00           H
ATOM   3017  NZ  LYS A 843      62.470  40.470  41.080  1.00  0.00           N
ATOM   3018  HZ1 LYS A 843      62.340  40.950  40.170  1.00  0.00           H
ATOM   3019  HZ2 LYS A 843      61.740  40.760  41.760  1.00  0.00           H
ATOM   3020  HZ3 LYS A 843      62.410  39.460  40.820  1.00  0.00           H
ATOM   3021  C   LYS A 843      68.120  39.640  43.000  1.00  0.00           C
ATOM   3022  O   LYS A 843      67.600  39.540  41.870  1.00  0.00           O
ATOM   3023  N   GLN A 844      69.390  39.910  43.010  1.00  0.00           N
ATOM   3024  HN  GLN A 844      69.890  40.210  43.830  1.00  0.00           H
ATOM   3025  CA  GLN A 844      70.140  40.050  41.810  1.00  0.00           C
ATOM   3026  HA  GLN A 844      69.510  40.110  40.940  1.00  0.00           H
ATOM   3027  CB  GLN A 844      71.090  41.260  41.980  1.00  0.00           C
ATOM   3028  HB1 GLN A 844      71.670  41.380  41.030  1.00  0.00           H
ATOM   3029  HB2 GLN A 844      71.700  41.170  42.910  1.00  0.00           H
ATOM   3030  CG  GLN A 844      70.230  42.580  42.220  1.00  0.00           C
ATOM   3031  HG1 GLN A 844      70.950  43.390  42.390  1.00  0.00           H
ATOM   3032  HG2 GLN A 844      69.600  42.470  43.120  1.00  0.00           H
ATOM   3033  CD  GLN A 844      69.340  42.840  41.030  1.00  0.00           C
ATOM   3034  OE1 GLN A 844      69.810  42.690  39.890  1.00  0.00           O
ATOM   3035  NE2 GLN A 844      68.040  43.140  41.190  1.00  0.00           N
ATOM   3036 HE21 GLN A 844      67.580  43.050  40.310  1.00  0.00           H
ATOM   3037 HE22 GLN A 844      67.650  43.350  42.100  1.00  0.00           H
ATOM   3038  C   GLN A 844      70.930  38.860  41.410  1.00  0.00           C
ATOM   3039  O   GLN A 844      71.810  38.920  40.570  1.00  0.00           O
ATOM   3040  N   PHE A 845      70.620  37.660  42.040  1.00  0.00           N
ATOM   3041  HN  PHE A 845      69.770  37.630  42.550  1.00  0.00           H
ATOM   3042  CA  PHE A 845      71.300  36.380  41.740  1.00  0.00           C
ATOM   3043  HA  PHE A 845      72.360  36.530  41.630  1.00  0.00           H
ATOM   3044  CB  PHE A 845      71.300  35.380  42.890  1.00  0.00           C
ATOM   3045  HB1 PHE A 845      71.270  34.320  42.550  1.00  0.00           H
ATOM   3046  HB2 PHE A 845      70.310  35.600  43.340  1.00  0.00           H
ATOM   3047  CG  PHE A 845      72.490  35.640  43.750  1.00  0.00           C
ATOM   3048  CD1 PHE A 845      73.610  34.840  43.620  1.00  0.00           C
ATOM   3049  HD1 PHE A 845      73.820  34.130  42.840  1.00  0.00           H
ATOM   3050  CE1 PHE A 845      74.650  34.930  44.580  1.00  0.00           C
ATOM   3051  HE1 PHE A 845      75.490  34.280  44.380  1.00  0.00           H
ATOM   3052  CZ  PHE A 845      74.530  35.810  45.650  1.00  0.00           C
ATOM   3053  HZ  PHE A 845      75.340  35.810  46.370  1.00  0.00           H
ATOM   3054  CD2 PHE A 845      72.360  36.460  44.870  1.00  0.00           C
ATOM   3055  HD2 PHE A 845      71.470  37.080  44.940  1.00  0.00           H
ATOM   3056  CE2 PHE A 845      73.410  36.610  45.750  1.00  0.00           C
ATOM   3057  HE2 PHE A 845      73.410  37.410  46.480  1.00  0.00           H
ATOM   3058  C   PHE A 845      70.850  35.760  40.490  1.00  0.00           C
ATOM   3059  O   PHE A 845      71.550  35.110  39.770  1.00  0.00           O
ATOM   3060  N   LYS A 846      69.590  35.980  40.020  1.00  0.00           N
ATOM   3061  HN  LYS A 846      68.840  36.450  40.480  1.00  0.00           H
ATOM   3062  CA  LYS A 846      68.950  35.360  38.810  1.00  0.00           C
ATOM   3063  HA  LYS A 846      68.600  34.360  39.010  1.00  0.00           H
ATOM   3064  CB  LYS A 846      67.690  36.250  38.350  1.00  0.00           C
ATOM   3065  HB1 LYS A 846      68.050  37.270  38.130  1.00  0.00           H
ATOM   3066  HB2 LYS A 846      67.100  36.380  39.280  1.00  0.00           H
ATOM   3067  CG  LYS A 846      66.920  35.810  37.140  1.00  0.00           C
ATOM   3068  HG1 LYS A 846      67.600  35.730  36.260  1.00  0.00           H
ATOM   3069  HG2 LYS A 846      66.130  36.560  36.920  1.00  0.00           H
ATOM   3070  CD  LYS A 846      66.200  34.470  37.410  1.00  0.00           C
ATOM   3071  HD1 LYS A 846      67.020  33.740  37.550  1.00  0.00           H
ATOM   3072  HD2 LYS A 846      65.630  34.250  36.480  1.00  0.00           H
ATOM   3073  CE  LYS A 846      65.280  34.490  38.650  1.00  0.00           C
ATOM   3074  HE1 LYS A 846      64.540  35.320  38.640  1.00  0.00           H
ATOM   3075  HE2 LYS A 846      65.860  34.560  39.590  1.00  0.00           H
ATOM   3076  NZ  LYS A 846      64.320  33.420  38.660  1.00  0.00           N
ATOM   3077  HZ1 LYS A 846      63.690  33.480  39.490  1.00  0.00           H
ATOM   3078  HZ2 LYS A 846      64.700  32.470  38.850  1.00  0.00           H
ATOM   3079  HZ3 LYS A 846      63.840  33.430  37.730  1.00  0.00           H
ATOM   3080  C   LYS A 846      69.910  35.250  37.580  1.00  0.00           C
ATOM   3081  O   LYS A 846      70.250  34.090  37.180  1.00  0.00           O
ATOM   3082  N   THR A 847      70.400  36.390  36.990  1.00  0.00           N
ATOM   3083  HN  THR A 847      70.220  37.280  37.400  1.00  0.00           H
ATOM   3084  CA  THR A 847      71.290  36.380  35.790  1.00  0.00           C
ATOM   3085  HA  THR A 847      71.040  35.500  35.220  1.00  0.00           H
ATOM   3086  CB  THR A 847      71.200  37.520  34.910  1.00  0.00           C
ATOM   3087  HB  THR A 847      71.610  37.270  33.920  1.00  0.00           H
ATOM   3088  OG1 THR A 847      71.830  38.670  35.410  1.00  0.00           O
ATOM   3089  HG1 THR A 847      71.520  38.780  36.300  1.00  0.00           H
ATOM   3090  CG2 THR A 847      69.720  37.810  34.660  1.00  0.00           C
ATOM   3091 HG21 THR A 847      69.750  38.690  33.990  1.00  0.00           H
ATOM   3092 HG22 THR A 847      69.100  38.010  35.570  1.00  0.00           H
ATOM   3093 HG23 THR A 847      69.330  36.930  34.090  1.00  0.00           H
ATOM   3094  C   THR A 847      72.770  36.100  36.060  1.00  0.00           C
ATOM   3095  O   THR A 847      73.520  35.880  35.080  1.00  0.00           O
ATOM   3096  N   LYS A 848      73.200  36.200  37.350  1.00  0.00           N
ATOM   3097  HN  LYS A 848      72.600  36.320  38.130  1.00  0.00           H
ATOM   3098  CA  LYS A 848      74.630  36.140  37.600  1.00  0.00           C
ATOM   3099  HA  LYS A 848      75.030  36.980  37.070  1.00  0.00           H
ATOM   3100  CB  LYS A 848      74.860  36.590  39.100  1.00  0.00           C
ATOM   3101  HB1 LYS A 848      75.920  36.390  39.350  1.00  0.00           H
ATOM   3102  HB2 LYS A 848      74.090  36.100  39.730  1.00  0.00           H
ATOM   3103  CG  LYS A 848      74.820  38.090  39.290  1.00  0.00           C
ATOM   3104  HG1 LYS A 848      73.810  38.480  39.040  1.00  0.00           H
ATOM   3105  HG2 LYS A 848      75.530  38.570  38.570  1.00  0.00           H
ATOM   3106  CD  LYS A 848      75.140  38.570  40.720  1.00  0.00           C
ATOM   3107  HD1 LYS A 848      76.220  38.400  40.920  1.00  0.00           H
ATOM   3108  HD2 LYS A 848      74.490  37.970  41.390  1.00  0.00           H
ATOM   3109  CE  LYS A 848      74.970  40.020  41.070  1.00  0.00           C
ATOM   3110  HE1 LYS A 848      73.870  40.140  41.060  1.00  0.00           H
ATOM   3111  HE2 LYS A 848      75.420  40.720  40.330  1.00  0.00           H
ATOM   3112  NZ  LYS A 848      75.510  40.340  42.400  1.00  0.00           N
ATOM   3113  HZ1 LYS A 848      74.880  39.920  43.110  1.00  0.00           H
ATOM   3114  HZ2 LYS A 848      75.490  41.360  42.610  1.00  0.00           H
ATOM   3115  HZ3 LYS A 848      76.470  39.940  42.350  1.00  0.00           H
ATOM   3116  C   LYS A 848      75.580  34.960  37.220  1.00  0.00           C
ATOM   3117  O   LYS A 848      75.440  33.840  37.650  1.00  0.00           O
ATOM   3118  N   ARG A 849      76.560  35.240  36.280  1.00  0.00           N
ATOM   3119  HN  ARG A 849      76.570  36.180  35.980  1.00  0.00           H
ATOM   3120  CA  ARG A 849      77.470  34.210  35.760  1.00  0.00           C
ATOM   3121  HA  ARG A 849      76.930  33.340  35.430  1.00  0.00           H
ATOM   3122  CB  ARG A 849      78.150  34.620  34.460  1.00  0.00           C
ATOM   3123  HB1 ARG A 849      79.150  34.140  34.300  1.00  0.00           H
ATOM   3124  HB2 ARG A 849      78.380  35.710  34.450  1.00  0.00           H
ATOM   3125  CG  ARG A 849      77.280  34.270  33.220  1.00  0.00           C
ATOM   3126  HG1 ARG A 849      77.430  33.190  33.050  1.00  0.00           H
ATOM   3127  HG2 ARG A 849      77.710  35.020  32.520  1.00  0.00           H
ATOM   3128  CD  ARG A 849      75.790  34.540  33.380  1.00  0.00           C
ATOM   3129  HD1 ARG A 849      75.740  35.590  33.710  1.00  0.00           H
ATOM   3130  HD2 ARG A 849      75.190  33.890  34.050  1.00  0.00           H
ATOM   3131  NE  ARG A 849      75.280  34.500  32.000  1.00  0.00           N
ATOM   3132  HE  ARG A 849      75.760  33.900  31.360  1.00  0.00           H
ATOM   3133  CZ  ARG A 849      74.240  35.160  31.550  1.00  0.00           C
ATOM   3134  NH1 ARG A 849      73.340  35.760  32.310  1.00  0.00           N
ATOM   3135 HH11 ARG A 849      73.550  35.800  33.290  1.00  0.00           H
ATOM   3136 HH12 ARG A 849      72.700  36.340  31.810  1.00  0.00           H
ATOM   3137  NH2 ARG A 849      73.960  35.080  30.280  1.00  0.00           N
ATOM   3138 HH21 ARG A 849      74.690  34.650  29.750  1.00  0.00           H
ATOM   3139 HH22 ARG A 849      72.960  35.030  30.190  1.00  0.00           H
ATOM   3140  C   ARG A 849      78.360  33.590  36.760  1.00  0.00           C
ATOM   3141  O   ARG A 849      78.550  34.070  37.860  1.00  0.00           O
ATOM   3142  N   TYR A 850      78.970  32.350  36.470  1.00  0.00           N
ATOM   3143  HN  TYR A 850      78.630  31.960  35.610  1.00  0.00           H
ATOM   3144  CA  TYR A 850      79.850  31.580  37.360  1.00  0.00           C
ATOM   3145  HA  TYR A 850      80.340  30.830  36.760  1.00  0.00           H
ATOM   3146  CB  TYR A 850      81.060  32.390  37.810  1.00  0.00           C
ATOM   3147  HB1 TYR A 850      80.770  33.250  38.460  1.00  0.00           H
ATOM   3148  HB2 TYR A 850      81.490  32.840  36.900  1.00  0.00           H
ATOM   3149  CG  TYR A 850      82.120  31.620  38.500  1.00  0.00           C
ATOM   3150  CD1 TYR A 850      82.710  30.480  37.860  1.00  0.00           C
ATOM   3151  HD1 TYR A 850      82.330  30.310  36.860  1.00  0.00           H
ATOM   3152  CE1 TYR A 850      83.500  29.590  38.610  1.00  0.00           C
ATOM   3153  HE1 TYR A 850      83.840  28.710  38.090  1.00  0.00           H
ATOM   3154  CZ  TYR A 850      83.930  29.920  39.880  1.00  0.00           C
ATOM   3155  OH  TYR A 850      84.730  29.060  40.620  1.00  0.00           O
ATOM   3156  HH  TYR A 850      85.250  28.540  40.000  1.00  0.00           H
ATOM   3157  CD2 TYR A 850      82.550  31.980  39.770  1.00  0.00           C
ATOM   3158  HD2 TYR A 850      82.230  32.850  40.330  1.00  0.00           H
ATOM   3159  CE2 TYR A 850      83.460  31.140  40.460  1.00  0.00           C
ATOM   3160  HE2 TYR A 850      83.790  31.350  41.470  1.00  0.00           H
ATOM   3161  C   TYR A 850      79.130  30.750  38.430  1.00  0.00           C
ATOM   3162  O   TYR A 850      79.270  29.510  38.530  1.00  0.00           O
ATOM   3163  N   PHE A 851      78.130  31.350  39.090  1.00  0.00           N
ATOM   3164  HN  PHE A 851      78.040  32.350  39.100  1.00  0.00           H
ATOM   3165  CA  PHE A 851      77.060  30.760  39.860  1.00  0.00           C
ATOM   3166  HA  PHE A 851      77.530  30.170  40.630  1.00  0.00           H
ATOM   3167  CB  PHE A 851      76.030  31.810  40.540  1.00  0.00           C
ATOM   3168  HB1 PHE A 851      75.290  31.280  41.160  1.00  0.00           H
ATOM   3169  HB2 PHE A 851      75.540  32.390  39.720  1.00  0.00           H
ATOM   3170  CG  PHE A 851      76.820  32.790  41.350  1.00  0.00           C
ATOM   3171  CD1 PHE A 851      77.540  32.410  42.500  1.00  0.00           C
ATOM   3172  HD1 PHE A 851      77.550  31.380  42.850  1.00  0.00           H
ATOM   3173  CE1 PHE A 851      78.100  33.420  43.320  1.00  0.00           C
ATOM   3174  HE1 PHE A 851      78.640  33.050  44.190  1.00  0.00           H
ATOM   3175  CZ  PHE A 851      78.090  34.840  42.980  1.00  0.00           C
ATOM   3176  HZ  PHE A 851      78.620  35.530  43.610  1.00  0.00           H
ATOM   3177  CD2 PHE A 851      76.600  34.200  41.230  1.00  0.00           C
ATOM   3178  HD2 PHE A 851      76.100  34.500  40.320  1.00  0.00           H
ATOM   3179  CE2 PHE A 851      77.310  35.190  41.920  1.00  0.00           C
ATOM   3180  HE2 PHE A 851      77.150  36.250  41.810  1.00  0.00           H
ATOM   3181  C   PHE A 851      76.140  29.860  39.040  1.00  0.00           C
ATOM   3182  O   PHE A 851      75.500  30.410  38.140  1.00  0.00           O
ATOM   3183  N   PRO A 852      75.930  28.590  39.300  1.00  0.00           N
ATOM   3184  CD  PRO A 852      76.610  27.820  40.380  1.00  0.00           C
ATOM   3185  HD1 PRO A 852      76.060  28.110  41.290  1.00  0.00           H
ATOM   3186  HD2 PRO A 852      77.670  28.170  40.390  1.00  0.00           H
ATOM   3187  CA  PRO A 852      74.890  27.720  38.710  1.00  0.00           C
ATOM   3188  HA  PRO A 852      75.190  27.570  37.680  1.00  0.00           H
ATOM   3189  CB  PRO A 852      74.970  26.370  39.390  1.00  0.00           C
ATOM   3190  HB1 PRO A 852      74.840  25.580  38.620  1.00  0.00           H
ATOM   3191  HB2 PRO A 852      74.290  26.300  40.280  1.00  0.00           H
ATOM   3192  CG  PRO A 852      76.390  26.360  39.880  1.00  0.00           C
ATOM   3193  HG1 PRO A 852      76.460  25.690  40.760  1.00  0.00           H
ATOM   3194  HG2 PRO A 852      77.090  26.040  39.060  1.00  0.00           H
ATOM   3195  C   PRO A 852      73.560  28.370  38.560  1.00  0.00           C
ATOM   3196  O   PRO A 852      73.030  28.910  39.530  1.00  0.00           O
ATOM   3197  N   THR A 853      73.010  28.280  37.350  1.00  0.00           N
ATOM   3198  HN  THR A 853      73.550  27.790  36.680  1.00  0.00           H
ATOM   3199  CA  THR A 853      71.810  28.940  36.890  1.00  0.00           C
ATOM   3200  HA  THR A 853      71.880  30.010  37.040  1.00  0.00           H
ATOM   3201  CB  THR A 853      71.560  28.500  35.440  1.00  0.00           C
ATOM   3202  HB  THR A 853      71.400  27.410  35.370  1.00  0.00           H
ATOM   3203  OG1 THR A 853      72.670  28.900  34.610  1.00  0.00           O
ATOM   3204  HG1 THR A 853      73.390  28.300  34.770  1.00  0.00           H
ATOM   3205  CG2 THR A 853      70.380  29.270  34.920  1.00  0.00           C
ATOM   3206 HG21 THR A 853      70.240  29.020  33.850  1.00  0.00           H
ATOM   3207 HG22 THR A 853      70.540  30.360  34.990  1.00  0.00           H
ATOM   3208 HG23 THR A 853      69.410  29.080  35.440  1.00  0.00           H
ATOM   3209  C   THR A 853      70.510  28.660  37.570  1.00  0.00           C
ATOM   3210  O   THR A 853      69.700  29.580  37.890  1.00  0.00           O
ATOM   3211  N   LYS A 854      70.250  27.410  37.900  1.00  0.00           N
ATOM   3212  HN  LYS A 854      70.890  26.710  37.590  1.00  0.00           H
ATOM   3213  CA  LYS A 854      69.020  26.970  38.610  1.00  0.00           C
ATOM   3214  HA  LYS A 854      68.210  27.520  38.180  1.00  0.00           H
ATOM   3215  CB  LYS A 854      68.820  25.450  38.320  1.00  0.00           C
ATOM   3216  HB1 LYS A 854      67.880  25.180  38.830  1.00  0.00           H
ATOM   3217  HB2 LYS A 854      69.680  24.890  38.730  1.00  0.00           H
ATOM   3218  CG  LYS A 854      68.750  25.110  36.800  1.00  0.00           C
ATOM   3219  HG1 LYS A 854      68.480  24.060  36.630  1.00  0.00           H
ATOM   3220  HG2 LYS A 854      69.780  25.250  36.390  1.00  0.00           H
ATOM   3221  CD  LYS A 854      67.750  25.920  36.050  1.00  0.00           C
ATOM   3222  HD1 LYS A 854      67.830  25.600  34.990  1.00  0.00           H
ATOM   3223  HD2 LYS A 854      67.950  27.020  36.080  1.00  0.00           H
ATOM   3224  CE  LYS A 854      66.250  25.560  36.330  1.00  0.00           C
ATOM   3225  HE1 LYS A 854      66.110  25.650  37.430  1.00  0.00           H
ATOM   3226  HE2 LYS A 854      66.180  24.480  36.120  1.00  0.00           H
ATOM   3227  NZ  LYS A 854      65.330  26.300  35.500  1.00  0.00           N
ATOM   3228  HZ1 LYS A 854      65.470  25.920  34.540  1.00  0.00           H
ATOM   3229  HZ2 LYS A 854      65.500  27.320  35.520  1.00  0.00           H
ATOM   3230  HZ3 LYS A 854      64.350  26.100  35.810  1.00  0.00           H
ATOM   3231  C   LYS A 854      69.100  27.370  40.080  1.00  0.00           C
ATOM   3232  O   LYS A 854      68.180  27.950  40.620  1.00  0.00           O
ATOM   3233  N   VAL A 855      70.240  27.020  40.710  1.00  0.00           N
ATOM   3234  HN  VAL A 855      70.950  26.480  40.260  1.00  0.00           H
ATOM   3235  CA  VAL A 855      70.540  27.420  42.090  1.00  0.00           C
ATOM   3236  HA  VAL A 855      69.780  26.940  42.680  1.00  0.00           H
ATOM   3237  CB  VAL A 855      72.010  26.990  42.370  1.00  0.00           C
ATOM   3238  HB  VAL A 855      72.840  27.300  41.720  1.00  0.00           H
ATOM   3239  CG1 VAL A 855      72.280  27.210  43.870  1.00  0.00           C
ATOM   3240 HG11 VAL A 855      73.180  26.650  44.210  1.00  0.00           H
ATOM   3241 HG12 VAL A 855      71.430  26.840  44.490  1.00  0.00           H
ATOM   3242 HG13 VAL A 855      72.450  28.290  44.040  1.00  0.00           H
ATOM   3243  CG2 VAL A 855      72.100  25.430  42.340  1.00  0.00           C
ATOM   3244 HG21 VAL A 855      73.180  25.150  42.420  1.00  0.00           H
ATOM   3245 HG22 VAL A 855      71.670  24.930  41.440  1.00  0.00           H
ATOM   3246 HG23 VAL A 855      71.530  25.010  43.190  1.00  0.00           H
ATOM   3247  C   VAL A 855      70.580  28.880  42.400  1.00  0.00           C
ATOM   3248  O   VAL A 855      69.800  29.250  43.290  1.00  0.00           O
ATOM   3249  N   ARG A 856      71.180  29.800  41.490  1.00  0.00           N
ATOM   3250  HN  ARG A 856      71.540  29.390  40.660  1.00  0.00           H
ATOM   3251  CA  ARG A 856      71.130  31.220  41.710  1.00  0.00           C
ATOM   3252  HA  ARG A 856      71.330  31.440  42.750  1.00  0.00           H
ATOM   3253  CB  ARG A 856      72.150  31.990  40.830  1.00  0.00           C
ATOM   3254  HB1 ARG A 856      73.160  31.560  41.020  1.00  0.00           H
ATOM   3255  HB2 ARG A 856      72.280  33.060  41.110  1.00  0.00           H
ATOM   3256  CG  ARG A 856      71.790  32.100  39.340  1.00  0.00           C
ATOM   3257  HG1 ARG A 856      70.910  32.780  39.340  1.00  0.00           H
ATOM   3258  HG2 ARG A 856      71.440  31.090  39.060  1.00  0.00           H
ATOM   3259  CD  ARG A 856      72.990  32.550  38.390  1.00  0.00           C
ATOM   3260  HD1 ARG A 856      73.790  31.800  38.580  1.00  0.00           H
ATOM   3261  HD2 ARG A 856      73.280  33.600  38.640  1.00  0.00           H
ATOM   3262  NE  ARG A 856      72.340  32.410  36.990  1.00  0.00           N
ATOM   3263  HE  ARG A 856      71.490  32.930  36.910  1.00  0.00           H
ATOM   3264  CZ  ARG A 856      72.980  32.080  35.860  1.00  0.00           C
ATOM   3265  NH1 ARG A 856      74.180  31.610  35.790  1.00  0.00           N
ATOM   3266 HH11 ARG A 856      74.620  31.270  36.620  1.00  0.00           H
ATOM   3267 HH12 ARG A 856      74.570  31.410  34.890  1.00  0.00           H
ATOM   3268  NH2 ARG A 856      72.400  32.340  34.710  1.00  0.00           N
ATOM   3269 HH21 ARG A 856      72.980  32.080  33.940  1.00  0.00           H
ATOM   3270 HH22 ARG A 856      71.410  32.470  34.780  1.00  0.00           H
ATOM   3271  C   ARG A 856      69.710  31.720  41.390  1.00  0.00           C
ATOM   3272  O   ARG A 856      69.160  32.560  42.120  1.00  0.00           O
ATOM   3273  N   SER A 857      69.080  31.220  40.300  1.00  0.00           N
ATOM   3274  HN  SER A 857      69.530  30.520  39.760  1.00  0.00           H
ATOM   3275  CA  SER A 857      67.690  31.610  39.950  1.00  0.00           C
ATOM   3276  HA  SER A 857      67.670  32.680  39.740  1.00  0.00           H
ATOM   3277  CB  SER A 857      67.210  31.060  38.620  1.00  0.00           C
ATOM   3278  HB1 SER A 857      67.460  29.990  38.460  1.00  0.00           H
ATOM   3279  HB2 SER A 857      67.690  31.550  37.740  1.00  0.00           H
ATOM   3280  OG  SER A 857      65.820  31.210  38.480  1.00  0.00           O
ATOM   3281  HG1 SER A 857      65.560  30.460  37.940  1.00  0.00           H
ATOM   3282  C   SER A 857      66.710  31.310  41.090  1.00  0.00           C
ATOM   3283  O   SER A 857      65.900  32.110  41.540  1.00  0.00           O
ATOM   3284  N   THR A 858      66.850  30.170  41.730  1.00  0.00           N
ATOM   3285  HN  THR A 858      67.400  29.400  41.430  1.00  0.00           H
ATOM   3286  CA  THR A 858      66.020  29.810  42.900  1.00  0.00           C
ATOM   3287  HA  THR A 858      65.000  29.930  42.560  1.00  0.00           H
ATOM   3288  CB  THR A 858      66.190  28.320  43.150  1.00  0.00           C
ATOM   3289  HB  THR A 858      67.210  27.920  43.280  1.00  0.00           H
ATOM   3290  OG1 THR A 858      65.820  27.690  41.980  1.00  0.00           O
ATOM   3291  HG1 THR A 858      66.420  28.050  41.310  1.00  0.00           H
ATOM   3292  CG2 THR A 858      65.290  27.910  44.340  1.00  0.00           C
ATOM   3293 HG21 THR A 858      64.980  26.850  44.410  1.00  0.00           H
ATOM   3294 HG22 THR A 858      64.320  28.460  44.320  1.00  0.00           H
ATOM   3295 HG23 THR A 858      65.770  28.180  45.310  1.00  0.00           H
ATOM   3296  C   THR A 858      66.170  30.690  44.130  1.00  0.00           C
ATOM   3297  O   THR A 858      65.230  31.270  44.620  1.00  0.00           O
ATOM   3298  N   ILE A 859      67.440  31.030  44.480  1.00  0.00           N
ATOM   3299  HN  ILE A 859      68.170  30.530  44.020  1.00  0.00           H
ATOM   3300  CA  ILE A 859      67.800  31.870  45.640  1.00  0.00           C
ATOM   3301  HA  ILE A 859      67.230  31.510  46.490  1.00  0.00           H
ATOM   3302  CB  ILE A 859      69.230  31.770  46.200  1.00  0.00           C
ATOM   3303  HB  ILE A 859      69.260  32.380  47.120  1.00  0.00           H
ATOM   3304  CG2 ILE A 859      69.580  30.270  46.520  1.00  0.00           C
ATOM   3305 HG21 ILE A 859      69.440  29.670  45.600  1.00  0.00           H
ATOM   3306 HG22 ILE A 859      68.830  29.920  47.260  1.00  0.00           H
ATOM   3307 HG23 ILE A 859      70.600  30.170  46.940  1.00  0.00           H
ATOM   3308  CG1 ILE A 859      70.360  32.260  45.190  1.00  0.00           C
ATOM   3309 HG11 ILE A 859      69.880  33.140  44.700  1.00  0.00           H
ATOM   3310 HG12 ILE A 859      70.530  31.410  44.490  1.00  0.00           H
ATOM   3311  CD  ILE A 859      71.720  32.570  45.840  1.00  0.00           C
ATOM   3312  HD1 ILE A 859      72.380  32.770  44.960  1.00  0.00           H
ATOM   3313  HD2 ILE A 859      72.140  31.630  46.230  1.00  0.00           H
ATOM   3314  HD3 ILE A 859      71.720  33.460  46.510  1.00  0.00           H
ATOM   3315  C   ILE A 859      67.380  33.310  45.420  1.00  0.00           C
ATOM   3316  O   ILE A 859      66.880  33.970  46.350  1.00  0.00           O
ATOM   3317  N   SER A 860      67.360  33.700  44.150  1.00  0.00           N
ATOM   3318  HN  SER A 860      67.760  33.080  43.470  1.00  0.00           H
ATOM   3319  CA  SER A 860      66.750  34.930  43.720  1.00  0.00           C
ATOM   3320  HA  SER A 860      67.230  35.630  44.390  1.00  0.00           H
ATOM   3321  CB  SER A 860      67.200  35.280  42.260  1.00  0.00           C
ATOM   3322  HB1 SER A 860      66.710  34.610  41.520  1.00  0.00           H
ATOM   3323  HB2 SER A 860      68.310  35.180  42.210  1.00  0.00           H
ATOM   3324  OG  SER A 860      67.050  36.680  41.880  1.00  0.00           O
ATOM   3325  HG1 SER A 860      66.150  36.900  41.610  1.00  0.00           H
ATOM   3326  C   SER A 860      65.240  35.010  43.810  1.00  0.00           C
ATOM   3327  O   SER A 860      64.640  36.030  44.190  1.00  0.00           O
ATOM   3328  N   ASP A 861      64.490  33.930  43.430  1.00  0.00           N
ATOM   3329  HN  ASP A 861      64.920  33.170  42.930  1.00  0.00           H
ATOM   3330  CA  ASP A 861      63.080  33.750  43.600  1.00  0.00           C
ATOM   3331  HA  ASP A 861      62.500  34.540  43.130  1.00  0.00           H
ATOM   3332  CB  ASP A 861      62.700  32.360  42.980  1.00  0.00           C
ATOM   3333  HB1 ASP A 861      61.600  32.200  42.960  1.00  0.00           H
ATOM   3334  HB2 ASP A 861      63.090  31.420  43.430  1.00  0.00           H
ATOM   3335  CG  ASP A 861      63.010  32.360  41.470  1.00  0.00           C
ATOM   3336  OD1 ASP A 861      63.140  31.290  40.880  1.00  0.00           O
ATOM   3337  OD2 ASP A 861      62.940  33.470  40.890  1.00  0.00           O
ATOM   3338  C   ASP A 861      62.660  33.790  45.100  1.00  0.00           C
ATOM   3339  O   ASP A 861      61.700  34.450  45.520  1.00  0.00           O
ATOM   3340  N   PHE A 862      63.450  33.040  45.960  1.00  0.00           N
ATOM   3341  HN  PHE A 862      64.320  32.630  45.720  1.00  0.00           H
ATOM   3342  CA  PHE A 862      63.070  33.000  47.390  1.00  0.00           C
ATOM   3343  HA  PHE A 862      62.000  32.960  47.500  1.00  0.00           H
ATOM   3344  CB  PHE A 862      63.610  31.730  48.120  1.00  0.00           C
ATOM   3345  HB1 PHE A 862      63.400  31.850  49.210  1.00  0.00           H
ATOM   3346  HB2 PHE A 862      64.680  31.630  47.850  1.00  0.00           H
ATOM   3347  CG  PHE A 862      62.890  30.440  47.640  1.00  0.00           C
ATOM   3348  CD1 PHE A 862      63.550  29.370  47.010  1.00  0.00           C
ATOM   3349  HD1 PHE A 862      64.550  29.460  46.620  1.00  0.00           H
ATOM   3350  CE1 PHE A 862      62.910  28.140  46.990  1.00  0.00           C
ATOM   3351  HE1 PHE A 862      63.510  27.310  46.640  1.00  0.00           H
ATOM   3352  CZ  PHE A 862      61.650  27.950  47.530  1.00  0.00           C
ATOM   3353  HZ  PHE A 862      61.240  26.950  47.400  1.00  0.00           H
ATOM   3354  CD2 PHE A 862      61.640  30.290  48.200  1.00  0.00           C
ATOM   3355  HD2 PHE A 862      61.200  31.080  48.770  1.00  0.00           H
ATOM   3356  CE2 PHE A 862      60.940  29.040  47.990  1.00  0.00           C
ATOM   3357  HE2 PHE A 862      59.940  28.820  48.350  1.00  0.00           H
ATOM   3358  C   PHE A 862      63.660  34.160  48.210  1.00  0.00           C
ATOM   3359  O   PHE A 862      63.480  34.170  49.430  1.00  0.00           O
ATOM   3360  N   ALA A 863      64.260  35.230  47.560  1.00  0.00           N
ATOM   3361  HN  ALA A 863      64.260  35.320  46.570  1.00  0.00           H
ATOM   3362  CA  ALA A 863      64.820  36.390  48.240  1.00  0.00           C
ATOM   3363  HA  ALA A 863      65.750  36.030  48.640  1.00  0.00           H
ATOM   3364  CB  ALA A 863      64.890  37.470  47.200  1.00  0.00           C
ATOM   3365  HB1 ALA A 863      65.250  37.020  46.240  1.00  0.00           H
ATOM   3366  HB2 ALA A 863      65.600  38.310  47.360  1.00  0.00           H
ATOM   3367  HB3 ALA A 863      63.920  37.910  46.930  1.00  0.00           H
ATOM   3368  C   ALA A 863      64.230  37.020  49.480  1.00  0.00           C
ATOM   3369  O   ALA A 863      64.910  37.220  50.550  1.00  0.00           O
ATOM   3370  N   VAL A 864      62.890  37.300  49.460  1.00  0.00           N
ATOM   3371  HN  VAL A 864      62.290  36.940  48.760  1.00  0.00           H
ATOM   3372  CA  VAL A 864      62.390  37.820  50.720  1.00  0.00           C
ATOM   3373  HA  VAL A 864      63.010  38.690  50.880  1.00  0.00           H
ATOM   3374  CB  VAL A 864      61.040  38.560  50.530  1.00  0.00           C
ATOM   3375  HB  VAL A 864      60.360  37.820  50.050  1.00  0.00           H
ATOM   3376  CG1 VAL A 864      60.440  38.950  51.890  1.00  0.00           C
ATOM   3377 HG11 VAL A 864      60.280  38.060  52.540  1.00  0.00           H
ATOM   3378 HG12 VAL A 864      59.380  39.260  51.770  1.00  0.00           H
ATOM   3379 HG13 VAL A 864      61.040  39.650  52.510  1.00  0.00           H
ATOM   3380  CG2 VAL A 864      61.290  39.750  49.530  1.00  0.00           C
ATOM   3381 HG21 VAL A 864      60.440  40.470  49.530  1.00  0.00           H
ATOM   3382 HG22 VAL A 864      61.330  39.310  48.500  1.00  0.00           H
ATOM   3383 HG23 VAL A 864      62.140  40.360  49.880  1.00  0.00           H
ATOM   3384  C   VAL A 864      62.420  36.870  51.880  1.00  0.00           C
ATOM   3385  O   VAL A 864      63.000  37.140  52.940  1.00  0.00           O
ATOM   3386  N   PHE A 865      62.020  35.630  51.670  1.00  0.00           N
ATOM   3387  HN  PHE A 865      61.790  35.420  50.720  1.00  0.00           H
ATOM   3388  CA  PHE A 865      61.820  34.660  52.740  1.00  0.00           C
ATOM   3389  HA  PHE A 865      61.420  35.180  53.590  1.00  0.00           H
ATOM   3390  CB  PHE A 865      60.830  33.560  52.310  1.00  0.00           C
ATOM   3391  HB1 PHE A 865      61.170  33.190  51.320  1.00  0.00           H
ATOM   3392  HB2 PHE A 865      59.780  33.890  52.180  1.00  0.00           H
ATOM   3393  CG  PHE A 865      60.940  32.430  53.240  1.00  0.00           C
ATOM   3394  CD1 PHE A 865      60.390  32.420  54.550  1.00  0.00           C
ATOM   3395  HD1 PHE A 865      59.900  33.330  54.840  1.00  0.00           H
ATOM   3396  CE1 PHE A 865      60.700  31.420  55.530  1.00  0.00           C
ATOM   3397  HE1 PHE A 865      60.370  31.530  56.560  1.00  0.00           H
ATOM   3398  CZ  PHE A 865      61.490  30.370  55.140  1.00  0.00           C
ATOM   3399  HZ  PHE A 865      61.760  29.560  55.790  1.00  0.00           H
ATOM   3400  CD2 PHE A 865      61.730  31.310  52.870  1.00  0.00           C
ATOM   3401  HD2 PHE A 865      62.230  31.230  51.910  1.00  0.00           H
ATOM   3402  CE2 PHE A 865      61.970  30.280  53.790  1.00  0.00           C
ATOM   3403  HE2 PHE A 865      62.540  29.430  53.450  1.00  0.00           H
ATOM   3404  C   PHE A 865      63.210  34.210  53.180  1.00  0.00           C
ATOM   3405  O   PHE A 865      63.450  34.030  54.400  1.00  0.00           O
ATOM   3406  N   LEU A 866      64.130  34.110  52.230  1.00  0.00           N
ATOM   3407  HN  LEU A 866      64.020  34.380  51.280  1.00  0.00           H
ATOM   3408  CA  LEU A 866      65.540  33.920  52.600  1.00  0.00           C
ATOM   3409  HA  LEU A 866      65.660  33.070  53.240  1.00  0.00           H
ATOM   3410  CB  LEU A 866      66.320  33.700  51.280  1.00  0.00           C
ATOM   3411  HB1 LEU A 866      66.390  34.650  50.710  1.00  0.00           H
ATOM   3412  HB2 LEU A 866      65.650  33.070  50.650  1.00  0.00           H
ATOM   3413  CG  LEU A 866      67.740  33.000  51.590  1.00  0.00           C
ATOM   3414  HG  LEU A 866      68.370  33.600  52.280  1.00  0.00           H
ATOM   3415  CD1 LEU A 866      67.460  31.590  52.250  1.00  0.00           C
ATOM   3416 HD11 LEU A 866      68.230  30.820  52.030  1.00  0.00           H
ATOM   3417 HD12 LEU A 866      66.550  31.140  51.820  1.00  0.00           H
ATOM   3418 HD13 LEU A 866      67.360  31.620  53.350  1.00  0.00           H
ATOM   3419  CD2 LEU A 866      68.430  32.730  50.280  1.00  0.00           C
ATOM   3420 HD21 LEU A 866      69.530  32.560  50.370  1.00  0.00           H
ATOM   3421 HD22 LEU A 866      68.380  33.610  49.620  1.00  0.00           H
ATOM   3422 HD23 LEU A 866      68.070  31.840  49.720  1.00  0.00           H
ATOM   3423  C   LEU A 866      66.050  35.110  53.540  1.00  0.00           C
ATOM   3424  O   LEU A 866      66.610  34.890  54.630  1.00  0.00           O
ATOM   3425  N   THR A 867      65.740  36.390  53.190  1.00  0.00           N
ATOM   3426  HN  THR A 867      65.190  36.560  52.370  1.00  0.00           H
ATOM   3427  CA  THR A 867      66.140  37.520  54.000  1.00  0.00           C
ATOM   3428  HA  THR A 867      67.220  37.630  54.150  1.00  0.00           H
ATOM   3429  CB  THR A 867      65.790  38.860  53.370  1.00  0.00           C
ATOM   3430  HB  THR A 867      64.700  38.890  53.240  1.00  0.00           H
ATOM   3431  OG1 THR A 867      66.440  38.950  52.110  1.00  0.00           O
ATOM   3432  HG1 THR A 867      65.870  38.590  51.440  1.00  0.00           H
ATOM   3433  CG2 THR A 867      66.270  40.000  54.220  1.00  0.00           C
ATOM   3434 HG21 THR A 867      67.370  39.990  54.380  1.00  0.00           H
ATOM   3435 HG22 THR A 867      65.800  39.980  55.220  1.00  0.00           H
ATOM   3436 HG23 THR A 867      65.970  40.960  53.740  1.00  0.00           H
ATOM   3437  C   THR A 867      65.540  37.330  55.450  1.00  0.00           C
ATOM   3438  O   THR A 867      66.130  37.660  56.540  1.00  0.00           O
ATOM   3439  N   ILE A 868      64.290  36.830  55.580  1.00  0.00           N
ATOM   3440  HN  ILE A 868      63.770  36.730  54.730  1.00  0.00           H
ATOM   3441  CA  ILE A 868      63.540  36.530  56.800  1.00  0.00           C
ATOM   3442  HA  ILE A 868      63.570  37.400  57.430  1.00  0.00           H
ATOM   3443  CB  ILE A 868      61.990  36.240  56.700  1.00  0.00           C
ATOM   3444  HB  ILE A 868      61.800  35.340  56.080  1.00  0.00           H
ATOM   3445  CG2 ILE A 868      61.380  36.110  58.160  1.00  0.00           C
ATOM   3446 HG21 ILE A 868      61.610  36.950  58.850  1.00  0.00           H
ATOM   3447 HG22 ILE A 868      61.800  35.250  58.720  1.00  0.00           H
ATOM   3448 HG23 ILE A 868      60.280  36.070  58.060  1.00  0.00           H
ATOM   3449  CG1 ILE A 868      61.270  37.500  55.970  1.00  0.00           C
ATOM   3450 HG11 ILE A 868      61.760  37.880  55.050  1.00  0.00           H
ATOM   3451 HG12 ILE A 868      61.060  38.260  56.750  1.00  0.00           H
ATOM   3452  CD  ILE A 868      59.900  37.120  55.360  1.00  0.00           C
ATOM   3453  HD1 ILE A 868      59.330  37.950  54.900  1.00  0.00           H
ATOM   3454  HD2 ILE A 868      59.210  36.630  56.090  1.00  0.00           H
ATOM   3455  HD3 ILE A 868      59.990  36.460  54.460  1.00  0.00           H
ATOM   3456  C   ILE A 868      64.270  35.530  57.660  1.00  0.00           C
ATOM   3457  O   ILE A 868      64.540  35.780  58.840  1.00  0.00           O
ATOM   3458  N   VAL A 869      64.750  34.450  57.060  1.00  0.00           N
ATOM   3459  HN  VAL A 869      64.650  34.290  56.080  1.00  0.00           H
ATOM   3460  CA  VAL A 869      65.480  33.320  57.780  1.00  0.00           C
ATOM   3461  HA  VAL A 869      64.940  32.950  58.640  1.00  0.00           H
ATOM   3462  CB  VAL A 869      65.840  32.170  56.840  1.00  0.00           C
ATOM   3463  HB  VAL A 869      66.470  32.620  56.030  1.00  0.00           H
ATOM   3464  CG1 VAL A 869      66.600  31.030  57.610  1.00  0.00           C
ATOM   3465 HG11 VAL A 869      67.080  30.380  56.850  1.00  0.00           H
ATOM   3466 HG12 VAL A 869      65.880  30.440  58.200  1.00  0.00           H
ATOM   3467 HG13 VAL A 869      67.430  31.350  58.280  1.00  0.00           H
ATOM   3468  CG2 VAL A 869      64.480  31.570  56.430  1.00  0.00           C
ATOM   3469 HG21 VAL A 869      63.950  32.240  55.720  1.00  0.00           H
ATOM   3470 HG22 VAL A 869      63.820  31.490  57.320  1.00  0.00           H
ATOM   3471 HG23 VAL A 869      64.680  30.630  55.880  1.00  0.00           H
ATOM   3472  C   VAL A 869      66.740  33.930  58.320  1.00  0.00           C
ATOM   3473  O   VAL A 869      67.080  33.840  59.510  1.00  0.00           O
ATOM   3474  N   ILE A 870      67.460  34.680  57.470  1.00  0.00           N
ATOM   3475  HN  ILE A 870      67.100  34.910  56.570  1.00  0.00           H
ATOM   3476  CA  ILE A 870      68.700  35.390  57.850  1.00  0.00           C
ATOM   3477  HA  ILE A 870      69.350  34.570  58.130  1.00  0.00           H
ATOM   3478  CB  ILE A 870      69.360  36.070  56.650  1.00  0.00           C
ATOM   3479  HB  ILE A 870      68.670  36.690  56.040  1.00  0.00           H
ATOM   3480  CG2 ILE A 870      70.520  37.090  56.950  1.00  0.00           C
ATOM   3481 HG21 ILE A 870      70.160  37.910  57.600  1.00  0.00           H
ATOM   3482 HG22 ILE A 870      71.090  37.380  56.050  1.00  0.00           H
ATOM   3483 HG23 ILE A 870      71.120  36.470  57.650  1.00  0.00           H
ATOM   3484  CG1 ILE A 870      69.810  34.980  55.590  1.00  0.00           C
ATOM   3485 HG11 ILE A 870      69.990  35.540  54.650  1.00  0.00           H
ATOM   3486 HG12 ILE A 870      68.940  34.320  55.370  1.00  0.00           H
ATOM   3487  CD  ILE A 870      71.100  34.240  56.080  1.00  0.00           C
ATOM   3488  HD1 ILE A 870      72.030  34.830  56.280  1.00  0.00           H
ATOM   3489  HD2 ILE A 870      71.280  33.480  55.290  1.00  0.00           H
ATOM   3490  HD3 ILE A 870      70.940  33.600  56.980  1.00  0.00           H
ATOM   3491  C   ILE A 870      68.540  36.390  58.990  1.00  0.00           C
ATOM   3492  O   ILE A 870      69.210  36.240  60.040  1.00  0.00           O
ATOM   3493  N   MET A 871      67.620  37.350  58.870  1.00  0.00           N
ATOM   3494  HN  MET A 871      67.110  37.340  58.010  1.00  0.00           H
ATOM   3495  CA  MET A 871      67.330  38.440  59.770  1.00  0.00           C
ATOM   3496  HA  MET A 871      68.280  38.900  60.030  1.00  0.00           H
ATOM   3497  CB  MET A 871      66.520  39.570  59.070  1.00  0.00           C
ATOM   3498  HB1 MET A 871      66.120  40.260  59.820  1.00  0.00           H
ATOM   3499  HB2 MET A 871      65.790  38.960  58.500  1.00  0.00           H
ATOM   3500  CG  MET A 871      67.350  40.480  58.070  1.00  0.00           C
ATOM   3501  HG1 MET A 871      66.640  41.060  57.450  1.00  0.00           H
ATOM   3502  HG2 MET A 871      67.920  39.870  57.330  1.00  0.00           H
ATOM   3503  SD  MET A 871      68.560  41.570  58.880  1.00  0.00           S
ATOM   3504  CE  MET A 871      70.080  40.640  58.480  1.00  0.00           C
ATOM   3505  HE1 MET A 871      70.010  40.600  57.380  1.00  0.00           H
ATOM   3506  HE2 MET A 871      70.140  39.600  58.870  1.00  0.00           H
ATOM   3507  HE3 MET A 871      71.020  41.160  58.780  1.00  0.00           H
ATOM   3508  C   MET A 871      66.750  37.940  61.140  1.00  0.00           C
ATOM   3509  O   MET A 871      67.120  38.400  62.190  1.00  0.00           O
ATOM   3510  N   VAL A 872      65.880  36.930  61.140  1.00  0.00           N
ATOM   3511  HN  VAL A 872      65.570  36.590  60.260  1.00  0.00           H
ATOM   3512  CA  VAL A 872      65.530  36.220  62.350  1.00  0.00           C
ATOM   3513  HA  VAL A 872      65.150  36.950  63.040  1.00  0.00           H
ATOM   3514  CB  VAL A 872      64.370  35.180  62.240  1.00  0.00           C
ATOM   3515  HB  VAL A 872      64.590  34.320  61.570  1.00  0.00           H
ATOM   3516  CG1 VAL A 872      64.080  34.690  63.670  1.00  0.00           C
ATOM   3517 HG11 VAL A 872      63.890  35.450  64.450  1.00  0.00           H
ATOM   3518 HG12 VAL A 872      64.860  33.950  63.940  1.00  0.00           H
ATOM   3519 HG13 VAL A 872      63.080  34.220  63.660  1.00  0.00           H
ATOM   3520  CG2 VAL A 872      63.060  35.890  61.740  1.00  0.00           C
ATOM   3521 HG21 VAL A 872      62.830  36.680  62.500  1.00  0.00           H
ATOM   3522 HG22 VAL A 872      62.260  35.130  61.550  1.00  0.00           H
ATOM   3523 HG23 VAL A 872      63.210  36.380  60.750  1.00  0.00           H
ATOM   3524  C   VAL A 872      66.710  35.600  62.890  1.00  0.00           C
ATOM   3525  O   VAL A 872      66.780  35.670  64.110  1.00  0.00           O
ATOM   3526  N   THR A 873      67.600  34.910  62.140  1.00  0.00           N
ATOM   3527  HN  THR A 873      67.360  34.680  61.200  1.00  0.00           H
ATOM   3528  CA  THR A 873      68.900  34.510  62.720  1.00  0.00           C
ATOM   3529  HA  THR A 873      68.760  33.920  63.610  1.00  0.00           H
ATOM   3530  CB  THR A 873      69.730  33.620  61.730  1.00  0.00           C
ATOM   3531  HB  THR A 873      70.020  34.300  60.890  1.00  0.00           H
ATOM   3532  OG1 THR A 873      68.930  32.610  61.110  1.00  0.00           O
ATOM   3533  HG1 THR A 873      68.460  32.980  60.370  1.00  0.00           H
ATOM   3534  CG2 THR A 873      70.950  32.890  62.340  1.00  0.00           C
ATOM   3535 HG21 THR A 873      71.250  31.980  61.790  1.00  0.00           H
ATOM   3536 HG22 THR A 873      70.530  32.500  63.280  1.00  0.00           H
ATOM   3537 HG23 THR A 873      71.770  33.610  62.560  1.00  0.00           H
ATOM   3538  C   THR A 873      69.810  35.560  63.300  1.00  0.00           C
ATOM   3539  O   THR A 873      70.230  35.380  64.420  1.00  0.00           O
ATOM   3540  N   ILE A 874      70.000  36.730  62.600  1.00  0.00           N
ATOM   3541  HN  ILE A 874      69.700  36.920  61.660  1.00  0.00           H
ATOM   3542  CA  ILE A 874      70.850  37.770  63.150  1.00  0.00           C
ATOM   3543  HA  ILE A 874      71.810  37.320  63.360  1.00  0.00           H
ATOM   3544  CB  ILE A 874      71.300  38.830  62.160  1.00  0.00           C
ATOM   3545  HB  ILE A 874      70.440  39.490  61.930  1.00  0.00           H
ATOM   3546  CG2 ILE A 874      72.340  39.760  62.840  1.00  0.00           C
ATOM   3547 HG21 ILE A 874      71.930  40.280  63.740  1.00  0.00           H
ATOM   3548 HG22 ILE A 874      72.490  40.630  62.170  1.00  0.00           H
ATOM   3549 HG23 ILE A 874      73.310  39.280  63.090  1.00  0.00           H
ATOM   3550  CG1 ILE A 874      71.870  38.270  60.800  1.00  0.00           C
ATOM   3551 HG11 ILE A 874      72.080  39.100  60.110  1.00  0.00           H
ATOM   3552 HG12 ILE A 874      71.030  37.660  60.380  1.00  0.00           H
ATOM   3553  CD  ILE A 874      73.130  37.490  60.800  1.00  0.00           C
ATOM   3554  HD1 ILE A 874      73.590  37.370  59.790  1.00  0.00           H
ATOM   3555  HD2 ILE A 874      73.070  36.550  61.390  1.00  0.00           H
ATOM   3556  HD3 ILE A 874      73.930  38.130  61.240  1.00  0.00           H
ATOM   3557  C   ILE A 874      70.340  38.360  64.490  1.00  0.00           C
ATOM   3558  O   ILE A 874      71.050  38.390  65.480  1.00  0.00           O
ATOM   3559  N   ASP A 875      69.020  38.660  64.600  1.00  0.00           N
ATOM   3560  HN  ASP A 875      68.360  38.490  63.880  1.00  0.00           H
ATOM   3561  CA  ASP A 875      68.330  39.160  65.800  1.00  0.00           C
ATOM   3562  HA  ASP A 875      68.750  40.080  66.180  1.00  0.00           H
ATOM   3563  CB  ASP A 875      66.910  39.600  65.300  1.00  0.00           C
ATOM   3564  HB1 ASP A 875      66.320  38.830  64.760  1.00  0.00           H
ATOM   3565  HB2 ASP A 875      67.120  40.480  64.640  1.00  0.00           H
ATOM   3566  CG  ASP A 875      66.120  40.080  66.430  1.00  0.00           C
ATOM   3567  OD1 ASP A 875      66.610  40.890  67.210  1.00  0.00           O
ATOM   3568  OD2 ASP A 875      64.900  39.730  66.570  1.00  0.00           O
ATOM   3569  C   ASP A 875      68.360  38.110  66.920  1.00  0.00           C
ATOM   3570  O   ASP A 875      68.720  38.400  68.070  1.00  0.00           O
ATOM   3571  N   TYR A 876      68.070  36.780  66.600  1.00  0.00           N
ATOM   3572  HN  TYR A 876      67.960  36.540  65.640  1.00  0.00           H
ATOM   3573  CA  TYR A 876      68.200  35.660  67.510  1.00  0.00           C
ATOM   3574  HA  TYR A 876      67.500  35.870  68.310  1.00  0.00           H
ATOM   3575  CB  TYR A 876      67.720  34.280  66.800  1.00  0.00           C
ATOM   3576  HB1 TYR A 876      68.270  33.910  65.910  1.00  0.00           H
ATOM   3577  HB2 TYR A 876      66.690  34.410  66.380  1.00  0.00           H
ATOM   3578  CG  TYR A 876      67.580  33.170  67.850  1.00  0.00           C
ATOM   3579  CD1 TYR A 876      68.320  31.920  67.770  1.00  0.00           C
ATOM   3580  HD1 TYR A 876      69.060  31.840  66.970  1.00  0.00           H
ATOM   3581  CE1 TYR A 876      68.160  30.930  68.680  1.00  0.00           C
ATOM   3582  HE1 TYR A 876      68.770  30.040  68.540  1.00  0.00           H
ATOM   3583  CZ  TYR A 876      67.240  31.070  69.760  1.00  0.00           C
ATOM   3584  OH  TYR A 876      67.010  30.040  70.640  1.00  0.00           O
ATOM   3585  HH  TYR A 876      66.140  30.240  71.000  1.00  0.00           H
ATOM   3586  CD2 TYR A 876      66.660  33.290  68.890  1.00  0.00           C
ATOM   3587  HD2 TYR A 876      65.960  34.110  68.950  1.00  0.00           H
ATOM   3588  CE2 TYR A 876      66.500  32.240  69.850  1.00  0.00           C
ATOM   3589  HE2 TYR A 876      65.780  32.240  70.660  1.00  0.00           H
ATOM   3590  C   TYR A 876      69.500  35.470  68.130  1.00  0.00           C
ATOM   3591  O   TYR A 876      69.670  35.340  69.340  1.00  0.00           O
ATOM   3592  N   LEU A 877      70.580  35.610  67.300  1.00  0.00           N
ATOM   3593  HN  LEU A 877      70.480  35.710  66.320  1.00  0.00           H
ATOM   3594  CA  LEU A 877      71.960  35.530  67.750  1.00  0.00           C
ATOM   3595  HA  LEU A 877      72.050  34.730  68.470  1.00  0.00           H
ATOM   3596  CB  LEU A 877      72.910  35.160  66.540  1.00  0.00           C
ATOM   3597  HB1 LEU A 877      73.930  35.370  66.930  1.00  0.00           H
ATOM   3598  HB2 LEU A 877      72.800  35.860  65.680  1.00  0.00           H
ATOM   3599  CG  LEU A 877      72.850  33.700  66.120  1.00  0.00           C
ATOM   3600  HG  LEU A 877      71.750  33.530  66.000  1.00  0.00           H
ATOM   3601  CD1 LEU A 877      73.620  33.580  64.770  1.00  0.00           C
ATOM   3602 HD11 LEU A 877      73.280  34.360  64.070  1.00  0.00           H
ATOM   3603 HD12 LEU A 877      73.480  32.610  64.250  1.00  0.00           H
ATOM   3604 HD13 LEU A 877      74.680  33.840  64.970  1.00  0.00           H
ATOM   3605  CD2 LEU A 877      73.350  32.700  67.180  1.00  0.00           C
ATOM   3606 HD21 LEU A 877      73.530  31.780  66.590  1.00  0.00           H
ATOM   3607 HD22 LEU A 877      72.590  32.550  67.990  1.00  0.00           H
ATOM   3608 HD23 LEU A 877      74.270  32.990  67.720  1.00  0.00           H
ATOM   3609  C   LEU A 877      72.360  36.760  68.560  1.00  0.00           C
ATOM   3610  O   LEU A 877      72.920  36.690  69.650  1.00  0.00           O
ATOM   3611  N   VAL A 878      71.880  37.960  68.170  1.00  0.00           N
ATOM   3612  HN  VAL A 878      71.230  38.120  67.440  1.00  0.00           H
ATOM   3613  CA  VAL A 878      72.150  39.220  68.820  1.00  0.00           C
ATOM   3614  HA  VAL A 878      73.190  39.320  69.050  1.00  0.00           H
ATOM   3615  CB  VAL A 878      71.600  40.400  67.990  1.00  0.00           C
ATOM   3616  HB  VAL A 878      70.620  40.140  67.560  1.00  0.00           H
ATOM   3617  CG1 VAL A 878      71.440  41.710  68.790  1.00  0.00           C
ATOM   3618 HG11 VAL A 878      70.450  41.820  69.300  1.00  0.00           H
ATOM   3619 HG12 VAL A 878      71.530  42.440  67.960  1.00  0.00           H
ATOM   3620 HG13 VAL A 878      72.280  41.900  69.490  1.00  0.00           H
ATOM   3621  CG2 VAL A 878      72.700  40.680  66.930  1.00  0.00           C
ATOM   3622 HG21 VAL A 878      72.290  41.430  66.220  1.00  0.00           H
ATOM   3623 HG22 VAL A 878      72.980  39.850  66.250  1.00  0.00           H
ATOM   3624 HG23 VAL A 878      73.550  41.070  67.520  1.00  0.00           H
ATOM   3625  C   VAL A 878      71.460  39.240  70.190  1.00  0.00           C
ATOM   3626  O   VAL A 878      72.030  39.690  71.200  1.00  0.00           O
ATOM   3627  N   GLY A 879      70.170  38.850  70.340  1.00  0.00           N
ATOM   3628  HN  GLY A 879      69.770  38.600  69.460  1.00  0.00           H
ATOM   3629  CA  GLY A 879      69.490  38.630  71.570  1.00  0.00           C
ATOM   3630  HA1 GLY A 879      70.030  37.970  72.230  1.00  0.00           H
ATOM   3631  HA2 GLY A 879      68.500  38.210  71.420  1.00  0.00           H
ATOM   3632  C   GLY A 879      69.160  39.940  72.230  1.00  0.00           C
ATOM   3633  O   GLY A 879      69.510  40.210  73.370  1.00  0.00           O
ATOM   3634  N   VAL A 880      68.610  40.860  71.390  1.00  0.00           N
ATOM   3635  HN  VAL A 880      68.340  40.760  70.430  1.00  0.00           H
ATOM   3636  CA  VAL A 880      68.190  42.150  71.890  1.00  0.00           C
ATOM   3637  HA  VAL A 880      68.250  42.070  72.960  1.00  0.00           H
ATOM   3638  CB  VAL A 880      69.070  43.350  71.460  1.00  0.00           C
ATOM   3639  HB  VAL A 880      69.010  43.380  70.360  1.00  0.00           H
ATOM   3640  CG1 VAL A 880      68.610  44.710  72.160  1.00  0.00           C
ATOM   3641 HG11 VAL A 880      67.520  44.730  71.960  1.00  0.00           H
ATOM   3642 HG12 VAL A 880      69.160  45.550  71.700  1.00  0.00           H
ATOM   3643 HG13 VAL A 880      68.840  44.650  73.250  1.00  0.00           H
ATOM   3644  CG2 VAL A 880      70.550  43.080  71.880  1.00  0.00           C
ATOM   3645 HG21 VAL A 880      71.000  42.170  71.420  1.00  0.00           H
ATOM   3646 HG22 VAL A 880      70.600  43.030  72.990  1.00  0.00           H
ATOM   3647 HG23 VAL A 880      71.260  43.840  71.500  1.00  0.00           H
ATOM   3648  C   VAL A 880      66.720  42.210  71.380  1.00  0.00           C
ATOM   3649  O   VAL A 880      66.400  41.920  70.260  1.00  0.00           O
ATOM   3650  N   PRO A 881      65.700  42.450  72.210  1.00  0.00           N
ATOM   3651  CD  PRO A 881      65.870  42.650  73.680  1.00  0.00           C
ATOM   3652  HD1 PRO A 881      66.420  43.560  73.990  1.00  0.00           H
ATOM   3653  HD2 PRO A 881      66.420  41.750  74.010  1.00  0.00           H
ATOM   3654  CA  PRO A 881      64.340  42.030  71.830  1.00  0.00           C
ATOM   3655  HA  PRO A 881      64.290  41.070  71.350  1.00  0.00           H
ATOM   3656  CB  PRO A 881      63.600  41.800  73.140  1.00  0.00           C
ATOM   3657  HB1 PRO A 881      63.660  40.740  73.460  1.00  0.00           H
ATOM   3658  HB2 PRO A 881      62.540  42.110  73.160  1.00  0.00           H
ATOM   3659  CG  PRO A 881      64.420  42.520  74.250  1.00  0.00           C
ATOM   3660  HG1 PRO A 881      63.990  43.540  74.370  1.00  0.00           H
ATOM   3661  HG2 PRO A 881      64.310  41.970  75.200  1.00  0.00           H
ATOM   3662  C   PRO A 881      63.650  42.960  70.880  1.00  0.00           C
ATOM   3663  O   PRO A 881      63.000  43.940  71.370  1.00  0.00           O
ATOM   3664  N   SER A 882      63.770  42.740  69.600  1.00  0.00           N
ATOM   3665  HN  SER A 882      64.440  42.040  69.330  1.00  0.00           H
ATOM   3666  CA  SER A 882      62.850  43.360  68.580  1.00  0.00           C
ATOM   3667  HA  SER A 882      63.100  44.410  68.690  1.00  0.00           H
ATOM   3668  CB  SER A 882      63.370  42.980  67.070  1.00  0.00           C
ATOM   3669  HB1 SER A 882      64.480  42.990  67.140  1.00  0.00           H
ATOM   3670  HB2 SER A 882      62.860  43.660  66.340  1.00  0.00           H
ATOM   3671  OG  SER A 882      63.030  41.640  66.730  1.00  0.00           O
ATOM   3672  HG1 SER A 882      63.770  41.070  66.530  1.00  0.00           H
ATOM   3673  C   SER A 882      61.350  43.150  68.700  1.00  0.00           C
ATOM   3674  O   SER A 882      60.950  42.020  68.940  1.00  0.00           O
ATOM   3675  N   PRO A 883      60.470  44.080  68.710  1.00  0.00           N
ATOM   3676  CD  PRO A 883      60.760  45.560  68.900  1.00  0.00           C
ATOM   3677  HD1 PRO A 883      61.200  45.950  67.950  1.00  0.00           H
ATOM   3678  HD2 PRO A 883      61.490  45.830  69.690  1.00  0.00           H
ATOM   3679  CA  PRO A 883      58.980  43.820  68.590  1.00  0.00           C
ATOM   3680  HA  PRO A 883      58.700  43.510  69.580  1.00  0.00           H
ATOM   3681  CB  PRO A 883      58.400  45.290  68.330  1.00  0.00           C
ATOM   3682  HB1 PRO A 883      57.340  45.410  68.630  1.00  0.00           H
ATOM   3683  HB2 PRO A 883      58.510  45.620  67.280  1.00  0.00           H
ATOM   3684  CG  PRO A 883      59.420  46.180  69.050  1.00  0.00           C
ATOM   3685  HG1 PRO A 883      59.340  47.200  68.620  1.00  0.00           H
ATOM   3686  HG2 PRO A 883      59.180  46.190  70.140  1.00  0.00           H
ATOM   3687  C   PRO A 883      58.610  42.720  67.620  1.00  0.00           C
ATOM   3688  O   PRO A 883      59.110  42.530  66.490  1.00  0.00           O
ATOM   3689  N   LYS A 884      57.580  41.980  68.020  1.00  0.00           N
ATOM   3690  HN  LYS A 884      57.270  41.980  68.970  1.00  0.00           H
ATOM   3691  CA  LYS A 884      57.400  40.750  67.220  1.00  0.00           C
ATOM   3692  HA  LYS A 884      58.080  40.600  66.400  1.00  0.00           H
ATOM   3693  CB  LYS A 884      57.650  39.460  68.160  1.00  0.00           C
ATOM   3694  HB1 LYS A 884      57.390  38.530  67.610  1.00  0.00           H
ATOM   3695  HB2 LYS A 884      57.010  39.540  69.070  1.00  0.00           H
ATOM   3696  CG  LYS A 884      59.130  39.200  68.560  1.00  0.00           C
ATOM   3697  HG1 LYS A 884      59.130  38.270  69.170  1.00  0.00           H
ATOM   3698  HG2 LYS A 884      59.400  40.060  69.230  1.00  0.00           H
ATOM   3699  CD  LYS A 884      60.140  38.900  67.450  1.00  0.00           C
ATOM   3700  HD1 LYS A 884      60.200  39.790  66.790  1.00  0.00           H
ATOM   3701  HD2 LYS A 884      59.740  38.050  66.840  1.00  0.00           H
ATOM   3702  CE  LYS A 884      61.580  38.560  67.860  1.00  0.00           C
ATOM   3703  HE1 LYS A 884      62.210  38.590  66.940  1.00  0.00           H
ATOM   3704  HE2 LYS A 884      61.630  37.580  68.360  1.00  0.00           H
ATOM   3705  NZ  LYS A 884      62.080  39.540  68.800  1.00  0.00           N
ATOM   3706  HZ1 LYS A 884      61.760  40.510  68.550  1.00  0.00           H
ATOM   3707  HZ2 LYS A 884      63.120  39.480  68.920  1.00  0.00           H
ATOM   3708  HZ3 LYS A 884      61.720  39.280  69.740  1.00  0.00           H
ATOM   3709  C   LYS A 884      55.970  40.610  66.700  1.00  0.00           C
ATOM   3710  O   LYS A 884      55.000  41.150  67.230  1.00  0.00           O
ATOM   3711  N   LEU A 885      55.650  40.000  65.520  1.00  0.00           N
ATOM   3712  HN  LEU A 885      56.400  39.600  64.990  1.00  0.00           H
ATOM   3713  CA  LEU A 885      54.280  39.770  65.090  1.00  0.00           C
ATOM   3714  HA  LEU A 885      53.860  40.740  64.840  1.00  0.00           H
ATOM   3715  CB  LEU A 885      54.380  38.800  63.830  1.00  0.00           C
ATOM   3716  HB1 LEU A 885      54.910  37.880  64.140  1.00  0.00           H
ATOM   3717  HB2 LEU A 885      54.980  39.320  63.050  1.00  0.00           H
ATOM   3718  CG  LEU A 885      52.980  38.520  63.100  1.00  0.00           C
ATOM   3719  HG  LEU A 885      52.160  38.190  63.770  1.00  0.00           H
ATOM   3720  CD1 LEU A 885      52.390  39.840  62.640  1.00  0.00           C
ATOM   3721 HD11 LEU A 885      52.050  40.490  63.460  1.00  0.00           H
ATOM   3722 HD12 LEU A 885      51.540  39.680  61.950  1.00  0.00           H
ATOM   3723 HD13 LEU A 885      53.220  40.380  62.130  1.00  0.00           H
ATOM   3724  CD2 LEU A 885      53.210  37.440  62.010  1.00  0.00           C
ATOM   3725 HD21 LEU A 885      53.630  36.530  62.490  1.00  0.00           H
ATOM   3726 HD22 LEU A 885      53.870  37.930  61.260  1.00  0.00           H
ATOM   3727 HD23 LEU A 885      52.270  37.160  61.500  1.00  0.00           H
ATOM   3728  C   LEU A 885      53.400  38.990  66.210  1.00  0.00           C
ATOM   3729  O   LEU A 885      53.680  37.890  66.640  1.00  0.00           O
ATOM   3730  N   HSD A 886      52.190  39.540  66.560  1.00  0.00           N
ATOM   3731  HN  HSD A 886      51.930  40.330  66.010  1.00  0.00           H
ATOM   3732  CA  HSD A 886      51.100  39.060  67.460  1.00  0.00           C
ATOM   3733  HA  HSD A 886      51.670  38.540  68.210  1.00  0.00           H
ATOM   3734  CB  HSD A 886      50.220  40.230  68.050  1.00  0.00           C
ATOM   3735  HB1 HSD A 886      49.360  39.770  68.580  1.00  0.00           H
ATOM   3736  HB2 HSD A 886      49.750  40.860  67.270  1.00  0.00           H
ATOM   3737  ND1 HSD A 886      51.880  41.990  68.900  1.00  0.00           N
ATOM   3738  HD1 HSD A 886      52.240  42.360  68.030  1.00  0.00           H
ATOM   3739  CG  HSD A 886      50.960  41.010  69.110  1.00  0.00           C
ATOM   3740  CE1 HSD A 886      52.190  42.460  70.110  1.00  0.00           C
ATOM   3741  HE1 HSD A 886      52.970  43.200  70.270  1.00  0.00           H
ATOM   3742  NE2 HSD A 886      51.520  41.900  71.120  1.00  0.00           N
ATOM   3743  CD2 HSD A 886      50.760  40.940  70.470  1.00  0.00           C
ATOM   3744  HD2 HSD A 886      50.020  40.310  70.950  1.00  0.00           H
ATOM   3745  C   HSD A 886      50.230  38.080  66.690  1.00  0.00           C
ATOM   3746  O   HSD A 886      49.000  38.320  66.570  1.00  0.00           O
ATOM   3747  N   VAL A 887      50.740  36.980  66.180  1.00  0.00           N
ATOM   3748  HN  VAL A 887      51.740  36.970  66.140  1.00  0.00           H
ATOM   3749  CA  VAL A 887      50.020  35.850  65.700  1.00  0.00           C
ATOM   3750  HA  VAL A 887      49.330  36.240  64.960  1.00  0.00           H
ATOM   3751  CB  VAL A 887      50.960  34.960  64.970  1.00  0.00           C
ATOM   3752  HB  VAL A 887      51.440  35.560  64.170  1.00  0.00           H
ATOM   3753  CG1 VAL A 887      52.060  34.380  65.950  1.00  0.00           C
ATOM   3754 HG11 VAL A 887      52.890  35.110  66.070  1.00  0.00           H
ATOM   3755 HG12 VAL A 887      52.490  33.430  65.580  1.00  0.00           H
ATOM   3756 HG13 VAL A 887      51.610  34.140  66.940  1.00  0.00           H
ATOM   3757  CG2 VAL A 887      50.110  33.780  64.410  1.00  0.00           C
ATOM   3758 HG21 VAL A 887      49.770  33.150  65.250  1.00  0.00           H
ATOM   3759 HG22 VAL A 887      50.690  33.180  63.690  1.00  0.00           H
ATOM   3760 HG23 VAL A 887      49.280  34.300  63.870  1.00  0.00           H
ATOM   3761  C   VAL A 887      49.140  35.200  66.710  1.00  0.00           C
ATOM   3762  O   VAL A 887      49.540  34.980  67.840  1.00  0.00           O
ATOM   3763  N   PRO A 888      47.850  34.910  66.380  1.00  0.00           N
ATOM   3764  CD  PRO A 888      47.100  35.630  65.360  1.00  0.00           C
ATOM   3765  HD1 PRO A 888      47.470  35.380  64.340  1.00  0.00           H
ATOM   3766  HD2 PRO A 888      47.040  36.730  65.530  1.00  0.00           H
ATOM   3767  CA  PRO A 888      46.900  34.180  67.260  1.00  0.00           C
ATOM   3768  HA  PRO A 888      46.460  34.850  67.990  1.00  0.00           H
ATOM   3769  CB  PRO A 888      45.750  33.820  66.330  1.00  0.00           C
ATOM   3770  HB1 PRO A 888      44.840  33.620  66.930  1.00  0.00           H
ATOM   3771  HB2 PRO A 888      46.000  32.980  65.660  1.00  0.00           H
ATOM   3772  CG  PRO A 888      45.700  35.100  65.540  1.00  0.00           C
ATOM   3773  HG1 PRO A 888      45.290  35.170  64.510  1.00  0.00           H
ATOM   3774  HG2 PRO A 888      45.250  35.950  66.090  1.00  0.00           H
ATOM   3775  C   PRO A 888      47.420  32.970  68.140  1.00  0.00           C
ATOM   3776  O   PRO A 888      48.350  32.330  67.680  1.00  0.00           O
ATOM   3777  N   GLU A 889      46.940  32.650  69.320  1.00  0.00           N
ATOM   3778  HN  GLU A 889      46.230  33.210  69.740  1.00  0.00           H
ATOM   3779  CA  GLU A 889      47.410  31.540  70.100  1.00  0.00           C
ATOM   3780  HA  GLU A 889      48.060  30.880  69.540  1.00  0.00           H
ATOM   3781  CB  GLU A 889      48.000  32.230  71.350  1.00  0.00           C
ATOM   3782  HB1 GLU A 889      48.400  31.550  72.150  1.00  0.00           H
ATOM   3783  HB2 GLU A 889      47.270  32.840  71.910  1.00  0.00           H
ATOM   3784  CG  GLU A 889      49.180  33.150  70.980  1.00  0.00           C
ATOM   3785  HG1 GLU A 889      48.800  34.000  70.370  1.00  0.00           H
ATOM   3786  HG2 GLU A 889      49.870  32.560  70.330  1.00  0.00           H
ATOM   3787  CD  GLU A 889      50.060  33.600  72.120  1.00  0.00           C
ATOM   3788  OE1 GLU A 889      51.250  34.030  71.820  1.00  0.00           O
ATOM   3789  OE2 GLU A 889      49.710  33.570  73.330  1.00  0.00           O
ATOM   3790  C   GLU A 889      46.300  30.530  70.460  1.00  0.00           C
ATOM   3791  O   GLU A 889      46.550  29.410  70.940  1.00  0.00           O
ATOM   3792  N   LYS A 890      45.050  31.020  70.400  1.00  0.00           N
ATOM   3793  HN  LYS A 890      44.990  32.000  70.230  1.00  0.00           H
ATOM   3794  CA  LYS A 890      43.960  30.170  70.800  1.00  0.00           C
ATOM   3795  HA  LYS A 890      44.200  29.150  71.030  1.00  0.00           H
ATOM   3796  CB  LYS A 890      43.320  30.700  72.110  1.00  0.00           C
ATOM   3797  HB1 LYS A 890      42.390  30.120  72.240  1.00  0.00           H
ATOM   3798  HB2 LYS A 890      43.150  31.800  72.060  1.00  0.00           H
ATOM   3799  CG  LYS A 890      44.110  30.400  73.370  1.00  0.00           C
ATOM   3800  HG1 LYS A 890      45.060  30.950  73.210  1.00  0.00           H
ATOM   3801  HG2 LYS A 890      44.270  29.300  73.390  1.00  0.00           H
ATOM   3802  CD  LYS A 890      43.530  31.070  74.670  1.00  0.00           C
ATOM   3803  HD1 LYS A 890      43.360  32.160  74.600  1.00  0.00           H
ATOM   3804  HD2 LYS A 890      44.210  30.960  75.540  1.00  0.00           H
ATOM   3805  CE  LYS A 890      42.160  30.550  75.010  1.00  0.00           C
ATOM   3806  HE1 LYS A 890      42.240  29.440  75.010  1.00  0.00           H
ATOM   3807  HE2 LYS A 890      41.420  30.910  74.270  1.00  0.00           H
ATOM   3808  NZ  LYS A 890      41.890  30.870  76.460  1.00  0.00           N
ATOM   3809  HZ1 LYS A 890      42.000  31.910  76.530  1.00  0.00           H
ATOM   3810  HZ2 LYS A 890      42.380  30.330  77.210  1.00  0.00           H
ATOM   3811  HZ3 LYS A 890      40.920  30.550  76.660  1.00  0.00           H
ATOM   3812  C   LYS A 890      42.930  30.160  69.660  1.00  0.00           C
ATOM   3813  O   LYS A 890      42.970  31.020  68.830  1.00  0.00           O
ATOM   3814  N   PHE A 891      42.060  29.200  69.620  1.00  0.00           N
ATOM   3815  HN  PHE A 891      42.080  28.530  70.370  1.00  0.00           H
ATOM   3816  CA  PHE A 891      41.140  28.900  68.480  1.00  0.00           C
ATOM   3817  HA  PHE A 891      41.670  29.210  67.600  1.00  0.00           H
ATOM   3818  CB  PHE A 891      40.610  27.510  68.500  1.00  0.00           C
ATOM   3819  HB1 PHE A 891      39.980  27.430  67.580  1.00  0.00           H
ATOM   3820  HB2 PHE A 891      39.890  27.310  69.330  1.00  0.00           H
ATOM   3821  CG  PHE A 891      41.730  26.540  68.440  1.00  0.00           C
ATOM   3822  CD1 PHE A 891      42.660  26.520  67.350  1.00  0.00           C
ATOM   3823  HD1 PHE A 891      42.550  27.200  66.530  1.00  0.00           H
ATOM   3824  CE1 PHE A 891      43.720  25.580  67.320  1.00  0.00           C
ATOM   3825  HE1 PHE A 891      44.480  25.580  66.570  1.00  0.00           H
ATOM   3826  CZ  PHE A 891      43.750  24.640  68.300  1.00  0.00           C
ATOM   3827  HZ  PHE A 891      44.470  23.840  68.340  1.00  0.00           H
ATOM   3828  CD2 PHE A 891      41.920  25.610  69.470  1.00  0.00           C
ATOM   3829  HD2 PHE A 891      41.250  25.670  70.310  1.00  0.00           H
ATOM   3830  CE2 PHE A 891      42.850  24.640  69.410  1.00  0.00           C
ATOM   3831  HE2 PHE A 891      42.870  23.900  70.180  1.00  0.00           H
ATOM   3832  C   PHE A 891      39.900  29.790  68.520  1.00  0.00           C
ATOM   3833  O   PHE A 891      39.400  30.220  67.440  1.00  0.00           O
ATOM   3834  N   GLU A 892      39.240  29.920  69.650  1.00  0.00           N
ATOM   3835  HN  GLU A 892      39.520  29.530  70.530  1.00  0.00           H
ATOM   3836  CA  GLU A 892      37.940  30.620  69.760  1.00  0.00           C
ATOM   3837  HA  GLU A 892      37.320  30.340  68.920  1.00  0.00           H
ATOM   3838  CB  GLU A 892      37.250  30.090  71.110  1.00  0.00           C
ATOM   3839  HB1 GLU A 892      36.590  30.900  71.500  1.00  0.00           H
ATOM   3840  HB2 GLU A 892      38.070  29.880  71.820  1.00  0.00           H
ATOM   3841  CG  GLU A 892      36.490  28.770  70.880  1.00  0.00           C
ATOM   3842  HG1 GLU A 892      37.240  28.080  70.440  1.00  0.00           H
ATOM   3843  HG2 GLU A 892      35.630  28.890  70.200  1.00  0.00           H
ATOM   3844  CD  GLU A 892      35.890  28.240  72.210  1.00  0.00           C
ATOM   3845  OE1 GLU A 892      36.100  27.100  72.600  1.00  0.00           O
ATOM   3846  OE2 GLU A 892      35.080  29.000  72.780  1.00  0.00           O
ATOM   3847  C   GLU A 892      38.180  32.210  69.740  1.00  0.00           C
ATOM   3848  O   GLU A 892      39.250  32.730  70.150  1.00  0.00           O
ATOM   3849  N   PRO A 893      37.240  33.040  69.230  1.00  0.00           N
ATOM   3850  CD  PRO A 893      36.000  32.530  68.640  1.00  0.00           C
ATOM   3851  HD1 PRO A 893      35.340  31.900  69.270  1.00  0.00           H
ATOM   3852  HD2 PRO A 893      36.210  31.980  67.700  1.00  0.00           H
ATOM   3853  CA  PRO A 893      37.210  34.500  69.640  1.00  0.00           C
ATOM   3854  HA  PRO A 893      37.930  35.020  69.020  1.00  0.00           H
ATOM   3855  CB  PRO A 893      35.770  34.860  69.290  1.00  0.00           C
ATOM   3856  HB1 PRO A 893      35.820  35.880  68.840  1.00  0.00           H
ATOM   3857  HB2 PRO A 893      35.080  34.840  70.170  1.00  0.00           H
ATOM   3858  CG  PRO A 893      35.310  33.850  68.200  1.00  0.00           C
ATOM   3859  HG1 PRO A 893      34.220  33.790  68.040  1.00  0.00           H
ATOM   3860  HG2 PRO A 893      35.800  34.210  67.260  1.00  0.00           H
ATOM   3861  C   PRO A 893      37.370  34.770  71.130  1.00  0.00           C
ATOM   3862  O   PRO A 893      37.010  33.940  71.980  1.00  0.00           O
ATOM   3863  N   THR A 894      38.020  35.860  71.490  1.00  0.00           N
ATOM   3864  HN  THR A 894      38.250  36.530  70.790  1.00  0.00           H
ATOM   3865  CA  THR A 894      38.540  35.860  72.880  1.00  0.00           C
ATOM   3866  HA  THR A 894      38.640  34.860  73.250  1.00  0.00           H
ATOM   3867  CB  THR A 894      40.000  36.210  73.080  1.00  0.00           C
ATOM   3868  HB  THR A 894      40.300  36.340  74.140  1.00  0.00           H
ATOM   3869  OG1 THR A 894      40.340  37.420  72.390  1.00  0.00           O
ATOM   3870  HG1 THR A 894      39.760  38.040  72.840  1.00  0.00           H
ATOM   3871  CG2 THR A 894      40.840  35.140  72.400  1.00  0.00           C
ATOM   3872 HG21 THR A 894      40.630  35.160  71.300  1.00  0.00           H
ATOM   3873 HG22 THR A 894      40.690  34.140  72.850  1.00  0.00           H
ATOM   3874 HG23 THR A 894      41.930  35.280  72.620  1.00  0.00           H
ATOM   3875  C   THR A 894      37.660  36.590  73.860  1.00  0.00           C
ATOM   3876  O   THR A 894      37.870  36.550  75.120  1.00  0.00           O
ATOM   3877  N   HSD A 895      36.600  37.220  73.370  1.00  0.00           N
ATOM   3878  HN  HSD A 895      36.540  37.300  72.380  1.00  0.00           H
ATOM   3879  CA  HSD A 895      35.580  37.890  74.150  1.00  0.00           C
ATOM   3880  HA  HSD A 895      36.140  38.460  74.880  1.00  0.00           H
ATOM   3881  CB  HSD A 895      34.780  38.700  73.130  1.00  0.00           C
ATOM   3882  HB1 HSD A 895      34.420  38.200  72.200  1.00  0.00           H
ATOM   3883  HB2 HSD A 895      35.510  39.460  72.790  1.00  0.00           H
ATOM   3884  ND1 HSD A 895      34.080  40.610  74.580  1.00  0.00           N
ATOM   3885  HD1 HSD A 895      34.940  40.700  75.080  1.00  0.00           H
ATOM   3886  CG  HSD A 895      33.700  39.640  73.680  1.00  0.00           C
ATOM   3887  CE1 HSD A 895      32.970  41.300  74.880  1.00  0.00           C
ATOM   3888  HE1 HSD A 895      33.000  42.220  75.470  1.00  0.00           H
ATOM   3889  NE2 HSD A 895      31.920  40.900  74.240  1.00  0.00           N
ATOM   3890  CD2 HSD A 895      32.400  39.860  73.420  1.00  0.00           C
ATOM   3891  HD2 HSD A 895      31.840  39.300  72.680  1.00  0.00           H
ATOM   3892  C   HSD A 895      34.680  36.910  74.870  1.00  0.00           C
ATOM   3893  O   HSD A 895      34.320  35.900  74.280  1.00  0.00           O
ATOM   3894  N   PRO A 896      34.420  37.050  76.180  1.00  0.00           N
ATOM   3895  CD  PRO A 896      34.980  37.980  77.110  1.00  0.00           C
ATOM   3896  HD1 PRO A 896      34.640  38.980  76.780  1.00  0.00           H
ATOM   3897  HD2 PRO A 896      36.070  37.820  77.050  1.00  0.00           H
ATOM   3898  CA  PRO A 896      33.680  36.040  76.910  1.00  0.00           C
ATOM   3899  HA  PRO A 896      34.130  35.090  76.660  1.00  0.00           H
ATOM   3900  CB  PRO A 896      34.060  36.410  78.380  1.00  0.00           C
ATOM   3901  HB1 PRO A 896      35.030  35.990  78.710  1.00  0.00           H
ATOM   3902  HB2 PRO A 896      33.300  36.050  79.110  1.00  0.00           H
ATOM   3903  CG  PRO A 896      34.260  37.920  78.420  1.00  0.00           C
ATOM   3904  HG1 PRO A 896      33.350  38.540  78.420  1.00  0.00           H
ATOM   3905  HG2 PRO A 896      34.980  38.230  79.210  1.00  0.00           H
ATOM   3906  C   PRO A 896      32.190  36.060  76.650  1.00  0.00           C
ATOM   3907  O   PRO A 896      31.630  34.970  76.740  1.00  0.00           O
ATOM   3908  N   GLU A 897      31.550  37.190  76.290  1.00  0.00           N
ATOM   3909  HN  GLU A 897      32.050  38.040  76.180  1.00  0.00           H
ATOM   3910  CA  GLU A 897      30.090  37.210  76.090  1.00  0.00           C
ATOM   3911  HA  GLU A 897      29.570  36.410  76.600  1.00  0.00           H
ATOM   3912  CB  GLU A 897      29.650  38.570  76.650  1.00  0.00           C
ATOM   3913  HB1 GLU A 897      28.590  38.730  76.360  1.00  0.00           H
ATOM   3914  HB2 GLU A 897      30.210  39.350  76.090  1.00  0.00           H
ATOM   3915  CG  GLU A 897      29.670  38.690  78.240  1.00  0.00           C
ATOM   3916  HG1 GLU A 897      30.670  39.000  78.610  1.00  0.00           H
ATOM   3917  HG2 GLU A 897      29.330  37.700  78.600  1.00  0.00           H
ATOM   3918  CD  GLU A 897      28.650  39.740  78.720  1.00  0.00           C
ATOM   3919  OE1 GLU A 897      27.420  39.520  78.680  1.00  0.00           O
ATOM   3920  OE2 GLU A 897      29.140  40.730  79.280  1.00  0.00           O
ATOM   3921  C   GLU A 897      29.640  37.100  74.600  1.00  0.00           C
ATOM   3922  O   GLU A 897      28.650  37.660  74.160  1.00  0.00           O
ATOM   3923  N   ARG A 898      30.420  36.380  73.790  1.00  0.00           N
ATOM   3924  HN  ARG A 898      31.180  35.860  74.180  1.00  0.00           H
ATOM   3925  CA  ARG A 898      30.380  36.370  72.340  1.00  0.00           C
ATOM   3926  HA  ARG A 898      30.010  37.340  72.050  1.00  0.00           H
ATOM   3927  CB  ARG A 898      31.790  36.310  71.760  1.00  0.00           C
ATOM   3928  HB1 ARG A 898      32.120  35.270  71.860  1.00  0.00           H
ATOM   3929  HB2 ARG A 898      32.530  36.830  72.400  1.00  0.00           H
ATOM   3930  CG  ARG A 898      31.900  36.870  70.300  1.00  0.00           C
ATOM   3931  HG1 ARG A 898      32.950  37.170  70.060  1.00  0.00           H
ATOM   3932  HG2 ARG A 898      31.300  37.790  70.120  1.00  0.00           H
ATOM   3933  CD  ARG A 898      31.380  35.930  69.220  1.00  0.00           C
ATOM   3934  HD1 ARG A 898      30.280  35.970  69.220  1.00  0.00           H
ATOM   3935  HD2 ARG A 898      31.620  34.850  69.350  1.00  0.00           H
ATOM   3936  NE  ARG A 898      31.950  36.450  67.960  1.00  0.00           N
ATOM   3937  HE  ARG A 898      32.640  37.170  67.950  1.00  0.00           H
ATOM   3938  CZ  ARG A 898      31.610  35.940  66.770  1.00  0.00           C
ATOM   3939  NH1 ARG A 898      30.530  35.210  66.590  1.00  0.00           N
ATOM   3940 HH11 ARG A 898      30.200  34.700  67.390  1.00  0.00           H
ATOM   3941 HH12 ARG A 898      30.350  34.990  65.640  1.00  0.00           H
ATOM   3942  NH2 ARG A 898      32.390  36.250  65.780  1.00  0.00           N
ATOM   3943 HH21 ARG A 898      33.270  36.640  66.070  1.00  0.00           H
ATOM   3944 HH22 ARG A 898      32.140  35.940  64.860  1.00  0.00           H
ATOM   3945  C   ARG A 898      29.460  35.340  71.740  1.00  0.00           C
ATOM   3946  O   ARG A 898      29.570  34.170  72.090  1.00  0.00           O
ATOM   3947  N   GLY A 899      28.460  35.690  70.900  1.00  0.00           N
ATOM   3948  HN  GLY A 899      28.470  36.640  70.640  1.00  0.00           H
ATOM   3949  CA  GLY A 899      27.470  34.960  70.060  1.00  0.00           C
ATOM   3950  HA1 GLY A 899      27.160  35.640  69.280  1.00  0.00           H
ATOM   3951  HA2 GLY A 899      26.740  34.520  70.730  1.00  0.00           H
ATOM   3952  C   GLY A 899      28.040  33.780  69.290  1.00  0.00           C
ATOM   3953  O   GLY A 899      29.110  33.960  68.600  1.00  0.00           O
ATOM   3954  N   TRP A 900      27.430  32.550  69.380  1.00  0.00           N
ATOM   3955  HN  TRP A 900      26.510  32.480  69.740  1.00  0.00           H
ATOM   3956  CA  TRP A 900      28.050  31.390  68.820  1.00  0.00           C
ATOM   3957  HA  TRP A 900      29.110  31.410  69.050  1.00  0.00           H
ATOM   3958  CB  TRP A 900      27.590  30.060  69.550  1.00  0.00           C
ATOM   3959  HB1 TRP A 900      26.490  30.000  69.510  1.00  0.00           H
ATOM   3960  HB2 TRP A 900      27.850  30.130  70.630  1.00  0.00           H
ATOM   3961  CG  TRP A 900      28.180  28.790  69.030  1.00  0.00           C
ATOM   3962  CD1 TRP A 900      27.500  27.790  68.450  1.00  0.00           C
ATOM   3963  HD1 TRP A 900      26.450  27.760  68.180  1.00  0.00           H
ATOM   3964  NE1 TRP A 900      28.270  26.650  68.400  1.00  0.00           N
ATOM   3965  HE1 TRP A 900      27.940  25.730  68.340  1.00  0.00           H
ATOM   3966  CE2 TRP A 900      29.550  26.990  68.760  1.00  0.00           C
ATOM   3967  CD2 TRP A 900      29.560  28.390  69.190  1.00  0.00           C
ATOM   3968  CE3 TRP A 900      30.700  28.990  69.590  1.00  0.00           C
ATOM   3969  HE3 TRP A 900      30.760  29.970  70.040  1.00  0.00           H
ATOM   3970  CZ3 TRP A 900      31.880  28.160  69.590  1.00  0.00           C
ATOM   3971  HZ3 TRP A 900      32.760  28.530  70.100  1.00  0.00           H
ATOM   3972  CZ2 TRP A 900      30.760  26.220  68.870  1.00  0.00           C
ATOM   3973  HZ2 TRP A 900      30.780  25.170  68.610  1.00  0.00           H
ATOM   3974  CH2 TRP A 900      31.900  26.830  69.250  1.00  0.00           C
ATOM   3975  HH2 TRP A 900      32.740  26.250  69.590  1.00  0.00           H
ATOM   3976  C   TRP A 900      27.790  31.300  67.320  1.00  0.00           C
ATOM   3977  O   TRP A 900      26.680  31.190  66.870  1.00  0.00           O
ATOM   3978  N   ILE A 901      28.930  31.490  66.540  1.00  0.00           N
ATOM   3979  HN  ILE A 901      29.800  31.670  67.000  1.00  0.00           H
ATOM   3980  CA  ILE A 901      29.050  31.440  65.090  1.00  0.00           C
ATOM   3981  HA  ILE A 901      30.110  31.420  64.890  1.00  0.00           H
ATOM   3982  CB  ILE A 901      28.350  30.280  64.380  1.00  0.00           C
ATOM   3983  HB  ILE A 901      27.270  30.360  64.630  1.00  0.00           H
ATOM   3984  CG2 ILE A 901      28.610  30.380  62.860  1.00  0.00           C
ATOM   3985 HG21 ILE A 901      28.190  31.310  62.400  1.00  0.00           H
ATOM   3986 HG22 ILE A 901      28.270  29.490  62.290  1.00  0.00           H
ATOM   3987 HG23 ILE A 901      29.680  30.420  62.540  1.00  0.00           H
ATOM   3988  CG1 ILE A 901      28.830  28.890  64.920  1.00  0.00           C
ATOM   3989 HG11 ILE A 901      28.370  28.180  64.200  1.00  0.00           H
ATOM   3990 HG12 ILE A 901      28.600  28.880  66.000  1.00  0.00           H
ATOM   3991  CD  ILE A 901      30.380  28.730  64.890  1.00  0.00           C
ATOM   3992  HD1 ILE A 901      30.610  27.790  65.450  1.00  0.00           H
ATOM   3993  HD2 ILE A 901      30.950  29.470  65.490  1.00  0.00           H
ATOM   3994  HD3 ILE A 901      30.870  28.650  63.900  1.00  0.00           H
ATOM   3995  C   ILE A 901      28.550  32.720  64.500  1.00  0.00           C
ATOM   3996  O   ILE A 901      29.290  33.560  64.060  1.00  0.00           O
ATOM   3997  N   ILE A 902      27.200  32.860  64.570  1.00  0.00           N
ATOM   3998  HN  ILE A 902      26.730  32.200  65.150  1.00  0.00           H
ATOM   3999  CA  ILE A 902      26.450  33.970  64.030  1.00  0.00           C
ATOM   4000  HA  ILE A 902      26.900  34.250  63.090  1.00  0.00           H
ATOM   4001  CB  ILE A 902      25.040  33.500  63.600  1.00  0.00           C
ATOM   4002  HB  ILE A 902      24.490  34.370  63.180  1.00  0.00           H
ATOM   4003  CG2 ILE A 902      25.250  32.430  62.460  1.00  0.00           C
ATOM   4004 HG21 ILE A 902      25.740  31.550  62.930  1.00  0.00           H
ATOM   4005 HG22 ILE A 902      25.800  32.880  61.610  1.00  0.00           H
ATOM   4006 HG23 ILE A 902      24.270  32.040  62.140  1.00  0.00           H
ATOM   4007  CG1 ILE A 902      24.230  32.980  64.780  1.00  0.00           C
ATOM   4008 HG11 ILE A 902      24.160  33.810  65.510  1.00  0.00           H
ATOM   4009 HG12 ILE A 902      24.760  32.150  65.310  1.00  0.00           H
ATOM   4010  CD  ILE A 902      22.840  32.430  64.300  1.00  0.00           C
ATOM   4011  HD1 ILE A 902      23.080  31.610  63.600  1.00  0.00           H
ATOM   4012  HD2 ILE A 902      22.380  33.330  63.840  1.00  0.00           H
ATOM   4013  HD3 ILE A 902      22.280  32.150  65.230  1.00  0.00           H
ATOM   4014  C   ILE A 902      26.410  35.130  65.110  1.00  0.00           C
ATOM   4015  O   ILE A 902      26.400  34.960  66.340  1.00  0.00           O
ATOM   4016  N   SER A 903      26.480  36.340  64.470  1.00  0.00           N
ATOM   4017  HN  SER A 903      26.660  36.360  63.490  1.00  0.00           H
ATOM   4018  CA  SER A 903      26.500  37.630  65.180  1.00  0.00           C
ATOM   4019  HA  SER A 903      27.150  37.450  66.030  1.00  0.00           H
ATOM   4020  CB  SER A 903      27.010  38.650  64.130  1.00  0.00           C
ATOM   4021  HB1 SER A 903      26.280  38.770  63.310  1.00  0.00           H
ATOM   4022  HB2 SER A 903      28.060  38.400  63.850  1.00  0.00           H
ATOM   4023  OG  SER A 903      27.090  39.990  64.710  1.00  0.00           O
ATOM   4024  HG1 SER A 903      26.490  40.490  64.160  1.00  0.00           H
ATOM   4025  C   SER A 903      25.090  38.120  65.690  1.00  0.00           C
ATOM   4026  O   SER A 903      24.040  37.720  65.200  1.00  0.00           O
ATOM   4027  N   PRO A 904      24.980  38.930  66.760  1.00  0.00           N
ATOM   4028  CD  PRO A 904      26.090  39.190  67.640  1.00  0.00           C
ATOM   4029  HD1 PRO A 904      26.910  39.770  67.150  1.00  0.00           H
ATOM   4030  HD2 PRO A 904      26.460  38.200  68.000  1.00  0.00           H
ATOM   4031  CA  PRO A 904      23.730  39.610  67.130  1.00  0.00           C
ATOM   4032  HA  PRO A 904      23.050  38.830  67.410  1.00  0.00           H
ATOM   4033  CB  PRO A 904      24.150  40.390  68.370  1.00  0.00           C
ATOM   4034  HB1 PRO A 904      23.410  40.230  69.170  1.00  0.00           H
ATOM   4035  HB2 PRO A 904      24.390  41.460  68.140  1.00  0.00           H
ATOM   4036  CG  PRO A 904      25.530  39.820  68.860  1.00  0.00           C
ATOM   4037  HG1 PRO A 904      26.210  40.580  69.290  1.00  0.00           H
ATOM   4038  HG2 PRO A 904      25.470  39.030  69.620  1.00  0.00           H
ATOM   4039  C   PRO A 904      23.070  40.410  66.010  1.00  0.00           C
ATOM   4040  O   PRO A 904      23.710  41.150  65.280  1.00  0.00           O
ATOM   4041  N   LEU A 905      21.760  40.220  65.780  1.00  0.00           N
ATOM   4042  HN  LEU A 905      21.260  39.550  66.320  1.00  0.00           H
ATOM   4043  CA  LEU A 905      20.930  40.920  64.880  1.00  0.00           C
ATOM   4044  HA  LEU A 905      21.340  41.900  64.730  1.00  0.00           H
ATOM   4045  CB  LEU A 905      20.720  40.110  63.560  1.00  0.00           C
ATOM   4046  HB1 LEU A 905      20.130  39.180  63.630  1.00  0.00           H
ATOM   4047  HB2 LEU A 905      21.690  39.670  63.250  1.00  0.00           H
ATOM   4048  CG  LEU A 905      20.310  40.890  62.340  1.00  0.00           C
ATOM   4049  HG  LEU A 905      19.270  41.180  62.570  1.00  0.00           H
ATOM   4050  CD1 LEU A 905      21.010  42.230  62.020  1.00  0.00           C
ATOM   4051 HD11 LEU A 905      20.640  42.650  61.060  1.00  0.00           H
ATOM   4052 HD12 LEU A 905      22.060  42.040  61.730  1.00  0.00           H
ATOM   4053 HD13 LEU A 905      20.940  42.920  62.880  1.00  0.00           H
ATOM   4054  CD2 LEU A 905      20.350  39.920  61.130  1.00  0.00           C
ATOM   4055 HD21 LEU A 905      20.130  40.460  60.170  1.00  0.00           H
ATOM   4056 HD22 LEU A 905      19.650  39.060  61.250  1.00  0.00           H
ATOM   4057 HD23 LEU A 905      21.320  39.470  60.850  1.00  0.00           H
ATOM   4058  C   LEU A 905      19.480  40.960  65.360  1.00  0.00           C
ATOM   4059  O   LEU A 905      18.740  39.980  65.440  1.00  0.00           O
ATOM   4060  N   GLY A 906      18.990  42.180  65.570  1.00  0.00           N
ATOM   4061  HN  GLY A 906      19.660  42.900  65.640  1.00  0.00           H
ATOM   4062  CA  GLY A 906      17.570  42.590  65.810  1.00  0.00           C
ATOM   4063  HA1 GLY A 906      17.040  41.660  65.690  1.00  0.00           H
ATOM   4064  HA2 GLY A 906      17.250  43.440  65.240  1.00  0.00           H
ATOM   4065  C   GLY A 906      17.380  42.960  67.220  1.00  0.00           C
ATOM   4066  O   GLY A 906      16.290  42.830  67.750  1.00  0.00           O
ATOM   4067  N   ASP A 907      18.510  43.360  67.950  1.00  0.00           N
ATOM   4068  HN  ASP A 907      19.430  43.300  67.590  1.00  0.00           H
ATOM   4069  CA  ASP A 907      18.380  43.930  69.240  1.00  0.00           C
ATOM   4070  HA  ASP A 907      17.830  43.290  69.910  1.00  0.00           H
ATOM   4071  CB  ASP A 907      19.800  44.370  69.910  1.00  0.00           C
ATOM   4072  HB1 ASP A 907      19.540  45.010  70.790  1.00  0.00           H
ATOM   4073  HB2 ASP A 907      20.340  45.000  69.170  1.00  0.00           H
ATOM   4074  CG  ASP A 907      20.560  43.170  70.420  1.00  0.00           C
ATOM   4075  OD1 ASP A 907      20.000  42.140  70.860  1.00  0.00           O
ATOM   4076  OD2 ASP A 907      21.800  43.390  70.540  1.00  0.00           O
ATOM   4077  C   ASP A 907      17.610  45.210  69.170  1.00  0.00           C
ATOM   4078  O   ASP A 907      16.810  45.680  70.000  1.00  0.00           O
ATOM   4079  N   ASN A 908      17.900  45.880  68.090  1.00  0.00           N
ATOM   4080  HN  ASN A 908      18.580  45.500  67.480  1.00  0.00           H
ATOM   4081  CA  ASN A 908      17.280  47.160  67.630  1.00  0.00           C
ATOM   4082  HA  ASN A 908      17.300  47.790  68.510  1.00  0.00           H
ATOM   4083  CB  ASN A 908      17.980  47.810  66.450  1.00  0.00           C
ATOM   4084  HB1 ASN A 908      17.660  48.860  66.270  1.00  0.00           H
ATOM   4085  HB2 ASN A 908      17.760  47.260  65.510  1.00  0.00           H
ATOM   4086  CG  ASN A 908      19.440  47.820  66.470  1.00  0.00           C
ATOM   4087  OD1 ASN A 908      20.150  47.170  65.710  1.00  0.00           O
ATOM   4088  ND2 ASN A 908      20.000  48.570  67.460  1.00  0.00           N
ATOM   4089 HD21 ASN A 908      20.980  48.800  67.450  1.00  0.00           H
ATOM   4090 HD22 ASN A 908      19.340  49.050  68.030  1.00  0.00           H
ATOM   4091  C   ASN A 908      15.810  47.140  67.380  1.00  0.00           C
ATOM   4092  O   ASN A 908      15.500  46.230  66.590  1.00  0.00           O
ATOM   4093  N   PRO A 909      14.960  47.980  67.820  1.00  0.00           N
ATOM   4094  CD  PRO A 909      14.990  48.810  69.060  1.00  0.00           C
ATOM   4095  HD1 PRO A 909      15.700  49.650  69.150  1.00  0.00           H
ATOM   4096  HD2 PRO A 909      15.310  48.170  69.900  1.00  0.00           H
ATOM   4097  CA  PRO A 909      13.620  48.140  67.200  1.00  0.00           C
ATOM   4098  HA  PRO A 909      13.100  47.190  67.260  1.00  0.00           H
ATOM   4099  CB  PRO A 909      12.970  49.300  67.990  1.00  0.00           C
ATOM   4100  HB1 PRO A 909      11.880  49.380  68.100  1.00  0.00           H
ATOM   4101  HB2 PRO A 909      13.370  50.200  67.470  1.00  0.00           H
ATOM   4102  CG  PRO A 909      13.520  49.070  69.320  1.00  0.00           C
ATOM   4103  HG1 PRO A 909      13.410  49.920  70.040  1.00  0.00           H
ATOM   4104  HG2 PRO A 909      13.090  48.130  69.720  1.00  0.00           H
ATOM   4105  C   PRO A 909      13.620  48.400  65.700  1.00  0.00           C
ATOM   4106  O   PRO A 909      14.620  49.020  65.300  1.00  0.00           O
ATOM   4107  N   TRP A 910      12.600  47.980  64.940  1.00  0.00           N
ATOM   4108  HN  TRP A 910      11.810  47.770  65.500  1.00  0.00           H
ATOM   4109  CA  TRP A 910      12.430  48.090  63.460  1.00  0.00           C
ATOM   4110  HA  TRP A 910      12.870  47.270  62.920  1.00  0.00           H
ATOM   4111  CB  TRP A 910      10.910  47.850  63.250  1.00  0.00           C
ATOM   4112  HB1 TRP A 910      10.430  48.500  64.000  1.00  0.00           H
ATOM   4113  HB2 TRP A 910      10.700  46.800  63.510  1.00  0.00           H
ATOM   4114  CG  TRP A 910      10.400  48.020  61.830  1.00  0.00           C
ATOM   4115  CD1 TRP A 910       9.800  49.180  61.430  1.00  0.00           C
ATOM   4116  HD1 TRP A 910       9.500  49.890  62.200  1.00  0.00           H
ATOM   4117  NE1 TRP A 910       9.530  49.110  60.090  1.00  0.00           N
ATOM   4118  HE1 TRP A 910       9.150  49.890  59.640  1.00  0.00           H
ATOM   4119  CE2 TRP A 910       9.870  47.840  59.580  1.00  0.00           C
ATOM   4120  CD2 TRP A 910      10.480  47.110  60.660  1.00  0.00           C
ATOM   4121  CE3 TRP A 910      11.090  45.890  60.420  1.00  0.00           C
ATOM   4122  HE3 TRP A 910      11.660  45.400  61.190  1.00  0.00           H
ATOM   4123  CZ3 TRP A 910      11.040  45.420  59.080  1.00  0.00           C
ATOM   4124  HZ3 TRP A 910      11.600  44.560  58.720  1.00  0.00           H
ATOM   4125  CZ2 TRP A 910       9.790  47.290  58.270  1.00  0.00           C
ATOM   4126  HZ2 TRP A 910       9.380  47.860  57.450  1.00  0.00           H
ATOM   4127  CH2 TRP A 910      10.400  46.060  58.050  1.00  0.00           C
ATOM   4128  HH2 TRP A 910      10.530  45.670  57.050  1.00  0.00           H
ATOM   4129  C   TRP A 910      12.950  49.360  62.810  1.00  0.00           C
ATOM   4130  O   TRP A 910      13.700  49.250  61.820  1.00  0.00           O
ATOM   4131  N   TRP A 911      12.640  50.600  63.300  1.00  0.00           N
ATOM   4132  HN  TRP A 911      12.070  50.610  64.120  1.00  0.00           H
ATOM   4133  CA  TRP A 911      13.050  51.840  62.680  1.00  0.00           C
ATOM   4134  HA  TRP A 911      12.640  51.910  61.680  1.00  0.00           H
ATOM   4135  CB  TRP A 911      12.300  53.060  63.420  1.00  0.00           C
ATOM   4136  HB1 TRP A 911      12.570  53.140  64.500  1.00  0.00           H
ATOM   4137  HB2 TRP A 911      11.200  52.910  63.590  1.00  0.00           H
ATOM   4138  CG  TRP A 911      12.490  54.450  62.960  1.00  0.00           C
ATOM   4139  CD1 TRP A 911      12.540  55.580  63.800  1.00  0.00           C
ATOM   4140  HD1 TRP A 911      12.710  55.520  64.860  1.00  0.00           H
ATOM   4141  NE1 TRP A 911      12.560  56.700  63.060  1.00  0.00           N
ATOM   4142  HE1 TRP A 911      12.710  57.590  63.440  1.00  0.00           H
ATOM   4143  CE2 TRP A 911      12.450  56.350  61.720  1.00  0.00           C
ATOM   4144  CD2 TRP A 911      12.450  54.970  61.630  1.00  0.00           C
ATOM   4145  CE3 TRP A 911      12.370  54.380  60.370  1.00  0.00           C
ATOM   4146  HE3 TRP A 911      12.330  53.310  60.200  1.00  0.00           H
ATOM   4147  CZ3 TRP A 911      12.350  55.240  59.240  1.00  0.00           C
ATOM   4148  HZ3 TRP A 911      12.400  54.840  58.230  1.00  0.00           H
ATOM   4149  CZ2 TRP A 911      12.320  57.150  60.610  1.00  0.00           C
ATOM   4150  HZ2 TRP A 911      12.220  58.230  60.580  1.00  0.00           H
ATOM   4151  CH2 TRP A 911      12.270  56.620  59.410  1.00  0.00           C
ATOM   4152  HH2 TRP A 911      12.160  57.160  58.490  1.00  0.00           H
ATOM   4153  C   TRP A 911      14.530  52.110  62.550  1.00  0.00           C
ATOM   4154  O   TRP A 911      15.060  52.430  61.480  1.00  0.00           O
ATOM   4155  N   THR A 912      15.270  51.770  63.640  1.00  0.00           N
ATOM   4156  HN  THR A 912      14.840  51.520  64.510  1.00  0.00           H
ATOM   4157  CA  THR A 912      16.720  51.860  63.690  1.00  0.00           C
ATOM   4158  HA  THR A 912      17.040  52.850  63.420  1.00  0.00           H
ATOM   4159  CB  THR A 912      17.240  51.620  65.110  1.00  0.00           C
ATOM   4160  HB  THR A 912      16.870  50.590  65.290  1.00  0.00           H
ATOM   4161  OG1 THR A 912      16.770  52.590  66.080  1.00  0.00           O
ATOM   4162  HG1 THR A 912      15.820  52.500  66.070  1.00  0.00           H
ATOM   4163  CG2 THR A 912      18.770  51.740  65.260  1.00  0.00           C
ATOM   4164 HG21 THR A 912      19.220  50.820  64.830  1.00  0.00           H
ATOM   4165 HG22 THR A 912      19.090  51.840  66.320  1.00  0.00           H
ATOM   4166 HG23 THR A 912      18.970  52.680  64.710  1.00  0.00           H
ATOM   4167  C   THR A 912      17.410  50.910  62.650  1.00  0.00           C
ATOM   4168  O   THR A 912      18.340  51.310  61.950  1.00  0.00           O
ATOM   4169  N   LEU A 913      16.810  49.650  62.460  1.00  0.00           N
ATOM   4170  HN  LEU A 913      16.050  49.250  62.980  1.00  0.00           H
ATOM   4171  CA  LEU A 913      17.240  48.770  61.420  1.00  0.00           C
ATOM   4172  HA  LEU A 913      18.310  48.620  61.490  1.00  0.00           H
ATOM   4173  CB  LEU A 913      16.430  47.410  61.420  1.00  0.00           C
ATOM   4174  HB1 LEU A 913      15.390  47.660  61.130  1.00  0.00           H
ATOM   4175  HB2 LEU A 913      16.480  46.980  62.440  1.00  0.00           H
ATOM   4176  CG  LEU A 913      16.720  46.250  60.360  1.00  0.00           C
ATOM   4177  HG  LEU A 913      16.640  46.760  59.390  1.00  0.00           H
ATOM   4178  CD1 LEU A 913      18.130  45.720  60.410  1.00  0.00           C
ATOM   4179 HD11 LEU A 913      18.560  45.270  59.480  1.00  0.00           H
ATOM   4180 HD12 LEU A 913      18.120  44.850  61.090  1.00  0.00           H
ATOM   4181 HD13 LEU A 913      18.890  46.430  60.790  1.00  0.00           H
ATOM   4182  CD2 LEU A 913      15.640  45.110  60.410  1.00  0.00           C
ATOM   4183 HD21 LEU A 913      16.010  44.450  61.220  1.00  0.00           H
ATOM   4184 HD22 LEU A 913      15.520  44.620  59.420  1.00  0.00           H
ATOM   4185 HD23 LEU A 913      14.630  45.570  60.500  1.00  0.00           H
ATOM   4186  C   LEU A 913      17.110  49.400  60.010  1.00  0.00           C
ATOM   4187  O   LEU A 913      18.010  49.350  59.160  1.00  0.00           O
ATOM   4188  N   LEU A 914      15.920  50.070  59.710  1.00  0.00           N
ATOM   4189  HN  LEU A 914      15.140  50.030  60.330  1.00  0.00           H
ATOM   4190  CA  LEU A 914      15.680  50.720  58.440  1.00  0.00           C
ATOM   4191  HA  LEU A 914      15.870  50.010  57.660  1.00  0.00           H
ATOM   4192  CB  LEU A 914      14.170  51.180  58.250  1.00  0.00           C
ATOM   4193  HB1 LEU A 914      13.960  51.690  57.280  1.00  0.00           H
ATOM   4194  HB2 LEU A 914      13.910  51.890  59.060  1.00  0.00           H
ATOM   4195  CG  LEU A 914      13.060  50.040  58.300  1.00  0.00           C
ATOM   4196  HG  LEU A 914      13.100  49.530  59.280  1.00  0.00           H
ATOM   4197  CD1 LEU A 914      11.630  50.530  58.110  1.00  0.00           C
ATOM   4198 HD11 LEU A 914      11.280  51.080  59.000  1.00  0.00           H
ATOM   4199 HD12 LEU A 914      11.020  49.610  58.020  1.00  0.00           H
ATOM   4200 HD13 LEU A 914      11.560  51.200  57.220  1.00  0.00           H
ATOM   4201  CD2 LEU A 914      13.370  49.040  57.120  1.00  0.00           C
ATOM   4202 HD21 LEU A 914      13.300  49.560  56.140  1.00  0.00           H
ATOM   4203 HD22 LEU A 914      12.630  48.200  57.060  1.00  0.00           H
ATOM   4204 HD23 LEU A 914      14.390  48.600  57.200  1.00  0.00           H
ATOM   4205  C   LEU A 914      16.580  51.990  58.290  1.00  0.00           C
ATOM   4206  O   LEU A 914      16.950  52.340  57.170  1.00  0.00           O
ATOM   4207  N   ILE A 915      16.920  52.640  59.410  1.00  0.00           N
ATOM   4208  HN  ILE A 915      16.350  52.370  60.180  1.00  0.00           H
ATOM   4209  CA  ILE A 915      17.790  53.770  59.600  1.00  0.00           C
ATOM   4210  HA  ILE A 915      17.510  54.560  58.910  1.00  0.00           H
ATOM   4211  CB  ILE A 915      17.540  54.390  60.970  1.00  0.00           C
ATOM   4212  HB  ILE A 915      17.160  53.650  61.700  1.00  0.00           H
ATOM   4213  CG2 ILE A 915      18.750  55.100  61.540  1.00  0.00           C
ATOM   4214 HG21 ILE A 915      19.520  54.390  61.930  1.00  0.00           H
ATOM   4215 HG22 ILE A 915      18.590  55.590  62.520  1.00  0.00           H
ATOM   4216 HG23 ILE A 915      19.260  55.860  60.920  1.00  0.00           H
ATOM   4217  CG1 ILE A 915      16.360  55.450  60.830  1.00  0.00           C
ATOM   4218 HG11 ILE A 915      16.040  55.580  61.880  1.00  0.00           H
ATOM   4219 HG12 ILE A 915      15.540  55.070  60.200  1.00  0.00           H
ATOM   4220  CD  ILE A 915      16.850  56.840  60.280  1.00  0.00           C
ATOM   4221  HD1 ILE A 915      16.000  57.550  60.350  1.00  0.00           H
ATOM   4222  HD2 ILE A 915      17.170  56.710  59.220  1.00  0.00           H
ATOM   4223  HD3 ILE A 915      17.670  57.300  60.870  1.00  0.00           H
ATOM   4224  C   ILE A 915      19.290  53.420  59.240  1.00  0.00           C
ATOM   4225  O   ILE A 915      20.010  54.250  58.740  1.00  0.00           O
ATOM   4226  N   ALA A 916      19.600  52.160  59.460  1.00  0.00           N
ATOM   4227  HN  ALA A 916      18.870  51.580  59.830  1.00  0.00           H
ATOM   4228  CA  ALA A 916      20.860  51.600  59.170  1.00  0.00           C
ATOM   4229  HA  ALA A 916      21.550  52.330  59.560  1.00  0.00           H
ATOM   4230  CB  ALA A 916      21.100  50.160  59.680  1.00  0.00           C
ATOM   4231  HB1 ALA A 916      20.850  50.200  60.760  1.00  0.00           H
ATOM   4232  HB2 ALA A 916      22.100  49.760  59.430  1.00  0.00           H
ATOM   4233  HB3 ALA A 916      20.330  49.520  59.200  1.00  0.00           H
ATOM   4234  C   ALA A 916      21.280  51.600  57.680  1.00  0.00           C
ATOM   4235  O   ALA A 916      22.480  51.480  57.400  1.00  0.00           O
ATOM   4236  N   ALA A 917      20.340  51.760  56.760  1.00  0.00           N
ATOM   4237  HN  ALA A 917      19.420  52.000  57.060  1.00  0.00           H
ATOM   4238  CA  ALA A 917      20.580  52.000  55.310  1.00  0.00           C
ATOM   4239  HA  ALA A 917      21.260  51.240  54.950  1.00  0.00           H
ATOM   4240  CB  ALA A 917      19.180  52.030  54.620  1.00  0.00           C
ATOM   4241  HB1 ALA A 917      19.100  52.120  53.520  1.00  0.00           H
ATOM   4242  HB2 ALA A 917      18.610  52.940  54.900  1.00  0.00           H
ATOM   4243  HB3 ALA A 917      18.610  51.120  54.910  1.00  0.00           H
ATOM   4244  C   ALA A 917      21.310  53.360  55.090  1.00  0.00           C
ATOM   4245  O   ALA A 917      22.120  53.450  54.140  1.00  0.00           O
ATOM   4246  N   ILE A 918      21.130  54.450  55.920  1.00  0.00           N
ATOM   4247  HN  ILE A 918      20.440  54.480  56.650  1.00  0.00           H
ATOM   4248  CA  ILE A 918      21.910  55.690  55.720  1.00  0.00           C
ATOM   4249  HA  ILE A 918      21.690  56.030  54.720  1.00  0.00           H
ATOM   4250  CB  ILE A 918      21.340  56.910  56.610  1.00  0.00           C
ATOM   4251  HB  ILE A 918      21.220  56.580  57.660  1.00  0.00           H
ATOM   4252  CG2 ILE A 918      22.020  58.280  56.630  1.00  0.00           C
ATOM   4253 HG21 ILE A 918      21.770  58.970  57.460  1.00  0.00           H
ATOM   4254 HG22 ILE A 918      21.980  58.880  55.700  1.00  0.00           H
ATOM   4255 HG23 ILE A 918      23.090  58.120  56.900  1.00  0.00           H
ATOM   4256  CG1 ILE A 918      19.820  57.050  56.270  1.00  0.00           C
ATOM   4257 HG11 ILE A 918      19.390  56.030  56.420  1.00  0.00           H
ATOM   4258 HG12 ILE A 918      19.680  57.360  55.210  1.00  0.00           H
ATOM   4259  CD  ILE A 918      19.170  58.010  57.300  1.00  0.00           C
ATOM   4260  HD1 ILE A 918      18.080  57.840  57.280  1.00  0.00           H
ATOM   4261  HD2 ILE A 918      19.290  59.090  57.040  1.00  0.00           H
ATOM   4262  HD3 ILE A 918      19.490  57.920  58.360  1.00  0.00           H
ATOM   4263  C   ILE A 918      23.440  55.520  55.760  1.00  0.00           C
ATOM   4264  O   ILE A 918      24.110  56.000  54.880  1.00  0.00           O
ATOM   4265  N   PRO A 919      24.030  54.930  56.800  1.00  0.00           N
ATOM   4266  CD  PRO A 919      23.440  54.810  58.160  1.00  0.00           C
ATOM   4267  HD1 PRO A 919      22.400  54.440  58.110  1.00  0.00           H
ATOM   4268  HD2 PRO A 919      23.300  55.860  58.490  1.00  0.00           H
ATOM   4269  CA  PRO A 919      25.500  54.790  56.880  1.00  0.00           C
ATOM   4270  HA  PRO A 919      25.860  55.740  56.530  1.00  0.00           H
ATOM   4271  CB  PRO A 919      25.840  54.360  58.360  1.00  0.00           C
ATOM   4272  HB1 PRO A 919      26.230  55.230  58.920  1.00  0.00           H
ATOM   4273  HB2 PRO A 919      26.600  53.550  58.400  1.00  0.00           H
ATOM   4274  CG  PRO A 919      24.460  53.950  58.920  1.00  0.00           C
ATOM   4275  HG1 PRO A 919      24.110  52.940  58.640  1.00  0.00           H
ATOM   4276  HG2 PRO A 919      24.630  53.710  59.990  1.00  0.00           H
ATOM   4277  C   PRO A 919      26.030  53.700  55.880  1.00  0.00           C
ATOM   4278  O   PRO A 919      27.150  53.730  55.430  1.00  0.00           O
ATOM   4279  N   ALA A 920      25.150  52.680  55.570  1.00  0.00           N
ATOM   4280  HN  ALA A 920      24.310  52.500  56.070  1.00  0.00           H
ATOM   4281  CA  ALA A 920      25.500  51.630  54.590  1.00  0.00           C
ATOM   4282  HA  ALA A 920      26.480  51.170  54.660  1.00  0.00           H
ATOM   4283  CB  ALA A 920      24.360  50.530  54.710  1.00  0.00           C
ATOM   4284  HB1 ALA A 920      24.250  50.130  55.740  1.00  0.00           H
ATOM   4285  HB2 ALA A 920      24.640  49.720  54.000  1.00  0.00           H
ATOM   4286  HB3 ALA A 920      23.450  51.070  54.400  1.00  0.00           H
ATOM   4287  C   ALA A 920      25.400  52.120  53.110  1.00  0.00           C
ATOM   4288  O   ALA A 920      26.180  51.810  52.230  1.00  0.00           O
ATOM   4289  N   LEU A 921      24.590  53.130  52.880  1.00  0.00           N
ATOM   4290  HN  LEU A 921      23.950  53.530  53.550  1.00  0.00           H
ATOM   4291  CA  LEU A 921      24.640  53.770  51.550  1.00  0.00           C
ATOM   4292  HA  LEU A 921      24.490  53.060  50.760  1.00  0.00           H
ATOM   4293  CB  LEU A 921      23.380  54.670  51.470  1.00  0.00           C
ATOM   4294  HB1 LEU A 921      23.270  55.260  52.400  1.00  0.00           H
ATOM   4295  HB2 LEU A 921      22.500  53.990  51.410  1.00  0.00           H
ATOM   4296  CG  LEU A 921      23.200  55.670  50.270  1.00  0.00           C
ATOM   4297  HG  LEU A 921      23.980  56.450  50.330  1.00  0.00           H
ATOM   4298  CD1 LEU A 921      23.270  54.890  48.920  1.00  0.00           C
ATOM   4299 HD11 LEU A 921      24.330  54.530  48.920  1.00  0.00           H
ATOM   4300 HD12 LEU A 921      23.160  55.610  48.090  1.00  0.00           H
ATOM   4301 HD13 LEU A 921      22.560  54.050  48.870  1.00  0.00           H
ATOM   4302  CD2 LEU A 921      21.880  56.400  50.370  1.00  0.00           C
ATOM   4303 HD21 LEU A 921      21.770  56.900  51.350  1.00  0.00           H
ATOM   4304 HD22 LEU A 921      21.050  55.680  50.450  1.00  0.00           H
ATOM   4305 HD23 LEU A 921      21.720  57.080  49.490  1.00  0.00           H
ATOM   4306  C   LEU A 921      25.880  54.480  51.160  1.00  0.00           C
ATOM   4307  O   LEU A 921      26.460  54.330  50.050  1.00  0.00           O
ATOM   4308  N   LEU A 922      26.390  55.330  52.060  1.00  0.00           N
ATOM   4309  HN  LEU A 922      25.920  55.600  52.900  1.00  0.00           H
ATOM   4310  CA  LEU A 922      27.710  55.950  51.950  1.00  0.00           C
ATOM   4311  HA  LEU A 922      27.840  56.280  50.930  1.00  0.00           H
ATOM   4312  CB  LEU A 922      27.900  57.040  52.960  1.00  0.00           C
ATOM   4313  HB1 LEU A 922      28.920  57.460  52.770  1.00  0.00           H
ATOM   4314  HB2 LEU A 922      27.940  56.700  54.020  1.00  0.00           H
ATOM   4315  CG  LEU A 922      26.920  58.240  52.860  1.00  0.00           C
ATOM   4316  HG  LEU A 922      25.950  57.970  53.330  1.00  0.00           H
ATOM   4317  CD1 LEU A 922      27.340  59.370  53.790  1.00  0.00           C
ATOM   4318 HD11 LEU A 922      27.450  58.950  54.810  1.00  0.00           H
ATOM   4319 HD12 LEU A 922      26.590  60.160  53.980  1.00  0.00           H
ATOM   4320 HD13 LEU A 922      28.290  59.880  53.510  1.00  0.00           H
ATOM   4321  CD2 LEU A 922      26.680  58.790  51.430  1.00  0.00           C
ATOM   4322 HD21 LEU A 922      26.220  59.810  51.460  1.00  0.00           H
ATOM   4323 HD22 LEU A 922      26.100  58.160  50.730  1.00  0.00           H
ATOM   4324 HD23 LEU A 922      27.660  58.960  50.920  1.00  0.00           H
ATOM   4325  C   LEU A 922      28.810  54.870  52.160  1.00  0.00           C
ATOM   4326  O   LEU A 922      29.890  54.980  51.570  1.00  0.00           O
ATOM   4327  N   CYS A 923      28.620  53.810  53.050  1.00  0.00           N
ATOM   4328  HN  CYS A 923      27.880  53.750  53.710  1.00  0.00           H
ATOM   4329  CA  CYS A 923      29.660  52.770  53.090  1.00  0.00           C
ATOM   4330  HA  CYS A 923      30.570  53.190  53.490  1.00  0.00           H
ATOM   4331  CB  CYS A 923      29.210  51.690  54.110  1.00  0.00           C
ATOM   4332  HB1 CYS A 923      28.290  51.130  53.830  1.00  0.00           H
ATOM   4333  HB2 CYS A 923      28.930  52.310  54.990  1.00  0.00           H
ATOM   4334  SG  CYS A 923      30.460  50.460  54.660  1.00  0.00           S
ATOM   4335  HG1 CYS A 923      29.510  49.840  55.350  1.00  0.00           H
ATOM   4336  C   CYS A 923      29.980  52.040  51.830  1.00  0.00           C
ATOM   4337  O   CYS A 923      31.160  51.770  51.550  1.00  0.00           O
ATOM   4338  N   THR A 924      29.010  51.680  51.000  1.00  0.00           N
ATOM   4339  HN  THR A 924      28.080  51.870  51.310  1.00  0.00           H
ATOM   4340  CA  THR A 924      29.150  50.980  49.680  1.00  0.00           C
ATOM   4341  HA  THR A 924      29.610  50.010  49.790  1.00  0.00           H
ATOM   4342  CB  THR A 924      27.750  50.930  49.080  1.00  0.00           C
ATOM   4343  HB  THR A 924      27.270  51.930  49.110  1.00  0.00           H
ATOM   4344  OG1 THR A 924      26.860  50.050  49.840  1.00  0.00           O
ATOM   4345  HG1 THR A 924      26.570  50.600  50.560  1.00  0.00           H
ATOM   4346  CG2 THR A 924      27.790  50.270  47.690  1.00  0.00           C
ATOM   4347 HG21 THR A 924      26.740  50.080  47.370  1.00  0.00           H
ATOM   4348 HG22 THR A 924      28.340  49.310  47.720  1.00  0.00           H
ATOM   4349 HG23 THR A 924      28.290  50.890  46.910  1.00  0.00           H
ATOM   4350  C   THR A 924      29.990  51.740  48.730  1.00  0.00           C
ATOM   4351  O   THR A 924      30.900  51.200  48.070  1.00  0.00           O
ATOM   4352  N   ILE A 925      29.870  53.100  48.780  1.00  0.00           N
ATOM   4353  HN  ILE A 925      29.270  53.500  49.450  1.00  0.00           H
ATOM   4354  CA  ILE A 925      30.840  53.940  48.040  1.00  0.00           C
ATOM   4355  HA  ILE A 925      30.830  53.620  47.010  1.00  0.00           H
ATOM   4356  CB  ILE A 925      30.480  55.450  48.130  1.00  0.00           C
ATOM   4357  HB  ILE A 925      30.510  55.800  49.180  1.00  0.00           H
ATOM   4358  CG2 ILE A 925      31.450  56.270  47.300  1.00  0.00           C
ATOM   4359 HG21 ILE A 925      31.370  56.090  46.210  1.00  0.00           H
ATOM   4360 HG22 ILE A 925      32.500  56.100  47.600  1.00  0.00           H
ATOM   4361 HG23 ILE A 925      31.260  57.350  47.360  1.00  0.00           H
ATOM   4362  CG1 ILE A 925      28.980  55.670  47.690  1.00  0.00           C
ATOM   4363 HG11 ILE A 925      28.880  56.750  47.450  1.00  0.00           H
ATOM   4364 HG12 ILE A 925      28.280  55.430  48.520  1.00  0.00           H
ATOM   4365  CD  ILE A 925      28.520  54.860  46.430  1.00  0.00           C
ATOM   4366  HD1 ILE A 925      27.460  55.090  46.210  1.00  0.00           H
ATOM   4367  HD2 ILE A 925      28.560  53.750  46.480  1.00  0.00           H
ATOM   4368  HD3 ILE A 925      29.180  55.070  45.560  1.00  0.00           H
ATOM   4369  C   ILE A 925      32.300  53.730  48.430  1.00  0.00           C
ATOM   4370  O   ILE A 925      33.090  53.690  47.530  1.00  0.00           O
ATOM   4371  N   LEU A 926      32.690  53.630  49.680  1.00  0.00           N
ATOM   4372  HN  LEU A 926      32.040  53.640  50.440  1.00  0.00           H
ATOM   4373  CA  LEU A 926      34.050  53.300  50.160  1.00  0.00           C
ATOM   4374  HA  LEU A 926      34.680  54.020  49.640  1.00  0.00           H
ATOM   4375  CB  LEU A 926      34.080  53.620  51.690  1.00  0.00           C
ATOM   4376  HB1 LEU A 926      33.390  52.970  52.260  1.00  0.00           H
ATOM   4377  HB2 LEU A 926      33.640  54.640  51.800  1.00  0.00           H
ATOM   4378  CG  LEU A 926      35.500  53.620  52.460  1.00  0.00           C
ATOM   4379  HG  LEU A 926      35.330  54.180  53.390  1.00  0.00           H
ATOM   4380  CD1 LEU A 926      35.910  52.170  52.820  1.00  0.00           C
ATOM   4381 HD11 LEU A 926      36.770  52.250  53.510  1.00  0.00           H
ATOM   4382 HD12 LEU A 926      36.200  51.590  51.910  1.00  0.00           H
ATOM   4383 HD13 LEU A 926      35.050  51.630  53.280  1.00  0.00           H
ATOM   4384  CD2 LEU A 926      36.590  54.290  51.680  1.00  0.00           C
ATOM   4385 HD21 LEU A 926      37.640  54.170  52.020  1.00  0.00           H
ATOM   4386 HD22 LEU A 926      36.340  55.380  51.610  1.00  0.00           H
ATOM   4387 HD23 LEU A 926      36.690  53.950  50.620  1.00  0.00           H
ATOM   4388  C   LEU A 926      34.570  51.950  49.790  1.00  0.00           C
ATOM   4389  O   LEU A 926      35.730  51.710  49.390  1.00  0.00           O
ATOM   4390  N   ILE A 927      33.650  50.910  49.820  1.00  0.00           N
ATOM   4391  HN  ILE A 927      32.800  51.210  50.240  1.00  0.00           H
ATOM   4392  CA  ILE A 927      33.950  49.590  49.460  1.00  0.00           C
ATOM   4393  HA  ILE A 927      34.880  49.260  49.920  1.00  0.00           H
ATOM   4394  CB  ILE A 927      32.750  48.600  49.800  1.00  0.00           C
ATOM   4395  HB  ILE A 927      31.860  49.010  49.260  1.00  0.00           H
ATOM   4396  CG2 ILE A 927      33.010  47.180  49.300  1.00  0.00           C
ATOM   4397 HG21 ILE A 927      34.000  46.700  49.520  1.00  0.00           H
ATOM   4398 HG22 ILE A 927      33.030  47.160  48.190  1.00  0.00           H
ATOM   4399 HG23 ILE A 927      32.180  46.520  49.610  1.00  0.00           H
ATOM   4400  CG1 ILE A 927      32.550  48.590  51.350  1.00  0.00           C
ATOM   4401 HG11 ILE A 927      31.740  47.870  51.610  1.00  0.00           H
ATOM   4402 HG12 ILE A 927      32.120  49.570  51.680  1.00  0.00           H
ATOM   4403  CD  ILE A 927      33.820  48.310  52.190  1.00  0.00           C
ATOM   4404  HD1 ILE A 927      34.370  49.280  52.140  1.00  0.00           H
ATOM   4405  HD2 ILE A 927      34.360  47.510  51.650  1.00  0.00           H
ATOM   4406  HD3 ILE A 927      33.690  48.020  53.250  1.00  0.00           H
ATOM   4407  C   ILE A 927      34.270  49.540  47.980  1.00  0.00           C
ATOM   4408  O   ILE A 927      35.190  48.970  47.450  1.00  0.00           O
ATOM   4409  N   PHE A 928      33.440  50.190  47.110  1.00  0.00           N
ATOM   4410  HN  PHE A 928      32.540  50.470  47.450  1.00  0.00           H
ATOM   4411  CA  PHE A 928      33.580  50.290  45.650  1.00  0.00           C
ATOM   4412  HA  PHE A 928      33.650  49.340  45.150  1.00  0.00           H
ATOM   4413  CB  PHE A 928      32.290  51.030  44.990  1.00  0.00           C
ATOM   4414  HB1 PHE A 928      32.010  51.950  45.550  1.00  0.00           H
ATOM   4415  HB2 PHE A 928      31.450  50.310  45.050  1.00  0.00           H
ATOM   4416  CG  PHE A 928      32.570  51.510  43.610  1.00  0.00           C
ATOM   4417  CD1 PHE A 928      32.450  50.650  42.460  1.00  0.00           C
ATOM   4418  HD1 PHE A 928      32.200  49.610  42.570  1.00  0.00           H
ATOM   4419  CE1 PHE A 928      32.700  51.150  41.190  1.00  0.00           C
ATOM   4420  HE1 PHE A 928      32.670  50.450  40.360  1.00  0.00           H
ATOM   4421  CZ  PHE A 928      33.180  52.480  41.040  1.00  0.00           C
ATOM   4422  HZ  PHE A 928      33.500  52.850  40.080  1.00  0.00           H
ATOM   4423  CD2 PHE A 928      32.780  52.790  43.420  1.00  0.00           C
ATOM   4424  HD2 PHE A 928      33.000  53.450  44.250  1.00  0.00           H
ATOM   4425  CE2 PHE A 928      33.210  53.260  42.180  1.00  0.00           C
ATOM   4426  HE2 PHE A 928      33.460  54.310  42.160  1.00  0.00           H
ATOM   4427  C   PHE A 928      34.900  50.960  45.280  1.00  0.00           C
ATOM   4428  O   PHE A 928      35.710  50.460  44.500  1.00  0.00           O
ATOM   4429  N   MET A 929      35.150  52.070  45.960  1.00  0.00           N
ATOM   4430  HN  MET A 929      34.570  52.360  46.720  1.00  0.00           H
ATOM   4431  CA  MET A 929      36.360  52.810  45.670  1.00  0.00           C
ATOM   4432  HA  MET A 929      36.300  53.090  44.620  1.00  0.00           H
ATOM   4433  CB  MET A 929      36.300  54.180  46.470  1.00  0.00           C
ATOM   4434  HB1 MET A 929      36.390  54.010  47.570  1.00  0.00           H
ATOM   4435  HB2 MET A 929      35.380  54.700  46.130  1.00  0.00           H
ATOM   4436  CG  MET A 929      37.530  55.090  46.150  1.00  0.00           C
ATOM   4437  HG1 MET A 929      38.410  54.530  46.550  1.00  0.00           H
ATOM   4438  HG2 MET A 929      37.420  56.010  46.760  1.00  0.00           H
ATOM   4439  SD  MET A 929      38.040  55.600  44.420  1.00  0.00           S
ATOM   4440  CE  MET A 929      36.800  56.860  44.370  1.00  0.00           C
ATOM   4441  HE1 MET A 929      36.700  57.410  43.390  1.00  0.00           H
ATOM   4442  HE2 MET A 929      37.030  57.660  45.100  1.00  0.00           H
ATOM   4443  HE3 MET A 929      35.780  56.450  44.530  1.00  0.00           H
ATOM   4444  C   MET A 929      37.740  52.170  45.790  1.00  0.00           C
ATOM   4445  O   MET A 929      38.560  52.110  44.900  1.00  0.00           O
ATOM   4446  N   ASP A 930      37.930  51.640  47.030  1.00  0.00           N
ATOM   4447  HN  ASP A 930      37.200  51.600  47.690  1.00  0.00           H
ATOM   4448  CA  ASP A 930      39.200  51.110  47.450  1.00  0.00           C
ATOM   4449  HA  ASP A 930      40.010  51.770  47.180  1.00  0.00           H
ATOM   4450  CB  ASP A 930      39.070  50.990  49.010  1.00  0.00           C
ATOM   4451  HB1 ASP A 930      38.340  50.290  49.480  1.00  0.00           H
ATOM   4452  HB2 ASP A 930      38.900  52.020  49.350  1.00  0.00           H
ATOM   4453  CG  ASP A 930      40.310  50.780  49.810  1.00  0.00           C
ATOM   4454  OD1 ASP A 930      41.350  50.680  49.160  1.00  0.00           O
ATOM   4455  OD2 ASP A 930      40.260  50.980  51.070  1.00  0.00           O
ATOM   4456  C   ASP A 930      39.490  49.790  46.760  1.00  0.00           C
ATOM   4457  O   ASP A 930      40.580  49.490  46.390  1.00  0.00           O
ATOM   4458  N   GLN A 931      38.420  49.040  46.540  1.00  0.00           N
ATOM   4459  HN  GLN A 931      37.670  49.540  46.950  1.00  0.00           H
ATOM   4460  CA  GLN A 931      38.460  47.780  45.750  1.00  0.00           C
ATOM   4461  HA  GLN A 931      39.210  47.070  46.080  1.00  0.00           H
ATOM   4462  CB  GLN A 931      37.080  47.060  45.930  1.00  0.00           C
ATOM   4463  HB1 GLN A 931      36.220  47.670  45.630  1.00  0.00           H
ATOM   4464  HB2 GLN A 931      37.020  46.800  47.000  1.00  0.00           H
ATOM   4465  CG  GLN A 931      36.950  45.720  45.100  1.00  0.00           C
ATOM   4466  HG1 GLN A 931      36.740  46.000  44.040  1.00  0.00           H
ATOM   4467  HG2 GLN A 931      35.990  45.240  45.400  1.00  0.00           H
ATOM   4468  CD  GLN A 931      38.160  44.790  45.110  1.00  0.00           C
ATOM   4469  OE1 GLN A 931      38.670  44.550  46.190  1.00  0.00           O
ATOM   4470  NE2 GLN A 931      38.600  44.130  44.050  1.00  0.00           N
ATOM   4471 HE21 GLN A 931      39.130  43.330  44.310  1.00  0.00           H
ATOM   4472 HE22 GLN A 931      38.530  44.610  43.170  1.00  0.00           H
ATOM   4473  C   GLN A 931      38.830  48.000  44.310  1.00  0.00           C
ATOM   4474  O   GLN A 931      39.800  47.470  43.800  1.00  0.00           O
ATOM   4475  N   GLN A 932      38.090  48.870  43.700  1.00  0.00           N
ATOM   4476  HN  GLN A 932      37.280  49.280  44.100  1.00  0.00           H
ATOM   4477  CA  GLN A 932      38.120  48.930  42.240  1.00  0.00           C
ATOM   4478  HA  GLN A 932      38.190  47.970  41.760  1.00  0.00           H
ATOM   4479  CB  GLN A 932      36.990  49.730  41.620  1.00  0.00           C
ATOM   4480  HB1 GLN A 932      37.280  49.980  40.570  1.00  0.00           H
ATOM   4481  HB2 GLN A 932      36.930  50.780  41.930  1.00  0.00           H
ATOM   4482  CG  GLN A 932      35.630  48.930  41.610  1.00  0.00           C
ATOM   4483  HG1 GLN A 932      34.930  49.440  40.920  1.00  0.00           H
ATOM   4484  HG2 GLN A 932      35.200  49.050  42.630  1.00  0.00           H
ATOM   4485  CD  GLN A 932      35.670  47.420  41.180  1.00  0.00           C
ATOM   4486  OE1 GLN A 932      36.280  46.510  41.710  1.00  0.00           O
ATOM   4487  NE2 GLN A 932      34.820  47.120  40.250  1.00  0.00           N
ATOM   4488 HE21 GLN A 932      34.700  46.150  40.020  1.00  0.00           H
ATOM   4489 HE22 GLN A 932      34.240  47.790  39.790  1.00  0.00           H
ATOM   4490  C   GLN A 932      39.290  49.760  41.740  1.00  0.00           C
ATOM   4491  O   GLN A 932      39.900  49.440  40.720  1.00  0.00           O
ATOM   4492  N   ILE A 933      39.790  50.760  42.490  1.00  0.00           N
ATOM   4493  HN  ILE A 933      39.430  51.050  43.380  1.00  0.00           H
ATOM   4494  CA  ILE A 933      40.910  51.600  42.070  1.00  0.00           C
ATOM   4495  HA  ILE A 933      40.720  51.970  41.080  1.00  0.00           H
ATOM   4496  CB  ILE A 933      41.140  52.780  43.040  1.00  0.00           C
ATOM   4497  HB  ILE A 933      40.280  53.460  43.220  1.00  0.00           H
ATOM   4498  CG2 ILE A 933      41.580  52.220  44.360  1.00  0.00           C
ATOM   4499 HG21 ILE A 933      41.390  53.000  45.140  1.00  0.00           H
ATOM   4500 HG22 ILE A 933      42.680  52.070  44.270  1.00  0.00           H
ATOM   4501 HG23 ILE A 933      41.210  51.190  44.520  1.00  0.00           H
ATOM   4502  CG1 ILE A 933      42.320  53.630  42.500  1.00  0.00           C
ATOM   4503 HG11 ILE A 933      43.300  53.120  42.600  1.00  0.00           H
ATOM   4504 HG12 ILE A 933      42.320  54.450  43.250  1.00  0.00           H
ATOM   4505  CD  ILE A 933      42.180  54.300  41.060  1.00  0.00           C
ATOM   4506  HD1 ILE A 933      41.750  53.550  40.370  1.00  0.00           H
ATOM   4507  HD2 ILE A 933      43.200  54.490  40.670  1.00  0.00           H
ATOM   4508  HD3 ILE A 933      41.510  55.180  40.990  1.00  0.00           H
ATOM   4509  C   ILE A 933      42.120  50.720  41.930  1.00  0.00           C
ATOM   4510  O   ILE A 933      42.810  50.880  40.920  1.00  0.00           O
ATOM   4511  N   THR A 934      42.310  49.690  42.810  1.00  0.00           N
ATOM   4512  HN  THR A 934      41.750  49.560  43.630  1.00  0.00           H
ATOM   4513  CA  THR A 934      43.300  48.680  42.650  1.00  0.00           C
ATOM   4514  HA  THR A 934      44.200  49.260  42.530  1.00  0.00           H
ATOM   4515  CB  THR A 934      43.600  47.730  43.770  1.00  0.00           C
ATOM   4516  HB  THR A 934      42.630  47.210  43.950  1.00  0.00           H
ATOM   4517  OG1 THR A 934      43.950  48.580  44.870  1.00  0.00           O
ATOM   4518  HG1 THR A 934      43.490  48.190  45.620  1.00  0.00           H
ATOM   4519  CG2 THR A 934      44.650  46.680  43.400  1.00  0.00           C
ATOM   4520 HG21 THR A 934      44.340  46.110  42.510  1.00  0.00           H
ATOM   4521 HG22 THR A 934      44.810  45.910  44.190  1.00  0.00           H
ATOM   4522 HG23 THR A 934      45.520  47.300  43.090  1.00  0.00           H
ATOM   4523  C   THR A 934      43.120  47.860  41.360  1.00  0.00           C
ATOM   4524  O   THR A 934      44.020  47.680  40.560  1.00  0.00           O
ATOM   4525  N   ALA A 935      41.880  47.360  41.110  1.00  0.00           N
ATOM   4526  HN  ALA A 935      41.180  47.550  41.780  1.00  0.00           H
ATOM   4527  CA  ALA A 935      41.540  46.670  39.860  1.00  0.00           C
ATOM   4528  HA  ALA A 935      42.060  45.730  39.800  1.00  0.00           H
ATOM   4529  CB  ALA A 935      40.030  46.340  39.920  1.00  0.00           C
ATOM   4530  HB1 ALA A 935      39.400  46.900  39.200  1.00  0.00           H
ATOM   4531  HB2 ALA A 935      39.520  46.410  40.900  1.00  0.00           H
ATOM   4532  HB3 ALA A 935      39.840  45.300  39.580  1.00  0.00           H
ATOM   4533  C   ALA A 935      41.900  47.500  38.530  1.00  0.00           C
ATOM   4534  O   ALA A 935      42.610  47.010  37.650  1.00  0.00           O
ATOM   4535  N   VAL A 936      41.530  48.780  38.510  1.00  0.00           N
ATOM   4536  HN  VAL A 936      40.960  49.200  39.210  1.00  0.00           H
ATOM   4537  CA  VAL A 936      41.910  49.780  37.440  1.00  0.00           C
ATOM   4538  HA  VAL A 936      41.340  49.500  36.570  1.00  0.00           H
ATOM   4539  CB  VAL A 936      41.290  51.090  37.810  1.00  0.00           C
ATOM   4540  HB  VAL A 936      41.330  51.200  38.910  1.00  0.00           H
ATOM   4541  CG1 VAL A 936      42.070  52.280  37.190  1.00  0.00           C
ATOM   4542 HG11 VAL A 936      41.540  53.170  37.570  1.00  0.00           H
ATOM   4543 HG12 VAL A 936      41.930  52.250  36.090  1.00  0.00           H
ATOM   4544 HG13 VAL A 936      43.130  52.330  37.490  1.00  0.00           H
ATOM   4545  CG2 VAL A 936      39.860  50.990  37.260  1.00  0.00           C
ATOM   4546 HG21 VAL A 936      39.970  51.070  36.150  1.00  0.00           H
ATOM   4547 HG22 VAL A 936      39.250  51.840  37.630  1.00  0.00           H
ATOM   4548 HG23 VAL A 936      39.330  50.110  37.660  1.00  0.00           H
ATOM   4549  C   VAL A 936      43.470  49.780  37.170  1.00  0.00           C
ATOM   4550  O   VAL A 936      43.970  49.670  36.030  1.00  0.00           O
ATOM   4551  N   ILE A 937      44.240  50.000  38.270  1.00  0.00           N
ATOM   4552  HN  ILE A 937      43.810  50.020  39.180  1.00  0.00           H
ATOM   4553  CA  ILE A 937      45.660  49.950  38.220  1.00  0.00           C
ATOM   4554  HA  ILE A 937      45.940  50.650  37.440  1.00  0.00           H
ATOM   4555  CB  ILE A 937      46.180  50.470  39.620  1.00  0.00           C
ATOM   4556  HB  ILE A 937      45.680  49.800  40.350  1.00  0.00           H
ATOM   4557  CG2 ILE A 937      47.690  50.190  39.880  1.00  0.00           C
ATOM   4558 HG21 ILE A 937      47.980  50.740  40.810  1.00  0.00           H
ATOM   4559 HG22 ILE A 937      48.290  50.650  39.080  1.00  0.00           H
ATOM   4560 HG23 ILE A 937      47.920  49.130  40.070  1.00  0.00           H
ATOM   4561  CG1 ILE A 937      45.770  51.970  39.760  1.00  0.00           C
ATOM   4562 HG11 ILE A 937      45.940  52.460  40.750  1.00  0.00           H
ATOM   4563 HG12 ILE A 937      44.660  51.950  39.630  1.00  0.00           H
ATOM   4564  CD  ILE A 937      46.340  52.970  38.730  1.00  0.00           C
ATOM   4565  HD1 ILE A 937      45.700  52.850  37.820  1.00  0.00           H
ATOM   4566  HD2 ILE A 937      47.340  52.580  38.440  1.00  0.00           H
ATOM   4567  HD3 ILE A 937      46.450  54.030  39.060  1.00  0.00           H
ATOM   4568  C   ILE A 937      46.320  48.590  37.870  1.00  0.00           C
ATOM   4569  O   ILE A 937      47.390  48.580  37.310  1.00  0.00           O
ATOM   4570  N   ILE A 938      45.620  47.510  38.220  1.00  0.00           N
ATOM   4571  HN  ILE A 938      44.870  47.650  38.850  1.00  0.00           H
ATOM   4572  CA  ILE A 938      45.930  46.250  37.690  1.00  0.00           C
ATOM   4573  HA  ILE A 938      47.010  46.220  37.700  1.00  0.00           H
ATOM   4574  CB  ILE A 938      45.280  45.230  38.550  1.00  0.00           C
ATOM   4575  HB  ILE A 938      44.310  45.640  38.920  1.00  0.00           H
ATOM   4576  CG2 ILE A 938      45.040  43.840  37.890  1.00  0.00           C
ATOM   4577 HG21 ILE A 938      44.390  44.040  37.010  1.00  0.00           H
ATOM   4578 HG22 ILE A 938      44.600  43.090  38.570  1.00  0.00           H
ATOM   4579 HG23 ILE A 938      45.940  43.420  37.380  1.00  0.00           H
ATOM   4580  CG1 ILE A 938      46.040  45.060  39.910  1.00  0.00           C
ATOM   4581 HG11 ILE A 938      45.510  44.280  40.500  1.00  0.00           H
ATOM   4582 HG12 ILE A 938      46.220  45.960  40.530  1.00  0.00           H
ATOM   4583  CD  ILE A 938      47.430  44.460  39.600  1.00  0.00           C
ATOM   4584  HD1 ILE A 938      47.340  43.380  39.430  1.00  0.00           H
ATOM   4585  HD2 ILE A 938      48.080  44.540  40.500  1.00  0.00           H
ATOM   4586  HD3 ILE A 938      48.020  44.990  38.820  1.00  0.00           H
ATOM   4587  C   ILE A 938      45.720  46.040  36.240  1.00  0.00           C
ATOM   4588  O   ILE A 938      46.630  45.510  35.570  1.00  0.00           O
ATOM   4589  N   ASN A 939      44.520  46.480  35.630  1.00  0.00           N
ATOM   4590  HN  ASN A 939      43.810  46.870  36.210  1.00  0.00           H
ATOM   4591  CA  ASN A 939      44.090  46.180  34.260  1.00  0.00           C
ATOM   4592  HA  ASN A 939      44.450  45.190  34.010  1.00  0.00           H
ATOM   4593  CB  ASN A 939      42.560  46.480  34.210  1.00  0.00           C
ATOM   4594  HB1 ASN A 939      42.280  47.550  34.350  1.00  0.00           H
ATOM   4595  HB2 ASN A 939      42.140  45.830  35.010  1.00  0.00           H
ATOM   4596  CG  ASN A 939      41.890  45.800  32.960  1.00  0.00           C
ATOM   4597  OD1 ASN A 939      42.400  44.900  32.320  1.00  0.00           O
ATOM   4598  ND2 ASN A 939      40.760  46.430  32.570  1.00  0.00           N
ATOM   4599 HD21 ASN A 939      40.290  47.120  33.130  1.00  0.00           H
ATOM   4600 HD22 ASN A 939      40.260  46.000  31.820  1.00  0.00           H
ATOM   4601  C   ASN A 939      44.760  47.050  33.260  1.00  0.00           C
ATOM   4602  O   ASN A 939      44.580  46.830  32.070  1.00  0.00           O
ATOM   4603  N   ARG A 940      45.470  48.110  33.710  1.00  0.00           N
ATOM   4604  HN  ARG A 940      45.430  48.270  34.690  1.00  0.00           H
ATOM   4605  CA  ARG A 940      46.490  48.810  32.970  1.00  0.00           C
ATOM   4606  HA  ARG A 940      46.010  49.570  32.350  1.00  0.00           H
ATOM   4607  CB  ARG A 940      47.420  49.620  33.900  1.00  0.00           C
ATOM   4608  HB1 ARG A 940      48.350  50.020  33.450  1.00  0.00           H
ATOM   4609  HB2 ARG A 940      47.750  48.890  34.670  1.00  0.00           H
ATOM   4610  CG  ARG A 940      46.760  50.830  34.520  1.00  0.00           C
ATOM   4611  HG1 ARG A 940      47.220  51.080  35.510  1.00  0.00           H
ATOM   4612  HG2 ARG A 940      45.700  50.560  34.720  1.00  0.00           H
ATOM   4613  CD  ARG A 940      46.730  52.120  33.630  1.00  0.00           C
ATOM   4614  HD1 ARG A 940      46.020  52.890  34.010  1.00  0.00           H
ATOM   4615  HD2 ARG A 940      46.540  51.810  32.580  1.00  0.00           H
ATOM   4616  NE  ARG A 940      48.080  52.820  33.700  1.00  0.00           N
ATOM   4617  HE  ARG A 940      48.900  52.450  34.120  1.00  0.00           H
ATOM   4618  CZ  ARG A 940      48.370  53.860  32.990  1.00  0.00           C
ATOM   4619  NH1 ARG A 940      47.480  54.490  32.230  1.00  0.00           N
ATOM   4620 HH11 ARG A 940      46.510  54.240  32.340  1.00  0.00           H
ATOM   4621 HH12 ARG A 940      47.460  55.480  32.130  1.00  0.00           H
ATOM   4622  NH2 ARG A 940      49.620  54.300  33.050  1.00  0.00           N
ATOM   4623 HH21 ARG A 940      50.260  53.890  33.700  1.00  0.00           H
ATOM   4624 HH22 ARG A 940      49.760  55.130  32.530  1.00  0.00           H
ATOM   4625  C   ARG A 940      47.350  48.020  31.950  1.00  0.00           C
ATOM   4626  O   ARG A 940      47.740  46.840  32.110  1.00  0.00           O
ATOM   4627  N   LYS A 941      47.710  48.740  30.880  1.00  0.00           N
ATOM   4628  HN  LYS A 941      47.310  49.650  30.820  1.00  0.00           H
ATOM   4629  CA  LYS A 941      48.350  48.260  29.670  1.00  0.00           C
ATOM   4630  HA  LYS A 941      47.730  47.580  29.100  1.00  0.00           H
ATOM   4631  CB  LYS A 941      48.470  49.570  28.840  1.00  0.00           C
ATOM   4632  HB1 LYS A 941      47.430  49.770  28.500  1.00  0.00           H
ATOM   4633  HB2 LYS A 941      49.080  49.330  27.940  1.00  0.00           H
ATOM   4634  CG  LYS A 941      49.030  50.880  29.530  1.00  0.00           C
ATOM   4635  HG1 LYS A 941      50.050  50.670  29.910  1.00  0.00           H
ATOM   4636  HG2 LYS A 941      48.280  51.130  30.320  1.00  0.00           H
ATOM   4637  CD  LYS A 941      49.170  51.970  28.470  1.00  0.00           C
ATOM   4638  HD1 LYS A 941      48.210  52.020  27.920  1.00  0.00           H
ATOM   4639  HD2 LYS A 941      49.940  51.640  27.750  1.00  0.00           H
ATOM   4640  CE  LYS A 941      49.300  53.460  29.010  1.00  0.00           C
ATOM   4641  HE1 LYS A 941      50.210  53.560  29.650  1.00  0.00           H
ATOM   4642  HE2 LYS A 941      48.470  53.720  29.700  1.00  0.00           H
ATOM   4643  NZ  LYS A 941      49.480  54.330  27.860  1.00  0.00           N
ATOM   4644  HZ1 LYS A 941      49.380  53.760  26.980  1.00  0.00           H
ATOM   4645  HZ2 LYS A 941      50.420  54.800  27.860  1.00  0.00           H
ATOM   4646  HZ3 LYS A 941      48.820  55.120  27.830  1.00  0.00           H
ATOM   4647  C   LYS A 941      49.740  47.610  29.730  1.00  0.00           C
ATOM   4648  O   LYS A 941      50.050  46.660  28.960  1.00  0.00           O
ATOM   4649  N   GLU A 942      50.570  48.010  30.720  1.00  0.00           N
ATOM   4650  HN  GLU A 942      50.280  48.780  31.290  1.00  0.00           H
ATOM   4651  CA  GLU A 942      52.000  47.630  30.900  1.00  0.00           C
ATOM   4652  HA  GLU A 942      52.500  47.620  29.930  1.00  0.00           H
ATOM   4653  CB  GLU A 942      52.740  48.680  31.790  1.00  0.00           C
ATOM   4654  HB1 GLU A 942      52.720  49.720  31.410  1.00  0.00           H
ATOM   4655  HB2 GLU A 942      53.850  48.670  31.670  1.00  0.00           H
ATOM   4656  CG  GLU A 942      52.190  48.820  33.240  1.00  0.00           C
ATOM   4657  HG1 GLU A 942      51.950  47.850  33.710  1.00  0.00           H
ATOM   4658  HG2 GLU A 942      51.240  49.410  33.220  1.00  0.00           H
ATOM   4659  CD  GLU A 942      53.160  49.600  34.110  1.00  0.00           C
ATOM   4660  OE1 GLU A 942      54.320  49.110  34.210  1.00  0.00           O
ATOM   4661  OE2 GLU A 942      52.820  50.620  34.780  1.00  0.00           O
ATOM   4662  C   GLU A 942      52.090  46.170  31.370  1.00  0.00           C
ATOM   4663  O   GLU A 942      53.120  45.470  31.140  1.00  0.00           O
ATOM   4664  N   HSD A 943      51.030  45.630  32.000  1.00  0.00           N
ATOM   4665  HN  HSD A 943      50.210  46.170  32.120  1.00  0.00           H
ATOM   4666  CA  HSD A 943      50.960  44.300  32.480  1.00  0.00           C
ATOM   4667  HA  HSD A 943      51.990  44.060  32.710  1.00  0.00           H
ATOM   4668  CB  HSD A 943      50.100  44.220  33.750  1.00  0.00           C
ATOM   4669  HB1 HSD A 943      50.260  43.250  34.270  1.00  0.00           H
ATOM   4670  HB2 HSD A 943      49.050  44.190  33.410  1.00  0.00           H
ATOM   4671  ND1 HSD A 943      49.400  45.960  35.410  1.00  0.00           N
ATOM   4672  HD1 HSD A 943      48.410  45.790  35.390  1.00  0.00           H
ATOM   4673  CG  HSD A 943      50.420  45.220  34.770  1.00  0.00           C
ATOM   4674  CE1 HSD A 943      50.000  46.780  36.270  1.00  0.00           C
ATOM   4675  HE1 HSD A 943      49.430  47.500  36.880  1.00  0.00           H
ATOM   4676  NE2 HSD A 943      51.360  46.720  36.190  1.00  0.00           N
ATOM   4677  CD2 HSD A 943      51.620  45.750  35.220  1.00  0.00           C
ATOM   4678  HD2 HSD A 943      52.630  45.550  34.880  1.00  0.00           H
ATOM   4679  C   HSD A 943      50.400  43.320  31.470  1.00  0.00           C
ATOM   4680  O   HSD A 943      50.380  42.090  31.670  1.00  0.00           O
ATOM   4681  N   LYS A 944      50.050  43.830  30.280  1.00  0.00           N
ATOM   4682  HN  LYS A 944      50.200  44.810  30.220  1.00  0.00           H
ATOM   4683  CA  LYS A 944      49.510  43.050  29.160  1.00  0.00           C
ATOM   4684  HA  LYS A 944      49.030  43.780  28.520  1.00  0.00           H
ATOM   4685  CB  LYS A 944      50.520  42.470  28.190  1.00  0.00           C
ATOM   4686  HB1 LYS A 944      49.990  42.010  27.320  1.00  0.00           H
ATOM   4687  HB2 LYS A 944      50.970  41.720  28.870  1.00  0.00           H
ATOM   4688  CG  LYS A 944      51.370  43.590  27.540  1.00  0.00           C
ATOM   4689  HG1 LYS A 944      52.300  43.150  27.130  1.00  0.00           H
ATOM   4690  HG2 LYS A 944      51.740  44.190  28.400  1.00  0.00           H
ATOM   4691  CD  LYS A 944      50.570  44.390  26.510  1.00  0.00           C
ATOM   4692  HD1 LYS A 944      49.720  44.950  26.940  1.00  0.00           H
ATOM   4693  HD2 LYS A 944      50.240  43.600  25.800  1.00  0.00           H
ATOM   4694  CE  LYS A 944      51.450  45.370  25.810  1.00  0.00           C
ATOM   4695  HE1 LYS A 944      52.400  44.980  25.400  1.00  0.00           H
ATOM   4696  HE2 LYS A 944      51.660  46.240  26.470  1.00  0.00           H
ATOM   4697  NZ  LYS A 944      50.840  45.940  24.640  1.00  0.00           N
ATOM   4698  HZ1 LYS A 944      49.900  46.370  24.820  1.00  0.00           H
ATOM   4699  HZ2 LYS A 944      50.620  45.180  23.960  1.00  0.00           H
ATOM   4700  HZ3 LYS A 944      51.470  46.570  24.110  1.00  0.00           H
ATOM   4701  C   LYS A 944      48.400  42.010  29.480  1.00  0.00           C
ATOM   4702  O   LYS A 944      48.550  40.880  29.010  1.00  0.00           O
ATOM   4703  N   LEU A 945      47.340  42.300  30.280  1.00  0.00           N
ATOM   4704  HN  LEU A 945      47.150  43.150  30.760  1.00  0.00           H
ATOM   4705  CA  LEU A 945      46.420  41.240  30.680  1.00  0.00           C
ATOM   4706  HA  LEU A 945      47.000  40.360  30.880  1.00  0.00           H
ATOM   4707  CB  LEU A 945      45.580  41.680  31.900  1.00  0.00           C
ATOM   4708  HB1 LEU A 945      44.960  40.800  32.170  1.00  0.00           H
ATOM   4709  HB2 LEU A 945      44.920  42.510  31.580  1.00  0.00           H
ATOM   4710  CG  LEU A 945      46.380  42.030  33.170  1.00  0.00           C
ATOM   4711  HG  LEU A 945      46.850  43.010  32.970  1.00  0.00           H
ATOM   4712  CD1 LEU A 945      45.390  42.270  34.320  1.00  0.00           C
ATOM   4713 HD11 LEU A 945      44.900  41.300  34.570  1.00  0.00           H
ATOM   4714 HD12 LEU A 945      44.510  42.930  34.160  1.00  0.00           H
ATOM   4715 HD13 LEU A 945      45.750  42.620  35.310  1.00  0.00           H
ATOM   4716  CD2 LEU A 945      47.370  40.890  33.480  1.00  0.00           C
ATOM   4717 HD21 LEU A 945      47.970  40.590  32.600  1.00  0.00           H
ATOM   4718 HD22 LEU A 945      46.900  39.970  33.880  1.00  0.00           H
ATOM   4719 HD23 LEU A 945      48.090  41.250  34.250  1.00  0.00           H
ATOM   4720  C   LEU A 945      45.380  40.960  29.640  1.00  0.00           C
ATOM   4721  O   LEU A 945      44.980  41.830  28.830  1.00  0.00           O
ATOM   4722  N   LYS A 946      44.880  39.770  29.530  1.00  0.00           N
ATOM   4723  HN  LYS A 946      45.170  39.040  30.140  1.00  0.00           H
ATOM   4724  CA  LYS A 946      43.920  39.300  28.480  1.00  0.00           C
ATOM   4725  HA  LYS A 946      43.820  40.040  27.700  1.00  0.00           H
ATOM   4726  CB  LYS A 946      44.390  37.990  27.880  1.00  0.00           C
ATOM   4727  HB1 LYS A 946      43.760  37.660  27.020  1.00  0.00           H
ATOM   4728  HB2 LYS A 946      44.300  37.160  28.600  1.00  0.00           H
ATOM   4729  CG  LYS A 946      45.850  38.070  27.280  1.00  0.00           C
ATOM   4730  HG1 LYS A 946      46.470  38.600  28.030  1.00  0.00           H
ATOM   4731  HG2 LYS A 946      45.780  38.740  26.390  1.00  0.00           H
ATOM   4732  CD  LYS A 946      46.520  36.750  26.850  1.00  0.00           C
ATOM   4733  HD1 LYS A 946      47.370  37.080  26.200  1.00  0.00           H
ATOM   4734  HD2 LYS A 946      45.800  36.350  26.100  1.00  0.00           H
ATOM   4735  CE  LYS A 946      46.670  35.750  27.980  1.00  0.00           C
ATOM   4736  HE1 LYS A 946      45.850  35.350  28.610  1.00  0.00           H
ATOM   4737  HE2 LYS A 946      47.450  36.080  28.700  1.00  0.00           H
ATOM   4738  NZ  LYS A 946      47.120  34.470  27.380  1.00  0.00           N
ATOM   4739  HZ1 LYS A 946      47.680  34.690  26.530  1.00  0.00           H
ATOM   4740  HZ2 LYS A 946      46.270  33.960  27.060  1.00  0.00           H
ATOM   4741  HZ3 LYS A 946      47.610  33.880  28.070  1.00  0.00           H
ATOM   4742  C   LYS A 946      42.510  39.200  29.040  1.00  0.00           C
ATOM   4743  O   LYS A 946      42.340  38.780  30.210  1.00  0.00           O
ATOM   4744  N   LYS A 947      41.550  39.650  28.250  1.00  0.00           N
ATOM   4745  HN  LYS A 947      41.780  39.970  27.330  1.00  0.00           H
ATOM   4746  CA  LYS A 947      40.150  39.530  28.490  1.00  0.00           C
ATOM   4747  HA  LYS A 947      39.570  39.810  27.610  1.00  0.00           H
ATOM   4748  CB  LYS A 947      39.700  38.070  28.690  1.00  0.00           C
ATOM   4749  HB1 LYS A 947      38.620  37.980  28.920  1.00  0.00           H
ATOM   4750  HB2 LYS A 947      40.270  37.590  29.520  1.00  0.00           H
ATOM   4751  CG  LYS A 947      40.040  37.220  27.430  1.00  0.00           C
ATOM   4752  HG1 LYS A 947      41.120  37.200  27.130  1.00  0.00           H
ATOM   4753  HG2 LYS A 947      39.450  37.790  26.700  1.00  0.00           H
ATOM   4754  CD  LYS A 947      39.450  35.800  27.590  1.00  0.00           C
ATOM   4755  HD1 LYS A 947      38.340  35.860  27.680  1.00  0.00           H
ATOM   4756  HD2 LYS A 947      39.810  35.230  28.460  1.00  0.00           H
ATOM   4757  CE  LYS A 947      39.680  34.890  26.420  1.00  0.00           C
ATOM   4758  HE1 LYS A 947      39.280  33.850  26.360  1.00  0.00           H
ATOM   4759  HE2 LYS A 947      40.770  34.710  26.350  1.00  0.00           H
ATOM   4760  NZ  LYS A 947      39.360  35.550  25.100  1.00  0.00           N
ATOM   4761  HZ1 LYS A 947      38.320  35.690  25.060  1.00  0.00           H
ATOM   4762  HZ2 LYS A 947      39.580  34.880  24.340  1.00  0.00           H
ATOM   4763  HZ3 LYS A 947      39.880  36.420  24.900  1.00  0.00           H
ATOM   4764  C   LYS A 947      39.690  40.390  29.650  1.00  0.00           C
ATOM   4765  O   LYS A 947      38.760  40.100  30.350  1.00  0.00           O
ATOM   4766  N   GLY A 948      40.300  41.520  29.820  1.00  0.00           N
ATOM   4767  HN  GLY A 948      41.030  41.690  29.160  1.00  0.00           H
ATOM   4768  CA  GLY A 948      40.070  42.380  31.000  1.00  0.00           C
ATOM   4769  HA1 GLY A 948      39.030  42.680  30.970  1.00  0.00           H
ATOM   4770  HA2 GLY A 948      40.840  43.130  30.940  1.00  0.00           H
ATOM   4771  C   GLY A 948      40.280  41.750  32.390  1.00  0.00           C
ATOM   4772  O   GLY A 948      40.710  40.640  32.650  1.00  0.00           O
ATOM   4773  N   ALA A 949      39.900  42.620  33.380  1.00  0.00           N
ATOM   4774  HN  ALA A 949      39.630  43.580  33.320  1.00  0.00           H
ATOM   4775  CA  ALA A 949      40.140  42.290  34.780  1.00  0.00           C
ATOM   4776  HA  ALA A 949      40.740  41.400  34.880  1.00  0.00           H
ATOM   4777  CB  ALA A 949      40.990  43.400  35.360  1.00  0.00           C
ATOM   4778  HB1 ALA A 949      41.210  43.150  36.420  1.00  0.00           H
ATOM   4779  HB2 ALA A 949      40.350  44.310  35.400  1.00  0.00           H
ATOM   4780  HB3 ALA A 949      41.950  43.580  34.830  1.00  0.00           H
ATOM   4781  C   ALA A 949      38.850  42.110  35.680  1.00  0.00           C
ATOM   4782  O   ALA A 949      38.920  42.090  36.870  1.00  0.00           O
ATOM   4783  N   GLY A 950      37.690  41.800  34.970  1.00  0.00           N
ATOM   4784  HN  GLY A 950      37.610  41.770  33.980  1.00  0.00           H
ATOM   4785  CA  GLY A 950      36.500  41.270  35.610  1.00  0.00           C
ATOM   4786  HA1 GLY A 950      36.870  40.400  36.130  1.00  0.00           H
ATOM   4787  HA2 GLY A 950      35.870  40.960  34.780  1.00  0.00           H
ATOM   4788  C   GLY A 950      35.850  42.180  36.630  1.00  0.00           C
ATOM   4789  O   GLY A 950      35.460  41.780  37.710  1.00  0.00           O
ATOM   4790  N   TYR A 951      35.780  43.440  36.330  1.00  0.00           N
ATOM   4791  HN  TYR A 951      36.240  43.770  35.490  1.00  0.00           H
ATOM   4792  CA  TYR A 951      35.390  44.540  37.160  1.00  0.00           C
ATOM   4793  HA  TYR A 951      36.130  44.630  37.940  1.00  0.00           H
ATOM   4794  CB  TYR A 951      35.300  45.910  36.500  1.00  0.00           C
ATOM   4795  HB1 TYR A 951      34.890  46.710  37.150  1.00  0.00           H
ATOM   4796  HB2 TYR A 951      34.520  45.780  35.710  1.00  0.00           H
ATOM   4797  CG  TYR A 951      36.620  46.420  35.950  1.00  0.00           C
ATOM   4798  CD1 TYR A 951      37.900  46.250  36.580  1.00  0.00           C
ATOM   4799  HD1 TYR A 951      37.950  45.650  37.480  1.00  0.00           H
ATOM   4800  CE1 TYR A 951      39.050  46.910  36.150  1.00  0.00           C
ATOM   4801  HE1 TYR A 951      40.000  46.810  36.660  1.00  0.00           H
ATOM   4802  CZ  TYR A 951      39.010  47.870  35.110  1.00  0.00           C
ATOM   4803  OH  TYR A 951      40.130  48.620  34.770  1.00  0.00           O
ATOM   4804  HH  TYR A 951      39.780  49.370  34.270  1.00  0.00           H
ATOM   4805  CD2 TYR A 951      36.600  47.260  34.780  1.00  0.00           C
ATOM   4806  HD2 TYR A 951      35.690  47.420  34.210  1.00  0.00           H
ATOM   4807  CE2 TYR A 951      37.810  47.950  34.370  1.00  0.00           C
ATOM   4808  HE2 TYR A 951      37.920  48.510  33.450  1.00  0.00           H
ATOM   4809  C   TYR A 951      34.100  44.430  38.030  1.00  0.00           C
ATOM   4810  O   TYR A 951      34.000  44.480  39.290  1.00  0.00           O
ATOM   4811  N   HSD A 952      33.010  44.070  37.330  1.00  0.00           N
ATOM   4812  HN  HSD A 952      33.120  43.790  36.380  1.00  0.00           H
ATOM   4813  CA  HSD A 952      31.740  43.910  38.030  1.00  0.00           C
ATOM   4814  HA  HSD A 952      31.520  44.750  38.670  1.00  0.00           H
ATOM   4815  CB  HSD A 952      30.560  43.690  37.090  1.00  0.00           C
ATOM   4816  HB1 HSD A 952      29.810  43.160  37.710  1.00  0.00           H
ATOM   4817  HB2 HSD A 952      30.810  43.010  36.240  1.00  0.00           H
ATOM   4818  ND1 HSD A 952      29.550  45.350  35.490  1.00  0.00           N
ATOM   4819  HD1 HSD A 952      29.630  44.780  34.670  1.00  0.00           H
ATOM   4820  CG  HSD A 952      29.890  44.960  36.780  1.00  0.00           C
ATOM   4821  CE1 HSD A 952      28.940  46.510  35.600  1.00  0.00           C
ATOM   4822  HE1 HSD A 952      28.590  47.000  34.680  1.00  0.00           H
ATOM   4823  NE2 HSD A 952      29.040  47.000  36.790  1.00  0.00           N
ATOM   4824  CD2 HSD A 952      29.580  45.990  37.570  1.00  0.00           C
ATOM   4825  HD2 HSD A 952      29.780  46.260  38.600  1.00  0.00           H
ATOM   4826  C   HSD A 952      31.760  42.660  38.870  1.00  0.00           C
ATOM   4827  O   HSD A 952      31.280  42.630  40.000  1.00  0.00           O
ATOM   4828  N   LEU A 953      32.380  41.560  38.390  1.00  0.00           N
ATOM   4829  HN  LEU A 953      32.770  41.540  37.470  1.00  0.00           H
ATOM   4830  CA  LEU A 953      32.370  40.350  39.120  1.00  0.00           C
ATOM   4831  HA  LEU A 953      31.350  40.070  39.350  1.00  0.00           H
ATOM   4832  CB  LEU A 953      32.910  39.240  38.200  1.00  0.00           C
ATOM   4833  HB1 LEU A 953      33.780  39.530  37.580  1.00  0.00           H
ATOM   4834  HB2 LEU A 953      32.100  39.090  37.450  1.00  0.00           H
ATOM   4835  CG  LEU A 953      33.360  37.940  38.870  1.00  0.00           C
ATOM   4836  HG  LEU A 953      34.050  38.120  39.720  1.00  0.00           H
ATOM   4837  CD1 LEU A 953      32.120  37.220  39.470  1.00  0.00           C
ATOM   4838 HD11 LEU A 953      31.480  38.020  39.900  1.00  0.00           H
ATOM   4839 HD12 LEU A 953      32.450  36.460  40.210  1.00  0.00           H
ATOM   4840 HD13 LEU A 953      31.600  36.710  38.640  1.00  0.00           H
ATOM   4841  CD2 LEU A 953      34.020  37.180  37.770  1.00  0.00           C
ATOM   4842 HD21 LEU A 953      33.340  37.030  36.900  1.00  0.00           H
ATOM   4843 HD22 LEU A 953      34.260  36.130  38.030  1.00  0.00           H
ATOM   4844 HD23 LEU A 953      34.960  37.550  37.340  1.00  0.00           H
ATOM   4845  C   LEU A 953      33.270  40.400  40.420  1.00  0.00           C
ATOM   4846  O   LEU A 953      33.030  39.830  41.510  1.00  0.00           O
ATOM   4847  N   ASP A 954      34.450  41.130  40.340  1.00  0.00           N
ATOM   4848  HN  ASP A 954      34.640  41.550  39.450  1.00  0.00           H
ATOM   4849  CA  ASP A 954      35.220  41.500  41.480  1.00  0.00           C
ATOM   4850  HA  ASP A 954      35.530  40.620  42.040  1.00  0.00           H
ATOM   4851  CB  ASP A 954      36.390  42.410  41.050  1.00  0.00           C
ATOM   4852  HB1 ASP A 954      36.890  42.690  42.010  1.00  0.00           H
ATOM   4853  HB2 ASP A 954      35.960  43.310  40.590  1.00  0.00           H
ATOM   4854  CG  ASP A 954      37.330  41.740  40.140  1.00  0.00           C
ATOM   4855  OD1 ASP A 954      37.540  40.580  40.030  1.00  0.00           O
ATOM   4856  OD2 ASP A 954      38.080  42.710  39.450  1.00  0.00           O
ATOM   4857  HD2 ASP A 954      38.340  42.270  38.620  1.00  0.00           H
ATOM   4858  C   ASP A 954      34.400  42.260  42.540  1.00  0.00           C
ATOM   4859  O   ASP A 954      34.500  41.900  43.700  1.00  0.00           O
ATOM   4860  N   LEU A 955      33.570  43.260  42.110  1.00  0.00           N
ATOM   4861  HN  LEU A 955      33.480  43.510  41.150  1.00  0.00           H
ATOM   4862  CA  LEU A 955      32.720  44.060  43.010  1.00  0.00           C
ATOM   4863  HA  LEU A 955      33.220  44.580  43.820  1.00  0.00           H
ATOM   4864  CB  LEU A 955      32.120  45.260  42.250  1.00  0.00           C
ATOM   4865  HB1 LEU A 955      31.370  44.930  41.500  1.00  0.00           H
ATOM   4866  HB2 LEU A 955      32.970  45.750  41.720  1.00  0.00           H
ATOM   4867  CG  LEU A 955      31.390  46.270  43.170  1.00  0.00           C
ATOM   4868  HG  LEU A 955      30.610  45.720  43.740  1.00  0.00           H
ATOM   4869  CD1 LEU A 955      32.170  47.020  44.210  1.00  0.00           C
ATOM   4870 HD11 LEU A 955      32.520  46.370  45.040  1.00  0.00           H
ATOM   4871 HD12 LEU A 955      31.630  47.910  44.600  1.00  0.00           H
ATOM   4872 HD13 LEU A 955      33.070  47.460  43.740  1.00  0.00           H
ATOM   4873  CD2 LEU A 955      30.540  47.160  42.320  1.00  0.00           C
ATOM   4874 HD21 LEU A 955      31.080  47.940  41.760  1.00  0.00           H
ATOM   4875 HD22 LEU A 955      29.850  47.680  43.020  1.00  0.00           H
ATOM   4876 HD23 LEU A 955      29.960  46.560  41.590  1.00  0.00           H
ATOM   4877  C   LEU A 955      31.600  43.170  43.560  1.00  0.00           C
ATOM   4878  O   LEU A 955      31.410  43.030  44.790  1.00  0.00           O
ATOM   4879  N   LEU A 956      30.870  42.370  42.780  1.00  0.00           N
ATOM   4880  HN  LEU A 956      31.050  42.470  41.800  1.00  0.00           H
ATOM   4881  CA  LEU A 956      30.050  41.310  43.230  1.00  0.00           C
ATOM   4882  HA  LEU A 956      29.200  41.650  43.790  1.00  0.00           H
ATOM   4883  CB  LEU A 956      29.510  40.610  41.890  1.00  0.00           C
ATOM   4884  HB1 LEU A 956      30.420  40.440  41.270  1.00  0.00           H
ATOM   4885  HB2 LEU A 956      28.870  41.310  41.320  1.00  0.00           H
ATOM   4886  CG  LEU A 956      28.730  39.310  42.020  1.00  0.00           C
ATOM   4887  HG  LEU A 956      29.340  38.510  42.470  1.00  0.00           H
ATOM   4888  CD1 LEU A 956      27.600  39.550  42.990  1.00  0.00           C
ATOM   4889 HD11 LEU A 956      27.910  39.770  44.040  1.00  0.00           H
ATOM   4890 HD12 LEU A 956      26.950  38.680  43.230  1.00  0.00           H
ATOM   4891 HD13 LEU A 956      26.930  40.360  42.650  1.00  0.00           H
ATOM   4892  CD2 LEU A 956      28.280  38.860  40.620  1.00  0.00           C
ATOM   4893 HD21 LEU A 956      27.520  39.540  40.170  1.00  0.00           H
ATOM   4894 HD22 LEU A 956      27.590  37.980  40.580  1.00  0.00           H
ATOM   4895 HD23 LEU A 956      29.180  38.620  40.030  1.00  0.00           H
ATOM   4896  C   LEU A 956      30.600  40.250  44.210  1.00  0.00           C
ATOM   4897  O   LEU A 956      30.010  40.150  45.290  1.00  0.00           O
ATOM   4898  N   MET A 957      31.720  39.480  43.920  1.00  0.00           N
ATOM   4899  HN  MET A 957      32.220  39.550  43.060  1.00  0.00           H
ATOM   4900  CA  MET A 957      32.340  38.600  44.920  1.00  0.00           C
ATOM   4901  HA  MET A 957      31.560  37.930  45.250  1.00  0.00           H
ATOM   4902  CB  MET A 957      33.530  37.840  44.250  1.00  0.00           C
ATOM   4903  HB1 MET A 957      34.200  37.440  45.050  1.00  0.00           H
ATOM   4904  HB2 MET A 957      34.130  38.600  43.710  1.00  0.00           H
ATOM   4905  CG  MET A 957      33.160  36.590  43.390  1.00  0.00           C
ATOM   4906  HG1 MET A 957      34.140  36.110  43.210  1.00  0.00           H
ATOM   4907  HG2 MET A 957      32.670  36.980  42.460  1.00  0.00           H
ATOM   4908  SD  MET A 957      32.020  35.460  44.210  1.00  0.00           S
ATOM   4909  CE  MET A 957      32.760  35.250  45.910  1.00  0.00           C
ATOM   4910  HE1 MET A 957      32.370  34.360  46.450  1.00  0.00           H
ATOM   4911  HE2 MET A 957      32.590  36.220  46.420  1.00  0.00           H
ATOM   4912  HE3 MET A 957      33.810  34.880  45.830  1.00  0.00           H
ATOM   4913  C   MET A 957      32.820  39.240  46.220  1.00  0.00           C
ATOM   4914  O   MET A 957      32.690  38.650  47.300  1.00  0.00           O
ATOM   4915  N   VAL A 958      33.330  40.510  46.210  1.00  0.00           N
ATOM   4916  HN  VAL A 958      33.560  40.900  45.320  1.00  0.00           H
ATOM   4917  CA  VAL A 958      33.630  41.300  47.390  1.00  0.00           C
ATOM   4918  HA  VAL A 958      34.240  40.630  47.980  1.00  0.00           H
ATOM   4919  CB  VAL A 958      34.420  42.610  47.060  1.00  0.00           C
ATOM   4920  HB  VAL A 958      33.910  43.090  46.200  1.00  0.00           H
ATOM   4921  CG1 VAL A 958      34.430  43.720  48.210  1.00  0.00           C
ATOM   4922 HG11 VAL A 958      33.480  44.260  48.400  1.00  0.00           H
ATOM   4923 HG12 VAL A 958      35.310  44.400  48.090  1.00  0.00           H
ATOM   4924 HG13 VAL A 958      34.600  43.140  49.130  1.00  0.00           H
ATOM   4925  CG2 VAL A 958      35.780  42.210  46.590  1.00  0.00           C
ATOM   4926 HG21 VAL A 958      36.450  41.950  47.440  1.00  0.00           H
ATOM   4927 HG22 VAL A 958      36.390  43.070  46.230  1.00  0.00           H
ATOM   4928 HG23 VAL A 958      35.690  41.380  45.850  1.00  0.00           H
ATOM   4929  C   VAL A 958      32.360  41.620  48.180  1.00  0.00           C
ATOM   4930  O   VAL A 958      32.240  41.500  49.400  1.00  0.00           O
ATOM   4931  N   GLY A 959      31.310  42.080  47.440  1.00  0.00           N
ATOM   4932  HN  GLY A 959      31.530  42.350  46.500  1.00  0.00           H
ATOM   4933  CA  GLY A 959      29.920  42.330  47.910  1.00  0.00           C
ATOM   4934  HA1 GLY A 959      29.410  42.470  46.970  1.00  0.00           H
ATOM   4935  HA2 GLY A 959      29.970  43.240  48.470  1.00  0.00           H
ATOM   4936  C   GLY A 959      29.240  41.260  48.710  1.00  0.00           C
ATOM   4937  O   GLY A 959      28.920  41.520  49.860  1.00  0.00           O
ATOM   4938  N   VAL A 960      29.120  40.060  48.160  1.00  0.00           N
ATOM   4939  HN  VAL A 960      29.430  39.970  47.220  1.00  0.00           H
ATOM   4940  CA  VAL A 960      28.530  38.890  48.780  1.00  0.00           C
ATOM   4941  HA  VAL A 960      27.560  39.220  49.150  1.00  0.00           H
ATOM   4942  CB  VAL A 960      28.190  37.830  47.820  1.00  0.00           C
ATOM   4943  HB  VAL A 960      27.710  36.950  48.300  1.00  0.00           H
ATOM   4944  CG1 VAL A 960      27.130  38.370  46.760  1.00  0.00           C
ATOM   4945 HG11 VAL A 960      26.530  37.480  46.490  1.00  0.00           H
ATOM   4946 HG12 VAL A 960      27.590  38.620  45.780  1.00  0.00           H
ATOM   4947 HG13 VAL A 960      26.490  39.190  47.130  1.00  0.00           H
ATOM   4948  CG2 VAL A 960      29.460  37.420  47.020  1.00  0.00           C
ATOM   4949 HG21 VAL A 960      30.330  37.040  47.600  1.00  0.00           H
ATOM   4950 HG22 VAL A 960      29.820  38.180  46.290  1.00  0.00           H
ATOM   4951 HG23 VAL A 960      29.270  36.620  46.270  1.00  0.00           H
ATOM   4952  C   VAL A 960      29.330  38.410  49.960  1.00  0.00           C
ATOM   4953  O   VAL A 960      28.730  37.880  50.940  1.00  0.00           O
ATOM   4954  N   MET A 961      30.690  38.560  49.950  1.00  0.00           N
ATOM   4955  HN  MET A 961      31.120  38.900  49.110  1.00  0.00           H
ATOM   4956  CA  MET A 961      31.560  38.190  51.010  1.00  0.00           C
ATOM   4957  HA  MET A 961      31.130  37.310  51.450  1.00  0.00           H
ATOM   4958  CB  MET A 961      32.980  37.890  50.630  1.00  0.00           C
ATOM   4959  HB1 MET A 961      33.690  37.940  51.490  1.00  0.00           H
ATOM   4960  HB2 MET A 961      33.410  38.560  49.850  1.00  0.00           H
ATOM   4961  CG  MET A 961      33.150  36.420  50.170  1.00  0.00           C
ATOM   4962  HG1 MET A 961      34.250  36.420  50.050  1.00  0.00           H
ATOM   4963  HG2 MET A 961      32.590  36.170  49.250  1.00  0.00           H
ATOM   4964  SD  MET A 961      32.800  35.120  51.370  1.00  0.00           S
ATOM   4965  CE  MET A 961      31.330  34.410  50.520  1.00  0.00           C
ATOM   4966  HE1 MET A 961      30.860  35.250  49.970  1.00  0.00           H
ATOM   4967  HE2 MET A 961      30.650  34.110  51.350  1.00  0.00           H
ATOM   4968  HE3 MET A 961      31.620  33.540  49.880  1.00  0.00           H
ATOM   4969  C   MET A 961      31.520  39.140  52.160  1.00  0.00           C
ATOM   4970  O   MET A 961      31.660  38.690  53.280  1.00  0.00           O
ATOM   4971  N   LEU A 962      31.340  40.460  51.920  1.00  0.00           N
ATOM   4972  HN  LEU A 962      31.340  40.850  51.010  1.00  0.00           H
ATOM   4973  CA  LEU A 962      31.210  41.440  52.990  1.00  0.00           C
ATOM   4974  HA  LEU A 962      32.150  41.560  53.500  1.00  0.00           H
ATOM   4975  CB  LEU A 962      30.870  42.770  52.300  1.00  0.00           C
ATOM   4976  HB1 LEU A 962      29.980  42.710  51.640  1.00  0.00           H
ATOM   4977  HB2 LEU A 962      31.720  43.100  51.670  1.00  0.00           H
ATOM   4978  CG  LEU A 962      30.830  44.030  53.250  1.00  0.00           C
ATOM   4979  HG  LEU A 962      31.460  43.850  54.140  1.00  0.00           H
ATOM   4980  CD1 LEU A 962      31.280  45.250  52.440  1.00  0.00           C
ATOM   4981 HD11 LEU A 962      30.610  45.420  51.560  1.00  0.00           H
ATOM   4982 HD12 LEU A 962      32.330  45.180  52.100  1.00  0.00           H
ATOM   4983 HD13 LEU A 962      31.270  46.170  53.050  1.00  0.00           H
ATOM   4984  CD2 LEU A 962      29.490  44.360  53.830  1.00  0.00           C
ATOM   4985 HD21 LEU A 962      28.870  44.830  53.040  1.00  0.00           H
ATOM   4986 HD22 LEU A 962      29.520  45.150  54.600  1.00  0.00           H
ATOM   4987 HD23 LEU A 962      29.010  43.430  54.210  1.00  0.00           H
ATOM   4988  C   LEU A 962      30.050  41.050  53.900  1.00  0.00           C
ATOM   4989  O   LEU A 962      30.280  41.120  55.120  1.00  0.00           O
ATOM   4990  N   GLY A 963      28.920  40.600  53.300  1.00  0.00           N
ATOM   4991  HN  GLY A 963      28.900  40.580  52.300  1.00  0.00           H
ATOM   4992  CA  GLY A 963      27.820  40.030  54.010  1.00  0.00           C
ATOM   4993  HA1 GLY A 963      27.060  39.790  53.290  1.00  0.00           H
ATOM   4994  HA2 GLY A 963      27.450  40.730  54.760  1.00  0.00           H
ATOM   4995  C   GLY A 963      28.110  38.810  54.750  1.00  0.00           C
ATOM   4996  O   GLY A 963      27.910  38.780  56.010  1.00  0.00           O
ATOM   4997  N   VAL A 964      28.630  37.720  54.070  1.00  0.00           N
ATOM   4998  HN  VAL A 964      28.640  37.850  53.090  1.00  0.00           H
ATOM   4999  CA  VAL A 964      28.940  36.410  54.690  1.00  0.00           C
ATOM   5000  HA  VAL A 964      28.040  36.040  55.160  1.00  0.00           H
ATOM   5001  CB  VAL A 964      29.420  35.420  53.620  1.00  0.00           C
ATOM   5002  HB  VAL A 964      30.190  35.840  52.940  1.00  0.00           H
ATOM   5003  CG1 VAL A 964      30.080  34.220  54.310  1.00  0.00           C
ATOM   5004 HG11 VAL A 964      30.340  33.590  53.430  1.00  0.00           H
ATOM   5005 HG12 VAL A 964      29.270  33.660  54.840  1.00  0.00           H
ATOM   5006 HG13 VAL A 964      30.910  34.520  54.980  1.00  0.00           H
ATOM   5007  CG2 VAL A 964      28.230  35.000  52.750  1.00  0.00           C
ATOM   5008 HG21 VAL A 964      27.790  35.840  52.140  1.00  0.00           H
ATOM   5009 HG22 VAL A 964      27.420  34.560  53.360  1.00  0.00           H
ATOM   5010 HG23 VAL A 964      28.540  34.350  51.900  1.00  0.00           H
ATOM   5011  C   VAL A 964      29.940  36.540  55.880  1.00  0.00           C
ATOM   5012  O   VAL A 964      29.770  35.950  57.010  1.00  0.00           O
ATOM   5013  N   CYS A 965      30.990  37.360  55.660  1.00  0.00           N
ATOM   5014  HN  CYS A 965      31.150  37.910  54.850  1.00  0.00           H
ATOM   5015  CA  CYS A 965      31.860  37.740  56.780  1.00  0.00           C
ATOM   5016  HA  CYS A 965      32.220  36.810  57.170  1.00  0.00           H
ATOM   5017  CB  CYS A 965      33.090  38.520  56.280  1.00  0.00           C
ATOM   5018  HB1 CYS A 965      33.530  38.950  57.210  1.00  0.00           H
ATOM   5019  HB2 CYS A 965      32.800  39.390  55.650  1.00  0.00           H
ATOM   5020  SG  CYS A 965      34.220  37.340  55.560  1.00  0.00           S
ATOM   5021  HG1 CYS A 965      35.100  38.190  55.060  1.00  0.00           H
ATOM   5022  C   CYS A 965      31.110  38.490  57.840  1.00  0.00           C
ATOM   5023  O   CYS A 965      31.220  38.320  59.070  1.00  0.00           O
ATOM   5024  N   SER A 966      30.290  39.490  57.490  1.00  0.00           N
ATOM   5025  HN  SER A 966      30.170  39.630  56.510  1.00  0.00           H
ATOM   5026  CA  SER A 966      29.570  40.290  58.460  1.00  0.00           C
ATOM   5027  HA  SER A 966      30.340  40.670  59.120  1.00  0.00           H
ATOM   5028  CB  SER A 966      28.760  41.500  57.840  1.00  0.00           C
ATOM   5029  HB1 SER A 966      28.080  41.990  58.560  1.00  0.00           H
ATOM   5030  HB2 SER A 966      28.100  41.140  57.020  1.00  0.00           H
ATOM   5031  OG  SER A 966      29.580  42.550  57.380  1.00  0.00           O
ATOM   5032  HG1 SER A 966      29.790  42.370  56.450  1.00  0.00           H
ATOM   5033  C   SER A 966      28.630  39.620  59.370  1.00  0.00           C
ATOM   5034  O   SER A 966      28.450  39.990  60.520  1.00  0.00           O
ATOM   5035  N   VAL A 967      27.900  38.550  58.900  1.00  0.00           N
ATOM   5036  HN  VAL A 967      28.060  38.260  57.950  1.00  0.00           H
ATOM   5037  CA  VAL A 967      26.870  37.770  59.510  1.00  0.00           C
ATOM   5038  HA  VAL A 967      26.310  38.440  60.150  1.00  0.00           H
ATOM   5039  CB  VAL A 967      25.940  37.230  58.410  1.00  0.00           C
ATOM   5040  HB  VAL A 967      25.790  38.010  57.640  1.00  0.00           H
ATOM   5041  CG1 VAL A 967      26.580  36.000  57.640  1.00  0.00           C
ATOM   5042 HG11 VAL A 967      27.550  36.290  57.160  1.00  0.00           H
ATOM   5043 HG12 VAL A 967      25.870  35.630  56.870  1.00  0.00           H
ATOM   5044 HG13 VAL A 967      26.770  35.200  58.390  1.00  0.00           H
ATOM   5045  CG2 VAL A 967      24.590  36.930  59.130  1.00  0.00           C
ATOM   5046 HG21 VAL A 967      23.870  36.810  58.280  1.00  0.00           H
ATOM   5047 HG22 VAL A 967      24.250  37.800  59.720  1.00  0.00           H
ATOM   5048 HG23 VAL A 967      24.770  36.060  59.780  1.00  0.00           H
ATOM   5049  C   VAL A 967      27.480  36.780  60.440  1.00  0.00           C
ATOM   5050  O   VAL A 967      26.720  36.200  61.270  1.00  0.00           O
ATOM   5051  N   MET A 968      28.820  36.570  60.410  1.00  0.00           N
ATOM   5052  HN  MET A 968      29.480  36.890  59.730  1.00  0.00           H
ATOM   5053  CA  MET A 968      29.620  35.860  61.420  1.00  0.00           C
ATOM   5054  HA  MET A 968      28.930  35.360  62.080  1.00  0.00           H
ATOM   5055  CB  MET A 968      30.420  34.690  60.710  1.00  0.00           C
ATOM   5056  HB1 MET A 968      31.100  34.110  61.380  1.00  0.00           H
ATOM   5057  HB2 MET A 968      31.180  35.110  60.000  1.00  0.00           H
ATOM   5058  CG  MET A 968      29.490  33.650  60.030  1.00  0.00           C
ATOM   5059  HG1 MET A 968      29.000  34.170  59.180  1.00  0.00           H
ATOM   5060  HG2 MET A 968      28.750  33.290  60.780  1.00  0.00           H
[truncated: 6,873,249 more chars]
