# Supplementary material for: CryoEM and computational modeling structural insights into the pH regulator NBCn1
Source: Nat Commun. 2025 Nov 11;16:9932. doi: 10.1038/s41467-025-64868-z (PMC12606367; doi:10.1038/s41467-025-64868-z)
Supplement: Supplementary file 7 — Supplementary Data 5 [file 41467_2025_64868_MOESM7_ESM.zip › 100ns_z_restr_MD_NBCn1_2NaCO3/hNBCn1_OF/z-restr_hNBCn1_OF_2NaCO3_first_step_6.pdb]

REMARK    GENERATED BY TRJCONV
TITLE     Title t= 4100.00000 step= 2050000
REMARK    THIS IS A SIMULATION BOX
CRYST1   93.272   93.272  102.702  90.00  90.00  90.00 P 1           1
MODEL        1
ATOM      1  N   LEU A 585      27.510  44.810  33.320  1.00  0.00           N
ATOM      2  HT1 LEU A 585      26.610  44.570  32.870  1.00  0.00           H
ATOM      3  HT2 LEU A 585      28.120  45.070  32.520  1.00  0.00           H
ATOM      4  HT3 LEU A 585      27.450  45.680  33.880  1.00  0.00           H
ATOM      5  CA  LEU A 585      28.080  43.650  34.120  1.00  0.00           C
ATOM      6  HA  LEU A 585      28.980  43.950  34.620  1.00  0.00           H
ATOM      7  CB  LEU A 585      26.910  43.060  35.120  1.00  0.00           C
ATOM      8  HB1 LEU A 585      25.970  43.040  34.530  1.00  0.00           H
ATOM      9  HB2 LEU A 585      26.840  43.870  35.860  1.00  0.00           H
ATOM     10  CG  LEU A 585      27.310  41.710  35.790  1.00  0.00           C
ATOM     11  HG  LEU A 585      27.350  41.020  34.930  1.00  0.00           H
ATOM     12  CD1 LEU A 585      28.660  41.800  36.570  1.00  0.00           C
ATOM     13 HD11 LEU A 585      29.490  42.000  35.870  1.00  0.00           H
ATOM     14 HD12 LEU A 585      28.850  40.860  37.130  1.00  0.00           H
ATOM     15 HD13 LEU A 585      28.540  42.580  37.350  1.00  0.00           H
ATOM     16  CD2 LEU A 585      26.170  41.170  36.630  1.00  0.00           C
ATOM     17 HD21 LEU A 585      25.940  41.840  37.490  1.00  0.00           H
ATOM     18 HD22 LEU A 585      26.250  40.110  36.960  1.00  0.00           H
ATOM     19 HD23 LEU A 585      25.320  41.350  35.940  1.00  0.00           H
ATOM     20  C   LEU A 585      28.420  42.540  33.180  1.00  0.00           C
ATOM     21  O   LEU A 585      29.540  42.030  33.240  1.00  0.00           O
ATOM     22  N   ILE A 586      27.560  42.090  32.280  1.00  0.00           N
ATOM     23  HN  ILE A 586      26.670  42.500  32.080  1.00  0.00           H
ATOM     24  CA  ILE A 586      27.660  40.790  31.550  1.00  0.00           C
ATOM     25  HA  ILE A 586      27.870  40.090  32.350  1.00  0.00           H
ATOM     26  CB  ILE A 586      26.360  40.420  30.820  1.00  0.00           C
ATOM     27  HB  ILE A 586      26.230  41.210  30.050  1.00  0.00           H
ATOM     28  CG2 ILE A 586      26.490  39.050  30.160  1.00  0.00           C
ATOM     29 HG21 ILE A 586      25.540  38.760  29.680  1.00  0.00           H
ATOM     30 HG22 ILE A 586      26.720  38.290  30.930  1.00  0.00           H
ATOM     31 HG23 ILE A 586      27.260  39.110  29.360  1.00  0.00           H
ATOM     32  CG1 ILE A 586      25.090  40.420  31.740  1.00  0.00           C
ATOM     33 HG11 ILE A 586      24.270  40.000  31.120  1.00  0.00           H
ATOM     34 HG12 ILE A 586      24.730  41.450  31.930  1.00  0.00           H
ATOM     35  CD  ILE A 586      25.300  39.800  33.190  1.00  0.00           C
ATOM     36  HD1 ILE A 586      26.100  40.370  33.710  1.00  0.00           H
ATOM     37  HD2 ILE A 586      25.560  38.730  33.270  1.00  0.00           H
ATOM     38  HD3 ILE A 586      24.380  39.970  33.790  1.00  0.00           H
ATOM     39  C   ILE A 586      28.880  40.790  30.640  1.00  0.00           C
ATOM     40  O   ILE A 586      29.600  39.760  30.520  1.00  0.00           O
ATOM     41  N   LEU A 587      29.180  41.960  29.970  1.00  0.00           N
ATOM     42  HN  LEU A 587      28.570  42.750  30.080  1.00  0.00           H
ATOM     43  CA  LEU A 587      30.360  42.050  29.140  1.00  0.00           C
ATOM     44  HA  LEU A 587      30.400  41.340  28.320  1.00  0.00           H
ATOM     45  CB  LEU A 587      30.350  43.430  28.380  1.00  0.00           C
ATOM     46  HB1 LEU A 587      30.200  44.230  29.140  1.00  0.00           H
ATOM     47  HB2 LEU A 587      29.430  43.420  27.760  1.00  0.00           H
ATOM     48  CG  LEU A 587      31.570  43.730  27.550  1.00  0.00           C
ATOM     49  HG  LEU A 587      32.560  43.540  28.030  1.00  0.00           H
ATOM     50  CD1 LEU A 587      31.640  42.710  26.310  1.00  0.00           C
ATOM     51 HD11 LEU A 587      32.590  42.920  25.770  1.00  0.00           H
ATOM     52 HD12 LEU A 587      30.760  42.730  25.630  1.00  0.00           H
ATOM     53 HD13 LEU A 587      31.720  41.670  26.700  1.00  0.00           H
ATOM     54  CD2 LEU A 587      31.500  45.120  27.000  1.00  0.00           C
ATOM     55 HD21 LEU A 587      30.520  45.170  26.500  1.00  0.00           H
ATOM     56 HD22 LEU A 587      32.300  45.450  26.330  1.00  0.00           H
ATOM     57 HD23 LEU A 587      31.550  45.890  27.800  1.00  0.00           H
ATOM     58  C   LEU A 587      31.720  41.870  29.790  1.00  0.00           C
ATOM     59  O   LEU A 587      32.560  41.200  29.170  1.00  0.00           O
ATOM     60  N   ASP A 588      31.890  42.370  31.000  1.00  0.00           N
ATOM     61  HN  ASP A 588      31.160  42.910  31.400  1.00  0.00           H
ATOM     62  CA  ASP A 588      33.090  42.130  31.790  1.00  0.00           C
ATOM     63  HA  ASP A 588      33.980  42.240  31.190  1.00  0.00           H
ATOM     64  CB  ASP A 588      33.120  42.980  33.130  1.00  0.00           C
ATOM     65  HB1 ASP A 588      33.930  42.640  33.820  1.00  0.00           H
ATOM     66  HB2 ASP A 588      32.190  42.800  33.730  1.00  0.00           H
ATOM     67  CG  ASP A 588      33.310  44.380  32.870  1.00  0.00           C
ATOM     68  OD1 ASP A 588      33.220  44.890  31.710  1.00  0.00           O
ATOM     69  OD2 ASP A 588      33.620  45.150  33.850  1.00  0.00           O
ATOM     70  C   ASP A 588      33.240  40.680  32.140  1.00  0.00           C
ATOM     71  O   ASP A 588      34.330  40.160  32.060  1.00  0.00           O
ATOM     72  N   ILE A 589      32.130  39.960  32.470  1.00  0.00           N
ATOM     73  HN  ILE A 589      31.280  40.460  32.610  1.00  0.00           H
ATOM     74  CA  ILE A 589      32.070  38.500  32.710  1.00  0.00           C
ATOM     75  HA  ILE A 589      32.810  38.290  33.460  1.00  0.00           H
ATOM     76  CB  ILE A 589      30.790  37.900  33.170  1.00  0.00           C
ATOM     77  HB  ILE A 589      29.990  37.960  32.410  1.00  0.00           H
ATOM     78  CG2 ILE A 589      30.940  36.460  33.630  1.00  0.00           C
ATOM     79 HG21 ILE A 589      31.290  35.860  32.750  1.00  0.00           H
ATOM     80 HG22 ILE A 589      29.990  35.920  33.830  1.00  0.00           H
ATOM     81 HG23 ILE A 589      31.570  36.370  34.540  1.00  0.00           H
ATOM     82  CG1 ILE A 589      30.270  38.670  34.440  1.00  0.00           C
ATOM     83 HG11 ILE A 589      30.040  39.710  34.140  1.00  0.00           H
ATOM     84 HG12 ILE A 589      30.940  38.610  35.330  1.00  0.00           H
ATOM     85  CD  ILE A 589      28.830  38.180  34.870  1.00  0.00           C
ATOM     86  HD1 ILE A 589      28.190  38.120  33.960  1.00  0.00           H
ATOM     87  HD2 ILE A 589      28.460  38.970  35.570  1.00  0.00           H
ATOM     88  HD3 ILE A 589      28.850  37.250  35.480  1.00  0.00           H
ATOM     89  C   ILE A 589      32.430  37.840  31.470  1.00  0.00           C
ATOM     90  O   ILE A 589      33.360  36.950  31.400  1.00  0.00           O
ATOM     91  N   LYS A 590      31.870  38.160  30.330  1.00  0.00           N
ATOM     92  HN  LYS A 590      31.130  38.820  30.330  1.00  0.00           H
ATOM     93  CA  LYS A 590      32.180  37.580  29.010  1.00  0.00           C
ATOM     94  HA  LYS A 590      32.130  36.500  29.070  1.00  0.00           H
ATOM     95  CB  LYS A 590      31.200  38.160  27.950  1.00  0.00           C
ATOM     96  HB1 LYS A 590      31.620  37.940  26.940  1.00  0.00           H
ATOM     97  HB2 LYS A 590      31.130  39.260  28.000  1.00  0.00           H
ATOM     98  CG  LYS A 590      29.780  37.560  27.910  1.00  0.00           C
ATOM     99  HG1 LYS A 590      29.220  37.590  28.880  1.00  0.00           H
ATOM    100  HG2 LYS A 590      29.720  36.490  27.640  1.00  0.00           H
ATOM    101  CD  LYS A 590      28.950  38.470  26.970  1.00  0.00           C
ATOM    102  HD1 LYS A 590      29.610  38.690  26.110  1.00  0.00           H
ATOM    103  HD2 LYS A 590      28.870  39.460  27.460  1.00  0.00           H
ATOM    104  CE  LYS A 590      27.610  37.860  26.570  1.00  0.00           C
ATOM    105  HE1 LYS A 590      27.110  37.420  27.470  1.00  0.00           H
ATOM    106  HE2 LYS A 590      27.710  37.080  25.780  1.00  0.00           H
ATOM    107  NZ  LYS A 590      26.770  38.870  26.000  1.00  0.00           N
ATOM    108  HZ1 LYS A 590      27.160  39.270  25.120  1.00  0.00           H
ATOM    109  HZ2 LYS A 590      26.650  39.680  26.630  1.00  0.00           H
ATOM    110  HZ3 LYS A 590      25.820  38.450  25.880  1.00  0.00           H
ATOM    111  C   LYS A 590      33.610  37.770  28.550  1.00  0.00           C
ATOM    112  O   LYS A 590      34.240  36.900  27.940  1.00  0.00           O
ATOM    113  N   ARG A 591      34.320  38.900  28.900  1.00  0.00           N
ATOM    114  HN  ARG A 591      33.820  39.670  29.280  1.00  0.00           H
ATOM    115  CA  ARG A 591      35.730  39.150  28.680  1.00  0.00           C
ATOM    116  HA  ARG A 591      35.880  39.060  27.620  1.00  0.00           H
ATOM    117  CB  ARG A 591      36.160  40.580  29.150  1.00  0.00           C
ATOM    118  HB1 ARG A 591      37.260  40.740  29.130  1.00  0.00           H
ATOM    119  HB2 ARG A 591      35.860  40.710  30.210  1.00  0.00           H
ATOM    120  CG  ARG A 591      35.710  41.670  28.220  1.00  0.00           C
ATOM    121  HG1 ARG A 591      35.580  42.650  28.710  1.00  0.00           H
ATOM    122  HG2 ARG A 591      34.720  41.410  27.800  1.00  0.00           H
ATOM    123  CD  ARG A 591      36.680  42.020  27.090  1.00  0.00           C
ATOM    124  HD1 ARG A 591      37.750  41.950  27.410  1.00  0.00           H
ATOM    125  HD2 ARG A 591      36.410  43.010  26.680  1.00  0.00           H
ATOM    126  NE  ARG A 591      36.400  41.010  26.010  1.00  0.00           N
ATOM    127  HE  ARG A 591      35.470  40.640  25.900  1.00  0.00           H
ATOM    128  CZ  ARG A 591      37.220  40.620  25.010  1.00  0.00           C
ATOM    129  NH1 ARG A 591      38.470  41.050  24.990  1.00  0.00           N
ATOM    130 HH11 ARG A 591      39.040  40.880  24.190  1.00  0.00           H
ATOM    131 HH12 ARG A 591      38.790  41.710  25.670  1.00  0.00           H
ATOM    132  NH2 ARG A 591      36.940  39.830  24.040  1.00  0.00           N
ATOM    133 HH21 ARG A 591      36.000  39.470  24.090  1.00  0.00           H
ATOM    134 HH22 ARG A 591      37.590  39.830  23.290  1.00  0.00           H
ATOM    135  C   ARG A 591      36.690  38.170  29.330  1.00  0.00           C
ATOM    136  O   ARG A 591      37.560  37.580  28.620  1.00  0.00           O
ATOM    137  N   LYS A 592      36.510  37.810  30.660  1.00  0.00           N
ATOM    138  HN  LYS A 592      35.820  38.230  31.230  1.00  0.00           H
ATOM    139  CA  LYS A 592      37.380  36.990  31.320  1.00  0.00           C
ATOM    140  HA  LYS A 592      38.310  36.910  30.780  1.00  0.00           H
ATOM    141  CB  LYS A 592      37.660  37.510  32.810  1.00  0.00           C
ATOM    142  HB1 LYS A 592      38.500  36.850  33.110  1.00  0.00           H
ATOM    143  HB2 LYS A 592      36.760  37.350  33.460  1.00  0.00           H
ATOM    144  CG  LYS A 592      38.240  38.910  32.870  1.00  0.00           C
ATOM    145  HG1 LYS A 592      38.220  39.330  33.900  1.00  0.00           H
ATOM    146  HG2 LYS A 592      37.510  39.550  32.320  1.00  0.00           H
ATOM    147  CD  LYS A 592      39.680  39.100  32.270  1.00  0.00           C
ATOM    148  HD1 LYS A 592      39.800  40.180  32.040  1.00  0.00           H
ATOM    149  HD2 LYS A 592      39.580  38.560  31.310  1.00  0.00           H
ATOM    150  CE  LYS A 592      40.830  38.580  33.180  1.00  0.00           C
ATOM    151  HE1 LYS A 592      40.620  37.490  33.120  1.00  0.00           H
ATOM    152  HE2 LYS A 592      40.830  38.990  34.210  1.00  0.00           H
ATOM    153  NZ  LYS A 592      42.140  38.930  32.630  1.00  0.00           N
ATOM    154  HZ1 LYS A 592      42.110  38.700  31.610  1.00  0.00           H
ATOM    155  HZ2 LYS A 592      42.870  38.400  33.130  1.00  0.00           H
ATOM    156  HZ3 LYS A 592      42.350  39.950  32.720  1.00  0.00           H
ATOM    157  C   LYS A 592      36.970  35.470  31.450  1.00  0.00           C
ATOM    158  O   LYS A 592      37.790  34.640  31.820  1.00  0.00           O
ATOM    159  N   ALA A 593      35.760  34.980  31.050  1.00  0.00           N
ATOM    160  HN  ALA A 593      35.060  35.560  30.640  1.00  0.00           H
ATOM    161  CA  ALA A 593      35.410  33.550  31.100  1.00  0.00           C
ATOM    162  HA  ALA A 593      35.460  33.340  32.150  1.00  0.00           H
ATOM    163  CB  ALA A 593      33.910  33.350  30.720  1.00  0.00           C
ATOM    164  HB1 ALA A 593      33.450  34.180  31.300  1.00  0.00           H
ATOM    165  HB2 ALA A 593      33.440  32.390  31.030  1.00  0.00           H
ATOM    166  HB3 ALA A 593      33.720  33.390  29.620  1.00  0.00           H
ATOM    167  C   ALA A 593      36.290  32.440  30.510  1.00  0.00           C
ATOM    168  O   ALA A 593      36.640  31.460  31.160  1.00  0.00           O
ATOM    169  N   PRO A 594      36.650  32.380  29.200  1.00  0.00           N
ATOM    170  CD  PRO A 594      35.930  33.160  28.180  1.00  0.00           C
ATOM    171  HD1 PRO A 594      36.050  34.240  28.430  1.00  0.00           H
ATOM    172  HD2 PRO A 594      34.880  32.860  28.010  1.00  0.00           H
ATOM    173  CA  PRO A 594      37.300  31.210  28.600  1.00  0.00           C
ATOM    174  HA  PRO A 594      36.810  30.270  28.800  1.00  0.00           H
ATOM    175  CB  PRO A 594      37.240  31.500  27.130  1.00  0.00           C
ATOM    176  HB1 PRO A 594      36.560  30.750  26.670  1.00  0.00           H
ATOM    177  HB2 PRO A 594      38.210  31.320  26.640  1.00  0.00           H
ATOM    178  CG  PRO A 594      36.750  32.880  26.920  1.00  0.00           C
ATOM    179  HG1 PRO A 594      37.570  33.610  26.780  1.00  0.00           H
ATOM    180  HG2 PRO A 594      36.090  33.030  26.040  1.00  0.00           H
ATOM    181  C   PRO A 594      38.690  31.060  29.210  1.00  0.00           C
ATOM    182  O   PRO A 594      39.370  30.200  28.750  1.00  0.00           O
ATOM    183  N   PHE A 595      39.210  32.000  30.010  1.00  0.00           N
ATOM    184  HN  PHE A 595      38.520  32.610  30.370  1.00  0.00           H
ATOM    185  CA  PHE A 595      40.590  32.200  30.470  1.00  0.00           C
ATOM    186  HA  PHE A 595      41.250  31.520  29.950  1.00  0.00           H
ATOM    187  CB  PHE A 595      40.970  33.690  30.190  1.00  0.00           C
ATOM    188  HB1 PHE A 595      41.960  33.990  30.600  1.00  0.00           H
ATOM    189  HB2 PHE A 595      40.260  34.480  30.500  1.00  0.00           H
ATOM    190  CG  PHE A 595      40.990  33.910  28.700  1.00  0.00           C
ATOM    191  CD1 PHE A 595      39.870  34.470  27.990  1.00  0.00           C
ATOM    192  HD1 PHE A 595      39.020  34.860  28.530  1.00  0.00           H
ATOM    193  CE1 PHE A 595      40.000  34.570  26.580  1.00  0.00           C
ATOM    194  HE1 PHE A 595      39.190  35.070  26.060  1.00  0.00           H
ATOM    195  CZ  PHE A 595      41.180  34.210  25.920  1.00  0.00           C
ATOM    196  HZ  PHE A 595      41.290  34.370  24.870  1.00  0.00           H
ATOM    197  CD2 PHE A 595      42.070  33.320  28.040  1.00  0.00           C
ATOM    198  HD2 PHE A 595      42.710  32.650  28.600  1.00  0.00           H
ATOM    199  CE2 PHE A 595      42.210  33.500  26.680  1.00  0.00           C
ATOM    200  HE2 PHE A 595      43.110  33.160  26.180  1.00  0.00           H
ATOM    201  C   PHE A 595      40.800  31.810  31.980  1.00  0.00           C
ATOM    202  O   PHE A 595      41.930  31.930  32.520  1.00  0.00           O
ATOM    203  N   PHE A 596      39.720  31.330  32.590  1.00  0.00           N
ATOM    204  HN  PHE A 596      38.800  31.380  32.190  1.00  0.00           H
ATOM    205  CA  PHE A 596      39.600  30.950  33.960  1.00  0.00           C
ATOM    206  HA  PHE A 596      39.820  31.860  34.500  1.00  0.00           H
ATOM    207  CB  PHE A 596      38.160  30.390  34.220  1.00  0.00           C
ATOM    208  HB1 PHE A 596      38.130  29.440  34.800  1.00  0.00           H
ATOM    209  HB2 PHE A 596      37.640  30.330  33.250  1.00  0.00           H
ATOM    210  CG  PHE A 596      37.580  31.410  35.090  1.00  0.00           C
ATOM    211  CD1 PHE A 596      37.070  32.590  34.540  1.00  0.00           C
ATOM    212  HD1 PHE A 596      37.240  32.760  33.480  1.00  0.00           H
ATOM    213  CE1 PHE A 596      36.410  33.490  35.400  1.00  0.00           C
ATOM    214  HE1 PHE A 596      35.990  34.400  35.000  1.00  0.00           H
ATOM    215  CZ  PHE A 596      36.180  33.210  36.770  1.00  0.00           C
ATOM    216  HZ  PHE A 596      35.760  33.910  37.480  1.00  0.00           H
ATOM    217  CD2 PHE A 596      37.460  31.180  36.490  1.00  0.00           C
ATOM    218  HD2 PHE A 596      37.940  30.290  36.870  1.00  0.00           H
ATOM    219  CE2 PHE A 596      36.710  32.080  37.240  1.00  0.00           C
ATOM    220  HE2 PHE A 596      36.540  31.780  38.270  1.00  0.00           H
ATOM    221  C   PHE A 596      40.620  29.880  34.360  1.00  0.00           C
ATOM    222  O   PHE A 596      41.260  30.070  35.390  1.00  0.00           O
ATOM    223  N   LEU A 597      40.800  28.760  33.590  1.00  0.00           N
ATOM    224  HN  LEU A 597      40.280  28.630  32.740  1.00  0.00           H
ATOM    225  CA  LEU A 597      41.750  27.750  33.910  1.00  0.00           C
ATOM    226  HA  LEU A 597      42.250  27.960  34.850  1.00  0.00           H
ATOM    227  CB  LEU A 597      40.930  26.460  33.920  1.00  0.00           C
ATOM    228  HB1 LEU A 597      41.630  25.660  34.260  1.00  0.00           H
ATOM    229  HB2 LEU A 597      40.590  26.060  32.940  1.00  0.00           H
ATOM    230  CG  LEU A 597      39.720  26.430  34.840  1.00  0.00           C
ATOM    231  HG  LEU A 597      38.910  27.090  34.450  1.00  0.00           H
ATOM    232  CD1 LEU A 597      39.120  25.000  34.800  1.00  0.00           C
ATOM    233 HD11 LEU A 597      39.870  24.220  35.110  1.00  0.00           H
ATOM    234 HD12 LEU A 597      38.810  24.760  33.760  1.00  0.00           H
ATOM    235 HD13 LEU A 597      38.180  24.840  35.360  1.00  0.00           H
ATOM    236  CD2 LEU A 597      40.000  26.960  36.300  1.00  0.00           C
ATOM    237 HD21 LEU A 597      39.220  26.610  37.010  1.00  0.00           H
ATOM    238 HD22 LEU A 597      40.010  28.060  36.400  1.00  0.00           H
ATOM    239 HD23 LEU A 597      40.920  26.490  36.690  1.00  0.00           H
ATOM    240  C   LEU A 597      42.890  27.590  32.890  1.00  0.00           C
ATOM    241  O   LEU A 597      43.450  26.510  32.680  1.00  0.00           O
ATOM    242  N   SER A 598      43.200  28.750  32.230  1.00  0.00           N
ATOM    243  HN  SER A 598      42.700  29.610  32.400  1.00  0.00           H
ATOM    244  CA  SER A 598      44.170  28.870  31.140  1.00  0.00           C
ATOM    245  HA  SER A 598      44.070  28.030  30.470  1.00  0.00           H
ATOM    246  CB  SER A 598      44.000  30.220  30.380  1.00  0.00           C
ATOM    247  HB1 SER A 598      44.130  31.080  31.070  1.00  0.00           H
ATOM    248  HB2 SER A 598      42.940  30.220  30.060  1.00  0.00           H
ATOM    249  OG  SER A 598      44.910  30.410  29.290  1.00  0.00           O
ATOM    250  HG1 SER A 598      44.640  29.750  28.650  1.00  0.00           H
ATOM    251  C   SER A 598      45.620  28.740  31.700  1.00  0.00           C
ATOM    252  O   SER A 598      46.500  28.100  31.100  1.00  0.00           O
ATOM    253  N   ASP A 599      45.890  29.430  32.790  1.00  0.00           N
ATOM    254  HN  ASP A 599      45.200  30.040  33.160  1.00  0.00           H
ATOM    255  CA  ASP A 599      47.190  29.520  33.380  1.00  0.00           C
ATOM    256  HA  ASP A 599      48.010  29.310  32.720  1.00  0.00           H
ATOM    257  CB  ASP A 599      47.380  30.930  33.910  1.00  0.00           C
ATOM    258  HB1 ASP A 599      48.390  31.010  34.360  1.00  0.00           H
ATOM    259  HB2 ASP A 599      46.600  31.300  34.630  1.00  0.00           H
ATOM    260  CG  ASP A 599      47.470  31.970  32.790  1.00  0.00           C
ATOM    261  OD1 ASP A 599      47.900  31.730  31.710  1.00  0.00           O
ATOM    262  OD2 ASP A 599      47.050  33.110  33.060  1.00  0.00           O
ATOM    263  C   ASP A 599      47.320  28.610  34.620  1.00  0.00           C
ATOM    264  O   ASP A 599      48.360  28.260  35.150  1.00  0.00           O
ATOM    265  N   PHE A 600      46.190  28.130  35.040  1.00  0.00           N
ATOM    266  HN  PHE A 600      45.290  28.430  34.710  1.00  0.00           H
ATOM    267  CA  PHE A 600      46.090  27.070  36.110  1.00  0.00           C
ATOM    268  HA  PHE A 600      46.630  27.450  36.970  1.00  0.00           H
ATOM    269  CB  PHE A 600      44.580  26.860  36.490  1.00  0.00           C
ATOM    270  HB1 PHE A 600      44.140  26.620  35.500  1.00  0.00           H
ATOM    271  HB2 PHE A 600      44.190  27.720  37.080  1.00  0.00           H
ATOM    272  CG  PHE A 600      44.270  25.620  37.330  1.00  0.00           C
ATOM    273  CD1 PHE A 600      44.420  25.710  38.700  1.00  0.00           C
ATOM    274  HD1 PHE A 600      44.810  26.630  39.090  1.00  0.00           H
ATOM    275  CE1 PHE A 600      44.140  24.610  39.540  1.00  0.00           C
ATOM    276  HE1 PHE A 600      44.360  24.650  40.590  1.00  0.00           H
ATOM    277  CZ  PHE A 600      43.720  23.460  38.910  1.00  0.00           C
ATOM    278  HZ  PHE A 600      43.550  22.530  39.440  1.00  0.00           H
ATOM    279  CD2 PHE A 600      43.830  24.420  36.710  1.00  0.00           C
ATOM    280  HD2 PHE A 600      43.670  24.490  35.650  1.00  0.00           H
ATOM    281  CE2 PHE A 600      43.480  23.370  37.550  1.00  0.00           C
ATOM    282  HE2 PHE A 600      43.210  22.430  37.090  1.00  0.00           H
ATOM    283  C   PHE A 600      46.800  25.720  35.870  1.00  0.00           C
ATOM    284  O   PHE A 600      47.500  25.140  36.650  1.00  0.00           O
ATOM    285  N   LYS A 601      46.710  25.290  34.640  1.00  0.00           N
ATOM    286  HN  LYS A 601      46.360  25.850  33.900  1.00  0.00           H
ATOM    287  CA  LYS A 601      47.410  24.140  34.060  1.00  0.00           C
ATOM    288  HA  LYS A 601      47.260  23.370  34.820  1.00  0.00           H
ATOM    289  CB  LYS A 601      46.760  23.420  32.900  1.00  0.00           C
ATOM    290  HB1 LYS A 601      45.830  22.960  33.290  1.00  0.00           H
ATOM    291  HB2 LYS A 601      47.490  22.640  32.600  1.00  0.00           H
ATOM    292  CG  LYS A 601      46.320  24.310  31.770  1.00  0.00           C
ATOM    293  HG1 LYS A 601      45.540  25.000  32.150  1.00  0.00           H
ATOM    294  HG2 LYS A 601      45.820  23.810  30.910  1.00  0.00           H
ATOM    295  CD  LYS A 601      47.500  24.990  31.020  1.00  0.00           C
ATOM    296  HD1 LYS A 601      48.430  24.380  31.030  1.00  0.00           H
ATOM    297  HD2 LYS A 601      47.820  25.820  31.690  1.00  0.00           H
ATOM    298  CE  LYS A 601      47.190  25.380  29.560  1.00  0.00           C
ATOM    299  HE1 LYS A 601      46.320  26.060  29.490  1.00  0.00           H
ATOM    300  HE2 LYS A 601      47.180  24.500  28.880  1.00  0.00           H
ATOM    301  NZ  LYS A 601      48.330  26.120  29.000  1.00  0.00           N
ATOM    302  HZ1 LYS A 601      49.070  25.540  28.560  1.00  0.00           H
ATOM    303  HZ2 LYS A 601      48.810  26.550  29.810  1.00  0.00           H
ATOM    304  HZ3 LYS A 601      48.040  26.880  28.340  1.00  0.00           H
ATOM    305  C   LYS A 601      48.840  24.130  33.920  1.00  0.00           C
ATOM    306  O   LYS A 601      49.500  23.100  33.720  1.00  0.00           O
ATOM    307  N   ASP A 602      49.300  25.380  33.960  1.00  0.00           N
ATOM    308  HN  ASP A 602      48.640  26.110  34.100  1.00  0.00           H
ATOM    309  CA  ASP A 602      50.690  25.670  33.730  1.00  0.00           C
ATOM    310  HA  ASP A 602      51.220  24.800  33.350  1.00  0.00           H
ATOM    311  CB  ASP A 602      50.860  26.930  32.790  1.00  0.00           C
ATOM    312  HB1 ASP A 602      51.890  27.350  32.790  1.00  0.00           H
ATOM    313  HB2 ASP A 602      50.090  27.580  33.260  1.00  0.00           H
ATOM    314  CG  ASP A 602      50.500  26.620  31.390  1.00  0.00           C
ATOM    315  OD1 ASP A 602      50.730  25.440  31.040  1.00  0.00           O
ATOM    316  OD2 ASP A 602      49.980  27.550  30.680  1.00  0.00           O
ATOM    317  C   ASP A 602      51.430  25.900  35.010  1.00  0.00           C
ATOM    318  O   ASP A 602      52.650  25.900  35.060  1.00  0.00           O
ATOM    319  N   ALA A 603      50.690  26.040  36.150  1.00  0.00           N
ATOM    320  HN  ALA A 603      49.720  25.810  36.080  1.00  0.00           H
ATOM    321  CA  ALA A 603      51.110  26.350  37.520  1.00  0.00           C
ATOM    322  HA  ALA A 603      51.470  27.370  37.620  1.00  0.00           H
ATOM    323  CB  ALA A 603      49.940  26.260  38.510  1.00  0.00           C
ATOM    324  HB1 ALA A 603      50.090  26.750  39.490  1.00  0.00           H
ATOM    325  HB2 ALA A 603      49.590  25.230  38.740  1.00  0.00           H
ATOM    326  HB3 ALA A 603      49.110  26.870  38.090  1.00  0.00           H
ATOM    327  C   ALA A 603      52.240  25.450  38.010  1.00  0.00           C
ATOM    328  O   ALA A 603      53.170  25.900  38.610  1.00  0.00           O
ATOM    329  N   LEU A 604      52.180  24.170  37.680  1.00  0.00           N
ATOM    330  HN  LEU A 604      51.400  23.930  37.100  1.00  0.00           H
ATOM    331  CA  LEU A 604      53.120  23.170  38.080  1.00  0.00           C
ATOM    332  HA  LEU A 604      53.150  23.200  39.160  1.00  0.00           H
ATOM    333  CB  LEU A 604      52.730  21.750  37.490  1.00  0.00           C
ATOM    334  HB1 LEU A 604      52.560  21.800  36.390  1.00  0.00           H
ATOM    335  HB2 LEU A 604      51.750  21.500  37.930  1.00  0.00           H
ATOM    336  CG  LEU A 604      53.690  20.620  37.890  1.00  0.00           C
ATOM    337  HG  LEU A 604      54.700  20.950  37.530  1.00  0.00           H
ATOM    338  CD1 LEU A 604      53.760  20.430  39.460  1.00  0.00           C
ATOM    339 HD11 LEU A 604      54.490  19.620  39.640  1.00  0.00           H
ATOM    340 HD12 LEU A 604      52.740  20.200  39.820  1.00  0.00           H
ATOM    341 HD13 LEU A 604      54.070  21.400  39.910  1.00  0.00           H
ATOM    342  CD2 LEU A 604      53.320  19.300  37.140  1.00  0.00           C
ATOM    343 HD21 LEU A 604      52.340  18.920  37.470  1.00  0.00           H
ATOM    344 HD22 LEU A 604      54.160  18.600  37.240  1.00  0.00           H
ATOM    345 HD23 LEU A 604      53.120  19.650  36.090  1.00  0.00           H
ATOM    346  C   LEU A 604      54.560  23.530  37.610  1.00  0.00           C
ATOM    347  O   LEU A 604      55.570  23.300  38.240  1.00  0.00           O
ATOM    348  N   SER A 605      54.620  24.030  36.380  1.00  0.00           N
ATOM    349  HN  SER A 605      53.790  24.360  35.950  1.00  0.00           H
ATOM    350  CA  SER A 605      55.920  24.440  35.770  1.00  0.00           C
ATOM    351  HA  SER A 605      56.730  23.840  36.170  1.00  0.00           H
ATOM    352  CB  SER A 605      55.890  24.050  34.190  1.00  0.00           C
ATOM    353  HB1 SER A 605      55.110  24.740  33.790  1.00  0.00           H
ATOM    354  HB2 SER A 605      55.530  23.000  34.150  1.00  0.00           H
ATOM    355  OG  SER A 605      57.090  24.070  33.500  1.00  0.00           O
ATOM    356  HG1 SER A 605      57.600  23.430  34.000  1.00  0.00           H
ATOM    357  C   SER A 605      56.170  25.990  35.850  1.00  0.00           C
ATOM    358  O   SER A 605      57.120  26.470  35.280  1.00  0.00           O
ATOM    359  N   LEU A 606      55.420  26.720  36.730  1.00  0.00           N
ATOM    360  HN  LEU A 606      54.660  26.370  37.290  1.00  0.00           H
ATOM    361  CA  LEU A 606      55.870  28.030  37.120  1.00  0.00           C
ATOM    362  HA  LEU A 606      56.680  28.320  36.450  1.00  0.00           H
ATOM    363  CB  LEU A 606      54.810  29.110  37.120  1.00  0.00           C
ATOM    364  HB1 LEU A 606      55.190  30.150  37.130  1.00  0.00           H
ATOM    365  HB2 LEU A 606      54.220  29.070  38.060  1.00  0.00           H
ATOM    366  CG  LEU A 606      53.830  29.080  35.960  1.00  0.00           C
ATOM    367  HG  LEU A 606      53.350  28.080  35.890  1.00  0.00           H
ATOM    368  CD1 LEU A 606      52.750  30.120  36.290  1.00  0.00           C
ATOM    369 HD11 LEU A 606      51.930  30.150  35.530  1.00  0.00           H
ATOM    370 HD12 LEU A 606      53.280  31.090  36.180  1.00  0.00           H
ATOM    371 HD13 LEU A 606      52.270  29.990  37.280  1.00  0.00           H
ATOM    372  CD2 LEU A 606      54.560  29.450  34.680  1.00  0.00           C
ATOM    373 HD21 LEU A 606      55.300  28.680  34.350  1.00  0.00           H
ATOM    374 HD22 LEU A 606      55.120  30.350  34.950  1.00  0.00           H
ATOM    375 HD23 LEU A 606      53.830  29.670  33.860  1.00  0.00           H
ATOM    376  C   LEU A 606      56.590  27.940  38.470  1.00  0.00           C
ATOM    377  O   LEU A 606      56.340  26.980  39.220  1.00  0.00           O
ATOM    378  N   GLN A 607      57.470  28.860  38.840  1.00  0.00           N
ATOM    379  HN  GLN A 607      57.660  29.610  38.200  1.00  0.00           H
ATOM    380  CA  GLN A 607      57.810  28.950  40.270  1.00  0.00           C
ATOM    381  HA  GLN A 607      57.910  27.980  40.720  1.00  0.00           H
ATOM    382  CB  GLN A 607      59.170  29.670  40.240  1.00  0.00           C
ATOM    383  HB1 GLN A 607      59.080  30.680  39.790  1.00  0.00           H
ATOM    384  HB2 GLN A 607      59.910  29.100  39.640  1.00  0.00           H
ATOM    385  CG  GLN A 607      59.840  29.880  41.560  1.00  0.00           C
ATOM    386  HG1 GLN A 607      59.460  30.730  42.170  1.00  0.00           H
ATOM    387  HG2 GLN A 607      60.900  30.180  41.440  1.00  0.00           H
ATOM    388  CD  GLN A 607      59.840  28.770  42.580  1.00  0.00           C
ATOM    389  OE1 GLN A 607      59.110  28.800  43.610  1.00  0.00           O
ATOM    390  NE2 GLN A 607      60.620  27.690  42.410  1.00  0.00           N
ATOM    391 HE21 GLN A 607      60.480  27.050  43.160  1.00  0.00           H
ATOM    392 HE22 GLN A 607      61.290  27.650  41.680  1.00  0.00           H
ATOM    393  C   GLN A 607      56.690  29.710  41.020  1.00  0.00           C
ATOM    394  O   GLN A 607      56.530  30.960  40.840  1.00  0.00           O
ATOM    395  N   CYS A 608      55.940  28.930  41.870  1.00  0.00           N
ATOM    396  HN  CYS A 608      56.160  27.950  41.920  1.00  0.00           H
ATOM    397  CA  CYS A 608      54.810  29.420  42.610  1.00  0.00           C
ATOM    398  HA  CYS A 608      54.570  30.390  42.210  1.00  0.00           H
ATOM    399  CB  CYS A 608      53.560  28.560  42.510  1.00  0.00           C
ATOM    400  HB1 CYS A 608      52.800  29.080  43.140  1.00  0.00           H
ATOM    401  HB2 CYS A 608      53.660  27.510  42.840  1.00  0.00           H
ATOM    402  SG  CYS A 608      52.870  28.400  40.870  1.00  0.00           S
ATOM    403  HG1 CYS A 608      54.030  27.820  40.570  1.00  0.00           H
ATOM    404  C   CYS A 608      55.110  29.550  44.130  1.00  0.00           C
ATOM    405  O   CYS A 608      54.750  30.490  44.820  1.00  0.00           O
ATOM    406  N   LEU A 609      55.810  28.570  44.700  1.00  0.00           N
ATOM    407  HN  LEU A 609      56.180  27.820  44.170  1.00  0.00           H
ATOM    408  CA  LEU A 609      56.040  28.540  46.150  1.00  0.00           C
ATOM    409  HA  LEU A 609      55.080  28.450  46.610  1.00  0.00           H
ATOM    410  CB  LEU A 609      57.030  27.350  46.440  1.00  0.00           C
ATOM    411  HB1 LEU A 609      58.010  27.600  46.000  1.00  0.00           H
ATOM    412  HB2 LEU A 609      56.690  26.500  45.810  1.00  0.00           H
ATOM    413  CG  LEU A 609      57.020  26.930  47.950  1.00  0.00           C
ATOM    414  HG  LEU A 609      57.270  27.820  48.570  1.00  0.00           H
ATOM    415  CD1 LEU A 609      55.610  26.420  48.490  1.00  0.00           C
ATOM    416 HD11 LEU A 609      55.760  25.840  49.420  1.00  0.00           H
ATOM    417 HD12 LEU A 609      55.330  25.710  47.680  1.00  0.00           H
ATOM    418 HD13 LEU A 609      54.870  27.240  48.610  1.00  0.00           H
ATOM    419  CD2 LEU A 609      58.110  25.950  48.150  1.00  0.00           C
ATOM    420 HD21 LEU A 609      58.380  25.970  49.230  1.00  0.00           H
ATOM    421 HD22 LEU A 609      59.030  26.400  47.690  1.00  0.00           H
ATOM    422 HD23 LEU A 609      57.930  24.920  47.810  1.00  0.00           H
ATOM    423  C   LEU A 609      56.610  29.770  46.780  1.00  0.00           C
ATOM    424  O   LEU A 609      56.170  30.150  47.860  1.00  0.00           O
ATOM    425  N   ALA A 610      57.590  30.330  46.060  1.00  0.00           N
ATOM    426  HN  ALA A 610      57.920  29.880  45.230  1.00  0.00           H
ATOM    427  CA  ALA A 610      58.330  31.570  46.350  1.00  0.00           C
ATOM    428  HA  ALA A 610      58.930  31.350  47.230  1.00  0.00           H
ATOM    429  CB  ALA A 610      59.310  31.810  45.180  1.00  0.00           C
ATOM    430  HB1 ALA A 610      60.170  31.110  45.200  1.00  0.00           H
ATOM    431  HB2 ALA A 610      59.670  32.860  45.180  1.00  0.00           H
ATOM    432  HB3 ALA A 610      58.720  31.700  44.240  1.00  0.00           H
ATOM    433  C   ALA A 610      57.400  32.680  46.640  1.00  0.00           C
ATOM    434  O   ALA A 610      57.520  33.310  47.690  1.00  0.00           O
ATOM    435  N   SER A 611      56.450  32.950  45.670  1.00  0.00           N
ATOM    436  HN  SER A 611      56.420  32.450  44.810  1.00  0.00           H
ATOM    437  CA  SER A 611      55.470  34.070  45.750  1.00  0.00           C
ATOM    438  HA  SER A 611      55.960  35.040  45.780  1.00  0.00           H
ATOM    439  CB  SER A 611      54.470  34.010  44.550  1.00  0.00           C
ATOM    440  HB1 SER A 611      53.650  34.730  44.710  1.00  0.00           H
ATOM    441  HB2 SER A 611      53.920  33.060  44.390  1.00  0.00           H
ATOM    442  OG  SER A 611      55.130  34.260  43.350  1.00  0.00           O
ATOM    443  HG1 SER A 611      55.690  35.030  43.330  1.00  0.00           H
ATOM    444  C   SER A 611      54.570  33.850  47.010  1.00  0.00           C
ATOM    445  O   SER A 611      54.170  34.740  47.740  1.00  0.00           O
ATOM    446  N   ILE A 612      54.240  32.550  47.360  1.00  0.00           N
ATOM    447  HN  ILE A 612      54.550  31.790  46.780  1.00  0.00           H
ATOM    448  CA  ILE A 612      53.330  32.200  48.460  1.00  0.00           C
ATOM    449  HA  ILE A 612      52.390  32.740  48.430  1.00  0.00           H
ATOM    450  CB  ILE A 612      52.940  30.690  48.350  1.00  0.00           C
ATOM    451  HB  ILE A 612      53.880  30.100  48.390  1.00  0.00           H
ATOM    452  CG2 ILE A 612      52.040  30.230  49.530  1.00  0.00           C
ATOM    453 HG21 ILE A 612      52.600  29.990  50.450  1.00  0.00           H
ATOM    454 HG22 ILE A 612      51.490  29.290  49.360  1.00  0.00           H
ATOM    455 HG23 ILE A 612      51.310  31.020  49.820  1.00  0.00           H
ATOM    456  CG1 ILE A 612      52.210  30.470  46.990  1.00  0.00           C
ATOM    457 HG11 ILE A 612      52.730  30.960  46.140  1.00  0.00           H
ATOM    458 HG12 ILE A 612      51.170  30.870  46.960  1.00  0.00           H
ATOM    459  CD  ILE A 612      52.070  28.960  46.760  1.00  0.00           C
ATOM    460  HD1 ILE A 612      53.050  28.450  46.740  1.00  0.00           H
ATOM    461  HD2 ILE A 612      51.570  28.730  45.790  1.00  0.00           H
ATOM    462  HD3 ILE A 612      51.370  28.590  47.540  1.00  0.00           H
ATOM    463  C   ILE A 612      53.860  32.630  49.810  1.00  0.00           C
ATOM    464  O   ILE A 612      53.260  33.300  50.620  1.00  0.00           O
ATOM    465  N   LEU A 613      55.120  32.180  50.090  1.00  0.00           N
ATOM    466  HN  LEU A 613      55.700  31.580  49.560  1.00  0.00           H
ATOM    467  CA  LEU A 613      55.800  32.580  51.310  1.00  0.00           C
ATOM    468  HA  LEU A 613      55.230  32.200  52.140  1.00  0.00           H
ATOM    469  CB  LEU A 613      57.170  31.850  51.510  1.00  0.00           C
ATOM    470  HB1 LEU A 613      57.590  31.970  52.540  1.00  0.00           H
ATOM    471  HB2 LEU A 613      57.930  32.260  50.830  1.00  0.00           H
ATOM    472  CG  LEU A 613      57.170  30.300  51.230  1.00  0.00           C
ATOM    473  HG  LEU A 613      57.060  30.090  50.150  1.00  0.00           H
ATOM    474  CD1 LEU A 613      58.450  29.620  51.730  1.00  0.00           C
ATOM    475 HD11 LEU A 613      58.530  29.720  52.830  1.00  0.00           H
ATOM    476 HD12 LEU A 613      59.350  30.100  51.280  1.00  0.00           H
ATOM    477 HD13 LEU A 613      58.510  28.560  51.410  1.00  0.00           H
ATOM    478  CD2 LEU A 613      56.080  29.530  51.990  1.00  0.00           C
ATOM    479 HD21 LEU A 613      56.190  29.550  53.090  1.00  0.00           H
ATOM    480 HD22 LEU A 613      56.350  28.460  51.900  1.00  0.00           H
ATOM    481 HD23 LEU A 613      55.020  29.750  51.760  1.00  0.00           H
ATOM    482  C   LEU A 613      56.080  34.060  51.450  1.00  0.00           C
ATOM    483  O   LEU A 613      55.740  34.700  52.480  1.00  0.00           O
ATOM    484  N   PHE A 614      56.540  34.690  50.350  1.00  0.00           N
ATOM    485  HN  PHE A 614      56.460  34.250  49.470  1.00  0.00           H
ATOM    486  CA  PHE A 614      56.810  36.120  50.310  1.00  0.00           C
ATOM    487  HA  PHE A 614      57.540  36.260  51.090  1.00  0.00           H
ATOM    488  CB  PHE A 614      57.640  36.430  49.030  1.00  0.00           C
ATOM    489  HB1 PHE A 614      57.410  35.690  48.230  1.00  0.00           H
ATOM    490  HB2 PHE A 614      58.680  36.280  49.380  1.00  0.00           H
ATOM    491  CG  PHE A 614      57.540  37.800  48.420  1.00  0.00           C
ATOM    492  CD1 PHE A 614      57.630  38.900  49.260  1.00  0.00           C
ATOM    493  HD1 PHE A 614      57.700  38.720  50.330  1.00  0.00           H
ATOM    494  CE1 PHE A 614      57.590  40.190  48.790  1.00  0.00           C
ATOM    495  HE1 PHE A 614      57.570  41.020  49.480  1.00  0.00           H
ATOM    496  CZ  PHE A 614      57.650  40.430  47.390  1.00  0.00           C
ATOM    497  HZ  PHE A 614      57.710  41.360  46.850  1.00  0.00           H
ATOM    498  CD2 PHE A 614      57.650  37.990  47.010  1.00  0.00           C
ATOM    499  HD2 PHE A 614      57.720  37.130  46.360  1.00  0.00           H
ATOM    500  CE2 PHE A 614      57.780  39.310  46.530  1.00  0.00           C
ATOM    501  HE2 PHE A 614      57.750  39.440  45.450  1.00  0.00           H
ATOM    502  C   PHE A 614      55.650  37.110  50.550  1.00  0.00           C
ATOM    503  O   PHE A 614      55.750  38.090  51.320  1.00  0.00           O
ATOM    504  N   LEU A 615      54.540  36.740  49.950  1.00  0.00           N
ATOM    505  HN  LEU A 615      54.430  36.020  49.270  1.00  0.00           H
ATOM    506  CA  LEU A 615      53.400  37.550  50.150  1.00  0.00           C
ATOM    507  HA  LEU A 615      53.700  38.550  50.430  1.00  0.00           H
ATOM    508  CB  LEU A 615      52.430  37.610  48.900  1.00  0.00           C
ATOM    509  HB1 LEU A 615      51.400  37.780  49.250  1.00  0.00           H
ATOM    510  HB2 LEU A 615      52.580  36.620  48.430  1.00  0.00           H
ATOM    511  CG  LEU A 615      52.660  38.730  48.000  1.00  0.00           C
ATOM    512  HG  LEU A 615      52.120  38.480  47.070  1.00  0.00           H
ATOM    513  CD1 LEU A 615      52.340  40.190  48.500  1.00  0.00           C
ATOM    514 HD11 LEU A 615      52.370  40.820  47.590  1.00  0.00           H
ATOM    515 HD12 LEU A 615      52.920  40.520  49.380  1.00  0.00           H
ATOM    516 HD13 LEU A 615      51.290  40.160  48.870  1.00  0.00           H
ATOM    517  CD2 LEU A 615      54.130  38.730  47.330  1.00  0.00           C
ATOM    518 HD21 LEU A 615      54.380  37.730  46.930  1.00  0.00           H
ATOM    519 HD22 LEU A 615      54.900  38.710  48.140  1.00  0.00           H
ATOM    520 HD23 LEU A 615      54.330  39.580  46.640  1.00  0.00           H
ATOM    521  C   LEU A 615      52.630  37.070  51.400  1.00  0.00           C
ATOM    522  O   LEU A 615      51.840  37.830  51.940  1.00  0.00           O
ATOM    523  N   TYR A 616      52.790  35.820  51.920  1.00  0.00           N
ATOM    524  HN  TYR A 616      53.290  35.190  51.330  1.00  0.00           H
ATOM    525  CA  TYR A 616      52.110  35.380  53.120  1.00  0.00           C
ATOM    526  HA  TYR A 616      51.050  35.590  53.040  1.00  0.00           H
ATOM    527  CB  TYR A 616      52.110  33.860  53.340  1.00  0.00           C
ATOM    528  HB1 TYR A 616      53.130  33.450  53.110  1.00  0.00           H
ATOM    529  HB2 TYR A 616      51.330  33.480  52.630  1.00  0.00           H
ATOM    530  CG  TYR A 616      51.710  33.330  54.650  1.00  0.00           C
ATOM    531  CD1 TYR A 616      50.530  33.770  55.230  1.00  0.00           C
ATOM    532  HD1 TYR A 616      49.880  34.510  54.800  1.00  0.00           H
ATOM    533  CE1 TYR A 616      50.290  33.410  56.560  1.00  0.00           C
ATOM    534  HE1 TYR A 616      49.390  33.880  56.940  1.00  0.00           H
ATOM    535  CZ  TYR A 616      51.170  32.680  57.280  1.00  0.00           C
ATOM    536  OH  TYR A 616      50.950  32.230  58.630  1.00  0.00           O
ATOM    537  HH  TYR A 616      50.200  32.720  58.980  1.00  0.00           H
ATOM    538  CD2 TYR A 616      52.680  32.500  55.340  1.00  0.00           C
ATOM    539  HD2 TYR A 616      53.630  32.170  54.930  1.00  0.00           H
ATOM    540  CE2 TYR A 616      52.330  32.230  56.670  1.00  0.00           C
ATOM    541  HE2 TYR A 616      53.060  31.710  57.270  1.00  0.00           H
ATOM    542  C   TYR A 616      52.580  36.140  54.340  1.00  0.00           C
ATOM    543  O   TYR A 616      51.830  36.690  55.060  1.00  0.00           O
ATOM    544  N   CYS A 617      53.890  36.280  54.370  1.00  0.00           N
ATOM    545  HN  CYS A 617      54.510  35.810  53.740  1.00  0.00           H
ATOM    546  CA  CYS A 617      54.720  37.190  55.250  1.00  0.00           C
ATOM    547  HA  CYS A 617      54.640  36.860  56.270  1.00  0.00           H
ATOM    548  CB  CYS A 617      56.250  37.100  54.800  1.00  0.00           C
ATOM    549  HB1 CYS A 617      56.870  37.820  55.370  1.00  0.00           H
ATOM    550  HB2 CYS A 617      56.520  37.360  53.750  1.00  0.00           H
ATOM    551  SG  CYS A 617      56.960  35.480  55.200  1.00  0.00           S
ATOM    552  HG1 CYS A 617      56.980  34.880  54.020  1.00  0.00           H
ATOM    553  C   CYS A 617      54.450  38.690  55.160  1.00  0.00           C
ATOM    554  O   CYS A 617      54.310  39.330  56.200  1.00  0.00           O
ATOM    555  N   ALA A 618      54.240  39.210  53.960  1.00  0.00           N
ATOM    556  HN  ALA A 618      54.420  38.680  53.140  1.00  0.00           H
ATOM    557  CA  ALA A 618      53.770  40.600  53.780  1.00  0.00           C
ATOM    558  HA  ALA A 618      54.310  41.250  54.440  1.00  0.00           H
ATOM    559  CB  ALA A 618      53.930  40.950  52.350  1.00  0.00           C
ATOM    560  HB1 ALA A 618      53.520  41.910  51.990  1.00  0.00           H
ATOM    561  HB2 ALA A 618      53.300  40.200  51.820  1.00  0.00           H
ATOM    562  HB3 ALA A 618      55.010  40.960  52.060  1.00  0.00           H
ATOM    563  C   ALA A 618      52.360  40.780  54.220  1.00  0.00           C
ATOM    564  O   ALA A 618      52.180  41.630  55.060  1.00  0.00           O
ATOM    565  N   CYS A 619      51.390  39.910  53.810  1.00  0.00           N
ATOM    566  HN  CYS A 619      51.650  39.240  53.110  1.00  0.00           H
ATOM    567  CA  CYS A 619      49.990  40.160  54.040  1.00  0.00           C
ATOM    568  HA  CYS A 619      49.750  41.170  53.740  1.00  0.00           H
ATOM    569  CB  CYS A 619      49.130  39.190  53.160  1.00  0.00           C
ATOM    570  HB1 CYS A 619      48.040  39.230  53.390  1.00  0.00           H
ATOM    571  HB2 CYS A 619      49.460  38.180  53.460  1.00  0.00           H
ATOM    572  SG  CYS A 619      49.250  39.510  51.400  1.00  0.00           S
ATOM    573  HG1 CYS A 619      48.390  38.560  51.070  1.00  0.00           H
ATOM    574  C   CYS A 619      49.490  40.100  55.460  1.00  0.00           C
ATOM    575  O   CYS A 619      48.650  40.870  55.970  1.00  0.00           O
ATOM    576  N   MET A 620      50.050  39.120  56.270  1.00  0.00           N
ATOM    577  HN  MET A 620      50.850  38.600  55.990  1.00  0.00           H
ATOM    578  CA  MET A 620      49.570  38.960  57.600  1.00  0.00           C
ATOM    579  HA  MET A 620      48.490  38.880  57.620  1.00  0.00           H
ATOM    580  CB  MET A 620      50.010  37.590  58.260  1.00  0.00           C
ATOM    581  HB1 MET A 620      49.640  36.850  57.520  1.00  0.00           H
ATOM    582  HB2 MET A 620      49.470  37.380  59.220  1.00  0.00           H
ATOM    583  CG  MET A 620      51.550  37.330  58.280  1.00  0.00           C
ATOM    584  HG1 MET A 620      52.070  37.520  57.320  1.00  0.00           H
ATOM    585  HG2 MET A 620      51.630  36.230  58.470  1.00  0.00           H
ATOM    586  SD  MET A 620      52.340  37.980  59.800  1.00  0.00           S
ATOM    587  CE  MET A 620      54.060  37.410  59.440  1.00  0.00           C
ATOM    588  HE1 MET A 620      54.360  37.800  58.440  1.00  0.00           H
ATOM    589  HE2 MET A 620      54.100  36.310  59.360  1.00  0.00           H
ATOM    590  HE3 MET A 620      54.800  37.710  60.210  1.00  0.00           H
ATOM    591  C   MET A 620      49.780  40.140  58.560  1.00  0.00           C
ATOM    592  O   MET A 620      48.910  40.440  59.340  1.00  0.00           O
ATOM    593  N   SER A 621      50.980  40.760  58.390  1.00  0.00           N
ATOM    594  HN  SER A 621      51.620  40.350  57.750  1.00  0.00           H
ATOM    595  CA  SER A 621      51.380  41.860  59.260  1.00  0.00           C
ATOM    596  HA  SER A 621      51.400  41.380  60.230  1.00  0.00           H
ATOM    597  CB  SER A 621      52.860  42.290  58.940  1.00  0.00           C
ATOM    598  HB1 SER A 621      52.960  42.630  57.890  1.00  0.00           H
ATOM    599  HB2 SER A 621      53.530  41.400  59.070  1.00  0.00           H
ATOM    600  OG  SER A 621      53.330  43.320  59.790  1.00  0.00           O
ATOM    601  HG1 SER A 621      53.200  43.060  60.700  1.00  0.00           H
ATOM    602  C   SER A 621      50.450  43.140  59.350  1.00  0.00           C
ATOM    603  O   SER A 621      50.110  43.480  60.470  1.00  0.00           O
ATOM    604  N   PRO A 622      49.880  43.700  58.280  1.00  0.00           N
ATOM    605  CD  PRO A 622      50.330  43.580  56.850  1.00  0.00           C
ATOM    606  HD1 PRO A 622      49.740  42.870  56.230  1.00  0.00           H
ATOM    607  HD2 PRO A 622      51.370  43.210  56.780  1.00  0.00           H
ATOM    608  CA  PRO A 622      48.920  44.800  58.410  1.00  0.00           C
ATOM    609  HA  PRO A 622      49.430  45.530  59.020  1.00  0.00           H
ATOM    610  CB  PRO A 622      48.780  45.440  57.040  1.00  0.00           C
ATOM    611  HB1 PRO A 622      48.720  46.540  57.030  1.00  0.00           H
ATOM    612  HB2 PRO A 622      47.920  44.980  56.500  1.00  0.00           H
ATOM    613  CG  PRO A 622      50.170  45.020  56.300  1.00  0.00           C
ATOM    614  HG1 PRO A 622      50.010  45.060  55.200  1.00  0.00           H
ATOM    615  HG2 PRO A 622      50.910  45.690  56.770  1.00  0.00           H
ATOM    616  C   PRO A 622      47.640  44.260  59.020  1.00  0.00           C
ATOM    617  O   PRO A 622      46.980  45.010  59.710  1.00  0.00           O
ATOM    618  N   VAL A 623      47.190  43.100  58.570  1.00  0.00           N
ATOM    619  HN  VAL A 623      47.570  42.600  57.800  1.00  0.00           H
ATOM    620  CA  VAL A 623      45.860  42.540  58.870  1.00  0.00           C
ATOM    621  HA  VAL A 623      45.170  43.340  58.660  1.00  0.00           H
ATOM    622  CB  VAL A 623      45.710  41.330  57.890  1.00  0.00           C
ATOM    623  HB  VAL A 623      46.570  40.650  58.060  1.00  0.00           H
ATOM    624  CG1 VAL A 623      44.420  40.540  58.290  1.00  0.00           C
ATOM    625 HG11 VAL A 623      43.490  41.150  58.240  1.00  0.00           H
ATOM    626 HG12 VAL A 623      44.570  40.220  59.350  1.00  0.00           H
ATOM    627 HG13 VAL A 623      44.330  39.660  57.630  1.00  0.00           H
ATOM    628  CG2 VAL A 623      45.630  41.830  56.450  1.00  0.00           C
ATOM    629 HG21 VAL A 623      46.620  42.240  56.180  1.00  0.00           H
ATOM    630 HG22 VAL A 623      44.880  42.660  56.420  1.00  0.00           H
ATOM    631 HG23 VAL A 623      45.370  41.040  55.720  1.00  0.00           H
ATOM    632  C   VAL A 623      45.810  42.210  60.400  1.00  0.00           C
ATOM    633  O   VAL A 623      44.780  42.400  61.040  1.00  0.00           O
ATOM    634  N   ILE A 624      46.900  41.600  60.890  1.00  0.00           N
ATOM    635  HN  ILE A 624      47.660  41.460  60.260  1.00  0.00           H
ATOM    636  CA  ILE A 624      47.100  41.380  62.310  1.00  0.00           C
ATOM    637  HA  ILE A 624      46.220  40.900  62.710  1.00  0.00           H
ATOM    638  CB  ILE A 624      48.350  40.460  62.640  1.00  0.00           C
ATOM    639  HB  ILE A 624      49.080  40.750  61.860  1.00  0.00           H
ATOM    640  CG2 ILE A 624      48.970  40.510  64.030  1.00  0.00           C
ATOM    641 HG21 ILE A 624      49.330  41.540  64.230  1.00  0.00           H
ATOM    642 HG22 ILE A 624      49.820  39.820  64.180  1.00  0.00           H
ATOM    643 HG23 ILE A 624      48.160  40.360  64.780  1.00  0.00           H
ATOM    644  CG1 ILE A 624      47.970  38.960  62.180  1.00  0.00           C
ATOM    645 HG11 ILE A 624      47.710  38.970  61.110  1.00  0.00           H
ATOM    646 HG12 ILE A 624      47.070  38.510  62.670  1.00  0.00           H
ATOM    647  CD  ILE A 624      49.030  37.920  62.340  1.00  0.00           C
ATOM    648  HD1 ILE A 624      49.360  37.840  63.400  1.00  0.00           H
ATOM    649  HD2 ILE A 624      49.860  38.290  61.710  1.00  0.00           H
ATOM    650  HD3 ILE A 624      48.660  36.940  61.990  1.00  0.00           H
ATOM    651  C   ILE A 624      47.270  42.650  63.210  1.00  0.00           C
ATOM    652  O   ILE A 624      46.650  42.700  64.260  1.00  0.00           O
ATOM    653  N   THR A 625      47.920  43.670  62.730  1.00  0.00           N
ATOM    654  HN  THR A 625      48.340  43.590  61.820  1.00  0.00           H
ATOM    655  CA  THR A 625      47.960  44.970  63.340  1.00  0.00           C
ATOM    656  HA  THR A 625      48.240  44.750  64.360  1.00  0.00           H
ATOM    657  CB  THR A 625      49.000  45.890  62.690  1.00  0.00           C
ATOM    658  HB  THR A 625      48.670  46.140  61.660  1.00  0.00           H
ATOM    659  OG1 THR A 625      50.240  45.270  62.560  1.00  0.00           O
ATOM    660  HG1 THR A 625      50.220  44.700  61.790  1.00  0.00           H
ATOM    661  CG2 THR A 625      49.250  47.160  63.480  1.00  0.00           C
ATOM    662 HG21 THR A 625      49.960  47.820  62.930  1.00  0.00           H
ATOM    663 HG22 THR A 625      49.680  46.840  64.450  1.00  0.00           H
ATOM    664 HG23 THR A 625      48.350  47.780  63.720  1.00  0.00           H
ATOM    665  C   THR A 625      46.530  45.730  63.260  1.00  0.00           C
ATOM    666  O   THR A 625      46.070  46.220  64.290  1.00  0.00           O
ATOM    667  N   PHE A 626      45.760  45.700  62.070  1.00  0.00           N
ATOM    668  HN  PHE A 626      46.170  45.450  61.190  1.00  0.00           H
ATOM    669  CA  PHE A 626      44.420  46.190  61.910  1.00  0.00           C
ATOM    670  HA  PHE A 626      44.450  47.210  62.250  1.00  0.00           H
ATOM    671  CB  PHE A 626      43.900  46.120  60.420  1.00  0.00           C
ATOM    672  HB1 PHE A 626      44.320  45.200  59.950  1.00  0.00           H
ATOM    673  HB2 PHE A 626      44.300  47.010  59.900  1.00  0.00           H
ATOM    674  CG  PHE A 626      42.420  46.220  60.090  1.00  0.00           C
ATOM    675  CD1 PHE A 626      41.820  45.120  59.380  1.00  0.00           C
ATOM    676  HD1 PHE A 626      42.450  44.270  59.150  1.00  0.00           H
ATOM    677  CE1 PHE A 626      40.480  45.260  59.000  1.00  0.00           C
ATOM    678  HE1 PHE A 626      40.130  44.430  58.400  1.00  0.00           H
ATOM    679  CZ  PHE A 626      39.750  46.410  59.280  1.00  0.00           C
ATOM    680  HZ  PHE A 626      38.770  46.480  58.840  1.00  0.00           H
ATOM    681  CD2 PHE A 626      41.620  47.410  60.330  1.00  0.00           C
ATOM    682  HD2 PHE A 626      42.110  48.180  60.910  1.00  0.00           H
ATOM    683  CE2 PHE A 626      40.340  47.510  59.850  1.00  0.00           C
ATOM    684  HE2 PHE A 626      39.760  48.390  60.080  1.00  0.00           H
ATOM    685  C   PHE A 626      43.530  45.650  63.000  1.00  0.00           C
ATOM    686  O   PHE A 626      42.750  46.390  63.550  1.00  0.00           O
ATOM    687  N   GLY A 627      43.710  44.390  63.260  1.00  0.00           N
ATOM    688  HN  GLY A 627      44.310  43.850  62.670  1.00  0.00           H
ATOM    689  CA  GLY A 627      42.960  43.670  64.250  1.00  0.00           C
ATOM    690  HA1 GLY A 627      43.160  42.620  64.140  1.00  0.00           H
ATOM    691  HA2 GLY A 627      41.900  43.820  64.110  1.00  0.00           H
ATOM    692  C   GLY A 627      43.330  43.960  65.670  1.00  0.00           C
ATOM    693  O   GLY A 627      42.590  43.940  66.650  1.00  0.00           O
ATOM    694  N   GLY A 628      44.580  44.350  65.910  1.00  0.00           N
ATOM    695  HN  GLY A 628      45.200  44.270  65.140  1.00  0.00           H
ATOM    696  CA  GLY A 628      44.990  44.970  67.210  1.00  0.00           C
ATOM    697  HA1 GLY A 628      46.070  45.020  67.170  1.00  0.00           H
ATOM    698  HA2 GLY A 628      44.720  44.410  68.080  1.00  0.00           H
ATOM    699  C   GLY A 628      44.470  46.410  67.390  1.00  0.00           C
ATOM    700  O   GLY A 628      44.060  46.830  68.460  1.00  0.00           O
ATOM    701  N   LEU A 629      44.490  47.240  66.290  1.00  0.00           N
ATOM    702  HN  LEU A 629      44.900  46.860  65.470  1.00  0.00           H
ATOM    703  CA  LEU A 629      43.910  48.550  66.250  1.00  0.00           C
ATOM    704  HA  LEU A 629      44.290  49.210  67.020  1.00  0.00           H
ATOM    705  CB  LEU A 629      44.370  49.320  65.030  1.00  0.00           C
ATOM    706  HB1 LEU A 629      43.950  50.340  65.150  1.00  0.00           H
ATOM    707  HB2 LEU A 629      44.010  48.900  64.060  1.00  0.00           H
ATOM    708  CG  LEU A 629      45.830  49.550  64.930  1.00  0.00           C
ATOM    709  HG  LEU A 629      46.330  48.560  64.830  1.00  0.00           H
ATOM    710  CD1 LEU A 629      46.100  50.190  63.630  1.00  0.00           C
ATOM    711 HD11 LEU A 629      47.170  50.120  63.340  1.00  0.00           H
ATOM    712 HD12 LEU A 629      45.680  51.220  63.660  1.00  0.00           H
ATOM    713 HD13 LEU A 629      45.550  49.590  62.860  1.00  0.00           H
ATOM    714  CD2 LEU A 629      46.550  50.390  66.010  1.00  0.00           C
ATOM    715 HD21 LEU A 629      47.640  50.350  65.780  1.00  0.00           H
ATOM    716 HD22 LEU A 629      46.340  50.020  67.040  1.00  0.00           H
ATOM    717 HD23 LEU A 629      46.120  51.410  66.110  1.00  0.00           H
ATOM    718  C   LEU A 629      42.410  48.580  66.340  1.00  0.00           C
ATOM    719  O   LEU A 629      41.850  49.240  67.240  1.00  0.00           O
ATOM    720  N   LEU A 630      41.660  47.960  65.410  1.00  0.00           N
ATOM    721  HN  LEU A 630      42.090  47.520  64.630  1.00  0.00           H
ATOM    722  CA  LEU A 630      40.190  47.820  65.510  1.00  0.00           C
ATOM    723  HA  LEU A 630      39.700  48.770  65.610  1.00  0.00           H
ATOM    724  CB  LEU A 630      39.610  47.080  64.210  1.00  0.00           C
ATOM    725  HB1 LEU A 630      40.080  46.080  64.090  1.00  0.00           H
ATOM    726  HB2 LEU A 630      39.880  47.640  63.310  1.00  0.00           H
ATOM    727  CG  LEU A 630      38.090  46.900  64.100  1.00  0.00           C
ATOM    728  HG  LEU A 630      37.870  46.140  64.890  1.00  0.00           H
ATOM    729  CD1 LEU A 630      37.220  48.100  64.390  1.00  0.00           C
ATOM    730 HD11 LEU A 630      36.140  47.830  64.340  1.00  0.00           H
ATOM    731 HD12 LEU A 630      37.470  48.830  63.600  1.00  0.00           H
ATOM    732 HD13 LEU A 630      37.440  48.470  65.410  1.00  0.00           H
ATOM    733  CD2 LEU A 630      37.730  46.150  62.770  1.00  0.00           C
ATOM    734 HD21 LEU A 630      38.540  45.450  62.500  1.00  0.00           H
ATOM    735 HD22 LEU A 630      37.590  46.790  61.880  1.00  0.00           H
ATOM    736 HD23 LEU A 630      36.760  45.600  62.710  1.00  0.00           H
ATOM    737  C   LEU A 630      39.760  47.080  66.790  1.00  0.00           C
ATOM    738  O   LEU A 630      38.820  47.590  67.450  1.00  0.00           O
ATOM    739  N   GLY A 631      40.500  45.980  67.200  1.00  0.00           N
ATOM    740  HN  GLY A 631      41.220  45.530  66.680  1.00  0.00           H
ATOM    741  CA  GLY A 631      40.320  45.440  68.520  1.00  0.00           C
ATOM    742  HA1 GLY A 631      41.170  44.780  68.630  1.00  0.00           H
ATOM    743  HA2 GLY A 631      39.310  45.030  68.610  1.00  0.00           H
ATOM    744  C   GLY A 631      40.400  46.420  69.650  1.00  0.00           C
ATOM    745  O   GLY A 631      39.440  46.480  70.470  1.00  0.00           O
ATOM    746  N   GLU A 632      41.490  47.210  69.720  1.00  0.00           N
ATOM    747  HN  GLU A 632      42.260  47.000  69.120  1.00  0.00           H
ATOM    748  CA  GLU A 632      41.550  48.170  70.850  1.00  0.00           C
ATOM    749  HA  GLU A 632      41.490  47.690  71.820  1.00  0.00           H
ATOM    750  CB  GLU A 632      42.980  48.730  70.710  1.00  0.00           C
ATOM    751  HB1 GLU A 632      42.950  49.240  69.730  1.00  0.00           H
ATOM    752  HB2 GLU A 632      43.630  47.830  70.740  1.00  0.00           H
ATOM    753  CG  GLU A 632      43.320  49.600  72.040  1.00  0.00           C
ATOM    754  HG1 GLU A 632      43.010  49.050  72.940  1.00  0.00           H
ATOM    755  HG2 GLU A 632      42.830  50.590  71.960  1.00  0.00           H
ATOM    756  CD  GLU A 632      44.810  49.850  72.010  1.00  0.00           C
ATOM    757  OE1 GLU A 632      45.540  49.080  72.690  1.00  0.00           O
ATOM    758  OE2 GLU A 632      45.250  50.680  71.160  1.00  0.00           O
ATOM    759  C   GLU A 632      40.600  49.290  70.800  1.00  0.00           C
ATOM    760  O   GLU A 632      40.120  49.820  71.790  1.00  0.00           O
ATOM    761  N   ALA A 633      40.160  49.620  69.570  1.00  0.00           N
ATOM    762  HN  ALA A 633      40.680  49.290  68.790  1.00  0.00           H
ATOM    763  CA  ALA A 633      39.270  50.730  69.300  1.00  0.00           C
ATOM    764  HA  ALA A 633      39.430  51.580  69.950  1.00  0.00           H
ATOM    765  CB  ALA A 633      39.620  51.290  67.930  1.00  0.00           C
ATOM    766  HB1 ALA A 633      40.660  51.680  67.850  1.00  0.00           H
ATOM    767  HB2 ALA A 633      39.010  52.170  67.670  1.00  0.00           H
ATOM    768  HB3 ALA A 633      39.470  50.560  67.090  1.00  0.00           H
ATOM    769  C   ALA A 633      37.810  50.370  69.500  1.00  0.00           C
ATOM    770  O   ALA A 633      36.990  51.330  69.500  1.00  0.00           O
ATOM    771  N   THR A 634      37.450  49.120  69.730  1.00  0.00           N
ATOM    772  HN  THR A 634      38.200  48.490  69.580  1.00  0.00           H
ATOM    773  CA  THR A 634      36.160  48.520  69.980  1.00  0.00           C
ATOM    774  HA  THR A 634      35.440  49.260  69.670  1.00  0.00           H
ATOM    775  CB  THR A 634      35.790  47.370  68.990  1.00  0.00           C
ATOM    776  HB  THR A 634      34.880  46.840  69.310  1.00  0.00           H
ATOM    777  OG1 THR A 634      36.870  46.400  68.890  1.00  0.00           O
ATOM    778  HG1 THR A 634      37.550  46.890  68.420  1.00  0.00           H
ATOM    779  CG2 THR A 634      35.580  48.050  67.620  1.00  0.00           C
ATOM    780 HG21 THR A 634      36.470  48.600  67.250  1.00  0.00           H
ATOM    781 HG22 THR A 634      34.680  48.680  67.490  1.00  0.00           H
ATOM    782 HG23 THR A 634      35.340  47.300  66.840  1.00  0.00           H
ATOM    783  C   THR A 634      35.930  48.240  71.430  1.00  0.00           C
ATOM    784  O   THR A 634      35.000  47.700  71.970  1.00  0.00           O
ATOM    785  N   GLU A 635      36.990  48.620  72.180  1.00  0.00           N
ATOM    786  HN  GLU A 635      37.750  49.040  71.710  1.00  0.00           H
ATOM    787  CA  GLU A 635      37.170  48.350  73.580  1.00  0.00           C
ATOM    788  HA  GLU A 635      38.160  48.740  73.780  1.00  0.00           H
ATOM    789  CB  GLU A 635      36.170  49.150  74.450  1.00  0.00           C
ATOM    790  HB1 GLU A 635      36.190  48.840  75.520  1.00  0.00           H
ATOM    791  HB2 GLU A 635      35.150  48.910  74.080  1.00  0.00           H
ATOM    792  CG  GLU A 635      36.460  50.680  74.330  1.00  0.00           C
ATOM    793  HG1 GLU A 635      36.030  51.120  73.410  1.00  0.00           H
ATOM    794  HG2 GLU A 635      37.560  50.750  74.400  1.00  0.00           H
ATOM    795  CD  GLU A 635      35.990  51.590  75.540  1.00  0.00           C
ATOM    796  OE1 GLU A 635      36.370  52.820  75.580  1.00  0.00           O
ATOM    797  OE2 GLU A 635      35.240  51.110  76.430  1.00  0.00           O
ATOM    798  C   GLU A 635      37.340  46.920  73.920  1.00  0.00           C
ATOM    799  O   GLU A 635      36.950  46.610  75.030  1.00  0.00           O
ATOM    800  N   GLY A 636      37.940  46.140  73.040  1.00  0.00           N
ATOM    801  HN  GLY A 636      38.090  46.470  72.120  1.00  0.00           H
ATOM    802  CA  GLY A 636      38.590  44.880  73.310  1.00  0.00           C
ATOM    803  HA1 GLY A 636      38.440  44.550  74.320  1.00  0.00           H
ATOM    804  HA2 GLY A 636      39.620  45.020  73.040  1.00  0.00           H
ATOM    805  C   GLY A 636      37.960  43.680  72.520  1.00  0.00           C
ATOM    806  O   GLY A 636      38.120  42.550  73.010  1.00  0.00           O
ATOM    807  N   ARG A 637      37.150  43.930  71.460  1.00  0.00           N
ATOM    808  HN  ARG A 637      37.190  44.900  71.240  1.00  0.00           H
ATOM    809  CA  ARG A 637      36.330  42.890  70.850  1.00  0.00           C
ATOM    810  HA  ARG A 637      36.110  42.110  71.560  1.00  0.00           H
ATOM    811  CB  ARG A 637      34.990  43.400  70.280  1.00  0.00           C
ATOM    812  HB1 ARG A 637      34.420  42.640  69.710  1.00  0.00           H
ATOM    813  HB2 ARG A 637      35.150  44.190  69.500  1.00  0.00           H
ATOM    814  CG  ARG A 637      34.050  44.140  71.290  1.00  0.00           C
ATOM    815  HG1 ARG A 637      33.210  44.690  70.800  1.00  0.00           H
ATOM    816  HG2 ARG A 637      34.640  44.990  71.690  1.00  0.00           H
ATOM    817  CD  ARG A 637      33.510  43.290  72.470  1.00  0.00           C
ATOM    818  HD1 ARG A 637      33.010  43.970  73.200  1.00  0.00           H
ATOM    819  HD2 ARG A 637      34.370  42.750  72.920  1.00  0.00           H
ATOM    820  NE  ARG A 637      32.580  42.300  71.860  1.00  0.00           N
ATOM    821  HE  ARG A 637      32.730  42.040  70.910  1.00  0.00           H
ATOM    822  CZ  ARG A 637      31.610  41.630  72.550  1.00  0.00           C
ATOM    823  NH1 ARG A 637      31.180  41.920  73.720  1.00  0.00           N
ATOM    824 HH11 ARG A 637      31.450  42.750  74.200  1.00  0.00           H
ATOM    825 HH12 ARG A 637      30.390  41.490  74.170  1.00  0.00           H
ATOM    826  NH2 ARG A 637      31.070  40.630  71.910  1.00  0.00           N
ATOM    827 HH21 ARG A 637      31.270  40.440  70.950  1.00  0.00           H
ATOM    828 HH22 ARG A 637      30.210  40.280  72.260  1.00  0.00           H
ATOM    829  C   ARG A 637      37.210  42.260  69.820  1.00  0.00           C
ATOM    830  O   ARG A 637      37.640  41.170  70.110  1.00  0.00           O
ATOM    831  N   ILE A 638      37.380  42.870  68.610  1.00  0.00           N
ATOM    832  HN  ILE A 638      37.040  43.780  68.390  1.00  0.00           H
ATOM    833  CA  ILE A 638      37.980  42.230  67.440  1.00  0.00           C
ATOM    834  HA  ILE A 638      37.340  41.370  67.280  1.00  0.00           H
ATOM    835  CB  ILE A 638      37.890  43.060  66.160  1.00  0.00           C
ATOM    836  HB  ILE A 638      38.600  43.900  66.360  1.00  0.00           H
ATOM    837  CG2 ILE A 638      38.470  42.390  64.970  1.00  0.00           C
ATOM    838 HG21 ILE A 638      38.480  43.090  64.110  1.00  0.00           H
ATOM    839 HG22 ILE A 638      37.900  41.470  64.760  1.00  0.00           H
ATOM    840 HG23 ILE A 638      39.530  42.050  65.010  1.00  0.00           H
ATOM    841  CG1 ILE A 638      36.520  43.680  65.920  1.00  0.00           C
ATOM    842 HG11 ILE A 638      36.520  44.220  64.950  1.00  0.00           H
ATOM    843 HG12 ILE A 638      36.350  44.510  66.640  1.00  0.00           H
ATOM    844  CD  ILE A 638      35.340  42.650  65.870  1.00  0.00           C
ATOM    845  HD1 ILE A 638      34.390  43.150  65.620  1.00  0.00           H
ATOM    846  HD2 ILE A 638      35.310  42.010  66.780  1.00  0.00           H
ATOM    847  HD3 ILE A 638      35.490  41.960  65.010  1.00  0.00           H
ATOM    848  C   ILE A 638      39.340  41.640  67.710  1.00  0.00           C
ATOM    849  O   ILE A 638      40.330  42.290  68.060  1.00  0.00           O
ATOM    850  N   SER A 639      39.440  40.310  67.420  1.00  0.00           N
ATOM    851  HN  SER A 639      38.670  39.730  67.160  1.00  0.00           H
ATOM    852  CA  SER A 639      40.660  39.620  67.560  1.00  0.00           C
ATOM    853  HA  SER A 639      41.340  40.140  68.200  1.00  0.00           H
ATOM    854  CB  SER A 639      40.360  38.220  68.230  1.00  0.00           C
ATOM    855  HB1 SER A 639      39.930  38.420  69.230  1.00  0.00           H
ATOM    856  HB2 SER A 639      41.310  37.720  68.530  1.00  0.00           H
ATOM    857  OG  SER A 639      39.490  37.390  67.520  1.00  0.00           O
ATOM    858  HG1 SER A 639      38.660  37.850  67.400  1.00  0.00           H
ATOM    859  C   SER A 639      41.380  39.480  66.270  1.00  0.00           C
ATOM    860  O   SER A 639      40.790  39.700  65.210  1.00  0.00           O
ATOM    861  N   ALA A 640      42.650  39.080  66.370  1.00  0.00           N
ATOM    862  HN  ALA A 640      42.910  38.770  67.280  1.00  0.00           H
ATOM    863  CA  ALA A 640      43.590  38.730  65.270  1.00  0.00           C
ATOM    864  HA  ALA A 640      43.810  39.590  64.670  1.00  0.00           H
ATOM    865  CB  ALA A 640      44.980  38.450  65.820  1.00  0.00           C
ATOM    866  HB1 ALA A 640      45.630  37.820  65.190  1.00  0.00           H
ATOM    867  HB2 ALA A 640      44.890  37.970  66.820  1.00  0.00           H
ATOM    868  HB3 ALA A 640      45.460  39.410  66.060  1.00  0.00           H
ATOM    869  C   ALA A 640      43.120  37.610  64.380  1.00  0.00           C
ATOM    870  O   ALA A 640      43.120  37.690  63.150  1.00  0.00           O
ATOM    871  N   ILE A 641      42.730  36.460  65.000  1.00  0.00           N
ATOM    872  HN  ILE A 641      42.800  36.230  65.970  1.00  0.00           H
ATOM    873  CA  ILE A 641      42.120  35.440  64.180  1.00  0.00           C
ATOM    874  HA  ILE A 641      42.890  35.230  63.450  1.00  0.00           H
ATOM    875  CB  ILE A 641      41.830  34.180  64.990  1.00  0.00           C
ATOM    876  HB  ILE A 641      42.830  33.910  65.420  1.00  0.00           H
ATOM    877  CG2 ILE A 641      40.800  34.360  66.190  1.00  0.00           C
ATOM    878 HG21 ILE A 641      39.820  34.410  65.670  1.00  0.00           H
ATOM    879 HG22 ILE A 641      41.060  35.220  66.850  1.00  0.00           H
ATOM    880 HG23 ILE A 641      40.810  33.500  66.900  1.00  0.00           H
ATOM    881  CG1 ILE A 641      41.480  32.940  64.120  1.00  0.00           C
ATOM    882 HG11 ILE A 641      40.570  33.030  63.500  1.00  0.00           H
ATOM    883 HG12 ILE A 641      41.460  32.060  64.800  1.00  0.00           H
ATOM    884  CD  ILE A 641      42.710  32.660  63.210  1.00  0.00           C
ATOM    885  HD1 ILE A 641      42.730  33.220  62.260  1.00  0.00           H
ATOM    886  HD2 ILE A 641      42.430  31.640  62.850  1.00  0.00           H
ATOM    887  HD3 ILE A 641      43.730  32.680  63.680  1.00  0.00           H
ATOM    888  C   ILE A 641      40.870  35.910  63.490  1.00  0.00           C
ATOM    889  O   ILE A 641      40.620  35.470  62.330  1.00  0.00           O
ATOM    890  N   GLU A 642      39.970  36.750  64.130  1.00  0.00           N
ATOM    891  HN  GLU A 642      39.930  37.120  65.050  1.00  0.00           H
ATOM    892  CA  GLU A 642      38.860  37.190  63.310  1.00  0.00           C
ATOM    893  HA  GLU A 642      38.400  36.300  62.920  1.00  0.00           H
ATOM    894  CB  GLU A 642      37.860  38.080  64.130  1.00  0.00           C
ATOM    895  HB1 GLU A 642      37.160  38.690  63.500  1.00  0.00           H
ATOM    896  HB2 GLU A 642      38.480  38.840  64.650  1.00  0.00           H
ATOM    897  CG  GLU A 642      37.040  37.300  65.140  1.00  0.00           C
ATOM    898  HG1 GLU A 642      37.650  36.530  65.660  1.00  0.00           H
ATOM    899  HG2 GLU A 642      36.310  36.700  64.540  1.00  0.00           H
ATOM    900  CD  GLU A 642      36.480  38.190  66.230  1.00  0.00           C
ATOM    901  OE1 GLU A 642      35.210  38.410  66.170  1.00  0.00           O
ATOM    902  OE2 GLU A 642      37.230  38.550  67.200  1.00  0.00           O
ATOM    903  C   GLU A 642      39.220  37.980  62.090  1.00  0.00           C
ATOM    904  O   GLU A 642      38.690  37.810  60.980  1.00  0.00           O
ATOM    905  N   SER A 643      40.270  38.870  62.220  1.00  0.00           N
ATOM    906  HN  SER A 643      40.720  39.020  63.100  1.00  0.00           H
ATOM    907  CA  SER A 643      40.830  39.520  61.070  1.00  0.00           C
ATOM    908  HA  SER A 643      40.070  40.170  60.660  1.00  0.00           H
ATOM    909  CB  SER A 643      41.960  40.470  61.570  1.00  0.00           C
ATOM    910  HB1 SER A 643      42.890  39.890  61.690  1.00  0.00           H
ATOM    911  HB2 SER A 643      41.580  40.920  62.510  1.00  0.00           H
ATOM    912  OG  SER A 643      42.180  41.490  60.650  1.00  0.00           O
ATOM    913  HG1 SER A 643      43.130  41.610  60.750  1.00  0.00           H
ATOM    914  C   SER A 643      41.390  38.590  60.010  1.00  0.00           C
ATOM    915  O   SER A 643      41.110  38.810  58.830  1.00  0.00           O
ATOM    916  N   LEU A 644      42.190  37.640  60.410  1.00  0.00           N
ATOM    917  HN  LEU A 644      42.300  37.460  61.390  1.00  0.00           H
ATOM    918  CA  LEU A 644      42.780  36.780  59.340  1.00  0.00           C
ATOM    919  HA  LEU A 644      43.260  37.480  58.680  1.00  0.00           H
ATOM    920  CB  LEU A 644      43.850  35.910  59.970  1.00  0.00           C
ATOM    921  HB1 LEU A 644      44.290  35.300  59.160  1.00  0.00           H
ATOM    922  HB2 LEU A 644      43.420  35.200  60.710  1.00  0.00           H
ATOM    923  CG  LEU A 644      45.090  36.680  60.540  1.00  0.00           C
ATOM    924  HG  LEU A 644      44.710  37.620  61.000  1.00  0.00           H
ATOM    925  CD1 LEU A 644      45.710  35.860  61.680  1.00  0.00           C
ATOM    926 HD11 LEU A 644      46.570  36.350  62.170  1.00  0.00           H
ATOM    927 HD12 LEU A 644      46.060  34.950  61.160  1.00  0.00           H
ATOM    928 HD13 LEU A 644      44.880  35.480  62.320  1.00  0.00           H
ATOM    929  CD2 LEU A 644      46.090  37.080  59.410  1.00  0.00           C
ATOM    930 HD21 LEU A 644      46.910  37.730  59.800  1.00  0.00           H
ATOM    931 HD22 LEU A 644      45.630  37.760  58.650  1.00  0.00           H
ATOM    932 HD23 LEU A 644      46.440  36.180  58.870  1.00  0.00           H
ATOM    933  C   LEU A 644      41.750  35.950  58.640  1.00  0.00           C
ATOM    934  O   LEU A 644      41.870  35.760  57.420  1.00  0.00           O
ATOM    935  N   PHE A 645      40.730  35.500  59.380  1.00  0.00           N
ATOM    936  HN  PHE A 645      40.650  35.610  60.370  1.00  0.00           H
ATOM    937  CA  PHE A 645      39.540  34.820  58.770  1.00  0.00           C
ATOM    938  HA  PHE A 645      39.830  33.960  58.170  1.00  0.00           H
ATOM    939  CB  PHE A 645      38.500  34.250  59.780  1.00  0.00           C
ATOM    940  HB1 PHE A 645      37.520  34.200  59.250  1.00  0.00           H
ATOM    941  HB2 PHE A 645      38.520  35.050  60.560  1.00  0.00           H
ATOM    942  CG  PHE A 645      38.780  32.860  60.400  1.00  0.00           C
ATOM    943  CD1 PHE A 645      40.050  32.390  60.450  1.00  0.00           C
ATOM    944  HD1 PHE A 645      40.910  32.840  59.980  1.00  0.00           H
ATOM    945  CE1 PHE A 645      40.350  31.220  61.100  1.00  0.00           C
ATOM    946  HE1 PHE A 645      41.400  30.980  61.150  1.00  0.00           H
ATOM    947  CZ  PHE A 645      39.340  30.520  61.810  1.00  0.00           C
ATOM    948  HZ  PHE A 645      39.510  29.600  62.380  1.00  0.00           H
ATOM    949  CD2 PHE A 645      37.720  32.070  60.920  1.00  0.00           C
ATOM    950  HD2 PHE A 645      36.680  32.390  60.910  1.00  0.00           H
ATOM    951  CE2 PHE A 645      38.010  30.970  61.740  1.00  0.00           C
ATOM    952  HE2 PHE A 645      37.270  30.490  62.360  1.00  0.00           H
ATOM    953  C   PHE A 645      38.770  35.640  57.830  1.00  0.00           C
ATOM    954  O   PHE A 645      38.410  35.100  56.830  1.00  0.00           O
ATOM    955  N   GLY A 646      38.570  36.960  58.080  1.00  0.00           N
ATOM    956  HN  GLY A 646      38.890  37.350  58.940  1.00  0.00           H
ATOM    957  CA  GLY A 646      37.850  37.790  57.090  1.00  0.00           C
ATOM    958  HA1 GLY A 646      37.770  38.760  57.550  1.00  0.00           H
ATOM    959  HA2 GLY A 646      36.930  37.310  56.790  1.00  0.00           H
ATOM    960  C   GLY A 646      38.620  37.940  55.840  1.00  0.00           C
ATOM    961  O   GLY A 646      38.060  37.770  54.770  1.00  0.00           O
ATOM    962  N   ALA A 647      39.940  38.140  55.860  1.00  0.00           N
ATOM    963  HN  ALA A 647      40.310  38.400  56.730  1.00  0.00           H
ATOM    964  CA  ALA A 647      40.820  38.170  54.680  1.00  0.00           C
ATOM    965  HA  ALA A 647      40.400  38.890  53.990  1.00  0.00           H
ATOM    966  CB  ALA A 647      42.240  38.630  54.880  1.00  0.00           C
ATOM    967  HB1 ALA A 647      42.300  39.630  55.350  1.00  0.00           H
ATOM    968  HB2 ALA A 647      42.800  38.740  53.930  1.00  0.00           H
ATOM    969  HB3 ALA A 647      42.750  37.920  55.560  1.00  0.00           H
ATOM    970  C   ALA A 647      40.860  36.840  53.940  1.00  0.00           C
ATOM    971  O   ALA A 647      40.740  36.810  52.740  1.00  0.00           O
ATOM    972  N   SER A 648      40.920  35.790  54.710  1.00  0.00           N
ATOM    973  HN  SER A 648      41.040  35.950  55.690  1.00  0.00           H
ATOM    974  CA  SER A 648      40.960  34.440  54.270  1.00  0.00           C
ATOM    975  HA  SER A 648      41.850  34.300  53.670  1.00  0.00           H
ATOM    976  CB  SER A 648      41.180  33.520  55.460  1.00  0.00           C
ATOM    977  HB1 SER A 648      40.470  33.780  56.270  1.00  0.00           H
ATOM    978  HB2 SER A 648      42.110  33.720  56.010  1.00  0.00           H
ATOM    979  OG  SER A 648      41.040  32.160  55.110  1.00  0.00           O
ATOM    980  HG1 SER A 648      41.800  32.000  54.530  1.00  0.00           H
ATOM    981  C   SER A 648      39.630  34.140  53.470  1.00  0.00           C
ATOM    982  O   SER A 648      39.590  33.790  52.280  1.00  0.00           O
ATOM    983  N   LEU A 649      38.450  34.490  54.060  1.00  0.00           N
ATOM    984  HN  LEU A 649      38.430  34.730  55.030  1.00  0.00           H
ATOM    985  CA  LEU A 649      37.190  34.230  53.410  1.00  0.00           C
ATOM    986  HA  LEU A 649      37.040  33.170  53.220  1.00  0.00           H
ATOM    987  CB  LEU A 649      36.070  34.620  54.450  1.00  0.00           C
ATOM    988  HB1 LEU A 649      36.340  35.670  54.720  1.00  0.00           H
ATOM    989  HB2 LEU A 649      36.070  33.930  55.320  1.00  0.00           H
ATOM    990  CG  LEU A 649      34.600  34.620  53.970  1.00  0.00           C
ATOM    991  HG  LEU A 649      34.480  35.360  53.150  1.00  0.00           H
ATOM    992  CD1 LEU A 649      34.140  33.240  53.590  1.00  0.00           C
ATOM    993 HD11 LEU A 649      34.060  32.570  54.470  1.00  0.00           H
ATOM    994 HD12 LEU A 649      34.740  32.630  52.880  1.00  0.00           H
ATOM    995 HD13 LEU A 649      33.130  33.240  53.120  1.00  0.00           H
ATOM    996  CD2 LEU A 649      33.750  35.100  55.130  1.00  0.00           C
ATOM    997 HD21 LEU A 649      34.080  34.520  56.030  1.00  0.00           H
ATOM    998 HD22 LEU A 649      32.710  34.900  54.800  1.00  0.00           H
ATOM    999 HD23 LEU A 649      33.810  36.200  55.160  1.00  0.00           H
ATOM   1000  C   LEU A 649      37.010  35.020  52.110  1.00  0.00           C
ATOM   1001  O   LEU A 649      36.860  34.480  51.050  1.00  0.00           O
ATOM   1002  N   THR A 650      37.220  36.390  52.190  1.00  0.00           N
ATOM   1003  HN  THR A 650      37.370  36.760  53.090  1.00  0.00           H
ATOM   1004  CA  THR A 650      37.130  37.280  51.000  1.00  0.00           C
ATOM   1005  HA  THR A 650      36.150  37.140  50.590  1.00  0.00           H
ATOM   1006  CB  THR A 650      37.430  38.840  51.230  1.00  0.00           C
ATOM   1007  HB  THR A 650      38.520  39.030  51.240  1.00  0.00           H
ATOM   1008  OG1 THR A 650      37.010  39.240  52.510  1.00  0.00           O
ATOM   1009  HG1 THR A 650      37.270  38.560  53.150  1.00  0.00           H
ATOM   1010  CG2 THR A 650      36.750  39.650  50.190  1.00  0.00           C
ATOM   1011 HG21 THR A 650      37.160  40.680  50.290  1.00  0.00           H
ATOM   1012 HG22 THR A 650      35.640  39.640  50.360  1.00  0.00           H
ATOM   1013 HG23 THR A 650      36.900  39.310  49.140  1.00  0.00           H
ATOM   1014  C   THR A 650      38.060  36.850  49.840  1.00  0.00           C
ATOM   1015  O   THR A 650      37.650  36.800  48.690  1.00  0.00           O
ATOM   1016  N   GLY A 651      39.330  36.490  50.270  1.00  0.00           N
ATOM   1017  HN  GLY A 651      39.580  36.330  51.220  1.00  0.00           H
ATOM   1018  CA  GLY A 651      40.420  36.350  49.300  1.00  0.00           C
ATOM   1019  HA1 GLY A 651      41.270  36.410  49.950  1.00  0.00           H
ATOM   1020  HA2 GLY A 651      40.300  37.020  48.450  1.00  0.00           H
ATOM   1021  C   GLY A 651      40.450  35.050  48.590  1.00  0.00           C
ATOM   1022  O   GLY A 651      40.800  34.980  47.420  1.00  0.00           O
ATOM   1023  N   ILE A 652      40.010  33.930  49.300  1.00  0.00           N
ATOM   1024  HN  ILE A 652      39.640  34.070  50.210  1.00  0.00           H
ATOM   1025  CA  ILE A 652      39.900  32.590  48.710  1.00  0.00           C
ATOM   1026  HA  ILE A 652      40.770  32.250  48.170  1.00  0.00           H
ATOM   1027  CB  ILE A 652      39.580  31.490  49.720  1.00  0.00           C
ATOM   1028  HB  ILE A 652      38.770  31.780  50.430  1.00  0.00           H
ATOM   1029  CG2 ILE A 652      39.060  30.200  49.050  1.00  0.00           C
ATOM   1030 HG21 ILE A 652      38.870  29.520  49.920  1.00  0.00           H
ATOM   1031 HG22 ILE A 652      39.910  29.770  48.470  1.00  0.00           H
ATOM   1032 HG23 ILE A 652      38.100  30.350  48.510  1.00  0.00           H
ATOM   1033  CG1 ILE A 652      40.820  31.230  50.610  1.00  0.00           C
ATOM   1034 HG11 ILE A 652      41.060  32.240  51.020  1.00  0.00           H
ATOM   1035 HG12 ILE A 652      41.700  30.880  50.050  1.00  0.00           H
ATOM   1036  CD  ILE A 652      40.640  30.310  51.790  1.00  0.00           C
ATOM   1037  HD1 ILE A 652      40.350  29.330  51.360  1.00  0.00           H
ATOM   1038  HD2 ILE A 652      39.850  30.610  52.510  1.00  0.00           H
ATOM   1039  HD3 ILE A 652      41.510  30.160  52.480  1.00  0.00           H
ATOM   1040  C   ILE A 652      38.840  32.490  47.610  1.00  0.00           C
ATOM   1041  O   ILE A 652      39.150  32.110  46.490  1.00  0.00           O
ATOM   1042  N   ALA A 653      37.600  32.870  47.990  1.00  0.00           N
ATOM   1043  HN  ALA A 653      37.530  33.060  48.960  1.00  0.00           H
ATOM   1044  CA  ALA A 653      36.440  32.960  47.140  1.00  0.00           C
ATOM   1045  HA  ALA A 653      36.220  31.960  46.760  1.00  0.00           H
ATOM   1046  CB  ALA A 653      35.130  33.360  47.890  1.00  0.00           C
ATOM   1047  HB1 ALA A 653      34.920  32.630  48.690  1.00  0.00           H
ATOM   1048  HB2 ALA A 653      34.280  33.510  47.190  1.00  0.00           H
ATOM   1049  HB3 ALA A 653      35.340  34.360  48.330  1.00  0.00           H
ATOM   1050  C   ALA A 653      36.630  33.880  45.950  1.00  0.00           C
ATOM   1051  O   ALA A 653      36.290  33.470  44.840  1.00  0.00           O
ATOM   1052  N   TYR A 654      37.260  35.070  46.180  1.00  0.00           N
ATOM   1053  HN  TYR A 654      37.500  35.390  47.090  1.00  0.00           H
ATOM   1054  CA  TYR A 654      37.740  36.010  45.100  1.00  0.00           C
ATOM   1055  HA  TYR A 654      36.840  36.280  44.580  1.00  0.00           H
ATOM   1056  CB  TYR A 654      38.390  37.240  45.770  1.00  0.00           C
ATOM   1057  HB1 TYR A 654      39.350  36.990  46.270  1.00  0.00           H
ATOM   1058  HB2 TYR A 654      37.600  37.650  46.450  1.00  0.00           H
ATOM   1059  CG  TYR A 654      38.740  38.390  44.880  1.00  0.00           C
ATOM   1060  CD1 TYR A 654      40.020  38.390  44.220  1.00  0.00           C
ATOM   1061  HD1 TYR A 654      40.810  37.660  44.340  1.00  0.00           H
ATOM   1062  CE1 TYR A 654      40.300  39.370  43.270  1.00  0.00           C
ATOM   1063  HE1 TYR A 654      41.250  39.400  42.750  1.00  0.00           H
ATOM   1064  CZ  TYR A 654      39.420  40.470  43.080  1.00  0.00           C
ATOM   1065  OH  TYR A 654      39.790  41.470  42.230  1.00  0.00           O
ATOM   1066  HH  TYR A 654      40.670  41.300  41.900  1.00  0.00           H
ATOM   1067  CD2 TYR A 654      37.830  39.460  44.660  1.00  0.00           C
ATOM   1068  HD2 TYR A 654      36.930  39.430  45.230  1.00  0.00           H
ATOM   1069  CE2 TYR A 654      38.170  40.570  43.840  1.00  0.00           C
ATOM   1070  HE2 TYR A 654      37.570  41.430  43.610  1.00  0.00           H
ATOM   1071  C   TYR A 654      38.700  35.300  44.160  1.00  0.00           C
ATOM   1072  O   TYR A 654      38.430  35.240  42.990  1.00  0.00           O
ATOM   1073  N   SER A 655      39.770  34.620  44.650  1.00  0.00           N
ATOM   1074  HN  SER A 655      39.980  34.540  45.630  1.00  0.00           H
ATOM   1075  CA  SER A 655      40.760  33.980  43.790  1.00  0.00           C
ATOM   1076  HA  SER A 655      41.270  34.760  43.230  1.00  0.00           H
ATOM   1077  CB  SER A 655      41.800  33.220  44.670  1.00  0.00           C
ATOM   1078  HB1 SER A 655      42.380  32.580  43.980  1.00  0.00           H
ATOM   1079  HB2 SER A 655      41.250  32.590  45.400  1.00  0.00           H
ATOM   1080  OG  SER A 655      42.700  34.170  45.260  1.00  0.00           O
ATOM   1081  HG1 SER A 655      42.270  34.610  46.000  1.00  0.00           H
ATOM   1082  C   SER A 655      40.180  32.900  42.860  1.00  0.00           C
ATOM   1083  O   SER A 655      40.650  32.770  41.730  1.00  0.00           O
ATOM   1084  N   LEU A 656      39.080  32.200  43.360  1.00  0.00           N
ATOM   1085  HN  LEU A 656      38.850  32.180  44.330  1.00  0.00           H
ATOM   1086  CA  LEU A 656      38.390  31.290  42.540  1.00  0.00           C
ATOM   1087  HA  LEU A 656      39.130  30.710  42.020  1.00  0.00           H
ATOM   1088  CB  LEU A 656      37.420  30.410  43.390  1.00  0.00           C
ATOM   1089  HB1 LEU A 656      36.830  29.680  42.800  1.00  0.00           H
ATOM   1090  HB2 LEU A 656      36.770  31.040  44.030  1.00  0.00           H
ATOM   1091  CG  LEU A 656      38.160  29.540  44.370  1.00  0.00           C
ATOM   1092  HG  LEU A 656      39.120  29.890  44.790  1.00  0.00           H
ATOM   1093  CD1 LEU A 656      37.320  29.300  45.580  1.00  0.00           C
ATOM   1094 HD11 LEU A 656      36.370  28.770  45.330  1.00  0.00           H
ATOM   1095 HD12 LEU A 656      37.120  30.210  46.180  1.00  0.00           H
ATOM   1096 HD13 LEU A 656      37.940  28.750  46.320  1.00  0.00           H
ATOM   1097  CD2 LEU A 656      38.430  28.160  43.800  1.00  0.00           C
ATOM   1098 HD21 LEU A 656      37.570  27.530  43.460  1.00  0.00           H
ATOM   1099 HD22 LEU A 656      38.940  27.510  44.540  1.00  0.00           H
ATOM   1100 HD23 LEU A 656      39.230  28.220  43.020  1.00  0.00           H
ATOM   1101  C   LEU A 656      37.520  31.990  41.480  1.00  0.00           C
ATOM   1102  O   LEU A 656      37.560  31.770  40.270  1.00  0.00           O
ATOM   1103  N   PHE A 657      36.610  32.900  41.980  1.00  0.00           N
ATOM   1104  HN  PHE A 657      36.570  33.180  42.940  1.00  0.00           H
ATOM   1105  CA  PHE A 657      35.560  33.390  41.100  1.00  0.00           C
ATOM   1106  HA  PHE A 657      35.590  32.750  40.240  1.00  0.00           H
ATOM   1107  CB  PHE A 657      34.190  33.320  41.800  1.00  0.00           C
ATOM   1108  HB1 PHE A 657      33.410  33.820  41.170  1.00  0.00           H
ATOM   1109  HB2 PHE A 657      34.080  33.940  42.710  1.00  0.00           H
ATOM   1110  CG  PHE A 657      33.760  31.900  42.090  1.00  0.00           C
ATOM   1111  CD1 PHE A 657      34.000  31.210  43.290  1.00  0.00           C
ATOM   1112  HD1 PHE A 657      34.640  31.560  44.090  1.00  0.00           H
ATOM   1113  CE1 PHE A 657      33.610  29.860  43.420  1.00  0.00           C
ATOM   1114  HE1 PHE A 657      33.770  29.220  44.270  1.00  0.00           H
ATOM   1115  CZ  PHE A 657      33.040  29.200  42.390  1.00  0.00           C
ATOM   1116  HZ  PHE A 657      32.790  28.160  42.510  1.00  0.00           H
ATOM   1117  CD2 PHE A 657      33.190  31.210  41.050  1.00  0.00           C
ATOM   1118  HD2 PHE A 657      33.050  31.630  40.070  1.00  0.00           H
ATOM   1119  CE2 PHE A 657      32.830  29.790  41.100  1.00  0.00           C
ATOM   1120  HE2 PHE A 657      32.390  29.210  40.310  1.00  0.00           H
ATOM   1121  C   PHE A 657      35.610  34.810  40.470  1.00  0.00           C
ATOM   1122  O   PHE A 657      34.710  35.170  39.730  1.00  0.00           O
ATOM   1123  N   ALA A 658      36.580  35.640  40.860  1.00  0.00           N
ATOM   1124  HN  ALA A 658      37.290  35.270  41.450  1.00  0.00           H
ATOM   1125  CA  ALA A 658      36.820  36.950  40.300  1.00  0.00           C
ATOM   1126  HA  ALA A 658      35.860  37.430  40.180  1.00  0.00           H
ATOM   1127  CB  ALA A 658      37.580  37.710  41.320  1.00  0.00           C
ATOM   1128  HB1 ALA A 658      37.670  38.800  41.130  1.00  0.00           H
ATOM   1129  HB2 ALA A 658      38.590  37.260  41.360  1.00  0.00           H
ATOM   1130  HB3 ALA A 658      37.130  37.420  42.280  1.00  0.00           H
ATOM   1131  C   ALA A 658      37.490  36.940  38.940  1.00  0.00           C
ATOM   1132  O   ALA A 658      38.260  35.970  38.670  1.00  0.00           O
ATOM   1133  N   GLY A 659      37.210  37.940  38.080  1.00  0.00           N
ATOM   1134  HN  GLY A 659      36.520  38.630  38.320  1.00  0.00           H
ATOM   1135  CA  GLY A 659      37.850  38.040  36.810  1.00  0.00           C
ATOM   1136  HA1 GLY A 659      37.400  38.890  36.340  1.00  0.00           H
ATOM   1137  HA2 GLY A 659      37.770  37.120  36.250  1.00  0.00           H
ATOM   1138  C   GLY A 659      39.390  38.230  36.870  1.00  0.00           C
ATOM   1139  O   GLY A 659      40.120  37.610  36.130  1.00  0.00           O
ATOM   1140  N   GLN A 660      39.910  39.060  37.830  1.00  0.00           N
ATOM   1141  HN  GLN A 660      39.280  39.380  38.550  1.00  0.00           H
ATOM   1142  CA  GLN A 660      41.310  39.370  37.990  1.00  0.00           C
ATOM   1143  HA  GLN A 660      41.840  38.820  37.220  1.00  0.00           H
ATOM   1144  CB  GLN A 660      41.520  40.890  37.840  1.00  0.00           C
ATOM   1145  HB1 GLN A 660      41.030  41.580  38.570  1.00  0.00           H
ATOM   1146  HB2 GLN A 660      40.980  41.160  36.900  1.00  0.00           H
ATOM   1147  CG  GLN A 660      43.040  41.380  37.640  1.00  0.00           C
ATOM   1148  HG1 GLN A 660      43.200  42.300  38.250  1.00  0.00           H
ATOM   1149  HG2 GLN A 660      43.230  41.510  36.560  1.00  0.00           H
ATOM   1150  CD  GLN A 660      44.100  40.460  38.200  1.00  0.00           C
ATOM   1151  OE1 GLN A 660      44.650  40.470  39.310  1.00  0.00           O
ATOM   1152  NE2 GLN A 660      44.630  39.580  37.260  1.00  0.00           N
ATOM   1153 HE21 GLN A 660      45.410  39.040  37.590  1.00  0.00           H
ATOM   1154 HE22 GLN A 660      44.050  39.300  36.500  1.00  0.00           H
ATOM   1155  C   GLN A 660      41.630  38.930  39.440  1.00  0.00           C
ATOM   1156  O   GLN A 660      41.080  39.540  40.300  1.00  0.00           O
ATOM   1157  N   PRO A 661      42.570  37.960  39.710  1.00  0.00           N
ATOM   1158  CD  PRO A 661      42.760  37.000  38.650  1.00  0.00           C
ATOM   1159  HD1 PRO A 661      43.510  37.410  37.930  1.00  0.00           H
ATOM   1160  HD2 PRO A 661      41.810  36.740  38.150  1.00  0.00           H
ATOM   1161  CA  PRO A 661      42.600  37.230  40.990  1.00  0.00           C
ATOM   1162  HA  PRO A 661      41.780  37.620  41.580  1.00  0.00           H
ATOM   1163  CB  PRO A 661      42.520  35.800  40.600  1.00  0.00           C
ATOM   1164  HB1 PRO A 661      41.470  35.470  40.460  1.00  0.00           H
ATOM   1165  HB2 PRO A 661      42.980  35.190  41.410  1.00  0.00           H
ATOM   1166  CG  PRO A 661      43.310  35.770  39.270  1.00  0.00           C
ATOM   1167  HG1 PRO A 661      44.420  35.830  39.340  1.00  0.00           H
ATOM   1168  HG2 PRO A 661      43.140  34.840  38.680  1.00  0.00           H
ATOM   1169  C   PRO A 661      43.890  37.550  41.710  1.00  0.00           C
ATOM   1170  O   PRO A 661      44.180  36.960  42.710  1.00  0.00           O
ATOM   1171  N   LEU A 662      44.770  38.400  41.200  1.00  0.00           N
ATOM   1172  HN  LEU A 662      44.570  38.880  40.350  1.00  0.00           H
ATOM   1173  CA  LEU A 662      46.180  38.610  41.610  1.00  0.00           C
ATOM   1174  HA  LEU A 662      46.420  37.790  42.270  1.00  0.00           H
ATOM   1175  CB  LEU A 662      47.180  38.810  40.480  1.00  0.00           C
ATOM   1176  HB1 LEU A 662      48.210  38.980  40.860  1.00  0.00           H
ATOM   1177  HB2 LEU A 662      46.890  39.790  40.040  1.00  0.00           H
ATOM   1178  CG  LEU A 662      47.160  37.590  39.470  1.00  0.00           C
ATOM   1179  HG  LEU A 662      46.130  37.650  39.080  1.00  0.00           H
ATOM   1180  CD1 LEU A 662      48.220  37.870  38.350  1.00  0.00           C
ATOM   1181 HD11 LEU A 662      49.190  37.570  38.800  1.00  0.00           H
ATOM   1182 HD12 LEU A 662      48.240  38.960  38.100  1.00  0.00           H
ATOM   1183 HD13 LEU A 662      48.100  37.250  37.440  1.00  0.00           H
ATOM   1184  CD2 LEU A 662      47.410  36.180  40.020  1.00  0.00           C
ATOM   1185 HD21 LEU A 662      48.360  36.170  40.590  1.00  0.00           H
ATOM   1186 HD22 LEU A 662      47.610  35.470  39.190  1.00  0.00           H
ATOM   1187 HD23 LEU A 662      46.680  35.830  40.780  1.00  0.00           H
ATOM   1188  C   LEU A 662      46.100  39.770  42.590  1.00  0.00           C
ATOM   1189  O   LEU A 662      46.960  39.890  43.470  1.00  0.00           O
ATOM   1190  N   THR A 663      45.080  40.650  42.450  1.00  0.00           N
ATOM   1191  HN  THR A 663      44.460  40.620  41.670  1.00  0.00           H
ATOM   1192  CA  THR A 663      44.790  41.740  43.430  1.00  0.00           C
ATOM   1193  HA  THR A 663      45.700  42.300  43.550  1.00  0.00           H
ATOM   1194  CB  THR A 663      43.740  42.680  43.060  1.00  0.00           C
ATOM   1195  HB  THR A 663      43.610  43.490  43.810  1.00  0.00           H
ATOM   1196  OG1 THR A 663      42.570  41.960  42.830  1.00  0.00           O
ATOM   1197  HG1 THR A 663      42.420  41.460  43.640  1.00  0.00           H
ATOM   1198  CG2 THR A 663      43.990  43.490  41.770  1.00  0.00           C
ATOM   1199 HG21 THR A 663      43.890  42.710  40.970  1.00  0.00           H
ATOM   1200 HG22 THR A 663      44.950  44.020  41.720  1.00  0.00           H
ATOM   1201 HG23 THR A 663      43.110  44.150  41.630  1.00  0.00           H
ATOM   1202  C   THR A 663      44.510  41.300  44.870  1.00  0.00           C
ATOM   1203  O   THR A 663      43.460  40.770  45.220  1.00  0.00           O
ATOM   1204  N   ILE A 664      45.490  41.540  45.790  1.00  0.00           N
ATOM   1205  HN  ILE A 664      46.330  42.020  45.560  1.00  0.00           H
ATOM   1206  CA  ILE A 664      45.300  41.200  47.200  1.00  0.00           C
ATOM   1207  HA  ILE A 664      44.980  40.180  47.330  1.00  0.00           H
ATOM   1208  CB  ILE A 664      46.650  41.280  47.950  1.00  0.00           C
ATOM   1209  HB  ILE A 664      46.990  42.300  47.680  1.00  0.00           H
ATOM   1210  CG2 ILE A 664      46.560  41.230  49.430  1.00  0.00           C
ATOM   1211 HG21 ILE A 664      45.960  42.080  49.820  1.00  0.00           H
ATOM   1212 HG22 ILE A 664      47.570  41.380  49.880  1.00  0.00           H
ATOM   1213 HG23 ILE A 664      46.060  40.290  49.740  1.00  0.00           H
ATOM   1214  CG1 ILE A 664      47.740  40.290  47.420  1.00  0.00           C
ATOM   1215 HG11 ILE A 664      48.640  40.400  48.050  1.00  0.00           H
ATOM   1216 HG12 ILE A 664      48.030  40.720  46.430  1.00  0.00           H
ATOM   1217  CD  ILE A 664      47.320  38.880  47.210  1.00  0.00           C
ATOM   1218  HD1 ILE A 664      48.070  38.410  46.540  1.00  0.00           H
ATOM   1219  HD2 ILE A 664      46.290  38.800  46.820  1.00  0.00           H
ATOM   1220  HD3 ILE A 664      47.300  38.350  48.190  1.00  0.00           H
ATOM   1221  C   ILE A 664      44.290  42.070  47.840  1.00  0.00           C
ATOM   1222  O   ILE A 664      44.480  43.270  47.940  1.00  0.00           O
ATOM   1223  N   LEU A 665      43.300  41.540  48.480  1.00  0.00           N
ATOM   1224  HN  LEU A 665      42.910  40.640  48.290  1.00  0.00           H
ATOM   1225  CA  LEU A 665      42.490  42.260  49.460  1.00  0.00           C
ATOM   1226  HA  LEU A 665      42.210  43.250  49.130  1.00  0.00           H
ATOM   1227  CB  LEU A 665      41.250  41.460  49.930  1.00  0.00           C
ATOM   1228  HB1 LEU A 665      40.660  42.110  50.620  1.00  0.00           H
ATOM   1229  HB2 LEU A 665      41.340  40.580  50.600  1.00  0.00           H
ATOM   1230  CG  LEU A 665      40.220  41.030  48.810  1.00  0.00           C
ATOM   1231  HG  LEU A 665      39.260  40.770  49.300  1.00  0.00           H
ATOM   1232  CD1 LEU A 665      39.800  42.250  47.990  1.00  0.00           C
ATOM   1233 HD11 LEU A 665      40.620  42.550  47.310  1.00  0.00           H
ATOM   1234 HD12 LEU A 665      39.580  43.120  48.630  1.00  0.00           H
ATOM   1235 HD13 LEU A 665      38.940  41.980  47.340  1.00  0.00           H
ATOM   1236  CD2 LEU A 665      40.580  39.860  47.950  1.00  0.00           C
ATOM   1237 HD21 LEU A 665      39.660  39.540  47.430  1.00  0.00           H
ATOM   1238 HD22 LEU A 665      41.100  39.050  48.500  1.00  0.00           H
ATOM   1239 HD23 LEU A 665      41.100  40.250  47.040  1.00  0.00           H
ATOM   1240  C   LEU A 665      43.340  42.470  50.720  1.00  0.00           C
ATOM   1241  O   LEU A 665      43.810  41.540  51.380  1.00  0.00           O
ATOM   1242  N   GLY A 666      43.480  43.760  51.210  1.00  0.00           N
ATOM   1243  HN  GLY A 666      42.900  44.500  50.870  1.00  0.00           H
ATOM   1244  CA  GLY A 666      44.410  44.100  52.270  1.00  0.00           C
ATOM   1245  HA1 GLY A 666      45.290  44.580  51.860  1.00  0.00           H
ATOM   1246  HA2 GLY A 666      44.610  43.160  52.750  1.00  0.00           H
ATOM   1247  C   GLY A 666      43.640  45.060  53.170  1.00  0.00           C
ATOM   1248  O   GLY A 666      42.680  45.640  52.690  1.00  0.00           O
ATOM   1249  N   SER A 667      44.070  45.210  54.420  1.00  0.00           N
ATOM   1250  HN  SER A 667      44.960  44.820  54.650  1.00  0.00           H
ATOM   1251  CA  SER A 667      43.380  46.100  55.320  1.00  0.00           C
ATOM   1252  HA  SER A 667      42.330  45.850  55.300  1.00  0.00           H
ATOM   1253  CB  SER A 667      43.830  45.960  56.780  1.00  0.00           C
ATOM   1254  HB1 SER A 667      43.540  45.010  57.260  1.00  0.00           H
ATOM   1255  HB2 SER A 667      43.230  46.690  57.370  1.00  0.00           H
ATOM   1256  OG  SER A 667      45.250  46.150  56.880  1.00  0.00           O
ATOM   1257  HG1 SER A 667      45.380  47.090  56.790  1.00  0.00           H
ATOM   1258  C   SER A 667      43.520  47.560  54.860  1.00  0.00           C
ATOM   1259  O   SER A 667      44.540  47.880  54.360  1.00  0.00           O
ATOM   1260  N   THR A 668      42.470  48.410  55.020  1.00  0.00           N
ATOM   1261  HN  THR A 668      41.650  48.070  55.470  1.00  0.00           H
ATOM   1262  CA  THR A 668      42.440  49.790  54.660  1.00  0.00           C
ATOM   1263  HA  THR A 668      43.450  50.050  54.400  1.00  0.00           H
ATOM   1264  CB  THR A 668      41.510  49.960  53.410  1.00  0.00           C
ATOM   1265  HB  THR A 668      41.700  49.130  52.700  1.00  0.00           H
ATOM   1266  OG1 THR A 668      41.880  51.100  52.600  1.00  0.00           O
ATOM   1267  HG1 THR A 668      41.210  51.320  51.950  1.00  0.00           H
ATOM   1268  CG2 THR A 668      40.060  50.060  53.870  1.00  0.00           C
ATOM   1269 HG21 THR A 668      39.920  49.410  54.760  1.00  0.00           H
ATOM   1270 HG22 THR A 668      39.380  49.780  53.040  1.00  0.00           H
ATOM   1271 HG23 THR A 668      39.800  51.080  54.210  1.00  0.00           H
ATOM   1272  C   THR A 668      42.130  50.780  55.820  1.00  0.00           C
ATOM   1273  O   THR A 668      41.450  50.470  56.810  1.00  0.00           O
ATOM   1274  N   GLY A 669      42.600  51.980  55.700  1.00  0.00           N
ATOM   1275  HN  GLY A 669      43.240  52.280  55.000  1.00  0.00           H
ATOM   1276  CA  GLY A 669      42.350  53.090  56.630  1.00  0.00           C
ATOM   1277  HA1 GLY A 669      42.990  53.960  56.520  1.00  0.00           H
ATOM   1278  HA2 GLY A 669      42.500  52.640  57.600  1.00  0.00           H
ATOM   1279  C   GLY A 669      40.940  53.600  56.830  1.00  0.00           C
ATOM   1280  O   GLY A 669      40.640  53.850  57.990  1.00  0.00           O
ATOM   1281  N   PRO A 670      40.090  53.770  55.780  1.00  0.00           N
ATOM   1282  CD  PRO A 670      40.560  53.970  54.440  1.00  0.00           C
ATOM   1283  HD1 PRO A 670      40.510  53.020  53.850  1.00  0.00           H
ATOM   1284  HD2 PRO A 670      41.590  54.370  54.400  1.00  0.00           H
ATOM   1285  CA  PRO A 670      38.730  54.280  55.930  1.00  0.00           C
ATOM   1286  HA  PRO A 670      38.810  55.180  56.520  1.00  0.00           H
ATOM   1287  CB  PRO A 670      38.250  54.600  54.510  1.00  0.00           C
ATOM   1288  HB1 PRO A 670      37.470  55.350  54.300  1.00  0.00           H
ATOM   1289  HB2 PRO A 670      37.920  53.680  53.980  1.00  0.00           H
ATOM   1290  CG  PRO A 670      39.540  54.940  53.770  1.00  0.00           C
ATOM   1291  HG1 PRO A 670      39.490  54.750  52.680  1.00  0.00           H
ATOM   1292  HG2 PRO A 670      39.900  55.970  53.970  1.00  0.00           H
ATOM   1293  C   PRO A 670      37.780  53.330  56.590  1.00  0.00           C
ATOM   1294  O   PRO A 670      36.870  53.820  57.250  1.00  0.00           O
ATOM   1295  N   VAL A 671      38.030  52.050  56.430  1.00  0.00           N
ATOM   1296  HN  VAL A 671      38.710  51.730  55.770  1.00  0.00           H
ATOM   1297  CA  VAL A 671      37.240  51.070  57.140  1.00  0.00           C
ATOM   1298  HA  VAL A 671      36.210  51.340  56.970  1.00  0.00           H
ATOM   1299  CB  VAL A 671      37.570  49.650  56.630  1.00  0.00           C
ATOM   1300  HB  VAL A 671      38.680  49.540  56.680  1.00  0.00           H
ATOM   1301  CG1 VAL A 671      37.000  48.500  57.570  1.00  0.00           C
ATOM   1302 HG11 VAL A 671      35.920  48.660  57.760  1.00  0.00           H
ATOM   1303 HG12 VAL A 671      37.500  48.450  58.570  1.00  0.00           H
ATOM   1304 HG13 VAL A 671      37.070  47.530  57.050  1.00  0.00           H
ATOM   1305  CG2 VAL A 671      37.010  49.600  55.210  1.00  0.00           C
ATOM   1306 HG21 VAL A 671      37.410  48.670  54.780  1.00  0.00           H
ATOM   1307 HG22 VAL A 671      37.160  50.530  54.620  1.00  0.00           H
ATOM   1308 HG23 VAL A 671      35.920  49.380  55.140  1.00  0.00           H
ATOM   1309  C   VAL A 671      37.350  51.190  58.660  1.00  0.00           C
ATOM   1310  O   VAL A 671      36.330  51.190  59.290  1.00  0.00           O
ATOM   1311  N   LEU A 672      38.590  51.340  59.150  1.00  0.00           N
ATOM   1312  HN  LEU A 672      39.320  51.410  58.480  1.00  0.00           H
ATOM   1313  CA  LEU A 672      38.930  51.610  60.490  1.00  0.00           C
ATOM   1314  HA  LEU A 672      38.620  50.770  61.110  1.00  0.00           H
ATOM   1315  CB  LEU A 672      40.490  51.510  60.620  1.00  0.00           C
ATOM   1316  HB1 LEU A 672      40.900  52.250  59.890  1.00  0.00           H
ATOM   1317  HB2 LEU A 672      40.710  50.440  60.420  1.00  0.00           H
ATOM   1318  CG  LEU A 672      41.050  51.790  62.040  1.00  0.00           C
ATOM   1319  HG  LEU A 672      40.800  52.830  62.330  1.00  0.00           H
ATOM   1320  CD1 LEU A 672      40.480  50.830  63.040  1.00  0.00           C
ATOM   1321 HD11 LEU A 672      39.370  50.950  63.150  1.00  0.00           H
ATOM   1322 HD12 LEU A 672      40.930  51.140  64.010  1.00  0.00           H
ATOM   1323 HD13 LEU A 672      40.750  49.790  62.770  1.00  0.00           H
ATOM   1324  CD2 LEU A 672      42.610  51.790  62.010  1.00  0.00           C
ATOM   1325 HD21 LEU A 672      43.140  52.210  62.900  1.00  0.00           H
ATOM   1326 HD22 LEU A 672      42.850  52.410  61.120  1.00  0.00           H
ATOM   1327 HD23 LEU A 672      42.990  50.750  61.890  1.00  0.00           H
ATOM   1328  C   LEU A 672      38.370  52.830  61.080  1.00  0.00           C
ATOM   1329  O   LEU A 672      37.760  52.850  62.160  1.00  0.00           O
ATOM   1330  N   VAL A 673      38.530  53.990  60.350  1.00  0.00           N
ATOM   1331  HN  VAL A 673      39.210  54.130  59.640  1.00  0.00           H
ATOM   1332  CA  VAL A 673      37.890  55.160  60.850  1.00  0.00           C
ATOM   1333  HA  VAL A 673      38.280  55.320  61.830  1.00  0.00           H
ATOM   1334  CB  VAL A 673      38.410  56.360  60.040  1.00  0.00           C
ATOM   1335  HB  VAL A 673      38.500  56.160  58.940  1.00  0.00           H
ATOM   1336  CG1 VAL A 673      37.680  57.690  60.360  1.00  0.00           C
ATOM   1337 HG11 VAL A 673      38.240  58.610  60.050  1.00  0.00           H
ATOM   1338 HG12 VAL A 673      37.700  57.800  61.460  1.00  0.00           H
ATOM   1339 HG13 VAL A 673      36.660  57.790  59.920  1.00  0.00           H
ATOM   1340  CG2 VAL A 673      39.860  56.570  60.380  1.00  0.00           C
ATOM   1341 HG21 VAL A 673      40.310  57.420  59.830  1.00  0.00           H
ATOM   1342 HG22 VAL A 673      40.500  55.670  60.240  1.00  0.00           H
ATOM   1343 HG23 VAL A 673      39.910  56.670  61.490  1.00  0.00           H
ATOM   1344  C   VAL A 673      36.330  55.130  60.860  1.00  0.00           C
ATOM   1345  O   VAL A 673      35.710  55.460  61.890  1.00  0.00           O
ATOM   1346  N   PHE A 674      35.750  54.670  59.730  1.00  0.00           N
ATOM   1347  HN  PHE A 674      36.270  54.350  58.940  1.00  0.00           H
ATOM   1348  CA  PHE A 674      34.340  54.350  59.820  1.00  0.00           C
ATOM   1349  HA  PHE A 674      33.890  55.290  60.050  1.00  0.00           H
ATOM   1350  CB  PHE A 674      33.810  53.830  58.430  1.00  0.00           C
ATOM   1351  HB1 PHE A 674      34.310  52.870  58.180  1.00  0.00           H
ATOM   1352  HB2 PHE A 674      34.070  54.530  57.620  1.00  0.00           H
ATOM   1353  CG  PHE A 674      32.290  53.650  58.320  1.00  0.00           C
ATOM   1354  CD1 PHE A 674      31.450  54.700  58.660  1.00  0.00           C
ATOM   1355  HD1 PHE A 674      31.750  55.720  58.880  1.00  0.00           H
ATOM   1356  CE1 PHE A 674      30.050  54.530  58.570  1.00  0.00           C
ATOM   1357  HE1 PHE A 674      29.450  55.310  59.030  1.00  0.00           H
ATOM   1358  CZ  PHE A 674      29.490  53.330  58.220  1.00  0.00           C
ATOM   1359  HZ  PHE A 674      28.410  53.280  58.290  1.00  0.00           H
ATOM   1360  CD2 PHE A 674      31.760  52.420  57.900  1.00  0.00           C
ATOM   1361  HD2 PHE A 674      32.430  51.610  57.650  1.00  0.00           H
ATOM   1362  CE2 PHE A 674      30.340  52.260  57.780  1.00  0.00           C
ATOM   1363  HE2 PHE A 674      29.860  51.300  57.670  1.00  0.00           H
ATOM   1364  C   PHE A 674      33.770  53.360  60.930  1.00  0.00           C
ATOM   1365  O   PHE A 674      32.690  53.600  61.480  1.00  0.00           O
ATOM   1366  N   GLU A 675      34.490  52.220  61.270  1.00  0.00           N
ATOM   1367  HN  GLU A 675      35.230  51.770  60.790  1.00  0.00           H
ATOM   1368  CA  GLU A 675      34.110  51.550  62.510  1.00  0.00           C
ATOM   1369  HA  GLU A 675      33.120  51.110  62.440  1.00  0.00           H
ATOM   1370  CB  GLU A 675      35.040  50.310  62.760  1.00  0.00           C
ATOM   1371  HB1 GLU A 675      34.870  49.810  63.740  1.00  0.00           H
ATOM   1372  HB2 GLU A 675      36.090  50.620  62.800  1.00  0.00           H
ATOM   1373  CG  GLU A 675      34.970  49.240  61.670  1.00  0.00           C
ATOM   1374  HG1 GLU A 675      35.900  48.640  61.820  1.00  0.00           H
ATOM   1375  HG2 GLU A 675      34.960  49.560  60.600  1.00  0.00           H
ATOM   1376  CD  GLU A 675      33.920  48.160  61.860  1.00  0.00           C
ATOM   1377  OE1 GLU A 675      34.210  46.980  61.480  1.00  0.00           O
ATOM   1378  OE2 GLU A 675      32.800  48.440  62.350  1.00  0.00           O
ATOM   1379  C   GLU A 675      34.150  52.320  63.820  1.00  0.00           C
ATOM   1380  O   GLU A 675      33.250  52.220  64.680  1.00  0.00           O
ATOM   1381  N   LYS A 676      35.140  53.180  64.020  1.00  0.00           N
ATOM   1382  HN  LYS A 676      35.700  53.180  63.190  1.00  0.00           H
ATOM   1383  CA  LYS A 676      35.290  54.080  65.140  1.00  0.00           C
ATOM   1384  HA  LYS A 676      35.210  53.460  66.020  1.00  0.00           H
ATOM   1385  CB  LYS A 676      36.650  54.730  65.110  1.00  0.00           C
ATOM   1386  HB1 LYS A 676      36.750  55.480  65.910  1.00  0.00           H
ATOM   1387  HB2 LYS A 676      36.760  55.220  64.120  1.00  0.00           H
ATOM   1388  CG  LYS A 676      37.830  53.760  65.320  1.00  0.00           C
ATOM   1389  HG1 LYS A 676      37.840  52.970  64.550  1.00  0.00           H
ATOM   1390  HG2 LYS A 676      37.670  53.220  66.280  1.00  0.00           H
ATOM   1391  CD  LYS A 676      39.240  54.290  65.620  1.00  0.00           C
ATOM   1392  HD1 LYS A 676      39.940  53.490  65.940  1.00  0.00           H
ATOM   1393  HD2 LYS A 676      39.110  54.940  66.520  1.00  0.00           H
ATOM   1394  CE  LYS A 676      39.720  55.300  64.550  1.00  0.00           C
ATOM   1395  HE1 LYS A 676      38.850  55.940  64.290  1.00  0.00           H
ATOM   1396  HE2 LYS A 676      40.080  54.650  63.710  1.00  0.00           H
ATOM   1397  NZ  LYS A 676      40.820  56.110  64.980  1.00  0.00           N
ATOM   1398  HZ1 LYS A 676      40.500  56.890  65.590  1.00  0.00           H
ATOM   1399  HZ2 LYS A 676      41.380  56.510  64.200  1.00  0.00           H
ATOM   1400  HZ3 LYS A 676      41.470  55.570  65.590  1.00  0.00           H
ATOM   1401  C   LYS A 676      34.280  55.240  65.080  1.00  0.00           C
ATOM   1402  O   LYS A 676      33.750  55.560  66.100  1.00  0.00           O
ATOM   1403  N   ILE A 677      33.880  55.720  63.900  1.00  0.00           N
ATOM   1404  HN  ILE A 677      34.450  55.390  63.160  1.00  0.00           H
ATOM   1405  CA  ILE A 677      32.770  56.680  63.690  1.00  0.00           C
ATOM   1406  HA  ILE A 677      32.790  57.380  64.520  1.00  0.00           H
ATOM   1407  CB  ILE A 677      32.740  57.420  62.320  1.00  0.00           C
ATOM   1408  HB  ILE A 677      32.990  56.650  61.560  1.00  0.00           H
ATOM   1409  CG2 ILE A 677      31.370  57.970  62.080  1.00  0.00           C
ATOM   1410 HG21 ILE A 677      31.310  58.610  61.190  1.00  0.00           H
ATOM   1411 HG22 ILE A 677      31.060  58.620  62.930  1.00  0.00           H
ATOM   1412 HG23 ILE A 677      30.600  57.180  61.960  1.00  0.00           H
ATOM   1413  CG1 ILE A 677      33.800  58.510  62.340  1.00  0.00           C
ATOM   1414 HG11 ILE A 677      34.650  57.940  62.790  1.00  0.00           H
ATOM   1415 HG12 ILE A 677      33.540  59.320  63.050  1.00  0.00           H
ATOM   1416  CD  ILE A 677      34.100  59.080  60.930  1.00  0.00           C
ATOM   1417  HD1 ILE A 677      33.140  59.450  60.500  1.00  0.00           H
ATOM   1418  HD2 ILE A 677      34.370  58.190  60.320  1.00  0.00           H
ATOM   1419  HD3 ILE A 677      35.000  59.720  61.000  1.00  0.00           H
ATOM   1420  C   ILE A 677      31.480  56.010  64.050  1.00  0.00           C
ATOM   1421  O   ILE A 677      30.690  56.590  64.770  1.00  0.00           O
ATOM   1422  N   LEU A 678      31.280  54.790  63.560  1.00  0.00           N
ATOM   1423  HN  LEU A 678      31.810  54.270  62.890  1.00  0.00           H
ATOM   1424  CA  LEU A 678      30.120  54.000  63.910  1.00  0.00           C
ATOM   1425  HA  LEU A 678      29.240  54.560  63.610  1.00  0.00           H
ATOM   1426  CB  LEU A 678      29.870  52.810  62.910  1.00  0.00           C
ATOM   1427  HB1 LEU A 678      30.750  52.140  62.960  1.00  0.00           H
ATOM   1428  HB2 LEU A 678      29.870  53.280  61.890  1.00  0.00           H
ATOM   1429  CG  LEU A 678      28.630  51.930  63.150  1.00  0.00           C
ATOM   1430  HG  LEU A 678      28.410  51.720  64.230  1.00  0.00           H
ATOM   1431  CD1 LEU A 678      27.430  52.680  62.610  1.00  0.00           C
ATOM   1432 HD11 LEU A 678      26.510  52.070  62.720  1.00  0.00           H
ATOM   1433 HD12 LEU A 678      27.630  52.960  61.560  1.00  0.00           H
ATOM   1434 HD13 LEU A 678      27.240  53.660  63.130  1.00  0.00           H
ATOM   1435  CD2 LEU A 678      28.710  50.590  62.390  1.00  0.00           C
ATOM   1436 HD21 LEU A 678      27.840  50.040  62.810  1.00  0.00           H
ATOM   1437 HD22 LEU A 678      29.660  50.050  62.550  1.00  0.00           H
ATOM   1438 HD23 LEU A 678      28.480  50.800  61.320  1.00  0.00           H
ATOM   1439  C   LEU A 678      30.010  53.650  65.370  1.00  0.00           C
ATOM   1440  O   LEU A 678      28.960  53.630  65.950  1.00  0.00           O
ATOM   1441  N   TYR A 679      31.130  53.260  66.020  1.00  0.00           N
ATOM   1442  HN  TYR A 679      31.950  53.130  65.470  1.00  0.00           H
ATOM   1443  CA  TYR A 679      31.250  53.050  67.470  1.00  0.00           C
ATOM   1444  HA  TYR A 679      30.600  52.220  67.690  1.00  0.00           H
ATOM   1445  CB  TYR A 679      32.680  52.540  67.860  1.00  0.00           C
ATOM   1446  HB1 TYR A 679      33.470  53.320  67.860  1.00  0.00           H
ATOM   1447  HB2 TYR A 679      32.980  51.690  67.210  1.00  0.00           H
ATOM   1448  CG  TYR A 679      32.640  51.990  69.250  1.00  0.00           C
ATOM   1449  CD1 TYR A 679      33.380  52.640  70.230  1.00  0.00           C
ATOM   1450  HD1 TYR A 679      33.750  53.660  70.140  1.00  0.00           H
ATOM   1451  CE1 TYR A 679      33.490  51.970  71.460  1.00  0.00           C
ATOM   1452  HE1 TYR A 679      34.010  52.590  72.170  1.00  0.00           H
ATOM   1453  CZ  TYR A 679      33.030  50.690  71.670  1.00  0.00           C
ATOM   1454  OH  TYR A 679      33.210  50.050  72.910  1.00  0.00           O
ATOM   1455  HH  TYR A 679      33.930  50.500  73.360  1.00  0.00           H
ATOM   1456  CD2 TYR A 679      32.080  50.720  69.460  1.00  0.00           C
ATOM   1457  HD2 TYR A 679      31.460  50.270  68.700  1.00  0.00           H
ATOM   1458  CE2 TYR A 679      32.270  50.070  70.680  1.00  0.00           C
ATOM   1459  HE2 TYR A 679      32.050  49.010  70.810  1.00  0.00           H
ATOM   1460  C   TYR A 679      30.850  54.260  68.270  1.00  0.00           C
ATOM   1461  O   TYR A 679      30.120  54.130  69.270  1.00  0.00           O
ATOM   1462  N   LYS A 680      31.390  55.440  67.870  1.00  0.00           N
ATOM   1463  HN  LYS A 680      32.010  55.460  67.090  1.00  0.00           H
ATOM   1464  CA  LYS A 680      31.040  56.710  68.420  1.00  0.00           C
ATOM   1465  HA  LYS A 680      31.200  56.610  69.490  1.00  0.00           H
ATOM   1466  CB  LYS A 680      31.880  57.900  67.880  1.00  0.00           C
ATOM   1467  HB1 LYS A 680      31.800  57.910  66.780  1.00  0.00           H
ATOM   1468  HB2 LYS A 680      32.930  57.720  68.200  1.00  0.00           H
ATOM   1469  CG  LYS A 680      31.390  59.180  68.590  1.00  0.00           C
ATOM   1470  HG1 LYS A 680      31.210  59.100  69.680  1.00  0.00           H
ATOM   1471  HG2 LYS A 680      30.470  59.540  68.080  1.00  0.00           H
ATOM   1472  CD  LYS A 680      32.390  60.300  68.310  1.00  0.00           C
ATOM   1473  HD1 LYS A 680      32.340  60.570  67.230  1.00  0.00           H
ATOM   1474  HD2 LYS A 680      33.380  60.010  68.700  1.00  0.00           H
ATOM   1475  CE  LYS A 680      32.170  61.700  69.020  1.00  0.00           C
ATOM   1476  HE1 LYS A 680      33.010  62.390  68.790  1.00  0.00           H
ATOM   1477  HE2 LYS A 680      32.050  61.670  70.120  1.00  0.00           H
ATOM   1478  NZ  LYS A 680      30.910  62.360  68.670  1.00  0.00           N
ATOM   1479  HZ1 LYS A 680      30.070  61.850  69.010  1.00  0.00           H
ATOM   1480  HZ2 LYS A 680      30.720  62.430  67.660  1.00  0.00           H
ATOM   1481  HZ3 LYS A 680      30.890  63.270  69.190  1.00  0.00           H
ATOM   1482  C   LYS A 680      29.590  57.040  68.230  1.00  0.00           C
ATOM   1483  O   LYS A 680      28.900  57.450  69.190  1.00  0.00           O
ATOM   1484  N   PHE A 681      29.030  56.740  67.050  1.00  0.00           N
ATOM   1485  HN  PHE A 681      29.550  56.460  66.250  1.00  0.00           H
ATOM   1486  CA  PHE A 681      27.590  57.040  66.790  1.00  0.00           C
ATOM   1487  HA  PHE A 681      27.330  58.070  66.950  1.00  0.00           H
ATOM   1488  CB  PHE A 681      27.360  56.550  65.310  1.00  0.00           C
ATOM   1489  HB1 PHE A 681      27.330  55.460  65.190  1.00  0.00           H
ATOM   1490  HB2 PHE A 681      28.210  56.870  64.670  1.00  0.00           H
ATOM   1491  CG  PHE A 681      26.160  57.020  64.670  1.00  0.00           C
ATOM   1492  CD1 PHE A 681      25.290  56.150  64.010  1.00  0.00           C
ATOM   1493  HD1 PHE A 681      25.490  55.070  64.060  1.00  0.00           H
ATOM   1494  CE1 PHE A 681      24.070  56.610  63.480  1.00  0.00           C
ATOM   1495  HE1 PHE A 681      23.360  55.900  63.090  1.00  0.00           H
ATOM   1496  CZ  PHE A 681      23.730  57.940  63.590  1.00  0.00           C
ATOM   1497  HZ  PHE A 681      22.760  58.330  63.310  1.00  0.00           H
ATOM   1498  CD2 PHE A 681      25.860  58.400  64.510  1.00  0.00           C
ATOM   1499  HD2 PHE A 681      26.560  59.130  64.920  1.00  0.00           H
ATOM   1500  CE2 PHE A 681      24.630  58.910  63.990  1.00  0.00           C
ATOM   1501  HE2 PHE A 681      24.390  59.960  64.030  1.00  0.00           H
ATOM   1502  C   PHE A 681      26.720  56.130  67.730  1.00  0.00           C
ATOM   1503  O   PHE A 681      25.650  56.490  68.180  1.00  0.00           O
ATOM   1504  N   CYS A 682      27.110  54.860  67.910  1.00  0.00           N
ATOM   1505  HN  CYS A 682      27.860  54.730  67.270  1.00  0.00           H
ATOM   1506  CA  CYS A 682      26.630  53.760  68.690  1.00  0.00           C
ATOM   1507  HA  CYS A 682      25.600  53.600  68.420  1.00  0.00           H
ATOM   1508  CB  CYS A 682      27.410  52.440  68.490  1.00  0.00           C
ATOM   1509  HB1 CYS A 682      27.330  51.680  69.290  1.00  0.00           H
ATOM   1510  HB2 CYS A 682      28.510  52.620  68.450  1.00  0.00           H
ATOM   1511  SG  CYS A 682      26.940  51.560  66.870  1.00  0.00           S
ATOM   1512  HG1 CYS A 682      27.490  52.540  66.200  1.00  0.00           H
ATOM   1513  C   CYS A 682      26.610  54.120  70.160  1.00  0.00           C
ATOM   1514  O   CYS A 682      25.600  53.950  70.830  1.00  0.00           O
ATOM   1515  N   ARG A 683      27.660  54.770  70.680  1.00  0.00           N
ATOM   1516  HN  ARG A 683      28.490  54.800  70.130  1.00  0.00           H
ATOM   1517  CA  ARG A 683      27.680  55.490  71.970  1.00  0.00           C
ATOM   1518  HA  ARG A 683      27.220  54.780  72.640  1.00  0.00           H
ATOM   1519  CB  ARG A 683      29.140  55.570  72.660  1.00  0.00           C
ATOM   1520  HB1 ARG A 683      29.160  56.280  73.520  1.00  0.00           H
ATOM   1521  HB2 ARG A 683      29.760  56.020  71.860  1.00  0.00           H
ATOM   1522  CG  ARG A 683      29.580  54.140  73.150  1.00  0.00           C
ATOM   1523  HG1 ARG A 683      29.760  53.520  72.250  1.00  0.00           H
ATOM   1524  HG2 ARG A 683      28.820  53.590  73.750  1.00  0.00           H
ATOM   1525  CD  ARG A 683      30.920  54.210  73.940  1.00  0.00           C
ATOM   1526  HD1 ARG A 683      30.870  54.840  74.860  1.00  0.00           H
ATOM   1527  HD2 ARG A 683      31.750  54.660  73.360  1.00  0.00           H
ATOM   1528  NE  ARG A 683      31.300  52.870  74.380  1.00  0.00           N
ATOM   1529  HE  ARG A 683      30.590  52.170  74.320  1.00  0.00           H
ATOM   1530  CZ  ARG A 683      32.350  52.600  75.130  1.00  0.00           C
ATOM   1531  NH1 ARG A 683      33.260  53.480  75.470  1.00  0.00           N
ATOM   1532 HH11 ARG A 683      33.090  54.420  75.190  1.00  0.00           H
ATOM   1533 HH12 ARG A 683      34.070  53.090  75.930  1.00  0.00           H
ATOM   1534  NH2 ARG A 683      32.460  51.380  75.530  1.00  0.00           N
ATOM   1535 HH21 ARG A 683      33.330  51.090  75.950  1.00  0.00           H
ATOM   1536 HH22 ARG A 683      31.810  50.680  75.240  1.00  0.00           H
ATOM   1537  C   ARG A 683      26.900  56.770  72.100  1.00  0.00           C
ATOM   1538  O   ARG A 683      26.160  56.920  73.050  1.00  0.00           O
ATOM   1539  N   ASP A 684      26.940  57.700  71.150  1.00  0.00           N
ATOM   1540  HN  ASP A 684      27.590  57.590  70.410  1.00  0.00           H
ATOM   1541  CA  ASP A 684      26.180  58.940  71.220  1.00  0.00           C
ATOM   1542  HA  ASP A 684      26.350  59.460  72.150  1.00  0.00           H
ATOM   1543  CB  ASP A 684      26.620  59.920  70.090  1.00  0.00           C
ATOM   1544  HB1 ASP A 684      25.990  60.830  70.050  1.00  0.00           H
ATOM   1545  HB2 ASP A 684      26.540  59.340  69.140  1.00  0.00           H
ATOM   1546  CG  ASP A 684      28.040  60.350  70.310  1.00  0.00           C
ATOM   1547  OD1 ASP A 684      28.470  61.140  69.400  1.00  0.00           O
ATOM   1548  OD2 ASP A 684      28.670  60.130  71.370  1.00  0.00           O
ATOM   1549  C   ASP A 684      24.650  58.780  71.260  1.00  0.00           C
ATOM   1550  O   ASP A 684      23.970  59.550  71.940  1.00  0.00           O
ATOM   1551  N   TYR A 685      24.160  57.760  70.460  1.00  0.00           N
ATOM   1552  HN  TYR A 685      24.780  57.220  69.890  1.00  0.00           H
ATOM   1553  CA  TYR A 685      22.770  57.530  70.200  1.00  0.00           C
ATOM   1554  HA  TYR A 685      22.170  58.270  70.720  1.00  0.00           H
ATOM   1555  CB  TYR A 685      22.470  57.580  68.660  1.00  0.00           C
ATOM   1556  HB1 TYR A 685      21.420  57.330  68.380  1.00  0.00           H
ATOM   1557  HB2 TYR A 685      23.150  56.880  68.120  1.00  0.00           H
ATOM   1558  CG  TYR A 685      22.720  59.000  68.120  1.00  0.00           C
ATOM   1559  CD1 TYR A 685      21.680  59.910  68.050  1.00  0.00           C
ATOM   1560  HD1 TYR A 685      20.690  59.660  68.430  1.00  0.00           H
ATOM   1561  CE1 TYR A 685      21.770  61.230  67.530  1.00  0.00           C
ATOM   1562  HE1 TYR A 685      20.920  61.870  67.440  1.00  0.00           H
ATOM   1563  CZ  TYR A 685      22.980  61.570  66.980  1.00  0.00           C
ATOM   1564  OH  TYR A 685      23.150  62.920  66.510  1.00  0.00           O
ATOM   1565  HH  TYR A 685      22.340  63.190  66.060  1.00  0.00           H
ATOM   1566  CD2 TYR A 685      23.930  59.390  67.500  1.00  0.00           C
ATOM   1567  HD2 TYR A 685      24.790  58.740  67.470  1.00  0.00           H
ATOM   1568  CE2 TYR A 685      24.110  60.660  66.930  1.00  0.00           C
ATOM   1569  HE2 TYR A 685      25.010  60.950  66.400  1.00  0.00           H
ATOM   1570  C   TYR A 685      22.270  56.240  70.740  1.00  0.00           C
ATOM   1571  O   TYR A 685      21.180  55.750  70.490  1.00  0.00           O
ATOM   1572  N   GLN A 686      23.140  55.690  71.610  1.00  0.00           N
ATOM   1573  HN  GLN A 686      24.040  56.110  71.750  1.00  0.00           H
ATOM   1574  CA  GLN A 686      22.850  54.470  72.410  1.00  0.00           C
ATOM   1575  HA  GLN A 686      23.820  54.250  72.840  1.00  0.00           H
ATOM   1576  CB  GLN A 686      21.860  54.710  73.540  1.00  0.00           C
ATOM   1577  HB1 GLN A 686      21.660  53.750  74.050  1.00  0.00           H
ATOM   1578  HB2 GLN A 686      20.940  55.150  73.100  1.00  0.00           H
ATOM   1579  CG  GLN A 686      22.370  55.740  74.600  1.00  0.00           C
ATOM   1580  HG1 GLN A 686      21.460  55.840  75.230  1.00  0.00           H
ATOM   1581  HG2 GLN A 686      22.620  56.680  74.070  1.00  0.00           H
ATOM   1582  CD  GLN A 686      23.490  55.210  75.430  1.00  0.00           C
ATOM   1583  OE1 GLN A 686      23.260  54.510  76.430  1.00  0.00           O
ATOM   1584  NE2 GLN A 686      24.750  55.380  74.910  1.00  0.00           N
ATOM   1585 HE21 GLN A 686      25.530  55.150  75.490  1.00  0.00           H
ATOM   1586 HE22 GLN A 686      24.970  55.680  73.980  1.00  0.00           H
ATOM   1587  C   GLN A 686      22.490  53.250  71.580  1.00  0.00           C
ATOM   1588  O   GLN A 686      21.990  52.320  72.130  1.00  0.00           O
ATOM   1589  N   LEU A 687      22.780  53.230  70.230  1.00  0.00           N
ATOM   1590  HN  LEU A 687      23.230  54.060  69.910  1.00  0.00           H
ATOM   1591  CA  LEU A 687      22.630  52.080  69.260  1.00  0.00           C
ATOM   1592  HA  LEU A 687      21.620  51.740  69.410  1.00  0.00           H
ATOM   1593  CB  LEU A 687      22.840  52.470  67.780  1.00  0.00           C
ATOM   1594  HB1 LEU A 687      22.560  51.610  67.140  1.00  0.00           H
ATOM   1595  HB2 LEU A 687      23.940  52.590  67.680  1.00  0.00           H
ATOM   1596  CG  LEU A 687      22.100  53.780  67.340  1.00  0.00           C
ATOM   1597  HG  LEU A 687      22.520  54.540  68.040  1.00  0.00           H
ATOM   1598  CD1 LEU A 687      22.620  54.230  65.880  1.00  0.00           C
ATOM   1599 HD11 LEU A 687      22.220  55.220  65.570  1.00  0.00           H
ATOM   1600 HD12 LEU A 687      22.230  53.450  65.180  1.00  0.00           H
ATOM   1601 HD13 LEU A 687      23.720  54.370  65.950  1.00  0.00           H
ATOM   1602  CD2 LEU A 687      20.570  53.660  67.430  1.00  0.00           C
ATOM   1603 HD21 LEU A 687      20.150  54.640  67.160  1.00  0.00           H
ATOM   1604 HD22 LEU A 687      20.270  53.400  68.470  1.00  0.00           H
ATOM   1605 HD23 LEU A 687      20.160  52.870  66.760  1.00  0.00           H
ATOM   1606  C   LEU A 687      23.530  50.890  69.680  1.00  0.00           C
ATOM   1607  O   LEU A 687      24.720  51.100  69.820  1.00  0.00           O
ATOM   1608  N   SER A 688      23.030  49.680  69.660  1.00  0.00           N
ATOM   1609  HN  SER A 688      22.090  49.450  69.440  1.00  0.00           H
ATOM   1610  CA  SER A 688      23.880  48.550  69.870  1.00  0.00           C
ATOM   1611  HA  SER A 688      24.630  48.800  70.610  1.00  0.00           H
ATOM   1612  CB  SER A 688      23.190  47.300  70.390  1.00  0.00           C
ATOM   1613  HB1 SER A 688      22.610  47.520  71.310  1.00  0.00           H
ATOM   1614  HB2 SER A 688      23.870  46.490  70.710  1.00  0.00           H
ATOM   1615  OG  SER A 688      22.320  46.690  69.390  1.00  0.00           O
ATOM   1616  HG1 SER A 688      21.730  47.440  69.220  1.00  0.00           H
ATOM   1617  C   SER A 688      24.670  48.200  68.640  1.00  0.00           C
ATOM   1618  O   SER A 688      24.160  48.030  67.500  1.00  0.00           O
ATOM   1619  N   TYR A 689      26.030  48.120  68.840  1.00  0.00           N
ATOM   1620  HN  TYR A 689      26.270  48.360  69.770  1.00  0.00           H
ATOM   1621  CA  TYR A 689      27.030  47.860  67.790  1.00  0.00           C
ATOM   1622  HA  TYR A 689      26.940  48.560  66.980  1.00  0.00           H
ATOM   1623  CB  TYR A 689      28.410  48.270  68.380  1.00  0.00           C
ATOM   1624  HB1 TYR A 689      28.570  47.630  69.270  1.00  0.00           H
ATOM   1625  HB2 TYR A 689      28.280  49.360  68.530  1.00  0.00           H
ATOM   1626  CG  TYR A 689      29.590  48.020  67.440  1.00  0.00           C
ATOM   1627  CD1 TYR A 689      29.590  48.680  66.230  1.00  0.00           C
ATOM   1628  HD1 TYR A 689      28.820  49.410  66.000  1.00  0.00           H
ATOM   1629  CE1 TYR A 689      30.770  48.650  65.410  1.00  0.00           C
ATOM   1630  HE1 TYR A 689      30.860  49.340  64.580  1.00  0.00           H
ATOM   1631  CZ  TYR A 689      31.880  47.910  65.780  1.00  0.00           C
ATOM   1632  OH  TYR A 689      33.020  47.910  64.970  1.00  0.00           O
ATOM   1633  HH  TYR A 689      32.830  48.440  64.190  1.00  0.00           H
ATOM   1634  CD2 TYR A 689      30.710  47.170  67.770  1.00  0.00           C
ATOM   1635  HD2 TYR A 689      30.510  46.540  68.630  1.00  0.00           H
ATOM   1636  CE2 TYR A 689      31.830  47.120  66.940  1.00  0.00           C
ATOM   1637  HE2 TYR A 689      32.690  46.510  67.150  1.00  0.00           H
ATOM   1638  C   TYR A 689      27.010  46.550  67.030  1.00  0.00           C
ATOM   1639  O   TYR A 689      26.980  46.560  65.810  1.00  0.00           O
ATOM   1640  N   LEU A 690      26.910  45.470  67.710  1.00  0.00           N
ATOM   1641  HN  LEU A 690      26.950  45.520  68.710  1.00  0.00           H
ATOM   1642  CA  LEU A 690      27.030  44.200  67.010  1.00  0.00           C
ATOM   1643  HA  LEU A 690      27.930  44.380  66.450  1.00  0.00           H
ATOM   1644  CB  LEU A 690      27.350  42.960  67.910  1.00  0.00           C
ATOM   1645  HB1 LEU A 690      27.620  42.090  67.280  1.00  0.00           H
ATOM   1646  HB2 LEU A 690      26.430  42.660  68.440  1.00  0.00           H
ATOM   1647  CG  LEU A 690      28.420  43.190  68.970  1.00  0.00           C
ATOM   1648  HG  LEU A 690      28.110  44.120  69.500  1.00  0.00           H
ATOM   1649  CD1 LEU A 690      28.440  41.960  69.940  1.00  0.00           C
ATOM   1650 HD11 LEU A 690      29.090  42.090  70.840  1.00  0.00           H
ATOM   1651 HD12 LEU A 690      28.660  41.030  69.370  1.00  0.00           H
ATOM   1652 HD13 LEU A 690      27.460  41.880  70.430  1.00  0.00           H
ATOM   1653  CD2 LEU A 690      29.800  43.480  68.350  1.00  0.00           C
ATOM   1654 HD21 LEU A 690      29.650  44.420  67.790  1.00  0.00           H
ATOM   1655 HD22 LEU A 690      30.230  42.670  67.720  1.00  0.00           H
ATOM   1656 HD23 LEU A 690      30.510  43.540  69.200  1.00  0.00           H
ATOM   1657  C   LEU A 690      25.980  43.810  65.990  1.00  0.00           C
ATOM   1658  O   LEU A 690      26.220  43.450  64.810  1.00  0.00           O
ATOM   1659  N   SER A 691      24.750  44.070  66.320  1.00  0.00           N
ATOM   1660  HN  SER A 691      24.600  44.230  67.300  1.00  0.00           H
ATOM   1661  CA  SER A 691      23.560  44.020  65.420  1.00  0.00           C
ATOM   1662  HA  SER A 691      23.490  43.080  64.900  1.00  0.00           H
ATOM   1663  CB  SER A 691      22.190  44.180  66.200  1.00  0.00           C
ATOM   1664  HB1 SER A 691      22.350  45.190  66.650  1.00  0.00           H
ATOM   1665  HB2 SER A 691      22.130  43.360  66.950  1.00  0.00           H
ATOM   1666  OG  SER A 691      20.980  44.110  65.390  1.00  0.00           O
ATOM   1667  HG1 SER A 691      21.020  44.850  64.790  1.00  0.00           H
ATOM   1668  C   SER A 691      23.690  45.140  64.330  1.00  0.00           C
ATOM   1669  O   SER A 691      23.520  44.930  63.150  1.00  0.00           O
ATOM   1670  N   LEU A 692      24.100  46.360  64.770  1.00  0.00           N
ATOM   1671  HN  LEU A 692      24.360  46.550  65.700  1.00  0.00           H
ATOM   1672  CA  LEU A 692      24.300  47.500  63.690  1.00  0.00           C
ATOM   1673  HA  LEU A 692      23.380  47.600  63.150  1.00  0.00           H
ATOM   1674  CB  LEU A 692      24.550  48.820  64.390  1.00  0.00           C
ATOM   1675  HB1 LEU A 692      25.530  48.920  64.920  1.00  0.00           H
ATOM   1676  HB2 LEU A 692      23.730  48.960  65.130  1.00  0.00           H
ATOM   1677  CG  LEU A 692      24.440  50.070  63.440  1.00  0.00           C
ATOM   1678  HG  LEU A 692      25.380  50.310  62.870  1.00  0.00           H
ATOM   1679  CD1 LEU A 692      23.150  49.940  62.550  1.00  0.00           C
ATOM   1680 HD11 LEU A 692      22.320  49.730  63.250  1.00  0.00           H
ATOM   1681 HD12 LEU A 692      23.220  49.130  61.790  1.00  0.00           H
ATOM   1682 HD13 LEU A 692      22.970  50.930  62.110  1.00  0.00           H
ATOM   1683  CD2 LEU A 692      24.270  51.350  64.330  1.00  0.00           C
ATOM   1684 HD21 LEU A 692      23.730  52.190  63.820  1.00  0.00           H
ATOM   1685 HD22 LEU A 692      25.240  51.650  64.770  1.00  0.00           H
ATOM   1686 HD23 LEU A 692      23.610  51.040  65.180  1.00  0.00           H
ATOM   1687  C   LEU A 692      25.380  47.270  62.650  1.00  0.00           C
ATOM   1688  O   LEU A 692      25.160  47.420  61.420  1.00  0.00           O
ATOM   1689  N   ARG A 693      26.580  46.720  63.050  1.00  0.00           N
ATOM   1690  HN  ARG A 693      26.790  46.540  64.010  1.00  0.00           H
ATOM   1691  CA  ARG A 693      27.690  46.350  62.110  1.00  0.00           C
ATOM   1692  HA  ARG A 693      27.820  47.280  61.580  1.00  0.00           H
ATOM   1693  CB  ARG A 693      29.000  45.770  62.750  1.00  0.00           C
ATOM   1694  HB1 ARG A 693      28.940  44.660  62.830  1.00  0.00           H
ATOM   1695  HB2 ARG A 693      28.940  45.970  63.840  1.00  0.00           H
ATOM   1696  CG  ARG A 693      30.290  46.380  62.190  1.00  0.00           C
ATOM   1697  HG1 ARG A 693      31.170  45.840  62.590  1.00  0.00           H
ATOM   1698  HG2 ARG A 693      30.390  47.430  62.520  1.00  0.00           H
ATOM   1699  CD  ARG A 693      30.490  46.330  60.690  1.00  0.00           C
ATOM   1700  HD1 ARG A 693      31.410  46.850  60.330  1.00  0.00           H
ATOM   1701  HD2 ARG A 693      29.580  46.740  60.200  1.00  0.00           H
ATOM   1702  NE  ARG A 693      30.580  44.870  60.400  1.00  0.00           N
ATOM   1703  HE  ARG A 693      29.840  44.190  60.440  1.00  0.00           H
ATOM   1704  CZ  ARG A 693      31.720  44.300  60.060  1.00  0.00           C
ATOM   1705  NH1 ARG A 693      32.890  44.890  60.090  1.00  0.00           N
ATOM   1706 HH11 ARG A 693      33.660  44.460  59.630  1.00  0.00           H
ATOM   1707 HH12 ARG A 693      33.010  45.820  60.440  1.00  0.00           H
ATOM   1708  NH2 ARG A 693      31.650  43.000  59.680  1.00  0.00           N
ATOM   1709 HH21 ARG A 693      30.810  42.610  60.080  1.00  0.00           H
ATOM   1710 HH22 ARG A 693      32.470  42.510  59.400  1.00  0.00           H
ATOM   1711  C   ARG A 693      27.170  45.280  61.170  1.00  0.00           C
ATOM   1712  O   ARG A 693      27.480  45.090  59.990  1.00  0.00           O
ATOM   1713  N   THR A 694      26.440  44.350  61.760  1.00  0.00           N
ATOM   1714  HN  THR A 694      26.210  44.470  62.730  1.00  0.00           H
ATOM   1715  CA  THR A 694      25.680  43.420  60.910  1.00  0.00           C
ATOM   1716  HA  THR A 694      26.360  42.820  60.310  1.00  0.00           H
ATOM   1717  CB  THR A 694      24.960  42.360  61.670  1.00  0.00           C
ATOM   1718  HB  THR A 694      24.020  42.670  62.180  1.00  0.00           H
ATOM   1719  OG1 THR A 694      25.840  41.850  62.670  1.00  0.00           O
ATOM   1720  HG1 THR A 694      26.010  42.430  63.400  1.00  0.00           H
ATOM   1721  CG2 THR A 694      24.600  41.110  60.820  1.00  0.00           C
ATOM   1722 HG21 THR A 694      23.680  41.200  60.190  1.00  0.00           H
ATOM   1723 HG22 THR A 694      24.500  40.140  61.370  1.00  0.00           H
ATOM   1724 HG23 THR A 694      25.350  40.920  60.030  1.00  0.00           H
ATOM   1725  C   THR A 694      24.680  44.030  59.930  1.00  0.00           C
ATOM   1726  O   THR A 694      24.550  43.650  58.740  1.00  0.00           O
ATOM   1727  N   SER A 695      23.880  45.020  60.370  1.00  0.00           N
ATOM   1728  HN  SER A 695      23.740  45.120  61.340  1.00  0.00           H
ATOM   1729  CA  SER A 695      22.920  45.700  59.510  1.00  0.00           C
ATOM   1730  HA  SER A 695      22.260  44.980  59.040  1.00  0.00           H
ATOM   1731  CB  SER A 695      22.110  46.650  60.400  1.00  0.00           C
ATOM   1732  HB1 SER A 695      21.360  47.330  59.970  1.00  0.00           H
ATOM   1733  HB2 SER A 695      22.780  47.250  61.050  1.00  0.00           H
ATOM   1734  OG  SER A 695      21.400  45.800  61.320  1.00  0.00           O
ATOM   1735  HG1 SER A 695      21.960  45.640  62.080  1.00  0.00           H
ATOM   1736  C   SER A 695      23.570  46.620  58.420  1.00  0.00           C
ATOM   1737  O   SER A 695      23.180  46.590  57.280  1.00  0.00           O
ATOM   1738  N   ILE A 696      24.640  47.360  58.710  1.00  0.00           N
ATOM   1739  HN  ILE A 696      24.940  47.340  59.650  1.00  0.00           H
ATOM   1740  CA  ILE A 696      25.390  48.160  57.730  1.00  0.00           C
ATOM   1741  HA  ILE A 696      24.740  48.710  57.060  1.00  0.00           H
ATOM   1742  CB  ILE A 696      26.200  49.130  58.540  1.00  0.00           C
ATOM   1743  HB  ILE A 696      26.570  48.510  59.380  1.00  0.00           H
ATOM   1744  CG2 ILE A 696      27.520  49.690  57.740  1.00  0.00           C
ATOM   1745 HG21 ILE A 696      27.260  50.220  56.800  1.00  0.00           H
ATOM   1746 HG22 ILE A 696      28.120  48.790  57.520  1.00  0.00           H
ATOM   1747 HG23 ILE A 696      27.980  50.370  58.490  1.00  0.00           H
ATOM   1748  CG1 ILE A 696      25.190  50.270  58.990  1.00  0.00           C
ATOM   1749 HG11 ILE A 696      24.220  49.760  59.170  1.00  0.00           H
ATOM   1750 HG12 ILE A 696      25.040  50.890  58.080  1.00  0.00           H
ATOM   1751  CD  ILE A 696      25.760  50.970  60.140  1.00  0.00           C
ATOM   1752  HD1 ILE A 696      26.510  51.710  59.780  1.00  0.00           H
ATOM   1753  HD2 ILE A 696      26.290  50.330  60.870  1.00  0.00           H
ATOM   1754  HD3 ILE A 696      24.980  51.460  60.770  1.00  0.00           H
ATOM   1755  C   ILE A 696      26.170  47.250  56.710  1.00  0.00           C
ATOM   1756  O   ILE A 696      26.150  47.540  55.530  1.00  0.00           O
ATOM   1757  N   GLY A 697      26.780  46.180  57.240  1.00  0.00           N
ATOM   1758  HN  GLY A 697      27.020  45.970  58.170  1.00  0.00           H
ATOM   1759  CA  GLY A 697      27.270  45.160  56.390  1.00  0.00           C
ATOM   1760  HA1 GLY A 697      27.470  44.460  57.190  1.00  0.00           H
ATOM   1761  HA2 GLY A 697      28.110  45.640  55.900  1.00  0.00           H
ATOM   1762  C   GLY A 697      26.400  44.640  55.330  1.00  0.00           C
ATOM   1763  O   GLY A 697      26.610  44.750  54.100  1.00  0.00           O
ATOM   1764  N   LEU A 698      25.230  44.120  55.680  1.00  0.00           N
ATOM   1765  HN  LEU A 698      25.090  43.970  56.650  1.00  0.00           H
ATOM   1766  CA  LEU A 698      24.210  43.720  54.670  1.00  0.00           C
ATOM   1767  HA  LEU A 698      24.680  42.960  54.080  1.00  0.00           H
ATOM   1768  CB  LEU A 698      22.980  43.040  55.360  1.00  0.00           C
ATOM   1769  HB1 LEU A 698      22.390  42.670  54.490  1.00  0.00           H
ATOM   1770  HB2 LEU A 698      22.360  43.720  55.980  1.00  0.00           H
ATOM   1771  CG  LEU A 698      23.390  41.850  56.270  1.00  0.00           C
ATOM   1772  HG  LEU A 698      24.380  42.060  56.730  1.00  0.00           H
ATOM   1773  CD1 LEU A 698      22.230  41.590  57.360  1.00  0.00           C
ATOM   1774 HD11 LEU A 698      22.060  42.470  58.010  1.00  0.00           H
ATOM   1775 HD12 LEU A 698      22.660  40.750  57.950  1.00  0.00           H
ATOM   1776 HD13 LEU A 698      21.300  41.230  56.870  1.00  0.00           H
ATOM   1777  CD2 LEU A 698      23.570  40.570  55.480  1.00  0.00           C
ATOM   1778 HD21 LEU A 698      24.270  40.810  54.670  1.00  0.00           H
ATOM   1779 HD22 LEU A 698      22.640  40.180  55.020  1.00  0.00           H
ATOM   1780 HD23 LEU A 698      24.150  39.810  56.030  1.00  0.00           H
ATOM   1781  C   LEU A 698      23.720  44.850  53.720  1.00  0.00           C
ATOM   1782  O   LEU A 698      23.560  44.690  52.540  1.00  0.00           O
ATOM   1783  N   TRP A 699      23.480  46.100  54.310  1.00  0.00           N
ATOM   1784  HN  TRP A 699      23.480  46.210  55.310  1.00  0.00           H
ATOM   1785  CA  TRP A 699      23.150  47.210  53.450  1.00  0.00           C
ATOM   1786  HA  TRP A 699      22.370  46.880  52.780  1.00  0.00           H
ATOM   1787  CB  TRP A 699      22.870  48.500  54.130  1.00  0.00           C
ATOM   1788  HB1 TRP A 699      22.970  49.460  53.570  1.00  0.00           H
ATOM   1789  HB2 TRP A 699      23.450  48.570  55.070  1.00  0.00           H
ATOM   1790  CG  TRP A 699      21.450  48.600  54.610  1.00  0.00           C
ATOM   1791  CD1 TRP A 699      20.970  48.460  55.920  1.00  0.00           C
ATOM   1792  HD1 TRP A 699      21.660  48.340  56.740  1.00  0.00           H
ATOM   1793  NE1 TRP A 699      19.560  48.480  55.920  1.00  0.00           N
ATOM   1794  HE1 TRP A 699      19.060  48.770  56.700  1.00  0.00           H
ATOM   1795  CE2 TRP A 699      19.110  48.710  54.610  1.00  0.00           C
ATOM   1796  CD2 TRP A 699      20.280  48.820  53.800  1.00  0.00           C
ATOM   1797  CE3 TRP A 699      20.130  48.990  52.440  1.00  0.00           C
ATOM   1798  HE3 TRP A 699      21.030  49.050  51.840  1.00  0.00           H
ATOM   1799  CZ3 TRP A 699      18.870  49.230  51.900  1.00  0.00           C
ATOM   1800  HZ3 TRP A 699      18.820  49.310  50.830  1.00  0.00           H
ATOM   1801  CZ2 TRP A 699      17.860  48.780  54.020  1.00  0.00           C
ATOM   1802  HZ2 TRP A 699      17.040  48.640  54.720  1.00  0.00           H
ATOM   1803  CH2 TRP A 699      17.710  49.080  52.670  1.00  0.00           C
ATOM   1804  HH2 TRP A 699      16.760  49.220  52.170  1.00  0.00           H
ATOM   1805  C   TRP A 699      24.290  47.540  52.530  1.00  0.00           C
ATOM   1806  O   TRP A 699      24.060  47.810  51.400  1.00  0.00           O
ATOM   1807  N   THR A 700      25.540  47.540  52.930  1.00  0.00           N
ATOM   1808  HN  THR A 700      25.830  47.440  53.870  1.00  0.00           H
ATOM   1809  CA  THR A 700      26.740  47.860  52.030  1.00  0.00           C
ATOM   1810  HA  THR A 700      26.620  48.870  51.710  1.00  0.00           H
ATOM   1811  CB  THR A 700      27.970  47.950  52.850  1.00  0.00           C
ATOM   1812  HB  THR A 700      28.170  46.990  53.400  1.00  0.00           H
ATOM   1813  OG1 THR A 700      28.030  48.890  53.920  1.00  0.00           O
ATOM   1814  HG1 THR A 700      27.540  48.430  54.590  1.00  0.00           H
ATOM   1815  CG2 THR A 700      29.250  48.170  51.990  1.00  0.00           C
ATOM   1816 HG21 THR A 700      29.280  49.220  51.610  1.00  0.00           H
ATOM   1817 HG22 THR A 700      29.360  47.440  51.150  1.00  0.00           H
ATOM   1818 HG23 THR A 700      30.180  48.090  52.600  1.00  0.00           H
ATOM   1819  C   THR A 700      26.980  46.850  50.960  1.00  0.00           C
ATOM   1820  O   THR A 700      27.140  47.150  49.780  1.00  0.00           O
ATOM   1821  N   SER A 701      26.920  45.550  51.310  1.00  0.00           N
ATOM   1822  HN  SER A 701      26.880  45.230  52.260  1.00  0.00           H
ATOM   1823  CA  SER A 701      26.980  44.480  50.380  1.00  0.00           C
ATOM   1824  HA  SER A 701      27.850  44.700  49.780  1.00  0.00           H
ATOM   1825  CB  SER A 701      27.210  43.030  50.910  1.00  0.00           C
ATOM   1826  HB1 SER A 701      28.280  42.900  51.150  1.00  0.00           H
ATOM   1827  HB2 SER A 701      27.040  42.300  50.080  1.00  0.00           H
ATOM   1828  OG  SER A 701      26.400  42.800  52.060  1.00  0.00           O
ATOM   1829  HG1 SER A 701      26.860  43.320  52.720  1.00  0.00           H
ATOM   1830  C   SER A 701      25.860  44.500  49.330  1.00  0.00           C
ATOM   1831  O   SER A 701      26.030  44.200  48.110  1.00  0.00           O
ATOM   1832  N   PHE A 702      24.610  44.820  49.730  1.00  0.00           N
ATOM   1833  HN  PHE A 702      24.380  45.090  50.670  1.00  0.00           H
ATOM   1834  CA  PHE A 702      23.430  44.960  48.910  1.00  0.00           C
ATOM   1835  HA  PHE A 702      23.300  44.150  48.220  1.00  0.00           H
ATOM   1836  CB  PHE A 702      22.290  45.040  49.950  1.00  0.00           C
ATOM   1837  HB1 PHE A 702      22.460  45.880  50.660  1.00  0.00           H
ATOM   1838  HB2 PHE A 702      22.140  44.100  50.530  1.00  0.00           H
ATOM   1839  CG  PHE A 702      20.930  45.280  49.260  1.00  0.00           C
ATOM   1840  CD1 PHE A 702      20.380  44.330  48.420  1.00  0.00           C
ATOM   1841  HD1 PHE A 702      20.830  43.370  48.520  1.00  0.00           H
ATOM   1842  CE1 PHE A 702      19.290  44.580  47.660  1.00  0.00           C
ATOM   1843  HE1 PHE A 702      18.910  43.890  46.920  1.00  0.00           H
ATOM   1844  CZ  PHE A 702      18.800  45.890  47.600  1.00  0.00           C
ATOM   1845  HZ  PHE A 702      18.000  46.060  46.890  1.00  0.00           H
ATOM   1846  CD2 PHE A 702      20.410  46.640  49.130  1.00  0.00           C
ATOM   1847  HD2 PHE A 702      20.910  47.420  49.700  1.00  0.00           H
ATOM   1848  CE2 PHE A 702      19.300  46.910  48.360  1.00  0.00           C
ATOM   1849  HE2 PHE A 702      18.880  47.900  48.370  1.00  0.00           H
ATOM   1850  C   PHE A 702      23.590  46.230  47.970  1.00  0.00           C
ATOM   1851  O   PHE A 702      23.550  46.060  46.700  1.00  0.00           O
ATOM   1852  N   LEU A 703      23.830  47.410  48.560  1.00  0.00           N
ATOM   1853  HN  LEU A 703      23.930  47.560  49.530  1.00  0.00           H
ATOM   1854  CA  LEU A 703      23.950  48.620  47.700  1.00  0.00           C
ATOM   1855  HA  LEU A 703      23.030  48.620  47.140  1.00  0.00           H
ATOM   1856  CB  LEU A 703      24.120  49.900  48.590  1.00  0.00           C
ATOM   1857  HB1 LEU A 703      24.520  50.750  47.990  1.00  0.00           H
ATOM   1858  HB2 LEU A 703      24.700  49.700  49.510  1.00  0.00           H
ATOM   1859  CG  LEU A 703      22.820  50.400  49.160  1.00  0.00           C
ATOM   1860  HG  LEU A 703      22.280  49.460  49.430  1.00  0.00           H
ATOM   1861  CD1 LEU A 703      23.110  51.070  50.560  1.00  0.00           C
ATOM   1862 HD11 LEU A 703      22.170  51.300  51.130  1.00  0.00           H
ATOM   1863 HD12 LEU A 703      23.650  52.010  50.330  1.00  0.00           H
ATOM   1864 HD13 LEU A 703      23.600  50.540  51.410  1.00  0.00           H
ATOM   1865  CD2 LEU A 703      22.150  51.420  48.260  1.00  0.00           C
ATOM   1866 HD21 LEU A 703      21.190  51.750  48.700  1.00  0.00           H
ATOM   1867 HD22 LEU A 703      21.840  50.910  47.330  1.00  0.00           H
ATOM   1868 HD23 LEU A 703      22.760  52.300  47.990  1.00  0.00           H
ATOM   1869  C   LEU A 703      25.180  48.660  46.740  1.00  0.00           C
ATOM   1870  O   LEU A 703      25.110  49.290  45.650  1.00  0.00           O
ATOM   1871  N   CYS A 704      26.300  48.030  47.080  1.00  0.00           N
ATOM   1872  HN  CYS A 704      26.310  47.610  47.990  1.00  0.00           H
ATOM   1873  CA  CYS A 704      27.420  47.840  46.120  1.00  0.00           C
ATOM   1874  HA  CYS A 704      27.630  48.810  45.670  1.00  0.00           H
ATOM   1875  CB  CYS A 704      28.760  47.290  46.890  1.00  0.00           C
ATOM   1876  HB1 CYS A 704      28.720  46.180  46.950  1.00  0.00           H
ATOM   1877  HB2 CYS A 704      28.630  47.750  47.900  1.00  0.00           H
ATOM   1878  SG  CYS A 704      30.330  47.680  46.060  1.00  0.00           S
ATOM   1879  HG1 CYS A 704      31.000  46.780  46.780  1.00  0.00           H
ATOM   1880  C   CYS A 704      26.990  46.910  45.010  1.00  0.00           C
ATOM   1881  O   CYS A 704      27.240  47.120  43.820  1.00  0.00           O
ATOM   1882  N   ILE A 705      26.220  45.860  45.360  1.00  0.00           N
ATOM   1883  HN  ILE A 705      26.170  45.740  46.350  1.00  0.00           H
ATOM   1884  CA  ILE A 705      25.550  45.140  44.320  1.00  0.00           C
ATOM   1885  HA  ILE A 705      26.380  44.920  43.650  1.00  0.00           H
ATOM   1886  CB  ILE A 705      25.110  43.780  44.850  1.00  0.00           C
ATOM   1887  HB  ILE A 705      24.490  43.900  45.770  1.00  0.00           H
ATOM   1888  CG2 ILE A 705      24.240  43.150  43.790  1.00  0.00           C
ATOM   1889 HG21 ILE A 705      24.680  43.050  42.770  1.00  0.00           H
ATOM   1890 HG22 ILE A 705      23.340  43.800  43.760  1.00  0.00           H
ATOM   1891 HG23 ILE A 705      24.000  42.140  44.180  1.00  0.00           H
ATOM   1892  CG1 ILE A 705      26.360  42.850  45.160  1.00  0.00           C
ATOM   1893 HG11 ILE A 705      27.010  43.410  45.860  1.00  0.00           H
ATOM   1894 HG12 ILE A 705      26.850  42.620  44.180  1.00  0.00           H
ATOM   1895  CD  ILE A 705      26.030  41.530  45.880  1.00  0.00           C
ATOM   1896  HD1 ILE A 705      25.630  40.720  45.220  1.00  0.00           H
ATOM   1897  HD2 ILE A 705      25.300  41.670  46.700  1.00  0.00           H
ATOM   1898  HD3 ILE A 705      27.000  41.180  46.310  1.00  0.00           H
ATOM   1899  C   ILE A 705      24.530  45.960  43.510  1.00  0.00           C
ATOM   1900  O   ILE A 705      24.530  45.790  42.310  1.00  0.00           O
ATOM   1901  N   VAL A 706      23.720  46.840  44.080  1.00  0.00           N
ATOM   1902  HN  VAL A 706      23.650  46.920  45.070  1.00  0.00           H
ATOM   1903  CA  VAL A 706      22.880  47.660  43.240  1.00  0.00           C
ATOM   1904  HA  VAL A 706      22.330  47.020  42.570  1.00  0.00           H
ATOM   1905  CB  VAL A 706      22.020  48.550  44.140  1.00  0.00           C
ATOM   1906  HB  VAL A 706      22.650  49.100  44.880  1.00  0.00           H
ATOM   1907  CG1 VAL A 706      21.270  49.630  43.390  1.00  0.00           C
ATOM   1908 HG11 VAL A 706      20.850  49.220  42.450  1.00  0.00           H
ATOM   1909 HG12 VAL A 706      21.890  50.520  43.150  1.00  0.00           H
ATOM   1910 HG13 VAL A 706      20.450  50.110  43.980  1.00  0.00           H
ATOM   1911  CG2 VAL A 706      20.980  47.780  44.970  1.00  0.00           C
ATOM   1912 HG21 VAL A 706      20.430  48.350  45.750  1.00  0.00           H
ATOM   1913 HG22 VAL A 706      21.320  46.870  45.510  1.00  0.00           H
ATOM   1914 HG23 VAL A 706      20.190  47.380  44.320  1.00  0.00           H
ATOM   1915  C   VAL A 706      23.700  48.510  42.260  1.00  0.00           C
ATOM   1916  O   VAL A 706      23.390  48.650  41.070  1.00  0.00           O
ATOM   1917  N   LEU A 707      24.840  49.110  42.710  1.00  0.00           N
ATOM   1918  HN  LEU A 707      25.050  49.120  43.680  1.00  0.00           H
ATOM   1919  CA  LEU A 707      25.750  49.860  41.880  1.00  0.00           C
ATOM   1920  HA  LEU A 707      25.190  50.680  41.450  1.00  0.00           H
ATOM   1921  CB  LEU A 707      26.990  50.500  42.630  1.00  0.00           C
ATOM   1922  HB1 LEU A 707      27.450  49.740  43.300  1.00  0.00           H
ATOM   1923  HB2 LEU A 707      26.540  51.230  43.340  1.00  0.00           H
ATOM   1924  CG  LEU A 707      28.110  51.160  41.820  1.00  0.00           C
ATOM   1925  HG  LEU A 707      28.620  50.410  41.190  1.00  0.00           H
ATOM   1926  CD1 LEU A 707      27.620  52.310  40.830  1.00  0.00           C
ATOM   1927 HD11 LEU A 707      27.120  51.860  39.960  1.00  0.00           H
ATOM   1928 HD12 LEU A 707      28.480  52.930  40.520  1.00  0.00           H
ATOM   1929 HD13 LEU A 707      26.920  52.990  41.370  1.00  0.00           H
ATOM   1930  CD2 LEU A 707      29.000  51.910  42.830  1.00  0.00           C
ATOM   1931 HD21 LEU A 707      29.420  51.240  43.620  1.00  0.00           H
ATOM   1932 HD22 LEU A 707      28.530  52.790  43.300  1.00  0.00           H
ATOM   1933 HD23 LEU A 707      29.870  52.320  42.260  1.00  0.00           H
ATOM   1934  C   LEU A 707      26.270  48.980  40.710  1.00  0.00           C
ATOM   1935  O   LEU A 707      26.250  49.390  39.590  1.00  0.00           O
ATOM   1936  N   VAL A 708      26.640  47.660  40.840  1.00  0.00           N
ATOM   1937  HN  VAL A 708      26.530  47.240  41.740  1.00  0.00           H
ATOM   1938  CA  VAL A 708      26.920  46.710  39.770  1.00  0.00           C
ATOM   1939  HA  VAL A 708      27.680  47.160  39.160  1.00  0.00           H
ATOM   1940  CB  VAL A 708      27.340  45.320  40.310  1.00  0.00           C
ATOM   1941  HB  VAL A 708      26.500  44.960  40.950  1.00  0.00           H
ATOM   1942  CG1 VAL A 708      27.520  44.230  39.190  1.00  0.00           C
ATOM   1943 HG11 VAL A 708      27.580  43.250  39.710  1.00  0.00           H
ATOM   1944 HG12 VAL A 708      28.460  44.450  38.640  1.00  0.00           H
ATOM   1945 HG13 VAL A 708      26.720  44.270  38.420  1.00  0.00           H
ATOM   1946  CG2 VAL A 708      28.570  45.360  41.190  1.00  0.00           C
ATOM   1947 HG21 VAL A 708      28.500  45.990  42.090  1.00  0.00           H
ATOM   1948 HG22 VAL A 708      29.460  45.710  40.620  1.00  0.00           H
ATOM   1949 HG23 VAL A 708      28.660  44.300  41.520  1.00  0.00           H
ATOM   1950  C   VAL A 708      25.820  46.550  38.700  1.00  0.00           C
ATOM   1951  O   VAL A 708      26.030  46.620  37.480  1.00  0.00           O
ATOM   1952  N   ALA A 709      24.580  46.380  39.160  1.00  0.00           N
ATOM   1953  HN  ALA A 709      24.490  46.390  40.160  1.00  0.00           H
ATOM   1954  CA  ALA A 709      23.370  46.260  38.260  1.00  0.00           C
ATOM   1955  HA  ALA A 709      23.680  45.530  37.540  1.00  0.00           H
ATOM   1956  CB  ALA A 709      22.220  45.770  39.120  1.00  0.00           C
ATOM   1957  HB1 ALA A 709      22.540  44.800  39.550  1.00  0.00           H
ATOM   1958  HB2 ALA A 709      21.280  45.620  38.550  1.00  0.00           H
ATOM   1959  HB3 ALA A 709      22.040  46.420  39.990  1.00  0.00           H
ATOM   1960  C   ALA A 709      23.040  47.530  37.480  1.00  0.00           C
ATOM   1961  O   ALA A 709      22.590  47.500  36.330  1.00  0.00           O
ATOM   1962  N   THR A 710      23.240  48.700  37.980  1.00  0.00           N
ATOM   1963  HN  THR A 710      23.500  48.800  38.940  1.00  0.00           H
ATOM   1964  CA  THR A 710      22.940  49.950  37.280  1.00  0.00           C
ATOM   1965  HA  THR A 710      22.330  49.770  36.420  1.00  0.00           H
ATOM   1966  CB  THR A 710      22.160  51.000  38.160  1.00  0.00           C
ATOM   1967  HB  THR A 710      22.280  52.050  37.820  1.00  0.00           H
ATOM   1968  OG1 THR A 710      22.490  50.820  39.550  1.00  0.00           O
ATOM   1969  HG1 THR A 710      22.790  49.950  39.830  1.00  0.00           H
ATOM   1970  CG2 THR A 710      20.670  50.570  38.180  1.00  0.00           C
ATOM   1971 HG21 THR A 710      20.380  50.770  37.130  1.00  0.00           H
ATOM   1972 HG22 THR A 710      19.990  51.080  38.900  1.00  0.00           H
ATOM   1973 HG23 THR A 710      20.480  49.540  38.550  1.00  0.00           H
ATOM   1974  C   THR A 710      24.140  50.630  36.670  1.00  0.00           C
ATOM   1975  O   THR A 710      24.060  51.720  36.140  1.00  0.00           O
ATOM   1976  N   ASP A 711      25.280  49.880  36.700  1.00  0.00           N
ATOM   1977  HN  ASP A 711      25.290  49.060  37.280  1.00  0.00           H
ATOM   1978  CA  ASP A 711      26.580  50.120  36.070  1.00  0.00           C
ATOM   1979  HA  ASP A 711      27.180  49.240  36.270  1.00  0.00           H
ATOM   1980  CB  ASP A 711      26.300  50.040  34.560  1.00  0.00           C
ATOM   1981  HB1 ASP A 711      25.560  50.840  34.360  1.00  0.00           H
ATOM   1982  HB2 ASP A 711      25.870  49.060  34.270  1.00  0.00           H
ATOM   1983  CG  ASP A 711      27.430  50.260  33.720  1.00  0.00           C
ATOM   1984  OD1 ASP A 711      27.450  51.090  32.770  1.00  0.00           O
ATOM   1985  OD2 ASP A 711      28.440  49.500  33.860  1.00  0.00           O
ATOM   1986  C   ASP A 711      27.460  51.270  36.440  1.00  0.00           C
ATOM   1987  O   ASP A 711      26.930  52.330  36.470  1.00  0.00           O
ATOM   1988  N   ALA A 712      28.790  51.020  36.640  1.00  0.00           N
ATOM   1989  HN  ALA A 712      29.160  50.100  36.570  1.00  0.00           H
ATOM   1990  CA  ALA A 712      29.880  51.900  36.830  1.00  0.00           C
ATOM   1991  HA  ALA A 712      29.560  52.920  36.730  1.00  0.00           H
ATOM   1992  CB  ALA A 712      30.320  51.620  38.200  1.00  0.00           C
ATOM   1993  HB1 ALA A 712      30.760  50.600  38.240  1.00  0.00           H
ATOM   1994  HB2 ALA A 712      29.400  51.380  38.770  1.00  0.00           H
ATOM   1995  HB3 ALA A 712      30.990  52.360  38.680  1.00  0.00           H
ATOM   1996  C   ALA A 712      30.920  51.740  35.770  1.00  0.00           C
ATOM   1997  O   ALA A 712      32.040  52.180  35.950  1.00  0.00           O
ATOM   1998  N   SER A 713      30.550  51.150  34.560  1.00  0.00           N
ATOM   1999  HN  SER A 713      29.680  50.770  34.270  1.00  0.00           H
ATOM   2000  CA  SER A 713      31.550  51.150  33.500  1.00  0.00           C
ATOM   2001  HA  SER A 713      32.420  50.640  33.900  1.00  0.00           H
ATOM   2002  CB  SER A 713      31.040  50.330  32.280  1.00  0.00           C
ATOM   2003  HB1 SER A 713      30.900  49.270  32.590  1.00  0.00           H
ATOM   2004  HB2 SER A 713      31.800  50.280  31.480  1.00  0.00           H
ATOM   2005  OG  SER A 713      29.860  50.820  31.630  1.00  0.00           O
ATOM   2006  HG1 SER A 713      29.090  50.600  32.160  1.00  0.00           H
ATOM   2007  C   SER A 713      32.000  52.580  32.960  1.00  0.00           C
ATOM   2008  O   SER A 713      33.200  52.770  32.490  1.00  0.00           O
ATOM   2009  N   SER A 714      31.150  53.500  32.880  1.00  0.00           N
ATOM   2010  HN  SER A 714      30.230  53.270  33.210  1.00  0.00           H
ATOM   2011  CA  SER A 714      31.230  54.930  32.480  1.00  0.00           C
ATOM   2012  HA  SER A 714      31.670  54.930  31.500  1.00  0.00           H
ATOM   2013  CB  SER A 714      29.870  55.570  32.210  1.00  0.00           C
ATOM   2014  HB1 SER A 714      29.250  55.000  31.480  1.00  0.00           H
ATOM   2015  HB2 SER A 714      30.010  56.610  31.830  1.00  0.00           H
ATOM   2016  OG  SER A 714      29.070  55.590  33.420  1.00  0.00           O
ATOM   2017  HG1 SER A 714      28.710  54.720  33.590  1.00  0.00           H
ATOM   2018  C   SER A 714      32.130  55.670  33.410  1.00  0.00           C
ATOM   2019  O   SER A 714      32.990  56.490  33.050  1.00  0.00           O
ATOM   2020  N   LEU A 715      31.950  55.440  34.710  1.00  0.00           N
ATOM   2021  HN  LEU A 715      31.160  54.990  35.100  1.00  0.00           H
ATOM   2022  CA  LEU A 715      32.820  56.000  35.700  1.00  0.00           C
ATOM   2023  HA  LEU A 715      33.020  57.060  35.690  1.00  0.00           H
ATOM   2024  CB  LEU A 715      32.320  55.550  37.100  1.00  0.00           C
ATOM   2025  HB1 LEU A 715      33.030  55.620  37.950  1.00  0.00           H
ATOM   2026  HB2 LEU A 715      31.980  54.500  37.090  1.00  0.00           H
ATOM   2027  CG  LEU A 715      31.140  56.490  37.610  1.00  0.00           C
ATOM   2028  HG  LEU A 715      31.450  57.550  37.600  1.00  0.00           H
ATOM   2029  CD1 LEU A 715      29.820  56.230  36.840  1.00  0.00           C
ATOM   2030 HD11 LEU A 715      30.020  56.510  35.780  1.00  0.00           H
ATOM   2031 HD12 LEU A 715      29.020  56.900  37.210  1.00  0.00           H
ATOM   2032 HD13 LEU A 715      29.380  55.240  37.050  1.00  0.00           H
ATOM   2033  CD2 LEU A 715      30.830  56.400  39.150  1.00  0.00           C
ATOM   2034 HD21 LEU A 715      30.830  55.340  39.460  1.00  0.00           H
ATOM   2035 HD22 LEU A 715      29.870  56.900  39.390  1.00  0.00           H
ATOM   2036 HD23 LEU A 715      31.610  57.000  39.660  1.00  0.00           H
ATOM   2037  C   LEU A 715      34.290  55.460  35.540  1.00  0.00           C
ATOM   2038  O   LEU A 715      35.300  56.190  35.590  1.00  0.00           O
ATOM   2039  N   VAL A 716      34.410  54.130  35.260  1.00  0.00           N
ATOM   2040  HN  VAL A 716      33.600  53.560  35.130  1.00  0.00           H
ATOM   2041  CA  VAL A 716      35.690  53.480  34.830  1.00  0.00           C
ATOM   2042  HA  VAL A 716      36.370  53.600  35.660  1.00  0.00           H
ATOM   2043  CB  VAL A 716      35.380  51.990  34.810  1.00  0.00           C
ATOM   2044  HB  VAL A 716      34.380  51.930  34.340  1.00  0.00           H
ATOM   2045  CG1 VAL A 716      36.380  51.130  34.050  1.00  0.00           C
ATOM   2046 HG11 VAL A 716      36.140  50.060  34.200  1.00  0.00           H
ATOM   2047 HG12 VAL A 716      37.440  51.340  34.320  1.00  0.00           H
ATOM   2048 HG13 VAL A 716      36.260  51.380  32.980  1.00  0.00           H
ATOM   2049  CG2 VAL A 716      35.150  51.440  36.230  1.00  0.00           C
ATOM   2050 HG21 VAL A 716      36.080  50.990  36.670  1.00  0.00           H
ATOM   2051 HG22 VAL A 716      34.440  50.610  36.090  1.00  0.00           H
ATOM   2052 HG23 VAL A 716      34.740  52.170  36.960  1.00  0.00           H
ATOM   2053  C   VAL A 716      36.260  54.030  33.540  1.00  0.00           C
ATOM   2054  O   VAL A 716      37.460  54.140  33.370  1.00  0.00           O
ATOM   2055  N   CYS A 717      35.410  54.360  32.530  1.00  0.00           N
ATOM   2056  HN  CYS A 717      34.440  54.160  32.630  1.00  0.00           H
ATOM   2057  CA  CYS A 717      35.700  54.880  31.240  1.00  0.00           C
ATOM   2058  HA  CYS A 717      36.510  54.260  30.890  1.00  0.00           H
ATOM   2059  CB  CYS A 717      34.480  54.980  30.340  1.00  0.00           C
ATOM   2060  HB1 CYS A 717      33.740  55.780  30.540  1.00  0.00           H
ATOM   2061  HB2 CYS A 717      33.970  54.010  30.510  1.00  0.00           H
ATOM   2062  SG  CYS A 717      34.760  54.980  28.550  1.00  0.00           S
ATOM   2063  HG1 CYS A 717      33.600  55.430  28.100  1.00  0.00           H
ATOM   2064  C   CYS A 717      36.470  56.230  31.310  1.00  0.00           C
ATOM   2065  O   CYS A 717      37.430  56.500  30.630  1.00  0.00           O
ATOM   2066  N   TYR A 718      36.040  57.110  32.300  1.00  0.00           N
ATOM   2067  HN  TYR A 718      35.250  56.890  32.870  1.00  0.00           H
ATOM   2068  CA  TYR A 718      36.320  58.530  32.310  1.00  0.00           C
ATOM   2069  HA  TYR A 718      36.970  58.760  31.470  1.00  0.00           H
ATOM   2070  CB  TYR A 718      35.040  59.380  32.180  1.00  0.00           C
ATOM   2071  HB1 TYR A 718      35.110  60.460  31.950  1.00  0.00           H
ATOM   2072  HB2 TYR A 718      34.390  59.300  33.090  1.00  0.00           H
ATOM   2073  CG  TYR A 718      34.190  58.930  31.040  1.00  0.00           C
ATOM   2074  CD1 TYR A 718      32.760  58.890  31.140  1.00  0.00           C
ATOM   2075  HD1 TYR A 718      32.290  59.180  32.070  1.00  0.00           H
ATOM   2076  CE1 TYR A 718      31.950  58.420  30.130  1.00  0.00           C
ATOM   2077  HE1 TYR A 718      30.900  58.280  30.350  1.00  0.00           H
ATOM   2078  CZ  TYR A 718      32.520  58.000  28.910  1.00  0.00           C
ATOM   2079  OH  TYR A 718      31.740  57.410  27.960  1.00  0.00           O
ATOM   2080  HH  TYR A 718      30.810  57.370  28.200  1.00  0.00           H
ATOM   2081  CD2 TYR A 718      34.710  58.580  29.760  1.00  0.00           C
ATOM   2082  HD2 TYR A 718      35.780  58.550  29.620  1.00  0.00           H
ATOM   2083  CE2 TYR A 718      33.860  58.140  28.750  1.00  0.00           C
ATOM   2084  HE2 TYR A 718      34.400  57.770  27.900  1.00  0.00           H
ATOM   2085  C   TYR A 718      37.080  59.020  33.550  1.00  0.00           C
ATOM   2086  O   TYR A 718      37.010  60.080  33.970  1.00  0.00           O
ATOM   2087  N   ILE A 719      37.840  58.080  34.080  1.00  0.00           N
ATOM   2088  HN  ILE A 719      37.780  57.170  33.680  1.00  0.00           H
ATOM   2089  CA  ILE A 719      38.880  58.360  35.120  1.00  0.00           C
ATOM   2090  HA  ILE A 719      38.380  59.070  35.770  1.00  0.00           H
ATOM   2091  CB  ILE A 719      39.120  56.990  35.930  1.00  0.00           C
ATOM   2092  HB  ILE A 719      38.140  56.600  36.260  1.00  0.00           H
ATOM   2093  CG2 ILE A 719      39.930  55.910  35.120  1.00  0.00           C
ATOM   2094 HG21 ILE A 719      39.390  55.780  34.150  1.00  0.00           H
ATOM   2095 HG22 ILE A 719      40.070  54.960  35.680  1.00  0.00           H
ATOM   2096 HG23 ILE A 719      40.880  56.350  34.770  1.00  0.00           H
ATOM   2097  CG1 ILE A 719      39.870  57.310  37.270  1.00  0.00           C
ATOM   2098 HG11 ILE A 719      39.430  58.230  37.730  1.00  0.00           H
ATOM   2099 HG12 ILE A 719      40.900  57.620  37.020  1.00  0.00           H
ATOM   2100  CD  ILE A 719      39.770  56.140  38.270  1.00  0.00           C
ATOM   2101  HD1 ILE A 719      40.420  56.300  39.160  1.00  0.00           H
ATOM   2102  HD2 ILE A 719      40.120  55.230  37.740  1.00  0.00           H
ATOM   2103  HD3 ILE A 719      38.740  55.990  38.660  1.00  0.00           H
ATOM   2104  C   ILE A 719      40.140  59.190  34.700  1.00  0.00           C
ATOM   2105  O   ILE A 719      40.700  59.950  35.510  1.00  0.00           O
ATOM   2106  N   THR A 720      40.650  59.120  33.490  1.00  0.00           N
ATOM   2107  HN  THR A 720      40.170  58.520  32.860  1.00  0.00           H
ATOM   2108  CA  THR A 720      41.730  59.890  32.980  1.00  0.00           C
ATOM   2109  HA  THR A 720      41.710  59.610  31.940  1.00  0.00           H
ATOM   2110  CB  THR A 720      41.630  61.430  32.910  1.00  0.00           C
ATOM   2111  HB  THR A 720      42.370  61.740  32.150  1.00  0.00           H
ATOM   2112  OG1 THR A 720      41.890  62.110  34.160  1.00  0.00           O
ATOM   2113  HG1 THR A 720      41.560  61.540  34.860  1.00  0.00           H
ATOM   2114  CG2 THR A 720      40.220  61.780  32.300  1.00  0.00           C
ATOM   2115 HG21 THR A 720      40.220  61.430  31.250  1.00  0.00           H
ATOM   2116 HG22 THR A 720      39.950  62.860  32.260  1.00  0.00           H
ATOM   2117 HG23 THR A 720      39.350  61.400  32.880  1.00  0.00           H
ATOM   2118  C   THR A 720      43.180  59.410  33.330  1.00  0.00           C
ATOM   2119  O   THR A 720      43.580  59.100  34.470  1.00  0.00           O
ATOM   2120  N   ARG A 721      44.030  59.370  32.290  1.00  0.00           N
ATOM   2121  HN  ARG A 721      43.700  59.560  31.370  1.00  0.00           H
ATOM   2122  CA  ARG A 721      45.420  58.900  32.430  1.00  0.00           C
ATOM   2123  HA  ARG A 721      45.370  57.910  32.840  1.00  0.00           H
ATOM   2124  CB  ARG A 721      46.000  58.780  31.020  1.00  0.00           C
ATOM   2125  HB1 ARG A 721      47.070  58.510  31.140  1.00  0.00           H
ATOM   2126  HB2 ARG A 721      45.910  59.750  30.490  1.00  0.00           H
ATOM   2127  CG  ARG A 721      45.280  57.740  30.080  1.00  0.00           C
ATOM   2128  HG1 ARG A 721      45.780  57.750  29.090  1.00  0.00           H
ATOM   2129  HG2 ARG A 721      44.210  57.940  29.890  1.00  0.00           H
ATOM   2130  CD  ARG A 721      45.340  56.260  30.630  1.00  0.00           C
ATOM   2131  HD1 ARG A 721      44.750  56.190  31.570  1.00  0.00           H
ATOM   2132  HD2 ARG A 721      46.410  56.020  30.780  1.00  0.00           H
ATOM   2133  NE  ARG A 721      44.820  55.330  29.640  1.00  0.00           N
ATOM   2134  HE  ARG A 721      44.650  55.670  28.700  1.00  0.00           H
ATOM   2135  CZ  ARG A 721      44.730  54.030  29.820  1.00  0.00           C
ATOM   2136  NH1 ARG A 721      45.030  53.410  30.980  1.00  0.00           N
ATOM   2137 HH11 ARG A 721      44.870  52.430  31.110  1.00  0.00           H
ATOM   2138 HH12 ARG A 721      45.390  53.980  31.710  1.00  0.00           H
ATOM   2139  NH2 ARG A 721      44.260  53.330  28.810  1.00  0.00           N
ATOM   2140 HH21 ARG A 721      43.980  53.860  28.020  1.00  0.00           H
ATOM   2141 HH22 ARG A 721      44.320  52.330  28.810  1.00  0.00           H
ATOM   2142  C   ARG A 721      46.280  59.720  33.270  1.00  0.00           C
ATOM   2143  O   ARG A 721      47.160  59.150  33.930  1.00  0.00           O
ATOM   2144  N   PHE A 722      46.040  61.070  33.390  1.00  0.00           N
ATOM   2145  HN  PHE A 722      45.290  61.410  32.840  1.00  0.00           H
ATOM   2146  CA  PHE A 722      46.600  61.920  34.360  1.00  0.00           C
ATOM   2147  HA  PHE A 722      47.650  62.080  34.130  1.00  0.00           H
ATOM   2148  CB  PHE A 722      46.110  63.360  34.100  1.00  0.00           C
ATOM   2149  HB1 PHE A 722      45.010  63.300  34.150  1.00  0.00           H
ATOM   2150  HB2 PHE A 722      46.400  63.620  33.060  1.00  0.00           H
ATOM   2151  CG  PHE A 722      46.640  64.390  35.070  1.00  0.00           C
ATOM   2152  CD1 PHE A 722      47.790  65.210  34.790  1.00  0.00           C
ATOM   2153  HD1 PHE A 722      48.300  65.070  33.850  1.00  0.00           H
ATOM   2154  CE1 PHE A 722      48.300  66.170  35.640  1.00  0.00           C
ATOM   2155  HE1 PHE A 722      49.210  66.720  35.430  1.00  0.00           H
ATOM   2156  CZ  PHE A 722      47.640  66.350  36.850  1.00  0.00           C
ATOM   2157  HZ  PHE A 722      47.990  67.080  37.570  1.00  0.00           H
ATOM   2158  CD2 PHE A 722      45.950  64.700  36.290  1.00  0.00           C
ATOM   2159  HD2 PHE A 722      45.030  64.170  36.520  1.00  0.00           H
ATOM   2160  CE2 PHE A 722      46.490  65.650  37.180  1.00  0.00           C
ATOM   2161  HE2 PHE A 722      45.960  65.810  38.100  1.00  0.00           H
ATOM   2162  C   PHE A 722      46.370  61.470  35.790  1.00  0.00           C
ATOM   2163  O   PHE A 722      47.340  61.440  36.570  1.00  0.00           O
ATOM   2164  N   THR A 723      45.180  61.070  36.180  1.00  0.00           N
ATOM   2165  HN  THR A 723      44.410  61.200  35.550  1.00  0.00           H
ATOM   2166  CA  THR A 723      44.750  60.510  37.410  1.00  0.00           C
ATOM   2167  HA  THR A 723      45.030  61.140  38.250  1.00  0.00           H
ATOM   2168  CB  THR A 723      43.280  60.140  37.490  1.00  0.00           C
ATOM   2169  HB  THR A 723      43.050  59.280  36.830  1.00  0.00           H
ATOM   2170  OG1 THR A 723      42.540  61.290  37.070  1.00  0.00           O
ATOM   2171  HG1 THR A 723      41.800  60.850  36.640  1.00  0.00           H
ATOM   2172  CG2 THR A 723      42.940  59.590  38.860  1.00  0.00           C
ATOM   2173 HG21 THR A 723      43.510  60.080  39.680  1.00  0.00           H
ATOM   2174 HG22 THR A 723      43.210  58.510  38.850  1.00  0.00           H
ATOM   2175 HG23 THR A 723      41.840  59.660  38.960  1.00  0.00           H
ATOM   2176  C   THR A 723      45.510  59.260  37.740  1.00  0.00           C
ATOM   2177  O   THR A 723      46.050  59.050  38.880  1.00  0.00           O
ATOM   2178  N   GLU A 724      45.640  58.370  36.750  1.00  0.00           N
ATOM   2179  HN  GLU A 724      45.180  58.540  35.880  1.00  0.00           H
ATOM   2180  CA  GLU A 724      46.460  57.140  36.800  1.00  0.00           C
ATOM   2181  HA  GLU A 724      46.300  56.570  37.700  1.00  0.00           H
ATOM   2182  CB  GLU A 724      46.310  56.330  35.480  1.00  0.00           C
ATOM   2183  HB1 GLU A 724      46.870  55.380  35.610  1.00  0.00           H
ATOM   2184  HB2 GLU A 724      46.660  56.830  34.550  1.00  0.00           H
ATOM   2185  CG  GLU A 724      44.840  55.910  35.190  1.00  0.00           C
ATOM   2186  HG1 GLU A 724      44.210  56.810  35.140  1.00  0.00           H
ATOM   2187  HG2 GLU A 724      44.430  55.280  36.000  1.00  0.00           H
ATOM   2188  CD  GLU A 724      44.750  55.120  33.940  1.00  0.00           C
ATOM   2189  OE1 GLU A 724      43.740  55.130  33.220  1.00  0.00           O
ATOM   2190  OE2 GLU A 724      45.730  54.440  33.600  1.00  0.00           O
ATOM   2191  C   GLU A 724      47.880  57.490  36.940  1.00  0.00           C
ATOM   2192  O   GLU A 724      48.430  56.940  37.860  1.00  0.00           O
ATOM   2193  N   GLU A 725      48.570  58.280  36.120  1.00  0.00           N
ATOM   2194  HN  GLU A 725      48.060  58.640  35.350  1.00  0.00           H
ATOM   2195  CA  GLU A 725      49.950  58.600  36.360  1.00  0.00           C
ATOM   2196  HA  GLU A 725      50.440  57.640  36.280  1.00  0.00           H
ATOM   2197  CB  GLU A 725      50.550  59.430  35.180  1.00  0.00           C
ATOM   2198  HB1 GLU A 725      49.820  60.150  34.740  1.00  0.00           H
ATOM   2199  HB2 GLU A 725      50.730  58.660  34.400  1.00  0.00           H
ATOM   2200  CG  GLU A 725      51.880  60.140  35.520  1.00  0.00           C
ATOM   2201  HG1 GLU A 725      52.560  59.430  36.040  1.00  0.00           H
ATOM   2202  HG2 GLU A 725      51.860  60.900  36.330  1.00  0.00           H
ATOM   2203  CD  GLU A 725      52.640  60.650  34.420  1.00  0.00           C
ATOM   2204  OE1 GLU A 725      52.260  61.780  33.920  1.00  0.00           O
ATOM   2205  OE2 GLU A 725      53.680  60.070  34.050  1.00  0.00           O
ATOM   2206  C   GLU A 725      50.370  59.180  37.730  1.00  0.00           C
ATOM   2207  O   GLU A 725      51.370  58.810  38.320  1.00  0.00           O
ATOM   2208  N   ALA A 726      49.540  60.160  38.210  1.00  0.00           N
ATOM   2209  HN  ALA A 726      48.790  60.420  37.610  1.00  0.00           H
ATOM   2210  CA  ALA A 726      49.720  60.790  39.460  1.00  0.00           C
ATOM   2211  HA  ALA A 726      50.710  61.220  39.480  1.00  0.00           H
ATOM   2212  CB  ALA A 726      48.810  61.950  39.720  1.00  0.00           C
ATOM   2213  HB1 ALA A 726      48.910  62.430  40.710  1.00  0.00           H
ATOM   2214  HB2 ALA A 726      47.770  61.640  39.450  1.00  0.00           H
ATOM   2215  HB3 ALA A 726      49.140  62.680  38.940  1.00  0.00           H
ATOM   2216  C   ALA A 726      49.610  59.850  40.550  1.00  0.00           C
ATOM   2217  O   ALA A 726      50.440  59.850  41.430  1.00  0.00           O
ATOM   2218  N   PHE A 727      48.600  58.960  40.560  1.00  0.00           N
ATOM   2219  HN  PHE A 727      47.990  59.220  39.830  1.00  0.00           H
ATOM   2220  CA  PHE A 727      48.460  57.880  41.580  1.00  0.00           C
ATOM   2221  HA  PHE A 727      48.480  58.250  42.600  1.00  0.00           H
ATOM   2222  CB  PHE A 727      47.170  57.120  41.350  1.00  0.00           C
ATOM   2223  HB1 PHE A 727      47.190  56.360  40.530  1.00  0.00           H
ATOM   2224  HB2 PHE A 727      46.470  57.890  40.950  1.00  0.00           H
ATOM   2225  CG  PHE A 727      46.650  56.490  42.630  1.00  0.00           C
ATOM   2226  CD1 PHE A 727      45.650  57.130  43.350  1.00  0.00           C
ATOM   2227  HD1 PHE A 727      45.280  58.090  43.040  1.00  0.00           H
ATOM   2228  CE1 PHE A 727      45.110  56.500  44.460  1.00  0.00           C
ATOM   2229  HE1 PHE A 727      44.470  57.100  45.090  1.00  0.00           H
ATOM   2230  CZ  PHE A 727      45.550  55.240  44.800  1.00  0.00           C
ATOM   2231  HZ  PHE A 727      45.370  54.950  45.830  1.00  0.00           H
ATOM   2232  CD2 PHE A 727      47.020  55.150  42.890  1.00  0.00           C
ATOM   2233  HD2 PHE A 727      47.590  54.620  42.130  1.00  0.00           H
ATOM   2234  CE2 PHE A 727      46.420  54.460  43.950  1.00  0.00           C
ATOM   2235  HE2 PHE A 727      46.770  53.500  44.290  1.00  0.00           H
ATOM   2236  C   PHE A 727      49.660  56.880  41.590  1.00  0.00           C
ATOM   2237  O   PHE A 727      50.240  56.670  42.660  1.00  0.00           O
ATOM   2238  N   ALA A 728      50.050  56.480  40.420  1.00  0.00           N
ATOM   2239  HN  ALA A 728      49.530  56.790  39.610  1.00  0.00           H
ATOM   2240  CA  ALA A 728      51.200  55.570  40.150  1.00  0.00           C
ATOM   2241  HA  ALA A 728      50.950  54.700  40.730  1.00  0.00           H
ATOM   2242  CB  ALA A 728      51.230  55.400  38.640  1.00  0.00           C
ATOM   2243  HB1 ALA A 728      52.230  55.090  38.260  1.00  0.00           H
ATOM   2244  HB2 ALA A 728      51.010  56.380  38.150  1.00  0.00           H
ATOM   2245  HB3 ALA A 728      50.410  54.730  38.310  1.00  0.00           H
ATOM   2246  C   ALA A 728      52.500  56.160  40.690  1.00  0.00           C
ATOM   2247  O   ALA A 728      53.330  55.510  41.300  1.00  0.00           O
ATOM   2248  N   ALA A 729      52.720  57.460  40.430  1.00  0.00           N
ATOM   2249  HN  ALA A 729      52.110  57.890  39.760  1.00  0.00           H
ATOM   2250  CA  ALA A 729      53.790  58.270  41.050  1.00  0.00           C
ATOM   2251  HA  ALA A 729      54.740  57.860  40.740  1.00  0.00           H
ATOM   2252  CB  ALA A 729      53.690  59.690  40.490  1.00  0.00           C
ATOM   2253  HB1 ALA A 729      54.540  60.310  40.860  1.00  0.00           H
ATOM   2254  HB2 ALA A 729      52.750  60.180  40.800  1.00  0.00           H
ATOM   2255  HB3 ALA A 729      53.840  59.630  39.380  1.00  0.00           H
ATOM   2256  C   ALA A 729      53.820  58.330  42.600  1.00  0.00           C
ATOM   2257  O   ALA A 729      54.880  58.120  43.210  1.00  0.00           O
ATOM   2258  N   LEU A 730      52.680  58.590  43.360  1.00  0.00           N
ATOM   2259  HN  LEU A 730      51.840  58.370  42.850  1.00  0.00           H
ATOM   2260  CA  LEU A 730      52.780  58.680  44.800  1.00  0.00           C
ATOM   2261  HA  LEU A 730      53.790  58.990  45.020  1.00  0.00           H
ATOM   2262  CB  LEU A 730      51.820  59.760  45.230  1.00  0.00           C
ATOM   2263  HB1 LEU A 730      50.810  59.300  45.280  1.00  0.00           H
ATOM   2264  HB2 LEU A 730      51.830  60.380  44.300  1.00  0.00           H
ATOM   2265  CG  LEU A 730      52.030  60.660  46.420  1.00  0.00           C
ATOM   2266  HG  LEU A 730      52.150  59.990  47.300  1.00  0.00           H
ATOM   2267  CD1 LEU A 730      53.360  61.480  46.480  1.00  0.00           C
ATOM   2268 HD11 LEU A 730      53.450  62.240  47.300  1.00  0.00           H
ATOM   2269 HD12 LEU A 730      53.560  62.040  45.540  1.00  0.00           H
ATOM   2270 HD13 LEU A 730      54.170  60.720  46.480  1.00  0.00           H
ATOM   2271  CD2 LEU A 730      50.840  61.550  46.510  1.00  0.00           C
ATOM   2272 HD21 LEU A 730      50.830  62.080  47.490  1.00  0.00           H
ATOM   2273 HD22 LEU A 730      49.890  61.010  46.310  1.00  0.00           H
ATOM   2274 HD23 LEU A 730      50.840  62.370  45.750  1.00  0.00           H
ATOM   2275  C   LEU A 730      52.400  57.410  45.580  1.00  0.00           C
ATOM   2276  O   LEU A 730      52.830  57.440  46.750  1.00  0.00           O
ATOM   2277  N   ILE A 731      51.830  56.360  45.000  1.00  0.00           N
ATOM   2278  HN  ILE A 731      51.720  56.410  44.000  1.00  0.00           H
ATOM   2279  CA  ILE A 731      51.370  55.130  45.670  1.00  0.00           C
ATOM   2280  HA  ILE A 731      50.680  55.590  46.360  1.00  0.00           H
ATOM   2281  CB  ILE A 731      50.620  54.110  44.810  1.00  0.00           C
ATOM   2282  HB  ILE A 731      49.960  54.730  44.180  1.00  0.00           H
ATOM   2283  CG2 ILE A 731      51.540  53.470  43.730  1.00  0.00           C
ATOM   2284 HG21 ILE A 731      52.250  52.690  44.060  1.00  0.00           H
ATOM   2285 HG22 ILE A 731      52.090  54.290  43.220  1.00  0.00           H
ATOM   2286 HG23 ILE A 731      50.870  52.960  43.000  1.00  0.00           H
ATOM   2287  CG1 ILE A 731      49.900  52.990  45.470  1.00  0.00           C
ATOM   2288 HG11 ILE A 731      50.560  52.210  45.890  1.00  0.00           H
ATOM   2289 HG12 ILE A 731      49.290  52.430  44.740  1.00  0.00           H
ATOM   2290  CD  ILE A 731      48.830  53.510  46.470  1.00  0.00           C
ATOM   2291  HD1 ILE A 731      49.200  53.490  47.520  1.00  0.00           H
ATOM   2292  HD2 ILE A 731      47.960  52.820  46.500  1.00  0.00           H
ATOM   2293  HD3 ILE A 731      48.390  54.510  46.360  1.00  0.00           H
ATOM   2294  C   ILE A 731      52.290  54.430  46.640  1.00  0.00           C
ATOM   2295  O   ILE A 731      52.010  54.050  47.780  1.00  0.00           O
ATOM   2296  N   CYS A 732      53.570  54.270  46.200  1.00  0.00           N
ATOM   2297  HN  CYS A 732      53.810  54.680  45.330  1.00  0.00           H
ATOM   2298  CA  CYS A 732      54.590  53.520  46.950  1.00  0.00           C
ATOM   2299  HA  CYS A 732      54.070  52.740  47.490  1.00  0.00           H
ATOM   2300  CB  CYS A 732      55.640  52.810  46.090  1.00  0.00           C
ATOM   2301  HB1 CYS A 732      56.280  52.160  46.720  1.00  0.00           H
ATOM   2302  HB2 CYS A 732      56.360  53.550  45.670  1.00  0.00           H
ATOM   2303  SG  CYS A 732      54.900  51.940  44.750  1.00  0.00           S
ATOM   2304  HG1 CYS A 732      54.310  52.980  44.180  1.00  0.00           H
ATOM   2305  C   CYS A 732      55.200  54.340  48.060  1.00  0.00           C
ATOM   2306  O   CYS A 732      55.580  53.830  49.130  1.00  0.00           O
ATOM   2307  N   ILE A 733      55.210  55.630  47.830  1.00  0.00           N
ATOM   2308  HN  ILE A 733      54.830  55.970  46.970  1.00  0.00           H
ATOM   2309  CA  ILE A 733      55.680  56.630  48.700  1.00  0.00           C
ATOM   2310  HA  ILE A 733      56.680  56.430  49.070  1.00  0.00           H
ATOM   2311  CB  ILE A 733      55.740  58.020  48.010  1.00  0.00           C
ATOM   2312  HB  ILE A 733      54.720  58.460  47.960  1.00  0.00           H
ATOM   2313  CG2 ILE A 733      56.620  58.930  48.890  1.00  0.00           C
ATOM   2314 HG21 ILE A 733      56.240  58.900  49.940  1.00  0.00           H
ATOM   2315 HG22 ILE A 733      56.580  60.000  48.570  1.00  0.00           H
ATOM   2316 HG23 ILE A 733      57.650  58.540  48.930  1.00  0.00           H
ATOM   2317  CG1 ILE A 733      56.210  58.010  46.520  1.00  0.00           C
ATOM   2318 HG11 ILE A 733      55.950  58.930  45.950  1.00  0.00           H
ATOM   2319 HG12 ILE A 733      55.720  57.150  46.030  1.00  0.00           H
ATOM   2320  CD  ILE A 733      57.680  57.810  46.230  1.00  0.00           C
ATOM   2321  HD1 ILE A 733      58.300  58.630  46.640  1.00  0.00           H
ATOM   2322  HD2 ILE A 733      57.960  57.770  45.150  1.00  0.00           H
ATOM   2323  HD3 ILE A 733      58.030  56.830  46.610  1.00  0.00           H
ATOM   2324  C   ILE A 733      54.770  56.690  49.870  1.00  0.00           C
ATOM   2325  O   ILE A 733      55.240  56.940  50.970  1.00  0.00           O
ATOM   2326  N   ILE A 734      53.450  56.430  49.740  1.00  0.00           N
ATOM   2327  HN  ILE A 734      53.140  56.190  48.820  1.00  0.00           H
ATOM   2328  CA  ILE A 734      52.440  56.350  50.750  1.00  0.00           C
ATOM   2329  HA  ILE A 734      52.740  57.180  51.390  1.00  0.00           H
ATOM   2330  CB  ILE A 734      51.040  56.670  50.170  1.00  0.00           C
ATOM   2331  HB  ILE A 734      50.870  55.980  49.320  1.00  0.00           H
ATOM   2332  CG2 ILE A 734      49.940  56.540  51.180  1.00  0.00           C
ATOM   2333 HG21 ILE A 734      49.800  55.490  51.520  1.00  0.00           H
ATOM   2334 HG22 ILE A 734      48.940  56.660  50.710  1.00  0.00           H
ATOM   2335 HG23 ILE A 734      50.210  57.200  52.030  1.00  0.00           H
ATOM   2336  CG1 ILE A 734      51.100  58.090  49.550  1.00  0.00           C
ATOM   2337 HG11 ILE A 734      52.030  58.340  49.000  1.00  0.00           H
ATOM   2338 HG12 ILE A 734      51.070  58.790  50.410  1.00  0.00           H
ATOM   2339  CD  ILE A 734      49.860  58.310  48.650  1.00  0.00           C
ATOM   2340  HD1 ILE A 734      48.920  58.300  49.240  1.00  0.00           H
ATOM   2341  HD2 ILE A 734      49.830  57.560  47.830  1.00  0.00           H
ATOM   2342  HD3 ILE A 734      49.930  59.290  48.110  1.00  0.00           H
ATOM   2343  C   ILE A 734      52.520  55.100  51.570  1.00  0.00           C
ATOM   2344  O   ILE A 734      52.450  55.090  52.790  1.00  0.00           O
ATOM   2345  N   PHE A 735      52.790  53.960  50.940  1.00  0.00           N
ATOM   2346  HN  PHE A 735      53.030  54.010  49.980  1.00  0.00           H
ATOM   2347  CA  PHE A 735      53.090  52.710  51.600  1.00  0.00           C
ATOM   2348  HA  PHE A 735      52.270  52.560  52.290  1.00  0.00           H
ATOM   2349  CB  PHE A 735      53.190  51.580  50.510  1.00  0.00           C
ATOM   2350  HB1 PHE A 735      54.130  51.860  49.990  1.00  0.00           H
ATOM   2351  HB2 PHE A 735      52.300  51.710  49.860  1.00  0.00           H
ATOM   2352  CG  PHE A 735      53.270  50.180  51.070  1.00  0.00           C
ATOM   2353  CD1 PHE A 735      52.150  49.580  51.650  1.00  0.00           C
ATOM   2354  HD1 PHE A 735      51.280  50.160  51.900  1.00  0.00           H
ATOM   2355  CE1 PHE A 735      52.200  48.250  52.180  1.00  0.00           C
ATOM   2356  HE1 PHE A 735      51.330  47.880  52.710  1.00  0.00           H
ATOM   2357  CZ  PHE A 735      53.410  47.450  51.990  1.00  0.00           C
ATOM   2358  HZ  PHE A 735      53.410  46.420  52.320  1.00  0.00           H
ATOM   2359  CD2 PHE A 735      54.460  49.370  50.900  1.00  0.00           C
ATOM   2360  HD2 PHE A 735      55.360  49.810  50.490  1.00  0.00           H
ATOM   2361  CE2 PHE A 735      54.470  48.030  51.280  1.00  0.00           C
ATOM   2362  HE2 PHE A 735      55.380  47.460  51.170  1.00  0.00           H
ATOM   2363  C   PHE A 735      54.380  52.760  52.430  1.00  0.00           C
ATOM   2364  O   PHE A 735      54.570  52.150  53.510  1.00  0.00           O
ATOM   2365  N   ILE A 736      55.370  53.460  51.910  1.00  0.00           N
ATOM   2366  HN  ILE A 736      55.240  53.810  50.970  1.00  0.00           H
ATOM   2367  CA  ILE A 736      56.600  53.780  52.680  1.00  0.00           C
ATOM   2368  HA  ILE A 736      56.930  52.980  53.320  1.00  0.00           H
ATOM   2369  CB  ILE A 736      57.830  54.270  51.970  1.00  0.00           C
ATOM   2370  HB  ILE A 736      57.570  55.240  51.470  1.00  0.00           H
ATOM   2371  CG2 ILE A 736      58.930  54.670  52.960  1.00  0.00           C
ATOM   2372 HG21 ILE A 736      59.860  54.900  52.370  1.00  0.00           H
ATOM   2373 HG22 ILE A 736      59.000  53.850  53.700  1.00  0.00           H
ATOM   2374 HG23 ILE A 736      58.780  55.620  53.510  1.00  0.00           H
ATOM   2375  CG1 ILE A 736      58.380  53.320  50.980  1.00  0.00           C
ATOM   2376 HG11 ILE A 736      57.600  52.650  50.560  1.00  0.00           H
ATOM   2377 HG12 ILE A 736      59.050  52.620  51.510  1.00  0.00           H
ATOM   2378  CD  ILE A 736      59.120  54.050  49.840  1.00  0.00           C
ATOM   2379  HD1 ILE A 736      58.410  54.820  49.450  1.00  0.00           H
ATOM   2380  HD2 ILE A 736      59.380  53.380  48.990  1.00  0.00           H
ATOM   2381  HD3 ILE A 736      60.060  54.550  50.130  1.00  0.00           H
ATOM   2382  C   ILE A 736      56.250  54.650  53.820  1.00  0.00           C
ATOM   2383  O   ILE A 736      56.620  54.320  54.960  1.00  0.00           O
ATOM   2384  N   TYR A 737      55.510  55.730  53.670  1.00  0.00           N
ATOM   2385  HN  TYR A 737      55.210  56.030  52.770  1.00  0.00           H
ATOM   2386  CA  TYR A 737      55.090  56.600  54.820  1.00  0.00           C
ATOM   2387  HA  TYR A 737      56.030  56.820  55.300  1.00  0.00           H
ATOM   2388  CB  TYR A 737      54.470  57.930  54.270  1.00  0.00           C
ATOM   2389  HB1 TYR A 737      53.490  57.670  53.810  1.00  0.00           H
ATOM   2390  HB2 TYR A 737      55.200  58.350  53.530  1.00  0.00           H
ATOM   2391  CG  TYR A 737      54.100  58.860  55.370  1.00  0.00           C
ATOM   2392  CD1 TYR A 737      52.770  58.840  55.850  1.00  0.00           C
ATOM   2393  HD1 TYR A 737      52.060  58.120  55.440  1.00  0.00           H
ATOM   2394  CE1 TYR A 737      52.440  59.670  56.920  1.00  0.00           C
ATOM   2395  HE1 TYR A 737      51.460  59.650  57.390  1.00  0.00           H
ATOM   2396  CZ  TYR A 737      53.460  60.450  57.580  1.00  0.00           C
ATOM   2397  OH  TYR A 737      53.130  61.320  58.640  1.00  0.00           O
ATOM   2398  HH  TYR A 737      52.510  60.790  59.140  1.00  0.00           H
ATOM   2399  CD2 TYR A 737      55.030  59.800  55.880  1.00  0.00           C
ATOM   2400  HD2 TYR A 737      56.050  59.980  55.560  1.00  0.00           H
ATOM   2401  CE2 TYR A 737      54.670  60.550  57.000  1.00  0.00           C
ATOM   2402  HE2 TYR A 737      55.350  61.260  57.440  1.00  0.00           H
ATOM   2403  C   TYR A 737      54.270  55.950  55.950  1.00  0.00           C
ATOM   2404  O   TYR A 737      54.450  56.310  57.120  1.00  0.00           O
ATOM   2405  N   GLU A 738      53.330  55.010  55.620  1.00  0.00           N
ATOM   2406  HN  GLU A 738      53.110  54.760  54.680  1.00  0.00           H
ATOM   2407  CA  GLU A 738      52.630  54.220  56.570  1.00  0.00           C
ATOM   2408  HA  GLU A 738      52.270  54.860  57.370  1.00  0.00           H
ATOM   2409  CB  GLU A 738      51.430  53.530  55.830  1.00  0.00           C
ATOM   2410  HB1 GLU A 738      51.090  52.610  56.350  1.00  0.00           H
ATOM   2411  HB2 GLU A 738      51.710  53.180  54.810  1.00  0.00           H
ATOM   2412  CG  GLU A 738      50.150  54.440  55.920  1.00  0.00           C
ATOM   2413  HG1 GLU A 738      50.500  55.380  55.460  1.00  0.00           H
ATOM   2414  HG2 GLU A 738      49.900  54.820  56.940  1.00  0.00           H
ATOM   2415  CD  GLU A 738      48.920  53.990  55.240  1.00  0.00           C
ATOM   2416  OE1 GLU A 738      48.220  54.820  54.510  1.00  0.00           O
ATOM   2417  OE2 GLU A 738      48.510  52.840  55.440  1.00  0.00           O
ATOM   2418  C   GLU A 738      53.490  53.190  57.310  1.00  0.00           C
ATOM   2419  O   GLU A 738      53.240  52.980  58.490  1.00  0.00           O
ATOM   2420  N   ALA A 739      54.480  52.550  56.570  1.00  0.00           N
ATOM   2421  HN  ALA A 739      54.570  52.590  55.570  1.00  0.00           H
ATOM   2422  CA  ALA A 739      55.420  51.760  57.310  1.00  0.00           C
ATOM   2423  HA  ALA A 739      54.950  50.980  57.900  1.00  0.00           H
ATOM   2424  CB  ALA A 739      56.390  51.140  56.310  1.00  0.00           C
ATOM   2425  HB1 ALA A 739      55.780  50.650  55.500  1.00  0.00           H
ATOM   2426  HB2 ALA A 739      57.040  50.380  56.760  1.00  0.00           H
ATOM   2427  HB3 ALA A 739      57.130  51.770  55.770  1.00  0.00           H
ATOM   2428  C   ALA A 739      56.330  52.580  58.300  1.00  0.00           C
ATOM   2429  O   ALA A 739      56.560  52.120  59.410  1.00  0.00           O
ATOM   2430  N   LEU A 740      56.840  53.730  57.840  1.00  0.00           N
ATOM   2431  HN  LEU A 740      56.480  54.170  57.010  1.00  0.00           H
ATOM   2432  CA  LEU A 740      57.620  54.650  58.700  1.00  0.00           C
ATOM   2433  HA  LEU A 740      58.460  54.060  59.030  1.00  0.00           H
ATOM   2434  CB  LEU A 740      58.220  55.860  57.960  1.00  0.00           C
ATOM   2435  HB1 LEU A 740      58.650  56.530  58.740  1.00  0.00           H
ATOM   2436  HB2 LEU A 740      57.400  56.450  57.510  1.00  0.00           H
ATOM   2437  CG  LEU A 740      59.280  55.420  56.950  1.00  0.00           C
ATOM   2438  HG  LEU A 740      58.970  54.570  56.290  1.00  0.00           H
ATOM   2439  CD1 LEU A 740      59.710  56.660  56.030  1.00  0.00           C
ATOM   2440 HD11 LEU A 740      60.090  57.500  56.660  1.00  0.00           H
ATOM   2441 HD12 LEU A 740      58.960  57.020  55.300  1.00  0.00           H
ATOM   2442 HD13 LEU A 740      60.550  56.160  55.490  1.00  0.00           H
ATOM   2443  CD2 LEU A 740      60.570  54.960  57.670  1.00  0.00           C
ATOM   2444 HD21 LEU A 740      60.420  54.160  58.430  1.00  0.00           H
ATOM   2445 HD22 LEU A 740      61.260  55.710  58.110  1.00  0.00           H
ATOM   2446 HD23 LEU A 740      61.290  54.580  56.920  1.00  0.00           H
ATOM   2447  C   LEU A 740      56.860  55.100  59.970  1.00  0.00           C
ATOM   2448  O   LEU A 740      57.400  55.100  61.100  1.00  0.00           O
ATOM   2449  N   GLU A 741      55.530  55.520  59.870  1.00  0.00           N
ATOM   2450  HN  GLU A 741      55.020  55.620  59.020  1.00  0.00           H
ATOM   2451  CA  GLU A 741      54.740  55.760  61.030  1.00  0.00           C
ATOM   2452  HA  GLU A 741      55.310  56.460  61.630  1.00  0.00           H
ATOM   2453  CB  GLU A 741      53.430  56.460  60.580  1.00  0.00           C
ATOM   2454  HB1 GLU A 741      53.450  56.370  59.480  1.00  0.00           H
ATOM   2455  HB2 GLU A 741      53.590  57.550  60.770  1.00  0.00           H
ATOM   2456  CG  GLU A 741      52.050  55.910  61.150  1.00  0.00           C
ATOM   2457  HG1 GLU A 741      52.080  56.090  62.250  1.00  0.00           H
ATOM   2458  HG2 GLU A 741      52.000  54.830  60.930  1.00  0.00           H
ATOM   2459  CD  GLU A 741      50.800  56.550  60.570  1.00  0.00           C
ATOM   2460  OE1 GLU A 741      50.490  57.640  61.100  1.00  0.00           O
ATOM   2461  OE2 GLU A 741      50.050  55.940  59.690  1.00  0.00           O
ATOM   2462  C   GLU A 741      54.570  54.600  62.000  1.00  0.00           C
ATOM   2463  O   GLU A 741      54.620  54.830  63.180  1.00  0.00           O
ATOM   2464  N   LYS A 742      54.380  53.360  61.440  1.00  0.00           N
ATOM   2465  HN  LYS A 742      54.230  53.350  60.450  1.00  0.00           H
ATOM   2466  CA  LYS A 742      54.460  52.090  62.220  1.00  0.00           C
ATOM   2467  HA  LYS A 742      53.680  52.060  62.950  1.00  0.00           H
ATOM   2468  CB  LYS A 742      54.060  50.900  61.360  1.00  0.00           C
ATOM   2469  HB1 LYS A 742      54.320  49.970  61.930  1.00  0.00           H
ATOM   2470  HB2 LYS A 742      54.610  50.780  60.400  1.00  0.00           H
ATOM   2471  CG  LYS A 742      52.540  50.850  60.970  1.00  0.00           C
ATOM   2472  HG1 LYS A 742      52.290  51.700  60.300  1.00  0.00           H
ATOM   2473  HG2 LYS A 742      51.920  51.000  61.870  1.00  0.00           H
ATOM   2474  CD  LYS A 742      52.240  49.500  60.210  1.00  0.00           C
ATOM   2475  HD1 LYS A 742      52.510  48.640  60.860  1.00  0.00           H
ATOM   2476  HD2 LYS A 742      52.990  49.440  59.400  1.00  0.00           H
ATOM   2477  CE  LYS A 742      50.810  49.300  59.780  1.00  0.00           C
ATOM   2478  HE1 LYS A 742      50.110  49.450  60.630  1.00  0.00           H
ATOM   2479  HE2 LYS A 742      50.760  48.250  59.400  1.00  0.00           H
ATOM   2480  NZ  LYS A 742      50.440  50.270  58.750  1.00  0.00           N
ATOM   2481  HZ1 LYS A 742      50.570  51.260  59.050  1.00  0.00           H
ATOM   2482  HZ2 LYS A 742      49.420  50.220  58.530  1.00  0.00           H
ATOM   2483  HZ3 LYS A 742      50.960  50.120  57.860  1.00  0.00           H
ATOM   2484  C   LYS A 742      55.840  51.900  62.900  1.00  0.00           C
ATOM   2485  O   LYS A 742      55.860  51.460  64.050  1.00  0.00           O
ATOM   2486  N   LEU A 743      57.020  52.200  62.300  1.00  0.00           N
ATOM   2487  HN  LEU A 743      56.980  52.530  61.370  1.00  0.00           H
ATOM   2488  CA  LEU A 743      58.300  52.230  63.000  1.00  0.00           C
ATOM   2489  HA  LEU A 743      58.400  51.340  63.590  1.00  0.00           H
ATOM   2490  CB  LEU A 743      59.430  52.310  61.920  1.00  0.00           C
ATOM   2491  HB1 LEU A 743      59.320  53.240  61.330  1.00  0.00           H
ATOM   2492  HB2 LEU A 743      59.450  51.400  61.290  1.00  0.00           H
ATOM   2493  CG  LEU A 743      60.920  52.420  62.490  1.00  0.00           C
ATOM   2494  HG  LEU A 743      61.040  53.360  63.080  1.00  0.00           H
ATOM   2495  CD1 LEU A 743      61.260  51.210  63.450  1.00  0.00           C
ATOM   2496 HD11 LEU A 743      62.280  51.220  63.900  1.00  0.00           H
ATOM   2497 HD12 LEU A 743      61.260  50.320  62.790  1.00  0.00           H
ATOM   2498 HD13 LEU A 743      60.500  51.070  64.240  1.00  0.00           H
ATOM   2499  CD2 LEU A 743      61.850  52.530  61.300  1.00  0.00           C
ATOM   2500 HD21 LEU A 743      62.920  52.510  61.600  1.00  0.00           H
ATOM   2501 HD22 LEU A 743      61.690  53.540  60.870  1.00  0.00           H
ATOM   2502 HD23 LEU A 743      61.570  51.670  60.660  1.00  0.00           H
ATOM   2503  C   LEU A 743      58.440  53.310  64.120  1.00  0.00           C
ATOM   2504  O   LEU A 743      58.830  52.980  65.230  1.00  0.00           O
ATOM   2505  N   PHE A 744      57.900  54.540  63.850  1.00  0.00           N
ATOM   2506  HN  PHE A 744      57.590  54.720  62.920  1.00  0.00           H
ATOM   2507  CA  PHE A 744      57.730  55.630  64.890  1.00  0.00           C
ATOM   2508  HA  PHE A 744      58.630  55.980  65.380  1.00  0.00           H
ATOM   2509  CB  PHE A 744      57.150  56.880  64.220  1.00  0.00           C
ATOM   2510  HB1 PHE A 744      56.050  56.820  64.020  1.00  0.00           H
ATOM   2511  HB2 PHE A 744      57.570  56.990  63.190  1.00  0.00           H
ATOM   2512  CG  PHE A 744      57.380  58.160  65.040  1.00  0.00           C
ATOM   2513  CD1 PHE A 744      58.170  59.180  64.530  1.00  0.00           C
ATOM   2514  HD1 PHE A 744      58.770  58.930  63.650  1.00  0.00           H
ATOM   2515  CE1 PHE A 744      58.380  60.380  65.200  1.00  0.00           C
ATOM   2516  HE1 PHE A 744      59.030  61.130  64.760  1.00  0.00           H
ATOM   2517  CZ  PHE A 744      57.560  60.620  66.330  1.00  0.00           C
ATOM   2518  HZ  PHE A 744      57.540  61.560  66.860  1.00  0.00           H
ATOM   2519  CD2 PHE A 744      56.530  58.480  66.160  1.00  0.00           C
ATOM   2520  HD2 PHE A 744      55.710  57.830  66.400  1.00  0.00           H
ATOM   2521  CE2 PHE A 744      56.640  59.720  66.740  1.00  0.00           C
ATOM   2522  HE2 PHE A 744      56.070  59.880  67.650  1.00  0.00           H
ATOM   2523  C   PHE A 744      56.840  54.980  66.000  1.00  0.00           C
ATOM   2524  O   PHE A 744      57.090  55.100  67.200  1.00  0.00           O
ATOM   2525  N   ASP A 745      55.750  54.330  65.630  1.00  0.00           N
ATOM   2526  HN  ASP A 745      55.650  54.210  64.640  1.00  0.00           H
ATOM   2527  CA  ASP A 745      54.820  53.740  66.590  1.00  0.00           C
ATOM   2528  HA  ASP A 745      54.330  54.590  67.060  1.00  0.00           H
ATOM   2529  CB  ASP A 745      53.590  53.060  65.810  1.00  0.00           C
ATOM   2530  HB1 ASP A 745      53.910  52.250  65.110  1.00  0.00           H
ATOM   2531  HB2 ASP A 745      53.110  53.850  65.200  1.00  0.00           H
ATOM   2532  CG  ASP A 745      52.650  52.470  66.770  1.00  0.00           C
ATOM   2533  OD1 ASP A 745      52.250  51.280  66.580  1.00  0.00           O
ATOM   2534  OD2 ASP A 745      52.190  53.190  67.720  1.00  0.00           O
ATOM   2535  C   ASP A 745      55.310  52.660  67.640  1.00  0.00           C
ATOM   2536  O   ASP A 745      54.930  52.680  68.840  1.00  0.00           O
ATOM   2537  N   LEU A 746      56.140  51.740  67.080  1.00  0.00           N
ATOM   2538  HN  LEU A 746      56.030  51.600  66.110  1.00  0.00           H
ATOM   2539  CA  LEU A 746      56.820  50.700  67.740  1.00  0.00           C
ATOM   2540  HA  LEU A 746      56.080  50.010  68.120  1.00  0.00           H
ATOM   2541  CB  LEU A 746      57.740  50.030  66.650  1.00  0.00           C
ATOM   2542  HB1 LEU A 746      58.680  50.560  66.370  1.00  0.00           H
ATOM   2543  HB2 LEU A 746      57.060  49.820  65.800  1.00  0.00           H
ATOM   2544  CG  LEU A 746      58.330  48.680  67.100  1.00  0.00           C
ATOM   2545  HG  LEU A 746      59.100  48.850  67.880  1.00  0.00           H
ATOM   2546  CD1 LEU A 746      57.380  47.670  67.660  1.00  0.00           C
ATOM   2547 HD11 LEU A 746      56.760  47.940  68.550  1.00  0.00           H
ATOM   2548 HD12 LEU A 746      57.940  46.730  67.860  1.00  0.00           H
ATOM   2549 HD13 LEU A 746      56.670  47.490  66.830  1.00  0.00           H
ATOM   2550  CD2 LEU A 746      59.060  48.070  65.910  1.00  0.00           C
ATOM   2551 HD21 LEU A 746      58.330  47.510  65.290  1.00  0.00           H
ATOM   2552 HD22 LEU A 746      59.630  47.190  66.290  1.00  0.00           H
ATOM   2553 HD23 LEU A 746      59.680  48.740  65.280  1.00  0.00           H
ATOM   2554  C   LEU A 746      57.650  51.160  68.940  1.00  0.00           C
ATOM   2555  O   LEU A 746      57.520  50.670  70.070  1.00  0.00           O
ATOM   2556  N   GLY A 747      58.520  52.190  68.660  1.00  0.00           N
ATOM   2557  HN  GLY A 747      58.460  52.520  67.730  1.00  0.00           H
ATOM   2558  CA  GLY A 747      59.490  52.860  69.600  1.00  0.00           C
ATOM   2559  HA1 GLY A 747      60.180  53.460  69.040  1.00  0.00           H
ATOM   2560  HA2 GLY A 747      60.050  52.080  70.100  1.00  0.00           H
ATOM   2561  C   GLY A 747      58.810  53.620  70.680  1.00  0.00           C
ATOM   2562  O   GLY A 747      59.090  53.650  71.850  1.00  0.00           O
ATOM   2563  N   GLU A 748      57.800  54.380  70.160  1.00  0.00           N
ATOM   2564  HN  GLU A 748      57.570  54.260  69.190  1.00  0.00           H
ATOM   2565  CA  GLU A 748      56.830  55.200  70.930  1.00  0.00           C
ATOM   2566  HA  GLU A 748      57.390  55.960  71.470  1.00  0.00           H
ATOM   2567  CB  GLU A 748      55.750  55.990  70.130  1.00  0.00           C
ATOM   2568  HB1 GLU A 748      55.300  55.310  69.380  1.00  0.00           H
ATOM   2569  HB2 GLU A 748      56.290  56.820  69.640  1.00  0.00           H
ATOM   2570  CG  GLU A 748      54.590  56.610  71.040  1.00  0.00           C
ATOM   2571  HG1 GLU A 748      54.960  57.230  71.890  1.00  0.00           H
ATOM   2572  HG2 GLU A 748      54.100  55.670  71.370  1.00  0.00           H
ATOM   2573  CD  GLU A 748      53.720  57.510  70.270  1.00  0.00           C
ATOM   2574  OE1 GLU A 748      53.530  58.700  70.610  1.00  0.00           O
ATOM   2575  OE2 GLU A 748      53.040  57.080  69.270  1.00  0.00           O
ATOM   2576  C   GLU A 748      56.160  54.380  71.980  1.00  0.00           C
ATOM   2577  O   GLU A 748      56.110  54.780  73.130  1.00  0.00           O
ATOM   2578  N   THR A 749      55.690  53.150  71.600  1.00  0.00           N
ATOM   2579  HN  THR A 749      55.890  52.800  70.700  1.00  0.00           H
ATOM   2580  CA  THR A 749      54.910  52.290  72.520  1.00  0.00           C
ATOM   2581  HA  THR A 749      54.070  52.900  72.820  1.00  0.00           H
ATOM   2582  CB  THR A 749      54.530  50.920  71.870  1.00  0.00           C
ATOM   2583  HB  THR A 749      55.350  50.350  71.400  1.00  0.00           H
ATOM   2584  OG1 THR A 749      53.570  51.170  70.920  1.00  0.00           O
ATOM   2585  HG1 THR A 749      54.060  51.600  70.220  1.00  0.00           H
ATOM   2586  CG2 THR A 749      53.830  50.100  72.890  1.00  0.00           C
ATOM   2587 HG21 THR A 749      54.410  49.740  73.770  1.00  0.00           H
ATOM   2588 HG22 THR A 749      53.470  49.130  72.500  1.00  0.00           H
ATOM   2589 HG23 THR A 749      52.920  50.610  73.250  1.00  0.00           H
ATOM   2590  C   THR A 749      55.640  51.980  73.820  1.00  0.00           C
ATOM   2591  O   THR A 749      55.140  52.090  74.970  1.00  0.00           O
ATOM   2592  N   TYR A 750      56.940  51.600  73.670  1.00  0.00           N
ATOM   2593  HN  TYR A 750      57.330  51.690  72.760  1.00  0.00           H
ATOM   2594  CA  TYR A 750      57.800  51.200  74.760  1.00  0.00           C
ATOM   2595  HA  TYR A 750      57.140  50.890  75.550  1.00  0.00           H
ATOM   2596  CB  TYR A 750      58.740  49.960  74.430  1.00  0.00           C
ATOM   2597  HB1 TYR A 750      59.290  49.660  75.340  1.00  0.00           H
ATOM   2598  HB2 TYR A 750      59.420  50.360  73.660  1.00  0.00           H
ATOM   2599  CG  TYR A 750      57.980  48.710  73.970  1.00  0.00           C
ATOM   2600  CD1 TYR A 750      57.750  48.440  72.590  1.00  0.00           C
ATOM   2601  HD1 TYR A 750      58.020  49.170  71.840  1.00  0.00           H
ATOM   2602  CE1 TYR A 750      56.960  47.300  72.270  1.00  0.00           C
ATOM   2603  HE1 TYR A 750      56.830  47.040  71.230  1.00  0.00           H
ATOM   2604  CZ  TYR A 750      56.560  46.430  73.290  1.00  0.00           C
ATOM   2605  OH  TYR A 750      55.820  45.270  73.020  1.00  0.00           O
ATOM   2606  HH  TYR A 750      55.770  44.930  73.910  1.00  0.00           H
ATOM   2607  CD2 TYR A 750      57.620  47.790  74.930  1.00  0.00           C
ATOM   2608  HD2 TYR A 750      57.710  48.090  75.960  1.00  0.00           H
ATOM   2609  CE2 TYR A 750      56.910  46.630  74.590  1.00  0.00           C
ATOM   2610  HE2 TYR A 750      56.630  45.940  75.380  1.00  0.00           H
ATOM   2611  C   TYR A 750      58.530  52.410  75.290  1.00  0.00           C
ATOM   2612  O   TYR A 750      59.450  52.280  76.100  1.00  0.00           O
ATOM   2613  N   ALA A 751      58.240  53.730  74.930  1.00  0.00           N
ATOM   2614  HN  ALA A 751      57.450  53.840  74.340  1.00  0.00           H
ATOM   2615  CA  ALA A 751      58.680  54.930  75.630  1.00  0.00           C
ATOM   2616  HA  ALA A 751      57.980  55.630  75.200  1.00  0.00           H
ATOM   2617  CB  ALA A 751      58.360  54.910  77.140  1.00  0.00           C
ATOM   2618  HB1 ALA A 751      58.430  55.950  77.540  1.00  0.00           H
ATOM   2619  HB2 ALA A 751      59.120  54.270  77.620  1.00  0.00           H
ATOM   2620  HB3 ALA A 751      57.340  54.530  77.310  1.00  0.00           H
ATOM   2621  C   ALA A 751      60.080  55.370  75.300  1.00  0.00           C
ATOM   2622  O   ALA A 751      60.680  56.140  76.070  1.00  0.00           O
ATOM   2623  N   PHE A 752      60.570  54.940  74.120  1.00  0.00           N
ATOM   2624  HN  PHE A 752      59.930  54.430  73.560  1.00  0.00           H
ATOM   2625  CA  PHE A 752      61.970  55.240  73.660  1.00  0.00           C
ATOM   2626  HA  PHE A 752      62.250  56.170  74.130  1.00  0.00           H
ATOM   2627  CB  PHE A 752      61.990  55.520  72.140  1.00  0.00           C
ATOM   2628  HB1 PHE A 752      61.640  54.580  71.650  1.00  0.00           H
ATOM   2629  HB2 PHE A 752      63.050  55.610  71.820  1.00  0.00           H
ATOM   2630  CG  PHE A 752      61.130  56.660  71.590  1.00  0.00           C
ATOM   2631  CD1 PHE A 752      60.920  57.850  72.330  1.00  0.00           C
ATOM   2632  HD1 PHE A 752      61.350  58.050  73.300  1.00  0.00           H
ATOM   2633  CE1 PHE A 752      60.020  58.800  71.860  1.00  0.00           C
ATOM   2634  HE1 PHE A 752      59.720  59.620  72.490  1.00  0.00           H
ATOM   2635  CZ  PHE A 752      59.430  58.740  70.590  1.00  0.00           C
ATOM   2636  HZ  PHE A 752      58.750  59.450  70.150  1.00  0.00           H
ATOM   2637  CD2 PHE A 752      60.530  56.590  70.280  1.00  0.00           C
ATOM   2638  HD2 PHE A 752      60.690  55.770  69.590  1.00  0.00           H
ATOM   2639  CE2 PHE A 752      59.700  57.640  69.790  1.00  0.00           C
ATOM   2640  HE2 PHE A 752      59.260  57.560  68.810  1.00  0.00           H
ATOM   2641  C   PHE A 752      63.090  54.190  74.020  1.00  0.00           C
ATOM   2642  O   PHE A 752      64.170  54.570  74.430  1.00  0.00           O
ATOM   2643  N   PRO A 822      62.910  52.850  73.990  1.00  0.00           N
ATOM   2644  CD  PRO A 822      61.890  52.200  73.170  1.00  0.00           C
ATOM   2645  HD1 PRO A 822      61.950  52.530  72.120  1.00  0.00           H
ATOM   2646  HD2 PRO A 822      60.850  52.240  73.560  1.00  0.00           H
ATOM   2647  CA  PRO A 822      63.900  51.910  74.490  1.00  0.00           C
ATOM   2648  HA  PRO A 822      64.180  52.120  75.510  1.00  0.00           H
ATOM   2649  CB  PRO A 822      63.160  50.600  74.390  1.00  0.00           C
ATOM   2650  HB1 PRO A 822      62.580  50.480  75.330  1.00  0.00           H
ATOM   2651  HB2 PRO A 822      63.840  49.730  74.410  1.00  0.00           H
ATOM   2652  CG  PRO A 822      62.290  50.710  73.190  1.00  0.00           C
ATOM   2653  HG1 PRO A 822      63.050  50.560  72.400  1.00  0.00           H
ATOM   2654  HG2 PRO A 822      61.420  50.000  73.160  1.00  0.00           H
ATOM   2655  C   PRO A 822      65.250  51.920  73.730  1.00  0.00           C
ATOM   2656  O   PRO A 822      65.370  52.320  72.600  1.00  0.00           O
ATOM   2657  N   ASP A 823      66.320  51.460  74.330  1.00  0.00           N
ATOM   2658  HN  ASP A 823      66.300  51.240  75.310  1.00  0.00           H
ATOM   2659  CA  ASP A 823      67.680  51.490  73.820  1.00  0.00           C
ATOM   2660  HA  ASP A 823      67.890  52.520  73.560  1.00  0.00           H
ATOM   2661  CB  ASP A 823      68.600  51.110  75.030  1.00  0.00           C
ATOM   2662  HB1 ASP A 823      68.540  51.780  75.920  1.00  0.00           H
ATOM   2663  HB2 ASP A 823      69.670  51.140  74.740  1.00  0.00           H
ATOM   2664  CG  ASP A 823      68.480  49.680  75.600  1.00  0.00           C
ATOM   2665  OD1 ASP A 823      69.380  49.390  76.420  1.00  0.00           O
ATOM   2666  OD2 ASP A 823      67.640  48.850  75.200  1.00  0.00           O
ATOM   2667  C   ASP A 823      67.950  50.700  72.530  1.00  0.00           C
ATOM   2668  O   ASP A 823      68.510  51.080  71.480  1.00  0.00           O
ATOM   2669  N   VAL A 824      67.390  49.500  72.460  1.00  0.00           N
ATOM   2670  HN  VAL A 824      67.140  49.190  73.380  1.00  0.00           H
ATOM   2671  CA  VAL A 824      67.210  48.630  71.360  1.00  0.00           C
ATOM   2672  HA  VAL A 824      68.190  48.320  71.010  1.00  0.00           H
ATOM   2673  CB  VAL A 824      66.650  47.260  71.920  1.00  0.00           C
ATOM   2674  HB  VAL A 824      67.110  47.020  72.910  1.00  0.00           H
ATOM   2675  CG1 VAL A 824      65.140  47.310  72.150  1.00  0.00           C
ATOM   2676 HG11 VAL A 824      64.590  47.100  71.200  1.00  0.00           H
ATOM   2677 HG12 VAL A 824      64.660  48.130  72.730  1.00  0.00           H
ATOM   2678 HG13 VAL A 824      64.850  46.450  72.780  1.00  0.00           H
ATOM   2679  CG2 VAL A 824      67.080  46.180  70.970  1.00  0.00           C
ATOM   2680 HG21 VAL A 824      66.620  45.200  71.230  1.00  0.00           H
ATOM   2681 HG22 VAL A 824      68.190  46.160  70.980  1.00  0.00           H
ATOM   2682 HG23 VAL A 824      66.720  46.450  69.960  1.00  0.00           H
ATOM   2683  C   VAL A 824      66.450  49.270  70.120  1.00  0.00           C
ATOM   2684  O   VAL A 824      66.490  48.790  69.000  1.00  0.00           O
ATOM   2685  N   LEU A 825      65.750  50.430  70.340  1.00  0.00           N
ATOM   2686  HN  LEU A 825      65.570  50.780  71.260  1.00  0.00           H
ATOM   2687  CA  LEU A 825      65.070  51.060  69.240  1.00  0.00           C
ATOM   2688  HA  LEU A 825      64.370  50.370  68.770  1.00  0.00           H
ATOM   2689  CB  LEU A 825      64.280  52.280  69.730  1.00  0.00           C
ATOM   2690  HB1 LEU A 825      65.010  53.000  70.160  1.00  0.00           H
ATOM   2691  HB2 LEU A 825      63.750  51.880  70.620  1.00  0.00           H
ATOM   2692  CG  LEU A 825      63.280  53.060  68.770  1.00  0.00           C
ATOM   2693  HG  LEU A 825      62.600  53.470  69.570  1.00  0.00           H
ATOM   2694  CD1 LEU A 825      64.010  54.220  68.180  1.00  0.00           C
ATOM   2695 HD11 LEU A 825      64.720  54.760  68.840  1.00  0.00           H
ATOM   2696 HD12 LEU A 825      63.290  55.030  67.900  1.00  0.00           H
ATOM   2697 HD13 LEU A 825      64.610  53.980  67.280  1.00  0.00           H
ATOM   2698  CD2 LEU A 825      62.540  52.160  67.730  1.00  0.00           C
ATOM   2699 HD21 LEU A 825      63.220  51.780  66.940  1.00  0.00           H
ATOM   2700 HD22 LEU A 825      61.650  52.670  67.290  1.00  0.00           H
ATOM   2701 HD23 LEU A 825      62.180  51.420  68.470  1.00  0.00           H
ATOM   2702  C   LEU A 825      66.060  51.570  68.190  1.00  0.00           C
ATOM   2703  O   LEU A 825      65.950  51.390  66.980  1.00  0.00           O
ATOM   2704  N   PHE A 826      67.270  51.970  68.650  1.00  0.00           N
ATOM   2705  HN  PHE A 826      67.470  52.030  69.620  1.00  0.00           H
ATOM   2706  CA  PHE A 826      68.450  52.200  67.850  1.00  0.00           C
ATOM   2707  HA  PHE A 826      68.230  52.980  67.120  1.00  0.00           H
ATOM   2708  CB  PHE A 826      69.670  52.550  68.600  1.00  0.00           C
ATOM   2709  HB1 PHE A 826      70.580  52.460  67.950  1.00  0.00           H
ATOM   2710  HB2 PHE A 826      69.760  51.770  69.380  1.00  0.00           H
ATOM   2711  CG  PHE A 826      69.590  53.900  69.340  1.00  0.00           C
ATOM   2712  CD1 PHE A 826      68.740  54.030  70.460  1.00  0.00           C
ATOM   2713  HD1 PHE A 826      68.160  53.180  70.790  1.00  0.00           H
ATOM   2714  CE1 PHE A 826      68.660  55.290  71.130  1.00  0.00           C
ATOM   2715  HE1 PHE A 826      68.140  55.430  72.070  1.00  0.00           H
ATOM   2716  CZ  PHE A 826      69.340  56.400  70.620  1.00  0.00           C
ATOM   2717  HZ  PHE A 826      69.510  57.320  71.160  1.00  0.00           H
ATOM   2718  CD2 PHE A 826      70.260  54.960  68.850  1.00  0.00           C
ATOM   2719  HD2 PHE A 826      70.850  54.820  67.960  1.00  0.00           H
ATOM   2720  CE2 PHE A 826      70.000  56.220  69.420  1.00  0.00           C
ATOM   2721  HE2 PHE A 826      70.520  57.080  69.040  1.00  0.00           H
ATOM   2722  C   PHE A 826      68.760  51.050  66.890  1.00  0.00           C
ATOM   2723  O   PHE A 826      68.790  51.270  65.670  1.00  0.00           O
ATOM   2724  N   TRP A 827      69.000  49.890  67.430  1.00  0.00           N
ATOM   2725  HN  TRP A 827      69.050  49.790  68.430  1.00  0.00           H
ATOM   2726  CA  TRP A 827      69.170  48.520  66.670  1.00  0.00           C
ATOM   2727  HA  TRP A 827      70.000  48.660  65.990  1.00  0.00           H
ATOM   2728  CB  TRP A 827      69.350  47.420  67.710  1.00  0.00           C
ATOM   2729  HB1 TRP A 827      68.570  47.420  68.500  1.00  0.00           H
ATOM   2730  HB2 TRP A 827      70.320  47.650  68.200  1.00  0.00           H
ATOM   2731  CG  TRP A 827      69.320  46.060  67.130  1.00  0.00           C
ATOM   2732  CD1 TRP A 827      68.550  45.050  67.580  1.00  0.00           C
ATOM   2733  HD1 TRP A 827      68.000  45.080  68.500  1.00  0.00           H
ATOM   2734  NE1 TRP A 827      68.740  44.040  66.800  1.00  0.00           N
ATOM   2735  HE1 TRP A 827      68.570  43.120  67.070  1.00  0.00           H
ATOM   2736  CE2 TRP A 827      69.550  44.280  65.770  1.00  0.00           C
ATOM   2737  CD2 TRP A 827      69.930  45.650  65.880  1.00  0.00           C
ATOM   2738  CE3 TRP A 827      70.770  46.190  64.950  1.00  0.00           C
ATOM   2739  HE3 TRP A 827      71.210  47.170  65.090  1.00  0.00           H
ATOM   2740  CZ3 TRP A 827      71.190  45.380  63.930  1.00  0.00           C
ATOM   2741  HZ3 TRP A 827      71.820  45.890  63.210  1.00  0.00           H
ATOM   2742  CZ2 TRP A 827      70.070  43.410  64.830  1.00  0.00           C
ATOM   2743  HZ2 TRP A 827      69.970  42.340  64.770  1.00  0.00           H
ATOM   2744  CH2 TRP A 827      70.810  44.050  63.790  1.00  0.00           C
ATOM   2745  HH2 TRP A 827      71.140  43.470  62.930  1.00  0.00           H
ATOM   2746  C   TRP A 827      67.970  48.250  65.700  1.00  0.00           C
ATOM   2747  O   TRP A 827      68.170  47.870  64.530  1.00  0.00           O
ATOM   2748  N   CYS A 828      66.680  48.380  66.040  1.00  0.00           N
ATOM   2749  HN  CYS A 828      66.470  48.640  66.990  1.00  0.00           H
ATOM   2750  CA  CYS A 828      65.470  48.260  65.200  1.00  0.00           C
ATOM   2751  HA  CYS A 828      65.420  47.230  64.880  1.00  0.00           H
ATOM   2752  CB  CYS A 828      64.120  48.590  65.910  1.00  0.00           C
ATOM   2753  HB1 CYS A 828      63.300  48.650  65.160  1.00  0.00           H
ATOM   2754  HB2 CYS A 828      64.020  49.640  66.230  1.00  0.00           H
ATOM   2755  SG  CYS A 828      63.670  47.590  67.380  1.00  0.00           S
ATOM   2756  HG1 CYS A 828      64.400  48.130  68.350  1.00  0.00           H
ATOM   2757  C   CYS A 828      65.560  49.110  63.960  1.00  0.00           C
ATOM   2758  O   CYS A 828      65.030  48.700  62.940  1.00  0.00           O
ATOM   2759  N   VAL A 829      66.100  50.310  64.070  1.00  0.00           N
ATOM   2760  HN  VAL A 829      66.440  50.700  64.930  1.00  0.00           H
ATOM   2761  CA  VAL A 829      66.320  51.200  62.920  1.00  0.00           C
ATOM   2762  HA  VAL A 829      65.390  51.160  62.380  1.00  0.00           H
ATOM   2763  CB  VAL A 829      66.380  52.620  63.420  1.00  0.00           C
ATOM   2764  HB  VAL A 829      67.220  52.650  64.150  1.00  0.00           H
ATOM   2765  CG1 VAL A 829      66.680  53.490  62.190  1.00  0.00           C
ATOM   2766 HG11 VAL A 829      67.730  53.410  61.810  1.00  0.00           H
ATOM   2767 HG12 VAL A 829      66.550  54.530  62.510  1.00  0.00           H
ATOM   2768 HG13 VAL A 829      66.040  53.200  61.330  1.00  0.00           H
ATOM   2769  CG2 VAL A 829      65.050  53.020  64.060  1.00  0.00           C
ATOM   2770 HG21 VAL A 829      64.220  53.000  63.320  1.00  0.00           H
ATOM   2771 HG22 VAL A 829      65.020  54.070  64.440  1.00  0.00           H
ATOM   2772 HG23 VAL A 829      64.700  52.300  64.830  1.00  0.00           H
ATOM   2773  C   VAL A 829      67.400  50.730  61.920  1.00  0.00           C
ATOM   2774  O   VAL A 829      67.380  50.820  60.720  1.00  0.00           O
ATOM   2775  N   ILE A 830      68.480  50.140  62.460  1.00  0.00           N
ATOM   2776  HN  ILE A 830      68.560  50.020  63.440  1.00  0.00           H
ATOM   2777  CA  ILE A 830      69.470  49.460  61.620  1.00  0.00           C
ATOM   2778  HA  ILE A 830      69.650  50.010  60.710  1.00  0.00           H
ATOM   2779  CB  ILE A 830      70.810  49.020  62.310  1.00  0.00           C
ATOM   2780  HB  ILE A 830      70.570  48.310  63.140  1.00  0.00           H
ATOM   2781  CG2 ILE A 830      71.930  48.410  61.420  1.00  0.00           C
ATOM   2782 HG21 ILE A 830      72.130  49.030  60.520  1.00  0.00           H
ATOM   2783 HG22 ILE A 830      71.550  47.420  61.080  1.00  0.00           H
ATOM   2784 HG23 ILE A 830      72.840  48.320  62.050  1.00  0.00           H
ATOM   2785  CG1 ILE A 830      71.440  50.150  63.240  1.00  0.00           C
ATOM   2786 HG11 ILE A 830      72.310  49.710  63.780  1.00  0.00           H
ATOM   2787 HG12 ILE A 830      70.670  50.400  64.000  1.00  0.00           H
ATOM   2788  CD  ILE A 830      71.730  51.410  62.390  1.00  0.00           C
ATOM   2789  HD1 ILE A 830      70.790  51.980  62.240  1.00  0.00           H
ATOM   2790  HD2 ILE A 830      72.170  51.220  61.380  1.00  0.00           H
ATOM   2791  HD3 ILE A 830      72.440  52.090  62.920  1.00  0.00           H
ATOM   2792  C   ILE A 830      68.910  48.200  61.090  1.00  0.00           C
ATOM   2793  O   ILE A 830      69.220  47.810  59.900  1.00  0.00           O
ATOM   2794  N   LEU A 831      68.210  47.390  61.940  1.00  0.00           N
ATOM   2795  HN  LEU A 831      68.030  47.600  62.900  1.00  0.00           H
ATOM   2796  CA  LEU A 831      67.610  46.150  61.520  1.00  0.00           C
ATOM   2797  HA  LEU A 831      68.480  45.600  61.170  1.00  0.00           H
ATOM   2798  CB  LEU A 831      67.060  45.320  62.790  1.00  0.00           C
ATOM   2799  HB1 LEU A 831      66.410  46.050  63.330  1.00  0.00           H
ATOM   2800  HB2 LEU A 831      67.860  45.050  63.510  1.00  0.00           H
ATOM   2801  CG  LEU A 831      66.320  43.950  62.510  1.00  0.00           C
ATOM   2802  HG  LEU A 831      65.430  44.180  61.890  1.00  0.00           H
ATOM   2803  CD1 LEU A 831      67.340  43.070  61.700  1.00  0.00           C
ATOM   2804 HD11 LEU A 831      66.940  42.040  61.620  1.00  0.00           H
ATOM   2805 HD12 LEU A 831      68.340  42.900  62.140  1.00  0.00           H
ATOM   2806 HD13 LEU A 831      67.500  43.510  60.680  1.00  0.00           H
ATOM   2807  CD2 LEU A 831      66.000  43.180  63.790  1.00  0.00           C
ATOM   2808 HD21 LEU A 831      65.640  42.160  63.530  1.00  0.00           H
ATOM   2809 HD22 LEU A 831      65.200  43.750  64.300  1.00  0.00           H
ATOM   2810 HD23 LEU A 831      66.870  43.060  64.480  1.00  0.00           H
ATOM   2811  C   LEU A 831      66.540  46.200  60.390  1.00  0.00           C
ATOM   2812  O   LEU A 831      66.520  45.420  59.420  1.00  0.00           O
ATOM   2813  N   PHE A 832      65.740  47.250  60.450  1.00  0.00           N
ATOM   2814  HN  PHE A 832      65.770  47.880  61.220  1.00  0.00           H
ATOM   2815  CA  PHE A 832      64.750  47.570  59.490  1.00  0.00           C
ATOM   2816  HA  PHE A 832      64.200  46.640  59.400  1.00  0.00           H
ATOM   2817  CB  PHE A 832      63.990  48.900  60.000  1.00  0.00           C
ATOM   2818  HB1 PHE A 832      64.870  49.550  60.230  1.00  0.00           H
ATOM   2819  HB2 PHE A 832      63.430  48.530  60.890  1.00  0.00           H
ATOM   2820  CG  PHE A 832      63.190  49.720  59.060  1.00  0.00           C
ATOM   2821  CD1 PHE A 832      62.000  49.160  58.530  1.00  0.00           C
ATOM   2822  HD1 PHE A 832      61.720  48.160  58.820  1.00  0.00           H
ATOM   2823  CE1 PHE A 832      61.060  49.960  57.830  1.00  0.00           C
ATOM   2824  HE1 PHE A 832      60.140  49.540  57.460  1.00  0.00           H
ATOM   2825  CZ  PHE A 832      61.440  51.250  57.550  1.00  0.00           C
ATOM   2826  HZ  PHE A 832      60.870  51.840  56.840  1.00  0.00           H
ATOM   2827  CD2 PHE A 832      63.530  51.040  58.720  1.00  0.00           C
ATOM   2828  HD2 PHE A 832      64.410  51.470  59.170  1.00  0.00           H
ATOM   2829  CE2 PHE A 832      62.640  51.840  57.990  1.00  0.00           C
ATOM   2830  HE2 PHE A 832      62.800  52.890  57.790  1.00  0.00           H
ATOM   2831  C   PHE A 832      65.320  47.890  58.140  1.00  0.00           C
ATOM   2832  O   PHE A 832      64.750  47.440  57.100  1.00  0.00           O
ATOM   2833  N   PHE A 833      66.420  48.720  58.080  1.00  0.00           N
ATOM   2834  HN  PHE A 833      66.820  49.160  58.880  1.00  0.00           H
ATOM   2835  CA  PHE A 833      67.190  48.970  56.850  1.00  0.00           C
ATOM   2836  HA  PHE A 833      66.350  49.250  56.230  1.00  0.00           H
ATOM   2837  CB  PHE A 833      68.000  50.280  56.850  1.00  0.00           C
ATOM   2838  HB1 PHE A 833      68.770  50.320  57.640  1.00  0.00           H
ATOM   2839  HB2 PHE A 833      67.380  51.180  57.030  1.00  0.00           H
ATOM   2840  CG  PHE A 833      68.890  50.480  55.580  1.00  0.00           C
ATOM   2841  CD1 PHE A 833      68.340  51.190  54.500  1.00  0.00           C
ATOM   2842  HD1 PHE A 833      67.350  51.640  54.580  1.00  0.00           H
ATOM   2843  CE1 PHE A 833      69.090  51.400  53.370  1.00  0.00           C
ATOM   2844  HE1 PHE A 833      68.650  52.020  52.620  1.00  0.00           H
ATOM   2845  CZ  PHE A 833      70.410  50.900  53.290  1.00  0.00           C
ATOM   2846  HZ  PHE A 833      71.010  51.220  52.450  1.00  0.00           H
ATOM   2847  CD2 PHE A 833      70.220  49.990  55.540  1.00  0.00           C
ATOM   2848  HD2 PHE A 833      70.720  49.480  56.360  1.00  0.00           H
ATOM   2849  CE2 PHE A 833      71.030  50.230  54.390  1.00  0.00           C
ATOM   2850  HE2 PHE A 833      72.070  49.980  54.370  1.00  0.00           H
ATOM   2851  C   PHE A 833      67.980  47.770  56.330  1.00  0.00           C
ATOM   2852  O   PHE A 833      67.940  47.540  55.130  1.00  0.00           O
ATOM   2853  N   THR A 834      68.650  47.020  57.270  1.00  0.00           N
ATOM   2854  HN  THR A 834      68.700  47.440  58.160  1.00  0.00           H
ATOM   2855  CA  THR A 834      69.620  46.000  56.930  1.00  0.00           C
ATOM   2856  HA  THR A 834      70.430  46.430  56.360  1.00  0.00           H
ATOM   2857  CB  THR A 834      70.320  45.340  58.130  1.00  0.00           C
ATOM   2858  HB  THR A 834      69.650  45.000  58.950  1.00  0.00           H
ATOM   2859  OG1 THR A 834      71.020  46.380  58.670  1.00  0.00           O
ATOM   2860  HG1 THR A 834      70.450  47.060  59.050  1.00  0.00           H
ATOM   2861  CG2 THR A 834      71.230  44.180  57.710  1.00  0.00           C
ATOM   2862 HG21 THR A 834      71.960  44.570  56.960  1.00  0.00           H
ATOM   2863 HG22 THR A 834      70.710  43.390  57.150  1.00  0.00           H
ATOM   2864 HG23 THR A 834      71.800  43.800  58.590  1.00  0.00           H
ATOM   2865  C   THR A 834      68.930  44.920  56.030  1.00  0.00           C
ATOM   2866  O   THR A 834      69.390  44.240  55.060  1.00  0.00           O
ATOM   2867  N   THR A 835      67.710  44.630  56.530  1.00  0.00           N
ATOM   2868  HN  THR A 835      67.350  45.060  57.360  1.00  0.00           H
ATOM   2869  CA  THR A 835      66.760  43.750  55.870  1.00  0.00           C
ATOM   2870  HA  THR A 835      67.150  42.750  55.830  1.00  0.00           H
ATOM   2871  CB  THR A 835      65.440  43.820  56.690  1.00  0.00           C
ATOM   2872  HB  THR A 835      65.100  44.880  56.780  1.00  0.00           H
ATOM   2873  OG1 THR A 835      65.540  43.400  58.020  1.00  0.00           O
ATOM   2874  HG1 THR A 835      65.990  44.030  58.590  1.00  0.00           H
ATOM   2875  CG2 THR A 835      64.400  42.890  56.040  1.00  0.00           C
ATOM   2876 HG21 THR A 835      63.470  42.910  56.660  1.00  0.00           H
ATOM   2877 HG22 THR A 835      64.690  41.820  55.970  1.00  0.00           H
ATOM   2878 HG23 THR A 835      64.090  43.280  55.060  1.00  0.00           H
ATOM   2879  C   THR A 835      66.470  44.070  54.420  1.00  0.00           C
ATOM   2880  O   THR A 835      66.620  43.230  53.520  1.00  0.00           O
ATOM   2881  N   PHE A 836      66.000  45.320  54.070  1.00  0.00           N
ATOM   2882  HN  PHE A 836      65.840  45.990  54.790  1.00  0.00           H
ATOM   2883  CA  PHE A 836      65.810  45.780  52.720  1.00  0.00           C
ATOM   2884  HA  PHE A 836      65.100  45.140  52.200  1.00  0.00           H
ATOM   2885  CB  PHE A 836      65.320  47.240  52.900  1.00  0.00           C
ATOM   2886  HB1 PHE A 836      65.820  47.740  53.760  1.00  0.00           H
ATOM   2887  HB2 PHE A 836      64.240  47.150  53.180  1.00  0.00           H
ATOM   2888  CG  PHE A 836      65.370  48.260  51.720  1.00  0.00           C
ATOM   2889  CD1 PHE A 836      64.930  47.920  50.450  1.00  0.00           C
ATOM   2890  HD1 PHE A 836      64.490  46.950  50.310  1.00  0.00           H
ATOM   2891  CE1 PHE A 836      64.930  48.810  49.380  1.00  0.00           C
ATOM   2892  HE1 PHE A 836      64.700  48.540  48.360  1.00  0.00           H
ATOM   2893  CZ  PHE A 836      65.380  50.190  49.620  1.00  0.00           C
ATOM   2894  HZ  PHE A 836      65.460  50.900  48.790  1.00  0.00           H
ATOM   2895  CD2 PHE A 836      65.840  49.560  51.970  1.00  0.00           C
ATOM   2896  HD2 PHE A 836      66.170  49.750  52.980  1.00  0.00           H
ATOM   2897  CE2 PHE A 836      65.770  50.560  50.930  1.00  0.00           C
ATOM   2898  HE2 PHE A 836      66.160  51.550  51.140  1.00  0.00           H
ATOM   2899  C   PHE A 836      67.070  45.780  51.920  1.00  0.00           C
ATOM   2900  O   PHE A 836      67.160  45.190  50.840  1.00  0.00           O
ATOM   2901  N   PHE A 837      68.160  46.290  52.490  1.00  0.00           N
ATOM   2902  HN  PHE A 837      68.040  46.700  53.390  1.00  0.00           H
ATOM   2903  CA  PHE A 837      69.460  46.190  51.900  1.00  0.00           C
ATOM   2904  HA  PHE A 837      69.460  46.720  50.960  1.00  0.00           H
ATOM   2905  CB  PHE A 837      70.470  46.970  52.820  1.00  0.00           C
ATOM   2906  HB1 PHE A 837      70.550  46.490  53.810  1.00  0.00           H
ATOM   2907  HB2 PHE A 837      70.050  47.990  52.880  1.00  0.00           H
ATOM   2908  CG  PHE A 837      71.870  47.130  52.170  1.00  0.00           C
ATOM   2909  CD1 PHE A 837      72.290  48.220  51.290  1.00  0.00           C
ATOM   2910  HD1 PHE A 837      71.580  49.020  51.180  1.00  0.00           H
ATOM   2911  CE1 PHE A 837      73.650  48.190  50.760  1.00  0.00           C
ATOM   2912  HE1 PHE A 837      73.940  48.950  50.050  1.00  0.00           H
ATOM   2913  CZ  PHE A 837      74.550  47.210  51.100  1.00  0.00           C
ATOM   2914  HZ  PHE A 837      75.490  47.210  50.570  1.00  0.00           H
ATOM   2915  CD2 PHE A 837      72.790  46.120  52.470  1.00  0.00           C
ATOM   2916  HD2 PHE A 837      72.630  45.340  53.200  1.00  0.00           H
ATOM   2917  CE2 PHE A 837      74.070  46.130  51.920  1.00  0.00           C
ATOM   2918  HE2 PHE A 837      74.840  45.450  52.250  1.00  0.00           H
ATOM   2919  C   PHE A 837      69.890  44.770  51.490  1.00  0.00           C
ATOM   2920  O   PHE A 837      70.240  44.580  50.350  1.00  0.00           O
ATOM   2921  N   LEU A 838      69.890  43.700  52.340  1.00  0.00           N
ATOM   2922  HN  LEU A 838      69.550  43.780  53.270  1.00  0.00           H
ATOM   2923  CA  LEU A 838      70.220  42.360  52.010  1.00  0.00           C
ATOM   2924  HA  LEU A 838      71.230  42.370  51.640  1.00  0.00           H
ATOM   2925  CB  LEU A 838      70.150  41.620  53.360  1.00  0.00           C
ATOM   2926  HB1 LEU A 838      69.150  41.730  53.800  1.00  0.00           H
ATOM   2927  HB2 LEU A 838      70.810  42.200  54.050  1.00  0.00           H
ATOM   2928  CG  LEU A 838      70.540  40.110  53.390  1.00  0.00           C
ATOM   2929  HG  LEU A 838      69.850  39.530  52.730  1.00  0.00           H
ATOM   2930  CD1 LEU A 838      71.980  39.900  52.930  1.00  0.00           C
ATOM   2931 HD11 LEU A 838      72.800  40.530  53.350  1.00  0.00           H
ATOM   2932 HD12 LEU A 838      71.970  40.170  51.850  1.00  0.00           H
ATOM   2933 HD13 LEU A 838      72.260  38.840  53.060  1.00  0.00           H
ATOM   2934  CD2 LEU A 838      70.380  39.610  54.860  1.00  0.00           C
ATOM   2935 HD21 LEU A 838      71.110  40.110  55.520  1.00  0.00           H
ATOM   2936 HD22 LEU A 838      70.670  38.550  54.950  1.00  0.00           H
ATOM   2937 HD23 LEU A 838      69.370  39.690  55.320  1.00  0.00           H
ATOM   2938  C   LEU A 838      69.310  41.650  51.030  1.00  0.00           C
ATOM   2939  O   LEU A 838      69.780  41.140  50.040  1.00  0.00           O
ATOM   2940  N   SER A 839      67.940  41.840  51.230  1.00  0.00           N
ATOM   2941  HN  SER A 839      67.570  42.280  52.030  1.00  0.00           H
ATOM   2942  CA  SER A 839      66.890  41.390  50.270  1.00  0.00           C
ATOM   2943  HA  SER A 839      67.080  40.340  50.210  1.00  0.00           H
ATOM   2944  CB  SER A 839      65.360  41.550  50.650  1.00  0.00           C
ATOM   2945  HB1 SER A 839      65.090  40.670  51.260  1.00  0.00           H
ATOM   2946  HB2 SER A 839      64.670  41.540  49.780  1.00  0.00           H
ATOM   2947  OG  SER A 839      65.110  42.770  51.330  1.00  0.00           O
ATOM   2948  HG1 SER A 839      65.640  42.860  52.120  1.00  0.00           H
ATOM   2949  C   SER A 839      67.080  42.000  48.880  1.00  0.00           C
ATOM   2950  O   SER A 839      67.120  41.320  47.850  1.00  0.00           O
ATOM   2951  N   SER A 840      67.390  43.360  48.780  1.00  0.00           N
ATOM   2952  HN  SER A 840      67.420  44.050  49.500  1.00  0.00           H
ATOM   2953  CA  SER A 840      67.770  43.980  47.530  1.00  0.00           C
ATOM   2954  HA  SER A 840      67.110  43.600  46.780  1.00  0.00           H
ATOM   2955  CB  SER A 840      67.890  45.520  47.520  1.00  0.00           C
ATOM   2956  HB1 SER A 840      68.010  45.820  46.450  1.00  0.00           H
ATOM   2957  HB2 SER A 840      68.760  45.870  48.110  1.00  0.00           H
ATOM   2958  OG  SER A 840      66.730  46.120  48.140  1.00  0.00           O
ATOM   2959  HG1 SER A 840      66.910  45.980  49.070  1.00  0.00           H
ATOM   2960  C   SER A 840      69.130  43.410  46.960  1.00  0.00           C
ATOM   2961  O   SER A 840      69.220  43.150  45.750  1.00  0.00           O
ATOM   2962  N   PHE A 841      70.190  43.200  47.770  1.00  0.00           N
ATOM   2963  HN  PHE A 841      70.150  43.440  48.740  1.00  0.00           H
ATOM   2964  CA  PHE A 841      71.480  42.480  47.360  1.00  0.00           C
ATOM   2965  HA  PHE A 841      71.870  42.950  46.470  1.00  0.00           H
ATOM   2966  CB  PHE A 841      72.530  42.460  48.530  1.00  0.00           C
ATOM   2967  HB1 PHE A 841      72.880  41.420  48.670  1.00  0.00           H
ATOM   2968  HB2 PHE A 841      72.130  42.790  49.510  1.00  0.00           H
ATOM   2969  CG  PHE A 841      73.760  43.370  48.240  1.00  0.00           C
ATOM   2970  CD1 PHE A 841      74.960  42.760  48.010  1.00  0.00           C
ATOM   2971  HD1 PHE A 841      75.120  41.760  48.370  1.00  0.00           H
ATOM   2972  CE1 PHE A 841      76.070  43.470  47.530  1.00  0.00           C
ATOM   2973  HE1 PHE A 841      76.960  42.980  47.170  1.00  0.00           H
ATOM   2974  CZ  PHE A 841      76.010  44.900  47.450  1.00  0.00           C
ATOM   2975  HZ  PHE A 841      76.780  45.490  46.980  1.00  0.00           H
ATOM   2976  CD2 PHE A 841      73.720  44.800  48.250  1.00  0.00           C
ATOM   2977  HD2 PHE A 841      72.740  45.190  48.430  1.00  0.00           H
ATOM   2978  CE2 PHE A 841      74.800  45.570  47.820  1.00  0.00           C
ATOM   2979  HE2 PHE A 841      74.720  46.640  47.840  1.00  0.00           H
ATOM   2980  C   PHE A 841      71.220  41.080  46.760  1.00  0.00           C
ATOM   2981  O   PHE A 841      71.670  40.730  45.670  1.00  0.00           O
ATOM   2982  N   LEU A 842      70.410  40.290  47.570  1.00  0.00           N
ATOM   2983  HN  LEU A 842      69.960  40.600  48.390  1.00  0.00           H
ATOM   2984  CA  LEU A 842      69.860  39.010  47.090  1.00  0.00           C
ATOM   2985  HA  LEU A 842      70.730  38.420  46.820  1.00  0.00           H
ATOM   2986  CB  LEU A 842      69.100  38.300  48.210  1.00  0.00           C
ATOM   2987  HB1 LEU A 842      68.720  37.360  47.770  1.00  0.00           H
ATOM   2988  HB2 LEU A 842      68.270  38.930  48.590  1.00  0.00           H
ATOM   2989  CG  LEU A 842      69.900  37.800  49.400  1.00  0.00           C
ATOM   2990  HG  LEU A 842      70.460  38.650  49.850  1.00  0.00           H
ATOM   2991  CD1 LEU A 842      68.910  37.310  50.440  1.00  0.00           C
ATOM   2992 HD11 LEU A 842      68.350  38.130  50.950  1.00  0.00           H
ATOM   2993 HD12 LEU A 842      69.440  36.640  51.150  1.00  0.00           H
ATOM   2994 HD13 LEU A 842      68.160  36.710  49.880  1.00  0.00           H
ATOM   2995  CD2 LEU A 842      71.020  36.780  49.050  1.00  0.00           C
ATOM   2996 HD21 LEU A 842      70.650  35.830  48.630  1.00  0.00           H
ATOM   2997 HD22 LEU A 842      71.530  36.590  50.010  1.00  0.00           H
ATOM   2998 HD23 LEU A 842      71.780  37.270  48.390  1.00  0.00           H
ATOM   2999  C   LEU A 842      68.960  38.980  45.860  1.00  0.00           C
ATOM   3000  O   LEU A 842      69.150  38.160  44.970  1.00  0.00           O
ATOM   3001  N   LYS A 843      67.970  39.880  45.720  1.00  0.00           N
ATOM   3002  HN  LYS A 843      67.790  40.520  46.460  1.00  0.00           H
ATOM   3003  CA  LYS A 843      67.140  39.860  44.460  1.00  0.00           C
ATOM   3004  HA  LYS A 843      66.670  38.890  44.360  1.00  0.00           H
ATOM   3005  CB  LYS A 843      66.010  40.900  44.730  1.00  0.00           C
ATOM   3006  HB1 LYS A 843      66.390  41.940  44.790  1.00  0.00           H
ATOM   3007  HB2 LYS A 843      65.530  40.600  45.680  1.00  0.00           H
ATOM   3008  CG  LYS A 843      65.050  40.910  43.540  1.00  0.00           C
ATOM   3009  HG1 LYS A 843      65.690  41.150  42.660  1.00  0.00           H
ATOM   3010  HG2 LYS A 843      64.390  41.800  43.660  1.00  0.00           H
ATOM   3011  CD  LYS A 843      64.460  39.560  43.160  1.00  0.00           C
ATOM   3012  HD1 LYS A 843      64.020  39.190  44.110  1.00  0.00           H
ATOM   3013  HD2 LYS A 843      65.270  38.870  42.820  1.00  0.00           H
ATOM   3014  CE  LYS A 843      63.220  39.510  42.220  1.00  0.00           C
ATOM   3015  HE1 LYS A 843      62.270  39.960  42.590  1.00  0.00           H
ATOM   3016  HE2 LYS A 843      63.000  38.430  42.130  1.00  0.00           H
ATOM   3017  NZ  LYS A 843      63.520  39.990  40.850  1.00  0.00           N
ATOM   3018  HZ1 LYS A 843      64.370  39.620  40.390  1.00  0.00           H
ATOM   3019  HZ2 LYS A 843      63.760  41.000  40.990  1.00  0.00           H
ATOM   3020  HZ3 LYS A 843      62.680  39.930  40.220  1.00  0.00           H
ATOM   3021  C   LYS A 843      67.910  40.210  43.210  1.00  0.00           C
ATOM   3022  O   LYS A 843      67.590  39.670  42.180  1.00  0.00           O
ATOM   3023  N   GLN A 844      68.940  41.000  43.310  1.00  0.00           N
ATOM   3024  HN  GLN A 844      69.190  41.410  44.190  1.00  0.00           H
ATOM   3025  CA  GLN A 844      69.690  41.340  42.150  1.00  0.00           C
ATOM   3026  HA  GLN A 844      69.050  41.260  41.290  1.00  0.00           H
ATOM   3027  CB  GLN A 844      70.180  42.740  42.210  1.00  0.00           C
ATOM   3028  HB1 GLN A 844      70.800  42.900  41.300  1.00  0.00           H
ATOM   3029  HB2 GLN A 844      70.710  42.970  43.160  1.00  0.00           H
ATOM   3030  CG  GLN A 844      69.110  43.850  42.030  1.00  0.00           C
ATOM   3031  HG1 GLN A 844      69.440  44.820  41.570  1.00  0.00           H
ATOM   3032  HG2 GLN A 844      68.770  44.170  43.040  1.00  0.00           H
ATOM   3033  CD  GLN A 844      67.820  43.480  41.370  1.00  0.00           C
ATOM   3034  OE1 GLN A 844      66.700  43.580  41.900  1.00  0.00           O
ATOM   3035  NE2 GLN A 844      67.840  43.050  40.090  1.00  0.00           N
ATOM   3036 HE21 GLN A 844      67.000  42.660  39.710  1.00  0.00           H
ATOM   3037 HE22 GLN A 844      68.750  42.970  39.700  1.00  0.00           H
ATOM   3038  C   GLN A 844      70.830  40.370  41.850  1.00  0.00           C
ATOM   3039  O   GLN A 844      71.650  40.710  41.010  1.00  0.00           O
ATOM   3040  N   PHE A 845      70.960  39.160  42.390  1.00  0.00           N
ATOM   3041  HN  PHE A 845      70.360  38.680  43.020  1.00  0.00           H
ATOM   3042  CA  PHE A 845      72.100  38.300  42.070  1.00  0.00           C
ATOM   3043  HA  PHE A 845      72.930  38.950  41.850  1.00  0.00           H
ATOM   3044  CB  PHE A 845      72.520  37.590  43.370  1.00  0.00           C
ATOM   3045  HB1 PHE A 845      71.650  36.930  43.630  1.00  0.00           H
ATOM   3046  HB2 PHE A 845      72.620  38.430  44.110  1.00  0.00           H
ATOM   3047  CG  PHE A 845      73.740  36.800  43.450  1.00  0.00           C
ATOM   3048  CD1 PHE A 845      73.690  35.420  43.500  1.00  0.00           C
ATOM   3049  HD1 PHE A 845      72.710  35.030  43.290  1.00  0.00           H
ATOM   3050  CE1 PHE A 845      74.820  34.620  43.840  1.00  0.00           C
ATOM   3051  HE1 PHE A 845      74.780  33.550  43.960  1.00  0.00           H
ATOM   3052  CZ  PHE A 845      76.090  35.210  44.100  1.00  0.00           C
ATOM   3053  HZ  PHE A 845      76.920  34.600  44.430  1.00  0.00           H
ATOM   3054  CD2 PHE A 845      74.980  37.400  43.820  1.00  0.00           C
ATOM   3055  HD2 PHE A 845      75.000  38.480  43.890  1.00  0.00           H
ATOM   3056  CE2 PHE A 845      76.060  36.600  44.140  1.00  0.00           C
ATOM   3057  HE2 PHE A 845      76.970  37.120  44.410  1.00  0.00           H
ATOM   3058  C   PHE A 845      71.830  37.280  40.890  1.00  0.00           C
ATOM   3059  O   PHE A 845      72.680  36.590  40.390  1.00  0.00           O
ATOM   3060  N   LYS A 846      70.610  37.360  40.400  1.00  0.00           N
ATOM   3061  HN  LYS A 846      69.910  37.850  40.920  1.00  0.00           H
ATOM   3062  CA  LYS A 846      69.970  36.540  39.350  1.00  0.00           C
ATOM   3063  HA  LYS A 846      70.010  35.530  39.740  1.00  0.00           H
ATOM   3064  CB  LYS A 846      68.530  37.080  39.140  1.00  0.00           C
ATOM   3065  HB1 LYS A 846      68.720  38.090  38.730  1.00  0.00           H
ATOM   3066  HB2 LYS A 846      67.990  37.190  40.120  1.00  0.00           H
ATOM   3067  CG  LYS A 846      67.690  36.370  38.060  1.00  0.00           C
ATOM   3068  HG1 LYS A 846      68.000  35.290  38.100  1.00  0.00           H
ATOM   3069  HG2 LYS A 846      68.030  36.840  37.110  1.00  0.00           H
ATOM   3070  CD  LYS A 846      66.110  36.560  38.030  1.00  0.00           C
ATOM   3071  HD1 LYS A 846      65.780  36.230  37.020  1.00  0.00           H
ATOM   3072  HD2 LYS A 846      65.920  37.650  37.880  1.00  0.00           H
ATOM   3073  CE  LYS A 846      65.410  36.040  39.320  1.00  0.00           C
ATOM   3074  HE1 LYS A 846      64.410  36.510  39.420  1.00  0.00           H
ATOM   3075  HE2 LYS A 846      65.890  36.100  40.320  1.00  0.00           H
ATOM   3076  NZ  LYS A 846      65.120  34.590  39.080  1.00  0.00           N
ATOM   3077  HZ1 LYS A 846      65.930  33.920  39.060  1.00  0.00           H
ATOM   3078  HZ2 LYS A 846      64.610  34.490  38.180  1.00  0.00           H
ATOM   3079  HZ3 LYS A 846      64.510  34.160  39.790  1.00  0.00           H
ATOM   3080  C   LYS A 846      70.650  36.400  37.980  1.00  0.00           C
ATOM   3081  O   LYS A 846      70.780  35.290  37.450  1.00  0.00           O
ATOM   3082  N   THR A 847      71.180  37.560  37.460  1.00  0.00           N
ATOM   3083  HN  THR A 847      70.940  38.440  37.890  1.00  0.00           H
ATOM   3084  CA  THR A 847      71.820  37.700  36.160  1.00  0.00           C
ATOM   3085  HA  THR A 847      71.710  36.820  35.550  1.00  0.00           H
ATOM   3086  CB  THR A 847      71.310  38.860  35.430  1.00  0.00           C
ATOM   3087  HB  THR A 847      71.740  38.860  34.410  1.00  0.00           H
ATOM   3088  OG1 THR A 847      71.510  40.140  36.050  1.00  0.00           O
ATOM   3089  HG1 THR A 847      71.480  40.710  35.280  1.00  0.00           H
ATOM   3090  CG2 THR A 847      69.790  38.730  35.120  1.00  0.00           C
ATOM   3091 HG21 THR A 847      69.730  38.470  34.040  1.00  0.00           H
ATOM   3092 HG22 THR A 847      69.150  39.630  35.260  1.00  0.00           H
ATOM   3093 HG23 THR A 847      69.310  37.890  35.680  1.00  0.00           H
ATOM   3094  C   THR A 847      73.310  37.970  36.330  1.00  0.00           C
ATOM   3095  O   THR A 847      73.990  38.280  35.350  1.00  0.00           O
ATOM   3096  N   LYS A 848      73.870  37.950  37.530  1.00  0.00           N
ATOM   3097  HN  LYS A 848      73.310  37.600  38.280  1.00  0.00           H
ATOM   3098  CA  LYS A 848      75.270  38.300  37.780  1.00  0.00           C
ATOM   3099  HA  LYS A 848      75.390  39.210  37.210  1.00  0.00           H
ATOM   3100  CB  LYS A 848      75.530  38.640  39.270  1.00  0.00           C
ATOM   3101  HB1 LYS A 848      76.590  38.940  39.360  1.00  0.00           H
ATOM   3102  HB2 LYS A 848      75.320  37.720  39.870  1.00  0.00           H
ATOM   3103  CG  LYS A 848      74.640  39.830  39.720  1.00  0.00           C
ATOM   3104  HG1 LYS A 848      74.850  40.040  40.790  1.00  0.00           H
ATOM   3105  HG2 LYS A 848      73.560  39.570  39.640  1.00  0.00           H
ATOM   3106  CD  LYS A 848      74.730  41.080  38.840  1.00  0.00           C
ATOM   3107  HD1 LYS A 848      74.330  40.860  37.830  1.00  0.00           H
ATOM   3108  HD2 LYS A 848      75.760  41.470  38.720  1.00  0.00           H
ATOM   3109  CE  LYS A 848      73.860  42.330  39.260  1.00  0.00           C
ATOM   3110  HE1 LYS A 848      74.120  42.770  40.240  1.00  0.00           H
ATOM   3111  HE2 LYS A 848      72.770  42.190  39.130  1.00  0.00           H
ATOM   3112  NZ  LYS A 848      74.140  43.390  38.320  1.00  0.00           N
ATOM   3113  HZ1 LYS A 848      73.320  44.020  38.430  1.00  0.00           H
ATOM   3114  HZ2 LYS A 848      74.040  42.960  37.370  1.00  0.00           H
ATOM   3115  HZ3 LYS A 848      75.120  43.710  38.360  1.00  0.00           H
ATOM   3116  C   LYS A 848      76.270  37.390  37.310  1.00  0.00           C
ATOM   3117  O   LYS A 848      76.420  36.190  37.690  1.00  0.00           O
ATOM   3118  N   ARG A 849      77.190  37.970  36.510  1.00  0.00           N
ATOM   3119  HN  ARG A 849      77.210  38.950  36.290  1.00  0.00           H
ATOM   3120  CA  ARG A 849      78.470  37.320  36.070  1.00  0.00           C
ATOM   3121  HA  ARG A 849      78.100  36.510  35.460  1.00  0.00           H
ATOM   3122  CB  ARG A 849      79.300  38.250  35.130  1.00  0.00           C
ATOM   3123  HB1 ARG A 849      80.350  37.900  35.210  1.00  0.00           H
ATOM   3124  HB2 ARG A 849      79.290  39.300  35.470  1.00  0.00           H
ATOM   3125  CG  ARG A 849      78.910  37.990  33.620  1.00  0.00           C
ATOM   3126  HG1 ARG A 849      79.170  36.970  33.250  1.00  0.00           H
ATOM   3127  HG2 ARG A 849      79.480  38.620  32.910  1.00  0.00           H
ATOM   3128  CD  ARG A 849      77.380  38.220  33.500  1.00  0.00           C
ATOM   3129  HD1 ARG A 849      77.120  39.170  34.000  1.00  0.00           H
ATOM   3130  HD2 ARG A 849      76.840  37.370  33.960  1.00  0.00           H
ATOM   3131  NE  ARG A 849      77.010  38.080  32.010  1.00  0.00           N
ATOM   3132  HE  ARG A 849      77.690  38.290  31.310  1.00  0.00           H
ATOM   3133  CZ  ARG A 849      75.800  37.940  31.520  1.00  0.00           C
ATOM   3134  NH1 ARG A 849      74.770  38.020  32.290  1.00  0.00           N
ATOM   3135 HH11 ARG A 849      74.890  38.370  33.220  1.00  0.00           H
ATOM   3136 HH12 ARG A 849      73.860  38.020  31.850  1.00  0.00           H
ATOM   3137  NH2 ARG A 849      75.590  37.790  30.260  1.00  0.00           N
ATOM   3138 HH21 ARG A 849      76.350  37.620  29.620  1.00  0.00           H
ATOM   3139 HH22 ARG A 849      74.650  37.790  29.900  1.00  0.00           H
ATOM   3140  C   ARG A 849      79.440  36.750  37.080  1.00  0.00           C
ATOM   3141  O   ARG A 849      79.500  37.220  38.230  1.00  0.00           O
ATOM   3142  N   TYR A 850      80.100  35.630  36.690  1.00  0.00           N
ATOM   3143  HN  TYR A 850      79.880  35.200  35.810  1.00  0.00           H
ATOM   3144  CA  TYR A 850      81.090  34.850  37.400  1.00  0.00           C
ATOM   3145  HA  TYR A 850      81.700  34.420  36.630  1.00  0.00           H
ATOM   3146  CB  TYR A 850      81.960  35.660  38.450  1.00  0.00           C
ATOM   3147  HB1 TYR A 850      81.260  36.000  39.260  1.00  0.00           H
ATOM   3148  HB2 TYR A 850      82.320  36.500  37.800  1.00  0.00           H
ATOM   3149  CG  TYR A 850      83.190  35.070  38.960  1.00  0.00           C
ATOM   3150  CD1 TYR A 850      84.390  35.230  38.270  1.00  0.00           C
ATOM   3151  HD1 TYR A 850      84.410  35.870  37.410  1.00  0.00           H
ATOM   3152  CE1 TYR A 850      85.560  34.800  38.910  1.00  0.00           C
ATOM   3153  HE1 TYR A 850      86.520  35.040  38.460  1.00  0.00           H
ATOM   3154  CZ  TYR A 850      85.570  34.150  40.080  1.00  0.00           C
ATOM   3155  OH  TYR A 850      86.780  33.700  40.680  1.00  0.00           O
ATOM   3156  HH  TYR A 850      87.480  33.800  40.040  1.00  0.00           H
ATOM   3157  CD2 TYR A 850      83.200  34.460  40.240  1.00  0.00           C
ATOM   3158  HD2 TYR A 850      82.260  34.380  40.760  1.00  0.00           H
ATOM   3159  CE2 TYR A 850      84.350  33.890  40.780  1.00  0.00           C
ATOM   3160  HE2 TYR A 850      84.280  33.270  41.660  1.00  0.00           H
ATOM   3161  C   TYR A 850      80.330  33.700  38.070  1.00  0.00           C
ATOM   3162  O   TYR A 850      80.700  32.540  37.950  1.00  0.00           O
ATOM   3163  N   PHE A 851      79.210  33.990  38.720  1.00  0.00           N
ATOM   3164  HN  PHE A 851      79.000  34.970  38.760  1.00  0.00           H
ATOM   3165  CA  PHE A 851      78.490  33.000  39.390  1.00  0.00           C
ATOM   3166  HA  PHE A 851      79.210  32.440  39.970  1.00  0.00           H
ATOM   3167  CB  PHE A 851      77.430  33.490  40.490  1.00  0.00           C
ATOM   3168  HB1 PHE A 851      76.840  32.650  40.930  1.00  0.00           H
ATOM   3169  HB2 PHE A 851      76.700  34.080  39.880  1.00  0.00           H
ATOM   3170  CG  PHE A 851      78.160  34.130  41.590  1.00  0.00           C
ATOM   3171  CD1 PHE A 851      79.000  33.310  42.410  1.00  0.00           C
ATOM   3172  HD1 PHE A 851      79.120  32.240  42.310  1.00  0.00           H
ATOM   3173  CE1 PHE A 851      79.730  33.930  43.420  1.00  0.00           C
ATOM   3174  HE1 PHE A 851      80.310  33.450  44.190  1.00  0.00           H
ATOM   3175  CZ  PHE A 851      79.740  35.360  43.470  1.00  0.00           C
ATOM   3176  HZ  PHE A 851      80.360  35.830  44.220  1.00  0.00           H
ATOM   3177  CD2 PHE A 851      78.170  35.520  41.720  1.00  0.00           C
ATOM   3178  HD2 PHE A 851      77.510  36.110  41.100  1.00  0.00           H
ATOM   3179  CE2 PHE A 851      78.990  36.130  42.600  1.00  0.00           C
ATOM   3180  HE2 PHE A 851      79.040  37.210  42.660  1.00  0.00           H
ATOM   3181  C   PHE A 851      77.720  32.190  38.290  1.00  0.00           C
ATOM   3182  O   PHE A 851      77.230  32.860  37.390  1.00  0.00           O
ATOM   3183  N   PRO A 852      77.620  30.800  38.390  1.00  0.00           N
ATOM   3184  CD  PRO A 852      78.330  29.980  39.410  1.00  0.00           C
ATOM   3185  HD1 PRO A 852      77.760  30.260  40.320  1.00  0.00           H
ATOM   3186  HD2 PRO A 852      79.390  30.300  39.530  1.00  0.00           H
ATOM   3187  CA  PRO A 852      76.650  29.950  37.660  1.00  0.00           C
ATOM   3188  HA  PRO A 852      76.850  29.920  36.590  1.00  0.00           H
ATOM   3189  CB  PRO A 852      76.880  28.510  38.120  1.00  0.00           C
ATOM   3190  HB1 PRO A 852      76.980  27.900  37.200  1.00  0.00           H
ATOM   3191  HB2 PRO A 852      76.000  28.150  38.720  1.00  0.00           H
ATOM   3192  CG  PRO A 852      78.180  28.560  38.940  1.00  0.00           C
ATOM   3193  HG1 PRO A 852      78.180  27.820  39.760  1.00  0.00           H
ATOM   3194  HG2 PRO A 852      79.040  28.350  38.260  1.00  0.00           H
ATOM   3195  C   PRO A 852      75.210  30.360  37.700  1.00  0.00           C
ATOM   3196  O   PRO A 852      74.750  30.690  38.760  1.00  0.00           O
ATOM   3197  N   THR A 853      74.410  30.260  36.590  1.00  0.00           N
ATOM   3198  HN  THR A 853      74.880  30.020  35.740  1.00  0.00           H
ATOM   3199  CA  THR A 853      73.050  30.780  36.470  1.00  0.00           C
ATOM   3200  HA  THR A 853      73.190  31.850  36.570  1.00  0.00           H
ATOM   3201  CB  THR A 853      72.600  30.590  35.070  1.00  0.00           C
ATOM   3202  HB  THR A 853      72.640  29.540  34.710  1.00  0.00           H
ATOM   3203  OG1 THR A 853      73.490  31.320  34.240  1.00  0.00           O
ATOM   3204  HG1 THR A 853      73.570  30.890  33.380  1.00  0.00           H
ATOM   3205  CG2 THR A 853      71.220  31.260  34.830  1.00  0.00           C
ATOM   3206 HG21 THR A 853      71.190  32.280  35.290  1.00  0.00           H
ATOM   3207 HG22 THR A 853      70.490  30.600  35.370  1.00  0.00           H
ATOM   3208 HG23 THR A 853      71.030  31.230  33.740  1.00  0.00           H
ATOM   3209  C   THR A 853      71.960  30.350  37.490  1.00  0.00           C
ATOM   3210  O   THR A 853      71.300  31.200  38.130  1.00  0.00           O
ATOM   3211  N   LYS A 854      71.760  29.010  37.610  1.00  0.00           N
ATOM   3212  HN  LYS A 854      72.330  28.450  37.000  1.00  0.00           H
ATOM   3213  CA  LYS A 854      70.590  28.530  38.380  1.00  0.00           C
ATOM   3214  HA  LYS A 854      69.750  29.160  38.150  1.00  0.00           H
ATOM   3215  CB  LYS A 854      70.230  27.070  38.050  1.00  0.00           C
ATOM   3216  HB1 LYS A 854      69.440  26.780  38.770  1.00  0.00           H
ATOM   3217  HB2 LYS A 854      71.090  26.350  38.110  1.00  0.00           H
ATOM   3218  CG  LYS A 854      69.600  26.790  36.680  1.00  0.00           C
ATOM   3219  HG1 LYS A 854      69.340  25.730  36.480  1.00  0.00           H
ATOM   3220  HG2 LYS A 854      70.370  27.060  35.920  1.00  0.00           H
ATOM   3221  CD  LYS A 854      68.400  27.580  36.230  1.00  0.00           C
ATOM   3222  HD1 LYS A 854      68.000  27.190  35.270  1.00  0.00           H
ATOM   3223  HD2 LYS A 854      68.670  28.630  35.970  1.00  0.00           H
ATOM   3224  CE  LYS A 854      67.330  27.570  37.330  1.00  0.00           C
ATOM   3225  HE1 LYS A 854      67.720  27.950  38.300  1.00  0.00           H
ATOM   3226  HE2 LYS A 854      67.050  26.500  37.380  1.00  0.00           H
ATOM   3227  NZ  LYS A 854      66.180  28.310  36.900  1.00  0.00           N
ATOM   3228  HZ1 LYS A 854      66.310  29.290  36.560  1.00  0.00           H
ATOM   3229  HZ2 LYS A 854      65.590  28.380  37.750  1.00  0.00           H
ATOM   3230  HZ3 LYS A 854      65.650  27.730  36.230  1.00  0.00           H
ATOM   3231  C   LYS A 854      70.730  28.750  39.860  1.00  0.00           C
ATOM   3232  O   LYS A 854      69.740  28.970  40.610  1.00  0.00           O
ATOM   3233  N   VAL A 855      71.940  28.570  40.410  1.00  0.00           N
ATOM   3234  HN  VAL A 855      72.700  28.380  39.800  1.00  0.00           H
ATOM   3235  CA  VAL A 855      72.210  28.720  41.860  1.00  0.00           C
ATOM   3236  HA  VAL A 855      71.400  28.130  42.270  1.00  0.00           H
ATOM   3237  CB  VAL A 855      73.510  28.090  42.260  1.00  0.00           C
ATOM   3238  HB  VAL A 855      73.590  27.110  41.740  1.00  0.00           H
ATOM   3239  CG1 VAL A 855      74.680  28.920  41.830  1.00  0.00           C
ATOM   3240 HG11 VAL A 855      75.710  28.500  41.860  1.00  0.00           H
ATOM   3241 HG12 VAL A 855      74.690  29.890  42.370  1.00  0.00           H
ATOM   3242 HG13 VAL A 855      74.400  29.150  40.780  1.00  0.00           H
ATOM   3243  CG2 VAL A 855      73.630  27.800  43.780  1.00  0.00           C
ATOM   3244 HG21 VAL A 855      72.650  27.540  44.230  1.00  0.00           H
ATOM   3245 HG22 VAL A 855      73.950  28.760  44.230  1.00  0.00           H
ATOM   3246 HG23 VAL A 855      74.520  27.140  43.970  1.00  0.00           H
ATOM   3247  C   VAL A 855      72.040  30.190  42.210  1.00  0.00           C
ATOM   3248  O   VAL A 855      71.350  30.530  43.170  1.00  0.00           O
ATOM   3249  N   ARG A 856      72.600  31.130  41.350  1.00  0.00           N
ATOM   3250  HN  ARG A 856      73.010  30.860  40.480  1.00  0.00           H
ATOM   3251  CA  ARG A 856      72.440  32.540  41.620  1.00  0.00           C
ATOM   3252  HA  ARG A 856      72.730  32.760  42.640  1.00  0.00           H
ATOM   3253  CB  ARG A 856      73.460  33.190  40.750  1.00  0.00           C
ATOM   3254  HB1 ARG A 856      74.480  32.720  40.840  1.00  0.00           H
ATOM   3255  HB2 ARG A 856      73.740  34.200  41.140  1.00  0.00           H
ATOM   3256  CG  ARG A 856      73.130  33.430  39.270  1.00  0.00           C
ATOM   3257  HG1 ARG A 856      72.100  33.840  39.320  1.00  0.00           H
ATOM   3258  HG2 ARG A 856      73.090  32.410  38.840  1.00  0.00           H
ATOM   3259  CD  ARG A 856      74.070  34.360  38.430  1.00  0.00           C
ATOM   3260  HD1 ARG A 856      75.130  34.030  38.350  1.00  0.00           H
ATOM   3261  HD2 ARG A 856      74.100  35.370  38.900  1.00  0.00           H
ATOM   3262  NE  ARG A 856      73.440  34.440  37.090  1.00  0.00           N
ATOM   3263  HE  ARG A 856      72.480  34.700  36.960  1.00  0.00           H
ATOM   3264  CZ  ARG A 856      74.090  34.300  35.970  1.00  0.00           C
ATOM   3265  NH1 ARG A 856      75.300  33.850  35.920  1.00  0.00           N
ATOM   3266 HH11 ARG A 856      75.930  33.910  36.690  1.00  0.00           H
ATOM   3267 HH12 ARG A 856      75.620  33.670  35.000  1.00  0.00           H
ATOM   3268  NH2 ARG A 856      73.490  34.510  34.800  1.00  0.00           N
ATOM   3269 HH21 ARG A 856      74.030  34.270  34.010  1.00  0.00           H
ATOM   3270 HH22 ARG A 856      72.490  34.380  34.820  1.00  0.00           H
ATOM   3271  C   ARG A 856      71.020  33.030  41.450  1.00  0.00           C
ATOM   3272  O   ARG A 856      70.500  33.810  42.190  1.00  0.00           O
ATOM   3273  N   SER A 857      70.330  32.610  40.360  1.00  0.00           N
ATOM   3274  HN  SER A 857      70.850  32.050  39.730  1.00  0.00           H
ATOM   3275  CA  SER A 857      68.910  32.880  40.120  1.00  0.00           C
ATOM   3276  HA  SER A 857      68.640  33.920  40.100  1.00  0.00           H
ATOM   3277  CB  SER A 857      68.410  32.120  38.840  1.00  0.00           C
ATOM   3278  HB1 SER A 857      68.540  31.040  39.010  1.00  0.00           H
ATOM   3279  HB2 SER A 857      69.060  32.400  37.980  1.00  0.00           H
ATOM   3280  OG  SER A 857      67.070  32.380  38.540  1.00  0.00           O
ATOM   3281  HG1 SER A 857      66.780  31.730  37.880  1.00  0.00           H
ATOM   3282  C   SER A 857      68.090  32.390  41.270  1.00  0.00           C
ATOM   3283  O   SER A 857      67.330  33.220  41.770  1.00  0.00           O
ATOM   3284  N   THR A 858      68.240  31.130  41.780  1.00  0.00           N
ATOM   3285  HN  THR A 858      69.050  30.590  41.550  1.00  0.00           H
ATOM   3286  CA  THR A 858      67.370  30.620  42.820  1.00  0.00           C
ATOM   3287  HA  THR A 858      66.350  30.840  42.550  1.00  0.00           H
ATOM   3288  CB  THR A 858      67.490  29.050  42.980  1.00  0.00           C
ATOM   3289  HB  THR A 858      68.490  28.870  43.430  1.00  0.00           H
ATOM   3290  OG1 THR A 858      67.310  28.440  41.770  1.00  0.00           O
ATOM   3291  HG1 THR A 858      67.950  28.820  41.150  1.00  0.00           H
ATOM   3292  CG2 THR A 858      66.440  28.530  43.980  1.00  0.00           C
ATOM   3293 HG21 THR A 858      65.410  28.880  43.720  1.00  0.00           H
ATOM   3294 HG22 THR A 858      66.600  29.030  44.970  1.00  0.00           H
ATOM   3295 HG23 THR A 858      66.530  27.480  44.280  1.00  0.00           H
ATOM   3296  C   THR A 858      67.440  31.350  44.200  1.00  0.00           C
ATOM   3297  O   THR A 858      66.400  31.520  44.900  1.00  0.00           O
ATOM   3298  N   ILE A 859      68.580  31.900  44.640  1.00  0.00           N
ATOM   3299  HN  ILE A 859      69.450  31.920  44.150  1.00  0.00           H
ATOM   3300  CA  ILE A 859      68.660  32.630  45.890  1.00  0.00           C
ATOM   3301  HA  ILE A 859      67.970  32.080  46.530  1.00  0.00           H
ATOM   3302  CB  ILE A 859      70.110  32.670  46.540  1.00  0.00           C
ATOM   3303  HB  ILE A 859      69.990  33.280  47.460  1.00  0.00           H
ATOM   3304  CG2 ILE A 859      70.460  31.220  46.900  1.00  0.00           C
ATOM   3305 HG21 ILE A 859      70.500  30.600  45.980  1.00  0.00           H
ATOM   3306 HG22 ILE A 859      69.680  30.720  47.510  1.00  0.00           H
ATOM   3307 HG23 ILE A 859      71.430  31.030  47.390  1.00  0.00           H
ATOM   3308  CG1 ILE A 859      71.170  33.410  45.670  1.00  0.00           C
ATOM   3309 HG11 ILE A 859      70.880  33.500  44.610  1.00  0.00           H
ATOM   3310 HG12 ILE A 859      72.070  32.770  45.690  1.00  0.00           H
ATOM   3311  CD  ILE A 859      71.470  34.820  46.210  1.00  0.00           C
ATOM   3312  HD1 ILE A 859      71.980  34.650  47.180  1.00  0.00           H
ATOM   3313  HD2 ILE A 859      70.570  35.490  46.220  1.00  0.00           H
ATOM   3314  HD3 ILE A 859      72.150  35.300  45.470  1.00  0.00           H
ATOM   3315  C   ILE A 859      67.970  34.010  45.650  1.00  0.00           C
ATOM   3316  O   ILE A 859      67.350  34.560  46.540  1.00  0.00           O
ATOM   3317  N   SER A 860      67.960  34.530  44.400  1.00  0.00           N
ATOM   3318  HN  SER A 860      68.540  34.180  43.670  1.00  0.00           H
ATOM   3319  CA  SER A 860      67.110  35.640  44.020  1.00  0.00           C
ATOM   3320  HA  SER A 860      67.240  36.380  44.790  1.00  0.00           H
ATOM   3321  CB  SER A 860      67.560  36.280  42.690  1.00  0.00           C
ATOM   3322  HB1 SER A 860      67.020  37.210  42.420  1.00  0.00           H
ATOM   3323  HB2 SER A 860      67.420  35.580  41.840  1.00  0.00           H
ATOM   3324  OG  SER A 860      68.910  36.680  42.790  1.00  0.00           O
ATOM   3325  HG1 SER A 860      68.960  37.370  43.460  1.00  0.00           H
ATOM   3326  C   SER A 860      65.630  35.400  43.960  1.00  0.00           C
ATOM   3327  O   SER A 860      64.900  36.250  44.440  1.00  0.00           O
ATOM   3328  N   ASP A 861      65.090  34.260  43.480  1.00  0.00           N
ATOM   3329  HN  ASP A 861      65.830  33.670  43.170  1.00  0.00           H
ATOM   3330  CA  ASP A 861      63.750  33.810  43.620  1.00  0.00           C
ATOM   3331  HA  ASP A 861      63.050  34.530  43.190  1.00  0.00           H
ATOM   3332  CB  ASP A 861      63.670  32.430  42.850  1.00  0.00           C
ATOM   3333  HB1 ASP A 861      62.760  31.820  43.000  1.00  0.00           H
ATOM   3334  HB2 ASP A 861      64.520  31.820  43.250  1.00  0.00           H
ATOM   3335  CG  ASP A 861      63.750  32.600  41.380  1.00  0.00           C
ATOM   3336  OD1 ASP A 861      63.270  33.670  40.830  1.00  0.00           O
ATOM   3337  OD2 ASP A 861      64.320  31.690  40.680  1.00  0.00           O
ATOM   3338  C   ASP A 861      63.220  33.610  45.040  1.00  0.00           C
ATOM   3339  O   ASP A 861      62.080  34.010  45.290  1.00  0.00           O
ATOM   3340  N   PHE A 862      63.930  33.120  46.040  1.00  0.00           N
ATOM   3341  HN  PHE A 862      64.880  32.870  45.870  1.00  0.00           H
ATOM   3342  CA  PHE A 862      63.400  32.950  47.350  1.00  0.00           C
ATOM   3343  HA  PHE A 862      62.330  33.120  47.330  1.00  0.00           H
ATOM   3344  CB  PHE A 862      63.660  31.500  47.970  1.00  0.00           C
ATOM   3345  HB1 PHE A 862      63.530  31.410  49.080  1.00  0.00           H
ATOM   3346  HB2 PHE A 862      64.720  31.260  47.770  1.00  0.00           H
ATOM   3347  CG  PHE A 862      62.730  30.490  47.340  1.00  0.00           C
ATOM   3348  CD1 PHE A 862      61.610  29.980  48.030  1.00  0.00           C
ATOM   3349  HD1 PHE A 862      61.450  30.370  49.020  1.00  0.00           H
ATOM   3350  CE1 PHE A 862      60.820  28.910  47.520  1.00  0.00           C
ATOM   3351  HE1 PHE A 862      59.990  28.410  48.020  1.00  0.00           H
ATOM   3352  CZ  PHE A 862      61.210  28.380  46.280  1.00  0.00           C
ATOM   3353  HZ  PHE A 862      60.600  27.590  45.900  1.00  0.00           H
ATOM   3354  CD2 PHE A 862      63.040  29.940  46.100  1.00  0.00           C
ATOM   3355  HD2 PHE A 862      63.960  30.300  45.680  1.00  0.00           H
ATOM   3356  CE2 PHE A 862      62.330  28.910  45.560  1.00  0.00           C
ATOM   3357  HE2 PHE A 862      62.690  28.320  44.740  1.00  0.00           H
ATOM   3358  C   PHE A 862      64.020  34.030  48.320  1.00  0.00           C
ATOM   3359  O   PHE A 862      64.110  33.770  49.540  1.00  0.00           O
ATOM   3360  N   ALA A 863      64.530  35.180  47.810  1.00  0.00           N
ATOM   3361  HN  ALA A 863      64.410  35.430  46.860  1.00  0.00           H
ATOM   3362  CA  ALA A 863      65.290  36.160  48.510  1.00  0.00           C
ATOM   3363  HA  ALA A 863      66.150  35.570  48.790  1.00  0.00           H
ATOM   3364  CB  ALA A 863      65.690  37.300  47.620  1.00  0.00           C
ATOM   3365  HB1 ALA A 863      64.820  37.780  47.120  1.00  0.00           H
ATOM   3366  HB2 ALA A 863      66.300  36.840  46.820  1.00  0.00           H
ATOM   3367  HB3 ALA A 863      66.230  38.140  48.120  1.00  0.00           H
ATOM   3368  C   ALA A 863      64.590  36.740  49.820  1.00  0.00           C
ATOM   3369  O   ALA A 863      65.220  36.990  50.860  1.00  0.00           O
ATOM   3370  N   VAL A 864      63.270  37.020  49.830  1.00  0.00           N
ATOM   3371  HN  VAL A 864      62.770  36.720  49.010  1.00  0.00           H
ATOM   3372  CA  VAL A 864      62.610  37.500  51.000  1.00  0.00           C
ATOM   3373  HA  VAL A 864      63.080  38.400  51.360  1.00  0.00           H
ATOM   3374  CB  VAL A 864      61.250  38.260  50.700  1.00  0.00           C
ATOM   3375  HB  VAL A 864      60.710  37.610  49.980  1.00  0.00           H
ATOM   3376  CG1 VAL A 864      60.500  38.610  52.000  1.00  0.00           C
ATOM   3377 HG11 VAL A 864      59.950  37.740  52.440  1.00  0.00           H
ATOM   3378 HG12 VAL A 864      59.630  39.290  51.890  1.00  0.00           H
ATOM   3379 HG13 VAL A 864      61.220  39.120  52.680  1.00  0.00           H
ATOM   3380  CG2 VAL A 864      61.590  39.670  50.000  1.00  0.00           C
ATOM   3381 HG21 VAL A 864      62.320  40.290  50.560  1.00  0.00           H
ATOM   3382 HG22 VAL A 864      60.670  40.280  49.890  1.00  0.00           H
ATOM   3383 HG23 VAL A 864      62.010  39.500  48.990  1.00  0.00           H
ATOM   3384  C   VAL A 864      62.620  36.480  52.130  1.00  0.00           C
ATOM   3385  O   VAL A 864      62.880  36.690  53.300  1.00  0.00           O
ATOM   3386  N   PHE A 865      62.370  35.210  51.750  1.00  0.00           N
ATOM   3387  HN  PHE A 865      62.330  34.980  50.770  1.00  0.00           H
ATOM   3388  CA  PHE A 865      62.400  34.060  52.750  1.00  0.00           C
ATOM   3389  HA  PHE A 865      61.760  34.370  53.550  1.00  0.00           H
ATOM   3390  CB  PHE A 865      61.810  32.710  52.110  1.00  0.00           C
ATOM   3391  HB1 PHE A 865      62.230  32.630  51.080  1.00  0.00           H
ATOM   3392  HB2 PHE A 865      60.760  32.930  51.840  1.00  0.00           H
ATOM   3393  CG  PHE A 865      61.760  31.410  53.010  1.00  0.00           C
ATOM   3394  CD1 PHE A 865      60.730  31.210  53.980  1.00  0.00           C
ATOM   3395  HD1 PHE A 865      59.950  31.960  54.050  1.00  0.00           H
ATOM   3396  CE1 PHE A 865      60.790  30.030  54.770  1.00  0.00           C
ATOM   3397  HE1 PHE A 865      60.170  29.800  55.620  1.00  0.00           H
ATOM   3398  CZ  PHE A 865      61.790  29.070  54.530  1.00  0.00           C
ATOM   3399  HZ  PHE A 865      61.810  28.170  55.120  1.00  0.00           H
ATOM   3400  CD2 PHE A 865      62.690  30.440  52.720  1.00  0.00           C
ATOM   3401  HD2 PHE A 865      63.370  30.680  51.920  1.00  0.00           H
ATOM   3402  CE2 PHE A 865      62.780  29.270  53.580  1.00  0.00           C
ATOM   3403  HE2 PHE A 865      63.380  28.470  53.170  1.00  0.00           H
ATOM   3404  C   PHE A 865      63.740  33.880  53.380  1.00  0.00           C
ATOM   3405  O   PHE A 865      63.850  33.710  54.590  1.00  0.00           O
ATOM   3406  N   LEU A 866      64.860  33.850  52.570  1.00  0.00           N
ATOM   3407  HN  LEU A 866      64.620  34.000  51.610  1.00  0.00           H
ATOM   3408  CA  LEU A 866      66.250  33.660  52.920  1.00  0.00           C
ATOM   3409  HA  LEU A 866      66.280  32.870  53.650  1.00  0.00           H
ATOM   3410  CB  LEU A 866      67.130  33.530  51.650  1.00  0.00           C
ATOM   3411  HB1 LEU A 866      68.190  33.620  51.950  1.00  0.00           H
ATOM   3412  HB2 LEU A 866      66.760  34.350  50.990  1.00  0.00           H
ATOM   3413  CG  LEU A 866      66.840  32.230  50.810  1.00  0.00           C
ATOM   3414  HG  LEU A 866      65.770  31.950  50.840  1.00  0.00           H
ATOM   3415  CD1 LEU A 866      67.420  32.340  49.380  1.00  0.00           C
ATOM   3416 HD11 LEU A 866      68.510  32.520  49.310  1.00  0.00           H
ATOM   3417 HD12 LEU A 866      66.970  33.260  48.940  1.00  0.00           H
ATOM   3418 HD13 LEU A 866      67.150  31.450  48.760  1.00  0.00           H
ATOM   3419  CD2 LEU A 866      67.560  31.070  51.610  1.00  0.00           C
ATOM   3420 HD21 LEU A 866      67.120  31.150  52.620  1.00  0.00           H
ATOM   3421 HD22 LEU A 866      68.650  31.290  51.640  1.00  0.00           H
ATOM   3422 HD23 LEU A 866      67.480  30.080  51.120  1.00  0.00           H
ATOM   3423  C   LEU A 866      66.610  34.850  53.740  1.00  0.00           C
ATOM   3424  O   LEU A 866      67.260  34.740  54.790  1.00  0.00           O
ATOM   3425  N   THR A 867      66.120  36.000  53.360  1.00  0.00           N
ATOM   3426  HN  THR A 867      65.530  36.040  52.570  1.00  0.00           H
ATOM   3427  CA  THR A 867      66.320  37.190  54.220  1.00  0.00           C
ATOM   3428  HA  THR A 867      67.390  37.340  54.240  1.00  0.00           H
ATOM   3429  CB  THR A 867      65.770  38.500  53.550  1.00  0.00           C
ATOM   3430  HB  THR A 867      64.710  38.380  53.300  1.00  0.00           H
ATOM   3431  OG1 THR A 867      66.430  38.810  52.320  1.00  0.00           O
ATOM   3432  HG1 THR A 867      66.130  38.160  51.680  1.00  0.00           H
ATOM   3433  CG2 THR A 867      66.020  39.730  54.340  1.00  0.00           C
ATOM   3434 HG21 THR A 867      65.700  39.590  55.410  1.00  0.00           H
ATOM   3435 HG22 THR A 867      65.510  40.610  53.910  1.00  0.00           H
ATOM   3436 HG23 THR A 867      67.100  39.970  54.400  1.00  0.00           H
ATOM   3437  C   THR A 867      65.810  37.100  55.620  1.00  0.00           C
ATOM   3438  O   THR A 867      66.510  37.450  56.560  1.00  0.00           O
ATOM   3439  N   ILE A 868      64.560  36.600  55.780  1.00  0.00           N
ATOM   3440  HN  ILE A 868      64.060  36.430  54.940  1.00  0.00           H
ATOM   3441  CA  ILE A 868      63.960  36.360  57.100  1.00  0.00           C
ATOM   3442  HA  ILE A 868      64.060  37.330  57.590  1.00  0.00           H
ATOM   3443  CB  ILE A 868      62.490  36.050  57.050  1.00  0.00           C
ATOM   3444  HB  ILE A 868      62.340  35.200  56.360  1.00  0.00           H
ATOM   3445  CG2 ILE A 868      62.050  35.830  58.460  1.00  0.00           C
ATOM   3446 HG21 ILE A 868      60.960  35.640  58.490  1.00  0.00           H
ATOM   3447 HG22 ILE A 868      62.270  36.690  59.120  1.00  0.00           H
ATOM   3448 HG23 ILE A 868      62.570  34.990  58.990  1.00  0.00           H
ATOM   3449  CG1 ILE A 868      61.840  37.230  56.380  1.00  0.00           C
ATOM   3450 HG11 ILE A 868      62.320  37.460  55.410  1.00  0.00           H
ATOM   3451 HG12 ILE A 868      61.980  38.110  57.030  1.00  0.00           H
ATOM   3452  CD  ILE A 868      60.410  36.940  56.090  1.00  0.00           C
ATOM   3453  HD1 ILE A 868      60.010  37.940  55.870  1.00  0.00           H
ATOM   3454  HD2 ILE A 868      59.820  36.600  56.970  1.00  0.00           H
ATOM   3455  HD3 ILE A 868      60.270  36.300  55.200  1.00  0.00           H
ATOM   3456  C   ILE A 868      64.780  35.280  57.870  1.00  0.00           C
ATOM   3457  O   ILE A 868      65.120  35.490  59.010  1.00  0.00           O
ATOM   3458  N   VAL A 869      65.140  34.130  57.270  1.00  0.00           N
ATOM   3459  HN  VAL A 869      64.890  33.950  56.310  1.00  0.00           H
ATOM   3460  CA  VAL A 869      65.880  33.020  57.940  1.00  0.00           C
ATOM   3461  HA  VAL A 869      65.330  32.610  58.780  1.00  0.00           H
ATOM   3462  CB  VAL A 869      66.130  31.970  56.850  1.00  0.00           C
ATOM   3463  HB  VAL A 869      66.550  32.550  56.000  1.00  0.00           H
ATOM   3464  CG1 VAL A 869      67.150  30.900  57.190  1.00  0.00           C
ATOM   3465 HG11 VAL A 869      66.790  30.490  58.170  1.00  0.00           H
ATOM   3466 HG12 VAL A 869      68.180  31.300  57.310  1.00  0.00           H
ATOM   3467 HG13 VAL A 869      67.090  30.020  56.500  1.00  0.00           H
ATOM   3468  CG2 VAL A 869      64.770  31.250  56.450  1.00  0.00           C
ATOM   3469 HG21 VAL A 869      65.000  30.760  55.480  1.00  0.00           H
ATOM   3470 HG22 VAL A 869      63.970  32.020  56.350  1.00  0.00           H
ATOM   3471 HG23 VAL A 869      64.410  30.510  57.190  1.00  0.00           H
ATOM   3472  C   VAL A 869      67.230  33.520  58.540  1.00  0.00           C
ATOM   3473  O   VAL A 869      67.560  33.290  59.710  1.00  0.00           O
ATOM   3474  N   ILE A 870      67.980  34.260  57.700  1.00  0.00           N
ATOM   3475  HN  ILE A 870      67.570  34.500  56.820  1.00  0.00           H
ATOM   3476  CA  ILE A 870      69.190  34.980  58.060  1.00  0.00           C
ATOM   3477  HA  ILE A 870      69.820  34.260  58.550  1.00  0.00           H
ATOM   3478  CB  ILE A 870      69.930  35.530  56.800  1.00  0.00           C
ATOM   3479  HB  ILE A 870      69.240  36.110  56.130  1.00  0.00           H
ATOM   3480  CG2 ILE A 870      71.190  36.290  57.200  1.00  0.00           C
ATOM   3481 HG21 ILE A 870      70.970  37.220  57.760  1.00  0.00           H
ATOM   3482 HG22 ILE A 870      71.740  36.610  56.290  1.00  0.00           H
ATOM   3483 HG23 ILE A 870      71.840  35.640  57.830  1.00  0.00           H
ATOM   3484  CG1 ILE A 870      70.390  34.290  55.890  1.00  0.00           C
ATOM   3485 HG11 ILE A 870      70.940  34.830  55.090  1.00  0.00           H
ATOM   3486 HG12 ILE A 870      69.440  33.780  55.640  1.00  0.00           H
ATOM   3487  CD  ILE A 870      71.180  33.260  56.660  1.00  0.00           C
ATOM   3488  HD1 ILE A 870      71.500  32.590  55.830  1.00  0.00           H
ATOM   3489  HD2 ILE A 870      70.440  32.660  57.200  1.00  0.00           H
ATOM   3490  HD3 ILE A 870      72.030  33.660  57.270  1.00  0.00           H
ATOM   3491  C   ILE A 870      68.930  36.150  59.100  1.00  0.00           C
ATOM   3492  O   ILE A 870      69.650  36.120  60.080  1.00  0.00           O
ATOM   3493  N   MET A 871      67.910  37.130  58.990  1.00  0.00           N
ATOM   3494  HN  MET A 871      67.310  37.120  58.200  1.00  0.00           H
ATOM   3495  CA  MET A 871      67.610  38.130  59.990  1.00  0.00           C
ATOM   3496  HA  MET A 871      68.500  38.680  60.240  1.00  0.00           H
ATOM   3497  CB  MET A 871      66.570  39.180  59.500  1.00  0.00           C
ATOM   3498  HB1 MET A 871      66.300  39.790  60.390  1.00  0.00           H
ATOM   3499  HB2 MET A 871      65.640  38.720  59.110  1.00  0.00           H
ATOM   3500  CG  MET A 871      67.170  40.050  58.390  1.00  0.00           C
ATOM   3501  HG1 MET A 871      66.330  40.570  57.880  1.00  0.00           H
ATOM   3502  HG2 MET A 871      67.670  39.350  57.690  1.00  0.00           H
ATOM   3503  SD  MET A 871      68.330  41.310  59.040  1.00  0.00           S
ATOM   3504  CE  MET A 871      69.900  40.420  58.700  1.00  0.00           C
ATOM   3505  HE1 MET A 871      70.200  39.450  59.150  1.00  0.00           H
ATOM   3506  HE2 MET A 871      70.760  41.050  59.020  1.00  0.00           H
ATOM   3507  HE3 MET A 871      70.020  40.340  57.590  1.00  0.00           H
ATOM   3508  C   MET A 871      67.160  37.540  61.400  1.00  0.00           C
ATOM   3509  O   MET A 871      67.620  38.020  62.450  1.00  0.00           O
ATOM   3510  N   VAL A 872      66.340  36.420  61.420  1.00  0.00           N
ATOM   3511  HN  VAL A 872      65.880  36.090  60.590  1.00  0.00           H
ATOM   3512  CA  VAL A 872      66.050  35.680  62.620  1.00  0.00           C
ATOM   3513  HA  VAL A 872      65.580  36.430  63.250  1.00  0.00           H
ATOM   3514  CB  VAL A 872      65.120  34.520  62.350  1.00  0.00           C
ATOM   3515  HB  VAL A 872      65.450  33.820  61.560  1.00  0.00           H
ATOM   3516  CG1 VAL A 872      65.030  33.750  63.740  1.00  0.00           C
ATOM   3517 HG11 VAL A 872      64.090  33.170  63.770  1.00  0.00           H
ATOM   3518 HG12 VAL A 872      65.050  34.450  64.610  1.00  0.00           H
ATOM   3519 HG13 VAL A 872      65.860  33.010  63.810  1.00  0.00           H
ATOM   3520  CG2 VAL A 872      63.750  35.080  61.940  1.00  0.00           C
ATOM   3521 HG21 VAL A 872      63.360  35.800  62.690  1.00  0.00           H
ATOM   3522 HG22 VAL A 872      63.000  34.300  61.660  1.00  0.00           H
ATOM   3523 HG23 VAL A 872      63.910  35.720  61.040  1.00  0.00           H
ATOM   3524  C   VAL A 872      67.310  35.140  63.290  1.00  0.00           C
ATOM   3525  O   VAL A 872      67.520  35.320  64.500  1.00  0.00           O
ATOM   3526  N   THR A 873      68.260  34.640  62.470  1.00  0.00           N
ATOM   3527  HN  THR A 873      68.020  34.490  61.510  1.00  0.00           H
ATOM   3528  CA  THR A 873      69.490  34.130  63.030  1.00  0.00           C
ATOM   3529  HA  THR A 873      69.420  33.570  63.950  1.00  0.00           H
ATOM   3530  CB  THR A 873      70.190  33.240  62.010  1.00  0.00           C
ATOM   3531  HB  THR A 873      70.400  33.770  61.070  1.00  0.00           H
ATOM   3532  OG1 THR A 873      69.280  32.160  61.730  1.00  0.00           O
ATOM   3533  HG1 THR A 873      68.660  32.510  61.080  1.00  0.00           H
ATOM   3534  CG2 THR A 873      71.400  32.590  62.590  1.00  0.00           C
ATOM   3535 HG21 THR A 873      71.200  32.070  63.550  1.00  0.00           H
ATOM   3536 HG22 THR A 873      72.150  33.370  62.810  1.00  0.00           H
ATOM   3537 HG23 THR A 873      71.780  31.850  61.860  1.00  0.00           H
ATOM   3538  C   THR A 873      70.390  35.190  63.460  1.00  0.00           C
ATOM   3539  O   THR A 873      71.140  34.980  64.460  1.00  0.00           O
ATOM   3540  N   ILE A 874      70.410  36.320  62.740  1.00  0.00           N
ATOM   3541  HN  ILE A 874      70.170  36.300  61.780  1.00  0.00           H
ATOM   3542  CA  ILE A 874      71.020  37.570  63.150  1.00  0.00           C
ATOM   3543  HA  ILE A 874      72.040  37.320  63.380  1.00  0.00           H
ATOM   3544  CB  ILE A 874      71.290  38.470  62.000  1.00  0.00           C
ATOM   3545  HB  ILE A 874      70.320  38.600  61.460  1.00  0.00           H
ATOM   3546  CG2 ILE A 874      71.570  39.970  62.440  1.00  0.00           C
ATOM   3547 HG21 ILE A 874      72.340  39.970  63.240  1.00  0.00           H
ATOM   3548 HG22 ILE A 874      70.680  40.520  62.800  1.00  0.00           H
ATOM   3549 HG23 ILE A 874      71.990  40.560  61.590  1.00  0.00           H
ATOM   3550  CG1 ILE A 874      72.430  37.990  61.000  1.00  0.00           C
ATOM   3551 HG11 ILE A 874      72.350  38.630  60.100  1.00  0.00           H
ATOM   3552 HG12 ILE A 874      72.180  36.980  60.620  1.00  0.00           H
ATOM   3553  CD  ILE A 874      73.860  38.130  61.570  1.00  0.00           C
ATOM   3554  HD1 ILE A 874      74.050  37.480  62.440  1.00  0.00           H
ATOM   3555  HD2 ILE A 874      74.100  39.140  61.980  1.00  0.00           H
ATOM   3556  HD3 ILE A 874      74.630  37.710  60.900  1.00  0.00           H
ATOM   3557  C   ILE A 874      70.560  38.190  64.480  1.00  0.00           C
ATOM   3558  O   ILE A 874      71.340  38.510  65.390  1.00  0.00           O
ATOM   3559  N   ASP A 875      69.220  38.110  64.720  1.00  0.00           N
ATOM   3560  HN  ASP A 875      68.510  38.060  64.000  1.00  0.00           H
ATOM   3561  CA  ASP A 875      68.590  38.190  66.030  1.00  0.00           C
ATOM   3562  HA  ASP A 875      68.870  39.130  66.480  1.00  0.00           H
ATOM   3563  CB  ASP A 875      67.000  38.150  65.830  1.00  0.00           C
ATOM   3564  HB1 ASP A 875      66.680  37.240  65.280  1.00  0.00           H
ATOM   3565  HB2 ASP A 875      66.760  39.070  65.260  1.00  0.00           H
ATOM   3566  CG  ASP A 875      66.190  38.310  67.090  1.00  0.00           C
ATOM   3567  OD1 ASP A 875      65.620  39.410  67.410  1.00  0.00           O
ATOM   3568  OD2 ASP A 875      66.100  37.250  67.790  1.00  0.00           O
ATOM   3569  C   ASP A 875      69.030  37.180  67.050  1.00  0.00           C
ATOM   3570  O   ASP A 875      69.260  37.580  68.220  1.00  0.00           O
ATOM   3571  N   TYR A 876      69.180  35.920  66.740  1.00  0.00           N
ATOM   3572  HN  TYR A 876      68.900  35.600  65.830  1.00  0.00           H
ATOM   3573  CA  TYR A 876      69.810  34.930  67.580  1.00  0.00           C
ATOM   3574  HA  TYR A 876      69.310  35.040  68.530  1.00  0.00           H
ATOM   3575  CB  TYR A 876      69.450  33.520  66.940  1.00  0.00           C
ATOM   3576  HB1 TYR A 876      69.800  33.480  65.900  1.00  0.00           H
ATOM   3577  HB2 TYR A 876      68.340  33.460  67.000  1.00  0.00           H
ATOM   3578  CG  TYR A 876      70.060  32.350  67.650  1.00  0.00           C
ATOM   3579  CD1 TYR A 876      71.390  31.790  67.360  1.00  0.00           C
ATOM   3580  HD1 TYR A 876      72.050  32.280  66.650  1.00  0.00           H
ATOM   3581  CE1 TYR A 876      71.770  30.630  67.830  1.00  0.00           C
ATOM   3582  HE1 TYR A 876      72.730  30.220  67.520  1.00  0.00           H
ATOM   3583  CZ  TYR A 876      70.940  29.930  68.750  1.00  0.00           C
ATOM   3584  OH  TYR A 876      71.330  28.750  69.400  1.00  0.00           O
ATOM   3585  HH  TYR A 876      72.220  28.570  69.090  1.00  0.00           H
ATOM   3586  CD2 TYR A 876      69.190  31.600  68.480  1.00  0.00           C
ATOM   3587  HD2 TYR A 876      68.260  32.040  68.780  1.00  0.00           H
ATOM   3588  CE2 TYR A 876      69.710  30.390  69.130  1.00  0.00           C
ATOM   3589  HE2 TYR A 876      69.080  29.850  69.820  1.00  0.00           H
ATOM   3590  C   TYR A 876      71.340  35.250  67.910  1.00  0.00           C
ATOM   3591  O   TYR A 876      71.830  35.070  69.030  1.00  0.00           O
ATOM   3592  N   LEU A 877      72.090  35.680  66.880  1.00  0.00           N
ATOM   3593  HN  LEU A 877      71.700  35.780  65.980  1.00  0.00           H
ATOM   3594  CA  LEU A 877      73.520  36.040  67.130  1.00  0.00           C
ATOM   3595  HA  LEU A 877      73.990  35.260  67.710  1.00  0.00           H
ATOM   3596  CB  LEU A 877      74.270  36.390  65.750  1.00  0.00           C
ATOM   3597  HB1 LEU A 877      73.760  37.180  65.170  1.00  0.00           H
ATOM   3598  HB2 LEU A 877      74.490  35.460  65.180  1.00  0.00           H
ATOM   3599  CG  LEU A 877      75.740  36.970  65.820  1.00  0.00           C
ATOM   3600  HG  LEU A 877      75.650  37.840  66.510  1.00  0.00           H
ATOM   3601  CD1 LEU A 877      76.830  36.020  66.400  1.00  0.00           C
ATOM   3602 HD11 LEU A 877      76.510  35.740  67.430  1.00  0.00           H
ATOM   3603 HD12 LEU A 877      77.830  36.510  66.440  1.00  0.00           H
ATOM   3604 HD13 LEU A 877      77.060  35.010  66.000  1.00  0.00           H
ATOM   3605  CD2 LEU A 877      76.190  37.460  64.420  1.00  0.00           C
ATOM   3606 HD21 LEU A 877      75.460  38.240  64.080  1.00  0.00           H
ATOM   3607 HD22 LEU A 877      76.290  36.570  63.760  1.00  0.00           H
ATOM   3608 HD23 LEU A 877      77.120  38.060  64.370  1.00  0.00           H
ATOM   3609  C   LEU A 877      73.710  37.290  68.110  1.00  0.00           C
ATOM   3610  O   LEU A 877      74.390  37.230  69.130  1.00  0.00           O
ATOM   3611  N   VAL A 878      72.950  38.390  67.870  1.00  0.00           N
ATOM   3612  HN  VAL A 878      72.270  38.330  67.150  1.00  0.00           H
ATOM   3613  CA  VAL A 878      72.850  39.630  68.680  1.00  0.00           C
ATOM   3614  HA  VAL A 878      73.830  40.070  68.660  1.00  0.00           H
ATOM   3615  CB  VAL A 878      71.890  40.670  68.040  1.00  0.00           C
ATOM   3616  HB  VAL A 878      71.030  40.080  67.640  1.00  0.00           H
ATOM   3617  CG1 VAL A 878      71.480  41.900  68.940  1.00  0.00           C
ATOM   3618 HG11 VAL A 878      72.400  42.160  69.490  1.00  0.00           H
ATOM   3619 HG12 VAL A 878      70.720  41.560  69.680  1.00  0.00           H
ATOM   3620 HG13 VAL A 878      70.930  42.600  68.260  1.00  0.00           H
ATOM   3621  CG2 VAL A 878      72.600  41.260  66.790  1.00  0.00           C
ATOM   3622 HG21 VAL A 878      73.000  40.410  66.210  1.00  0.00           H
ATOM   3623 HG22 VAL A 878      73.350  41.990  67.150  1.00  0.00           H
ATOM   3624 HG23 VAL A 878      71.870  41.830  66.190  1.00  0.00           H
ATOM   3625  C   VAL A 878      72.390  39.500  70.110  1.00  0.00           C
ATOM   3626  O   VAL A 878      72.940  40.060  71.050  1.00  0.00           O
ATOM   3627  N   GLY A 879      71.490  38.530  70.300  1.00  0.00           N
ATOM   3628  HN  GLY A 879      70.960  38.130  69.570  1.00  0.00           H
ATOM   3629  CA  GLY A 879      71.090  37.990  71.580  1.00  0.00           C
ATOM   3630  HA1 GLY A 879      71.900  37.650  72.220  1.00  0.00           H
ATOM   3631  HA2 GLY A 879      70.410  37.170  71.400  1.00  0.00           H
ATOM   3632  C   GLY A 879      70.220  38.940  72.440  1.00  0.00           C
ATOM   3633  O   GLY A 879      69.640  38.510  73.440  1.00  0.00           O
ATOM   3634  N   VAL A 880      70.050  40.160  72.030  1.00  0.00           N
ATOM   3635  HN  VAL A 880      70.610  40.450  71.260  1.00  0.00           H
ATOM   3636  CA  VAL A 880      69.140  41.110  72.700  1.00  0.00           C
ATOM   3637  HA  VAL A 880      68.920  40.790  73.710  1.00  0.00           H
ATOM   3638  CB  VAL A 880      69.810  42.510  72.540  1.00  0.00           C
ATOM   3639  HB  VAL A 880      70.130  42.710  71.510  1.00  0.00           H
ATOM   3640  CG1 VAL A 880      69.040  43.700  73.040  1.00  0.00           C
ATOM   3641 HG11 VAL A 880      68.840  43.510  74.100  1.00  0.00           H
ATOM   3642 HG12 VAL A 880      68.100  43.860  72.470  1.00  0.00           H
ATOM   3643 HG13 VAL A 880      69.740  44.560  72.950  1.00  0.00           H
ATOM   3644  CG2 VAL A 880      71.070  42.430  73.380  1.00  0.00           C
ATOM   3645 HG21 VAL A 880      71.630  43.370  73.190  1.00  0.00           H
ATOM   3646 HG22 VAL A 880      71.790  41.640  73.090  1.00  0.00           H
ATOM   3647 HG23 VAL A 880      70.830  42.380  74.470  1.00  0.00           H
ATOM   3648  C   VAL A 880      67.840  40.990  71.850  1.00  0.00           C
ATOM   3649  O   VAL A 880      67.930  41.100  70.600  1.00  0.00           O
ATOM   3650  N   PRO A 881      66.660  40.800  72.350  1.00  0.00           N
ATOM   3651  CD  PRO A 881      66.420  40.640  73.820  1.00  0.00           C
ATOM   3652  HD1 PRO A 881      66.550  41.600  74.360  1.00  0.00           H
ATOM   3653  HD2 PRO A 881      67.050  39.830  74.220  1.00  0.00           H
ATOM   3654  CA  PRO A 881      65.550  40.400  71.570  1.00  0.00           C
ATOM   3655  HA  PRO A 881      65.920  39.860  70.710  1.00  0.00           H
ATOM   3656  CB  PRO A 881      64.790  39.430  72.490  1.00  0.00           C
ATOM   3657  HB1 PRO A 881      65.250  38.420  72.440  1.00  0.00           H
ATOM   3658  HB2 PRO A 881      63.730  39.230  72.210  1.00  0.00           H
ATOM   3659  CG  PRO A 881      64.960  40.100  73.790  1.00  0.00           C
ATOM   3660  HG1 PRO A 881      64.260  40.960  73.860  1.00  0.00           H
ATOM   3661  HG2 PRO A 881      64.760  39.380  74.630  1.00  0.00           H
ATOM   3662  C   PRO A 881      64.760  41.620  71.030  1.00  0.00           C
ATOM   3663  O   PRO A 881      64.050  42.270  71.790  1.00  0.00           O
ATOM   3664  N   SER A 882      64.790  41.900  69.700  1.00  0.00           N
ATOM   3665  HN  SER A 882      65.330  41.290  69.120  1.00  0.00           H
ATOM   3666  CA  SER A 882      63.960  42.910  69.010  1.00  0.00           C
ATOM   3667  HA  SER A 882      64.060  43.830  69.550  1.00  0.00           H
ATOM   3668  CB  SER A 882      64.530  43.160  67.530  1.00  0.00           C
ATOM   3669  HB1 SER A 882      65.610  43.460  67.580  1.00  0.00           H
ATOM   3670  HB2 SER A 882      63.920  44.020  67.180  1.00  0.00           H
ATOM   3671  OG  SER A 882      64.430  41.940  66.810  1.00  0.00           O
ATOM   3672  HG1 SER A 882      64.950  41.250  67.210  1.00  0.00           H
ATOM   3673  C   SER A 882      62.460  42.500  68.950  1.00  0.00           C
ATOM   3674  O   SER A 882      62.330  41.290  68.740  1.00  0.00           O
ATOM   3675  N   PRO A 883      61.440  43.380  69.040  1.00  0.00           N
ATOM   3676  CD  PRO A 883      61.680  44.800  69.370  1.00  0.00           C
ATOM   3677  HD1 PRO A 883      62.240  45.240  68.520  1.00  0.00           H
ATOM   3678  HD2 PRO A 883      62.180  44.970  70.360  1.00  0.00           H
ATOM   3679  CA  PRO A 883      60.000  43.120  68.830  1.00  0.00           C
ATOM   3680  HA  PRO A 883      59.520  42.710  69.700  1.00  0.00           H
ATOM   3681  CB  PRO A 883      59.510  44.570  68.420  1.00  0.00           C
ATOM   3682  HB1 PRO A 883      58.410  44.680  68.470  1.00  0.00           H
ATOM   3683  HB2 PRO A 883      59.720  44.820  67.350  1.00  0.00           H
ATOM   3684  CG  PRO A 883      60.310  45.360  69.430  1.00  0.00           C
ATOM   3685  HG1 PRO A 883      60.160  46.460  69.320  1.00  0.00           H
ATOM   3686  HG2 PRO A 883      59.890  45.030  70.400  1.00  0.00           H
ATOM   3687  C   PRO A 883      59.710  41.990  67.770  1.00  0.00           C
ATOM   3688  O   PRO A 883      60.050  42.100  66.550  1.00  0.00           O
ATOM   3689  N   LYS A 884      58.960  40.920  68.130  1.00  0.00           N
ATOM   3690  HN  LYS A 884      58.620  40.810  69.060  1.00  0.00           H
ATOM   3691  CA  LYS A 884      58.680  39.740  67.320  1.00  0.00           C
ATOM   3692  HA  LYS A 884      59.090  39.700  66.330  1.00  0.00           H
ATOM   3693  CB  LYS A 884      58.990  38.390  68.080  1.00  0.00           C
ATOM   3694  HB1 LYS A 884      58.710  37.560  67.410  1.00  0.00           H
ATOM   3695  HB2 LYS A 884      58.400  38.390  69.030  1.00  0.00           H
ATOM   3696  CG  LYS A 884      60.420  38.140  68.420  1.00  0.00           C
ATOM   3697  HG1 LYS A 884      60.480  37.150  68.940  1.00  0.00           H
ATOM   3698  HG2 LYS A 884      60.730  38.890  69.180  1.00  0.00           H
ATOM   3699  CD  LYS A 884      61.350  38.210  67.210  1.00  0.00           C
ATOM   3700  HD1 LYS A 884      61.300  39.200  66.720  1.00  0.00           H
ATOM   3701  HD2 LYS A 884      61.070  37.490  66.410  1.00  0.00           H
ATOM   3702  CE  LYS A 884      62.800  37.820  67.580  1.00  0.00           C
ATOM   3703  HE1 LYS A 884      63.420  37.840  66.650  1.00  0.00           H
ATOM   3704  HE2 LYS A 884      62.830  36.760  67.910  1.00  0.00           H
ATOM   3705  NZ  LYS A 884      63.300  38.760  68.540  1.00  0.00           N
ATOM   3706  HZ1 LYS A 884      62.740  39.640  68.610  1.00  0.00           H
ATOM   3707  HZ2 LYS A 884      64.300  38.970  68.360  1.00  0.00           H
ATOM   3708  HZ3 LYS A 884      63.320  38.310  69.470  1.00  0.00           H
ATOM   3709  C   LYS A 884      57.120  39.700  67.180  1.00  0.00           C
ATOM   3710  O   LYS A 884      56.400  40.360  67.900  1.00  0.00           O
ATOM   3711  N   LEU A 885      56.610  39.000  66.210  1.00  0.00           N
ATOM   3712  HN  LEU A 885      57.310  38.650  65.600  1.00  0.00           H
ATOM   3713  CA  LEU A 885      55.170  38.660  65.970  1.00  0.00           C
ATOM   3714  HA  LEU A 885      54.840  39.590  65.540  1.00  0.00           H
ATOM   3715  CB  LEU A 885      55.070  37.570  64.850  1.00  0.00           C
ATOM   3716  HB1 LEU A 885      55.430  36.600  65.240  1.00  0.00           H
ATOM   3717  HB2 LEU A 885      55.830  37.870  64.100  1.00  0.00           H
ATOM   3718  CG  LEU A 885      53.730  37.440  64.170  1.00  0.00           C
ATOM   3719  HG  LEU A 885      52.910  37.220  64.890  1.00  0.00           H
ATOM   3720  CD1 LEU A 885      53.350  38.740  63.360  1.00  0.00           C
ATOM   3721 HD11 LEU A 885      53.290  39.590  64.080  1.00  0.00           H
ATOM   3722 HD12 LEU A 885      52.370  38.700  62.830  1.00  0.00           H
ATOM   3723 HD13 LEU A 885      54.110  38.960  62.590  1.00  0.00           H
ATOM   3724  CD2 LEU A 885      53.850  36.330  63.120  1.00  0.00           C
ATOM   3725 HD21 LEU A 885      54.810  36.370  62.570  1.00  0.00           H
ATOM   3726 HD22 LEU A 885      52.960  36.420  62.450  1.00  0.00           H
ATOM   3727 HD23 LEU A 885      53.880  35.390  63.720  1.00  0.00           H
ATOM   3728  C   LEU A 885      54.210  38.430  67.110  1.00  0.00           C
ATOM   3729  O   LEU A 885      54.540  37.770  68.120  1.00  0.00           O
ATOM   3730  N   HSD A 886      53.010  39.030  67.060  1.00  0.00           N
ATOM   3731  HN  HSD A 886      52.750  39.720  66.390  1.00  0.00           H
ATOM   3732  CA  HSD A 886      51.890  38.750  68.000  1.00  0.00           C
ATOM   3733  HA  HSD A 886      52.280  38.300  68.900  1.00  0.00           H
ATOM   3734  CB  HSD A 886      51.030  40.040  68.470  1.00  0.00           C
ATOM   3735  HB1 HSD A 886      50.790  40.570  67.520  1.00  0.00           H
ATOM   3736  HB2 HSD A 886      51.650  40.730  69.090  1.00  0.00           H
ATOM   3737  ND1 HSD A 886      49.580  39.720  70.610  1.00  0.00           N
ATOM   3738  HD1 HSD A 886      50.360  39.440  71.180  1.00  0.00           H
ATOM   3739  CG  HSD A 886      49.740  39.740  69.160  1.00  0.00           C
ATOM   3740  CE1 HSD A 886      48.200  39.620  70.800  1.00  0.00           C
ATOM   3741  HE1 HSD A 886      47.650  39.620  71.740  1.00  0.00           H
ATOM   3742  NE2 HSD A 886      47.490  39.620  69.670  1.00  0.00           N
ATOM   3743  CD2 HSD A 886      48.470  39.700  68.660  1.00  0.00           C
ATOM   3744  HD2 HSD A 886      48.250  39.730  67.590  1.00  0.00           H
ATOM   3745  C   HSD A 886      50.970  37.790  67.230  1.00  0.00           C
ATOM   3746  O   HSD A 886      50.040  38.210  66.510  1.00  0.00           O
ATOM   3747  N   VAL A 887      51.260  36.470  67.340  1.00  0.00           N
ATOM   3748  HN  VAL A 887      52.150  36.250  67.720  1.00  0.00           H
ATOM   3749  CA  VAL A 887      50.510  35.390  66.650  1.00  0.00           C
ATOM   3750  HA  VAL A 887      50.090  35.800  65.750  1.00  0.00           H
ATOM   3751  CB  VAL A 887      51.410  34.400  65.980  1.00  0.00           C
ATOM   3752  HB  VAL A 887      52.080  34.920  65.270  1.00  0.00           H
ATOM   3753  CG1 VAL A 887      52.340  33.680  67.000  1.00  0.00           C
ATOM   3754 HG11 VAL A 887      53.180  33.040  66.640  1.00  0.00           H
ATOM   3755 HG12 VAL A 887      51.660  33.070  67.630  1.00  0.00           H
ATOM   3756 HG13 VAL A 887      52.850  34.420  67.670  1.00  0.00           H
ATOM   3757  CG2 VAL A 887      50.690  33.330  65.040  1.00  0.00           C
ATOM   3758 HG21 VAL A 887      50.140  33.710  64.150  1.00  0.00           H
ATOM   3759 HG22 VAL A 887      49.910  32.830  65.660  1.00  0.00           H
ATOM   3760 HG23 VAL A 887      51.320  32.460  64.780  1.00  0.00           H
ATOM   3761  C   VAL A 887      49.460  34.740  67.550  1.00  0.00           C
ATOM   3762  O   VAL A 887      49.730  34.530  68.740  1.00  0.00           O
ATOM   3763  N   PRO A 888      48.180  34.410  67.150  1.00  0.00           N
ATOM   3764  CD  PRO A 888      47.540  34.950  65.950  1.00  0.00           C
ATOM   3765  HD1 PRO A 888      48.080  34.370  65.180  1.00  0.00           H
ATOM   3766  HD2 PRO A 888      47.750  36.040  65.860  1.00  0.00           H
ATOM   3767  CA  PRO A 888      47.360  33.480  67.780  1.00  0.00           C
ATOM   3768  HA  PRO A 888      47.060  33.980  68.680  1.00  0.00           H
ATOM   3769  CB  PRO A 888      46.210  33.220  66.830  1.00  0.00           C
ATOM   3770  HB1 PRO A 888      45.220  33.090  67.340  1.00  0.00           H
ATOM   3771  HB2 PRO A 888      46.460  32.440  66.080  1.00  0.00           H
ATOM   3772  CG  PRO A 888      46.140  34.560  66.080  1.00  0.00           C
ATOM   3773  HG1 PRO A 888      45.590  34.420  65.120  1.00  0.00           H
ATOM   3774  HG2 PRO A 888      45.510  35.280  66.630  1.00  0.00           H
ATOM   3775  C   PRO A 888      48.030  32.170  68.160  1.00  0.00           C
ATOM   3776  O   PRO A 888      49.130  31.820  67.720  1.00  0.00           O
ATOM   3777  N   GLU A 889      47.300  31.400  69.040  1.00  0.00           N
ATOM   3778  HN  GLU A 889      46.550  31.880  69.480  1.00  0.00           H
ATOM   3779  CA  GLU A 889      47.670  30.090  69.500  1.00  0.00           C
ATOM   3780  HA  GLU A 889      48.560  29.760  68.990  1.00  0.00           H
ATOM   3781  CB  GLU A 889      47.800  30.040  71.100  1.00  0.00           C
ATOM   3782  HB1 GLU A 889      48.070  28.980  71.270  1.00  0.00           H
ATOM   3783  HB2 GLU A 889      46.840  30.360  71.570  1.00  0.00           H
ATOM   3784  CG  GLU A 889      48.870  30.870  71.690  1.00  0.00           C
ATOM   3785  HG1 GLU A 889      48.530  31.940  71.660  1.00  0.00           H
ATOM   3786  HG2 GLU A 889      49.840  30.870  71.170  1.00  0.00           H
ATOM   3787  CD  GLU A 889      49.130  30.500  73.190  1.00  0.00           C
ATOM   3788  OE1 GLU A 889      48.150  30.580  73.970  1.00  0.00           O
ATOM   3789  OE2 GLU A 889      50.230  30.110  73.600  1.00  0.00           O
ATOM   3790  C   GLU A 889      46.600  29.120  69.110  1.00  0.00           C
ATOM   3791  O   GLU A 889      46.790  27.900  68.940  1.00  0.00           O
ATOM   3792  N   LYS A 890      45.360  29.540  69.080  1.00  0.00           N
ATOM   3793  HN  LYS A 890      45.120  30.420  69.490  1.00  0.00           H
ATOM   3794  CA  LYS A 890      44.240  28.650  68.730  1.00  0.00           C
ATOM   3795  HA  LYS A 890      44.530  27.840  68.080  1.00  0.00           H
ATOM   3796  CB  LYS A 890      43.600  28.100  70.030  1.00  0.00           C
ATOM   3797  HB1 LYS A 890      44.310  27.460  70.580  1.00  0.00           H
ATOM   3798  HB2 LYS A 890      42.760  27.480  69.650  1.00  0.00           H
ATOM   3799  CG  LYS A 890      43.010  29.220  70.990  1.00  0.00           C
ATOM   3800  HG1 LYS A 890      42.150  29.810  70.590  1.00  0.00           H
ATOM   3801  HG2 LYS A 890      43.840  29.910  71.270  1.00  0.00           H
ATOM   3802  CD  LYS A 890      42.530  28.530  72.240  1.00  0.00           C
ATOM   3803  HD1 LYS A 890      43.390  27.940  72.620  1.00  0.00           H
ATOM   3804  HD2 LYS A 890      41.760  27.760  72.000  1.00  0.00           H
ATOM   3805  CE  LYS A 890      41.960  29.430  73.400  1.00  0.00           C
ATOM   3806  HE1 LYS A 890      41.870  28.720  74.240  1.00  0.00           H
ATOM   3807  HE2 LYS A 890      40.940  29.730  73.050  1.00  0.00           H
ATOM   3808  NZ  LYS A 890      42.790  30.530  73.680  1.00  0.00           N
ATOM   3809  HZ1 LYS A 890      42.550  30.810  74.650  1.00  0.00           H
ATOM   3810  HZ2 LYS A 890      42.630  31.360  73.080  1.00  0.00           H
ATOM   3811  HZ3 LYS A 890      43.820  30.320  73.770  1.00  0.00           H
ATOM   3812  C   LYS A 890      43.200  29.380  67.830  1.00  0.00           C
ATOM   3813  O   LYS A 890      43.390  30.560  67.550  1.00  0.00           O
ATOM   3814  N   PHE A 891      42.100  28.730  67.410  1.00  0.00           N
ATOM   3815  HN  PHE A 891      41.990  27.740  67.530  1.00  0.00           H
ATOM   3816  CA  PHE A 891      41.060  29.220  66.510  1.00  0.00           C
ATOM   3817  HA  PHE A 891      41.480  29.850  65.740  1.00  0.00           H
ATOM   3818  CB  PHE A 891      40.230  28.030  66.010  1.00  0.00           C
ATOM   3819  HB1 PHE A 891      39.320  28.280  65.430  1.00  0.00           H
ATOM   3820  HB2 PHE A 891      39.930  27.480  66.930  1.00  0.00           H
ATOM   3821  CG  PHE A 891      41.130  27.300  64.970  1.00  0.00           C
ATOM   3822  CD1 PHE A 891      41.550  27.940  63.780  1.00  0.00           C
ATOM   3823  HD1 PHE A 891      41.380  29.010  63.780  1.00  0.00           H
ATOM   3824  CE1 PHE A 891      42.220  27.310  62.740  1.00  0.00           C
ATOM   3825  HE1 PHE A 891      42.510  27.840  61.840  1.00  0.00           H
ATOM   3826  CZ  PHE A 891      42.500  25.970  62.840  1.00  0.00           C
ATOM   3827  HZ  PHE A 891      42.940  25.410  62.030  1.00  0.00           H
ATOM   3828  CD2 PHE A 891      41.430  25.970  65.050  1.00  0.00           C
ATOM   3829  HD2 PHE A 891      41.050  25.460  65.930  1.00  0.00           H
ATOM   3830  CE2 PHE A 891      42.090  25.260  63.970  1.00  0.00           C
ATOM   3831  HE2 PHE A 891      42.320  24.210  63.970  1.00  0.00           H
ATOM   3832  C   PHE A 891      40.080  30.050  67.240  1.00  0.00           C
ATOM   3833  O   PHE A 891      39.550  30.980  66.690  1.00  0.00           O
ATOM   3834  N   GLU A 892      39.760  29.790  68.500  1.00  0.00           N
ATOM   3835  HN  GLU A 892      40.180  29.040  69.010  1.00  0.00           H
ATOM   3836  CA  GLU A 892      38.860  30.620  69.340  1.00  0.00           C
ATOM   3837  HA  GLU A 892      37.850  30.470  68.980  1.00  0.00           H
ATOM   3838  CB  GLU A 892      38.800  30.040  70.720  1.00  0.00           C
ATOM   3839  HB1 GLU A 892      39.740  29.950  71.300  1.00  0.00           H
ATOM   3840  HB2 GLU A 892      38.360  29.020  70.620  1.00  0.00           H
ATOM   3841  CG  GLU A 892      37.760  30.780  71.720  1.00  0.00           C
ATOM   3842  HG1 GLU A 892      36.850  31.120  71.170  1.00  0.00           H
ATOM   3843  HG2 GLU A 892      38.190  31.620  72.320  1.00  0.00           H
ATOM   3844  CD  GLU A 892      37.110  29.790  72.750  1.00  0.00           C
ATOM   3845  OE1 GLU A 892      35.920  29.360  72.590  1.00  0.00           O
ATOM   3846  OE2 GLU A 892      37.850  29.310  73.630  1.00  0.00           O
ATOM   3847  C   GLU A 892      39.310  32.130  69.420  1.00  0.00           C
ATOM   3848  O   GLU A 892      40.430  32.470  69.850  1.00  0.00           O
ATOM   3849  N   PRO A 893      38.300  33.010  69.110  1.00  0.00           N
ATOM   3850  CD  PRO A 893      37.110  32.680  68.330  1.00  0.00           C
ATOM   3851  HD1 PRO A 893      36.300  32.200  68.920  1.00  0.00           H
ATOM   3852  HD2 PRO A 893      37.330  32.090  67.420  1.00  0.00           H
ATOM   3853  CA  PRO A 893      38.470  34.390  69.410  1.00  0.00           C
ATOM   3854  HA  PRO A 893      39.270  34.820  68.820  1.00  0.00           H
ATOM   3855  CB  PRO A 893      37.080  34.920  69.040  1.00  0.00           C
ATOM   3856  HB1 PRO A 893      37.010  36.030  68.970  1.00  0.00           H
ATOM   3857  HB2 PRO A 893      36.410  34.670  69.880  1.00  0.00           H
ATOM   3858  CG  PRO A 893      36.620  34.030  67.870  1.00  0.00           C
ATOM   3859  HG1 PRO A 893      35.530  34.150  67.740  1.00  0.00           H
ATOM   3860  HG2 PRO A 893      37.080  34.400  66.930  1.00  0.00           H
ATOM   3861  C   PRO A 893      38.850  34.750  70.850  1.00  0.00           C
ATOM   3862  O   PRO A 893      38.620  34.070  71.800  1.00  0.00           O
ATOM   3863  N   THR A 894      39.440  35.930  71.050  1.00  0.00           N
ATOM   3864  HN  THR A 894      39.640  36.530  70.290  1.00  0.00           H
ATOM   3865  CA  THR A 894      40.080  36.150  72.400  1.00  0.00           C
ATOM   3866  HA  THR A 894      40.300  35.200  72.880  1.00  0.00           H
ATOM   3867  CB  THR A 894      41.380  36.950  72.290  1.00  0.00           C
ATOM   3868  HB  THR A 894      41.730  37.390  73.240  1.00  0.00           H
ATOM   3869  OG1 THR A 894      41.360  37.960  71.320  1.00  0.00           O
ATOM   3870  HG1 THR A 894      40.720  38.620  71.610  1.00  0.00           H
ATOM   3871  CG2 THR A 894      42.440  36.030  71.720  1.00  0.00           C
ATOM   3872 HG21 THR A 894      42.020  35.480  70.850  1.00  0.00           H
ATOM   3873 HG22 THR A 894      42.680  35.230  72.440  1.00  0.00           H
ATOM   3874 HG23 THR A 894      43.360  36.570  71.380  1.00  0.00           H
ATOM   3875  C   THR A 894      39.130  36.840  73.400  1.00  0.00           C
ATOM   3876  O   THR A 894      39.300  36.790  74.600  1.00  0.00           O
ATOM   3877  N   HSD A 895      37.950  37.390  72.820  1.00  0.00           N
ATOM   3878  HN  HSD A 895      37.750  37.350  71.840  1.00  0.00           H
ATOM   3879  CA  HSD A 895      36.940  38.030  73.700  1.00  0.00           C
ATOM   3880  HA  HSD A 895      37.350  38.350  74.640  1.00  0.00           H
ATOM   3881  CB  HSD A 895      36.240  39.200  73.020  1.00  0.00           C
ATOM   3882  HB1 HSD A 895      35.540  38.840  72.250  1.00  0.00           H
ATOM   3883  HB2 HSD A 895      36.930  39.930  72.550  1.00  0.00           H
ATOM   3884  ND1 HSD A 895      36.210  40.840  74.840  1.00  0.00           N
ATOM   3885  HD1 HSD A 895      37.170  41.100  74.830  1.00  0.00           H
ATOM   3886  CG  HSD A 895      35.550  40.010  74.020  1.00  0.00           C
ATOM   3887  CE1 HSD A 895      35.270  41.530  75.580  1.00  0.00           C
ATOM   3888  HE1 HSD A 895      35.510  42.340  76.260  1.00  0.00           H
ATOM   3889  NE2 HSD A 895      34.070  41.070  75.290  1.00  0.00           N
ATOM   3890  CD2 HSD A 895      34.240  40.060  74.330  1.00  0.00           C
ATOM   3891  HD2 HSD A 895      33.320  39.630  73.970  1.00  0.00           H
ATOM   3892  C   HSD A 895      35.920  36.900  74.160  1.00  0.00           C
ATOM   3893  O   HSD A 895      35.190  36.420  73.330  1.00  0.00           O
ATOM   3894  N   PRO A 896      35.750  36.550  75.390  1.00  0.00           N
ATOM   3895  CD  PRO A 896      36.100  37.440  76.550  1.00  0.00           C
ATOM   3896  HD1 PRO A 896      35.900  38.520  76.390  1.00  0.00           H
ATOM   3897  HD2 PRO A 896      37.210  37.340  76.610  1.00  0.00           H
ATOM   3898  CA  PRO A 896      34.940  35.410  75.840  1.00  0.00           C
ATOM   3899  HA  PRO A 896      35.180  34.520  75.280  1.00  0.00           H
ATOM   3900  CB  PRO A 896      35.210  35.420  77.340  1.00  0.00           C
ATOM   3901  HB1 PRO A 896      36.160  34.880  77.520  1.00  0.00           H
ATOM   3902  HB2 PRO A 896      34.400  34.900  77.910  1.00  0.00           H
ATOM   3903  CG  PRO A 896      35.430  36.890  77.770  1.00  0.00           C
ATOM   3904  HG1 PRO A 896      34.560  37.500  78.120  1.00  0.00           H
ATOM   3905  HG2 PRO A 896      36.250  36.920  78.540  1.00  0.00           H
ATOM   3906  C   PRO A 896      33.450  35.650  75.630  1.00  0.00           C
ATOM   3907  O   PRO A 896      32.690  34.660  75.680  1.00  0.00           O
ATOM   3908  N   GLU A 897      32.990  36.880  75.180  1.00  0.00           N
ATOM   3909  HN  GLU A 897      33.590  37.670  75.300  1.00  0.00           H
ATOM   3910  CA  GLU A 897      31.560  37.100  74.900  1.00  0.00           C
ATOM   3911  HA  GLU A 897      31.020  36.300  75.380  1.00  0.00           H
ATOM   3912  CB  GLU A 897      31.170  38.430  75.630  1.00  0.00           C
ATOM   3913  HB1 GLU A 897      30.080  38.530  75.510  1.00  0.00           H
ATOM   3914  HB2 GLU A 897      31.640  39.320  75.150  1.00  0.00           H
ATOM   3915  CG  GLU A 897      31.530  38.310  77.180  1.00  0.00           C
ATOM   3916  HG1 GLU A 897      32.630  38.240  77.300  1.00  0.00           H
ATOM   3917  HG2 GLU A 897      31.140  37.370  77.600  1.00  0.00           H
ATOM   3918  CD  GLU A 897      31.060  39.500  78.030  1.00  0.00           C
ATOM   3919  OE1 GLU A 897      31.910  40.310  78.490  1.00  0.00           O
ATOM   3920  OE2 GLU A 897      29.830  39.660  78.200  1.00  0.00           O
ATOM   3921  C   GLU A 897      31.270  36.980  73.340  1.00  0.00           C
ATOM   3922  O   GLU A 897      30.110  37.170  72.930  1.00  0.00           O
ATOM   3923  N   ARG A 898      32.370  36.710  72.470  1.00  0.00           N
ATOM   3924  HN  ARG A 898      33.210  36.470  72.940  1.00  0.00           H
ATOM   3925  CA  ARG A 898      32.140  36.670  71.060  1.00  0.00           C
ATOM   3926  HA  ARG A 898      31.500  37.430  70.650  1.00  0.00           H
ATOM   3927  CB  ARG A 898      33.520  36.700  70.420  1.00  0.00           C
ATOM   3928  HB1 ARG A 898      33.990  35.740  70.720  1.00  0.00           H
ATOM   3929  HB2 ARG A 898      33.880  37.500  71.100  1.00  0.00           H
ATOM   3930  CG  ARG A 898      33.720  36.960  68.890  1.00  0.00           C
ATOM   3931  HG1 ARG A 898      34.830  37.020  68.860  1.00  0.00           H
ATOM   3932  HG2 ARG A 898      33.290  37.960  68.690  1.00  0.00           H
ATOM   3933  CD  ARG A 898      33.150  35.880  68.000  1.00  0.00           C
ATOM   3934  HD1 ARG A 898      32.050  36.070  68.040  1.00  0.00           H
ATOM   3935  HD2 ARG A 898      33.480  34.860  68.260  1.00  0.00           H
ATOM   3936  NE  ARG A 898      33.570  36.270  66.660  1.00  0.00           N
ATOM   3937  HE  ARG A 898      34.170  37.050  66.560  1.00  0.00           H
ATOM   3938  CZ  ARG A 898      32.900  36.090  65.560  1.00  0.00           C
ATOM   3939  NH1 ARG A 898      31.980  35.100  65.370  1.00  0.00           N
ATOM   3940 HH11 ARG A 898      31.900  34.430  66.110  1.00  0.00           H
ATOM   3941 HH12 ARG A 898      31.920  34.840  64.400  1.00  0.00           H
ATOM   3942  NH2 ARG A 898      33.270  36.800  64.510  1.00  0.00           N
ATOM   3943 HH21 ARG A 898      33.750  37.640  64.770  1.00  0.00           H
ATOM   3944 HH22 ARG A 898      32.750  36.710  63.660  1.00  0.00           H
ATOM   3945  C   ARG A 898      31.450  35.340  70.750  1.00  0.00           C
ATOM   3946  O   ARG A 898      31.940  34.260  70.970  1.00  0.00           O
ATOM   3947  N   GLY A 899      30.230  35.490  70.130  1.00  0.00           N
ATOM   3948  HN  GLY A 899      29.750  36.360  70.060  1.00  0.00           H
ATOM   3949  CA  GLY A 899      29.420  34.280  69.710  1.00  0.00           C
ATOM   3950  HA1 GLY A 899      28.520  34.750  69.360  1.00  0.00           H
ATOM   3951  HA2 GLY A 899      29.390  33.690  70.600  1.00  0.00           H
ATOM   3952  C   GLY A 899      29.950  33.440  68.580  1.00  0.00           C
ATOM   3953  O   GLY A 899      30.820  33.780  67.770  1.00  0.00           O
ATOM   3954  N   TRP A 900      29.290  32.260  68.460  1.00  0.00           N
ATOM   3955  HN  TRP A 900      28.560  32.010  69.090  1.00  0.00           H
ATOM   3956  CA  TRP A 900      29.470  31.220  67.510  1.00  0.00           C
ATOM   3957  HA  TRP A 900      30.530  31.070  67.480  1.00  0.00           H
ATOM   3958  CB  TRP A 900      28.880  29.810  68.040  1.00  0.00           C
ATOM   3959  HB1 TRP A 900      27.780  29.970  68.140  1.00  0.00           H
ATOM   3960  HB2 TRP A 900      29.330  29.620  69.040  1.00  0.00           H
ATOM   3961  CG  TRP A 900      29.030  28.560  67.190  1.00  0.00           C
ATOM   3962  CD1 TRP A 900      28.060  28.020  66.380  1.00  0.00           C
ATOM   3963  HD1 TRP A 900      27.070  28.460  66.440  1.00  0.00           H
ATOM   3964  NE1 TRP A 900      28.610  27.000  65.680  1.00  0.00           N
ATOM   3965  HE1 TRP A 900      28.290  26.410  64.970  1.00  0.00           H
ATOM   3966  CE2 TRP A 900      29.890  26.780  66.060  1.00  0.00           C
ATOM   3967  CD2 TRP A 900      30.210  27.800  66.990  1.00  0.00           C
ATOM   3968  CE3 TRP A 900      31.510  27.920  67.590  1.00  0.00           C
ATOM   3969  HE3 TRP A 900      31.800  28.600  68.370  1.00  0.00           H
ATOM   3970  CZ3 TRP A 900      32.460  27.010  67.080  1.00  0.00           C
ATOM   3971  HZ3 TRP A 900      33.490  27.210  67.350  1.00  0.00           H
ATOM   3972  CZ2 TRP A 900      30.800  25.860  65.640  1.00  0.00           C
ATOM   3973  HZ2 TRP A 900      30.580  25.060  64.950  1.00  0.00           H
ATOM   3974  CH2 TRP A 900      32.140  26.020  66.090  1.00  0.00           C
ATOM   3975  HH2 TRP A 900      32.970  25.500  65.620  1.00  0.00           H
ATOM   3976  C   TRP A 900      29.170  31.490  66.040  1.00  0.00           C
ATOM   3977  O   TRP A 900      28.010  31.430  65.720  1.00  0.00           O
ATOM   3978  N   ILE A 901      30.280  31.770  65.230  1.00  0.00           N
ATOM   3979  HN  ILE A 901      31.090  31.910  65.800  1.00  0.00           H
ATOM   3980  CA  ILE A 901      30.310  32.060  63.790  1.00  0.00           C
ATOM   3981  HA  ILE A 901      31.280  32.450  63.500  1.00  0.00           H
ATOM   3982  CB  ILE A 901      30.040  30.820  62.920  1.00  0.00           C
ATOM   3983  HB  ILE A 901      28.960  30.600  62.870  1.00  0.00           H
ATOM   3984  CG2 ILE A 901      30.240  31.090  61.440  1.00  0.00           C
ATOM   3985 HG21 ILE A 901      29.370  31.610  61.020  1.00  0.00           H
ATOM   3986 HG22 ILE A 901      30.280  30.150  60.850  1.00  0.00           H
ATOM   3987 HG23 ILE A 901      31.250  31.530  61.310  1.00  0.00           H
ATOM   3988  CG1 ILE A 901      30.850  29.540  63.370  1.00  0.00           C
ATOM   3989 HG11 ILE A 901      30.520  28.800  62.610  1.00  0.00           H
ATOM   3990 HG12 ILE A 901      30.430  29.210  64.350  1.00  0.00           H
ATOM   3991  CD  ILE A 901      32.340  29.690  63.570  1.00  0.00           C
ATOM   3992  HD1 ILE A 901      32.580  30.320  64.450  1.00  0.00           H
ATOM   3993  HD2 ILE A 901      32.850  30.260  62.770  1.00  0.00           H
ATOM   3994  HD3 ILE A 901      32.670  28.620  63.690  1.00  0.00           H
ATOM   3995  C   ILE A 901      29.490  33.250  63.520  1.00  0.00           C
ATOM   3996  O   ILE A 901      29.920  34.350  63.310  1.00  0.00           O
ATOM   3997  N   ILE A 902      28.190  33.090  63.460  1.00  0.00           N
ATOM   3998  HN  ILE A 902      27.840  32.230  63.830  1.00  0.00           H
ATOM   3999  CA  ILE A 902      27.190  34.050  63.060  1.00  0.00           C
ATOM   4000  HA  ILE A 902      27.690  34.470  62.190  1.00  0.00           H
ATOM   4001  CB  ILE A 902      25.810  33.420  62.700  1.00  0.00           C
ATOM   4002  HB  ILE A 902      25.290  33.290  63.680  1.00  0.00           H
ATOM   4003  CG2 ILE A 902      24.960  34.510  61.920  1.00  0.00           C
ATOM   4004 HG21 ILE A 902      24.710  35.380  62.570  1.00  0.00           H
ATOM   4005 HG22 ILE A 902      24.050  34.020  61.510  1.00  0.00           H
ATOM   4006 HG23 ILE A 902      25.450  34.820  60.970  1.00  0.00           H
ATOM   4007  CG1 ILE A 902      25.920  32.060  61.890  1.00  0.00           C
ATOM   4008 HG11 ILE A 902      24.900  31.740  61.580  1.00  0.00           H
ATOM   4009 HG12 ILE A 902      26.310  31.250  62.540  1.00  0.00           H
ATOM   4010  CD  ILE A 902      26.600  32.110  60.600  1.00  0.00           C
ATOM   4011  HD1 ILE A 902      27.020  31.110  60.380  1.00  0.00           H
ATOM   4012  HD2 ILE A 902      27.340  32.950  60.530  1.00  0.00           H
ATOM   4013  HD3 ILE A 902      25.880  32.230  59.760  1.00  0.00           H
ATOM   4014  C   ILE A 902      27.150  35.250  64.090  1.00  0.00           C
ATOM   4015  O   ILE A 902      27.190  35.000  65.270  1.00  0.00           O
ATOM   4016  N   SER A 903      26.940  36.500  63.580  1.00  0.00           N
ATOM   4017  HN  SER A 903      26.780  36.580  62.600  1.00  0.00           H
ATOM   4018  CA  SER A 903      26.780  37.760  64.350  1.00  0.00           C
ATOM   4019  HA  SER A 903      27.500  37.690  65.150  1.00  0.00           H
ATOM   4020  CB  SER A 903      27.170  38.950  63.510  1.00  0.00           C
ATOM   4021  HB1 SER A 903      26.370  39.120  62.760  1.00  0.00           H
ATOM   4022  HB2 SER A 903      28.110  38.640  63.000  1.00  0.00           H
ATOM   4023  OG  SER A 903      27.390  40.160  64.260  1.00  0.00           O
ATOM   4024  HG1 SER A 903      26.760  40.760  63.850  1.00  0.00           H
ATOM   4025  C   SER A 903      25.320  37.900  64.710  1.00  0.00           C
ATOM   4026  O   SER A 903      24.350  37.490  64.050  1.00  0.00           O
ATOM   4027  N   PRO A 904      25.150  38.370  65.940  1.00  0.00           N
ATOM   4028  CD  PRO A 904      26.020  38.170  67.080  1.00  0.00           C
ATOM   4029  HD1 PRO A 904      26.990  38.660  66.890  1.00  0.00           H
ATOM   4030  HD2 PRO A 904      26.250  37.090  67.280  1.00  0.00           H
ATOM   4031  CA  PRO A 904      23.930  39.100  66.370  1.00  0.00           C
ATOM   4032  HA  PRO A 904      23.200  38.320  66.570  1.00  0.00           H
ATOM   4033  CB  PRO A 904      24.440  39.850  67.630  1.00  0.00           C
ATOM   4034  HB1 PRO A 904      23.560  40.240  68.210  1.00  0.00           H
ATOM   4035  HB2 PRO A 904      25.140  40.690  67.400  1.00  0.00           H
ATOM   4036  CG  PRO A 904      25.400  38.820  68.310  1.00  0.00           C
ATOM   4037  HG1 PRO A 904      26.160  39.290  68.970  1.00  0.00           H
ATOM   4038  HG2 PRO A 904      24.740  38.100  68.820  1.00  0.00           H
ATOM   4039  C   PRO A 904      23.280  40.010  65.370  1.00  0.00           C
ATOM   4040  O   PRO A 904      23.920  40.930  64.870  1.00  0.00           O
ATOM   4041  N   LEU A 905      21.960  39.970  65.300  1.00  0.00           N
ATOM   4042  HN  LEU A 905      21.360  39.270  65.670  1.00  0.00           H
ATOM   4043  CA  LEU A 905      21.220  40.800  64.440  1.00  0.00           C
ATOM   4044  HA  LEU A 905      21.550  41.830  64.340  1.00  0.00           H
ATOM   4045  CB  LEU A 905      21.040  40.230  63.080  1.00  0.00           C
ATOM   4046  HB1 LEU A 905      20.430  39.310  63.180  1.00  0.00           H
ATOM   4047  HB2 LEU A 905      22.040  39.950  62.710  1.00  0.00           H
ATOM   4048  CG  LEU A 905      20.330  41.200  62.070  1.00  0.00           C
ATOM   4049  HG  LEU A 905      19.470  41.640  62.600  1.00  0.00           H
ATOM   4050  CD1 LEU A 905      21.150  42.460  61.660  1.00  0.00           C
ATOM   4051 HD11 LEU A 905      21.910  42.800  62.400  1.00  0.00           H
ATOM   4052 HD12 LEU A 905      20.500  43.320  61.400  1.00  0.00           H
ATOM   4053 HD13 LEU A 905      21.670  42.230  60.700  1.00  0.00           H
ATOM   4054  CD2 LEU A 905      19.870  40.350  60.920  1.00  0.00           C
ATOM   4055 HD21 LEU A 905      19.240  40.900  60.170  1.00  0.00           H
ATOM   4056 HD22 LEU A 905      19.260  39.450  61.110  1.00  0.00           H
ATOM   4057 HD23 LEU A 905      20.790  39.980  60.440  1.00  0.00           H
ATOM   4058  C   LEU A 905      19.950  40.810  65.080  1.00  0.00           C
ATOM   4059  O   LEU A 905      19.610  39.830  65.790  1.00  0.00           O
ATOM   4060  N   GLY A 906      19.110  41.850  64.890  1.00  0.00           N
ATOM   4061  HN  GLY A 906      19.450  42.570  64.280  1.00  0.00           H
ATOM   4062  CA  GLY A 906      17.660  41.900  65.260  1.00  0.00           C
ATOM   4063  HA1 GLY A 906      17.340  40.870  65.240  1.00  0.00           H
ATOM   4064  HA2 GLY A 906      17.160  42.560  64.570  1.00  0.00           H
ATOM   4065  C   GLY A 906      17.430  42.540  66.620  1.00  0.00           C
ATOM   4066  O   GLY A 906      16.380  42.520  67.240  1.00  0.00           O
ATOM   4067  N   ASP A 907      18.460  43.260  67.090  1.00  0.00           N
ATOM   4068  HN  ASP A 907      19.380  43.430  66.730  1.00  0.00           H
ATOM   4069  CA  ASP A 907      18.230  44.180  68.200  1.00  0.00           C
ATOM   4070  HA  ASP A 907      17.240  44.060  68.590  1.00  0.00           H
ATOM   4071  CB  ASP A 907      19.330  43.970  69.340  1.00  0.00           C
ATOM   4072  HB1 ASP A 907      19.470  44.910  69.910  1.00  0.00           H
ATOM   4073  HB2 ASP A 907      20.350  43.670  69.000  1.00  0.00           H
ATOM   4074  CG  ASP A 907      18.860  42.990  70.410  1.00  0.00           C
ATOM   4075  OD1 ASP A 907      19.300  43.140  71.540  1.00  0.00           O
ATOM   4076  OD2 ASP A 907      18.000  42.100  70.080  1.00  0.00           O
ATOM   4077  C   ASP A 907      18.340  45.660  67.740  1.00  0.00           C
ATOM   4078  O   ASP A 907      18.620  46.560  68.580  1.00  0.00           O
ATOM   4079  N   ASN A 908      18.160  45.920  66.450  1.00  0.00           N
ATOM   4080  HN  ASN A 908      18.040  45.170  65.800  1.00  0.00           H
ATOM   4081  CA  ASN A 908      17.950  47.220  65.990  1.00  0.00           C
ATOM   4082  HA  ASN A 908      18.090  47.950  66.770  1.00  0.00           H
ATOM   4083  CB  ASN A 908      18.920  47.590  64.790  1.00  0.00           C
ATOM   4084  HB1 ASN A 908      18.830  48.670  64.550  1.00  0.00           H
ATOM   4085  HB2 ASN A 908      18.700  47.040  63.860  1.00  0.00           H
ATOM   4086  CG  ASN A 908      20.460  47.370  65.070  1.00  0.00           C
ATOM   4087  OD1 ASN A 908      21.010  46.570  64.350  1.00  0.00           O
ATOM   4088  ND2 ASN A 908      20.980  48.120  65.980  1.00  0.00           N
ATOM   4089 HD21 ASN A 908      21.860  47.820  66.370  1.00  0.00           H
ATOM   4090 HD22 ASN A 908      20.400  48.740  66.500  1.00  0.00           H
ATOM   4091  C   ASN A 908      16.490  47.290  65.590  1.00  0.00           C
ATOM   4092  O   ASN A 908      16.090  46.580  64.580  1.00  0.00           O
ATOM   4093  N   PRO A 909      15.590  48.040  66.220  1.00  0.00           N
ATOM   4094  CD  PRO A 909      15.650  48.830  67.510  1.00  0.00           C
ATOM   4095  HD1 PRO A 909      16.290  49.740  67.530  1.00  0.00           H
ATOM   4096  HD2 PRO A 909      16.020  48.190  68.340  1.00  0.00           H
ATOM   4097  CA  PRO A 909      14.280  48.220  65.600  1.00  0.00           C
ATOM   4098  HA  PRO A 909      13.790  47.250  65.570  1.00  0.00           H
ATOM   4099  CB  PRO A 909      13.560  49.190  66.550  1.00  0.00           C
ATOM   4100  HB1 PRO A 909      12.470  49.130  66.730  1.00  0.00           H
ATOM   4101  HB2 PRO A 909      13.710  50.220  66.150  1.00  0.00           H
ATOM   4102  CG  PRO A 909      14.190  49.100  67.860  1.00  0.00           C
ATOM   4103  HG1 PRO A 909      14.080  50.020  68.470  1.00  0.00           H
ATOM   4104  HG2 PRO A 909      13.760  48.230  68.390  1.00  0.00           H
ATOM   4105  C   PRO A 909      14.300  48.670  64.130  1.00  0.00           C
ATOM   4106  O   PRO A 909      15.330  49.140  63.650  1.00  0.00           O
ATOM   4107  N   TRP A 910      13.180  48.610  63.490  1.00  0.00           N
ATOM   4108  HN  TRP A 910      12.350  48.250  63.900  1.00  0.00           H
ATOM   4109  CA  TRP A 910      13.040  48.880  62.020  1.00  0.00           C
ATOM   4110  HA  TRP A 910      13.830  48.380  61.500  1.00  0.00           H
ATOM   4111  CB  TRP A 910      11.690  48.320  61.490  1.00  0.00           C
ATOM   4112  HB1 TRP A 910      11.800  47.220  61.410  1.00  0.00           H
ATOM   4113  HB2 TRP A 910      11.480  48.570  60.430  1.00  0.00           H
ATOM   4114  CG  TRP A 910      10.470  48.710  62.230  1.00  0.00           C
ATOM   4115  CD1 TRP A 910       9.760  47.990  63.220  1.00  0.00           C
ATOM   4116  HD1 TRP A 910      10.060  47.080  63.710  1.00  0.00           H
ATOM   4117  NE1 TRP A 910       8.750  48.790  63.690  1.00  0.00           N
ATOM   4118  HE1 TRP A 910       8.480  48.700  64.620  1.00  0.00           H
ATOM   4119  CE2 TRP A 910       8.840  49.990  63.140  1.00  0.00           C
ATOM   4120  CD2 TRP A 910       9.910  50.000  62.190  1.00  0.00           C
ATOM   4121  CE3 TRP A 910      10.180  51.180  61.540  1.00  0.00           C
ATOM   4122  HE3 TRP A 910      10.930  51.230  60.770  1.00  0.00           H
ATOM   4123  CZ3 TRP A 910       9.560  52.360  61.920  1.00  0.00           C
ATOM   4124  HZ3 TRP A 910       9.810  53.280  61.410  1.00  0.00           H
ATOM   4125  CZ2 TRP A 910       8.150  51.120  63.460  1.00  0.00           C
ATOM   4126  HZ2 TRP A 910       7.350  51.080  64.180  1.00  0.00           H
ATOM   4127  CH2 TRP A 910       8.530  52.350  62.850  1.00  0.00           C
ATOM   4128  HH2 TRP A 910       7.970  53.230  63.140  1.00  0.00           H
ATOM   4129  C   TRP A 910      13.260  50.370  61.580  1.00  0.00           C
ATOM   4130  O   TRP A 910      13.630  50.660  60.450  1.00  0.00           O
ATOM   4131  N   TRP A 911      13.130  51.270  62.520  1.00  0.00           N
ATOM   4132  HN  TRP A 911      12.840  51.000  63.440  1.00  0.00           H
ATOM   4133  CA  TRP A 911      13.440  52.660  62.280  1.00  0.00           C
ATOM   4134  HA  TRP A 911      12.930  53.000  61.400  1.00  0.00           H
ATOM   4135  CB  TRP A 911      12.730  53.580  63.370  1.00  0.00           C
ATOM   4136  HB1 TRP A 911      13.150  53.340  64.370  1.00  0.00           H
ATOM   4137  HB2 TRP A 911      11.650  53.320  63.500  1.00  0.00           H
ATOM   4138  CG  TRP A 911      12.770  55.090  63.180  1.00  0.00           C
ATOM   4139  CD1 TRP A 911      12.910  55.930  64.200  1.00  0.00           C
ATOM   4140  HD1 TRP A 911      12.690  55.730  65.240  1.00  0.00           H
ATOM   4141  NE1 TRP A 911      13.050  57.190  63.660  1.00  0.00           N
ATOM   4142  HE1 TRP A 911      13.290  57.980  64.170  1.00  0.00           H
ATOM   4143  CE2 TRP A 911      12.900  57.160  62.290  1.00  0.00           C
ATOM   4144  CD2 TRP A 911      12.820  55.770  61.970  1.00  0.00           C
ATOM   4145  CE3 TRP A 911      12.600  55.490  60.630  1.00  0.00           C
ATOM   4146  HE3 TRP A 911      12.440  54.520  60.200  1.00  0.00           H
ATOM   4147  CZ3 TRP A 911      12.420  56.500  59.680  1.00  0.00           C
ATOM   4148  HZ3 TRP A 911      12.180  56.210  58.670  1.00  0.00           H
ATOM   4149  CZ2 TRP A 911      12.820  58.210  61.340  1.00  0.00           C
ATOM   4150  HZ2 TRP A 911      13.010  59.190  61.740  1.00  0.00           H
ATOM   4151  CH2 TRP A 911      12.690  57.830  59.970  1.00  0.00           C
ATOM   4152  HH2 TRP A 911      12.500  58.600  59.230  1.00  0.00           H
ATOM   4153  C   TRP A 911      14.920  52.990  62.140  1.00  0.00           C
ATOM   4154  O   TRP A 911      15.440  53.770  61.360  1.00  0.00           O
ATOM   4155  N   THR A 912      15.720  52.240  62.910  1.00  0.00           N
ATOM   4156  HN  THR A 912      15.210  51.730  63.600  1.00  0.00           H
ATOM   4157  CA  THR A 912      17.220  52.170  62.910  1.00  0.00           C
ATOM   4158  HA  THR A 912      17.650  53.170  62.880  1.00  0.00           H
ATOM   4159  CB  THR A 912      17.920  51.450  64.010  1.00  0.00           C
ATOM   4160  HB  THR A 912      17.380  50.500  64.260  1.00  0.00           H
ATOM   4161  OG1 THR A 912      17.850  52.290  65.180  1.00  0.00           O
ATOM   4162  HG1 THR A 912      16.920  52.510  65.220  1.00  0.00           H
ATOM   4163  CG2 THR A 912      19.390  51.190  63.780  1.00  0.00           C
ATOM   4164 HG21 THR A 912      19.580  50.250  63.230  1.00  0.00           H
ATOM   4165 HG22 THR A 912      19.880  51.100  64.780  1.00  0.00           H
ATOM   4166 HG23 THR A 912      19.950  52.030  63.340  1.00  0.00           H
ATOM   4167  C   THR A 912      17.690  51.630  61.620  1.00  0.00           C
ATOM   4168  O   THR A 912      18.540  52.230  60.960  1.00  0.00           O
ATOM   4169  N   LEU A 913      17.160  50.520  61.120  1.00  0.00           N
ATOM   4170  HN  LEU A 913      16.550  50.020  61.730  1.00  0.00           H
ATOM   4171  CA  LEU A 913      17.490  49.850  59.880  1.00  0.00           C
ATOM   4172  HA  LEU A 913      18.520  49.530  59.970  1.00  0.00           H
ATOM   4173  CB  LEU A 913      16.660  48.550  59.750  1.00  0.00           C
ATOM   4174  HB1 LEU A 913      16.930  48.020  58.810  1.00  0.00           H
ATOM   4175  HB2 LEU A 913      15.560  48.720  59.770  1.00  0.00           H
ATOM   4176  CG  LEU A 913      16.940  47.480  60.750  1.00  0.00           C
ATOM   4177  HG  LEU A 913      16.430  47.680  61.720  1.00  0.00           H
ATOM   4178  CD1 LEU A 913      16.280  46.250  60.240  1.00  0.00           C
ATOM   4179 HD11 LEU A 913      16.280  45.360  60.900  1.00  0.00           H
ATOM   4180 HD12 LEU A 913      16.810  45.910  59.330  1.00  0.00           H
ATOM   4181 HD13 LEU A 913      15.210  46.390  59.970  1.00  0.00           H
ATOM   4182  CD2 LEU A 913      18.460  47.310  61.030  1.00  0.00           C
ATOM   4183 HD21 LEU A 913      18.970  47.240  60.050  1.00  0.00           H
ATOM   4184 HD22 LEU A 913      18.570  46.420  61.700  1.00  0.00           H
ATOM   4185 HD23 LEU A 913      18.850  48.180  61.600  1.00  0.00           H
ATOM   4186  C   LEU A 913      17.400  50.690  58.590  1.00  0.00           C
ATOM   4187  O   LEU A 913      18.320  50.730  57.750  1.00  0.00           O
ATOM   4188  N   LEU A 914      16.300  51.490  58.440  1.00  0.00           N
ATOM   4189  HN  LEU A 914      15.580  51.480  59.130  1.00  0.00           H
ATOM   4190  CA  LEU A 914      16.010  52.430  57.390  1.00  0.00           C
ATOM   4191  HA  LEU A 914      16.130  51.960  56.430  1.00  0.00           H
ATOM   4192  CB  LEU A 914      14.600  53.150  57.620  1.00  0.00           C
ATOM   4193  HB1 LEU A 914      14.390  54.160  57.210  1.00  0.00           H
ATOM   4194  HB2 LEU A 914      14.550  53.360  58.700  1.00  0.00           H
ATOM   4195  CG  LEU A 914      13.500  52.160  57.160  1.00  0.00           C
ATOM   4196  HG  LEU A 914      13.430  51.290  57.840  1.00  0.00           H
ATOM   4197  CD1 LEU A 914      12.110  52.940  57.170  1.00  0.00           C
ATOM   4198 HD11 LEU A 914      11.310  52.270  56.780  1.00  0.00           H
ATOM   4199 HD12 LEU A 914      12.340  53.780  56.490  1.00  0.00           H
ATOM   4200 HD13 LEU A 914      11.880  53.290  58.200  1.00  0.00           H
ATOM   4201  CD2 LEU A 914      13.740  51.690  55.730  1.00  0.00           C
ATOM   4202 HD21 LEU A 914      12.740  51.460  55.290  1.00  0.00           H
ATOM   4203 HD22 LEU A 914      14.400  50.810  55.730  1.00  0.00           H
ATOM   4204 HD23 LEU A 914      14.050  52.510  55.050  1.00  0.00           H
ATOM   4205  C   LEU A 914      17.020  53.570  57.480  1.00  0.00           C
ATOM   4206  O   LEU A 914      17.640  53.920  56.490  1.00  0.00           O
ATOM   4207  N   ILE A 915      17.170  54.150  58.650  1.00  0.00           N
ATOM   4208  HN  ILE A 915      16.670  53.810  59.450  1.00  0.00           H
ATOM   4209  CA  ILE A 915      18.030  55.260  58.940  1.00  0.00           C
ATOM   4210  HA  ILE A 915      17.790  56.020  58.210  1.00  0.00           H
ATOM   4211  CB  ILE A 915      17.790  56.110  60.220  1.00  0.00           C
ATOM   4212  HB  ILE A 915      17.850  55.390  61.050  1.00  0.00           H
ATOM   4213  CG2 ILE A 915      19.000  57.030  60.400  1.00  0.00           C
ATOM   4214 HG21 ILE A 915      19.930  56.550  60.750  1.00  0.00           H
ATOM   4215 HG22 ILE A 915      18.780  57.800  61.190  1.00  0.00           H
ATOM   4216 HG23 ILE A 915      19.250  57.520  59.450  1.00  0.00           H
ATOM   4217  CG1 ILE A 915      16.470  56.820  60.330  1.00  0.00           C
ATOM   4218 HG11 ILE A 915      16.530  57.360  61.300  1.00  0.00           H
ATOM   4219 HG12 ILE A 915      15.570  56.160  60.350  1.00  0.00           H
ATOM   4220  CD  ILE A 915      16.290  57.920  59.270  1.00  0.00           C
ATOM   4221  HD1 ILE A 915      17.190  58.590  59.310  1.00  0.00           H
ATOM   4222  HD2 ILE A 915      15.340  58.440  59.490  1.00  0.00           H
ATOM   4223  HD3 ILE A 915      16.150  57.610  58.210  1.00  0.00           H
ATOM   4224  C   ILE A 915      19.580  54.860  58.690  1.00  0.00           C
ATOM   4225  O   ILE A 915      20.360  55.580  58.130  1.00  0.00           O
ATOM   4226  N   ALA A 916      19.840  53.610  59.070  1.00  0.00           N
ATOM   4227  HN  ALA A 916      19.080  53.130  59.510  1.00  0.00           H
ATOM   4228  CA  ALA A 916      21.090  52.950  59.060  1.00  0.00           C
ATOM   4229  HA  ALA A 916      21.890  53.550  59.460  1.00  0.00           H
ATOM   4230  CB  ALA A 916      21.130  51.540  59.720  1.00  0.00           C
ATOM   4231  HB1 ALA A 916      22.150  51.140  59.900  1.00  0.00           H
ATOM   4232  HB2 ALA A 916      20.560  50.830  59.090  1.00  0.00           H
ATOM   4233  HB3 ALA A 916      20.790  51.530  60.780  1.00  0.00           H
ATOM   4234  C   ALA A 916      21.530  52.700  57.650  1.00  0.00           C
ATOM   4235  O   ALA A 916      22.690  52.440  57.460  1.00  0.00           O
ATOM   4236  N   ALA A 917      20.710  52.810  56.640  1.00  0.00           N
ATOM   4237  HN  ALA A 917      19.730  52.860  56.730  1.00  0.00           H
ATOM   4238  CA  ALA A 917      21.190  52.670  55.240  1.00  0.00           C
ATOM   4239  HA  ALA A 917      21.930  51.890  55.120  1.00  0.00           H
ATOM   4240  CB  ALA A 917      19.960  52.350  54.400  1.00  0.00           C
ATOM   4241  HB1 ALA A 917      19.190  53.150  54.540  1.00  0.00           H
ATOM   4242  HB2 ALA A 917      19.530  51.400  54.770  1.00  0.00           H
ATOM   4243  HB3 ALA A 917      20.230  52.290  53.320  1.00  0.00           H
ATOM   4244  C   ALA A 917      21.900  53.990  54.770  1.00  0.00           C
ATOM   4245  O   ALA A 917      22.710  53.990  53.800  1.00  0.00           O
ATOM   4246  N   ILE A 918      21.590  55.130  55.370  1.00  0.00           N
ATOM   4247  HN  ILE A 918      20.990  55.100  56.170  1.00  0.00           H
ATOM   4248  CA  ILE A 918      22.260  56.420  55.050  1.00  0.00           C
ATOM   4249  HA  ILE A 918      22.080  56.630  54.010  1.00  0.00           H
ATOM   4250  CB  ILE A 918      21.690  57.670  55.660  1.00  0.00           C
ATOM   4251  HB  ILE A 918      21.600  57.520  56.750  1.00  0.00           H
ATOM   4252  CG2 ILE A 918      22.470  58.910  55.340  1.00  0.00           C
ATOM   4253 HG21 ILE A 918      23.450  58.940  55.860  1.00  0.00           H
ATOM   4254 HG22 ILE A 918      21.810  59.790  55.510  1.00  0.00           H
ATOM   4255 HG23 ILE A 918      22.760  58.980  54.270  1.00  0.00           H
ATOM   4256  CG1 ILE A 918      20.180  57.840  55.370  1.00  0.00           C
ATOM   4257 HG11 ILE A 918      19.650  56.900  55.150  1.00  0.00           H
ATOM   4258 HG12 ILE A 918      19.970  58.360  54.410  1.00  0.00           H
ATOM   4259  CD  ILE A 918      19.510  58.590  56.570  1.00  0.00           C
ATOM   4260  HD1 ILE A 918      19.360  58.080  57.540  1.00  0.00           H
ATOM   4261  HD2 ILE A 918      18.500  58.900  56.230  1.00  0.00           H
ATOM   4262  HD3 ILE A 918      20.040  59.550  56.810  1.00  0.00           H
ATOM   4263  C   ILE A 918      23.830  56.310  55.280  1.00  0.00           C
ATOM   4264  O   ILE A 918      24.540  56.810  54.440  1.00  0.00           O
ATOM   4265  N   PRO A 919      24.460  55.780  56.300  1.00  0.00           N
ATOM   4266  CD  PRO A 919      23.840  55.640  57.590  1.00  0.00           C
ATOM   4267  HD1 PRO A 919      22.830  55.160  57.510  1.00  0.00           H
ATOM   4268  HD2 PRO A 919      23.580  56.650  57.980  1.00  0.00           H
ATOM   4269  CA  PRO A 919      25.850  55.580  56.400  1.00  0.00           C
ATOM   4270  HA  PRO A 919      26.330  56.490  56.080  1.00  0.00           H
ATOM   4271  CB  PRO A 919      26.130  55.250  57.930  1.00  0.00           C
ATOM   4272  HB1 PRO A 919      26.500  56.190  58.370  1.00  0.00           H
ATOM   4273  HB2 PRO A 919      26.900  54.460  58.110  1.00  0.00           H
ATOM   4274  CG  PRO A 919      24.760  54.820  58.450  1.00  0.00           C
ATOM   4275  HG1 PRO A 919      24.610  53.740  58.230  1.00  0.00           H
ATOM   4276  HG2 PRO A 919      24.740  54.910  59.560  1.00  0.00           H
ATOM   4277  C   PRO A 919      26.380  54.530  55.480  1.00  0.00           C
ATOM   4278  O   PRO A 919      27.460  54.710  55.010  1.00  0.00           O
ATOM   4279  N   ALA A 920      25.500  53.600  54.960  1.00  0.00           N
ATOM   4280  HN  ALA A 920      24.530  53.650  55.170  1.00  0.00           H
ATOM   4281  CA  ALA A 920      25.980  52.530  54.220  1.00  0.00           C
ATOM   4282  HA  ALA A 920      26.900  52.090  54.610  1.00  0.00           H
ATOM   4283  CB  ALA A 920      24.870  51.380  54.320  1.00  0.00           C
ATOM   4284  HB1 ALA A 920      24.510  51.200  55.350  1.00  0.00           H
ATOM   4285  HB2 ALA A 920      25.390  50.460  54.010  1.00  0.00           H
ATOM   4286  HB3 ALA A 920      24.050  51.660  53.600  1.00  0.00           H
ATOM   4287  C   ALA A 920      26.250  53.020  52.810  1.00  0.00           C
ATOM   4288  O   ALA A 920      27.130  52.440  52.200  1.00  0.00           O
ATOM   4289  N   LEU A 921      25.660  54.070  52.350  1.00  0.00           N
ATOM   4290  HN  LEU A 921      24.950  54.420  52.960  1.00  0.00           H
ATOM   4291  CA  LEU A 921      25.860  54.870  51.180  1.00  0.00           C
ATOM   4292  HA  LEU A 921      25.740  54.100  50.440  1.00  0.00           H
ATOM   4293  CB  LEU A 921      24.940  56.040  51.120  1.00  0.00           C
ATOM   4294  HB1 LEU A 921      25.200  56.730  50.290  1.00  0.00           H
ATOM   4295  HB2 LEU A 921      25.080  56.640  52.040  1.00  0.00           H
ATOM   4296  CG  LEU A 921      23.460  55.650  50.980  1.00  0.00           C
ATOM   4297  HG  LEU A 921      23.110  54.940  51.750  1.00  0.00           H
ATOM   4298  CD1 LEU A 921      22.700  57.010  51.130  1.00  0.00           C
ATOM   4299 HD11 LEU A 921      21.630  56.820  50.920  1.00  0.00           H
ATOM   4300 HD12 LEU A 921      23.020  57.810  50.430  1.00  0.00           H
ATOM   4301 HD13 LEU A 921      22.830  57.500  52.130  1.00  0.00           H
ATOM   4302  CD2 LEU A 921      23.130  55.150  49.580  1.00  0.00           C
ATOM   4303 HD21 LEU A 921      22.050  55.050  49.390  1.00  0.00           H
ATOM   4304 HD22 LEU A 921      23.460  54.110  49.340  1.00  0.00           H
ATOM   4305 HD23 LEU A 921      23.580  55.840  48.850  1.00  0.00           H
ATOM   4306  C   LEU A 921      27.310  55.440  51.120  1.00  0.00           C
ATOM   4307  O   LEU A 921      27.990  55.400  50.090  1.00  0.00           O
ATOM   4308  N   LEU A 922      27.780  56.010  52.200  1.00  0.00           N
ATOM   4309  HN  LEU A 922      27.240  56.140  53.040  1.00  0.00           H
ATOM   4310  CA  LEU A 922      29.190  56.420  52.240  1.00  0.00           C
ATOM   4311  HA  LEU A 922      29.370  57.070  51.390  1.00  0.00           H
ATOM   4312  CB  LEU A 922      29.420  57.240  53.560  1.00  0.00           C
ATOM   4313  HB1 LEU A 922      29.110  56.550  54.380  1.00  0.00           H
ATOM   4314  HB2 LEU A 922      28.690  58.080  53.670  1.00  0.00           H
ATOM   4315  CG  LEU A 922      30.870  57.710  53.830  1.00  0.00           C
ATOM   4316  HG  LEU A 922      31.480  56.810  54.050  1.00  0.00           H
ATOM   4317  CD1 LEU A 922      31.610  58.490  52.670  1.00  0.00           C
ATOM   4318 HD11 LEU A 922      32.630  58.860  52.940  1.00  0.00           H
ATOM   4319 HD12 LEU A 922      30.920  59.310  52.400  1.00  0.00           H
ATOM   4320 HD13 LEU A 922      31.820  57.900  51.740  1.00  0.00           H
ATOM   4321  CD2 LEU A 922      30.970  58.700  55.010  1.00  0.00           C
ATOM   4322 HD21 LEU A 922      30.450  59.640  54.750  1.00  0.00           H
ATOM   4323 HD22 LEU A 922      32.030  59.020  55.160  1.00  0.00           H
ATOM   4324 HD23 LEU A 922      30.460  58.250  55.890  1.00  0.00           H
ATOM   4325  C   LEU A 922      30.100  55.220  52.200  1.00  0.00           C
ATOM   4326  O   LEU A 922      31.000  55.240  51.380  1.00  0.00           O
ATOM   4327  N   CYS A 923      29.820  54.100  52.900  1.00  0.00           N
ATOM   4328  HN  CYS A 923      28.990  54.030  53.450  1.00  0.00           H
ATOM   4329  CA  CYS A 923      30.670  52.930  52.880  1.00  0.00           C
ATOM   4330  HA  CYS A 923      31.680  53.320  52.960  1.00  0.00           H
ATOM   4331  CB  CYS A 923      30.430  52.120  54.170  1.00  0.00           C
ATOM   4332  HB1 CYS A 923      29.350  51.870  54.200  1.00  0.00           H
ATOM   4333  HB2 CYS A 923      30.660  52.900  54.930  1.00  0.00           H
ATOM   4334  SG  CYS A 923      31.450  50.530  54.350  1.00  0.00           S
ATOM   4335  HG1 CYS A 923      30.610  49.640  53.850  1.00  0.00           H
ATOM   4336  C   CYS A 923      30.790  52.220  51.580  1.00  0.00           C
ATOM   4337  O   CYS A 923      31.830  51.760  51.040  1.00  0.00           O
ATOM   4338  N   THR A 924      29.600  52.200  50.840  1.00  0.00           N
ATOM   4339  HN  THR A 924      28.740  52.520  51.230  1.00  0.00           H
ATOM   4340  CA  THR A 924      29.450  51.570  49.500  1.00  0.00           C
ATOM   4341  HA  THR A 924      29.840  50.560  49.600  1.00  0.00           H
ATOM   4342  CB  THR A 924      28.040  51.540  49.020  1.00  0.00           C
ATOM   4343  HB  THR A 924      27.660  52.580  49.020  1.00  0.00           H
ATOM   4344  OG1 THR A 924      27.180  50.840  49.930  1.00  0.00           O
ATOM   4345  HG1 THR A 924      27.220  51.280  50.770  1.00  0.00           H
ATOM   4346  CG2 THR A 924      27.970  50.940  47.560  1.00  0.00           C
ATOM   4347 HG21 THR A 924      28.430  49.940  47.610  1.00  0.00           H
ATOM   4348 HG22 THR A 924      28.530  51.600  46.860  1.00  0.00           H
ATOM   4349 HG23 THR A 924      26.910  50.810  47.310  1.00  0.00           H
ATOM   4350  C   THR A 924      30.450  52.160  48.520  1.00  0.00           C
ATOM   4351  O   THR A 924      31.240  51.510  47.780  1.00  0.00           O
ATOM   4352  N   ILE A 925      30.430  53.510  48.480  1.00  0.00           N
ATOM   4353  HN  ILE A 925      29.820  54.010  49.090  1.00  0.00           H
ATOM   4354  CA  ILE A 925      31.370  54.330  47.720  1.00  0.00           C
ATOM   4355  HA  ILE A 925      31.390  54.080  46.670  1.00  0.00           H
ATOM   4356  CB  ILE A 925      30.800  55.730  47.670  1.00  0.00           C
ATOM   4357  HB  ILE A 925      30.670  56.230  48.650  1.00  0.00           H
ATOM   4358  CG2 ILE A 925      31.900  56.540  46.940  1.00  0.00           C
ATOM   4359 HG21 ILE A 925      31.620  57.610  46.780  1.00  0.00           H
ATOM   4360 HG22 ILE A 925      32.070  56.000  45.990  1.00  0.00           H
ATOM   4361 HG23 ILE A 925      32.880  56.610  47.440  1.00  0.00           H
ATOM   4362  CG1 ILE A 925      29.490  55.940  46.870  1.00  0.00           C
ATOM   4363 HG11 ILE A 925      29.320  57.040  46.890  1.00  0.00           H
ATOM   4364 HG12 ILE A 925      28.680  55.470  47.460  1.00  0.00           H
ATOM   4365  CD  ILE A 925      29.570  55.450  45.400  1.00  0.00           C
ATOM   4366  HD1 ILE A 925      29.540  54.340  45.370  1.00  0.00           H
ATOM   4367  HD2 ILE A 925      30.400  55.880  44.800  1.00  0.00           H
ATOM   4368  HD3 ILE A 925      28.560  55.670  44.990  1.00  0.00           H
ATOM   4369  C   ILE A 925      32.790  54.150  48.230  1.00  0.00           C
ATOM   4370  O   ILE A 925      33.660  53.890  47.380  1.00  0.00           O
ATOM   4371  N   LEU A 926      33.050  54.260  49.560  1.00  0.00           N
ATOM   4372  HN  LEU A 926      32.360  54.450  50.260  1.00  0.00           H
ATOM   4373  CA  LEU A 926      34.450  54.050  50.030  1.00  0.00           C
ATOM   4374  HA  LEU A 926      35.050  54.890  49.700  1.00  0.00           H
ATOM   4375  CB  LEU A 926      34.550  54.100  51.580  1.00  0.00           C
ATOM   4376  HB1 LEU A 926      35.540  53.770  51.950  1.00  0.00           H
ATOM   4377  HB2 LEU A 926      33.750  53.450  51.990  1.00  0.00           H
ATOM   4378  CG  LEU A 926      34.390  55.540  52.140  1.00  0.00           C
ATOM   4379  HG  LEU A 926      33.520  56.070  51.720  1.00  0.00           H
ATOM   4380  CD1 LEU A 926      34.050  55.510  53.640  1.00  0.00           C
ATOM   4381 HD11 LEU A 926      34.920  55.060  54.170  1.00  0.00           H
ATOM   4382 HD12 LEU A 926      33.180  54.870  53.860  1.00  0.00           H
ATOM   4383 HD13 LEU A 926      33.800  56.540  54.010  1.00  0.00           H
ATOM   4384  CD2 LEU A 926      35.650  56.360  51.850  1.00  0.00           C
ATOM   4385 HD21 LEU A 926      35.890  56.610  50.810  1.00  0.00           H
ATOM   4386 HD22 LEU A 926      36.570  55.890  52.250  1.00  0.00           H
ATOM   4387 HD23 LEU A 926      35.480  57.320  52.390  1.00  0.00           H
ATOM   4388  C   LEU A 926      35.110  52.720  49.500  1.00  0.00           C
ATOM   4389  O   LEU A 926      36.210  52.700  48.990  1.00  0.00           O
ATOM   4390  N   ILE A 927      34.390  51.610  49.540  1.00  0.00           N
ATOM   4391  HN  ILE A 927      33.460  51.620  49.900  1.00  0.00           H
ATOM   4392  CA  ILE A 927      34.780  50.330  49.020  1.00  0.00           C
ATOM   4393  HA  ILE A 927      35.830  50.150  49.170  1.00  0.00           H
ATOM   4394  CB  ILE A 927      34.050  49.240  49.770  1.00  0.00           C
ATOM   4395  HB  ILE A 927      32.940  49.290  49.680  1.00  0.00           H
ATOM   4396  CG2 ILE A 927      34.440  47.890  49.060  1.00  0.00           C
ATOM   4397 HG21 ILE A 927      34.200  47.010  49.700  1.00  0.00           H
ATOM   4398 HG22 ILE A 927      35.530  47.900  48.890  1.00  0.00           H
ATOM   4399 HG23 ILE A 927      33.930  47.770  48.080  1.00  0.00           H
ATOM   4400  CG1 ILE A 927      34.430  49.250  51.290  1.00  0.00           C
ATOM   4401 HG11 ILE A 927      34.380  50.250  51.750  1.00  0.00           H
ATOM   4402 HG12 ILE A 927      35.410  48.730  51.380  1.00  0.00           H
ATOM   4403  CD  ILE A 927      33.440  48.360  52.020  1.00  0.00           C
ATOM   4404  HD1 ILE A 927      32.410  48.720  51.810  1.00  0.00           H
ATOM   4405  HD2 ILE A 927      33.460  48.550  53.110  1.00  0.00           H
ATOM   4406  HD3 ILE A 927      33.710  47.310  51.810  1.00  0.00           H
ATOM   4407  C   ILE A 927      34.790  50.280  47.500  1.00  0.00           C
ATOM   4408  O   ILE A 927      35.810  49.810  47.010  1.00  0.00           O
ATOM   4409  N   PHE A 928      33.740  50.760  46.770  1.00  0.00           N
ATOM   4410  HN  PHE A 928      32.930  51.060  47.250  1.00  0.00           H
ATOM   4411  CA  PHE A 928      33.810  50.960  45.340  1.00  0.00           C
ATOM   4412  HA  PHE A 928      33.870  49.980  44.880  1.00  0.00           H
ATOM   4413  CB  PHE A 928      32.520  51.720  44.780  1.00  0.00           C
ATOM   4414  HB1 PHE A 928      32.450  52.560  45.500  1.00  0.00           H
ATOM   4415  HB2 PHE A 928      31.550  51.160  44.790  1.00  0.00           H
ATOM   4416  CG  PHE A 928      32.580  52.060  43.370  1.00  0.00           C
ATOM   4417  CD1 PHE A 928      32.510  51.210  42.330  1.00  0.00           C
ATOM   4418  HD1 PHE A 928      32.420  50.140  42.470  1.00  0.00           H
ATOM   4419  CE1 PHE A 928      32.390  51.680  40.970  1.00  0.00           C
ATOM   4420  HE1 PHE A 928      32.280  50.910  40.210  1.00  0.00           H
ATOM   4421  CZ  PHE A 928      32.490  53.000  40.700  1.00  0.00           C
ATOM   4422  HZ  PHE A 928      32.530  53.400  39.700  1.00  0.00           H
ATOM   4423  CD2 PHE A 928      32.720  53.470  43.090  1.00  0.00           C
ATOM   4424  HD2 PHE A 928      32.610  54.300  43.760  1.00  0.00           H
ATOM   4425  CE2 PHE A 928      32.600  53.890  41.750  1.00  0.00           C
ATOM   4426  HE2 PHE A 928      32.560  54.950  41.590  1.00  0.00           H
ATOM   4427  C   PHE A 928      35.170  51.640  44.930  1.00  0.00           C
ATOM   4428  O   PHE A 928      36.060  51.110  44.340  1.00  0.00           O
ATOM   4429  N   MET A 929      35.380  52.930  45.350  1.00  0.00           N
ATOM   4430  HN  MET A 929      34.750  53.270  46.050  1.00  0.00           H
ATOM   4431  CA  MET A 929      36.440  53.830  44.980  1.00  0.00           C
ATOM   4432  HA  MET A 929      36.350  53.850  43.910  1.00  0.00           H
ATOM   4433  CB  MET A 929      36.240  55.270  45.530  1.00  0.00           C
ATOM   4434  HB1 MET A 929      37.190  55.850  45.420  1.00  0.00           H
ATOM   4435  HB2 MET A 929      35.910  55.280  46.590  1.00  0.00           H
ATOM   4436  CG  MET A 929      35.120  56.030  44.700  1.00  0.00           C
ATOM   4437  HG1 MET A 929      34.110  55.840  45.140  1.00  0.00           H
ATOM   4438  HG2 MET A 929      35.080  55.550  43.700  1.00  0.00           H
ATOM   4439  SD  MET A 929      35.270  57.850  44.490  1.00  0.00           S
ATOM   4440  CE  MET A 929      33.840  57.910  43.360  1.00  0.00           C
ATOM   4441  HE1 MET A 929      33.020  57.400  43.920  1.00  0.00           H
ATOM   4442  HE2 MET A 929      34.080  57.250  42.500  1.00  0.00           H
ATOM   4443  HE3 MET A 929      33.500  58.930  43.070  1.00  0.00           H
ATOM   4444  C   MET A 929      37.830  53.300  45.310  1.00  0.00           C
ATOM   4445  O   MET A 929      38.790  53.430  44.500  1.00  0.00           O
ATOM   4446  N   ASP A 930      38.080  52.730  46.520  1.00  0.00           N
ATOM   4447  HN  ASP A 930      37.360  52.600  47.180  1.00  0.00           H
ATOM   4448  CA  ASP A 930      39.240  51.970  46.970  1.00  0.00           C
ATOM   4449  HA  ASP A 930      40.030  52.690  46.780  1.00  0.00           H
ATOM   4450  CB  ASP A 930      39.030  51.720  48.540  1.00  0.00           C
ATOM   4451  HB1 ASP A 930      38.250  50.950  48.730  1.00  0.00           H
ATOM   4452  HB2 ASP A 930      38.700  52.670  49.000  1.00  0.00           H
ATOM   4453  CG  ASP A 930      40.300  51.250  49.270  1.00  0.00           C
ATOM   4454  OD1 ASP A 930      41.160  50.630  48.610  1.00  0.00           O
ATOM   4455  OD2 ASP A 930      40.410  51.470  50.510  1.00  0.00           O
ATOM   4456  C   ASP A 930      39.530  50.750  46.170  1.00  0.00           C
ATOM   4457  O   ASP A 930      40.660  50.560  45.780  1.00  0.00           O
ATOM   4458  N   GLN A 931      38.520  49.880  45.890  1.00  0.00           N
ATOM   4459  HN  GLN A 931      37.610  50.030  46.270  1.00  0.00           H
ATOM   4460  CA  GLN A 931      38.620  48.700  44.980  1.00  0.00           C
ATOM   4461  HA  GLN A 931      39.420  48.050  45.300  1.00  0.00           H
ATOM   4462  CB  GLN A 931      37.290  48.010  44.970  1.00  0.00           C
ATOM   4463  HB1 GLN A 931      36.440  48.650  44.660  1.00  0.00           H
ATOM   4464  HB2 GLN A 931      37.080  47.770  46.030  1.00  0.00           H
ATOM   4465  CG  GLN A 931      37.330  46.630  44.240  1.00  0.00           C
ATOM   4466  HG1 GLN A 931      37.440  46.770  43.140  1.00  0.00           H
ATOM   4467  HG2 GLN A 931      36.310  46.220  44.290  1.00  0.00           H
ATOM   4468  CD  GLN A 931      38.310  45.670  44.710  1.00  0.00           C
ATOM   4469  OE1 GLN A 931      38.570  45.510  45.890  1.00  0.00           O
ATOM   4470  NE2 GLN A 931      38.960  44.900  43.810  1.00  0.00           N
ATOM   4471 HE21 GLN A 931      39.430  44.060  44.100  1.00  0.00           H
ATOM   4472 HE22 GLN A 931      38.790  45.110  42.840  1.00  0.00           H
ATOM   4473  C   GLN A 931      39.050  49.100  43.600  1.00  0.00           C
ATOM   4474  O   GLN A 931      40.050  48.650  42.980  1.00  0.00           O
ATOM   4475  N   GLN A 932      38.270  50.020  42.990  1.00  0.00           N
ATOM   4476  HN  GLN A 932      37.640  50.490  43.590  1.00  0.00           H
ATOM   4477  CA  GLN A 932      38.520  50.490  41.610  1.00  0.00           C
ATOM   4478  HA  GLN A 932      38.610  49.610  41.000  1.00  0.00           H
ATOM   4479  CB  GLN A 932      37.390  51.420  41.280  1.00  0.00           C
ATOM   4480  HB1 GLN A 932      37.630  51.930  40.320  1.00  0.00           H
ATOM   4481  HB2 GLN A 932      37.230  52.160  42.090  1.00  0.00           H
ATOM   4482  CG  GLN A 932      36.000  50.660  41.010  1.00  0.00           C
ATOM   4483  HG1 GLN A 932      35.200  51.350  40.680  1.00  0.00           H
ATOM   4484  HG2 GLN A 932      35.730  50.220  41.990  1.00  0.00           H
ATOM   4485  CD  GLN A 932      36.190  49.500  40.050  1.00  0.00           C
ATOM   4486  OE1 GLN A 932      35.600  48.430  40.210  1.00  0.00           O
ATOM   4487  NE2 GLN A 932      37.100  49.560  39.010  1.00  0.00           N
ATOM   4488 HE21 GLN A 932      37.400  48.730  38.550  1.00  0.00           H
ATOM   4489 HE22 GLN A 932      37.500  50.460  38.860  1.00  0.00           H
ATOM   4490  C   GLN A 932      39.840  51.220  41.350  1.00  0.00           C
ATOM   4491  O   GLN A 932      40.440  50.970  40.320  1.00  0.00           O
ATOM   4492  N   ILE A 933      40.280  52.090  42.230  1.00  0.00           N
ATOM   4493  HN  ILE A 933      39.730  52.420  42.990  1.00  0.00           H
ATOM   4494  CA  ILE A 933      41.510  52.880  41.960  1.00  0.00           C
ATOM   4495  HA  ILE A 933      41.550  53.250  40.940  1.00  0.00           H
ATOM   4496  CB  ILE A 933      41.550  54.140  42.890  1.00  0.00           C
ATOM   4497  HB  ILE A 933      40.560  54.650  42.920  1.00  0.00           H
ATOM   4498  CG2 ILE A 933      41.860  53.660  44.320  1.00  0.00           C
ATOM   4499 HG21 ILE A 933      42.940  53.430  44.460  1.00  0.00           H
ATOM   4500 HG22 ILE A 933      41.340  52.710  44.570  1.00  0.00           H
ATOM   4501 HG23 ILE A 933      41.470  54.420  45.040  1.00  0.00           H
ATOM   4502  CG1 ILE A 933      42.620  55.190  42.450  1.00  0.00           C
ATOM   4503 HG11 ILE A 933      43.590  54.720  42.750  1.00  0.00           H
ATOM   4504 HG12 ILE A 933      42.390  56.120  43.000  1.00  0.00           H
ATOM   4505  CD  ILE A 933      42.690  55.390  40.900  1.00  0.00           C
ATOM   4506  HD1 ILE A 933      41.660  55.380  40.460  1.00  0.00           H
ATOM   4507  HD2 ILE A 933      43.390  54.590  40.560  1.00  0.00           H
ATOM   4508  HD3 ILE A 933      43.230  56.350  40.730  1.00  0.00           H
ATOM   4509  C   ILE A 933      42.850  52.000  42.130  1.00  0.00           C
ATOM   4510  O   ILE A 933      43.970  52.270  41.650  1.00  0.00           O
ATOM   4511  N   THR A 934      42.630  50.810  42.730  1.00  0.00           N
ATOM   4512  HN  THR A 934      41.710  50.500  42.880  1.00  0.00           H
ATOM   4513  CA  THR A 934      43.630  49.720  42.800  1.00  0.00           C
ATOM   4514  HA  THR A 934      44.580  50.210  42.850  1.00  0.00           H
ATOM   4515  CB  THR A 934      43.390  48.670  43.940  1.00  0.00           C
ATOM   4516  HB  THR A 934      42.380  48.200  43.930  1.00  0.00           H
ATOM   4517  OG1 THR A 934      43.650  49.300  45.160  1.00  0.00           O
ATOM   4518  HG1 THR A 934      44.500  49.690  44.970  1.00  0.00           H
ATOM   4519  CG2 THR A 934      44.430  47.550  43.780  1.00  0.00           C
ATOM   4520 HG21 THR A 934      44.160  46.920  42.900  1.00  0.00           H
ATOM   4521 HG22 THR A 934      44.470  46.830  44.620  1.00  0.00           H
ATOM   4522 HG23 THR A 934      45.430  48.020  43.690  1.00  0.00           H
ATOM   4523  C   THR A 934      43.720  48.970  41.530  1.00  0.00           C
ATOM   4524  O   THR A 934      44.740  48.840  40.900  1.00  0.00           O
ATOM   4525  N   ALA A 935      42.560  48.480  41.100  1.00  0.00           N
ATOM   4526  HN  ALA A 935      41.780  48.540  41.720  1.00  0.00           H
ATOM   4527  CA  ALA A 935      42.410  47.610  40.000  1.00  0.00           C
ATOM   4528  HA  ALA A 935      43.080  46.800  40.230  1.00  0.00           H
ATOM   4529  CB  ALA A 935      41.000  46.960  39.950  1.00  0.00           C
ATOM   4530  HB1 ALA A 935      41.000  46.140  39.210  1.00  0.00           H
ATOM   4531  HB2 ALA A 935      40.230  47.730  39.740  1.00  0.00           H
ATOM   4532  HB3 ALA A 935      40.860  46.580  40.980  1.00  0.00           H
ATOM   4533  C   ALA A 935      42.780  48.240  38.660  1.00  0.00           C
ATOM   4534  O   ALA A 935      43.240  47.440  37.860  1.00  0.00           O
ATOM   4535  N   VAL A 936      42.560  49.540  38.440  1.00  0.00           N
ATOM   4536  HN  VAL A 936      42.100  50.130  39.100  1.00  0.00           H
ATOM   4537  CA  VAL A 936      43.060  50.180  37.280  1.00  0.00           C
ATOM   4538  HA  VAL A 936      42.630  49.780  36.370  1.00  0.00           H
ATOM   4539  CB  VAL A 936      42.480  51.580  37.420  1.00  0.00           C
ATOM   4540  HB  VAL A 936      42.510  51.890  38.480  1.00  0.00           H
ATOM   4541  CG1 VAL A 936      43.200  52.700  36.630  1.00  0.00           C
ATOM   4542 HG11 VAL A 936      42.560  53.610  36.700  1.00  0.00           H
ATOM   4543 HG12 VAL A 936      43.420  52.480  35.570  1.00  0.00           H
ATOM   4544 HG13 VAL A 936      44.150  52.930  37.160  1.00  0.00           H
ATOM   4545  CG2 VAL A 936      41.040  51.610  36.970  1.00  0.00           C
ATOM   4546 HG21 VAL A 936      40.900  51.350  35.890  1.00  0.00           H
ATOM   4547 HG22 VAL A 936      40.520  52.590  37.040  1.00  0.00           H
ATOM   4548 HG23 VAL A 936      40.530  50.820  37.560  1.00  0.00           H
ATOM   4549  C   VAL A 936      44.590  50.140  37.150  1.00  0.00           C
ATOM   4550  O   VAL A 936      45.100  49.880  36.090  1.00  0.00           O
ATOM   4551  N   ILE A 937      45.360  50.230  38.220  1.00  0.00           N
ATOM   4552  HN  ILE A 937      44.920  50.360  39.110  1.00  0.00           H
ATOM   4553  CA  ILE A 937      46.870  50.140  38.190  1.00  0.00           C
ATOM   4554  HA  ILE A 937      47.240  50.740  37.370  1.00  0.00           H
ATOM   4555  CB  ILE A 937      47.550  50.890  39.340  1.00  0.00           C
ATOM   4556  HB  ILE A 937      47.440  50.250  40.240  1.00  0.00           H
ATOM   4557  CG2 ILE A 937      49.080  50.970  39.110  1.00  0.00           C
ATOM   4558 HG21 ILE A 937      49.340  51.190  38.060  1.00  0.00           H
ATOM   4559 HG22 ILE A 937      49.740  50.140  39.480  1.00  0.00           H
ATOM   4560 HG23 ILE A 937      49.460  51.870  39.620  1.00  0.00           H
ATOM   4561  CG1 ILE A 937      46.990  52.350  39.420  1.00  0.00           C
ATOM   4562 HG11 ILE A 937      47.450  52.860  40.300  1.00  0.00           H
ATOM   4563 HG12 ILE A 937      45.910  52.350  39.670  1.00  0.00           H
ATOM   4564  CD  ILE A 937      47.360  53.270  38.230  1.00  0.00           C
ATOM   4565  HD1 ILE A 937      48.430  53.590  38.290  1.00  0.00           H
ATOM   4566  HD2 ILE A 937      46.760  54.190  38.380  1.00  0.00           H
ATOM   4567  HD3 ILE A 937      47.050  52.850  37.240  1.00  0.00           H
ATOM   4568  C   ILE A 937      47.450  48.820  37.830  1.00  0.00           C
ATOM   4569  O   ILE A 937      48.460  48.680  37.150  1.00  0.00           O
ATOM   4570  N   ILE A 938      46.850  47.710  38.310  1.00  0.00           N
ATOM   4571  HN  ILE A 938      46.120  47.810  39.000  1.00  0.00           H
ATOM   4572  CA  ILE A 938      47.260  46.350  38.010  1.00  0.00           C
ATOM   4573  HA  ILE A 938      48.330  46.380  38.180  1.00  0.00           H
ATOM   4574  CB  ILE A 938      46.660  45.410  38.990  1.00  0.00           C
ATOM   4575  HB  ILE A 938      46.420  46.000  39.900  1.00  0.00           H
ATOM   4576  CG2 ILE A 938      45.320  44.730  38.470  1.00  0.00           C
ATOM   4577 HG21 ILE A 938      44.560  45.470  38.140  1.00  0.00           H
ATOM   4578 HG22 ILE A 938      44.840  44.070  39.230  1.00  0.00           H
ATOM   4579 HG23 ILE A 938      45.480  44.180  37.520  1.00  0.00           H
ATOM   4580  CG1 ILE A 938      47.710  44.330  39.320  1.00  0.00           C
ATOM   4581 HG11 ILE A 938      48.130  43.940  38.360  1.00  0.00           H
ATOM   4582 HG12 ILE A 938      47.240  43.520  39.910  1.00  0.00           H
ATOM   4583  CD  ILE A 938      48.890  44.930  40.060  1.00  0.00           C
ATOM   4584  HD1 ILE A 938      49.500  44.120  40.530  1.00  0.00           H
ATOM   4585  HD2 ILE A 938      48.570  45.670  40.820  1.00  0.00           H
ATOM   4586  HD3 ILE A 938      49.560  45.370  39.290  1.00  0.00           H
ATOM   4587  C   ILE A 938      47.010  46.010  36.580  1.00  0.00           C
ATOM   4588  O   ILE A 938      47.750  45.190  36.030  1.00  0.00           O
ATOM   4589  N   ASN A 939      46.050  46.690  35.920  1.00  0.00           N
ATOM   4590  HN  ASN A 939      45.600  47.480  36.330  1.00  0.00           H
ATOM   4591  CA  ASN A 939      45.570  46.450  34.540  1.00  0.00           C
ATOM   4592  HA  ASN A 939      45.860  45.430  34.350  1.00  0.00           H
ATOM   4593  CB  ASN A 939      44.010  46.760  34.390  1.00  0.00           C
ATOM   4594  HB1 ASN A 939      43.780  47.850  34.370  1.00  0.00           H
ATOM   4595  HB2 ASN A 939      43.470  46.260  35.210  1.00  0.00           H
ATOM   4596  CG  ASN A 939      43.510  46.250  33.040  1.00  0.00           C
ATOM   4597  OD1 ASN A 939      44.040  45.270  32.520  1.00  0.00           O
ATOM   4598  ND2 ASN A 939      42.480  46.850  32.420  1.00  0.00           N
ATOM   4599 HD21 ASN A 939      42.310  47.760  32.780  1.00  0.00           H
ATOM   4600 HD22 ASN A 939      42.100  46.470  31.580  1.00  0.00           H
ATOM   4601  C   ASN A 939      46.280  47.390  33.540  1.00  0.00           C
ATOM   4602  O   ASN A 939      46.010  47.380  32.310  1.00  0.00           O
ATOM   4603  N   ARG A 940      47.230  48.150  33.930  1.00  0.00           N
ATOM   4604  HN  ARG A 940      47.620  48.170  34.850  1.00  0.00           H
ATOM   4605  CA  ARG A 940      48.110  48.890  33.050  1.00  0.00           C
ATOM   4606  HA  ARG A 940      47.520  49.700  32.640  1.00  0.00           H
ATOM   4607  CB  ARG A 940      49.190  49.600  33.990  1.00  0.00           C
ATOM   4608  HB1 ARG A 940      50.040  50.020  33.410  1.00  0.00           H
ATOM   4609  HB2 ARG A 940      49.710  48.820  34.580  1.00  0.00           H
ATOM   4610  CG  ARG A 940      48.670  50.720  34.820  1.00  0.00           C
ATOM   4611  HG1 ARG A 940      49.390  51.020  35.610  1.00  0.00           H
ATOM   4612  HG2 ARG A 940      47.660  50.490  35.210  1.00  0.00           H
ATOM   4613  CD  ARG A 940      48.260  52.000  34.050  1.00  0.00           C
ATOM   4614  HD1 ARG A 940      47.540  52.620  34.610  1.00  0.00           H
ATOM   4615  HD2 ARG A 940      47.790  51.790  33.070  1.00  0.00           H
ATOM   4616  NE  ARG A 940      49.510  52.770  33.870  1.00  0.00           N
ATOM   4617  HE  ARG A 940      50.270  52.220  34.220  1.00  0.00           H
ATOM   4618  CZ  ARG A 940      49.690  53.940  33.210  1.00  0.00           C
ATOM   4619  NH1 ARG A 940      48.650  54.630  32.820  1.00  0.00           N
ATOM   4620 HH11 ARG A 940      47.740  54.470  33.170  1.00  0.00           H
ATOM   4621 HH12 ARG A 940      48.850  55.450  32.290  1.00  0.00           H
ATOM   4622  NH2 ARG A 940      50.920  54.400  33.090  1.00  0.00           N
ATOM   4623 HH21 ARG A 940      51.610  53.990  33.690  1.00  0.00           H
ATOM   4624 HH22 ARG A 940      51.160  55.200  32.550  1.00  0.00           H
ATOM   4625  C   ARG A 940      48.830  48.150  31.970  1.00  0.00           C
ATOM   4626  O   ARG A 940      49.130  46.970  32.080  1.00  0.00           O
ATOM   4627  N   LYS A 941      49.170  48.870  30.890  1.00  0.00           N
ATOM   4628  HN  LYS A 941      49.080  49.860  30.910  1.00  0.00           H
ATOM   4629  CA  LYS A 941      49.570  48.350  29.550  1.00  0.00           C
ATOM   4630  HA  LYS A 941      48.770  47.760  29.120  1.00  0.00           H
ATOM   4631  CB  LYS A 941      49.910  49.560  28.530  1.00  0.00           C
ATOM   4632  HB1 LYS A 941      48.930  50.040  28.360  1.00  0.00           H
ATOM   4633  HB2 LYS A 941      50.190  49.160  27.530  1.00  0.00           H
ATOM   4634  CG  LYS A 941      50.930  50.580  29.120  1.00  0.00           C
ATOM   4635  HG1 LYS A 941      51.910  50.070  29.240  1.00  0.00           H
ATOM   4636  HG2 LYS A 941      50.600  50.890  30.140  1.00  0.00           H
ATOM   4637  CD  LYS A 941      51.090  51.730  28.170  1.00  0.00           C
ATOM   4638  HD1 LYS A 941      50.110  51.870  27.660  1.00  0.00           H
ATOM   4639  HD2 LYS A 941      51.930  51.580  27.450  1.00  0.00           H
ATOM   4640  CE  LYS A 941      51.260  53.180  28.850  1.00  0.00           C
ATOM   4641  HE1 LYS A 941      52.210  53.330  29.420  1.00  0.00           H
ATOM   4642  HE2 LYS A 941      50.380  53.250  29.530  1.00  0.00           H
ATOM   4643  NZ  LYS A 941      51.160  54.240  27.820  1.00  0.00           N
ATOM   4644  HZ1 LYS A 941      50.700  55.070  28.240  1.00  0.00           H
ATOM   4645  HZ2 LYS A 941      50.610  53.860  27.030  1.00  0.00           H
ATOM   4646  HZ3 LYS A 941      52.110  54.550  27.500  1.00  0.00           H
ATOM   4647  C   LYS A 941      50.790  47.490  29.580  1.00  0.00           C
ATOM   4648  O   LYS A 941      51.030  46.580  28.850  1.00  0.00           O
ATOM   4649  N   GLU A 942      51.740  47.710  30.550  1.00  0.00           N
ATOM   4650  HN  GLU A 942      51.490  48.430  31.190  1.00  0.00           H
ATOM   4651  CA  GLU A 942      52.990  46.930  30.820  1.00  0.00           C
ATOM   4652  HA  GLU A 942      53.460  46.720  29.870  1.00  0.00           H
ATOM   4653  CB  GLU A 942      53.890  47.860  31.770  1.00  0.00           C
ATOM   4654  HB1 GLU A 942      54.300  48.780  31.310  1.00  0.00           H
ATOM   4655  HB2 GLU A 942      54.870  47.370  31.900  1.00  0.00           H
ATOM   4656  CG  GLU A 942      53.470  47.970  33.250  1.00  0.00           C
ATOM   4657  HG1 GLU A 942      53.570  47.070  33.900  1.00  0.00           H
ATOM   4658  HG2 GLU A 942      52.410  48.300  33.340  1.00  0.00           H
ATOM   4659  CD  GLU A 942      54.180  49.160  33.990  1.00  0.00           C
ATOM   4660  OE1 GLU A 942      55.120  48.970  34.840  1.00  0.00           O
ATOM   4661  OE2 GLU A 942      53.710  50.350  33.800  1.00  0.00           O
ATOM   4662  C   GLU A 942      52.710  45.520  31.340  1.00  0.00           C
ATOM   4663  O   GLU A 942      53.630  44.690  31.250  1.00  0.00           O
ATOM   4664  N   HSD A 943      51.630  45.110  31.860  1.00  0.00           N
ATOM   4665  HN  HSD A 943      50.890  45.800  31.870  1.00  0.00           H
ATOM   4666  CA  HSD A 943      51.500  43.750  32.500  1.00  0.00           C
ATOM   4667  HA  HSD A 943      52.450  43.320  32.780  1.00  0.00           H
ATOM   4668  CB  HSD A 943      50.680  43.780  33.800  1.00  0.00           C
ATOM   4669  HB1 HSD A 943      50.830  42.790  34.290  1.00  0.00           H
ATOM   4670  HB2 HSD A 943      49.660  44.100  33.540  1.00  0.00           H
ATOM   4671  ND1 HSD A 943      50.410  45.430  35.700  1.00  0.00           N
ATOM   4672  HD1 HSD A 943      49.430  45.320  35.680  1.00  0.00           H
ATOM   4673  CG  HSD A 943      51.190  44.620  34.860  1.00  0.00           C
ATOM   4674  CE1 HSD A 943      51.270  45.870  36.660  1.00  0.00           C
ATOM   4675  HE1 HSD A 943      50.920  46.460  37.500  1.00  0.00           H
ATOM   4676  NE2 HSD A 943      52.460  45.410  36.560  1.00  0.00           N
ATOM   4677  CD2 HSD A 943      52.440  44.630  35.400  1.00  0.00           C
ATOM   4678  HD2 HSD A 943      53.310  44.140  34.940  1.00  0.00           H
ATOM   4679  C   HSD A 943      50.870  42.710  31.560  1.00  0.00           C
ATOM   4680  O   HSD A 943      50.720  41.540  31.870  1.00  0.00           O
ATOM   4681  N   LYS A 944      50.620  43.100  30.280  1.00  0.00           N
ATOM   4682  HN  LYS A 944      50.850  44.030  29.980  1.00  0.00           H
ATOM   4683  CA  LYS A 944      50.000  42.220  29.310  1.00  0.00           C
ATOM   4684  HA  LYS A 944      49.370  42.880  28.720  1.00  0.00           H
ATOM   4685  CB  LYS A 944      50.930  41.560  28.270  1.00  0.00           C
ATOM   4686  HB1 LYS A 944      50.370  41.080  27.440  1.00  0.00           H
ATOM   4687  HB2 LYS A 944      51.660  40.800  28.620  1.00  0.00           H
ATOM   4688  CG  LYS A 944      51.800  42.610  27.440  1.00  0.00           C
ATOM   4689  HG1 LYS A 944      52.340  41.900  26.770  1.00  0.00           H
ATOM   4690  HG2 LYS A 944      52.580  43.080  28.080  1.00  0.00           H
ATOM   4691  CD  LYS A 944      50.930  43.670  26.670  1.00  0.00           C
ATOM   4692  HD1 LYS A 944      50.390  44.310  27.390  1.00  0.00           H
ATOM   4693  HD2 LYS A 944      50.200  43.240  25.960  1.00  0.00           H
ATOM   4694  CE  LYS A 944      51.730  44.700  25.770  1.00  0.00           C
ATOM   4695  HE1 LYS A 944      51.060  45.350  25.170  1.00  0.00           H
ATOM   4696  HE2 LYS A 944      52.350  44.020  25.160  1.00  0.00           H
ATOM   4697  NZ  LYS A 944      52.560  45.570  26.540  1.00  0.00           N
ATOM   4698  HZ1 LYS A 944      53.100  46.300  26.040  1.00  0.00           H
ATOM   4699  HZ2 LYS A 944      53.280  44.870  26.840  1.00  0.00           H
ATOM   4700  HZ3 LYS A 944      52.040  45.960  27.340  1.00  0.00           H
ATOM   4701  C   LYS A 944      49.010  41.120  29.670  1.00  0.00           C
ATOM   4702  O   LYS A 944      49.200  39.960  29.280  1.00  0.00           O
ATOM   4703  N   LEU A 945      48.020  41.370  30.480  1.00  0.00           N
ATOM   4704  HN  LEU A 945      48.070  42.300  30.860  1.00  0.00           H
ATOM   4705  CA  LEU A 945      47.070  40.380  31.080  1.00  0.00           C
ATOM   4706  HA  LEU A 945      47.570  39.500  31.460  1.00  0.00           H
ATOM   4707  CB  LEU A 945      46.290  41.010  32.260  1.00  0.00           C
ATOM   4708  HB1 LEU A 945      45.690  40.270  32.840  1.00  0.00           H
ATOM   4709  HB2 LEU A 945      45.640  41.840  31.920  1.00  0.00           H
ATOM   4710  CG  LEU A 945      47.230  41.600  33.270  1.00  0.00           C
ATOM   4711  HG  LEU A 945      47.750  42.460  32.790  1.00  0.00           H
ATOM   4712  CD1 LEU A 945      46.360  42.150  34.450  1.00  0.00           C
ATOM   4713 HD11 LEU A 945      46.860  42.820  35.180  1.00  0.00           H
ATOM   4714 HD12 LEU A 945      46.050  41.320  35.100  1.00  0.00           H
ATOM   4715 HD13 LEU A 945      45.370  42.580  34.160  1.00  0.00           H
ATOM   4716  CD2 LEU A 945      48.310  40.650  33.820  1.00  0.00           C
ATOM   4717 HD21 LEU A 945      48.970  41.050  34.620  1.00  0.00           H
ATOM   4718 HD22 LEU A 945      48.870  40.130  33.010  1.00  0.00           H
ATOM   4719 HD23 LEU A 945      47.710  39.880  34.340  1.00  0.00           H
ATOM   4720  C   LEU A 945      46.060  39.880  30.050  1.00  0.00           C
ATOM   4721  O   LEU A 945      45.870  40.490  29.010  1.00  0.00           O
ATOM   4722  N   LYS A 946      45.370  38.690  30.250  1.00  0.00           N
ATOM   4723  HN  LYS A 946      45.560  38.280  31.140  1.00  0.00           H
ATOM   4724  CA  LYS A 946      44.500  38.120  29.150  1.00  0.00           C
ATOM   4725  HA  LYS A 946      44.800  38.510  28.180  1.00  0.00           H
ATOM   4726  CB  LYS A 946      44.520  36.550  29.020  1.00  0.00           C
ATOM   4727  HB1 LYS A 946      43.660  36.060  28.530  1.00  0.00           H
ATOM   4728  HB2 LYS A 946      44.420  36.170  30.070  1.00  0.00           H
ATOM   4729  CG  LYS A 946      45.870  36.090  28.500  1.00  0.00           C
ATOM   4730  HG1 LYS A 946      46.750  36.410  29.090  1.00  0.00           H
ATOM   4731  HG2 LYS A 946      45.980  36.470  27.460  1.00  0.00           H
ATOM   4732  CD  LYS A 946      46.060  34.600  28.290  1.00  0.00           C
ATOM   4733  HD1 LYS A 946      47.050  34.640  27.780  1.00  0.00           H
ATOM   4734  HD2 LYS A 946      45.370  34.160  27.540  1.00  0.00           H
ATOM   4735  CE  LYS A 946      46.040  33.790  29.560  1.00  0.00           C
ATOM   4736  HE1 LYS A 946      46.140  32.700  29.330  1.00  0.00           H
ATOM   4737  HE2 LYS A 946      45.010  33.910  29.960  1.00  0.00           H
ATOM   4738  NZ  LYS A 946      47.070  34.240  30.460  1.00  0.00           N
ATOM   4739  HZ1 LYS A 946      47.040  33.500  31.200  1.00  0.00           H
ATOM   4740  HZ2 LYS A 946      46.890  35.140  30.960  1.00  0.00           H
ATOM   4741  HZ3 LYS A 946      48.010  34.210  30.020  1.00  0.00           H
ATOM   4742  C   LYS A 946      43.050  38.630  29.260  1.00  0.00           C
ATOM   4743  O   LYS A 946      42.230  37.980  30.000  1.00  0.00           O
ATOM   4744  N   LYS A 947      42.740  39.640  28.410  1.00  0.00           N
ATOM   4745  HN  LYS A 947      43.490  40.020  27.870  1.00  0.00           H
ATOM   4746  CA  LYS A 947      41.350  40.260  28.240  1.00  0.00           C
ATOM   4747  HA  LYS A 947      41.410  40.780  27.290  1.00  0.00           H
ATOM   4748  CB  LYS A 947      40.180  39.180  28.180  1.00  0.00           C
ATOM   4749  HB1 LYS A 947      39.230  39.690  27.940  1.00  0.00           H
ATOM   4750  HB2 LYS A 947      40.100  38.690  29.180  1.00  0.00           H
ATOM   4751  CG  LYS A 947      40.420  38.050  27.220  1.00  0.00           C
ATOM   4752  HG1 LYS A 947      39.470  37.480  27.140  1.00  0.00           H
ATOM   4753  HG2 LYS A 947      41.110  37.280  27.630  1.00  0.00           H
ATOM   4754  CD  LYS A 947      40.910  38.460  25.820  1.00  0.00           C
ATOM   4755  HD1 LYS A 947      41.340  39.480  25.870  1.00  0.00           H
ATOM   4756  HD2 LYS A 947      40.040  38.420  25.140  1.00  0.00           H
ATOM   4757  CE  LYS A 947      42.170  37.670  25.410  1.00  0.00           C
ATOM   4758  HE1 LYS A 947      42.420  36.860  26.140  1.00  0.00           H
ATOM   4759  HE2 LYS A 947      43.120  38.240  25.350  1.00  0.00           H
ATOM   4760  NZ  LYS A 947      42.000  37.150  24.000  1.00  0.00           N
ATOM   4761  HZ1 LYS A 947      41.070  36.800  23.720  1.00  0.00           H
ATOM   4762  HZ2 LYS A 947      42.750  36.460  23.760  1.00  0.00           H
ATOM   4763  HZ3 LYS A 947      42.180  37.880  23.300  1.00  0.00           H
ATOM   4764  C   LYS A 947      40.990  41.260  29.290  1.00  0.00           C
ATOM   4765  O   LYS A 947      39.810  41.290  29.720  1.00  0.00           O
ATOM   4766  N   GLY A 948      41.890  42.100  29.710  1.00  0.00           N
ATOM   4767  HN  GLY A 948      42.800  42.200  29.300  1.00  0.00           H
ATOM   4768  CA  GLY A 948      41.560  43.180  30.670  1.00  0.00           C
ATOM   4769  HA1 GLY A 948      40.600  43.530  30.310  1.00  0.00           H
ATOM   4770  HA2 GLY A 948      42.230  44.010  30.790  1.00  0.00           H
ATOM   4771  C   GLY A 948      41.430  42.710  32.140  1.00  0.00           C
ATOM   4772  O   GLY A 948      42.150  41.760  32.550  1.00  0.00           O
ATOM   4773  N   ALA A 949      40.680  43.300  33.040  1.00  0.00           N
ATOM   4774  HN  ALA A 949      40.280  44.190  32.840  1.00  0.00           H
ATOM   4775  CA  ALA A 949      40.540  42.950  34.390  1.00  0.00           C
ATOM   4776  HA  ALA A 949      41.190  42.130  34.680  1.00  0.00           H
ATOM   4777  CB  ALA A 949      41.120  44.110  35.220  1.00  0.00           C
ATOM   4778  HB1 ALA A 949      41.140  43.910  36.320  1.00  0.00           H
ATOM   4779  HB2 ALA A 949      40.520  45.030  35.100  1.00  0.00           H
ATOM   4780  HB3 ALA A 949      42.140  44.290  34.830  1.00  0.00           H
ATOM   4781  C   ALA A 949      39.120  42.520  34.840  1.00  0.00           C
ATOM   4782  O   ALA A 949      38.950  41.990  35.870  1.00  0.00           O
ATOM   4783  N   GLY A 950      38.110  42.810  33.990  1.00  0.00           N
ATOM   4784  HN  GLY A 950      38.190  43.100  33.040  1.00  0.00           H
ATOM   4785  CA  GLY A 950      36.800  42.500  34.420  1.00  0.00           C
ATOM   4786  HA1 GLY A 950      36.630  41.460  34.620  1.00  0.00           H
ATOM   4787  HA2 GLY A 950      36.130  42.810  33.620  1.00  0.00           H
ATOM   4788  C   GLY A 950      36.240  43.190  35.690  1.00  0.00           C
ATOM   4789  O   GLY A 950      35.900  42.430  36.670  1.00  0.00           O
ATOM   4790  N   TYR A 951      36.380  44.520  35.820  1.00  0.00           N
ATOM   4791  HN  TYR A 951      36.780  45.070  35.100  1.00  0.00           H
ATOM   4792  CA  TYR A 951      36.140  45.170  37.070  1.00  0.00           C
ATOM   4793  HA  TYR A 951      36.730  44.720  37.850  1.00  0.00           H
ATOM   4794  CB  TYR A 951      36.330  46.660  36.990  1.00  0.00           C
ATOM   4795  HB1 TYR A 951      36.230  47.250  37.930  1.00  0.00           H
ATOM   4796  HB2 TYR A 951      35.500  47.040  36.350  1.00  0.00           H
ATOM   4797  CG  TYR A 951      37.650  47.190  36.450  1.00  0.00           C
ATOM   4798  CD1 TYR A 951      38.900  46.930  37.090  1.00  0.00           C
ATOM   4799  HD1 TYR A 951      38.930  46.330  37.990  1.00  0.00           H
ATOM   4800  CE1 TYR A 951      40.100  47.450  36.590  1.00  0.00           C
ATOM   4801  HE1 TYR A 951      41.060  47.240  37.010  1.00  0.00           H
ATOM   4802  CZ  TYR A 951      40.100  48.120  35.410  1.00  0.00           C
ATOM   4803  OH  TYR A 951      41.360  48.490  34.840  1.00  0.00           O
ATOM   4804  HH  TYR A 951      41.230  49.040  34.060  1.00  0.00           H
ATOM   4805  CD2 TYR A 951      37.720  47.820  35.200  1.00  0.00           C
ATOM   4806  HD2 TYR A 951      36.850  47.940  34.580  1.00  0.00           H
ATOM   4807  CE2 TYR A 951      38.900  48.280  34.680  1.00  0.00           C
ATOM   4808  HE2 TYR A 951      38.890  48.650  33.660  1.00  0.00           H
ATOM   4809  C   TYR A 951      34.690  44.930  37.660  1.00  0.00           C
ATOM   4810  O   TYR A 951      34.500  44.670  38.830  1.00  0.00           O
ATOM   4811  N   HSD A 952      33.620  44.920  36.870  1.00  0.00           N
ATOM   4812  HN  HSD A 952      33.620  45.210  35.910  1.00  0.00           H
ATOM   4813  CA  HSD A 952      32.320  44.470  37.390  1.00  0.00           C
ATOM   4814  HA  HSD A 952      32.040  45.170  38.160  1.00  0.00           H
ATOM   4815  CB  HSD A 952      31.160  44.630  36.440  1.00  0.00           C
ATOM   4816  HB1 HSD A 952      30.200  44.170  36.740  1.00  0.00           H
ATOM   4817  HB2 HSD A 952      31.450  44.260  35.420  1.00  0.00           H
ATOM   4818  ND1 HSD A 952      30.910  46.850  35.120  1.00  0.00           N
ATOM   4819  HD1 HSD A 952      31.320  46.550  34.260  1.00  0.00           H
ATOM   4820  CG  HSD A 952      30.770  46.090  36.290  1.00  0.00           C
ATOM   4821  CE1 HSD A 952      30.440  48.090  35.330  1.00  0.00           C
ATOM   4822  HE1 HSD A 952      30.530  48.840  34.550  1.00  0.00           H
ATOM   4823  NE2 HSD A 952      30.040  48.200  36.590  1.00  0.00           N
ATOM   4824  CD2 HSD A 952      30.230  46.940  37.240  1.00  0.00           C
ATOM   4825  HD2 HSD A 952      29.780  46.650  38.190  1.00  0.00           H
ATOM   4826  C   HSD A 952      32.310  43.090  38.080  1.00  0.00           C
ATOM   4827  O   HSD A 952      31.800  43.060  39.190  1.00  0.00           O
ATOM   4828  N   LEU A 953      32.930  42.080  37.410  1.00  0.00           N
ATOM   4829  HN  LEU A 953      33.440  42.390  36.600  1.00  0.00           H
ATOM   4830  CA  LEU A 953      33.030  40.730  37.960  1.00  0.00           C
ATOM   4831  HA  LEU A 953      32.050  40.420  38.280  1.00  0.00           H
ATOM   4832  CB  LEU A 953      33.500  39.780  36.870  1.00  0.00           C
ATOM   4833  HB1 LEU A 953      34.530  40.100  36.590  1.00  0.00           H
ATOM   4834  HB2 LEU A 953      32.890  39.760  35.950  1.00  0.00           H
ATOM   4835  CG  LEU A 953      33.720  38.320  37.300  1.00  0.00           C
ATOM   4836  HG  LEU A 953      34.520  38.390  38.070  1.00  0.00           H
ATOM   4837  CD1 LEU A 953      32.450  37.620  37.900  1.00  0.00           C
ATOM   4838 HD11 LEU A 953      31.730  37.520  37.070  1.00  0.00           H
ATOM   4839 HD12 LEU A 953      31.950  38.300  38.630  1.00  0.00           H
ATOM   4840 HD13 LEU A 953      32.610  36.600  38.330  1.00  0.00           H
ATOM   4841  CD2 LEU A 953      34.280  37.470  36.080  1.00  0.00           C
ATOM   4842 HD21 LEU A 953      33.610  37.440  35.190  1.00  0.00           H
ATOM   4843 HD22 LEU A 953      34.520  36.450  36.440  1.00  0.00           H
ATOM   4844 HD23 LEU A 953      35.160  37.940  35.600  1.00  0.00           H
ATOM   4845  C   LEU A 953      33.900  40.730  39.250  1.00  0.00           C
ATOM   4846  O   LEU A 953      33.420  40.110  40.160  1.00  0.00           O
ATOM   4847  N   ASP A 954      35.100  41.420  39.490  1.00  0.00           N
ATOM   4848  HN  ASP A 954      35.460  41.800  38.640  1.00  0.00           H
ATOM   4849  CA  ASP A 954      35.770  41.640  40.680  1.00  0.00           C
ATOM   4850  HA  ASP A 954      36.070  40.710  41.140  1.00  0.00           H
ATOM   4851  CB  ASP A 954      37.000  42.490  40.490  1.00  0.00           C
ATOM   4852  HB1 ASP A 954      37.610  42.400  41.420  1.00  0.00           H
ATOM   4853  HB2 ASP A 954      36.920  43.560  40.170  1.00  0.00           H
ATOM   4854  CG  ASP A 954      37.830  41.830  39.350  1.00  0.00           C
ATOM   4855  OD1 ASP A 954      37.920  40.620  39.120  1.00  0.00           O
ATOM   4856  OD2 ASP A 954      38.480  42.700  38.560  1.00  0.00           O
ATOM   4857  HD2 ASP A 954      38.410  42.480  37.630  1.00  0.00           H
ATOM   4858  C   ASP A 954      34.920  42.350  41.730  1.00  0.00           C
ATOM   4859  O   ASP A 954      34.810  41.950  42.880  1.00  0.00           O
ATOM   4860  N   LEU A 955      34.210  43.430  41.360  1.00  0.00           N
ATOM   4861  HN  LEU A 955      34.200  43.860  40.460  1.00  0.00           H
ATOM   4862  CA  LEU A 955      33.370  44.190  42.250  1.00  0.00           C
ATOM   4863  HA  LEU A 955      33.780  44.420  43.230  1.00  0.00           H
ATOM   4864  CB  LEU A 955      32.980  45.490  41.580  1.00  0.00           C
ATOM   4865  HB1 LEU A 955      32.330  45.120  40.760  1.00  0.00           H
ATOM   4866  HB2 LEU A 955      33.840  45.990  41.090  1.00  0.00           H
ATOM   4867  CG  LEU A 955      32.250  46.630  42.340  1.00  0.00           C
ATOM   4868  HG  LEU A 955      31.400  46.230  42.950  1.00  0.00           H
ATOM   4869  CD1 LEU A 955      33.150  47.300  43.360  1.00  0.00           C
ATOM   4870 HD11 LEU A 955      32.610  48.060  43.970  1.00  0.00           H
ATOM   4871 HD12 LEU A 955      33.850  47.990  42.830  1.00  0.00           H
ATOM   4872 HD13 LEU A 955      33.710  46.500  43.900  1.00  0.00           H
ATOM   4873  CD2 LEU A 955      31.610  47.620  41.410  1.00  0.00           C
ATOM   4874 HD21 LEU A 955      31.150  47.020  40.590  1.00  0.00           H
ATOM   4875 HD22 LEU A 955      32.420  48.210  40.920  1.00  0.00           H
ATOM   4876 HD23 LEU A 955      30.840  48.210  41.930  1.00  0.00           H
ATOM   4877  C   LEU A 955      32.150  43.350  42.760  1.00  0.00           C
ATOM   4878  O   LEU A 955      31.930  43.330  43.990  1.00  0.00           O
ATOM   4879  N   LEU A 956      31.470  42.620  41.880  1.00  0.00           N
ATOM   4880  HN  LEU A 956      31.760  42.680  40.930  1.00  0.00           H
ATOM   4881  CA  LEU A 956      30.510  41.700  42.350  1.00  0.00           C
ATOM   4882  HA  LEU A 956      29.740  42.250  42.870  1.00  0.00           H
ATOM   4883  CB  LEU A 956      29.860  41.120  41.090  1.00  0.00           C
ATOM   4884  HB1 LEU A 956      30.630  40.570  40.510  1.00  0.00           H
ATOM   4885  HB2 LEU A 956      29.430  41.960  40.500  1.00  0.00           H
ATOM   4886  CG  LEU A 956      28.680  40.070  41.410  1.00  0.00           C
ATOM   4887  HG  LEU A 956      29.040  39.190  41.960  1.00  0.00           H
ATOM   4888  CD1 LEU A 956      27.540  40.640  42.090  1.00  0.00           C
ATOM   4889 HD11 LEU A 956      26.750  39.860  42.190  1.00  0.00           H
ATOM   4890 HD12 LEU A 956      27.170  41.510  41.510  1.00  0.00           H
ATOM   4891 HD13 LEU A 956      27.770  41.130  43.060  1.00  0.00           H
ATOM   4892  CD2 LEU A 956      28.210  39.560  40.030  1.00  0.00           C
ATOM   4893 HD21 LEU A 956      27.270  38.980  40.160  1.00  0.00           H
ATOM   4894 HD22 LEU A 956      29.050  38.940  39.630  1.00  0.00           H
ATOM   4895 HD23 LEU A 956      28.130  40.500  39.450  1.00  0.00           H
ATOM   4896  C   LEU A 956      30.970  40.570  43.350  1.00  0.00           C
ATOM   4897  O   LEU A 956      30.300  40.310  44.410  1.00  0.00           O
ATOM   4898  N   MET A 957      32.120  39.970  43.100  1.00  0.00           N
ATOM   4899  HN  MET A 957      32.680  39.980  42.280  1.00  0.00           H
ATOM   4900  CA  MET A 957      32.730  39.140  44.110  1.00  0.00           C
ATOM   4901  HA  MET A 957      31.950  38.500  44.500  1.00  0.00           H
ATOM   4902  CB  MET A 957      33.850  38.180  43.580  1.00  0.00           C
ATOM   4903  HB1 MET A 957      34.520  37.790  44.360  1.00  0.00           H
ATOM   4904  HB2 MET A 957      34.540  38.770  42.930  1.00  0.00           H
ATOM   4905  CG  MET A 957      33.300  36.900  42.860  1.00  0.00           C
ATOM   4906  HG1 MET A 957      34.180  36.260  42.640  1.00  0.00           H
ATOM   4907  HG2 MET A 957      32.840  37.220  41.900  1.00  0.00           H
ATOM   4908  SD  MET A 957      32.130  35.890  43.720  1.00  0.00           S
ATOM   4909  CE  MET A 957      33.170  35.340  45.080  1.00  0.00           C
ATOM   4910  HE1 MET A 957      34.110  34.840  44.760  1.00  0.00           H
ATOM   4911  HE2 MET A 957      32.670  34.460  45.540  1.00  0.00           H
ATOM   4912  HE3 MET A 957      33.390  36.170  45.790  1.00  0.00           H
ATOM   4913  C   MET A 957      33.140  39.720  45.480  1.00  0.00           C
ATOM   4914  O   MET A 957      32.850  39.110  46.500  1.00  0.00           O
ATOM   4915  N   VAL A 958      33.740  40.940  45.440  1.00  0.00           N
ATOM   4916  HN  VAL A 958      33.930  41.400  44.570  1.00  0.00           H
ATOM   4917  CA  VAL A 958      34.000  41.730  46.680  1.00  0.00           C
ATOM   4918  HA  VAL A 958      34.660  41.160  47.310  1.00  0.00           H
ATOM   4919  CB  VAL A 958      34.870  43.030  46.430  1.00  0.00           C
ATOM   4920  HB  VAL A 958      34.490  43.490  45.490  1.00  0.00           H
ATOM   4921  CG1 VAL A 958      34.760  44.040  47.560  1.00  0.00           C
ATOM   4922 HG11 VAL A 958      35.070  43.570  48.520  1.00  0.00           H
ATOM   4923 HG12 VAL A 958      33.760  44.420  47.860  1.00  0.00           H
ATOM   4924 HG13 VAL A 958      35.570  44.810  47.440  1.00  0.00           H
ATOM   4925  CG2 VAL A 958      36.320  42.600  46.260  1.00  0.00           C
ATOM   4926 HG21 VAL A 958      36.800  43.440  45.700  1.00  0.00           H
ATOM   4927 HG22 VAL A 958      36.500  41.800  45.510  1.00  0.00           H
ATOM   4928 HG23 VAL A 958      36.840  42.410  47.220  1.00  0.00           H
ATOM   4929  C   VAL A 958      32.630  41.990  47.390  1.00  0.00           C
ATOM   4930  O   VAL A 958      32.490  41.670  48.600  1.00  0.00           O
ATOM   4931  N   GLY A 959      31.590  42.440  46.650  1.00  0.00           N
ATOM   4932  HN  GLY A 959      31.730  42.790  45.720  1.00  0.00           H
ATOM   4933  CA  GLY A 959      30.270  42.650  47.100  1.00  0.00           C
ATOM   4934  HA1 GLY A 959      29.740  42.690  46.150  1.00  0.00           H
ATOM   4935  HA2 GLY A 959      30.240  43.550  47.700  1.00  0.00           H
ATOM   4936  C   GLY A 959      29.550  41.490  47.790  1.00  0.00           C
ATOM   4937  O   GLY A 959      28.990  41.650  48.900  1.00  0.00           O
ATOM   4938  N   VAL A 960      29.700  40.240  47.250  1.00  0.00           N
ATOM   4939  HN  VAL A 960      30.170  40.130  46.360  1.00  0.00           H
ATOM   4940  CA  VAL A 960      29.080  39.090  47.880  1.00  0.00           C
ATOM   4941  HA  VAL A 960      28.110  39.460  48.180  1.00  0.00           H
ATOM   4942  CB  VAL A 960      28.600  37.990  46.930  1.00  0.00           C
ATOM   4943  HB  VAL A 960      28.000  37.250  47.480  1.00  0.00           H
ATOM   4944  CG1 VAL A 960      27.580  38.540  45.930  1.00  0.00           C
ATOM   4945 HG11 VAL A 960      28.000  39.350  45.310  1.00  0.00           H
ATOM   4946 HG12 VAL A 960      26.650  38.880  46.430  1.00  0.00           H
ATOM   4947 HG13 VAL A 960      27.240  37.660  45.340  1.00  0.00           H
ATOM   4948  CG2 VAL A 960      29.750  37.200  46.240  1.00  0.00           C
ATOM   4949 HG21 VAL A 960      29.340  36.520  45.460  1.00  0.00           H
ATOM   4950 HG22 VAL A 960      30.210  36.450  46.920  1.00  0.00           H
ATOM   4951 HG23 VAL A 960      30.450  37.970  45.870  1.00  0.00           H
ATOM   4952  C   VAL A 960      29.750  38.560  49.090  1.00  0.00           C
ATOM   4953  O   VAL A 960      29.130  38.240  50.130  1.00  0.00           O
ATOM   4954  N   MET A 961      31.070  38.440  49.070  1.00  0.00           N
ATOM   4955  HN  MET A 961      31.560  38.650  48.240  1.00  0.00           H
ATOM   4956  CA  MET A 961      31.960  38.010  50.160  1.00  0.00           C
ATOM   4957  HA  MET A 961      31.530  37.100  50.580  1.00  0.00           H
ATOM   4958  CB  MET A 961      33.320  37.630  49.610  1.00  0.00           C
ATOM   4959  HB1 MET A 961      33.870  37.260  50.510  1.00  0.00           H
ATOM   4960  HB2 MET A 961      33.770  38.520  49.120  1.00  0.00           H
ATOM   4961  CG  MET A 961      33.230  36.560  48.490  1.00  0.00           C
ATOM   4962  HG1 MET A 961      34.270  36.210  48.300  1.00  0.00           H
ATOM   4963  HG2 MET A 961      32.680  37.070  47.680  1.00  0.00           H
ATOM   4964  SD  MET A 961      32.320  35.060  49.110  1.00  0.00           S
ATOM   4965  CE  MET A 961      33.270  34.400  50.490  1.00  0.00           C
ATOM   4966  HE1 MET A 961      34.340  34.310  50.210  1.00  0.00           H
ATOM   4967  HE2 MET A 961      33.010  33.330  50.630  1.00  0.00           H
ATOM   4968  HE3 MET A 961      33.090  34.870  51.480  1.00  0.00           H
ATOM   4969  C   MET A 961      32.090  38.930  51.390  1.00  0.00           C
ATOM   4970  O   MET A 961      32.090  38.460  52.520  1.00  0.00           O
ATOM   4971  N   LEU A 962      32.080  40.220  51.210  1.00  0.00           N
ATOM   4972  HN  LEU A 962      32.080  40.580  50.270  1.00  0.00           H
ATOM   4973  CA  LEU A 962      31.840  41.260  52.180  1.00  0.00           C
ATOM   4974  HA  LEU A 962      32.650  41.210  52.900  1.00  0.00           H
ATOM   4975  CB  LEU A 962      31.970  42.660  51.620  1.00  0.00           C
ATOM   4976  HB1 LEU A 962      31.480  43.420  52.280  1.00  0.00           H
ATOM   4977  HB2 LEU A 962      31.350  42.670  50.700  1.00  0.00           H
ATOM   4978  CG  LEU A 962      33.430  43.030  51.290  1.00  0.00           C
ATOM   4979  HG  LEU A 962      33.830  42.470  50.430  1.00  0.00           H
ATOM   4980  CD1 LEU A 962      33.490  44.500  50.890  1.00  0.00           C
ATOM   4981 HD11 LEU A 962      32.890  44.810  50.010  1.00  0.00           H
ATOM   4982 HD12 LEU A 962      34.560  44.780  50.740  1.00  0.00           H
ATOM   4983 HD13 LEU A 962      33.140  45.090  51.750  1.00  0.00           H
ATOM   4984  CD2 LEU A 962      34.390  42.880  52.420  1.00  0.00           C
ATOM   4985 HD21 LEU A 962      34.050  43.320  53.380  1.00  0.00           H
ATOM   4986 HD22 LEU A 962      35.340  43.360  52.080  1.00  0.00           H
ATOM   4987 HD23 LEU A 962      34.600  41.800  52.540  1.00  0.00           H
ATOM   4988  C   LEU A 962      30.500  41.060  52.890  1.00  0.00           C
ATOM   4989  O   LEU A 962      30.560  41.090  54.180  1.00  0.00           O
ATOM   4990  N   GLY A 963      29.480  40.660  52.170  1.00  0.00           N
ATOM   4991  HN  GLY A 963      29.430  40.630  51.180  1.00  0.00           H
ATOM   4992  CA  GLY A 963      28.240  40.090  52.780  1.00  0.00           C
ATOM   4993  HA1 GLY A 963      27.760  39.670  51.920  1.00  0.00           H
ATOM   4994  HA2 GLY A 963      27.680  40.920  53.190  1.00  0.00           H
ATOM   4995  C   GLY A 963      28.350  38.940  53.750  1.00  0.00           C
ATOM   4996  O   GLY A 963      27.910  39.060  54.890  1.00  0.00           O
ATOM   4997  N   VAL A 964      29.150  37.880  53.380  1.00  0.00           N
ATOM   4998  HN  VAL A 964      29.620  37.940  52.500  1.00  0.00           H
ATOM   4999  CA  VAL A 964      29.460  36.800  54.230  1.00  0.00           C
ATOM   5000  HA  VAL A 964      28.490  36.530  54.620  1.00  0.00           H
ATOM   5001  CB  VAL A 964      30.110  35.600  53.540  1.00  0.00           C
ATOM   5002  HB  VAL A 964      31.130  35.940  53.260  1.00  0.00           H
ATOM   5003  CG1 VAL A 964      30.110  34.370  54.470  1.00  0.00           C
ATOM   5004 HG11 VAL A 964      29.140  34.050  54.920  1.00  0.00           H
ATOM   5005 HG12 VAL A 964      30.720  34.560  55.380  1.00  0.00           H
ATOM   5006 HG13 VAL A 964      30.440  33.530  53.830  1.00  0.00           H
ATOM   5007  CG2 VAL A 964      29.140  35.310  52.330  1.00  0.00           C
ATOM   5008 HG21 VAL A 964      29.210  34.240  52.030  1.00  0.00           H
ATOM   5009 HG22 VAL A 964      29.480  35.830  51.400  1.00  0.00           H
ATOM   5010 HG23 VAL A 964      28.060  35.490  52.500  1.00  0.00           H
ATOM   5011  C   VAL A 964      30.270  37.300  55.470  1.00  0.00           C
ATOM   5012  O   VAL A 964      30.030  36.910  56.630  1.00  0.00           O
ATOM   5013  N   CYS A 965      31.300  38.190  55.280  1.00  0.00           N
ATOM   5014  HN  CYS A 965      31.740  38.330  54.400  1.00  0.00           H
ATOM   5015  CA  CYS A 965      32.050  38.760  56.340  1.00  0.00           C
ATOM   5016  HA  CYS A 965      32.480  37.970  56.950  1.00  0.00           H
ATOM   5017  CB  CYS A 965      33.190  39.650  55.760  1.00  0.00           C
ATOM   5018  HB1 CYS A 965      33.800  40.000  56.610  1.00  0.00           H
ATOM   5019  HB2 CYS A 965      32.780  40.540  55.250  1.00  0.00           H
ATOM   5020  SG  CYS A 965      34.390  38.770  54.760  1.00  0.00           S
ATOM   5021  HG1 CYS A 965      33.670  38.940  53.650  1.00  0.00           H
ATOM   5022  C   CYS A 965      31.160  39.600  57.290  1.00  0.00           C
ATOM   5023  O   CYS A 965      31.310  39.390  58.530  1.00  0.00           O
ATOM   5024  N   SER A 966      30.210  40.440  56.770  1.00  0.00           N
ATOM   5025  HN  SER A 966      30.290  40.590  55.780  1.00  0.00           H
ATOM   5026  CA  SER A 966      29.180  41.100  57.480  1.00  0.00           C
ATOM   5027  HA  SER A 966      29.580  41.790  58.210  1.00  0.00           H
ATOM   5028  CB  SER A 966      28.170  41.770  56.600  1.00  0.00           C
ATOM   5029  HB1 SER A 966      27.400  42.220  57.270  1.00  0.00           H
ATOM   5030  HB2 SER A 966      27.610  40.930  56.110  1.00  0.00           H
ATOM   5031  OG  SER A 966      28.860  42.700  55.760  1.00  0.00           O
ATOM   5032  HG1 SER A 966      29.480  42.180  55.250  1.00  0.00           H
ATOM   5033  C   SER A 966      28.370  40.140  58.330  1.00  0.00           C
ATOM   5034  O   SER A 966      28.040  40.410  59.500  1.00  0.00           O
ATOM   5035  N   VAL A 967      27.970  39.000  57.800  1.00  0.00           N
ATOM   5036  HN  VAL A 967      28.300  38.870  56.860  1.00  0.00           H
ATOM   5037  CA  VAL A 967      27.150  38.000  58.490  1.00  0.00           C
ATOM   5038  HA  VAL A 967      26.350  38.610  58.870  1.00  0.00           H
ATOM   5039  CB  VAL A 967      26.510  36.920  57.530  1.00  0.00           C
ATOM   5040  HB  VAL A 967      27.240  36.420  56.860  1.00  0.00           H
ATOM   5041  CG1 VAL A 967      25.900  35.760  58.310  1.00  0.00           C
ATOM   5042 HG11 VAL A 967      25.190  36.070  59.110  1.00  0.00           H
ATOM   5043 HG12 VAL A 967      26.780  35.220  58.740  1.00  0.00           H
ATOM   5044 HG13 VAL A 967      25.360  35.100  57.590  1.00  0.00           H
ATOM   5045  CG2 VAL A 967      25.430  37.630  56.590  1.00  0.00           C
ATOM   5046 HG21 VAL A 967      25.810  38.360  55.830  1.00  0.00           H
ATOM   5047 HG22 VAL A 967      24.710  38.180  57.220  1.00  0.00           H
ATOM   5048 HG23 VAL A 967      24.820  36.850  56.080  1.00  0.00           H
ATOM   5049  C   VAL A 967      27.890  37.430  59.630  1.00  0.00           C
ATOM   5050  O   VAL A 967      27.300  37.420  60.730  1.00  0.00           O
ATOM   5051  N   MET A 968      29.160  37.040  59.550  1.00  0.00           N
ATOM   5052  HN  MET A 968      29.630  37.130  58.680  1.00  0.00           H
ATOM   5053  CA  MET A 968      29.980  36.380  60.550  1.00  0.00           C
ATOM   5054  HA  MET A 968      29.400  35.670  61.140  1.00  0.00           H
ATOM   5055  CB  MET A 968      31.060  35.480  59.790  1.00  0.00           C
ATOM   5056  HB1 MET A 968      31.670  35.080  60.630  1.00  0.00           H
ATOM   5057  HB2 MET A 968      31.580  36.150  59.080  1.00  0.00           H
ATOM   5058  CG  MET A 968      30.270  34.310  59.160  1.00  0.00           C
ATOM   5059  HG1 MET A 968      29.370  34.680  58.630  1.00  0.00           H
ATOM   5060  HG2 MET A 968      29.810  33.650  59.940  1.00  0.00           H
[truncated: 6,873,249 more chars]
