# Supplementary material for: CryoEM and computational modeling structural insights into the pH regulator NBCn1
Source: Nat Commun. 2025 Nov 11;16:9932. doi: 10.1038/s41467-025-64868-z (PMC12606367; doi:10.1038/s41467-025-64868-z)
Supplement: Supplementary file 7 — Supplementary Data 5 [file 41467_2025_64868_MOESM7_ESM.zip › 100ns_z_restr_MD_NBCn1_2NaCO3/hNBCn1_OF/z-restr_hNBCn1_OF_2NaCO3_first_step_61.pdb]

REMARK    GENERATED BY TRJCONV
TITLE     Title t= 4100.00000 step= 2050000
REMARK    THIS IS A SIMULATION BOX
CRYST1   93.247   93.247  102.836  90.00  90.00  90.00 P 1           1
MODEL        1
ATOM      1  N   LEU A 585      27.760  43.250  32.770  1.00  0.00           N
ATOM      2  HT1 LEU A 585      26.900  43.090  32.200  1.00  0.00           H
ATOM      3  HT2 LEU A 585      28.460  43.540  32.070  1.00  0.00           H
ATOM      4  HT3 LEU A 585      27.600  44.080  33.380  1.00  0.00           H
ATOM      5  CA  LEU A 585      28.110  42.250  33.800  1.00  0.00           C
ATOM      6  HA  LEU A 585      28.890  42.700  34.390  1.00  0.00           H
ATOM      7  CB  LEU A 585      26.830  41.820  34.640  1.00  0.00           C
ATOM      8  HB1 LEU A 585      25.910  41.450  34.130  1.00  0.00           H
ATOM      9  HB2 LEU A 585      26.580  42.770  35.170  1.00  0.00           H
ATOM     10  CG  LEU A 585      27.120  40.730  35.730  1.00  0.00           C
ATOM     11  HG  LEU A 585      27.330  39.730  35.300  1.00  0.00           H
ATOM     12  CD1 LEU A 585      28.320  41.090  36.690  1.00  0.00           C
ATOM     13 HD11 LEU A 585      28.290  42.190  36.880  1.00  0.00           H
ATOM     14 HD12 LEU A 585      29.240  40.820  36.130  1.00  0.00           H
ATOM     15 HD13 LEU A 585      28.200  40.540  37.640  1.00  0.00           H
ATOM     16  CD2 LEU A 585      25.830  40.520  36.660  1.00  0.00           C
ATOM     17 HD21 LEU A 585      25.410  41.540  36.760  1.00  0.00           H
ATOM     18 HD22 LEU A 585      26.060  40.120  37.670  1.00  0.00           H
ATOM     19 HD23 LEU A 585      25.190  39.820  36.080  1.00  0.00           H
ATOM     20  C   LEU A 585      28.770  41.050  33.210  1.00  0.00           C
ATOM     21  O   LEU A 585      29.850  40.640  33.640  1.00  0.00           O
ATOM     22  N   ILE A 586      28.110  40.470  32.200  1.00  0.00           N
ATOM     23  HN  ILE A 586      27.220  40.850  31.950  1.00  0.00           H
ATOM     24  CA  ILE A 586      28.660  39.220  31.480  1.00  0.00           C
ATOM     25  HA  ILE A 586      28.890  38.490  32.260  1.00  0.00           H
ATOM     26  CB  ILE A 586      27.490  38.540  30.770  1.00  0.00           C
ATOM     27  HB  ILE A 586      26.690  38.320  31.510  1.00  0.00           H
ATOM     28  CG2 ILE A 586      27.040  39.430  29.630  1.00  0.00           C
ATOM     29 HG21 ILE A 586      26.110  39.000  29.170  1.00  0.00           H
ATOM     30 HG22 ILE A 586      27.800  39.400  28.830  1.00  0.00           H
ATOM     31 HG23 ILE A 586      26.790  40.500  29.830  1.00  0.00           H
ATOM     32  CG1 ILE A 586      27.840  37.130  30.400  1.00  0.00           C
ATOM     33 HG11 ILE A 586      28.490  36.720  31.190  1.00  0.00           H
ATOM     34 HG12 ILE A 586      28.360  37.290  29.420  1.00  0.00           H
ATOM     35  CD  ILE A 586      26.680  36.180  30.120  1.00  0.00           C
ATOM     36  HD1 ILE A 586      26.950  35.250  29.560  1.00  0.00           H
ATOM     37  HD2 ILE A 586      25.990  36.660  29.390  1.00  0.00           H
ATOM     38  HD3 ILE A 586      26.210  35.850  31.080  1.00  0.00           H
ATOM     39  C   ILE A 586      29.940  39.390  30.660  1.00  0.00           C
ATOM     40  O   ILE A 586      30.780  38.510  30.640  1.00  0.00           O
ATOM     41  N   LEU A 587      30.040  40.570  30.030  1.00  0.00           N
ATOM     42  HN  LEU A 587      29.340  41.280  30.040  1.00  0.00           H
ATOM     43  CA  LEU A 587      31.150  40.830  29.210  1.00  0.00           C
ATOM     44  HA  LEU A 587      31.060  40.030  28.490  1.00  0.00           H
ATOM     45  CB  LEU A 587      31.040  42.230  28.500  1.00  0.00           C
ATOM     46  HB1 LEU A 587      30.930  42.860  29.410  1.00  0.00           H
ATOM     47  HB2 LEU A 587      30.130  42.300  27.870  1.00  0.00           H
ATOM     48  CG  LEU A 587      32.350  42.640  27.750  1.00  0.00           C
ATOM     49  HG  LEU A 587      33.230  42.670  28.430  1.00  0.00           H
ATOM     50  CD1 LEU A 587      32.670  41.630  26.650  1.00  0.00           C
ATOM     51 HD11 LEU A 587      31.760  41.300  26.100  1.00  0.00           H
ATOM     52 HD12 LEU A 587      33.120  40.680  27.010  1.00  0.00           H
ATOM     53 HD13 LEU A 587      33.430  42.080  25.970  1.00  0.00           H
ATOM     54  CD2 LEU A 587      32.160  44.010  27.040  1.00  0.00           C
ATOM     55 HD21 LEU A 587      31.610  43.990  26.080  1.00  0.00           H
ATOM     56 HD22 LEU A 587      33.130  44.540  26.950  1.00  0.00           H
ATOM     57 HD23 LEU A 587      31.540  44.700  27.660  1.00  0.00           H
ATOM     58  C   LEU A 587      32.470  40.680  29.940  1.00  0.00           C
ATOM     59  O   LEU A 587      33.410  40.180  29.420  1.00  0.00           O
ATOM     60  N   ASP A 588      32.530  41.210  31.180  1.00  0.00           N
ATOM     61  HN  ASP A 588      31.840  41.870  31.470  1.00  0.00           H
ATOM     62  CA  ASP A 588      33.710  40.960  32.070  1.00  0.00           C
ATOM     63  HA  ASP A 588      34.560  41.300  31.500  1.00  0.00           H
ATOM     64  CB  ASP A 588      33.500  41.770  33.330  1.00  0.00           C
ATOM     65  HB1 ASP A 588      34.290  41.430  34.030  1.00  0.00           H
ATOM     66  HB2 ASP A 588      32.490  41.500  33.700  1.00  0.00           H
ATOM     67  CG  ASP A 588      33.620  43.230  33.120  1.00  0.00           C
ATOM     68  OD1 ASP A 588      33.170  43.760  32.100  1.00  0.00           O
ATOM     69  OD2 ASP A 588      34.180  43.920  34.040  1.00  0.00           O
ATOM     70  C   ASP A 588      34.020  39.560  32.380  1.00  0.00           C
ATOM     71  O   ASP A 588      35.150  39.110  32.390  1.00  0.00           O
ATOM     72  N   ILE A 589      32.950  38.800  32.760  1.00  0.00           N
ATOM     73  HN  ILE A 589      32.020  39.160  32.740  1.00  0.00           H
ATOM     74  CA  ILE A 589      33.060  37.440  33.150  1.00  0.00           C
ATOM     75  HA  ILE A 589      33.830  37.390  33.910  1.00  0.00           H
ATOM     76  CB  ILE A 589      31.760  37.010  33.790  1.00  0.00           C
ATOM     77  HB  ILE A 589      30.940  37.110  33.050  1.00  0.00           H
ATOM     78  CG2 ILE A 589      32.020  35.550  34.160  1.00  0.00           C
ATOM     79 HG21 ILE A 589      32.200  34.990  33.230  1.00  0.00           H
ATOM     80 HG22 ILE A 589      31.090  35.110  34.580  1.00  0.00           H
ATOM     81 HG23 ILE A 589      32.910  35.400  34.820  1.00  0.00           H
ATOM     82  CG1 ILE A 589      31.350  37.830  35.010  1.00  0.00           C
ATOM     83 HG11 ILE A 589      31.400  38.930  34.850  1.00  0.00           H
ATOM     84 HG12 ILE A 589      32.080  37.510  35.780  1.00  0.00           H
ATOM     85  CD  ILE A 589      29.860  37.630  35.270  1.00  0.00           C
ATOM     86  HD1 ILE A 589      29.420  36.700  34.850  1.00  0.00           H
ATOM     87  HD2 ILE A 589      29.310  38.490  34.820  1.00  0.00           H
ATOM     88  HD3 ILE A 589      29.590  37.680  36.360  1.00  0.00           H
ATOM     89  C   ILE A 589      33.550  36.620  32.000  1.00  0.00           C
ATOM     90  O   ILE A 589      34.430  35.810  32.130  1.00  0.00           O
ATOM     91  N   LYS A 590      33.100  37.020  30.780  1.00  0.00           N
ATOM     92  HN  LYS A 590      32.340  37.660  30.690  1.00  0.00           H
ATOM     93  CA  LYS A 590      33.470  36.320  29.550  1.00  0.00           C
ATOM     94  HA  LYS A 590      33.510  35.250  29.740  1.00  0.00           H
ATOM     95  CB  LYS A 590      32.350  36.340  28.430  1.00  0.00           C
ATOM     96  HB1 LYS A 590      32.720  35.770  27.560  1.00  0.00           H
ATOM     97  HB2 LYS A 590      32.190  37.370  28.050  1.00  0.00           H
ATOM     98  CG  LYS A 590      31.130  35.450  28.760  1.00  0.00           C
ATOM     99  HG1 LYS A 590      30.410  35.900  29.470  1.00  0.00           H
ATOM    100  HG2 LYS A 590      31.470  34.520  29.270  1.00  0.00           H
ATOM    101  CD  LYS A 590      30.360  34.950  27.480  1.00  0.00           C
ATOM    102  HD1 LYS A 590      29.470  34.330  27.680  1.00  0.00           H
ATOM    103  HD2 LYS A 590      31.090  34.300  26.970  1.00  0.00           H
ATOM    104  CE  LYS A 590      29.960  36.150  26.530  1.00  0.00           C
ATOM    105  HE1 LYS A 590      30.740  36.940  26.480  1.00  0.00           H
ATOM    106  HE2 LYS A 590      29.050  36.600  26.960  1.00  0.00           H
ATOM    107  NZ  LYS A 590      29.700  35.680  25.230  1.00  0.00           N
ATOM    108  HZ1 LYS A 590      30.660  35.650  24.850  1.00  0.00           H
ATOM    109  HZ2 LYS A 590      29.090  36.330  24.700  1.00  0.00           H
ATOM    110  HZ3 LYS A 590      29.300  34.720  25.250  1.00  0.00           H
ATOM    111  C   LYS A 590      34.890  36.660  29.020  1.00  0.00           C
ATOM    112  O   LYS A 590      35.530  35.740  28.540  1.00  0.00           O
ATOM    113  N   ARG A 591      35.540  37.900  29.060  1.00  0.00           N
ATOM    114  HN  ARG A 591      35.020  38.710  29.310  1.00  0.00           H
ATOM    115  CA  ARG A 591      36.950  38.130  28.650  1.00  0.00           C
ATOM    116  HA  ARG A 591      37.010  37.680  27.670  1.00  0.00           H
ATOM    117  CB  ARG A 591      37.270  39.680  28.440  1.00  0.00           C
ATOM    118  HB1 ARG A 591      38.270  39.850  27.980  1.00  0.00           H
ATOM    119  HB2 ARG A 591      37.220  40.150  29.440  1.00  0.00           H
ATOM    120  CG  ARG A 591      36.420  40.480  27.530  1.00  0.00           C
ATOM    121  HG1 ARG A 591      35.470  40.720  28.060  1.00  0.00           H
ATOM    122  HG2 ARG A 591      36.140  39.890  26.630  1.00  0.00           H
ATOM    123  CD  ARG A 591      36.950  41.840  27.110  1.00  0.00           C
ATOM    124  HD1 ARG A 591      37.340  42.340  28.030  1.00  0.00           H
ATOM    125  HD2 ARG A 591      36.210  42.580  26.720  1.00  0.00           H
ATOM    126  NE  ARG A 591      37.980  41.670  26.110  1.00  0.00           N
ATOM    127  HE  ARG A 591      37.950  40.950  25.420  1.00  0.00           H
ATOM    128  CZ  ARG A 591      39.010  42.460  25.860  1.00  0.00           C
ATOM    129  NH1 ARG A 591      39.360  43.350  26.700  1.00  0.00           N
ATOM    130 HH11 ARG A 591      40.240  43.820  26.570  1.00  0.00           H
ATOM    131 HH12 ARG A 591      38.850  43.420  27.550  1.00  0.00           H
ATOM    132  NH2 ARG A 591      39.630  42.290  24.730  1.00  0.00           N
ATOM    133 HH21 ARG A 591      39.440  41.570  24.060  1.00  0.00           H
ATOM    134 HH22 ARG A 591      40.480  42.810  24.600  1.00  0.00           H
ATOM    135  C   ARG A 591      37.830  37.350  29.580  1.00  0.00           C
ATOM    136  O   ARG A 591      38.800  36.730  29.110  1.00  0.00           O
ATOM    137  N   LYS A 592      37.520  37.340  30.970  1.00  0.00           N
ATOM    138  HN  LYS A 592      36.920  38.010  31.390  1.00  0.00           H
ATOM    139  CA  LYS A 592      38.320  36.660  31.920  1.00  0.00           C
ATOM    140  HA  LYS A 592      39.380  36.780  31.760  1.00  0.00           H
ATOM    141  CB  LYS A 592      38.130  37.310  33.330  1.00  0.00           C
ATOM    142  HB1 LYS A 592      38.770  36.680  33.990  1.00  0.00           H
ATOM    143  HB2 LYS A 592      37.060  37.290  33.630  1.00  0.00           H
ATOM    144  CG  LYS A 592      38.540  38.810  33.240  1.00  0.00           C
ATOM    145  HG1 LYS A 592      38.530  39.200  34.280  1.00  0.00           H
ATOM    146  HG2 LYS A 592      37.620  39.210  32.760  1.00  0.00           H
ATOM    147  CD  LYS A 592      39.820  39.220  32.560  1.00  0.00           C
ATOM    148  HD1 LYS A 592      39.750  40.320  32.570  1.00  0.00           H
ATOM    149  HD2 LYS A 592      39.720  38.860  31.510  1.00  0.00           H
ATOM    150  CE  LYS A 592      41.130  38.780  33.170  1.00  0.00           C
ATOM    151  HE1 LYS A 592      41.240  37.690  33.300  1.00  0.00           H
ATOM    152  HE2 LYS A 592      41.240  39.220  34.180  1.00  0.00           H
ATOM    153  NZ  LYS A 592      42.350  39.210  32.460  1.00  0.00           N
ATOM    154  HZ1 LYS A 592      43.140  38.720  32.920  1.00  0.00           H
ATOM    155  HZ2 LYS A 592      42.470  40.220  32.650  1.00  0.00           H
ATOM    156  HZ3 LYS A 592      42.500  38.860  31.490  1.00  0.00           H
ATOM    157  C   LYS A 592      38.130  35.140  31.950  1.00  0.00           C
ATOM    158  O   LYS A 592      39.080  34.360  32.100  1.00  0.00           O
ATOM    159  N   ALA A 593      36.890  34.580  31.650  1.00  0.00           N
ATOM    160  HN  ALA A 593      36.150  35.140  31.280  1.00  0.00           H
ATOM    161  CA  ALA A 593      36.640  33.150  31.850  1.00  0.00           C
ATOM    162  HA  ALA A 593      36.780  32.850  32.880  1.00  0.00           H
ATOM    163  CB  ALA A 593      35.210  32.780  31.480  1.00  0.00           C
ATOM    164  HB1 ALA A 593      34.850  33.110  30.480  1.00  0.00           H
ATOM    165  HB2 ALA A 593      34.640  33.330  32.260  1.00  0.00           H
ATOM    166  HB3 ALA A 593      34.900  31.720  31.620  1.00  0.00           H
ATOM    167  C   ALA A 593      37.470  32.140  31.070  1.00  0.00           C
ATOM    168  O   ALA A 593      37.900  31.130  31.690  1.00  0.00           O
ATOM    169  N   PRO A 594      37.800  32.230  29.740  1.00  0.00           N
ATOM    170  CD  PRO A 594      37.460  33.410  28.850  1.00  0.00           C
ATOM    171  HD1 PRO A 594      37.930  34.250  29.400  1.00  0.00           H
ATOM    172  HD2 PRO A 594      36.350  33.420  28.830  1.00  0.00           H
ATOM    173  CA  PRO A 594      38.760  31.360  29.130  1.00  0.00           C
ATOM    174  HA  PRO A 594      38.500  30.360  29.470  1.00  0.00           H
ATOM    175  CB  PRO A 594      38.400  31.580  27.650  1.00  0.00           C
ATOM    176  HB1 PRO A 594      37.470  31.000  27.440  1.00  0.00           H
ATOM    177  HB2 PRO A 594      39.140  31.300  26.880  1.00  0.00           H
ATOM    178  CG  PRO A 594      38.010  33.060  27.520  1.00  0.00           C
ATOM    179  HG1 PRO A 594      38.880  33.740  27.390  1.00  0.00           H
ATOM    180  HG2 PRO A 594      37.230  33.220  26.740  1.00  0.00           H
ATOM    181  C   PRO A 594      40.210  31.550  29.450  1.00  0.00           C
ATOM    182  O   PRO A 594      41.020  30.840  28.880  1.00  0.00           O
ATOM    183  N   PHE A 595      40.630  32.420  30.420  1.00  0.00           N
ATOM    184  HN  PHE A 595      39.940  33.090  30.680  1.00  0.00           H
ATOM    185  CA  PHE A 595      41.960  32.510  31.040  1.00  0.00           C
ATOM    186  HA  PHE A 595      42.660  31.890  30.510  1.00  0.00           H
ATOM    187  CB  PHE A 595      42.490  33.950  30.870  1.00  0.00           C
ATOM    188  HB1 PHE A 595      43.380  34.070  31.540  1.00  0.00           H
ATOM    189  HB2 PHE A 595      41.750  34.710  31.210  1.00  0.00           H
ATOM    190  CG  PHE A 595      43.010  34.190  29.510  1.00  0.00           C
ATOM    191  CD1 PHE A 595      42.050  34.600  28.550  1.00  0.00           C
ATOM    192  HD1 PHE A 595      41.000  34.750  28.790  1.00  0.00           H
ATOM    193  CE1 PHE A 595      42.420  34.940  27.240  1.00  0.00           C
ATOM    194  HE1 PHE A 595      41.670  35.240  26.530  1.00  0.00           H
ATOM    195  CZ  PHE A 595      43.760  35.000  26.920  1.00  0.00           C
ATOM    196  HZ  PHE A 595      44.010  35.320  25.910  1.00  0.00           H
ATOM    197  CD2 PHE A 595      44.360  34.120  29.080  1.00  0.00           C
ATOM    198  HD2 PHE A 595      45.170  33.840  29.730  1.00  0.00           H
ATOM    199  CE2 PHE A 595      44.700  34.550  27.810  1.00  0.00           C
ATOM    200  HE2 PHE A 595      45.730  34.410  27.520  1.00  0.00           H
ATOM    201  C   PHE A 595      41.930  32.010  32.460  1.00  0.00           C
ATOM    202  O   PHE A 595      42.790  32.370  33.240  1.00  0.00           O
ATOM    203  N   PHE A 596      40.880  31.260  32.850  1.00  0.00           N
ATOM    204  HN  PHE A 596      40.150  30.960  32.240  1.00  0.00           H
ATOM    205  CA  PHE A 596      40.690  30.730  34.190  1.00  0.00           C
ATOM    206  HA  PHE A 596      40.870  31.480  34.960  1.00  0.00           H
ATOM    207  CB  PHE A 596      39.240  30.000  34.430  1.00  0.00           C
ATOM    208  HB1 PHE A 596      39.350  28.960  34.840  1.00  0.00           H
ATOM    209  HB2 PHE A 596      38.700  29.970  33.470  1.00  0.00           H
ATOM    210  CG  PHE A 596      38.400  30.800  35.440  1.00  0.00           C
ATOM    211  CD1 PHE A 596      38.100  32.080  35.190  1.00  0.00           C
ATOM    212  HD1 PHE A 596      38.420  32.670  34.330  1.00  0.00           H
ATOM    213  CE1 PHE A 596      37.300  32.720  36.100  1.00  0.00           C
ATOM    214  HE1 PHE A 596      36.830  33.670  35.900  1.00  0.00           H
ATOM    215  CZ  PHE A 596      36.950  32.150  37.340  1.00  0.00           C
ATOM    216  HZ  PHE A 596      36.300  32.720  37.990  1.00  0.00           H
ATOM    217  CD2 PHE A 596      37.950  30.160  36.570  1.00  0.00           C
ATOM    218  HD2 PHE A 596      38.210  29.120  36.720  1.00  0.00           H
ATOM    219  CE2 PHE A 596      37.300  30.860  37.620  1.00  0.00           C
ATOM    220  HE2 PHE A 596      37.170  30.500  38.630  1.00  0.00           H
ATOM    221  C   PHE A 596      41.700  29.690  34.600  1.00  0.00           C
ATOM    222  O   PHE A 596      42.300  29.850  35.680  1.00  0.00           O
ATOM    223  N   LEU A 597      41.960  28.660  33.790  1.00  0.00           N
ATOM    224  HN  LEU A 597      41.430  28.600  32.950  1.00  0.00           H
ATOM    225  CA  LEU A 597      42.940  27.670  33.980  1.00  0.00           C
ATOM    226  HA  LEU A 597      43.450  27.880  34.910  1.00  0.00           H
ATOM    227  CB  LEU A 597      42.330  26.250  34.040  1.00  0.00           C
ATOM    228  HB1 LEU A 597      43.010  25.390  34.250  1.00  0.00           H
ATOM    229  HB2 LEU A 597      41.990  25.960  33.030  1.00  0.00           H
ATOM    230  CG  LEU A 597      41.150  26.110  35.020  1.00  0.00           C
ATOM    231  HG  LEU A 597      40.370  26.900  34.980  1.00  0.00           H
ATOM    232  CD1 LEU A 597      40.430  24.790  34.820  1.00  0.00           C
ATOM    233 HD11 LEU A 597      39.840  24.770  33.860  1.00  0.00           H
ATOM    234 HD12 LEU A 597      39.660  24.680  35.620  1.00  0.00           H
ATOM    235 HD13 LEU A 597      41.140  23.950  34.740  1.00  0.00           H
ATOM    236  CD2 LEU A 597      41.650  26.250  36.450  1.00  0.00           C
ATOM    237 HD21 LEU A 597      42.200  25.300  36.620  1.00  0.00           H
ATOM    238 HD22 LEU A 597      40.920  26.280  37.280  1.00  0.00           H
ATOM    239 HD23 LEU A 597      42.290  27.130  36.620  1.00  0.00           H
ATOM    240  C   LEU A 597      44.110  27.710  32.980  1.00  0.00           C
ATOM    241  O   LEU A 597      45.060  26.930  33.000  1.00  0.00           O
ATOM    242  N   SER A 598      44.140  28.660  32.070  1.00  0.00           N
ATOM    243  HN  SER A 598      43.580  29.490  32.160  1.00  0.00           H
ATOM    244  CA  SER A 598      45.090  28.570  30.980  1.00  0.00           C
ATOM    245  HA  SER A 598      45.270  27.530  30.740  1.00  0.00           H
ATOM    246  CB  SER A 598      44.610  29.340  29.700  1.00  0.00           C
ATOM    247  HB1 SER A 598      45.430  29.410  28.950  1.00  0.00           H
ATOM    248  HB2 SER A 598      44.360  30.400  29.920  1.00  0.00           H
ATOM    249  OG  SER A 598      43.440  28.850  29.080  1.00  0.00           O
ATOM    250  HG1 SER A 598      42.690  29.000  29.660  1.00  0.00           H
ATOM    251  C   SER A 598      46.480  29.000  31.320  1.00  0.00           C
ATOM    252  O   SER A 598      47.390  28.740  30.570  1.00  0.00           O
ATOM    253  N   ASP A 599      46.780  29.560  32.520  1.00  0.00           N
ATOM    254  HN  ASP A 599      45.990  29.900  33.010  1.00  0.00           H
ATOM    255  CA  ASP A 599      48.220  29.650  33.050  1.00  0.00           C
ATOM    256  HA  ASP A 599      48.930  29.360  32.300  1.00  0.00           H
ATOM    257  CB  ASP A 599      48.640  31.150  33.360  1.00  0.00           C
ATOM    258  HB1 ASP A 599      49.710  31.140  33.650  1.00  0.00           H
ATOM    259  HB2 ASP A 599      48.030  31.510  34.210  1.00  0.00           H
ATOM    260  CG  ASP A 599      48.420  32.030  32.210  1.00  0.00           C
ATOM    261  OD1 ASP A 599      47.780  33.110  32.490  1.00  0.00           O
ATOM    262  OD2 ASP A 599      48.980  31.880  31.130  1.00  0.00           O
ATOM    263  C   ASP A 599      48.350  28.760  34.280  1.00  0.00           C
ATOM    264  O   ASP A 599      49.440  28.670  34.900  1.00  0.00           O
ATOM    265  N   PHE A 600      47.290  28.020  34.620  1.00  0.00           N
ATOM    266  HN  PHE A 600      46.420  28.070  34.140  1.00  0.00           H
ATOM    267  CA  PHE A 600      47.320  27.060  35.760  1.00  0.00           C
ATOM    268  HA  PHE A 600      48.020  27.440  36.490  1.00  0.00           H
ATOM    269  CB  PHE A 600      45.860  26.770  36.360  1.00  0.00           C
ATOM    270  HB1 PHE A 600      45.180  26.470  35.530  1.00  0.00           H
ATOM    271  HB2 PHE A 600      45.390  27.710  36.720  1.00  0.00           H
ATOM    272  CG  PHE A 600      45.800  25.710  37.390  1.00  0.00           C
ATOM    273  CD1 PHE A 600      46.350  25.870  38.670  1.00  0.00           C
ATOM    274  HD1 PHE A 600      46.960  26.720  38.970  1.00  0.00           H
ATOM    275  CE1 PHE A 600      46.330  24.740  39.590  1.00  0.00           C
ATOM    276  HE1 PHE A 600      46.850  24.820  40.530  1.00  0.00           H
ATOM    277  CZ  PHE A 600      45.590  23.630  39.200  1.00  0.00           C
ATOM    278  HZ  PHE A 600      45.520  22.890  39.980  1.00  0.00           H
ATOM    279  CD2 PHE A 600      45.070  24.540  37.060  1.00  0.00           C
ATOM    280  HD2 PHE A 600      44.470  24.540  36.150  1.00  0.00           H
ATOM    281  CE2 PHE A 600      44.950  23.540  37.990  1.00  0.00           C
ATOM    282  HE2 PHE A 600      44.440  22.630  37.690  1.00  0.00           H
ATOM    283  C   PHE A 600      47.950  25.780  35.280  1.00  0.00           C
ATOM    284  O   PHE A 600      48.520  24.990  36.040  1.00  0.00           O
ATOM    285  N   LYS A 601      47.950  25.590  33.970  1.00  0.00           N
ATOM    286  HN  LYS A 601      47.470  26.070  33.250  1.00  0.00           H
ATOM    287  CA  LYS A 601      48.750  24.400  33.450  1.00  0.00           C
ATOM    288  HA  LYS A 601      48.630  23.570  34.140  1.00  0.00           H
ATOM    289  CB  LYS A 601      48.130  23.880  32.130  1.00  0.00           C
ATOM    290  HB1 LYS A 601      47.090  23.660  32.470  1.00  0.00           H
ATOM    291  HB2 LYS A 601      48.640  22.970  31.770  1.00  0.00           H
ATOM    292  CG  LYS A 601      47.990  24.920  30.980  1.00  0.00           C
ATOM    293  HG1 LYS A 601      47.650  25.920  31.310  1.00  0.00           H
ATOM    294  HG2 LYS A 601      47.290  24.500  30.220  1.00  0.00           H
ATOM    295  CD  LYS A 601      49.360  25.170  30.220  1.00  0.00           C
ATOM    296  HD1 LYS A 601      49.890  24.200  30.220  1.00  0.00           H
ATOM    297  HD2 LYS A 601      49.910  25.870  30.880  1.00  0.00           H
ATOM    298  CE  LYS A 601      49.230  25.850  28.820  1.00  0.00           C
ATOM    299  HE1 LYS A 601      48.780  26.850  28.940  1.00  0.00           H
ATOM    300  HE2 LYS A 601      48.570  25.210  28.190  1.00  0.00           H
ATOM    301  NZ  LYS A 601      50.540  26.040  28.260  1.00  0.00           N
ATOM    302  HZ1 LYS A 601      50.530  26.850  27.610  1.00  0.00           H
ATOM    303  HZ2 LYS A 601      50.830  25.160  27.780  1.00  0.00           H
ATOM    304  HZ3 LYS A 601      51.190  26.240  29.040  1.00  0.00           H
ATOM    305  C   LYS A 601      50.250  24.600  33.460  1.00  0.00           C
ATOM    306  O   LYS A 601      51.030  23.640  33.490  1.00  0.00           O
ATOM    307  N   ASP A 602      50.690  25.850  33.460  1.00  0.00           N
ATOM    308  HN  ASP A 602      50.100  26.660  33.530  1.00  0.00           H
ATOM    309  CA  ASP A 602      52.100  26.170  33.290  1.00  0.00           C
ATOM    310  HA  ASP A 602      52.620  25.320  32.860  1.00  0.00           H
ATOM    311  CB  ASP A 602      52.330  27.360  32.360  1.00  0.00           C
ATOM    312  HB1 ASP A 602      53.430  27.570  32.380  1.00  0.00           H
ATOM    313  HB2 ASP A 602      51.770  28.250  32.750  1.00  0.00           H
ATOM    314  CG  ASP A 602      51.990  27.160  30.870  1.00  0.00           C
ATOM    315  OD1 ASP A 602      52.380  26.130  30.290  1.00  0.00           O
ATOM    316  OD2 ASP A 602      51.430  28.130  30.270  1.00  0.00           O
ATOM    317  C   ASP A 602      52.720  26.440  34.630  1.00  0.00           C
ATOM    318  O   ASP A 602      53.890  26.770  34.820  1.00  0.00           O
ATOM    319  N   ALA A 603      51.940  26.320  35.770  1.00  0.00           N
ATOM    320  HN  ALA A 603      50.990  26.200  35.510  1.00  0.00           H
ATOM    321  CA  ALA A 603      52.210  26.780  37.100  1.00  0.00           C
ATOM    322  HA  ALA A 603      52.490  27.820  37.080  1.00  0.00           H
ATOM    323  CB  ALA A 603      50.870  26.720  37.900  1.00  0.00           C
ATOM    324  HB1 ALA A 603      50.680  25.660  38.170  1.00  0.00           H
ATOM    325  HB2 ALA A 603      50.110  27.040  37.170  1.00  0.00           H
ATOM    326  HB3 ALA A 603      50.960  27.280  38.850  1.00  0.00           H
ATOM    327  C   ALA A 603      53.320  25.940  37.730  1.00  0.00           C
ATOM    328  O   ALA A 603      53.980  26.440  38.670  1.00  0.00           O
ATOM    329  N   LEU A 604      53.590  24.660  37.350  1.00  0.00           N
ATOM    330  HN  LEU A 604      52.970  24.040  36.860  1.00  0.00           H
ATOM    331  CA  LEU A 604      54.730  23.930  37.670  1.00  0.00           C
ATOM    332  HA  LEU A 604      54.760  23.990  38.740  1.00  0.00           H
ATOM    333  CB  LEU A 604      54.530  22.550  37.050  1.00  0.00           C
ATOM    334  HB1 LEU A 604      55.300  21.890  37.480  1.00  0.00           H
ATOM    335  HB2 LEU A 604      54.760  22.600  35.960  1.00  0.00           H
ATOM    336  CG  LEU A 604      53.140  21.880  37.220  1.00  0.00           C
ATOM    337  HG  LEU A 604      52.640  22.430  38.030  1.00  0.00           H
ATOM    338  CD1 LEU A 604      52.200  21.920  35.970  1.00  0.00           C
ATOM    339 HD11 LEU A 604      51.710  22.910  35.900  1.00  0.00           H
ATOM    340 HD12 LEU A 604      51.400  21.150  36.090  1.00  0.00           H
ATOM    341 HD13 LEU A 604      52.850  21.760  35.080  1.00  0.00           H
ATOM    342  CD2 LEU A 604      53.390  20.390  37.420  1.00  0.00           C
ATOM    343 HD21 LEU A 604      54.120  19.960  36.720  1.00  0.00           H
ATOM    344 HD22 LEU A 604      52.490  19.730  37.480  1.00  0.00           H
ATOM    345 HD23 LEU A 604      53.860  20.210  38.410  1.00  0.00           H
ATOM    346  C   LEU A 604      56.100  24.510  37.150  1.00  0.00           C
ATOM    347  O   LEU A 604      57.130  24.270  37.780  1.00  0.00           O
ATOM    348  N   SER A 605      56.170  25.240  36.040  1.00  0.00           N
ATOM    349  HN  SER A 605      55.390  25.400  35.440  1.00  0.00           H
ATOM    350  CA  SER A 605      57.360  25.860  35.460  1.00  0.00           C
ATOM    351  HA  SER A 605      58.260  25.460  35.900  1.00  0.00           H
ATOM    352  CB  SER A 605      57.440  25.580  33.920  1.00  0.00           C
ATOM    353  HB1 SER A 605      56.540  25.970  33.390  1.00  0.00           H
ATOM    354  HB2 SER A 605      57.540  24.500  33.720  1.00  0.00           H
ATOM    355  OG  SER A 605      58.560  26.190  33.310  1.00  0.00           O
ATOM    356  HG1 SER A 605      59.350  25.800  33.680  1.00  0.00           H
ATOM    357  C   SER A 605      57.520  27.340  35.860  1.00  0.00           C
ATOM    358  O   SER A 605      58.590  27.700  36.290  1.00  0.00           O
ATOM    359  N   LEU A 606      56.440  28.110  35.980  1.00  0.00           N
ATOM    360  HN  LEU A 606      55.550  27.760  35.680  1.00  0.00           H
ATOM    361  CA  LEU A 606      56.510  29.440  36.640  1.00  0.00           C
ATOM    362  HA  LEU A 606      57.170  30.120  36.130  1.00  0.00           H
ATOM    363  CB  LEU A 606      55.060  29.920  36.700  1.00  0.00           C
ATOM    364  HB1 LEU A 606      54.910  30.890  37.220  1.00  0.00           H
ATOM    365  HB2 LEU A 606      54.410  29.090  37.070  1.00  0.00           H
ATOM    366  CG  LEU A 606      54.390  30.180  35.260  1.00  0.00           C
ATOM    367  HG  LEU A 606      54.380  29.210  34.740  1.00  0.00           H
ATOM    368  CD1 LEU A 606      52.990  30.640  35.280  1.00  0.00           C
ATOM    369 HD11 LEU A 606      52.540  30.750  34.270  1.00  0.00           H
ATOM    370 HD12 LEU A 606      52.870  31.620  35.780  1.00  0.00           H
ATOM    371 HD13 LEU A 606      52.250  29.990  35.800  1.00  0.00           H
ATOM    372  CD2 LEU A 606      55.190  31.240  34.480  1.00  0.00           C
ATOM    373 HD21 LEU A 606      55.080  32.120  35.160  1.00  0.00           H
ATOM    374 HD22 LEU A 606      54.740  31.510  33.490  1.00  0.00           H
ATOM    375 HD23 LEU A 606      56.270  31.020  34.460  1.00  0.00           H
ATOM    376  C   LEU A 606      57.090  29.460  38.060  1.00  0.00           C
ATOM    377  O   LEU A 606      57.120  28.420  38.760  1.00  0.00           O
ATOM    378  N   GLN A 607      57.590  30.570  38.660  1.00  0.00           N
ATOM    379  HN  GLN A 607      57.640  31.430  38.150  1.00  0.00           H
ATOM    380  CA  GLN A 607      58.120  30.520  40.000  1.00  0.00           C
ATOM    381  HA  GLN A 607      58.460  29.530  40.250  1.00  0.00           H
ATOM    382  CB  GLN A 607      59.390  31.330  40.180  1.00  0.00           C
ATOM    383  HB1 GLN A 607      59.650  31.230  41.250  1.00  0.00           H
ATOM    384  HB2 GLN A 607      59.220  32.360  39.800  1.00  0.00           H
ATOM    385  CG  GLN A 607      60.520  30.730  39.350  1.00  0.00           C
ATOM    386  HG1 GLN A 607      61.300  31.490  39.550  1.00  0.00           H
ATOM    387  HG2 GLN A 607      60.310  30.650  38.270  1.00  0.00           H
ATOM    388  CD  GLN A 607      60.930  29.400  39.970  1.00  0.00           C
ATOM    389  OE1 GLN A 607      61.240  29.280  41.120  1.00  0.00           O
ATOM    390  NE2 GLN A 607      61.180  28.380  39.070  1.00  0.00           N
ATOM    391 HE21 GLN A 607      61.330  27.460  39.400  1.00  0.00           H
ATOM    392 HE22 GLN A 607      61.120  28.470  38.070  1.00  0.00           H
ATOM    393  C   GLN A 607      57.070  30.850  41.010  1.00  0.00           C
ATOM    394  O   GLN A 607      57.190  31.880  41.700  1.00  0.00           O
ATOM    395  N   CYS A 608      55.940  30.120  41.150  1.00  0.00           N
ATOM    396  HN  CYS A 608      55.960  29.250  40.650  1.00  0.00           H
ATOM    397  CA  CYS A 608      54.830  30.530  41.950  1.00  0.00           C
ATOM    398  HA  CYS A 608      54.600  31.540  41.640  1.00  0.00           H
ATOM    399  CB  CYS A 608      53.620  29.600  41.600  1.00  0.00           C
ATOM    400  HB1 CYS A 608      52.770  29.740  42.300  1.00  0.00           H
ATOM    401  HB2 CYS A 608      53.980  28.550  41.630  1.00  0.00           H
ATOM    402  SG  CYS A 608      53.040  30.070  39.930  1.00  0.00           S
ATOM    403  HG1 CYS A 608      54.070  29.760  39.150  1.00  0.00           H
ATOM    404  C   CYS A 608      55.130  30.510  43.450  1.00  0.00           C
ATOM    405  O   CYS A 608      54.710  31.370  44.260  1.00  0.00           O
ATOM    406  N   LEU A 609      55.950  29.530  43.930  1.00  0.00           N
ATOM    407  HN  LEU A 609      56.420  28.890  43.320  1.00  0.00           H
ATOM    408  CA  LEU A 609      56.220  29.370  45.290  1.00  0.00           C
ATOM    409  HA  LEU A 609      55.310  29.110  45.820  1.00  0.00           H
ATOM    410  CB  LEU A 609      57.210  28.170  45.440  1.00  0.00           C
ATOM    411  HB1 LEU A 609      58.110  28.330  44.820  1.00  0.00           H
ATOM    412  HB2 LEU A 609      56.630  27.350  44.960  1.00  0.00           H
ATOM    413  CG  LEU A 609      57.650  27.740  46.860  1.00  0.00           C
ATOM    414  HG  LEU A 609      58.260  28.550  47.330  1.00  0.00           H
ATOM    415  CD1 LEU A 609      56.360  27.620  47.720  1.00  0.00           C
ATOM    416 HD11 LEU A 609      55.700  26.870  47.240  1.00  0.00           H
ATOM    417 HD12 LEU A 609      55.770  28.540  47.910  1.00  0.00           H
ATOM    418 HD13 LEU A 609      56.680  27.270  48.730  1.00  0.00           H
ATOM    419  CD2 LEU A 609      58.380  26.400  46.970  1.00  0.00           C
ATOM    420 HD21 LEU A 609      59.150  26.280  46.180  1.00  0.00           H
ATOM    421 HD22 LEU A 609      57.730  25.500  47.000  1.00  0.00           H
ATOM    422 HD23 LEU A 609      58.990  26.360  47.890  1.00  0.00           H
ATOM    423  C   LEU A 609      56.970  30.590  45.860  1.00  0.00           C
ATOM    424  O   LEU A 609      56.670  31.090  46.920  1.00  0.00           O
ATOM    425  N   ALA A 610      57.940  31.100  45.120  1.00  0.00           N
ATOM    426  HN  ALA A 610      58.300  30.580  44.350  1.00  0.00           H
ATOM    427  CA  ALA A 610      58.710  32.320  45.390  1.00  0.00           C
ATOM    428  HA  ALA A 610      59.230  32.350  46.340  1.00  0.00           H
ATOM    429  CB  ALA A 610      59.830  32.460  44.340  1.00  0.00           C
ATOM    430  HB1 ALA A 610      60.590  31.670  44.140  1.00  0.00           H
ATOM    431  HB2 ALA A 610      60.410  33.390  44.560  1.00  0.00           H
ATOM    432  HB3 ALA A 610      59.270  32.630  43.390  1.00  0.00           H
ATOM    433  C   ALA A 610      57.910  33.570  45.510  1.00  0.00           C
ATOM    434  O   ALA A 610      58.120  34.350  46.470  1.00  0.00           O
ATOM    435  N   SER A 611      56.920  33.800  44.620  1.00  0.00           N
ATOM    436  HN  SER A 611      56.710  33.340  43.770  1.00  0.00           H
ATOM    437  CA  SER A 611      55.910  34.860  44.850  1.00  0.00           C
ATOM    438  HA  SER A 611      56.540  35.740  44.920  1.00  0.00           H
ATOM    439  CB  SER A 611      55.020  35.060  43.570  1.00  0.00           C
ATOM    440  HB1 SER A 611      54.440  35.990  43.730  1.00  0.00           H
ATOM    441  HB2 SER A 611      54.430  34.130  43.410  1.00  0.00           H
ATOM    442  OG  SER A 611      55.890  35.110  42.440  1.00  0.00           O
ATOM    443  HG1 SER A 611      56.360  35.940  42.520  1.00  0.00           H
ATOM    444  C   SER A 611      55.040  34.740  46.050  1.00  0.00           C
ATOM    445  O   SER A 611      54.660  35.730  46.600  1.00  0.00           O
ATOM    446  N   ILE A 612      54.630  33.530  46.520  1.00  0.00           N
ATOM    447  HN  ILE A 612      54.920  32.730  46.000  1.00  0.00           H
ATOM    448  CA  ILE A 612      53.970  33.240  47.850  1.00  0.00           C
ATOM    449  HA  ILE A 612      53.060  33.820  47.810  1.00  0.00           H
ATOM    450  CB  ILE A 612      53.480  31.820  47.850  1.00  0.00           C
ATOM    451  HB  ILE A 612      54.330  31.150  47.610  1.00  0.00           H
ATOM    452  CG2 ILE A 612      52.980  31.410  49.210  1.00  0.00           C
ATOM    453 HG21 ILE A 612      53.830  31.390  49.930  1.00  0.00           H
ATOM    454 HG22 ILE A 612      52.500  30.410  49.160  1.00  0.00           H
ATOM    455 HG23 ILE A 612      52.250  32.150  49.610  1.00  0.00           H
ATOM    456  CG1 ILE A 612      52.450  31.650  46.740  1.00  0.00           C
ATOM    457 HG11 ILE A 612      52.600  32.350  45.890  1.00  0.00           H
ATOM    458 HG12 ILE A 612      51.490  31.930  47.240  1.00  0.00           H
ATOM    459  CD  ILE A 612      52.260  30.190  46.240  1.00  0.00           C
ATOM    460  HD1 ILE A 612      51.300  30.330  45.710  1.00  0.00           H
ATOM    461  HD2 ILE A 612      52.220  29.410  47.030  1.00  0.00           H
ATOM    462  HD3 ILE A 612      53.100  29.900  45.580  1.00  0.00           H
ATOM    463  C   ILE A 612      54.730  33.580  49.040  1.00  0.00           C
ATOM    464  O   ILE A 612      54.280  34.210  50.000  1.00  0.00           O
ATOM    465  N   LEU A 613      56.010  33.150  49.050  1.00  0.00           N
ATOM    466  HN  LEU A 613      56.430  32.780  48.230  1.00  0.00           H
ATOM    467  CA  LEU A 613      56.800  33.410  50.170  1.00  0.00           C
ATOM    468  HA  LEU A 613      56.210  33.230  51.060  1.00  0.00           H
ATOM    469  CB  LEU A 613      57.900  32.360  50.280  1.00  0.00           C
ATOM    470  HB1 LEU A 613      58.440  32.490  51.250  1.00  0.00           H
ATOM    471  HB2 LEU A 613      58.590  32.510  49.430  1.00  0.00           H
ATOM    472  CG  LEU A 613      57.430  30.920  50.360  1.00  0.00           C
ATOM    473  HG  LEU A 613      56.810  30.580  49.510  1.00  0.00           H
ATOM    474  CD1 LEU A 613      58.550  29.900  50.320  1.00  0.00           C
ATOM    475 HD11 LEU A 613      59.300  30.100  51.110  1.00  0.00           H
ATOM    476 HD12 LEU A 613      59.120  30.150  49.400  1.00  0.00           H
ATOM    477 HD13 LEU A 613      58.280  28.840  50.440  1.00  0.00           H
ATOM    478  CD2 LEU A 613      56.540  30.670  51.590  1.00  0.00           C
ATOM    479 HD21 LEU A 613      55.580  31.230  51.540  1.00  0.00           H
ATOM    480 HD22 LEU A 613      57.150  30.900  52.490  1.00  0.00           H
ATOM    481 HD23 LEU A 613      56.400  29.580  51.740  1.00  0.00           H
ATOM    482  C   LEU A 613      57.300  34.810  50.220  1.00  0.00           C
ATOM    483  O   LEU A 613      57.620  35.290  51.310  1.00  0.00           O
ATOM    484  N   PHE A 614      57.450  35.560  49.070  1.00  0.00           N
ATOM    485  HN  PHE A 614      57.450  35.110  48.180  1.00  0.00           H
ATOM    486  CA  PHE A 614      57.640  37.000  49.090  1.00  0.00           C
ATOM    487  HA  PHE A 614      58.440  37.220  49.800  1.00  0.00           H
ATOM    488  CB  PHE A 614      58.080  37.470  47.710  1.00  0.00           C
ATOM    489  HB1 PHE A 614      57.540  36.920  46.910  1.00  0.00           H
ATOM    490  HB2 PHE A 614      59.150  37.160  47.650  1.00  0.00           H
ATOM    491  CG  PHE A 614      57.980  38.940  47.570  1.00  0.00           C
ATOM    492  CD1 PHE A 614      58.550  39.950  48.410  1.00  0.00           C
ATOM    493  HD1 PHE A 614      59.050  39.680  49.330  1.00  0.00           H
ATOM    494  CE1 PHE A 614      58.400  41.290  48.100  1.00  0.00           C
ATOM    495  HE1 PHE A 614      58.930  42.070  48.610  1.00  0.00           H
ATOM    496  CZ  PHE A 614      57.780  41.700  46.940  1.00  0.00           C
ATOM    497  HZ  PHE A 614      57.830  42.750  46.700  1.00  0.00           H
ATOM    498  CD2 PHE A 614      57.190  39.410  46.480  1.00  0.00           C
ATOM    499  HD2 PHE A 614      56.710  38.640  45.910  1.00  0.00           H
ATOM    500  CE2 PHE A 614      57.140  40.810  46.150  1.00  0.00           C
ATOM    501  HE2 PHE A 614      56.630  41.090  45.240  1.00  0.00           H
ATOM    502  C   PHE A 614      56.460  37.710  49.750  1.00  0.00           C
ATOM    503  O   PHE A 614      56.640  38.600  50.590  1.00  0.00           O
ATOM    504  N   LEU A 615      55.170  37.360  49.380  1.00  0.00           N
ATOM    505  HN  LEU A 615      54.980  36.710  48.640  1.00  0.00           H
ATOM    506  CA  LEU A 615      54.000  38.060  49.900  1.00  0.00           C
ATOM    507  HA  LEU A 615      54.230  39.110  50.010  1.00  0.00           H
ATOM    508  CB  LEU A 615      52.950  38.000  48.780  1.00  0.00           C
ATOM    509  HB1 LEU A 615      51.960  38.410  49.050  1.00  0.00           H
ATOM    510  HB2 LEU A 615      52.760  36.980  48.400  1.00  0.00           H
ATOM    511  CG  LEU A 615      53.380  38.740  47.460  1.00  0.00           C
ATOM    512  HG  LEU A 615      54.380  38.380  47.150  1.00  0.00           H
ATOM    513  CD1 LEU A 615      52.510  38.330  46.240  1.00  0.00           C
ATOM    514 HD11 LEU A 615      52.910  38.510  45.220  1.00  0.00           H
ATOM    515 HD12 LEU A 615      51.530  38.840  46.170  1.00  0.00           H
ATOM    516 HD13 LEU A 615      52.240  37.250  46.330  1.00  0.00           H
ATOM    517  CD2 LEU A 615      53.340  40.280  47.670  1.00  0.00           C
ATOM    518 HD21 LEU A 615      54.000  40.590  48.510  1.00  0.00           H
ATOM    519 HD22 LEU A 615      52.330  40.720  47.840  1.00  0.00           H
ATOM    520 HD23 LEU A 615      53.850  40.850  46.870  1.00  0.00           H
ATOM    521  C   LEU A 615      53.470  37.560  51.250  1.00  0.00           C
ATOM    522  O   LEU A 615      53.060  38.390  52.050  1.00  0.00           O
ATOM    523  N   TYR A 616      53.430  36.280  51.570  1.00  0.00           N
ATOM    524  HN  TYR A 616      53.810  35.680  50.880  1.00  0.00           H
ATOM    525  CA  TYR A 616      52.620  35.680  52.670  1.00  0.00           C
ATOM    526  HA  TYR A 616      51.650  35.910  52.240  1.00  0.00           H
ATOM    527  CB  TYR A 616      52.950  34.190  52.670  1.00  0.00           C
ATOM    528  HB1 TYR A 616      54.050  34.190  52.590  1.00  0.00           H
ATOM    529  HB2 TYR A 616      52.580  33.680  51.750  1.00  0.00           H
ATOM    530  CG  TYR A 616      52.550  33.390  53.860  1.00  0.00           C
ATOM    531  CD1 TYR A 616      51.290  33.570  54.440  1.00  0.00           C
ATOM    532  HD1 TYR A 616      50.640  34.250  53.910  1.00  0.00           H
ATOM    533  CE1 TYR A 616      51.040  33.050  55.730  1.00  0.00           C
ATOM    534  HE1 TYR A 616      50.190  33.380  56.280  1.00  0.00           H
ATOM    535  CZ  TYR A 616      51.930  32.110  56.290  1.00  0.00           C
ATOM    536  OH  TYR A 616      51.750  31.580  57.600  1.00  0.00           O
ATOM    537  HH  TYR A 616      50.900  31.850  57.940  1.00  0.00           H
ATOM    538  CD2 TYR A 616      53.410  32.480  54.400  1.00  0.00           C
ATOM    539  HD2 TYR A 616      54.280  32.150  53.850  1.00  0.00           H
ATOM    540  CE2 TYR A 616      53.120  31.800  55.550  1.00  0.00           C
ATOM    541  HE2 TYR A 616      53.830  31.050  55.880  1.00  0.00           H
ATOM    542  C   TYR A 616      52.710  36.360  54.020  1.00  0.00           C
ATOM    543  O   TYR A 616      51.720  36.950  54.530  1.00  0.00           O
ATOM    544  N   CYS A 617      53.900  36.390  54.670  1.00  0.00           N
ATOM    545  HN  CYS A 617      54.690  36.010  54.190  1.00  0.00           H
ATOM    546  CA  CYS A 617      53.950  37.060  55.990  1.00  0.00           C
ATOM    547  HA  CYS A 617      53.160  36.620  56.580  1.00  0.00           H
ATOM    548  CB  CYS A 617      55.300  36.830  56.680  1.00  0.00           C
ATOM    549  HB1 CYS A 617      55.430  37.470  57.580  1.00  0.00           H
ATOM    550  HB2 CYS A 617      56.040  37.190  55.940  1.00  0.00           H
ATOM    551  SG  CYS A 617      55.740  35.090  56.910  1.00  0.00           S
ATOM    552  HG1 CYS A 617      55.930  34.730  55.650  1.00  0.00           H
ATOM    553  C   CYS A 617      53.710  38.570  55.990  1.00  0.00           C
ATOM    554  O   CYS A 617      52.880  39.060  56.720  1.00  0.00           O
ATOM    555  N   ALA A 618      54.280  39.260  55.020  1.00  0.00           N
ATOM    556  HN  ALA A 618      54.910  38.790  54.400  1.00  0.00           H
ATOM    557  CA  ALA A 618      54.050  40.700  54.820  1.00  0.00           C
ATOM    558  HA  ALA A 618      54.320  41.290  55.680  1.00  0.00           H
ATOM    559  CB  ALA A 618      54.930  41.190  53.660  1.00  0.00           C
ATOM    560  HB1 ALA A 618      54.760  42.280  53.510  1.00  0.00           H
ATOM    561  HB2 ALA A 618      54.620  40.690  52.710  1.00  0.00           H
ATOM    562  HB3 ALA A 618      55.990  40.930  53.840  1.00  0.00           H
ATOM    563  C   ALA A 618      52.560  41.080  54.610  1.00  0.00           C
ATOM    564  O   ALA A 618      52.100  41.960  55.290  1.00  0.00           O
ATOM    565  N   CYS A 619      51.850  40.280  53.810  1.00  0.00           N
ATOM    566  HN  CYS A 619      52.340  39.470  53.450  1.00  0.00           H
ATOM    567  CA  CYS A 619      50.450  40.290  53.600  1.00  0.00           C
ATOM    568  HA  CYS A 619      50.300  41.260  53.170  1.00  0.00           H
ATOM    569  CB  CYS A 619      49.920  39.270  52.530  1.00  0.00           C
ATOM    570  HB1 CYS A 619      48.820  39.410  52.530  1.00  0.00           H
ATOM    571  HB2 CYS A 619      50.220  38.220  52.750  1.00  0.00           H
ATOM    572  SG  CYS A 619      50.410  39.760  50.870  1.00  0.00           S
ATOM    573  HG1 CYS A 619      51.660  39.340  51.020  1.00  0.00           H
ATOM    574  C   CYS A 619      49.570  40.160  54.830  1.00  0.00           C
ATOM    575  O   CYS A 619      48.560  40.870  54.920  1.00  0.00           O
ATOM    576  N   MET A 620      49.830  39.180  55.730  1.00  0.00           N
ATOM    577  HN  MET A 620      50.630  38.590  55.650  1.00  0.00           H
ATOM    578  CA  MET A 620      49.040  39.010  56.980  1.00  0.00           C
ATOM    579  HA  MET A 620      48.020  39.240  56.740  1.00  0.00           H
ATOM    580  CB  MET A 620      48.980  37.540  57.520  1.00  0.00           C
ATOM    581  HB1 MET A 620      48.420  36.880  56.820  1.00  0.00           H
ATOM    582  HB2 MET A 620      48.410  37.580  58.480  1.00  0.00           H
ATOM    583  CG  MET A 620      50.350  36.850  57.770  1.00  0.00           C
ATOM    584  HG1 MET A 620      51.020  37.470  58.400  1.00  0.00           H
ATOM    585  HG2 MET A 620      50.820  36.760  56.770  1.00  0.00           H
ATOM    586  SD  MET A 620      50.120  35.250  58.490  1.00  0.00           S
ATOM    587  CE  MET A 620      51.890  35.100  58.950  1.00  0.00           C
ATOM    588  HE1 MET A 620      52.080  34.120  59.440  1.00  0.00           H
ATOM    589  HE2 MET A 620      52.010  35.950  59.650  1.00  0.00           H
ATOM    590  HE3 MET A 620      52.520  35.220  58.040  1.00  0.00           H
ATOM    591  C   MET A 620      49.370  39.980  58.060  1.00  0.00           C
ATOM    592  O   MET A 620      48.510  40.250  58.890  1.00  0.00           O
ATOM    593  N   SER A 621      50.570  40.530  58.160  1.00  0.00           N
ATOM    594  HN  SER A 621      51.320  40.390  57.530  1.00  0.00           H
ATOM    595  CA  SER A 621      50.830  41.520  59.200  1.00  0.00           C
ATOM    596  HA  SER A 621      50.820  41.100  60.200  1.00  0.00           H
ATOM    597  CB  SER A 621      52.340  41.940  59.100  1.00  0.00           C
ATOM    598  HB1 SER A 621      52.700  42.280  58.100  1.00  0.00           H
ATOM    599  HB2 SER A 621      52.900  40.980  59.230  1.00  0.00           H
ATOM    600  OG  SER A 621      52.660  42.970  60.060  1.00  0.00           O
ATOM    601  HG1 SER A 621      52.230  43.790  59.760  1.00  0.00           H
ATOM    602  C   SER A 621      49.820  42.750  59.300  1.00  0.00           C
ATOM    603  O   SER A 621      49.440  43.110  60.410  1.00  0.00           O
ATOM    604  N   PRO A 622      49.350  43.410  58.210  1.00  0.00           N
ATOM    605  CD  PRO A 622      49.990  43.470  56.910  1.00  0.00           C
ATOM    606  HD1 PRO A 622      49.530  42.650  56.320  1.00  0.00           H
ATOM    607  HD2 PRO A 622      51.080  43.420  57.070  1.00  0.00           H
ATOM    608  CA  PRO A 622      48.380  44.480  58.350  1.00  0.00           C
ATOM    609  HA  PRO A 622      48.820  45.130  59.080  1.00  0.00           H
ATOM    610  CB  PRO A 622      48.250  45.120  56.920  1.00  0.00           C
ATOM    611  HB1 PRO A 622      48.090  46.210  56.840  1.00  0.00           H
ATOM    612  HB2 PRO A 622      47.620  44.520  56.210  1.00  0.00           H
ATOM    613  CG  PRO A 622      49.610  44.840  56.370  1.00  0.00           C
ATOM    614  HG1 PRO A 622      49.730  44.940  55.270  1.00  0.00           H
ATOM    615  HG2 PRO A 622      50.280  45.490  56.970  1.00  0.00           H
ATOM    616  C   PRO A 622      47.010  43.930  58.870  1.00  0.00           C
ATOM    617  O   PRO A 622      46.360  44.700  59.560  1.00  0.00           O
ATOM    618  N   VAL A 623      46.610  42.740  58.560  1.00  0.00           N
ATOM    619  HN  VAL A 623      47.200  42.140  58.030  1.00  0.00           H
ATOM    620  CA  VAL A 623      45.360  42.100  59.110  1.00  0.00           C
ATOM    621  HA  VAL A 623      44.570  42.800  58.970  1.00  0.00           H
ATOM    622  CB  VAL A 623      44.990  40.790  58.380  1.00  0.00           C
ATOM    623  HB  VAL A 623      45.910  40.180  58.480  1.00  0.00           H
ATOM    624  CG1 VAL A 623      43.740  40.170  59.000  1.00  0.00           C
ATOM    625 HG11 VAL A 623      43.820  39.790  60.050  1.00  0.00           H
ATOM    626 HG12 VAL A 623      43.680  39.240  58.390  1.00  0.00           H
ATOM    627 HG13 VAL A 623      42.770  40.700  58.880  1.00  0.00           H
ATOM    628  CG2 VAL A 623      44.890  41.010  56.860  1.00  0.00           C
ATOM    629 HG21 VAL A 623      44.580  40.100  56.280  1.00  0.00           H
ATOM    630 HG22 VAL A 623      45.890  41.290  56.460  1.00  0.00           H
ATOM    631 HG23 VAL A 623      44.120  41.800  56.730  1.00  0.00           H
ATOM    632  C   VAL A 623      45.520  41.890  60.620  1.00  0.00           C
ATOM    633  O   VAL A 623      44.630  42.160  61.420  1.00  0.00           O
ATOM    634  N   ILE A 624      46.680  41.390  61.060  1.00  0.00           N
ATOM    635  HN  ILE A 624      47.420  41.130  60.450  1.00  0.00           H
ATOM    636  CA  ILE A 624      46.990  41.280  62.450  1.00  0.00           C
ATOM    637  HA  ILE A 624      46.210  40.670  62.900  1.00  0.00           H
ATOM    638  CB  ILE A 624      48.160  40.430  62.620  1.00  0.00           C
ATOM    639  HB  ILE A 624      49.100  40.870  62.210  1.00  0.00           H
ATOM    640  CG2 ILE A 624      48.500  40.260  64.120  1.00  0.00           C
ATOM    641 HG21 ILE A 624      49.470  39.690  64.060  1.00  0.00           H
ATOM    642 HG22 ILE A 624      47.650  39.770  64.650  1.00  0.00           H
ATOM    643 HG23 ILE A 624      48.710  41.200  64.660  1.00  0.00           H
ATOM    644  CG1 ILE A 624      47.990  39.020  62.030  1.00  0.00           C
ATOM    645 HG11 ILE A 624      47.710  39.190  60.960  1.00  0.00           H
ATOM    646 HG12 ILE A 624      47.220  38.460  62.590  1.00  0.00           H
ATOM    647  CD  ILE A 624      49.270  38.130  61.970  1.00  0.00           C
ATOM    648  HD1 ILE A 624      49.060  37.300  61.270  1.00  0.00           H
ATOM    649  HD2 ILE A 624      49.550  37.630  62.910  1.00  0.00           H
ATOM    650  HD3 ILE A 624      50.090  38.840  61.700  1.00  0.00           H
ATOM    651  C   ILE A 624      47.060  42.560  63.190  1.00  0.00           C
ATOM    652  O   ILE A 624      46.450  42.780  64.250  1.00  0.00           O
ATOM    653  N   THR A 625      47.740  43.570  62.580  1.00  0.00           N
ATOM    654  HN  THR A 625      48.240  43.290  61.770  1.00  0.00           H
ATOM    655  CA  THR A 625      47.960  44.900  63.000  1.00  0.00           C
ATOM    656  HA  THR A 625      48.400  44.910  63.980  1.00  0.00           H
ATOM    657  CB  THR A 625      49.010  45.600  62.100  1.00  0.00           C
ATOM    658  HB  THR A 625      48.670  45.620  61.030  1.00  0.00           H
ATOM    659  OG1 THR A 625      50.250  44.990  62.310  1.00  0.00           O
ATOM    660  HG1 THR A 625      50.340  44.340  61.610  1.00  0.00           H
ATOM    661  CG2 THR A 625      49.240  46.970  62.630  1.00  0.00           C
ATOM    662 HG21 THR A 625      49.430  47.080  63.730  1.00  0.00           H
ATOM    663 HG22 THR A 625      48.390  47.620  62.290  1.00  0.00           H
ATOM    664 HG23 THR A 625      50.050  47.560  62.160  1.00  0.00           H
ATOM    665  C   THR A 625      46.700  45.700  63.140  1.00  0.00           C
ATOM    666  O   THR A 625      46.430  46.300  64.220  1.00  0.00           O
ATOM    667  N   PHE A 626      45.780  45.620  62.090  1.00  0.00           N
ATOM    668  HN  PHE A 626      46.110  45.300  61.190  1.00  0.00           H
ATOM    669  CA  PHE A 626      44.410  46.200  62.060  1.00  0.00           C
ATOM    670  HA  PHE A 626      44.330  47.260  62.180  1.00  0.00           H
ATOM    671  CB  PHE A 626      43.780  45.970  60.640  1.00  0.00           C
ATOM    672  HB1 PHE A 626      43.810  44.910  60.340  1.00  0.00           H
ATOM    673  HB2 PHE A 626      44.420  46.430  59.850  1.00  0.00           H
ATOM    674  CG  PHE A 626      42.400  46.450  60.480  1.00  0.00           C
ATOM    675  CD1 PHE A 626      41.470  45.450  60.690  1.00  0.00           C
ATOM    676  HD1 PHE A 626      41.900  44.480  60.870  1.00  0.00           H
ATOM    677  CE1 PHE A 626      40.090  45.700  60.610  1.00  0.00           C
ATOM    678  HE1 PHE A 626      39.440  44.840  60.620  1.00  0.00           H
ATOM    679  CZ  PHE A 626      39.650  46.980  60.230  1.00  0.00           C
ATOM    680  HZ  PHE A 626      38.620  47.100  59.930  1.00  0.00           H
ATOM    681  CD2 PHE A 626      41.920  47.780  60.340  1.00  0.00           C
ATOM    682  HD2 PHE A 626      42.630  48.600  60.300  1.00  0.00           H
ATOM    683  CE2 PHE A 626      40.550  48.060  60.220  1.00  0.00           C
ATOM    684  HE2 PHE A 626      40.260  49.080  60.050  1.00  0.00           H
ATOM    685  C   PHE A 626      43.520  45.690  63.140  1.00  0.00           C
ATOM    686  O   PHE A 626      42.850  46.440  63.800  1.00  0.00           O
ATOM    687  N   GLY A 627      43.600  44.300  63.440  1.00  0.00           N
ATOM    688  HN  GLY A 627      44.120  43.770  62.790  1.00  0.00           H
ATOM    689  CA  GLY A 627      42.800  43.730  64.520  1.00  0.00           C
ATOM    690  HA1 GLY A 627      42.920  42.660  64.530  1.00  0.00           H
ATOM    691  HA2 GLY A 627      41.770  44.040  64.480  1.00  0.00           H
ATOM    692  C   GLY A 627      43.310  44.110  65.830  1.00  0.00           C
ATOM    693  O   GLY A 627      42.580  44.170  66.820  1.00  0.00           O
ATOM    694  N   GLY A 628      44.580  44.510  65.960  1.00  0.00           N
ATOM    695  HN  GLY A 628      45.220  44.410  65.200  1.00  0.00           H
ATOM    696  CA  GLY A 628      45.080  45.100  67.130  1.00  0.00           C
ATOM    697  HA1 GLY A 628      46.050  45.460  66.820  1.00  0.00           H
ATOM    698  HA2 GLY A 628      45.010  44.460  68.000  1.00  0.00           H
ATOM    699  C   GLY A 628      44.410  46.500  67.430  1.00  0.00           C
ATOM    700  O   GLY A 628      43.830  46.680  68.530  1.00  0.00           O
ATOM    701  N   LEU A 629      44.380  47.420  66.430  1.00  0.00           N
ATOM    702  HN  LEU A 629      44.790  47.280  65.540  1.00  0.00           H
ATOM    703  CA  LEU A 629      43.670  48.650  66.540  1.00  0.00           C
ATOM    704  HA  LEU A 629      43.970  49.110  67.470  1.00  0.00           H
ATOM    705  CB  LEU A 629      44.080  49.580  65.360  1.00  0.00           C
ATOM    706  HB1 LEU A 629      43.540  50.550  65.320  1.00  0.00           H
ATOM    707  HB2 LEU A 629      43.820  49.070  64.400  1.00  0.00           H
ATOM    708  CG  LEU A 629      45.620  49.850  65.190  1.00  0.00           C
ATOM    709  HG  LEU A 629      46.250  48.940  65.170  1.00  0.00           H
ATOM    710  CD1 LEU A 629      45.860  50.450  63.830  1.00  0.00           C
ATOM    711 HD11 LEU A 629      46.920  50.740  63.730  1.00  0.00           H
ATOM    712 HD12 LEU A 629      45.310  51.410  63.820  1.00  0.00           H
ATOM    713 HD13 LEU A 629      45.420  49.810  63.030  1.00  0.00           H
ATOM    714  CD2 LEU A 629      46.110  50.910  66.210  1.00  0.00           C
ATOM    715 HD21 LEU A 629      45.570  51.850  65.990  1.00  0.00           H
ATOM    716 HD22 LEU A 629      47.200  51.120  66.230  1.00  0.00           H
ATOM    717 HD23 LEU A 629      45.810  50.620  67.240  1.00  0.00           H
ATOM    718  C   LEU A 629      42.160  48.580  66.770  1.00  0.00           C
ATOM    719  O   LEU A 629      41.580  49.340  67.560  1.00  0.00           O
ATOM    720  N   LEU A 630      41.500  47.660  66.050  1.00  0.00           N
ATOM    721  HN  LEU A 630      42.140  47.110  65.540  1.00  0.00           H
ATOM    722  CA  LEU A 630      40.110  47.470  65.870  1.00  0.00           C
ATOM    723  HA  LEU A 630      39.660  48.370  65.500  1.00  0.00           H
ATOM    724  CB  LEU A 630      39.890  46.330  64.810  1.00  0.00           C
ATOM    725  HB1 LEU A 630      40.360  45.410  65.210  1.00  0.00           H
ATOM    726  HB2 LEU A 630      40.440  46.590  63.880  1.00  0.00           H
ATOM    727  CG  LEU A 630      38.390  46.090  64.550  1.00  0.00           C
ATOM    728  HG  LEU A 630      37.950  45.650  65.460  1.00  0.00           H
ATOM    729  CD1 LEU A 630      37.680  47.400  64.200  1.00  0.00           C
ATOM    730 HD11 LEU A 630      38.260  48.160  63.630  1.00  0.00           H
ATOM    731 HD12 LEU A 630      37.520  48.010  65.110  1.00  0.00           H
ATOM    732 HD13 LEU A 630      36.620  47.420  63.850  1.00  0.00           H
ATOM    733  CD2 LEU A 630      38.030  45.120  63.420  1.00  0.00           C
ATOM    734 HD21 LEU A 630      38.640  44.190  63.440  1.00  0.00           H
ATOM    735 HD22 LEU A 630      38.230  45.700  62.500  1.00  0.00           H
ATOM    736 HD23 LEU A 630      36.940  44.910  63.470  1.00  0.00           H
ATOM    737  C   LEU A 630      39.540  47.000  67.260  1.00  0.00           C
ATOM    738  O   LEU A 630      38.450  47.470  67.770  1.00  0.00           O
ATOM    739  N   GLY A 631      40.230  46.030  67.930  1.00  0.00           N
ATOM    740  HN  GLY A 631      40.820  45.430  67.400  1.00  0.00           H
ATOM    741  CA  GLY A 631      39.920  45.640  69.290  1.00  0.00           C
ATOM    742  HA1 GLY A 631      40.700  44.940  69.580  1.00  0.00           H
ATOM    743  HA2 GLY A 631      38.990  45.100  69.290  1.00  0.00           H
ATOM    744  C   GLY A 631      39.830  46.850  70.310  1.00  0.00           C
ATOM    745  O   GLY A 631      38.840  47.040  71.000  1.00  0.00           O
ATOM    746  N   GLU A 632      40.840  47.790  70.330  1.00  0.00           N
ATOM    747  HN  GLU A 632      41.590  47.430  69.770  1.00  0.00           H
ATOM    748  CA  GLU A 632      40.820  48.990  71.070  1.00  0.00           C
ATOM    749  HA  GLU A 632      40.590  48.680  72.070  1.00  0.00           H
ATOM    750  CB  GLU A 632      42.120  49.760  71.030  1.00  0.00           C
ATOM    751  HB1 GLU A 632      42.060  50.770  71.480  1.00  0.00           H
ATOM    752  HB2 GLU A 632      42.430  49.820  69.960  1.00  0.00           H
ATOM    753  CG  GLU A 632      43.210  49.030  71.860  1.00  0.00           C
ATOM    754  HG1 GLU A 632      43.540  48.060  71.460  1.00  0.00           H
ATOM    755  HG2 GLU A 632      42.770  48.890  72.880  1.00  0.00           H
ATOM    756  CD  GLU A 632      44.330  50.010  72.250  1.00  0.00           C
ATOM    757  OE1 GLU A 632      44.290  50.550  73.420  1.00  0.00           O
ATOM    758  OE2 GLU A 632      45.350  50.030  71.540  1.00  0.00           O
ATOM    759  C   GLU A 632      39.690  49.920  70.690  1.00  0.00           C
ATOM    760  O   GLU A 632      39.000  50.430  71.570  1.00  0.00           O
ATOM    761  N   ALA A 633      39.440  50.040  69.350  1.00  0.00           N
ATOM    762  HN  ALA A 633      40.130  49.730  68.680  1.00  0.00           H
ATOM    763  CA  ALA A 633      38.420  50.930  68.780  1.00  0.00           C
ATOM    764  HA  ALA A 633      38.580  51.880  69.290  1.00  0.00           H
ATOM    765  CB  ALA A 633      38.490  51.100  67.310  1.00  0.00           C
ATOM    766  HB1 ALA A 633      38.180  50.170  66.780  1.00  0.00           H
ATOM    767  HB2 ALA A 633      39.490  51.400  66.900  1.00  0.00           H
ATOM    768  HB3 ALA A 633      37.800  51.930  67.070  1.00  0.00           H
ATOM    769  C   ALA A 633      36.990  50.570  69.100  1.00  0.00           C
ATOM    770  O   ALA A 633      36.110  51.410  69.080  1.00  0.00           O
ATOM    771  N   THR A 634      36.820  49.200  69.430  1.00  0.00           N
ATOM    772  HN  THR A 634      37.550  48.540  69.350  1.00  0.00           H
ATOM    773  CA  THR A 634      35.590  48.570  69.730  1.00  0.00           C
ATOM    774  HA  THR A 634      34.790  49.310  69.700  1.00  0.00           H
ATOM    775  CB  THR A 634      35.240  47.510  68.710  1.00  0.00           C
ATOM    776  HB  THR A 634      34.250  47.050  68.890  1.00  0.00           H
ATOM    777  OG1 THR A 634      36.130  46.390  68.720  1.00  0.00           O
ATOM    778  HG1 THR A 634      36.920  46.720  68.290  1.00  0.00           H
ATOM    779  CG2 THR A 634      35.280  48.020  67.250  1.00  0.00           C
ATOM    780 HG21 THR A 634      34.460  48.720  66.930  1.00  0.00           H
ATOM    781 HG22 THR A 634      35.170  47.250  66.460  1.00  0.00           H
ATOM    782 HG23 THR A 634      36.180  48.620  67.030  1.00  0.00           H
ATOM    783  C   THR A 634      35.630  48.000  71.190  1.00  0.00           C
ATOM    784  O   THR A 634      34.770  47.190  71.520  1.00  0.00           O
ATOM    785  N   GLU A 635      36.570  48.460  72.100  1.00  0.00           N
ATOM    786  HN  GLU A 635      37.310  49.010  71.750  1.00  0.00           H
ATOM    787  CA  GLU A 635      36.720  48.010  73.460  1.00  0.00           C
ATOM    788  HA  GLU A 635      37.730  48.340  73.660  1.00  0.00           H
ATOM    789  CB  GLU A 635      35.790  48.800  74.530  1.00  0.00           C
ATOM    790  HB1 GLU A 635      35.960  48.470  75.580  1.00  0.00           H
ATOM    791  HB2 GLU A 635      34.740  48.560  74.280  1.00  0.00           H
ATOM    792  CG  GLU A 635      35.800  50.430  74.490  1.00  0.00           C
ATOM    793  HG1 GLU A 635      35.070  50.680  75.290  1.00  0.00           H
ATOM    794  HG2 GLU A 635      35.480  50.770  73.480  1.00  0.00           H
ATOM    795  CD  GLU A 635      37.060  51.120  74.970  1.00  0.00           C
ATOM    796  OE1 GLU A 635      37.040  52.360  74.940  1.00  0.00           O
ATOM    797  OE2 GLU A 635      38.060  50.480  75.390  1.00  0.00           O
ATOM    798  C   GLU A 635      36.590  46.480  73.660  1.00  0.00           C
ATOM    799  O   GLU A 635      35.850  45.930  74.510  1.00  0.00           O
ATOM    800  N   GLY A 636      37.360  45.740  72.850  1.00  0.00           N
ATOM    801  HN  GLY A 636      38.000  46.200  72.220  1.00  0.00           H
ATOM    802  CA  GLY A 636      37.450  44.300  72.950  1.00  0.00           C
ATOM    803  HA1 GLY A 636      37.400  43.960  73.970  1.00  0.00           H
ATOM    804  HA2 GLY A 636      38.420  44.090  72.490  1.00  0.00           H
ATOM    805  C   GLY A 636      36.320  43.560  72.270  1.00  0.00           C
ATOM    806  O   GLY A 636      36.050  42.450  72.680  1.00  0.00           O
ATOM    807  N   ARG A 637      35.650  44.030  71.220  1.00  0.00           N
ATOM    808  HN  ARG A 637      35.880  44.960  70.970  1.00  0.00           H
ATOM    809  CA  ARG A 637      34.690  43.220  70.460  1.00  0.00           C
ATOM    810  HA  ARG A 637      34.200  42.570  71.160  1.00  0.00           H
ATOM    811  CB  ARG A 637      33.610  44.100  69.720  1.00  0.00           C
ATOM    812  HB1 ARG A 637      33.010  43.340  69.180  1.00  0.00           H
ATOM    813  HB2 ARG A 637      34.020  44.750  68.910  1.00  0.00           H
ATOM    814  CG  ARG A 637      32.560  44.910  70.500  1.00  0.00           C
ATOM    815  HG1 ARG A 637      31.610  45.000  69.940  1.00  0.00           H
ATOM    816  HG2 ARG A 637      32.900  45.960  70.600  1.00  0.00           H
ATOM    817  CD  ARG A 637      32.110  44.230  71.850  1.00  0.00           C
ATOM    818  HD1 ARG A 637      31.300  44.880  72.250  1.00  0.00           H
ATOM    819  HD2 ARG A 637      32.870  44.070  72.640  1.00  0.00           H
ATOM    820  NE  ARG A 637      31.420  42.900  71.500  1.00  0.00           N
ATOM    821  HE  ARG A 637      31.550  42.520  70.590  1.00  0.00           H
ATOM    822  CZ  ARG A 637      30.530  42.350  72.340  1.00  0.00           C
ATOM    823  NH1 ARG A 637      30.220  42.790  73.510  1.00  0.00           N
ATOM    824 HH11 ARG A 637      30.810  43.470  73.940  1.00  0.00           H
ATOM    825 HH12 ARG A 637      29.530  42.210  73.950  1.00  0.00           H
ATOM    826  NH2 ARG A 637      29.870  41.330  71.750  1.00  0.00           N
ATOM    827 HH21 ARG A 637      30.080  41.030  70.820  1.00  0.00           H
ATOM    828 HH22 ARG A 637      29.170  40.800  72.220  1.00  0.00           H
ATOM    829  C   ARG A 637      35.410  42.250  69.480  1.00  0.00           C
ATOM    830  O   ARG A 637      35.670  41.070  69.860  1.00  0.00           O
ATOM    831  N   ILE A 638      35.640  42.710  68.260  1.00  0.00           N
ATOM    832  HN  ILE A 638      35.450  43.680  68.110  1.00  0.00           H
ATOM    833  CA  ILE A 638      36.370  42.120  67.160  1.00  0.00           C
ATOM    834  HA  ILE A 638      35.750  41.240  67.080  1.00  0.00           H
ATOM    835  CB  ILE A 638      36.190  42.810  65.810  1.00  0.00           C
ATOM    836  HB  ILE A 638      37.080  43.460  65.750  1.00  0.00           H
ATOM    837  CG2 ILE A 638      36.270  41.760  64.730  1.00  0.00           C
ATOM    838 HG21 ILE A 638      35.930  42.210  63.770  1.00  0.00           H
ATOM    839 HG22 ILE A 638      35.570  40.960  65.070  1.00  0.00           H
ATOM    840 HG23 ILE A 638      37.270  41.350  64.490  1.00  0.00           H
ATOM    841  CG1 ILE A 638      34.880  43.670  65.640  1.00  0.00           C
ATOM    842 HG11 ILE A 638      34.880  44.180  64.650  1.00  0.00           H
ATOM    843 HG12 ILE A 638      34.760  44.510  66.360  1.00  0.00           H
ATOM    844  CD  ILE A 638      33.510  43.030  65.720  1.00  0.00           C
ATOM    845  HD1 ILE A 638      33.190  42.210  66.390  1.00  0.00           H
ATOM    846  HD2 ILE A 638      33.370  42.660  64.680  1.00  0.00           H
ATOM    847  HD3 ILE A 638      32.780  43.840  65.950  1.00  0.00           H
ATOM    848  C   ILE A 638      37.860  41.810  67.400  1.00  0.00           C
ATOM    849  O   ILE A 638      38.630  42.570  67.940  1.00  0.00           O
ATOM    850  N   SER A 639      38.180  40.490  67.100  1.00  0.00           N
ATOM    851  HN  SER A 639      37.480  39.830  66.810  1.00  0.00           H
ATOM    852  CA  SER A 639      39.500  39.910  67.260  1.00  0.00           C
ATOM    853  HA  SER A 639      40.150  40.540  67.840  1.00  0.00           H
ATOM    854  CB  SER A 639      39.540  38.520  67.890  1.00  0.00           C
ATOM    855  HB1 SER A 639      39.220  38.550  68.960  1.00  0.00           H
ATOM    856  HB2 SER A 639      40.580  38.130  67.920  1.00  0.00           H
ATOM    857  OG  SER A 639      38.750  37.580  67.140  1.00  0.00           O
ATOM    858  HG1 SER A 639      37.840  37.850  67.260  1.00  0.00           H
ATOM    859  C   SER A 639      40.350  39.870  66.020  1.00  0.00           C
ATOM    860  O   SER A 639      39.940  39.970  64.890  1.00  0.00           O
ATOM    861  N   ALA A 640      41.720  39.650  66.240  1.00  0.00           N
ATOM    862  HN  ALA A 640      42.000  39.700  67.190  1.00  0.00           H
ATOM    863  CA  ALA A 640      42.810  39.340  65.280  1.00  0.00           C
ATOM    864  HA  ALA A 640      42.760  40.160  64.580  1.00  0.00           H
ATOM    865  CB  ALA A 640      44.190  39.320  65.960  1.00  0.00           C
ATOM    866  HB1 ALA A 640      44.980  39.070  65.220  1.00  0.00           H
ATOM    867  HB2 ALA A 640      44.250  38.620  66.820  1.00  0.00           H
ATOM    868  HB3 ALA A 640      44.360  40.350  66.370  1.00  0.00           H
ATOM    869  C   ALA A 640      42.600  38.070  64.550  1.00  0.00           C
ATOM    870  O   ALA A 640      42.710  37.940  63.290  1.00  0.00           O
ATOM    871  N   ILE A 641      42.120  37.060  65.290  1.00  0.00           N
ATOM    872  HN  ILE A 641      42.080  37.100  66.290  1.00  0.00           H
ATOM    873  CA  ILE A 641      41.530  35.870  64.700  1.00  0.00           C
ATOM    874  HA  ILE A 641      42.290  35.600  63.980  1.00  0.00           H
ATOM    875  CB  ILE A 641      41.480  34.680  65.670  1.00  0.00           C
ATOM    876  HB  ILE A 641      42.390  34.480  66.270  1.00  0.00           H
ATOM    877  CG2 ILE A 641      40.310  34.980  66.610  1.00  0.00           C
ATOM    878 HG21 ILE A 641      40.250  34.210  67.430  1.00  0.00           H
ATOM    879 HG22 ILE A 641      39.360  34.860  66.040  1.00  0.00           H
ATOM    880 HG23 ILE A 641      40.300  35.960  67.120  1.00  0.00           H
ATOM    881  CG1 ILE A 641      41.240  33.300  65.030  1.00  0.00           C
ATOM    882 HG11 ILE A 641      40.250  33.330  64.490  1.00  0.00           H
ATOM    883 HG12 ILE A 641      41.350  32.480  65.760  1.00  0.00           H
ATOM    884  CD  ILE A 641      42.240  32.920  63.910  1.00  0.00           C
ATOM    885  HD1 ILE A 641      42.160  33.460  62.940  1.00  0.00           H
ATOM    886  HD2 ILE A 641      42.210  31.820  63.810  1.00  0.00           H
ATOM    887  HD3 ILE A 641      43.280  33.070  64.270  1.00  0.00           H
ATOM    888  C   ILE A 641      40.320  35.940  63.820  1.00  0.00           C
ATOM    889  O   ILE A 641      40.330  35.410  62.730  1.00  0.00           O
ATOM    890  N   GLU A 642      39.360  36.820  64.250  1.00  0.00           N
ATOM    891  HN  GLU A 642      39.280  37.200  65.180  1.00  0.00           H
ATOM    892  CA  GLU A 642      38.230  37.300  63.400  1.00  0.00           C
ATOM    893  HA  GLU A 642      37.800  36.400  62.980  1.00  0.00           H
ATOM    894  CB  GLU A 642      37.200  38.110  64.170  1.00  0.00           C
ATOM    895  HB1 GLU A 642      36.570  38.670  63.450  1.00  0.00           H
ATOM    896  HB2 GLU A 642      37.620  38.850  64.880  1.00  0.00           H
ATOM    897  CG  GLU A 642      36.230  37.150  65.030  1.00  0.00           C
ATOM    898  HG1 GLU A 642      36.790  36.300  65.460  1.00  0.00           H
ATOM    899  HG2 GLU A 642      35.480  36.740  64.330  1.00  0.00           H
ATOM    900  CD  GLU A 642      35.550  38.020  66.110  1.00  0.00           C
ATOM    901  OE1 GLU A 642      34.300  38.240  65.980  1.00  0.00           O
ATOM    902  OE2 GLU A 642      36.260  38.440  67.050  1.00  0.00           O
ATOM    903  C   GLU A 642      38.620  38.110  62.260  1.00  0.00           C
ATOM    904  O   GLU A 642      38.070  38.010  61.170  1.00  0.00           O
ATOM    905  N   SER A 643      39.600  38.980  62.410  1.00  0.00           N
ATOM    906  HN  SER A 643      39.760  39.280  63.340  1.00  0.00           H
ATOM    907  CA  SER A 643      40.230  39.660  61.300  1.00  0.00           C
ATOM    908  HA  SER A 643      39.410  40.120  60.750  1.00  0.00           H
ATOM    909  CB  SER A 643      41.130  40.800  61.730  1.00  0.00           C
ATOM    910  HB1 SER A 643      41.470  41.260  60.770  1.00  0.00           H
ATOM    911  HB2 SER A 643      42.030  40.390  62.220  1.00  0.00           H
ATOM    912  OG  SER A 643      40.490  41.850  62.450  1.00  0.00           O
ATOM    913  HG1 SER A 643      40.160  41.480  63.270  1.00  0.00           H
ATOM    914  C   SER A 643      40.890  38.800  60.320  1.00  0.00           C
ATOM    915  O   SER A 643      40.590  39.030  59.140  1.00  0.00           O
ATOM    916  N   LEU A 644      41.690  37.810  60.750  1.00  0.00           N
ATOM    917  HN  LEU A 644      41.820  37.700  61.730  1.00  0.00           H
ATOM    918  CA  LEU A 644      42.260  36.870  59.880  1.00  0.00           C
ATOM    919  HA  LEU A 644      42.770  37.320  59.050  1.00  0.00           H
ATOM    920  CB  LEU A 644      43.260  35.930  60.650  1.00  0.00           C
ATOM    921  HB1 LEU A 644      43.470  35.010  60.070  1.00  0.00           H
ATOM    922  HB2 LEU A 644      42.700  35.540  61.520  1.00  0.00           H
ATOM    923  CG  LEU A 644      44.650  36.590  61.030  1.00  0.00           C
ATOM    924  HG  LEU A 644      44.430  37.610  61.430  1.00  0.00           H
ATOM    925  CD1 LEU A 644      45.300  35.760  62.200  1.00  0.00           C
ATOM    926 HD11 LEU A 644      45.640  34.780  61.820  1.00  0.00           H
ATOM    927 HD12 LEU A 644      44.560  35.660  63.040  1.00  0.00           H
ATOM    928 HD13 LEU A 644      46.130  36.390  62.590  1.00  0.00           H
ATOM    929  CD2 LEU A 644      45.550  36.780  59.830  1.00  0.00           C
ATOM    930 HD21 LEU A 644      45.820  35.810  59.350  1.00  0.00           H
ATOM    931 HD22 LEU A 644      46.450  37.390  60.030  1.00  0.00           H
ATOM    932 HD23 LEU A 644      45.050  37.310  59.000  1.00  0.00           H
ATOM    933  C   LEU A 644      41.160  36.020  59.230  1.00  0.00           C
ATOM    934  O   LEU A 644      41.200  35.670  58.020  1.00  0.00           O
ATOM    935  N   PHE A 645      40.190  35.530  60.010  1.00  0.00           N
ATOM    936  HN  PHE A 645      40.130  35.740  60.980  1.00  0.00           H
ATOM    937  CA  PHE A 645      39.210  34.560  59.630  1.00  0.00           C
ATOM    938  HA  PHE A 645      39.720  33.800  59.050  1.00  0.00           H
ATOM    939  CB  PHE A 645      38.590  33.810  60.850  1.00  0.00           C
ATOM    940  HB1 PHE A 645      38.380  34.450  61.730  1.00  0.00           H
ATOM    941  HB2 PHE A 645      39.340  33.080  61.210  1.00  0.00           H
ATOM    942  CG  PHE A 645      37.340  32.960  60.630  1.00  0.00           C
ATOM    943  CD1 PHE A 645      37.460  31.540  60.280  1.00  0.00           C
ATOM    944  HD1 PHE A 645      38.410  31.090  60.020  1.00  0.00           H
ATOM    945  CE1 PHE A 645      36.250  30.800  60.220  1.00  0.00           C
ATOM    946  HE1 PHE A 645      36.140  29.750  60.010  1.00  0.00           H
ATOM    947  CZ  PHE A 645      35.000  31.410  60.430  1.00  0.00           C
ATOM    948  HZ  PHE A 645      34.130  30.780  60.380  1.00  0.00           H
ATOM    949  CD2 PHE A 645      36.080  33.540  60.800  1.00  0.00           C
ATOM    950  HD2 PHE A 645      36.030  34.570  61.120  1.00  0.00           H
ATOM    951  CE2 PHE A 645      34.960  32.770  60.710  1.00  0.00           C
ATOM    952  HE2 PHE A 645      33.940  33.110  60.750  1.00  0.00           H
ATOM    953  C   PHE A 645      38.280  35.190  58.510  1.00  0.00           C
ATOM    954  O   PHE A 645      37.830  34.430  57.670  1.00  0.00           O
ATOM    955  N   GLY A 646      37.920  36.470  58.570  1.00  0.00           N
ATOM    956  HN  GLY A 646      38.190  36.990  59.380  1.00  0.00           H
ATOM    957  CA  GLY A 646      37.290  37.280  57.490  1.00  0.00           C
ATOM    958  HA1 GLY A 646      37.100  38.250  57.930  1.00  0.00           H
ATOM    959  HA2 GLY A 646      36.450  36.720  57.090  1.00  0.00           H
ATOM    960  C   GLY A 646      38.180  37.660  56.310  1.00  0.00           C
ATOM    961  O   GLY A 646      37.740  37.540  55.210  1.00  0.00           O
ATOM    962  N   ALA A 647      39.480  38.010  56.580  1.00  0.00           N
ATOM    963  HN  ALA A 647      39.990  38.160  57.430  1.00  0.00           H
ATOM    964  CA  ALA A 647      40.320  38.300  55.490  1.00  0.00           C
ATOM    965  HA  ALA A 647      39.810  39.080  54.970  1.00  0.00           H
ATOM    966  CB  ALA A 647      41.560  38.890  56.080  1.00  0.00           C
ATOM    967  HB1 ALA A 647      42.230  38.300  56.740  1.00  0.00           H
ATOM    968  HB2 ALA A 647      41.280  39.750  56.720  1.00  0.00           H
ATOM    969  HB3 ALA A 647      42.220  39.410  55.360  1.00  0.00           H
ATOM    970  C   ALA A 647      40.590  37.050  54.550  1.00  0.00           C
ATOM    971  O   ALA A 647      40.560  37.100  53.280  1.00  0.00           O
ATOM    972  N   SER A 648      40.800  35.840  55.130  1.00  0.00           N
ATOM    973  HN  SER A 648      40.820  35.840  56.130  1.00  0.00           H
ATOM    974  CA  SER A 648      40.960  34.550  54.480  1.00  0.00           C
ATOM    975  HA  SER A 648      41.770  34.710  53.780  1.00  0.00           H
ATOM    976  CB  SER A 648      41.320  33.490  55.540  1.00  0.00           C
ATOM    977  HB1 SER A 648      40.580  33.510  56.370  1.00  0.00           H
ATOM    978  HB2 SER A 648      42.340  33.650  55.960  1.00  0.00           H
ATOM    979  OG  SER A 648      41.490  32.200  54.890  1.00  0.00           O
ATOM    980  HG1 SER A 648      42.210  32.340  54.290  1.00  0.00           H
ATOM    981  C   SER A 648      39.690  34.130  53.720  1.00  0.00           C
ATOM    982  O   SER A 648      39.760  33.790  52.600  1.00  0.00           O
ATOM    983  N   LEU A 649      38.520  34.150  54.410  1.00  0.00           N
ATOM    984  HN  LEU A 649      38.510  34.300  55.400  1.00  0.00           H
ATOM    985  CA  LEU A 649      37.180  33.790  53.820  1.00  0.00           C
ATOM    986  HA  LEU A 649      37.390  32.800  53.450  1.00  0.00           H
ATOM    987  CB  LEU A 649      36.140  33.750  55.000  1.00  0.00           C
ATOM    988  HB1 LEU A 649      36.020  34.750  55.480  1.00  0.00           H
ATOM    989  HB2 LEU A 649      36.630  33.080  55.720  1.00  0.00           H
ATOM    990  CG  LEU A 649      34.770  33.260  54.570  1.00  0.00           C
ATOM    991  HG  LEU A 649      34.350  34.010  53.850  1.00  0.00           H
ATOM    992  CD1 LEU A 649      34.760  31.850  53.890  1.00  0.00           C
ATOM    993 HD11 LEU A 649      35.380  31.960  52.980  1.00  0.00           H
ATOM    994 HD12 LEU A 649      33.800  31.280  53.830  1.00  0.00           H
ATOM    995 HD13 LEU A 649      35.320  31.120  54.520  1.00  0.00           H
ATOM    996  CD2 LEU A 649      33.850  33.250  55.880  1.00  0.00           C
ATOM    997 HD21 LEU A 649      34.250  32.620  56.710  1.00  0.00           H
ATOM    998 HD22 LEU A 649      32.850  32.890  55.550  1.00  0.00           H
ATOM    999 HD23 LEU A 649      33.700  34.280  56.240  1.00  0.00           H
ATOM   1000  C   LEU A 649      36.790  34.660  52.660  1.00  0.00           C
ATOM   1001  O   LEU A 649      36.300  34.250  51.610  1.00  0.00           O
ATOM   1002  N   THR A 650      37.070  35.990  52.750  1.00  0.00           N
ATOM   1003  HN  THR A 650      37.510  36.370  53.560  1.00  0.00           H
ATOM   1004  CA  THR A 650      37.100  36.890  51.540  1.00  0.00           C
ATOM   1005  HA  THR A 650      36.090  36.900  51.140  1.00  0.00           H
ATOM   1006  CB  THR A 650      37.550  38.370  51.970  1.00  0.00           C
ATOM   1007  HB  THR A 650      38.610  38.350  52.270  1.00  0.00           H
ATOM   1008  OG1 THR A 650      36.700  38.860  53.030  1.00  0.00           O
ATOM   1009  HG1 THR A 650      37.180  38.600  53.830  1.00  0.00           H
ATOM   1010  CG2 THR A 650      37.360  39.330  50.780  1.00  0.00           C
ATOM   1011 HG21 THR A 650      36.280  39.260  50.570  1.00  0.00           H
ATOM   1012 HG22 THR A 650      37.980  38.960  49.940  1.00  0.00           H
ATOM   1013 HG23 THR A 650      37.730  40.340  51.080  1.00  0.00           H
ATOM   1014  C   THR A 650      38.020  36.450  50.490  1.00  0.00           C
ATOM   1015  O   THR A 650      37.630  36.220  49.340  1.00  0.00           O
ATOM   1016  N   GLY A 651      39.310  36.320  50.800  1.00  0.00           N
ATOM   1017  HN  GLY A 651      39.580  36.390  51.760  1.00  0.00           H
ATOM   1018  CA  GLY A 651      40.410  36.250  49.840  1.00  0.00           C
ATOM   1019  HA1 GLY A 651      41.320  36.460  50.370  1.00  0.00           H
ATOM   1020  HA2 GLY A 651      40.220  37.020  49.110  1.00  0.00           H
ATOM   1021  C   GLY A 651      40.510  34.900  49.090  1.00  0.00           C
ATOM   1022  O   GLY A 651      40.990  34.820  47.940  1.00  0.00           O
ATOM   1023  N   ILE A 652      40.030  33.770  49.720  1.00  0.00           N
ATOM   1024  HN  ILE A 652      39.660  33.840  50.640  1.00  0.00           H
ATOM   1025  CA  ILE A 652      40.020  32.430  49.110  1.00  0.00           C
ATOM   1026  HA  ILE A 652      41.010  32.260  48.730  1.00  0.00           H
ATOM   1027  CB  ILE A 652      39.730  31.470  50.210  1.00  0.00           C
ATOM   1028  HB  ILE A 652      38.970  31.990  50.820  1.00  0.00           H
ATOM   1029  CG2 ILE A 652      39.170  30.080  49.560  1.00  0.00           C
ATOM   1030 HG21 ILE A 652      38.180  30.250  49.080  1.00  0.00           H
ATOM   1031 HG22 ILE A 652      39.030  29.450  50.460  1.00  0.00           H
ATOM   1032 HG23 ILE A 652      39.850  29.750  48.750  1.00  0.00           H
ATOM   1033  CG1 ILE A 652      40.940  31.170  51.120  1.00  0.00           C
ATOM   1034 HG11 ILE A 652      41.400  32.090  51.550  1.00  0.00           H
ATOM   1035 HG12 ILE A 652      41.780  30.730  50.530  1.00  0.00           H
ATOM   1036  CD  ILE A 652      40.620  30.330  52.410  1.00  0.00           C
ATOM   1037  HD1 ILE A 652      41.550  30.240  53.010  1.00  0.00           H
ATOM   1038  HD2 ILE A 652      40.410  29.290  52.050  1.00  0.00           H
ATOM   1039  HD3 ILE A 652      39.740  30.830  52.870  1.00  0.00           H
ATOM   1040  C   ILE A 652      38.980  32.300  48.020  1.00  0.00           C
ATOM   1041  O   ILE A 652      39.280  31.850  46.950  1.00  0.00           O
ATOM   1042  N   ALA A 653      37.760  32.750  48.240  1.00  0.00           N
ATOM   1043  HN  ALA A 653      37.670  33.090  49.180  1.00  0.00           H
ATOM   1044  CA  ALA A 653      36.730  32.960  47.240  1.00  0.00           C
ATOM   1045  HA  ALA A 653      36.620  32.020  46.750  1.00  0.00           H
ATOM   1046  CB  ALA A 653      35.450  33.320  48.060  1.00  0.00           C
ATOM   1047  HB1 ALA A 653      35.640  34.230  48.660  1.00  0.00           H
ATOM   1048  HB2 ALA A 653      35.340  32.570  48.870  1.00  0.00           H
ATOM   1049  HB3 ALA A 653      34.520  33.430  47.470  1.00  0.00           H
ATOM   1050  C   ALA A 653      37.000  33.940  46.130  1.00  0.00           C
ATOM   1051  O   ALA A 653      37.010  33.520  44.950  1.00  0.00           O
ATOM   1052  N   TYR A 654      37.490  35.170  46.410  1.00  0.00           N
ATOM   1053  HN  TYR A 654      37.360  35.430  47.360  1.00  0.00           H
ATOM   1054  CA  TYR A 654      38.080  36.070  45.490  1.00  0.00           C
ATOM   1055  HA  TYR A 654      37.260  36.400  44.880  1.00  0.00           H
ATOM   1056  CB  TYR A 654      38.540  37.280  46.170  1.00  0.00           C
ATOM   1057  HB1 TYR A 654      39.490  37.070  46.730  1.00  0.00           H
ATOM   1058  HB2 TYR A 654      37.890  37.790  46.910  1.00  0.00           H
ATOM   1059  CG  TYR A 654      38.960  38.400  45.230  1.00  0.00           C
ATOM   1060  CD1 TYR A 654      40.270  38.490  44.720  1.00  0.00           C
ATOM   1061  HD1 TYR A 654      41.010  37.760  45.010  1.00  0.00           H
ATOM   1062  CE1 TYR A 654      40.580  39.580  43.870  1.00  0.00           C
ATOM   1063  HE1 TYR A 654      41.630  39.620  43.610  1.00  0.00           H
ATOM   1064  CZ  TYR A 654      39.600  40.560  43.470  1.00  0.00           C
ATOM   1065  OH  TYR A 654      39.910  41.600  42.610  1.00  0.00           O
ATOM   1066  HH  TYR A 654      40.870  41.690  42.660  1.00  0.00           H
ATOM   1067  CD2 TYR A 654      38.040  39.330  44.820  1.00  0.00           C
ATOM   1068  HD2 TYR A 654      37.020  39.100  45.100  1.00  0.00           H
ATOM   1069  CE2 TYR A 654      38.290  40.380  43.940  1.00  0.00           C
ATOM   1070  HE2 TYR A 654      37.520  40.990  43.500  1.00  0.00           H
ATOM   1071  C   TYR A 654      39.160  35.400  44.560  1.00  0.00           C
ATOM   1072  O   TYR A 654      39.100  35.450  43.290  1.00  0.00           O
ATOM   1073  N   SER A 655      40.170  34.710  45.140  1.00  0.00           N
ATOM   1074  HN  SER A 655      40.420  34.750  46.120  1.00  0.00           H
ATOM   1075  CA  SER A 655      41.210  33.970  44.380  1.00  0.00           C
ATOM   1076  HA  SER A 655      41.750  34.670  43.770  1.00  0.00           H
ATOM   1077  CB  SER A 655      42.240  33.290  45.300  1.00  0.00           C
ATOM   1078  HB1 SER A 655      43.020  32.790  44.690  1.00  0.00           H
ATOM   1079  HB2 SER A 655      41.730  32.540  45.940  1.00  0.00           H
ATOM   1080  OG  SER A 655      43.010  34.210  46.130  1.00  0.00           O
ATOM   1081  HG1 SER A 655      42.480  34.620  46.800  1.00  0.00           H
ATOM   1082  C   SER A 655      40.610  32.930  43.480  1.00  0.00           C
ATOM   1083  O   SER A 655      41.150  32.720  42.430  1.00  0.00           O
ATOM   1084  N   LEU A 656      39.630  32.190  43.830  1.00  0.00           N
ATOM   1085  HN  LEU A 656      39.110  32.520  44.610  1.00  0.00           H
ATOM   1086  CA  LEU A 656      38.990  31.210  42.980  1.00  0.00           C
ATOM   1087  HA  LEU A 656      39.740  30.550  42.550  1.00  0.00           H
ATOM   1088  CB  LEU A 656      38.080  30.330  43.830  1.00  0.00           C
ATOM   1089  HB1 LEU A 656      37.430  29.680  43.220  1.00  0.00           H
ATOM   1090  HB2 LEU A 656      37.530  31.100  44.410  1.00  0.00           H
ATOM   1091  CG  LEU A 656      38.750  29.180  44.710  1.00  0.00           C
ATOM   1092  HG  LEU A 656      39.690  29.630  45.090  1.00  0.00           H
ATOM   1093  CD1 LEU A 656      37.850  28.930  45.940  1.00  0.00           C
ATOM   1094 HD11 LEU A 656      38.170  28.080  46.580  1.00  0.00           H
ATOM   1095 HD12 LEU A 656      36.790  28.740  45.700  1.00  0.00           H
ATOM   1096 HD13 LEU A 656      37.830  29.800  46.640  1.00  0.00           H
ATOM   1097  CD2 LEU A 656      39.120  27.930  43.860  1.00  0.00           C
ATOM   1098 HD21 LEU A 656      39.840  28.310  43.110  1.00  0.00           H
ATOM   1099 HD22 LEU A 656      38.250  27.400  43.410  1.00  0.00           H
ATOM   1100 HD23 LEU A 656      39.470  27.090  44.490  1.00  0.00           H
ATOM   1101  C   LEU A 656      38.250  31.750  41.790  1.00  0.00           C
ATOM   1102  O   LEU A 656      38.470  31.440  40.620  1.00  0.00           O
ATOM   1103  N   PHE A 657      37.200  32.530  42.150  1.00  0.00           N
ATOM   1104  HN  PHE A 657      36.960  32.720  43.090  1.00  0.00           H
ATOM   1105  CA  PHE A 657      36.210  32.880  41.060  1.00  0.00           C
ATOM   1106  HA  PHE A 657      36.290  32.240  40.200  1.00  0.00           H
ATOM   1107  CB  PHE A 657      34.720  32.560  41.500  1.00  0.00           C
ATOM   1108  HB1 PHE A 657      34.030  32.690  40.640  1.00  0.00           H
ATOM   1109  HB2 PHE A 657      34.420  33.140  42.400  1.00  0.00           H
ATOM   1110  CG  PHE A 657      34.490  31.090  41.850  1.00  0.00           C
ATOM   1111  CD1 PHE A 657      34.160  30.690  43.190  1.00  0.00           C
ATOM   1112  HD1 PHE A 657      34.270  31.480  43.920  1.00  0.00           H
ATOM   1113  CE1 PHE A 657      33.800  29.350  43.440  1.00  0.00           C
ATOM   1114  HE1 PHE A 657      33.640  29.100  44.470  1.00  0.00           H
ATOM   1115  CZ  PHE A 657      33.610  28.400  42.430  1.00  0.00           C
ATOM   1116  HZ  PHE A 657      33.160  27.440  42.610  1.00  0.00           H
ATOM   1117  CD2 PHE A 657      34.470  30.090  40.850  1.00  0.00           C
ATOM   1118  HD2 PHE A 657      34.810  30.360  39.870  1.00  0.00           H
ATOM   1119  CE2 PHE A 657      33.830  28.840  41.080  1.00  0.00           C
ATOM   1120  HE2 PHE A 657      33.670  28.170  40.260  1.00  0.00           H
ATOM   1121  C   PHE A 657      36.170  34.330  40.500  1.00  0.00           C
ATOM   1122  O   PHE A 657      35.380  34.630  39.620  1.00  0.00           O
ATOM   1123  N   ALA A 658      37.010  35.270  41.030  1.00  0.00           N
ATOM   1124  HN  ALA A 658      37.610  35.190  41.810  1.00  0.00           H
ATOM   1125  CA  ALA A 658      37.020  36.680  40.560  1.00  0.00           C
ATOM   1126  HA  ALA A 658      36.000  36.940  40.340  1.00  0.00           H
ATOM   1127  CB  ALA A 658      37.680  37.590  41.580  1.00  0.00           C
ATOM   1128  HB1 ALA A 658      38.780  37.440  41.600  1.00  0.00           H
ATOM   1129  HB2 ALA A 658      37.470  37.290  42.630  1.00  0.00           H
ATOM   1130  HB3 ALA A 658      37.460  38.630  41.280  1.00  0.00           H
ATOM   1131  C   ALA A 658      37.840  36.690  39.220  1.00  0.00           C
ATOM   1132  O   ALA A 658      38.220  35.740  38.590  1.00  0.00           O
ATOM   1133  N   GLY A 659      37.990  37.990  38.680  1.00  0.00           N
ATOM   1134  HN  GLY A 659      37.650  38.720  39.260  1.00  0.00           H
ATOM   1135  CA  GLY A 659      38.390  38.420  37.360  1.00  0.00           C
ATOM   1136  HA1 GLY A 659      38.140  39.440  37.110  1.00  0.00           H
ATOM   1137  HA2 GLY A 659      37.870  37.710  36.750  1.00  0.00           H
ATOM   1138  C   GLY A 659      39.830  38.130  37.160  1.00  0.00           C
ATOM   1139  O   GLY A 659      40.190  37.610  36.050  1.00  0.00           O
ATOM   1140  N   GLN A 660      40.680  38.400  38.130  1.00  0.00           N
ATOM   1141  HN  GLN A 660      40.360  38.810  38.980  1.00  0.00           H
ATOM   1142  CA  GLN A 660      42.130  38.080  38.040  1.00  0.00           C
ATOM   1143  HA  GLN A 660      42.110  37.090  37.620  1.00  0.00           H
ATOM   1144  CB  GLN A 660      43.010  38.980  37.170  1.00  0.00           C
ATOM   1145  HB1 GLN A 660      42.720  38.740  36.110  1.00  0.00           H
ATOM   1146  HB2 GLN A 660      44.080  38.750  37.280  1.00  0.00           H
ATOM   1147  CG  GLN A 660      42.890  40.560  37.310  1.00  0.00           C
ATOM   1148  HG1 GLN A 660      42.050  40.920  36.670  1.00  0.00           H
ATOM   1149  HG2 GLN A 660      43.850  41.020  36.990  1.00  0.00           H
ATOM   1150  CD  GLN A 660      42.650  41.090  38.790  1.00  0.00           C
ATOM   1151  OE1 GLN A 660      43.510  41.350  39.660  1.00  0.00           O
ATOM   1152  NE2 GLN A 660      41.360  41.260  39.160  1.00  0.00           N
ATOM   1153 HE21 GLN A 660      41.130  41.940  39.860  1.00  0.00           H
ATOM   1154 HE22 GLN A 660      40.760  41.080  38.390  1.00  0.00           H
ATOM   1155  C   GLN A 660      42.650  37.810  39.460  1.00  0.00           C
ATOM   1156  O   GLN A 660      42.320  38.520  40.360  1.00  0.00           O
ATOM   1157  N   PRO A 661      43.460  36.860  39.750  1.00  0.00           N
ATOM   1158  CD  PRO A 661      44.250  36.130  38.760  1.00  0.00           C
ATOM   1159  HD1 PRO A 661      44.800  36.760  38.040  1.00  0.00           H
ATOM   1160  HD2 PRO A 661      43.600  35.450  38.160  1.00  0.00           H
ATOM   1161  CA  PRO A 661      43.890  36.470  41.110  1.00  0.00           C
ATOM   1162  HA  PRO A 661      43.100  36.350  41.830  1.00  0.00           H
ATOM   1163  CB  PRO A 661      44.680  35.150  40.880  1.00  0.00           C
ATOM   1164  HB1 PRO A 661      43.890  34.380  40.780  1.00  0.00           H
ATOM   1165  HB2 PRO A 661      45.470  34.860  41.610  1.00  0.00           H
ATOM   1166  CG  PRO A 661      45.260  35.280  39.490  1.00  0.00           C
ATOM   1167  HG1 PRO A 661      46.290  35.710  39.450  1.00  0.00           H
ATOM   1168  HG2 PRO A 661      45.290  34.330  38.910  1.00  0.00           H
ATOM   1169  C   PRO A 661      45.000  37.450  41.550  1.00  0.00           C
ATOM   1170  O   PRO A 661      45.630  37.170  42.530  1.00  0.00           O
ATOM   1171  N   LEU A 662      45.180  38.530  40.820  1.00  0.00           N
ATOM   1172  HN  LEU A 662      44.470  38.750  40.150  1.00  0.00           H
ATOM   1173  CA  LEU A 662      46.290  39.430  40.910  1.00  0.00           C
ATOM   1174  HA  LEU A 662      47.220  38.940  41.160  1.00  0.00           H
ATOM   1175  CB  LEU A 662      46.580  40.020  39.530  1.00  0.00           C
ATOM   1176  HB1 LEU A 662      47.380  40.770  39.610  1.00  0.00           H
ATOM   1177  HB2 LEU A 662      45.690  40.610  39.210  1.00  0.00           H
ATOM   1178  CG  LEU A 662      46.820  39.020  38.450  1.00  0.00           C
ATOM   1179  HG  LEU A 662      45.880  38.450  38.420  1.00  0.00           H
ATOM   1180  CD1 LEU A 662      47.030  39.540  37.010  1.00  0.00           C
ATOM   1181 HD11 LEU A 662      47.870  40.290  36.950  1.00  0.00           H
ATOM   1182 HD12 LEU A 662      46.150  40.160  36.720  1.00  0.00           H
ATOM   1183 HD13 LEU A 662      47.190  38.730  36.270  1.00  0.00           H
ATOM   1184  CD2 LEU A 662      48.010  38.090  38.760  1.00  0.00           C
ATOM   1185 HD21 LEU A 662      47.910  37.560  39.730  1.00  0.00           H
ATOM   1186 HD22 LEU A 662      49.020  38.530  38.660  1.00  0.00           H
ATOM   1187 HD23 LEU A 662      48.090  37.300  37.990  1.00  0.00           H
ATOM   1188  C   LEU A 662      46.120  40.440  42.000  1.00  0.00           C
ATOM   1189  O   LEU A 662      47.110  41.050  42.410  1.00  0.00           O
ATOM   1190  N   THR A 663      44.870  40.680  42.470  1.00  0.00           N
ATOM   1191  HN  THR A 663      44.100  40.110  42.190  1.00  0.00           H
ATOM   1192  CA  THR A 663      44.610  41.760  43.400  1.00  0.00           C
ATOM   1193  HA  THR A 663      45.470  42.420  43.370  1.00  0.00           H
ATOM   1194  CB  THR A 663      43.440  42.730  43.020  1.00  0.00           C
ATOM   1195  HB  THR A 663      42.900  43.070  43.930  1.00  0.00           H
ATOM   1196  OG1 THR A 663      42.520  41.870  42.330  1.00  0.00           O
ATOM   1197  HG1 THR A 663      43.070  41.350  41.730  1.00  0.00           H
ATOM   1198  CG2 THR A 663      43.810  43.860  42.120  1.00  0.00           C
ATOM   1199 HG21 THR A 663      44.020  43.420  41.130  1.00  0.00           H
ATOM   1200 HG22 THR A 663      44.740  44.340  42.510  1.00  0.00           H
ATOM   1201 HG23 THR A 663      43.020  44.640  42.040  1.00  0.00           H
ATOM   1202  C   THR A 663      44.570  41.220  44.770  1.00  0.00           C
ATOM   1203  O   THR A 663      43.970  40.180  45.060  1.00  0.00           O
ATOM   1204  N   ILE A 664      45.220  41.950  45.720  1.00  0.00           N
ATOM   1205  HN  ILE A 664      45.680  42.780  45.390  1.00  0.00           H
ATOM   1206  CA  ILE A 664      45.500  41.470  47.070  1.00  0.00           C
ATOM   1207  HA  ILE A 664      45.190  40.430  47.160  1.00  0.00           H
ATOM   1208  CB  ILE A 664      47.010  41.400  47.430  1.00  0.00           C
ATOM   1209  HB  ILE A 664      47.450  42.420  47.530  1.00  0.00           H
ATOM   1210  CG2 ILE A 664      47.340  40.790  48.820  1.00  0.00           C
ATOM   1211 HG21 ILE A 664      46.870  39.790  48.960  1.00  0.00           H
ATOM   1212 HG22 ILE A 664      47.050  41.400  49.690  1.00  0.00           H
ATOM   1213 HG23 ILE A 664      48.450  40.660  48.860  1.00  0.00           H
ATOM   1214  CG1 ILE A 664      47.800  40.730  46.280  1.00  0.00           C
ATOM   1215 HG11 ILE A 664      48.870  40.750  46.590  1.00  0.00           H
ATOM   1216 HG12 ILE A 664      47.890  41.330  45.340  1.00  0.00           H
ATOM   1217  CD  ILE A 664      47.470  39.230  46.030  1.00  0.00           C
ATOM   1218  HD1 ILE A 664      46.480  39.170  45.540  1.00  0.00           H
ATOM   1219  HD2 ILE A 664      47.570  38.590  46.930  1.00  0.00           H
ATOM   1220  HD3 ILE A 664      48.170  38.820  45.260  1.00  0.00           H
ATOM   1221  C   ILE A 664      44.590  42.200  48.030  1.00  0.00           C
ATOM   1222  O   ILE A 664      44.570  43.410  48.200  1.00  0.00           O
ATOM   1223  N   LEU A 665      43.600  41.460  48.670  1.00  0.00           N
ATOM   1224  HN  LEU A 665      43.520  40.480  48.600  1.00  0.00           H
ATOM   1225  CA  LEU A 665      42.700  42.020  49.690  1.00  0.00           C
ATOM   1226  HA  LEU A 665      42.430  43.010  49.340  1.00  0.00           H
ATOM   1227  CB  LEU A 665      41.350  41.240  49.980  1.00  0.00           C
ATOM   1228  HB1 LEU A 665      40.630  41.820  50.610  1.00  0.00           H
ATOM   1229  HB2 LEU A 665      41.650  40.390  50.610  1.00  0.00           H
ATOM   1230  CG  LEU A 665      40.520  40.840  48.720  1.00  0.00           C
ATOM   1231  HG  LEU A 665      39.530  40.690  49.170  1.00  0.00           H
ATOM   1232  CD1 LEU A 665      40.340  41.960  47.660  1.00  0.00           C
ATOM   1233 HD11 LEU A 665      39.830  41.630  46.740  1.00  0.00           H
ATOM   1234 HD12 LEU A 665      41.290  42.490  47.440  1.00  0.00           H
ATOM   1235 HD13 LEU A 665      39.680  42.740  48.120  1.00  0.00           H
ATOM   1236  CD2 LEU A 665      41.020  39.590  48.050  1.00  0.00           C
ATOM   1237 HD21 LEU A 665      40.240  38.980  47.550  1.00  0.00           H
ATOM   1238 HD22 LEU A 665      41.350  38.960  48.900  1.00  0.00           H
ATOM   1239 HD23 LEU A 665      41.930  39.780  47.430  1.00  0.00           H
ATOM   1240  C   LEU A 665      43.380  42.280  51.030  1.00  0.00           C
ATOM   1241  O   LEU A 665      43.820  41.390  51.740  1.00  0.00           O
ATOM   1242  N   GLY A 666      43.460  43.530  51.450  1.00  0.00           N
ATOM   1243  HN  GLY A 666      43.150  44.240  50.840  1.00  0.00           H
ATOM   1244  CA  GLY A 666      44.080  43.940  52.720  1.00  0.00           C
ATOM   1245  HA1 GLY A 666      44.960  44.480  52.390  1.00  0.00           H
ATOM   1246  HA2 GLY A 666      44.350  43.090  53.320  1.00  0.00           H
ATOM   1247  C   GLY A 666      43.130  44.730  53.500  1.00  0.00           C
ATOM   1248  O   GLY A 666      42.050  44.990  53.060  1.00  0.00           O
ATOM   1249  N   SER A 667      43.500  45.160  54.810  1.00  0.00           N
ATOM   1250  HN  SER A 667      44.290  44.820  55.310  1.00  0.00           H
ATOM   1251  CA  SER A 667      42.640  46.050  55.520  1.00  0.00           C
ATOM   1252  HA  SER A 667      41.610  45.860  55.280  1.00  0.00           H
ATOM   1253  CB  SER A 667      42.860  45.930  57.090  1.00  0.00           C
ATOM   1254  HB1 SER A 667      42.120  45.230  57.530  1.00  0.00           H
ATOM   1255  HB2 SER A 667      42.620  46.880  57.610  1.00  0.00           H
ATOM   1256  OG  SER A 667      44.230  45.540  57.370  1.00  0.00           O
ATOM   1257  HG1 SER A 667      44.650  46.380  57.590  1.00  0.00           H
ATOM   1258  C   SER A 667      42.830  47.500  55.080  1.00  0.00           C
ATOM   1259  O   SER A 667      43.800  47.830  54.410  1.00  0.00           O
ATOM   1260  N   THR A 668      41.930  48.410  55.480  1.00  0.00           N
ATOM   1261  HN  THR A 668      41.150  48.070  55.980  1.00  0.00           H
ATOM   1262  CA  THR A 668      41.800  49.770  54.950  1.00  0.00           C
ATOM   1263  HA  THR A 668      42.750  50.210  54.680  1.00  0.00           H
ATOM   1264  CB  THR A 668      40.920  49.910  53.680  1.00  0.00           C
ATOM   1265  HB  THR A 668      41.270  49.210  52.890  1.00  0.00           H
ATOM   1266  OG1 THR A 668      41.030  51.240  53.230  1.00  0.00           O
ATOM   1267  HG1 THR A 668      40.620  51.230  52.360  1.00  0.00           H
ATOM   1268  CG2 THR A 668      39.460  49.620  53.900  1.00  0.00           C
ATOM   1269 HG21 THR A 668      39.360  48.710  54.530  1.00  0.00           H
ATOM   1270 HG22 THR A 668      38.970  49.380  52.930  1.00  0.00           H
ATOM   1271 HG23 THR A 668      38.890  50.470  54.340  1.00  0.00           H
ATOM   1272  C   THR A 668      41.390  50.760  56.050  1.00  0.00           C
ATOM   1273  O   THR A 668      40.800  50.240  56.960  1.00  0.00           O
ATOM   1274  N   GLY A 669      41.830  52.090  56.070  1.00  0.00           N
ATOM   1275  HN  GLY A 669      42.180  52.350  55.170  1.00  0.00           H
ATOM   1276  CA  GLY A 669      41.860  53.040  57.170  1.00  0.00           C
ATOM   1277  HA1 GLY A 669      42.730  53.670  57.050  1.00  0.00           H
ATOM   1278  HA2 GLY A 669      42.000  52.490  58.090  1.00  0.00           H
ATOM   1279  C   GLY A 669      40.620  53.990  57.360  1.00  0.00           C
ATOM   1280  O   GLY A 669      40.370  54.420  58.470  1.00  0.00           O
ATOM   1281  N   PRO A 670      39.870  54.320  56.330  1.00  0.00           N
ATOM   1282  CD  PRO A 670      40.410  54.590  55.000  1.00  0.00           C
ATOM   1283  HD1 PRO A 670      41.000  53.770  54.550  1.00  0.00           H
ATOM   1284  HD2 PRO A 670      41.080  55.470  55.050  1.00  0.00           H
ATOM   1285  CA  PRO A 670      38.640  55.070  56.580  1.00  0.00           C
ATOM   1286  HA  PRO A 670      38.870  55.930  57.190  1.00  0.00           H
ATOM   1287  CB  PRO A 670      38.260  55.610  55.210  1.00  0.00           C
ATOM   1288  HB1 PRO A 670      38.420  56.710  55.260  1.00  0.00           H
ATOM   1289  HB2 PRO A 670      37.200  55.410  54.920  1.00  0.00           H
ATOM   1290  CG  PRO A 670      39.150  54.880  54.250  1.00  0.00           C
ATOM   1291  HG1 PRO A 670      38.660  53.950  53.870  1.00  0.00           H
ATOM   1292  HG2 PRO A 670      39.260  55.530  53.340  1.00  0.00           H
ATOM   1293  C   PRO A 670      37.510  54.190  57.220  1.00  0.00           C
ATOM   1294  O   PRO A 670      36.640  54.690  57.900  1.00  0.00           O
ATOM   1295  N   VAL A 671      37.490  52.900  56.930  1.00  0.00           N
ATOM   1296  HN  VAL A 671      38.100  52.680  56.160  1.00  0.00           H
ATOM   1297  CA  VAL A 671      36.750  51.800  57.490  1.00  0.00           C
ATOM   1298  HA  VAL A 671      35.730  52.140  57.530  1.00  0.00           H
ATOM   1299  CB  VAL A 671      36.730  50.530  56.510  1.00  0.00           C
ATOM   1300  HB  VAL A 671      37.750  50.110  56.440  1.00  0.00           H
ATOM   1301  CG1 VAL A 671      35.850  49.310  56.980  1.00  0.00           C
ATOM   1302 HG11 VAL A 671      34.750  49.410  56.880  1.00  0.00           H
ATOM   1303 HG12 VAL A 671      36.200  49.110  58.020  1.00  0.00           H
ATOM   1304 HG13 VAL A 671      36.130  48.350  56.520  1.00  0.00           H
ATOM   1305  CG2 VAL A 671      36.270  51.030  55.110  1.00  0.00           C
ATOM   1306 HG21 VAL A 671      36.200  50.130  54.470  1.00  0.00           H
ATOM   1307 HG22 VAL A 671      36.980  51.700  54.590  1.00  0.00           H
ATOM   1308 HG23 VAL A 671      35.270  51.510  55.150  1.00  0.00           H
ATOM   1309  C   VAL A 671      37.210  51.620  58.970  1.00  0.00           C
ATOM   1310  O   VAL A 671      36.360  51.510  59.900  1.00  0.00           O
ATOM   1311  N   LEU A 672      38.530  51.680  59.320  1.00  0.00           N
ATOM   1312  HN  LEU A 672      39.180  51.780  58.570  1.00  0.00           H
ATOM   1313  CA  LEU A 672      38.910  51.680  60.750  1.00  0.00           C
ATOM   1314  HA  LEU A 672      38.610  50.780  61.260  1.00  0.00           H
ATOM   1315  CB  LEU A 672      40.420  51.820  60.910  1.00  0.00           C
ATOM   1316  HB1 LEU A 672      40.750  52.690  60.310  1.00  0.00           H
ATOM   1317  HB2 LEU A 672      40.990  50.980  60.450  1.00  0.00           H
ATOM   1318  CG  LEU A 672      40.950  51.880  62.320  1.00  0.00           C
ATOM   1319  HG  LEU A 672      40.730  52.900  62.680  1.00  0.00           H
ATOM   1320  CD1 LEU A 672      40.440  50.820  63.300  1.00  0.00           C
ATOM   1321 HD11 LEU A 672      39.370  50.570  63.430  1.00  0.00           H
ATOM   1322 HD12 LEU A 672      40.870  51.060  64.290  1.00  0.00           H
ATOM   1323 HD13 LEU A 672      40.980  49.880  63.050  1.00  0.00           H
ATOM   1324  CD2 LEU A 672      42.510  51.920  62.270  1.00  0.00           C
ATOM   1325 HD21 LEU A 672      42.800  51.610  63.290  1.00  0.00           H
ATOM   1326 HD22 LEU A 672      42.760  52.970  62.010  1.00  0.00           H
ATOM   1327 HD23 LEU A 672      42.980  51.270  61.500  1.00  0.00           H
ATOM   1328  C   LEU A 672      38.320  52.810  61.480  1.00  0.00           C
ATOM   1329  O   LEU A 672      37.650  52.640  62.490  1.00  0.00           O
ATOM   1330  N   VAL A 673      38.400  54.060  60.940  1.00  0.00           N
ATOM   1331  HN  VAL A 673      38.870  54.180  60.070  1.00  0.00           H
ATOM   1332  CA  VAL A 673      37.750  55.220  61.470  1.00  0.00           C
ATOM   1333  HA  VAL A 673      38.010  55.220  62.510  1.00  0.00           H
ATOM   1334  CB  VAL A 673      38.240  56.510  60.750  1.00  0.00           C
ATOM   1335  HB  VAL A 673      38.270  56.340  59.650  1.00  0.00           H
ATOM   1336  CG1 VAL A 673      37.390  57.770  60.980  1.00  0.00           C
ATOM   1337 HG11 VAL A 673      37.720  58.590  60.320  1.00  0.00           H
ATOM   1338 HG12 VAL A 673      37.430  58.090  62.040  1.00  0.00           H
ATOM   1339 HG13 VAL A 673      36.340  57.600  60.660  1.00  0.00           H
ATOM   1340  CG2 VAL A 673      39.680  56.750  61.160  1.00  0.00           C
ATOM   1341 HG21 VAL A 673      40.320  55.870  60.950  1.00  0.00           H
ATOM   1342 HG22 VAL A 673      39.770  56.900  62.250  1.00  0.00           H
ATOM   1343 HG23 VAL A 673      40.080  57.610  60.570  1.00  0.00           H
ATOM   1344  C   VAL A 673      36.250  55.180  61.490  1.00  0.00           C
ATOM   1345  O   VAL A 673      35.640  55.410  62.520  1.00  0.00           O
ATOM   1346  N   PHE A 674      35.620  54.640  60.470  1.00  0.00           N
ATOM   1347  HN  PHE A 674      36.180  54.550  59.660  1.00  0.00           H
ATOM   1348  CA  PHE A 674      34.190  54.450  60.470  1.00  0.00           C
ATOM   1349  HA  PHE A 674      33.740  55.430  60.520  1.00  0.00           H
ATOM   1350  CB  PHE A 674      33.680  54.030  59.140  1.00  0.00           C
ATOM   1351  HB1 PHE A 674      34.090  53.030  58.920  1.00  0.00           H
ATOM   1352  HB2 PHE A 674      34.010  54.580  58.230  1.00  0.00           H
ATOM   1353  CG  PHE A 674      32.140  53.920  59.070  1.00  0.00           C
ATOM   1354  CD1 PHE A 674      31.490  52.750  58.730  1.00  0.00           C
ATOM   1355  HD1 PHE A 674      32.020  51.860  58.440  1.00  0.00           H
ATOM   1356  CE1 PHE A 674      30.100  52.670  58.720  1.00  0.00           C
ATOM   1357  HE1 PHE A 674      29.510  51.850  58.360  1.00  0.00           H
ATOM   1358  CZ  PHE A 674      29.330  53.820  59.040  1.00  0.00           C
ATOM   1359  HZ  PHE A 674      28.260  53.750  59.130  1.00  0.00           H
ATOM   1360  CD2 PHE A 674      31.350  55.110  59.390  1.00  0.00           C
ATOM   1361  HD2 PHE A 674      31.830  56.050  59.610  1.00  0.00           H
ATOM   1362  CE2 PHE A 674      30.000  55.060  59.380  1.00  0.00           C
ATOM   1363  HE2 PHE A 674      29.390  55.930  59.570  1.00  0.00           H
ATOM   1364  C   PHE A 674      33.610  53.470  61.640  1.00  0.00           C
ATOM   1365  O   PHE A 674      32.530  53.680  62.270  1.00  0.00           O
ATOM   1366  N   GLU A 675      34.310  52.350  61.930  1.00  0.00           N
ATOM   1367  HN  GLU A 675      35.040  52.050  61.310  1.00  0.00           H
ATOM   1368  CA  GLU A 675      34.090  51.480  63.030  1.00  0.00           C
ATOM   1369  HA  GLU A 675      33.060  51.180  62.950  1.00  0.00           H
ATOM   1370  CB  GLU A 675      35.020  50.150  62.870  1.00  0.00           C
ATOM   1371  HB1 GLU A 675      35.070  49.550  63.790  1.00  0.00           H
ATOM   1372  HB2 GLU A 675      36.070  50.540  62.760  1.00  0.00           H
ATOM   1373  CG  GLU A 675      34.670  49.260  61.570  1.00  0.00           C
ATOM   1374  HG1 GLU A 675      35.570  48.700  61.250  1.00  0.00           H
ATOM   1375  HG2 GLU A 675      34.350  49.890  60.720  1.00  0.00           H
ATOM   1376  CD  GLU A 675      33.470  48.320  61.760  1.00  0.00           C
ATOM   1377  OE1 GLU A 675      32.320  48.700  62.100  1.00  0.00           O
ATOM   1378  OE2 GLU A 675      33.740  47.140  61.440  1.00  0.00           O
ATOM   1379  C   GLU A 675      34.260  52.150  64.380  1.00  0.00           C
ATOM   1380  O   GLU A 675      33.510  51.940  65.310  1.00  0.00           O
ATOM   1381  N   LYS A 676      35.320  52.940  64.600  1.00  0.00           N
ATOM   1382  HN  LYS A 676      36.070  53.060  63.950  1.00  0.00           H
ATOM   1383  CA  LYS A 676      35.400  53.710  65.830  1.00  0.00           C
ATOM   1384  HA  LYS A 676      35.370  52.990  66.640  1.00  0.00           H
ATOM   1385  CB  LYS A 676      36.780  54.390  65.880  1.00  0.00           C
ATOM   1386  HB1 LYS A 676      36.870  55.240  65.180  1.00  0.00           H
ATOM   1387  HB2 LYS A 676      37.440  53.570  65.530  1.00  0.00           H
ATOM   1388  CG  LYS A 676      37.160  54.970  67.250  1.00  0.00           C
ATOM   1389  HG1 LYS A 676      37.360  53.990  67.730  1.00  0.00           H
ATOM   1390  HG2 LYS A 676      36.320  55.460  67.770  1.00  0.00           H
ATOM   1391  CD  LYS A 676      38.350  55.930  67.160  1.00  0.00           C
ATOM   1392  HD1 LYS A 676      38.730  56.000  68.200  1.00  0.00           H
ATOM   1393  HD2 LYS A 676      37.930  56.830  66.680  1.00  0.00           H
ATOM   1394  CE  LYS A 676      39.520  55.380  66.280  1.00  0.00           C
ATOM   1395  HE1 LYS A 676      39.230  55.610  65.220  1.00  0.00           H
ATOM   1396  HE2 LYS A 676      39.700  54.300  66.480  1.00  0.00           H
ATOM   1397  NZ  LYS A 676      40.840  56.160  66.490  1.00  0.00           N
ATOM   1398  HZ1 LYS A 676      40.690  57.180  66.350  1.00  0.00           H
ATOM   1399  HZ2 LYS A 676      41.520  55.800  65.800  1.00  0.00           H
ATOM   1400  HZ3 LYS A 676      41.170  56.010  67.470  1.00  0.00           H
ATOM   1401  C   LYS A 676      34.280  54.780  66.050  1.00  0.00           C
ATOM   1402  O   LYS A 676      33.620  54.860  67.080  1.00  0.00           O
ATOM   1403  N   ILE A 677      34.020  55.580  64.980  1.00  0.00           N
ATOM   1404  HN  ILE A 677      34.700  55.480  64.260  1.00  0.00           H
ATOM   1405  CA  ILE A 677      32.910  56.430  64.780  1.00  0.00           C
ATOM   1406  HA  ILE A 677      33.010  57.160  65.560  1.00  0.00           H
ATOM   1407  CB  ILE A 677      32.990  57.010  63.360  1.00  0.00           C
ATOM   1408  HB  ILE A 677      33.360  56.190  62.720  1.00  0.00           H
ATOM   1409  CG2 ILE A 677      31.610  57.530  62.830  1.00  0.00           C
ATOM   1410 HG21 ILE A 677      30.890  56.710  62.650  1.00  0.00           H
ATOM   1411 HG22 ILE A 677      31.800  58.120  61.900  1.00  0.00           H
ATOM   1412 HG23 ILE A 677      31.220  58.320  63.510  1.00  0.00           H
ATOM   1413  CG1 ILE A 677      34.000  58.160  63.270  1.00  0.00           C
ATOM   1414 HG11 ILE A 677      33.970  58.670  62.280  1.00  0.00           H
ATOM   1415 HG12 ILE A 677      35.060  57.840  63.410  1.00  0.00           H
ATOM   1416  CD  ILE A 677      33.710  59.280  64.380  1.00  0.00           C
ATOM   1417  HD1 ILE A 677      32.650  59.610  64.250  1.00  0.00           H
ATOM   1418  HD2 ILE A 677      34.300  60.190  64.140  1.00  0.00           H
ATOM   1419  HD3 ILE A 677      33.920  58.870  65.390  1.00  0.00           H
ATOM   1420  C   ILE A 677      31.490  55.810  65.070  1.00  0.00           C
ATOM   1421  O   ILE A 677      30.710  56.290  65.910  1.00  0.00           O
ATOM   1422  N   LEU A 678      31.190  54.730  64.370  1.00  0.00           N
ATOM   1423  HN  LEU A 678      31.860  54.350  63.740  1.00  0.00           H
ATOM   1424  CA  LEU A 678      29.910  53.970  64.450  1.00  0.00           C
ATOM   1425  HA  LEU A 678      29.140  54.720  64.350  1.00  0.00           H
ATOM   1426  CB  LEU A 678      29.890  52.710  63.490  1.00  0.00           C
ATOM   1427  HB1 LEU A 678      30.470  51.810  63.770  1.00  0.00           H
ATOM   1428  HB2 LEU A 678      30.260  53.160  62.550  1.00  0.00           H
ATOM   1429  CG  LEU A 678      28.380  52.220  63.280  1.00  0.00           C
ATOM   1430  HG  LEU A 678      27.990  52.020  64.300  1.00  0.00           H
ATOM   1431  CD1 LEU A 678      27.550  53.310  62.610  1.00  0.00           C
ATOM   1432 HD11 LEU A 678      26.540  52.950  62.320  1.00  0.00           H
ATOM   1433 HD12 LEU A 678      28.000  53.550  61.630  1.00  0.00           H
ATOM   1434 HD13 LEU A 678      27.450  54.290  63.130  1.00  0.00           H
ATOM   1435  CD2 LEU A 678      28.150  50.940  62.440  1.00  0.00           C
ATOM   1436 HD21 LEU A 678      28.730  50.090  62.860  1.00  0.00           H
ATOM   1437 HD22 LEU A 678      28.520  51.150  61.410  1.00  0.00           H
ATOM   1438 HD23 LEU A 678      27.110  50.560  62.460  1.00  0.00           H
ATOM   1439  C   LEU A 678      29.740  53.410  65.830  1.00  0.00           C
ATOM   1440  O   LEU A 678      28.630  53.430  66.380  1.00  0.00           O
ATOM   1441  N   TYR A 679      30.860  52.870  66.490  1.00  0.00           N
ATOM   1442  HN  TYR A 679      31.780  53.000  66.110  1.00  0.00           H
ATOM   1443  CA  TYR A 679      30.880  52.200  67.770  1.00  0.00           C
ATOM   1444  HA  TYR A 679      30.080  51.460  67.640  1.00  0.00           H
ATOM   1445  CB  TYR A 679      32.260  51.460  68.130  1.00  0.00           C
ATOM   1446  HB1 TYR A 679      33.160  52.100  68.010  1.00  0.00           H
ATOM   1447  HB2 TYR A 679      32.430  50.590  67.470  1.00  0.00           H
ATOM   1448  CG  TYR A 679      32.210  50.760  69.480  1.00  0.00           C
ATOM   1449  CD1 TYR A 679      32.870  51.390  70.560  1.00  0.00           C
ATOM   1450  HD1 TYR A 679      33.460  52.260  70.290  1.00  0.00           H
ATOM   1451  CE1 TYR A 679      32.840  50.900  71.810  1.00  0.00           C
ATOM   1452  HE1 TYR A 679      33.430  51.400  72.570  1.00  0.00           H
ATOM   1453  CZ  TYR A 679      32.130  49.700  72.020  1.00  0.00           C
ATOM   1454  OH  TYR A 679      32.130  49.220  73.330  1.00  0.00           O
ATOM   1455  HH  TYR A 679      31.510  48.490  73.400  1.00  0.00           H
ATOM   1456  CD2 TYR A 679      31.510  49.580  69.660  1.00  0.00           C
ATOM   1457  HD2 TYR A 679      30.870  49.200  68.870  1.00  0.00           H
ATOM   1458  CE2 TYR A 679      31.410  49.080  70.970  1.00  0.00           C
ATOM   1459  HE2 TYR A 679      30.690  48.310  71.170  1.00  0.00           H
ATOM   1460  C   TYR A 679      30.460  53.170  68.930  1.00  0.00           C
ATOM   1461  O   TYR A 679      29.440  52.880  69.560  1.00  0.00           O
ATOM   1462  N   LYS A 680      31.150  54.340  68.960  1.00  0.00           N
ATOM   1463  HN  LYS A 680      31.800  54.610  68.250  1.00  0.00           H
ATOM   1464  CA  LYS A 680      31.040  55.270  70.030  1.00  0.00           C
ATOM   1465  HA  LYS A 680      31.330  54.840  70.970  1.00  0.00           H
ATOM   1466  CB  LYS A 680      32.020  56.360  69.690  1.00  0.00           C
ATOM   1467  HB1 LYS A 680      31.960  56.640  68.610  1.00  0.00           H
ATOM   1468  HB2 LYS A 680      32.960  55.760  69.660  1.00  0.00           H
ATOM   1469  CG  LYS A 680      32.050  57.570  70.680  1.00  0.00           C
ATOM   1470  HG1 LYS A 680      31.130  58.160  70.540  1.00  0.00           H
ATOM   1471  HG2 LYS A 680      32.880  58.240  70.380  1.00  0.00           H
ATOM   1472  CD  LYS A 680      32.220  57.160  72.160  1.00  0.00           C
ATOM   1473  HD1 LYS A 680      33.040  56.410  72.090  1.00  0.00           H
ATOM   1474  HD2 LYS A 680      31.320  56.550  72.410  1.00  0.00           H
ATOM   1475  CE  LYS A 680      32.560  58.390  73.030  1.00  0.00           C
ATOM   1476  HE1 LYS A 680      33.270  59.040  72.480  1.00  0.00           H
ATOM   1477  HE2 LYS A 680      33.080  58.070  73.970  1.00  0.00           H
ATOM   1478  NZ  LYS A 680      31.380  59.170  73.330  1.00  0.00           N
ATOM   1479  HZ1 LYS A 680      30.560  58.640  73.710  1.00  0.00           H
ATOM   1480  HZ2 LYS A 680      31.130  59.700  72.470  1.00  0.00           H
ATOM   1481  HZ3 LYS A 680      31.620  59.950  73.970  1.00  0.00           H
ATOM   1482  C   LYS A 680      29.680  55.830  70.150  1.00  0.00           C
ATOM   1483  O   LYS A 680      29.070  56.020  71.200  1.00  0.00           O
ATOM   1484  N   PHE A 681      29.130  56.120  68.930  1.00  0.00           N
ATOM   1485  HN  PHE A 681      29.660  56.000  68.100  1.00  0.00           H
ATOM   1486  CA  PHE A 681      27.810  56.640  68.760  1.00  0.00           C
ATOM   1487  HA  PHE A 681      27.660  57.520  69.370  1.00  0.00           H
ATOM   1488  CB  PHE A 681      27.730  56.810  67.210  1.00  0.00           C
ATOM   1489  HB1 PHE A 681      27.740  55.840  66.660  1.00  0.00           H
ATOM   1490  HB2 PHE A 681      28.580  57.390  66.770  1.00  0.00           H
ATOM   1491  CG  PHE A 681      26.500  57.720  66.820  1.00  0.00           C
ATOM   1492  CD1 PHE A 681      25.310  57.110  66.600  1.00  0.00           C
ATOM   1493  HD1 PHE A 681      25.280  56.020  66.650  1.00  0.00           H
ATOM   1494  CE1 PHE A 681      24.130  57.840  66.330  1.00  0.00           C
ATOM   1495  HE1 PHE A 681      23.150  57.400  66.180  1.00  0.00           H
ATOM   1496  CZ  PHE A 681      24.240  59.240  66.240  1.00  0.00           C
ATOM   1497  HZ  PHE A 681      23.320  59.690  65.880  1.00  0.00           H
ATOM   1498  CD2 PHE A 681      26.670  59.190  66.680  1.00  0.00           C
ATOM   1499  HD2 PHE A 681      27.610  59.680  66.930  1.00  0.00           H
ATOM   1500  CE2 PHE A 681      25.480  59.920  66.380  1.00  0.00           C
ATOM   1501  HE2 PHE A 681      25.600  60.990  66.430  1.00  0.00           H
ATOM   1502  C   PHE A 681      26.700  55.710  69.340  1.00  0.00           C
ATOM   1503  O   PHE A 681      25.640  56.010  69.900  1.00  0.00           O
ATOM   1504  N   CYS A 682      26.890  54.470  68.960  1.00  0.00           N
ATOM   1505  HN  CYS A 682      27.720  54.250  68.450  1.00  0.00           H
ATOM   1506  CA  CYS A 682      26.070  53.330  69.390  1.00  0.00           C
ATOM   1507  HA  CYS A 682      25.030  53.560  69.210  1.00  0.00           H
ATOM   1508  CB  CYS A 682      26.410  52.020  68.720  1.00  0.00           C
ATOM   1509  HB1 CYS A 682      25.900  51.200  69.270  1.00  0.00           H
ATOM   1510  HB2 CYS A 682      27.490  51.770  68.760  1.00  0.00           H
ATOM   1511  SG  CYS A 682      25.720  51.920  67.150  1.00  0.00           S
ATOM   1512  HG1 CYS A 682      26.660  52.650  66.580  1.00  0.00           H
ATOM   1513  C   CYS A 682      26.110  53.090  70.900  1.00  0.00           C
ATOM   1514  O   CYS A 682      25.040  52.890  71.410  1.00  0.00           O
ATOM   1515  N   ARG A 683      27.260  53.190  71.550  1.00  0.00           N
ATOM   1516  HN  ARG A 683      28.040  53.490  71.000  1.00  0.00           H
ATOM   1517  CA  ARG A 683      27.380  53.320  72.940  1.00  0.00           C
ATOM   1518  HA  ARG A 683      26.870  52.450  73.360  1.00  0.00           H
ATOM   1519  CB  ARG A 683      28.850  53.180  73.360  1.00  0.00           C
ATOM   1520  HB1 ARG A 683      28.810  53.180  74.470  1.00  0.00           H
ATOM   1521  HB2 ARG A 683      29.590  53.920  72.970  1.00  0.00           H
ATOM   1522  CG  ARG A 683      29.470  51.750  72.930  1.00  0.00           C
ATOM   1523  HG1 ARG A 683      30.410  51.760  73.520  1.00  0.00           H
ATOM   1524  HG2 ARG A 683      29.730  51.800  71.850  1.00  0.00           H
ATOM   1525  CD  ARG A 683      28.680  50.480  73.270  1.00  0.00           C
ATOM   1526  HD1 ARG A 683      29.130  49.600  72.770  1.00  0.00           H
ATOM   1527  HD2 ARG A 683      27.620  50.530  72.950  1.00  0.00           H
ATOM   1528  NE  ARG A 683      28.680  50.320  74.800  1.00  0.00           N
ATOM   1529  HE  ARG A 683      29.540  50.310  75.310  1.00  0.00           H
ATOM   1530  CZ  ARG A 683      27.590  50.500  75.570  1.00  0.00           C
ATOM   1531  NH1 ARG A 683      26.380  50.570  75.080  1.00  0.00           N
ATOM   1532 HH11 ARG A 683      26.100  50.500  74.130  1.00  0.00           H
ATOM   1533 HH12 ARG A 683      25.690  50.990  75.670  1.00  0.00           H
ATOM   1534  NH2 ARG A 683      27.750  50.570  76.890  1.00  0.00           N
ATOM   1535 HH21 ARG A 683      26.900  50.760  77.380  1.00  0.00           H
ATOM   1536 HH22 ARG A 683      28.580  51.030  77.200  1.00  0.00           H
ATOM   1537  C   ARG A 683      26.720  54.590  73.500  1.00  0.00           C
ATOM   1538  O   ARG A 683      26.130  54.610  74.580  1.00  0.00           O
ATOM   1539  N   ASP A 684      26.930  55.780  72.910  1.00  0.00           N
ATOM   1540  HN  ASP A 684      27.520  55.870  72.110  1.00  0.00           H
ATOM   1541  CA  ASP A 684      26.440  57.060  73.410  1.00  0.00           C
ATOM   1542  HA  ASP A 684      26.780  57.140  74.430  1.00  0.00           H
ATOM   1543  CB  ASP A 684      26.920  58.270  72.490  1.00  0.00           C
ATOM   1544  HB1 ASP A 684      26.410  59.200  72.860  1.00  0.00           H
ATOM   1545  HB2 ASP A 684      26.740  58.130  71.410  1.00  0.00           H
ATOM   1546  CG  ASP A 684      28.400  58.540  72.670  1.00  0.00           C
ATOM   1547  OD1 ASP A 684      29.030  59.320  71.860  1.00  0.00           O
ATOM   1548  OD2 ASP A 684      29.010  58.060  73.700  1.00  0.00           O
ATOM   1549  C   ASP A 684      24.970  57.250  73.530  1.00  0.00           C
ATOM   1550  O   ASP A 684      24.420  57.690  74.560  1.00  0.00           O
ATOM   1551  N   TYR A 685      24.300  56.830  72.420  1.00  0.00           N
ATOM   1552  HN  TYR A 685      24.820  56.520  71.630  1.00  0.00           H
ATOM   1553  CA  TYR A 685      22.900  57.060  72.260  1.00  0.00           C
ATOM   1554  HA  TYR A 685      22.540  57.720  73.040  1.00  0.00           H
ATOM   1555  CB  TYR A 685      22.630  57.710  70.880  1.00  0.00           C
ATOM   1556  HB1 TYR A 685      21.560  58.030  70.830  1.00  0.00           H
ATOM   1557  HB2 TYR A 685      23.050  57.150  70.020  1.00  0.00           H
ATOM   1558  CG  TYR A 685      23.390  58.980  70.770  1.00  0.00           C
ATOM   1559  CD1 TYR A 685      23.000  60.040  71.600  1.00  0.00           C
ATOM   1560  HD1 TYR A 685      22.170  59.960  72.280  1.00  0.00           H
ATOM   1561  CE1 TYR A 685      23.760  61.200  71.580  1.00  0.00           C
ATOM   1562  HE1 TYR A 685      23.490  62.000  72.260  1.00  0.00           H
ATOM   1563  CZ  TYR A 685      24.970  61.310  70.840  1.00  0.00           C
ATOM   1564  OH  TYR A 685      25.750  62.510  70.840  1.00  0.00           O
ATOM   1565  HH  TYR A 685      26.500  62.340  70.270  1.00  0.00           H
ATOM   1566  CD2 TYR A 685      24.540  59.110  69.900  1.00  0.00           C
ATOM   1567  HD2 TYR A 685      24.890  58.230  69.370  1.00  0.00           H
ATOM   1568  CE2 TYR A 685      25.340  60.290  70.010  1.00  0.00           C
ATOM   1569  HE2 TYR A 685      26.120  60.430  69.290  1.00  0.00           H
ATOM   1570  C   TYR A 685      22.070  55.760  72.180  1.00  0.00           C
ATOM   1571  O   TYR A 685      20.830  55.820  72.070  1.00  0.00           O
ATOM   1572  N   GLN A 686      22.740  54.580  72.330  1.00  0.00           N
ATOM   1573  HN  GLN A 686      23.730  54.610  72.320  1.00  0.00           H
ATOM   1574  CA  GLN A 686      22.190  53.320  72.770  1.00  0.00           C
ATOM   1575  HA  GLN A 686      23.100  52.770  72.940  1.00  0.00           H
ATOM   1576  CB  GLN A 686      21.420  53.320  74.130  1.00  0.00           C
ATOM   1577  HB1 GLN A 686      20.940  52.360  74.400  1.00  0.00           H
ATOM   1578  HB2 GLN A 686      20.590  54.070  74.140  1.00  0.00           H
ATOM   1579  CG  GLN A 686      22.390  53.850  75.280  1.00  0.00           C
ATOM   1580  HG1 GLN A 686      22.850  54.810  74.960  1.00  0.00           H
ATOM   1581  HG2 GLN A 686      23.230  53.140  75.170  1.00  0.00           H
ATOM   1582  CD  GLN A 686      21.820  53.740  76.710  1.00  0.00           C
ATOM   1583  OE1 GLN A 686      21.560  52.580  77.190  1.00  0.00           O
ATOM   1584  NE2 GLN A 686      21.770  54.870  77.500  1.00  0.00           N
ATOM   1585 HE21 GLN A 686      21.550  54.730  78.460  1.00  0.00           H
ATOM   1586 HE22 GLN A 686      22.230  55.720  77.240  1.00  0.00           H
ATOM   1587  C   GLN A 686      21.530  52.520  71.600  1.00  0.00           C
ATOM   1588  O   GLN A 686      20.640  51.760  71.800  1.00  0.00           O
ATOM   1589  N   LEU A 687      22.010  52.730  70.430  1.00  0.00           N
ATOM   1590  HN  LEU A 687      22.620  53.520  70.390  1.00  0.00           H
ATOM   1591  CA  LEU A 687      21.700  51.970  69.260  1.00  0.00           C
ATOM   1592  HA  LEU A 687      20.680  51.640  69.270  1.00  0.00           H
ATOM   1593  CB  LEU A 687      21.980  52.780  67.900  1.00  0.00           C
ATOM   1594  HB1 LEU A 687      21.450  52.150  67.140  1.00  0.00           H
ATOM   1595  HB2 LEU A 687      23.060  52.840  67.630  1.00  0.00           H
ATOM   1596  CG  LEU A 687      21.440  54.160  67.820  1.00  0.00           C
ATOM   1597  HG  LEU A 687      20.450  54.130  68.320  1.00  0.00           H
ATOM   1598  CD1 LEU A 687      22.440  55.170  68.440  1.00  0.00           C
ATOM   1599 HD11 LEU A 687      22.880  54.920  69.420  1.00  0.00           H
ATOM   1600 HD12 LEU A 687      22.160  56.210  68.190  1.00  0.00           H
ATOM   1601 HD13 LEU A 687      23.390  55.120  67.860  1.00  0.00           H
ATOM   1602  CD2 LEU A 687      21.330  54.520  66.340  1.00  0.00           C
ATOM   1603 HD21 LEU A 687      20.810  55.510  66.300  1.00  0.00           H
ATOM   1604 HD22 LEU A 687      20.680  53.770  65.860  1.00  0.00           H
ATOM   1605 HD23 LEU A 687      22.290  54.700  65.810  1.00  0.00           H
ATOM   1606  C   LEU A 687      22.610  50.700  69.310  1.00  0.00           C
ATOM   1607  O   LEU A 687      23.580  50.570  70.040  1.00  0.00           O
ATOM   1608  N   SER A 688      22.170  49.610  68.610  1.00  0.00           N
ATOM   1609  HN  SER A 688      21.330  49.590  68.070  1.00  0.00           H
ATOM   1610  CA  SER A 688      22.810  48.360  68.790  1.00  0.00           C
ATOM   1611  HA  SER A 688      23.430  48.320  69.670  1.00  0.00           H
ATOM   1612  CB  SER A 688      21.910  47.140  68.870  1.00  0.00           C
ATOM   1613  HB1 SER A 688      22.450  46.350  69.420  1.00  0.00           H
ATOM   1614  HB2 SER A 688      21.570  46.780  67.870  1.00  0.00           H
ATOM   1615  OG  SER A 688      20.710  47.420  69.550  1.00  0.00           O
ATOM   1616  HG1 SER A 688      20.910  47.430  70.490  1.00  0.00           H
ATOM   1617  C   SER A 688      23.810  48.090  67.690  1.00  0.00           C
ATOM   1618  O   SER A 688      23.500  47.740  66.580  1.00  0.00           O
ATOM   1619  N   TYR A 689      25.130  48.380  68.020  1.00  0.00           N
ATOM   1620  HN  TYR A 689      25.320  48.570  68.980  1.00  0.00           H
ATOM   1621  CA  TYR A 689      26.270  48.380  67.090  1.00  0.00           C
ATOM   1622  HA  TYR A 689      26.130  49.160  66.360  1.00  0.00           H
ATOM   1623  CB  TYR A 689      27.620  48.600  67.870  1.00  0.00           C
ATOM   1624  HB1 TYR A 689      27.640  47.830  68.670  1.00  0.00           H
ATOM   1625  HB2 TYR A 689      27.690  49.570  68.420  1.00  0.00           H
ATOM   1626  CG  TYR A 689      28.940  48.420  67.120  1.00  0.00           C
ATOM   1627  CD1 TYR A 689      29.150  49.380  66.140  1.00  0.00           C
ATOM   1628  HD1 TYR A 689      28.530  50.250  66.000  1.00  0.00           H
ATOM   1629  CE1 TYR A 689      30.210  49.270  65.240  1.00  0.00           C
ATOM   1630  HE1 TYR A 689      30.290  50.030  64.480  1.00  0.00           H
ATOM   1631  CZ  TYR A 689      31.130  48.230  65.450  1.00  0.00           C
ATOM   1632  OH  TYR A 689      32.370  48.170  64.760  1.00  0.00           O
ATOM   1633  HH  TYR A 689      32.210  48.470  63.870  1.00  0.00           H
ATOM   1634  CD2 TYR A 689      29.870  47.420  67.400  1.00  0.00           C
ATOM   1635  HD2 TYR A 689      29.660  46.750  68.220  1.00  0.00           H
ATOM   1636  CE2 TYR A 689      30.980  47.380  66.530  1.00  0.00           C
ATOM   1637  HE2 TYR A 689      31.710  46.650  66.890  1.00  0.00           H
ATOM   1638  C   TYR A 689      26.400  47.130  66.210  1.00  0.00           C
ATOM   1639  O   TYR A 689      26.360  47.260  65.030  1.00  0.00           O
ATOM   1640  N   LEU A 690      26.420  45.940  66.780  1.00  0.00           N
ATOM   1641  HN  LEU A 690      26.310  45.830  67.760  1.00  0.00           H
ATOM   1642  CA  LEU A 690      26.580  44.660  66.020  1.00  0.00           C
ATOM   1643  HA  LEU A 690      27.440  44.840  65.400  1.00  0.00           H
ATOM   1644  CB  LEU A 690      26.700  43.540  67.060  1.00  0.00           C
ATOM   1645  HB1 LEU A 690      26.530  42.590  66.520  1.00  0.00           H
ATOM   1646  HB2 LEU A 690      25.920  43.570  67.860  1.00  0.00           H
ATOM   1647  CG  LEU A 690      28.030  43.510  67.920  1.00  0.00           C
ATOM   1648  HG  LEU A 690      28.040  44.480  68.460  1.00  0.00           H
ATOM   1649  CD1 LEU A 690      27.980  42.290  68.880  1.00  0.00           C
ATOM   1650 HD11 LEU A 690      28.930  42.320  69.450  1.00  0.00           H
ATOM   1651 HD12 LEU A 690      27.940  41.400  68.200  1.00  0.00           H
ATOM   1652 HD13 LEU A 690      27.150  42.310  69.610  1.00  0.00           H
ATOM   1653  CD2 LEU A 690      29.250  43.420  66.990  1.00  0.00           C
ATOM   1654 HD21 LEU A 690      29.240  44.300  66.310  1.00  0.00           H
ATOM   1655 HD22 LEU A 690      29.240  42.420  66.510  1.00  0.00           H
ATOM   1656 HD23 LEU A 690      30.110  43.530  67.680  1.00  0.00           H
ATOM   1657  C   LEU A 690      25.470  44.420  65.030  1.00  0.00           C
ATOM   1658  O   LEU A 690      25.670  44.170  63.860  1.00  0.00           O
ATOM   1659  N   SER A 691      24.250  44.570  65.470  1.00  0.00           N
ATOM   1660  HN  SER A 691      24.070  44.690  66.450  1.00  0.00           H
ATOM   1661  CA  SER A 691      23.070  44.500  64.580  1.00  0.00           C
ATOM   1662  HA  SER A 691      23.080  43.540  64.100  1.00  0.00           H
ATOM   1663  CB  SER A 691      21.770  44.550  65.430  1.00  0.00           C
ATOM   1664  HB1 SER A 691      21.760  45.420  66.110  1.00  0.00           H
ATOM   1665  HB2 SER A 691      21.710  43.630  66.050  1.00  0.00           H
ATOM   1666  OG  SER A 691      20.480  44.600  64.780  1.00  0.00           O
ATOM   1667  HG1 SER A 691      20.500  45.490  64.470  1.00  0.00           H
ATOM   1668  C   SER A 691      23.050  45.630  63.520  1.00  0.00           C
ATOM   1669  O   SER A 691      22.800  45.460  62.360  1.00  0.00           O
ATOM   1670  N   LEU A 692      23.430  46.880  63.880  1.00  0.00           N
ATOM   1671  HN  LEU A 692      23.750  46.950  64.810  1.00  0.00           H
ATOM   1672  CA  LEU A 692      23.480  48.070  63.000  1.00  0.00           C
ATOM   1673  HA  LEU A 692      22.560  48.030  62.440  1.00  0.00           H
ATOM   1674  CB  LEU A 692      23.540  49.390  63.870  1.00  0.00           C
ATOM   1675  HB1 LEU A 692      24.440  49.620  64.480  1.00  0.00           H
ATOM   1676  HB2 LEU A 692      22.660  49.260  64.540  1.00  0.00           H
ATOM   1677  CG  LEU A 692      23.320  50.690  63.060  1.00  0.00           C
ATOM   1678  HG  LEU A 692      24.220  50.940  62.460  1.00  0.00           H
ATOM   1679  CD1 LEU A 692      22.030  50.550  62.210  1.00  0.00           C
ATOM   1680 HD11 LEU A 692      21.940  51.480  61.600  1.00  0.00           H
ATOM   1681 HD12 LEU A 692      21.160  50.330  62.860  1.00  0.00           H
ATOM   1682 HD13 LEU A 692      22.030  49.760  61.420  1.00  0.00           H
ATOM   1683  CD2 LEU A 692      23.150  51.910  63.990  1.00  0.00           C
ATOM   1684 HD21 LEU A 692      24.080  52.450  64.290  1.00  0.00           H
ATOM   1685 HD22 LEU A 692      22.620  51.520  64.900  1.00  0.00           H
ATOM   1686 HD23 LEU A 692      22.450  52.610  63.480  1.00  0.00           H
ATOM   1687  C   LEU A 692      24.590  47.980  61.970  1.00  0.00           C
ATOM   1688  O   LEU A 692      24.380  48.080  60.750  1.00  0.00           O
ATOM   1689  N   ARG A 693      25.790  47.510  62.390  1.00  0.00           N
ATOM   1690  HN  ARG A 693      25.990  47.320  63.350  1.00  0.00           H
ATOM   1691  CA  ARG A 693      26.970  47.090  61.610  1.00  0.00           C
ATOM   1692  HA  ARG A 693      27.270  47.950  61.040  1.00  0.00           H
ATOM   1693  CB  ARG A 693      28.210  46.670  62.470  1.00  0.00           C
ATOM   1694  HB1 ARG A 693      28.160  45.580  62.710  1.00  0.00           H
ATOM   1695  HB2 ARG A 693      28.070  47.070  63.510  1.00  0.00           H
ATOM   1696  CG  ARG A 693      29.560  47.240  61.930  1.00  0.00           C
ATOM   1697  HG1 ARG A 693      30.330  46.900  62.650  1.00  0.00           H
ATOM   1698  HG2 ARG A 693      29.520  48.340  62.060  1.00  0.00           H
ATOM   1699  CD  ARG A 693      30.050  46.860  60.480  1.00  0.00           C
ATOM   1700  HD1 ARG A 693      31.020  47.290  60.160  1.00  0.00           H
ATOM   1701  HD2 ARG A 693      29.300  47.300  59.780  1.00  0.00           H
ATOM   1702  NE  ARG A 693      30.040  45.390  60.380  1.00  0.00           N
ATOM   1703  HE  ARG A 693      29.270  44.840  60.720  1.00  0.00           H
ATOM   1704  CZ  ARG A 693      31.020  44.550  59.980  1.00  0.00           C
ATOM   1705  NH1 ARG A 693      32.150  44.910  59.410  1.00  0.00           N
ATOM   1706 HH11 ARG A 693      32.760  44.140  59.240  1.00  0.00           H
ATOM   1707 HH12 ARG A 693      32.480  45.850  59.360  1.00  0.00           H
ATOM   1708  NH2 ARG A 693      30.770  43.350  60.120  1.00  0.00           N
ATOM   1709 HH21 ARG A 693      29.860  43.100  60.480  1.00  0.00           H
ATOM   1710 HH22 ARG A 693      31.500  42.670  59.990  1.00  0.00           H
ATOM   1711  C   ARG A 693      26.710  45.990  60.660  1.00  0.00           C
ATOM   1712  O   ARG A 693      27.120  46.130  59.500  1.00  0.00           O
ATOM   1713  N   THR A 694      25.910  44.960  61.150  1.00  0.00           N
ATOM   1714  HN  THR A 694      25.660  44.750  62.100  1.00  0.00           H
ATOM   1715  CA  THR A 694      25.480  43.890  60.160  1.00  0.00           C
ATOM   1716  HA  THR A 694      26.380  43.560  59.660  1.00  0.00           H
ATOM   1717  CB  THR A 694      24.710  42.860  60.860  1.00  0.00           C
ATOM   1718  HB  THR A 694      23.770  43.250  61.310  1.00  0.00           H
ATOM   1719  OG1 THR A 694      25.450  42.210  61.900  1.00  0.00           O
ATOM   1720  HG1 THR A 694      24.880  42.210  62.680  1.00  0.00           H
ATOM   1721  CG2 THR A 694      24.520  41.690  59.870  1.00  0.00           C
ATOM   1722 HG21 THR A 694      25.480  41.460  59.350  1.00  0.00           H
ATOM   1723 HG22 THR A 694      23.810  41.830  59.030  1.00  0.00           H
ATOM   1724 HG23 THR A 694      24.180  40.800  60.470  1.00  0.00           H
ATOM   1725  C   THR A 694      24.610  44.450  59.070  1.00  0.00           C
ATOM   1726  O   THR A 694      24.800  44.090  57.870  1.00  0.00           O
ATOM   1727  N   SER A 695      23.630  45.260  59.440  1.00  0.00           N
ATOM   1728  HN  SER A 695      23.500  45.470  60.390  1.00  0.00           H
ATOM   1729  CA  SER A 695      22.670  45.900  58.580  1.00  0.00           C
ATOM   1730  HA  SER A 695      22.280  45.090  57.980  1.00  0.00           H
ATOM   1731  CB  SER A 695      21.490  46.500  59.290  1.00  0.00           C
ATOM   1732  HB1 SER A 695      20.650  46.860  58.650  1.00  0.00           H
ATOM   1733  HB2 SER A 695      22.010  47.350  59.780  1.00  0.00           H
ATOM   1734  OG  SER A 695      21.020  45.610  60.300  1.00  0.00           O
ATOM   1735  HG1 SER A 695      21.770  45.710  60.900  1.00  0.00           H
ATOM   1736  C   SER A 695      23.300  46.820  57.640  1.00  0.00           C
ATOM   1737  O   SER A 695      23.020  46.660  56.460  1.00  0.00           O
ATOM   1738  N   ILE A 696      24.220  47.730  58.050  1.00  0.00           N
ATOM   1739  HN  ILE A 696      24.300  47.840  59.040  1.00  0.00           H
ATOM   1740  CA  ILE A 696      24.910  48.560  57.120  1.00  0.00           C
ATOM   1741  HA  ILE A 696      24.240  49.220  56.590  1.00  0.00           H
ATOM   1742  CB  ILE A 696      25.950  49.420  57.900  1.00  0.00           C
ATOM   1743  HB  ILE A 696      26.490  48.790  58.640  1.00  0.00           H
ATOM   1744  CG2 ILE A 696      27.060  50.070  57.060  1.00  0.00           C
ATOM   1745 HG21 ILE A 696      27.710  49.340  56.530  1.00  0.00           H
ATOM   1746 HG22 ILE A 696      27.900  50.390  57.710  1.00  0.00           H
ATOM   1747 HG23 ILE A 696      26.650  50.870  56.410  1.00  0.00           H
ATOM   1748  CG1 ILE A 696      25.210  50.410  58.780  1.00  0.00           C
ATOM   1749 HG11 ILE A 696      24.230  50.020  59.110  1.00  0.00           H
ATOM   1750 HG12 ILE A 696      24.870  51.300  58.200  1.00  0.00           H
ATOM   1751  CD  ILE A 696      26.050  50.800  59.950  1.00  0.00           C
ATOM   1752  HD1 ILE A 696      26.360  49.940  60.570  1.00  0.00           H
ATOM   1753  HD2 ILE A 696      25.590  51.580  60.600  1.00  0.00           H
ATOM   1754  HD3 ILE A 696      27.020  51.270  59.690  1.00  0.00           H
ATOM   1755  C   ILE A 696      25.660  47.750  56.030  1.00  0.00           C
ATOM   1756  O   ILE A 696      25.630  48.010  54.840  1.00  0.00           O
ATOM   1757  N   GLY A 697      26.350  46.630  56.420  1.00  0.00           N
ATOM   1758  HN  GLY A 697      26.440  46.450  57.390  1.00  0.00           H
ATOM   1759  CA  GLY A 697      26.950  45.630  55.530  1.00  0.00           C
ATOM   1760  HA1 GLY A 697      27.190  44.810  56.190  1.00  0.00           H
ATOM   1761  HA2 GLY A 697      27.860  46.010  55.100  1.00  0.00           H
ATOM   1762  C   GLY A 697      26.100  45.020  54.440  1.00  0.00           C
ATOM   1763  O   GLY A 697      26.480  45.060  53.280  1.00  0.00           O
ATOM   1764  N   LEU A 698      24.880  44.580  54.860  1.00  0.00           N
ATOM   1765  HN  LEU A 698      24.720  44.440  55.840  1.00  0.00           H
ATOM   1766  CA  LEU A 698      23.870  44.130  53.970  1.00  0.00           C
ATOM   1767  HA  LEU A 698      24.390  43.390  53.370  1.00  0.00           H
ATOM   1768  CB  LEU A 698      22.830  43.290  54.710  1.00  0.00           C
ATOM   1769  HB1 LEU A 698      22.230  42.650  54.020  1.00  0.00           H
ATOM   1770  HB2 LEU A 698      22.270  44.030  55.310  1.00  0.00           H
ATOM   1771  CG  LEU A 698      23.380  42.130  55.640  1.00  0.00           C
ATOM   1772  HG  LEU A 698      24.100  42.570  56.350  1.00  0.00           H
ATOM   1773  CD1 LEU A 698      22.210  41.380  56.250  1.00  0.00           C
ATOM   1774 HD11 LEU A 698      21.500  41.020  55.480  1.00  0.00           H
ATOM   1775 HD12 LEU A 698      21.620  42.090  56.870  1.00  0.00           H
ATOM   1776 HD13 LEU A 698      22.540  40.490  56.830  1.00  0.00           H
ATOM   1777  CD2 LEU A 698      24.210  41.110  54.760  1.00  0.00           C
ATOM   1778 HD21 LEU A 698      23.600  40.710  53.920  1.00  0.00           H
ATOM   1779 HD22 LEU A 698      24.620  40.250  55.350  1.00  0.00           H
ATOM   1780 HD23 LEU A 698      25.030  41.650  54.250  1.00  0.00           H
ATOM   1781  C   LEU A 698      23.360  45.120  52.970  1.00  0.00           C
ATOM   1782  O   LEU A 698      23.210  44.710  51.800  1.00  0.00           O
ATOM   1783  N   TRP A 699      23.140  46.380  53.340  1.00  0.00           N
ATOM   1784  HN  TRP A 699      23.180  46.590  54.320  1.00  0.00           H
ATOM   1785  CA  TRP A 699      22.870  47.500  52.550  1.00  0.00           C
ATOM   1786  HA  TRP A 699      22.060  47.180  51.910  1.00  0.00           H
ATOM   1787  CB  TRP A 699      22.520  48.810  53.170  1.00  0.00           C
ATOM   1788  HB1 TRP A 699      22.520  49.810  52.700  1.00  0.00           H
ATOM   1789  HB2 TRP A 699      23.190  48.910  54.050  1.00  0.00           H
ATOM   1790  CG  TRP A 699      21.160  48.820  53.790  1.00  0.00           C
ATOM   1791  CD1 TRP A 699      20.790  48.760  55.080  1.00  0.00           C
ATOM   1792  HD1 TRP A 699      21.490  48.520  55.870  1.00  0.00           H
ATOM   1793  NE1 TRP A 699      19.460  49.070  55.270  1.00  0.00           N
ATOM   1794  HE1 TRP A 699      19.040  49.310  56.110  1.00  0.00           H
ATOM   1795  CE2 TRP A 699      18.890  49.170  54.040  1.00  0.00           C
ATOM   1796  CD2 TRP A 699      19.950  49.050  53.080  1.00  0.00           C
ATOM   1797  CE3 TRP A 699      19.610  49.200  51.740  1.00  0.00           C
ATOM   1798  HE3 TRP A 699      20.410  49.130  51.010  1.00  0.00           H
ATOM   1799  CZ3 TRP A 699      18.350  49.310  51.340  1.00  0.00           C
ATOM   1800  HZ3 TRP A 699      18.090  49.340  50.290  1.00  0.00           H
ATOM   1801  CZ2 TRP A 699      17.530  49.100  53.640  1.00  0.00           C
ATOM   1802  HZ2 TRP A 699      16.660  49.020  54.280  1.00  0.00           H
ATOM   1803  CH2 TRP A 699      17.250  49.250  52.250  1.00  0.00           C
ATOM   1804  HH2 TRP A 699      16.250  49.270  51.870  1.00  0.00           H
ATOM   1805  C   TRP A 699      23.950  47.870  51.560  1.00  0.00           C
ATOM   1806  O   TRP A 699      23.680  48.200  50.400  1.00  0.00           O
ATOM   1807  N   THR A 700      25.250  47.820  51.980  1.00  0.00           N
ATOM   1808  HN  THR A 700      25.420  47.550  52.930  1.00  0.00           H
ATOM   1809  CA  THR A 700      26.490  48.070  51.250  1.00  0.00           C
ATOM   1810  HA  THR A 700      26.390  49.120  50.980  1.00  0.00           H
ATOM   1811  CB  THR A 700      27.700  48.030  52.140  1.00  0.00           C
ATOM   1812  HB  THR A 700      27.590  47.170  52.830  1.00  0.00           H
ATOM   1813  OG1 THR A 700      27.640  49.190  52.980  1.00  0.00           O
ATOM   1814  HG1 THR A 700      27.230  48.790  53.740  1.00  0.00           H
ATOM   1815  CG2 THR A 700      28.930  48.120  51.340  1.00  0.00           C
ATOM   1816 HG21 THR A 700      29.790  48.270  52.020  1.00  0.00           H
ATOM   1817 HG22 THR A 700      28.850  49.000  50.670  1.00  0.00           H
ATOM   1818 HG23 THR A 700      29.130  47.160  50.790  1.00  0.00           H
ATOM   1819  C   THR A 700      26.570  47.110  50.160  1.00  0.00           C
ATOM   1820  O   THR A 700      26.810  47.440  49.040  1.00  0.00           O
ATOM   1821  N   SER A 701      26.300  45.820  50.450  1.00  0.00           N
ATOM   1822  HN  SER A 701      26.110  45.480  51.370  1.00  0.00           H
ATOM   1823  CA  SER A 701      26.410  44.710  49.470  1.00  0.00           C
ATOM   1824  HA  SER A 701      27.380  44.820  49.000  1.00  0.00           H
ATOM   1825  CB  SER A 701      26.280  43.280  50.020  1.00  0.00           C
ATOM   1826  HB1 SER A 701      27.240  43.020  50.540  1.00  0.00           H
ATOM   1827  HB2 SER A 701      26.000  42.520  49.280  1.00  0.00           H
ATOM   1828  OG  SER A 701      25.390  43.060  51.080  1.00  0.00           O
ATOM   1829  HG1 SER A 701      24.480  43.300  50.880  1.00  0.00           H
ATOM   1830  C   SER A 701      25.370  44.840  48.380  1.00  0.00           C
ATOM   1831  O   SER A 701      25.620  44.610  47.160  1.00  0.00           O
ATOM   1832  N   PHE A 702      24.150  45.080  48.830  1.00  0.00           N
ATOM   1833  HN  PHE A 702      24.130  45.250  49.820  1.00  0.00           H
ATOM   1834  CA  PHE A 702      23.080  45.470  47.990  1.00  0.00           C
ATOM   1835  HA  PHE A 702      22.860  44.720  47.240  1.00  0.00           H
ATOM   1836  CB  PHE A 702      21.720  45.600  48.850  1.00  0.00           C
ATOM   1837  HB1 PHE A 702      21.960  46.270  49.700  1.00  0.00           H
ATOM   1838  HB2 PHE A 702      21.400  44.600  49.190  1.00  0.00           H
ATOM   1839  CG  PHE A 702      20.610  46.310  47.980  1.00  0.00           C
ATOM   1840  CD1 PHE A 702      20.260  47.610  48.220  1.00  0.00           C
ATOM   1841  HD1 PHE A 702      20.680  48.150  49.060  1.00  0.00           H
ATOM   1842  CE1 PHE A 702      19.450  48.260  47.280  1.00  0.00           C
ATOM   1843  HE1 PHE A 702      19.190  49.290  47.450  1.00  0.00           H
ATOM   1844  CZ  PHE A 702      18.950  47.520  46.170  1.00  0.00           C
ATOM   1845  HZ  PHE A 702      18.560  48.110  45.350  1.00  0.00           H
ATOM   1846  CD2 PHE A 702      20.170  45.550  46.850  1.00  0.00           C
ATOM   1847  HD2 PHE A 702      20.360  44.490  46.670  1.00  0.00           H
ATOM   1848  CE2 PHE A 702      19.350  46.230  45.930  1.00  0.00           C
ATOM   1849  HE2 PHE A 702      19.000  45.680  45.060  1.00  0.00           H
ATOM   1850  C   PHE A 702      23.320  46.690  47.090  1.00  0.00           C
ATOM   1851  O   PHE A 702      23.260  46.500  45.850  1.00  0.00           O
ATOM   1852  N   LEU A 703      23.800  47.770  47.640  1.00  0.00           N
ATOM   1853  HN  LEU A 703      23.870  47.920  48.640  1.00  0.00           H
ATOM   1854  CA  LEU A 703      24.380  48.870  46.810  1.00  0.00           C
ATOM   1855  HA  LEU A 703      23.660  49.150  46.050  1.00  0.00           H
ATOM   1856  CB  LEU A 703      24.720  50.070  47.780  1.00  0.00           C
ATOM   1857  HB1 LEU A 703      25.210  50.850  47.150  1.00  0.00           H
ATOM   1858  HB2 LEU A 703      25.440  49.690  48.550  1.00  0.00           H
ATOM   1859  CG  LEU A 703      23.580  50.860  48.410  1.00  0.00           C
ATOM   1860  HG  LEU A 703      22.960  50.030  48.850  1.00  0.00           H
ATOM   1861  CD1 LEU A 703      24.070  51.610  49.650  1.00  0.00           C
ATOM   1862 HD11 LEU A 703      25.010  51.110  49.950  1.00  0.00           H
ATOM   1863 HD12 LEU A 703      23.470  51.580  50.580  1.00  0.00           H
ATOM   1864 HD13 LEU A 703      24.290  52.660  49.390  1.00  0.00           H
ATOM   1865  CD2 LEU A 703      22.860  51.740  47.400  1.00  0.00           C
ATOM   1866 HD21 LEU A 703      22.090  52.280  47.970  1.00  0.00           H
ATOM   1867 HD22 LEU A 703      22.410  51.150  46.560  1.00  0.00           H
ATOM   1868 HD23 LEU A 703      23.670  52.400  47.030  1.00  0.00           H
ATOM   1869  C   LEU A 703      25.620  48.560  45.910  1.00  0.00           C
ATOM   1870  O   LEU A 703      25.690  49.050  44.750  1.00  0.00           O
ATOM   1871  N   CYS A 704      26.490  47.630  46.250  1.00  0.00           N
ATOM   1872  HN  CYS A 704      26.570  47.470  47.230  1.00  0.00           H
ATOM   1873  CA  CYS A 704      27.410  47.080  45.240  1.00  0.00           C
ATOM   1874  HA  CYS A 704      27.980  47.930  44.910  1.00  0.00           H
ATOM   1875  CB  CYS A 704      28.400  46.040  45.830  1.00  0.00           C
ATOM   1876  HB1 CYS A 704      29.030  45.440  45.150  1.00  0.00           H
ATOM   1877  HB2 CYS A 704      27.770  45.280  46.360  1.00  0.00           H
ATOM   1878  SG  CYS A 704      29.490  46.640  47.220  1.00  0.00           S
ATOM   1879  HG1 CYS A 704      28.530  47.040  48.050  1.00  0.00           H
ATOM   1880  C   CYS A 704      26.710  46.360  44.030  1.00  0.00           C
ATOM   1881  O   CYS A 704      27.110  46.540  42.920  1.00  0.00           O
ATOM   1882  N   ILE A 705      25.670  45.550  44.390  1.00  0.00           N
ATOM   1883  HN  ILE A 705      25.360  45.490  45.340  1.00  0.00           H
ATOM   1884  CA  ILE A 705      24.900  44.890  43.420  1.00  0.00           C
ATOM   1885  HA  ILE A 705      25.630  44.480  42.730  1.00  0.00           H
ATOM   1886  CB  ILE A 705      24.060  43.850  44.020  1.00  0.00           C
ATOM   1887  HB  ILE A 705      23.570  44.280  44.920  1.00  0.00           H
ATOM   1888  CG2 ILE A 705      22.960  43.300  43.030  1.00  0.00           C
ATOM   1889 HG21 ILE A 705      23.380  42.550  42.330  1.00  0.00           H
ATOM   1890 HG22 ILE A 705      22.390  44.140  42.570  1.00  0.00           H
ATOM   1891 HG23 ILE A 705      22.230  42.810  43.720  1.00  0.00           H
ATOM   1892  CG1 ILE A 705      24.880  42.720  44.620  1.00  0.00           C
ATOM   1893 HG11 ILE A 705      25.850  43.140  44.940  1.00  0.00           H
ATOM   1894 HG12 ILE A 705      25.010  41.970  43.800  1.00  0.00           H
ATOM   1895  CD  ILE A 705      24.180  42.070  45.790  1.00  0.00           C
ATOM   1896  HD1 ILE A 705      24.420  42.610  46.730  1.00  0.00           H
ATOM   1897  HD2 ILE A 705      24.770  41.140  45.960  1.00  0.00           H
ATOM   1898  HD3 ILE A 705      23.080  42.000  45.690  1.00  0.00           H
ATOM   1899  C   ILE A 705      24.070  45.880  42.550  1.00  0.00           C
ATOM   1900  O   ILE A 705      24.010  45.740  41.340  1.00  0.00           O
ATOM   1901  N   VAL A 706      23.480  46.990  43.070  1.00  0.00           N
ATOM   1902  HN  VAL A 706      23.380  47.100  44.060  1.00  0.00           H
ATOM   1903  CA  VAL A 706      23.080  48.080  42.170  1.00  0.00           C
ATOM   1904  HA  VAL A 706      22.360  47.640  41.500  1.00  0.00           H
ATOM   1905  CB  VAL A 706      22.340  49.130  42.930  1.00  0.00           C
ATOM   1906  HB  VAL A 706      22.990  49.380  43.800  1.00  0.00           H
ATOM   1907  CG1 VAL A 706      22.000  50.380  42.170  1.00  0.00           C
ATOM   1908 HG11 VAL A 706      21.520  50.050  41.230  1.00  0.00           H
ATOM   1909 HG12 VAL A 706      22.960  50.860  41.880  1.00  0.00           H
ATOM   1910 HG13 VAL A 706      21.280  51.030  42.730  1.00  0.00           H
ATOM   1911  CG2 VAL A 706      21.060  48.530  43.480  1.00  0.00           C
ATOM   1912 HG21 VAL A 706      20.460  48.040  42.680  1.00  0.00           H
ATOM   1913 HG22 VAL A 706      20.360  49.140  44.080  1.00  0.00           H
ATOM   1914 HG23 VAL A 706      21.350  47.800  44.270  1.00  0.00           H
ATOM   1915  C   VAL A 706      24.170  48.710  41.230  1.00  0.00           C
ATOM   1916  O   VAL A 706      23.950  48.810  40.030  1.00  0.00           O
ATOM   1917  N   LEU A 707      25.350  49.040  41.710  1.00  0.00           N
ATOM   1918  HN  LEU A 707      25.520  48.980  42.680  1.00  0.00           H
ATOM   1919  CA  LEU A 707      26.460  49.390  40.850  1.00  0.00           C
ATOM   1920  HA  LEU A 707      26.180  50.290  40.310  1.00  0.00           H
ATOM   1921  CB  LEU A 707      27.650  49.940  41.670  1.00  0.00           C
ATOM   1922  HB1 LEU A 707      28.550  50.210  41.090  1.00  0.00           H
ATOM   1923  HB2 LEU A 707      27.990  49.150  42.380  1.00  0.00           H
ATOM   1924  CG  LEU A 707      27.230  51.230  42.380  1.00  0.00           C
ATOM   1925  HG  LEU A 707      26.290  51.230  42.960  1.00  0.00           H
ATOM   1926  CD1 LEU A 707      28.430  51.610  43.390  1.00  0.00           C
ATOM   1927 HD11 LEU A 707      29.190  52.030  42.710  1.00  0.00           H
ATOM   1928 HD12 LEU A 707      28.790  50.750  44.000  1.00  0.00           H
ATOM   1929 HD13 LEU A 707      27.970  52.380  44.070  1.00  0.00           H
ATOM   1930  CD2 LEU A 707      27.180  52.390  41.450  1.00  0.00           C
ATOM   1931 HD21 LEU A 707      27.180  53.320  42.050  1.00  0.00           H
ATOM   1932 HD22 LEU A 707      26.280  52.540  40.820  1.00  0.00           H
ATOM   1933 HD23 LEU A 707      28.070  52.310  40.770  1.00  0.00           H
ATOM   1934  C   LEU A 707      26.860  48.360  39.780  1.00  0.00           C
ATOM   1935  O   LEU A 707      27.080  48.730  38.660  1.00  0.00           O
ATOM   1936  N   VAL A 708      26.900  47.070  40.150  1.00  0.00           N
ATOM   1937  HN  VAL A 708      26.850  46.840  41.120  1.00  0.00           H
ATOM   1938  CA  VAL A 708      26.930  45.970  39.180  1.00  0.00           C
ATOM   1939  HA  VAL A 708      27.740  46.260  38.530  1.00  0.00           H
ATOM   1940  CB  VAL A 708      27.320  44.570  39.730  1.00  0.00           C
ATOM   1941  HB  VAL A 708      26.970  44.500  40.790  1.00  0.00           H
ATOM   1942  CG1 VAL A 708      26.510  43.500  39.020  1.00  0.00           C
ATOM   1943 HG11 VAL A 708      25.510  43.420  39.510  1.00  0.00           H
ATOM   1944 HG12 VAL A 708      26.950  42.510  39.210  1.00  0.00           H
ATOM   1945 HG13 VAL A 708      26.590  43.600  37.920  1.00  0.00           H
ATOM   1946  CG2 VAL A 708      28.880  44.210  39.610  1.00  0.00           C
ATOM   1947 HG21 VAL A 708      29.380  44.540  38.680  1.00  0.00           H
ATOM   1948 HG22 VAL A 708      29.010  43.130  39.800  1.00  0.00           H
ATOM   1949 HG23 VAL A 708      29.420  44.770  40.410  1.00  0.00           H
ATOM   1950  C   VAL A 708      25.740  45.990  38.210  1.00  0.00           C
ATOM   1951  O   VAL A 708      25.960  45.970  36.970  1.00  0.00           O
ATOM   1952  N   ALA A 709      24.500  46.120  38.680  1.00  0.00           N
ATOM   1953  HN  ALA A 709      24.220  46.110  39.640  1.00  0.00           H
ATOM   1954  CA  ALA A 709      23.210  45.930  37.970  1.00  0.00           C
ATOM   1955  HA  ALA A 709      23.380  45.130  37.270  1.00  0.00           H
ATOM   1956  CB  ALA A 709      22.100  45.570  39.030  1.00  0.00           C
ATOM   1957  HB1 ALA A 709      22.450  44.640  39.540  1.00  0.00           H
ATOM   1958  HB2 ALA A 709      21.080  45.480  38.610  1.00  0.00           H
ATOM   1959  HB3 ALA A 709      22.080  46.340  39.830  1.00  0.00           H
ATOM   1960  C   ALA A 709      22.860  47.140  37.050  1.00  0.00           C
ATOM   1961  O   ALA A 709      22.250  47.010  35.940  1.00  0.00           O
ATOM   1962  N   THR A 710      23.310  48.350  37.430  1.00  0.00           N
ATOM   1963  HN  THR A 710      23.800  48.480  38.290  1.00  0.00           H
ATOM   1964  CA  THR A 710      23.110  49.520  36.660  1.00  0.00           C
ATOM   1965  HA  THR A 710      22.390  49.330  35.880  1.00  0.00           H
ATOM   1966  CB  THR A 710      22.650  50.770  37.420  1.00  0.00           C
ATOM   1967  HB  THR A 710      22.390  51.560  36.680  1.00  0.00           H
ATOM   1968  OG1 THR A 710      23.480  51.170  38.480  1.00  0.00           O
ATOM   1969  HG1 THR A 710      23.700  50.380  38.990  1.00  0.00           H
ATOM   1970  CG2 THR A 710      21.360  50.330  38.040  1.00  0.00           C
ATOM   1971 HG21 THR A 710      20.590  50.070  37.280  1.00  0.00           H
ATOM   1972 HG22 THR A 710      20.990  51.160  38.680  1.00  0.00           H
ATOM   1973 HG23 THR A 710      21.450  49.530  38.800  1.00  0.00           H
ATOM   1974  C   THR A 710      24.390  49.780  35.910  1.00  0.00           C
ATOM   1975  O   THR A 710      24.440  50.690  35.030  1.00  0.00           O
ATOM   1976  N   ASP A 711      25.460  48.990  36.160  1.00  0.00           N
ATOM   1977  HN  ASP A 711      25.500  48.310  36.880  1.00  0.00           H
ATOM   1978  CA  ASP A 711      26.750  49.180  35.420  1.00  0.00           C
ATOM   1979  HA  ASP A 711      27.340  48.310  35.680  1.00  0.00           H
ATOM   1980  CB  ASP A 711      26.570  49.020  33.880  1.00  0.00           C
ATOM   1981  HB1 ASP A 711      25.890  49.810  33.500  1.00  0.00           H
ATOM   1982  HB2 ASP A 711      26.070  48.040  33.690  1.00  0.00           H
ATOM   1983  CG  ASP A 711      27.780  49.020  32.940  1.00  0.00           C
ATOM   1984  OD1 ASP A 711      28.950  49.250  33.380  1.00  0.00           O
ATOM   1985  OD2 ASP A 711      27.550  48.850  31.720  1.00  0.00           O
ATOM   1986  C   ASP A 711      27.540  50.360  35.900  1.00  0.00           C
ATOM   1987  O   ASP A 711      27.090  51.500  36.110  1.00  0.00           O
ATOM   1988  N   ALA A 712      28.850  50.070  36.120  1.00  0.00           N
ATOM   1989  HN  ALA A 712      29.080  49.110  36.080  1.00  0.00           H
ATOM   1990  CA  ALA A 712      29.830  50.970  36.690  1.00  0.00           C
ATOM   1991  HA  ALA A 712      29.450  51.940  36.390  1.00  0.00           H
ATOM   1992  CB  ALA A 712      29.900  50.720  38.190  1.00  0.00           C
ATOM   1993  HB1 ALA A 712      30.510  51.490  38.710  1.00  0.00           H
ATOM   1994  HB2 ALA A 712      30.360  49.730  38.420  1.00  0.00           H
ATOM   1995  HB3 ALA A 712      28.870  50.530  38.550  1.00  0.00           H
ATOM   1996  C   ALA A 712      31.210  50.860  35.970  1.00  0.00           C
ATOM   1997  O   ALA A 712      32.250  51.210  36.490  1.00  0.00           O
ATOM   1998  N   SER A 713      31.090  50.230  34.680  1.00  0.00           N
ATOM   1999  HN  SER A 713      30.180  49.960  34.370  1.00  0.00           H
ATOM   2000  CA  SER A 713      32.190  50.170  33.750  1.00  0.00           C
ATOM   2001  HA  SER A 713      32.960  49.710  34.350  1.00  0.00           H
ATOM   2002  CB  SER A 713      32.070  49.300  32.420  1.00  0.00           C
ATOM   2003  HB1 SER A 713      31.890  48.300  32.870  1.00  0.00           H
ATOM   2004  HB2 SER A 713      33.040  49.170  31.880  1.00  0.00           H
ATOM   2005  OG  SER A 713      30.890  49.690  31.650  1.00  0.00           O
ATOM   2006  HG1 SER A 713      30.150  49.380  32.180  1.00  0.00           H
ATOM   2007  C   SER A 713      32.720  51.600  33.390  1.00  0.00           C
ATOM   2008  O   SER A 713      33.920  51.790  33.380  1.00  0.00           O
ATOM   2009  N   SER A 714      31.850  52.640  33.130  1.00  0.00           N
ATOM   2010  HN  SER A 714      30.880  52.430  33.080  1.00  0.00           H
ATOM   2011  CA  SER A 714      32.150  54.020  32.900  1.00  0.00           C
ATOM   2012  HA  SER A 714      32.740  53.990  32.000  1.00  0.00           H
ATOM   2013  CB  SER A 714      30.860  54.900  32.640  1.00  0.00           C
ATOM   2014  HB1 SER A 714      30.510  54.480  31.680  1.00  0.00           H
ATOM   2015  HB2 SER A 714      31.100  55.990  32.640  1.00  0.00           H
ATOM   2016  OG  SER A 714      29.920  54.580  33.620  1.00  0.00           O
ATOM   2017  HG1 SER A 714      29.380  53.880  33.240  1.00  0.00           H
ATOM   2018  C   SER A 714      32.980  54.680  34.010  1.00  0.00           C
ATOM   2019  O   SER A 714      34.040  55.160  33.730  1.00  0.00           O
ATOM   2020  N   LEU A 715      32.560  54.610  35.300  1.00  0.00           N
ATOM   2021  HN  LEU A 715      31.680  54.240  35.540  1.00  0.00           H
ATOM   2022  CA  LEU A 715      33.330  55.160  36.410  1.00  0.00           C
ATOM   2023  HA  LEU A 715      33.430  56.220  36.220  1.00  0.00           H
ATOM   2024  CB  LEU A 715      32.580  54.860  37.720  1.00  0.00           C
ATOM   2025  HB1 LEU A 715      33.220  55.200  38.560  1.00  0.00           H
ATOM   2026  HB2 LEU A 715      32.490  53.770  37.900  1.00  0.00           H
ATOM   2027  CG  LEU A 715      31.200  55.430  37.840  1.00  0.00           C
ATOM   2028  HG  LEU A 715      30.710  55.610  36.860  1.00  0.00           H
ATOM   2029  CD1 LEU A 715      30.370  54.580  38.700  1.00  0.00           C
ATOM   2030 HD11 LEU A 715      30.000  53.780  38.030  1.00  0.00           H
ATOM   2031 HD12 LEU A 715      29.500  55.040  39.210  1.00  0.00           H
ATOM   2032 HD13 LEU A 715      30.960  54.080  39.500  1.00  0.00           H
ATOM   2033  CD2 LEU A 715      31.300  56.800  38.490  1.00  0.00           C
ATOM   2034 HD21 LEU A 715      32.220  57.320  38.150  1.00  0.00           H
ATOM   2035 HD22 LEU A 715      31.500  56.670  39.570  1.00  0.00           H
ATOM   2036 HD23 LEU A 715      30.350  57.370  38.360  1.00  0.00           H
ATOM   2037  C   LEU A 715      34.710  54.670  36.480  1.00  0.00           C
ATOM   2038  O   LEU A 715      35.570  55.410  37.010  1.00  0.00           O
ATOM   2039  N   VAL A 716      34.920  53.440  36.080  1.00  0.00           N
ATOM   2040  HN  VAL A 716      34.160  52.850  35.820  1.00  0.00           H
ATOM   2041  CA  VAL A 716      36.220  52.810  36.140  1.00  0.00           C
ATOM   2042  HA  VAL A 716      36.820  53.310  36.890  1.00  0.00           H
ATOM   2043  CB  VAL A 716      36.220  51.300  36.560  1.00  0.00           C
ATOM   2044  HB  VAL A 716      35.550  51.240  37.440  1.00  0.00           H
ATOM   2045  CG1 VAL A 716      35.590  50.370  35.530  1.00  0.00           C
ATOM   2046 HG11 VAL A 716      35.700  49.330  35.870  1.00  0.00           H
ATOM   2047 HG12 VAL A 716      36.070  50.420  34.530  1.00  0.00           H
ATOM   2048 HG13 VAL A 716      34.540  50.670  35.330  1.00  0.00           H
ATOM   2049  CG2 VAL A 716      37.620  50.690  36.950  1.00  0.00           C
ATOM   2050 HG21 VAL A 716      38.240  51.390  37.530  1.00  0.00           H
ATOM   2051 HG22 VAL A 716      38.080  50.400  35.980  1.00  0.00           H
ATOM   2052 HG23 VAL A 716      37.470  49.820  37.620  1.00  0.00           H
ATOM   2053  C   VAL A 716      37.010  53.010  34.830  1.00  0.00           C
ATOM   2054  O   VAL A 716      38.250  53.120  34.900  1.00  0.00           O
ATOM   2055  N   CYS A 717      36.400  53.130  33.660  1.00  0.00           N
ATOM   2056  HN  CYS A 717      35.420  52.960  33.640  1.00  0.00           H
ATOM   2057  CA  CYS A 717      37.230  53.250  32.490  1.00  0.00           C
ATOM   2058  HA  CYS A 717      38.210  52.870  32.670  1.00  0.00           H
ATOM   2059  CB  CYS A 717      36.550  52.350  31.410  1.00  0.00           C
ATOM   2060  HB1 CYS A 717      37.130  52.480  30.480  1.00  0.00           H
ATOM   2061  HB2 CYS A 717      35.480  52.630  31.380  1.00  0.00           H
ATOM   2062  SG  CYS A 717      36.750  50.540  31.860  1.00  0.00           S
ATOM   2063  HG1 CYS A 717      35.760  50.350  32.720  1.00  0.00           H
ATOM   2064  C   CYS A 717      37.400  54.720  32.000  1.00  0.00           C
ATOM   2065  O   CYS A 717      38.190  55.010  31.080  1.00  0.00           O
ATOM   2066  N   TYR A 718      36.720  55.710  32.640  1.00  0.00           N
ATOM   2067  HN  TYR A 718      35.980  55.500  33.290  1.00  0.00           H
ATOM   2068  CA  TYR A 718      36.830  57.130  32.370  1.00  0.00           C
ATOM   2069  HA  TYR A 718      37.410  57.170  31.460  1.00  0.00           H
ATOM   2070  CB  TYR A 718      35.390  57.700  32.050  1.00  0.00           C
ATOM   2071  HB1 TYR A 718      35.420  58.770  31.780  1.00  0.00           H
ATOM   2072  HB2 TYR A 718      34.800  57.630  33.000  1.00  0.00           H
ATOM   2073  CG  TYR A 718      34.610  56.940  31.050  1.00  0.00           C
ATOM   2074  CD1 TYR A 718      33.210  57.050  31.080  1.00  0.00           C
ATOM   2075  HD1 TYR A 718      32.800  57.550  31.950  1.00  0.00           H
ATOM   2076  CE1 TYR A 718      32.370  56.420  30.130  1.00  0.00           C
ATOM   2077  HE1 TYR A 718      31.300  56.450  30.260  1.00  0.00           H
ATOM   2078  CZ  TYR A 718      32.950  55.800  29.000  1.00  0.00           C
ATOM   2079  OH  TYR A 718      32.090  55.420  27.930  1.00  0.00           O
ATOM   2080  HH  TYR A 718      32.720  55.380  27.210  1.00  0.00           H
ATOM   2081  CD2 TYR A 718      35.160  56.340  29.950  1.00  0.00           C
ATOM   2082  HD2 TYR A 718      36.230  56.250  29.780  1.00  0.00           H
ATOM   2083  CE2 TYR A 718      34.380  55.850  28.940  1.00  0.00           C
ATOM   2084  HE2 TYR A 718      34.850  55.520  28.040  1.00  0.00           H
ATOM   2085  C   TYR A 718      37.570  57.880  33.430  1.00  0.00           C
ATOM   2086  O   TYR A 718      37.360  59.060  33.630  1.00  0.00           O
ATOM   2087  N   ILE A 719      38.390  57.170  34.240  1.00  0.00           N
ATOM   2088  HN  ILE A 719      38.270  56.190  34.180  1.00  0.00           H
ATOM   2089  CA  ILE A 719      39.160  57.680  35.360  1.00  0.00           C
ATOM   2090  HA  ILE A 719      38.540  58.240  36.050  1.00  0.00           H
ATOM   2091  CB  ILE A 719      39.660  56.530  36.270  1.00  0.00           C
ATOM   2092  HB  ILE A 719      38.840  55.810  36.510  1.00  0.00           H
ATOM   2093  CG2 ILE A 719      40.590  55.690  35.430  1.00  0.00           C
ATOM   2094 HG21 ILE A 719      41.000  54.840  36.030  1.00  0.00           H
ATOM   2095 HG22 ILE A 719      41.430  56.250  34.950  1.00  0.00           H
ATOM   2096 HG23 ILE A 719      40.090  55.240  34.550  1.00  0.00           H
ATOM   2097  CG1 ILE A 719      40.360  56.980  37.580  1.00  0.00           C
ATOM   2098 HG11 ILE A 719      41.310  57.460  37.270  1.00  0.00           H
ATOM   2099 HG12 ILE A 719      40.640  56.020  38.080  1.00  0.00           H
ATOM   2100  CD  ILE A 719      39.520  57.710  38.630  1.00  0.00           C
ATOM   2101  HD1 ILE A 719      38.510  57.260  38.690  1.00  0.00           H
ATOM   2102  HD2 ILE A 719      39.210  58.730  38.310  1.00  0.00           H
ATOM   2103  HD3 ILE A 719      40.120  57.840  39.570  1.00  0.00           H
ATOM   2104  C   ILE A 719      40.250  58.750  35.030  1.00  0.00           C
ATOM   2105  O   ILE A 719      40.730  59.580  35.800  1.00  0.00           O
ATOM   2106  N   THR A 720      40.860  58.630  33.820  1.00  0.00           N
ATOM   2107  HN  THR A 720      40.410  58.000  33.200  1.00  0.00           H
ATOM   2108  CA  THR A 720      41.940  59.400  33.270  1.00  0.00           C
ATOM   2109  HA  THR A 720      41.880  58.980  32.270  1.00  0.00           H
ATOM   2110  CB  THR A 720      41.840  60.820  33.140  1.00  0.00           C
ATOM   2111  HB  THR A 720      42.640  61.160  32.460  1.00  0.00           H
ATOM   2112  OG1 THR A 720      41.850  61.510  34.360  1.00  0.00           O
ATOM   2113  HG1 THR A 720      41.300  60.970  34.920  1.00  0.00           H
ATOM   2114  CG2 THR A 720      40.390  61.060  32.500  1.00  0.00           C
ATOM   2115 HG21 THR A 720      39.630  60.560  33.130  1.00  0.00           H
ATOM   2116 HG22 THR A 720      40.460  60.700  31.460  1.00  0.00           H
ATOM   2117 HG23 THR A 720      40.170  62.140  32.350  1.00  0.00           H
ATOM   2118  C   THR A 720      43.400  59.030  33.740  1.00  0.00           C
ATOM   2119  O   THR A 720      43.680  58.480  34.820  1.00  0.00           O
ATOM   2120  N   ARG A 721      44.320  59.250  32.800  1.00  0.00           N
ATOM   2121  HN  ARG A 721      44.120  59.580  31.880  1.00  0.00           H
ATOM   2122  CA  ARG A 721      45.800  58.990  33.040  1.00  0.00           C
ATOM   2123  HA  ARG A 721      45.910  57.950  33.290  1.00  0.00           H
ATOM   2124  CB  ARG A 721      46.670  59.190  31.760  1.00  0.00           C
ATOM   2125  HB1 ARG A 721      47.720  58.920  31.990  1.00  0.00           H
ATOM   2126  HB2 ARG A 721      46.700  60.270  31.490  1.00  0.00           H
ATOM   2127  CG  ARG A 721      46.210  58.470  30.510  1.00  0.00           C
ATOM   2128  HG1 ARG A 721      46.970  58.770  29.740  1.00  0.00           H
ATOM   2129  HG2 ARG A 721      45.180  58.690  30.160  1.00  0.00           H
ATOM   2130  CD  ARG A 721      46.140  56.860  30.560  1.00  0.00           C
ATOM   2131  HD1 ARG A 721      47.080  56.440  30.990  1.00  0.00           H
ATOM   2132  HD2 ARG A 721      46.150  56.410  29.540  1.00  0.00           H
ATOM   2133  NE  ARG A 721      44.990  56.270  31.340  1.00  0.00           N
ATOM   2134  HE  ARG A 721      45.190  56.060  32.290  1.00  0.00           H
ATOM   2135  CZ  ARG A 721      43.730  56.300  30.940  1.00  0.00           C
ATOM   2136  NH1 ARG A 721      43.360  56.850  29.810  1.00  0.00           N
ATOM   2137 HH11 ARG A 721      42.410  56.830  29.490  1.00  0.00           H
ATOM   2138 HH12 ARG A 721      44.050  57.220  29.200  1.00  0.00           H
ATOM   2139  NH2 ARG A 721      42.870  55.880  31.810  1.00  0.00           N
ATOM   2140 HH21 ARG A 721      43.220  55.390  32.610  1.00  0.00           H
ATOM   2141 HH22 ARG A 721      41.910  56.130  31.730  1.00  0.00           H
ATOM   2142  C   ARG A 721      46.390  59.710  34.230  1.00  0.00           C
ATOM   2143  O   ARG A 721      47.180  59.140  34.950  1.00  0.00           O
ATOM   2144  N   PHE A 722      45.980  60.980  34.400  1.00  0.00           N
ATOM   2145  HN  PHE A 722      45.360  61.420  33.760  1.00  0.00           H
ATOM   2146  CA  PHE A 722      46.500  61.840  35.400  1.00  0.00           C
ATOM   2147  HA  PHE A 722      47.510  62.100  35.130  1.00  0.00           H
ATOM   2148  CB  PHE A 722      45.570  63.210  35.230  1.00  0.00           C
ATOM   2149  HB1 PHE A 722      44.520  62.830  35.320  1.00  0.00           H
ATOM   2150  HB2 PHE A 722      45.720  63.620  34.220  1.00  0.00           H
ATOM   2151  CG  PHE A 722      45.980  64.440  36.110  1.00  0.00           C
ATOM   2152  CD1 PHE A 722      46.810  65.470  35.630  1.00  0.00           C
ATOM   2153  HD1 PHE A 722      47.410  65.330  34.740  1.00  0.00           H
ATOM   2154  CE1 PHE A 722      47.020  66.660  36.410  1.00  0.00           C
ATOM   2155  HE1 PHE A 722      47.730  67.390  36.060  1.00  0.00           H
ATOM   2156  CZ  PHE A 722      46.530  66.710  37.690  1.00  0.00           C
ATOM   2157  HZ  PHE A 722      46.670  67.590  38.290  1.00  0.00           H
ATOM   2158  CD2 PHE A 722      45.400  64.620  37.380  1.00  0.00           C
ATOM   2159  HD2 PHE A 722      44.740  63.880  37.800  1.00  0.00           H
ATOM   2160  CE2 PHE A 722      45.650  65.800  38.180  1.00  0.00           C
ATOM   2161  HE2 PHE A 722      45.110  65.790  39.120  1.00  0.00           H
ATOM   2162  C   PHE A 722      46.390  61.350  36.880  1.00  0.00           C
ATOM   2163  O   PHE A 722      47.400  61.290  37.540  1.00  0.00           O
ATOM   2164  N   THR A 723      45.210  60.780  37.150  1.00  0.00           N
ATOM   2165  HN  THR A 723      44.620  60.740  36.340  1.00  0.00           H
ATOM   2166  CA  THR A 723      44.670  60.120  38.310  1.00  0.00           C
ATOM   2167  HA  THR A 723      44.680  60.670  39.240  1.00  0.00           H
ATOM   2168  CB  THR A 723      43.250  59.740  38.060  1.00  0.00           C
ATOM   2169  HB  THR A 723      43.160  58.920  37.300  1.00  0.00           H
ATOM   2170  OG1 THR A 723      42.510  60.840  37.680  1.00  0.00           O
ATOM   2171  HG1 THR A 723      41.740  60.480  37.240  1.00  0.00           H
ATOM   2172  CG2 THR A 723      42.690  59.250  39.410  1.00  0.00           C
ATOM   2173 HG21 THR A 723      43.090  59.870  40.250  1.00  0.00           H
ATOM   2174 HG22 THR A 723      42.970  58.180  39.420  1.00  0.00           H
ATOM   2175 HG23 THR A 723      41.580  59.310  39.390  1.00  0.00           H
ATOM   2176  C   THR A 723      45.430  58.830  38.570  1.00  0.00           C
ATOM   2177  O   THR A 723      45.870  58.550  39.690  1.00  0.00           O
ATOM   2178  N   GLU A 724      45.630  57.930  37.510  1.00  0.00           N
ATOM   2179  HN  GLU A 724      45.190  58.170  36.650  1.00  0.00           H
ATOM   2180  CA  GLU A 724      46.440  56.730  37.520  1.00  0.00           C
ATOM   2181  HA  GLU A 724      46.070  56.030  38.240  1.00  0.00           H
ATOM   2182  CB  GLU A 724      46.490  56.070  36.150  1.00  0.00           C
ATOM   2183  HB1 GLU A 724      47.260  55.290  36.120  1.00  0.00           H
ATOM   2184  HB2 GLU A 724      46.790  56.720  35.300  1.00  0.00           H
ATOM   2185  CG  GLU A 724      45.090  55.420  35.780  1.00  0.00           C
ATOM   2186  HG1 GLU A 724      44.260  56.150  35.860  1.00  0.00           H
ATOM   2187  HG2 GLU A 724      44.930  54.520  36.390  1.00  0.00           H
ATOM   2188  CD  GLU A 724      45.100  55.110  34.300  1.00  0.00           C
ATOM   2189  OE1 GLU A 724      46.110  55.260  33.550  1.00  0.00           O
ATOM   2190  OE2 GLU A 724      44.030  54.570  33.900  1.00  0.00           O
ATOM   2191  C   GLU A 724      47.920  56.990  37.880  1.00  0.00           C
ATOM   2192  O   GLU A 724      48.500  56.290  38.730  1.00  0.00           O
ATOM   2193  N   GLU A 725      48.530  58.050  37.310  1.00  0.00           N
ATOM   2194  HN  GLU A 725      47.970  58.480  36.600  1.00  0.00           H
ATOM   2195  CA  GLU A 725      49.910  58.370  37.610  1.00  0.00           C
ATOM   2196  HA  GLU A 725      50.550  57.500  37.520  1.00  0.00           H
ATOM   2197  CB  GLU A 725      50.550  59.400  36.700  1.00  0.00           C
ATOM   2198  HB1 GLU A 725      51.440  59.940  37.130  1.00  0.00           H
ATOM   2199  HB2 GLU A 725      49.740  60.140  36.530  1.00  0.00           H
ATOM   2200  CG  GLU A 725      50.960  58.940  35.330  1.00  0.00           C
ATOM   2201  HG1 GLU A 725      50.070  58.830  34.660  1.00  0.00           H
ATOM   2202  HG2 GLU A 725      51.400  57.930  35.420  1.00  0.00           H
ATOM   2203  CD  GLU A 725      51.810  59.900  34.470  1.00  0.00           C
ATOM   2204  OE1 GLU A 725      51.250  60.980  34.130  1.00  0.00           O
ATOM   2205  OE2 GLU A 725      52.970  59.550  34.040  1.00  0.00           O
ATOM   2206  C   GLU A 725      50.100  58.860  39.040  1.00  0.00           C
ATOM   2207  O   GLU A 725      50.970  58.480  39.820  1.00  0.00           O
ATOM   2208  N   ALA A 726      49.250  59.840  39.480  1.00  0.00           N
ATOM   2209  HN  ALA A 726      48.670  60.160  38.740  1.00  0.00           H
ATOM   2210  CA  ALA A 726      49.160  60.380  40.820  1.00  0.00           C
ATOM   2211  HA  ALA A 726      50.100  60.880  40.990  1.00  0.00           H
ATOM   2212  CB  ALA A 726      47.960  61.360  40.830  1.00  0.00           C
ATOM   2213  HB1 ALA A 726      47.050  60.820  40.500  1.00  0.00           H
ATOM   2214  HB2 ALA A 726      48.060  62.130  40.040  1.00  0.00           H
ATOM   2215  HB3 ALA A 726      47.760  61.740  41.850  1.00  0.00           H
ATOM   2216  C   ALA A 726      49.060  59.370  41.940  1.00  0.00           C
ATOM   2217  O   ALA A 726      49.840  59.370  42.780  1.00  0.00           O
ATOM   2218  N   PHE A 727      48.040  58.470  41.800  1.00  0.00           N
ATOM   2219  HN  PHE A 727      47.440  58.530  41.010  1.00  0.00           H
ATOM   2220  CA  PHE A 727      47.710  57.480  42.840  1.00  0.00           C
ATOM   2221  HA  PHE A 727      47.580  58.000  43.770  1.00  0.00           H
ATOM   2222  CB  PHE A 727      46.330  56.950  42.310  1.00  0.00           C
ATOM   2223  HB1 PHE A 727      46.400  56.460  41.310  1.00  0.00           H
ATOM   2224  HB2 PHE A 727      45.640  57.810  42.240  1.00  0.00           H
ATOM   2225  CG  PHE A 727      45.690  55.940  43.260  1.00  0.00           C
ATOM   2226  CD1 PHE A 727      45.240  56.260  44.540  1.00  0.00           C
ATOM   2227  HD1 PHE A 727      45.290  57.320  44.740  1.00  0.00           H
ATOM   2228  CE1 PHE A 727      44.660  55.260  45.350  1.00  0.00           C
ATOM   2229  HE1 PHE A 727      44.330  55.560  46.330  1.00  0.00           H
ATOM   2230  CZ  PHE A 727      44.430  53.950  44.870  1.00  0.00           C
ATOM   2231  HZ  PHE A 727      44.040  53.240  45.590  1.00  0.00           H
ATOM   2232  CD2 PHE A 727      45.600  54.610  42.860  1.00  0.00           C
ATOM   2233  HD2 PHE A 727      45.920  54.450  41.840  1.00  0.00           H
ATOM   2234  CE2 PHE A 727      44.900  53.590  43.580  1.00  0.00           C
ATOM   2235  HE2 PHE A 727      44.800  52.580  43.220  1.00  0.00           H
ATOM   2236  C   PHE A 727      48.810  56.400  43.010  1.00  0.00           C
ATOM   2237  O   PHE A 727      49.370  56.140  44.140  1.00  0.00           O
ATOM   2238  N   ALA A 728      49.310  55.800  41.840  1.00  0.00           N
ATOM   2239  HN  ALA A 728      48.860  56.000  40.970  1.00  0.00           H
ATOM   2240  CA  ALA A 728      50.390  54.920  41.760  1.00  0.00           C
ATOM   2241  HA  ALA A 728      50.170  54.100  42.420  1.00  0.00           H
ATOM   2242  CB  ALA A 728      50.680  54.410  40.370  1.00  0.00           C
ATOM   2243  HB1 ALA A 728      51.410  53.570  40.390  1.00  0.00           H
ATOM   2244  HB2 ALA A 728      51.170  55.220  39.790  1.00  0.00           H
ATOM   2245  HB3 ALA A 728      49.720  54.020  39.930  1.00  0.00           H
ATOM   2246  C   ALA A 728      51.840  55.480  42.290  1.00  0.00           C
ATOM   2247  O   ALA A 728      52.700  54.890  42.890  1.00  0.00           O
ATOM   2248  N   ALA A 729      52.080  56.770  42.050  1.00  0.00           N
ATOM   2249  HN  ALA A 729      51.420  57.280  41.500  1.00  0.00           H
ATOM   2250  CA  ALA A 729      53.310  57.460  42.550  1.00  0.00           C
ATOM   2251  HA  ALA A 729      54.200  56.860  42.380  1.00  0.00           H
ATOM   2252  CB  ALA A 729      53.500  58.750  41.700  1.00  0.00           C
ATOM   2253  HB1 ALA A 729      53.610  58.460  40.630  1.00  0.00           H
ATOM   2254  HB2 ALA A 729      54.400  59.360  41.870  1.00  0.00           H
ATOM   2255  HB3 ALA A 729      52.620  59.420  41.830  1.00  0.00           H
ATOM   2256  C   ALA A 729      53.220  57.880  43.980  1.00  0.00           C
ATOM   2257  O   ALA A 729      54.150  57.620  44.760  1.00  0.00           O
ATOM   2258  N   LEU A 730      52.130  58.470  44.470  1.00  0.00           N
ATOM   2259  HN  LEU A 730      51.340  58.590  43.880  1.00  0.00           H
ATOM   2260  CA  LEU A 730      51.990  58.690  45.840  1.00  0.00           C
ATOM   2261  HA  LEU A 730      52.760  59.390  46.140  1.00  0.00           H
ATOM   2262  CB  LEU A 730      50.820  59.570  46.080  1.00  0.00           C
ATOM   2263  HB1 LEU A 730      50.540  59.600  47.150  1.00  0.00           H
ATOM   2264  HB2 LEU A 730      50.010  59.270  45.380  1.00  0.00           H
ATOM   2265  CG  LEU A 730      51.050  61.050  45.700  1.00  0.00           C
ATOM   2266  HG  LEU A 730      51.660  61.170  44.770  1.00  0.00           H
ATOM   2267  CD1 LEU A 730      49.690  61.710  45.420  1.00  0.00           C
ATOM   2268 HD11 LEU A 730      48.990  61.530  46.260  1.00  0.00           H
ATOM   2269 HD12 LEU A 730      49.280  61.220  44.510  1.00  0.00           H
ATOM   2270 HD13 LEU A 730      49.700  62.780  45.150  1.00  0.00           H
ATOM   2271  CD2 LEU A 730      51.940  61.720  46.820  1.00  0.00           C
ATOM   2272 HD21 LEU A 730      52.980  61.400  46.980  1.00  0.00           H
ATOM   2273 HD22 LEU A 730      51.430  61.830  47.810  1.00  0.00           H
ATOM   2274 HD23 LEU A 730      52.040  62.790  46.540  1.00  0.00           H
ATOM   2275  C   LEU A 730      51.880  57.490  46.770  1.00  0.00           C
ATOM   2276  O   LEU A 730      52.480  57.440  47.850  1.00  0.00           O
ATOM   2277  N   ILE A 731      51.030  56.410  46.410  1.00  0.00           N
ATOM   2278  HN  ILE A 731      50.530  56.440  45.540  1.00  0.00           H
ATOM   2279  CA  ILE A 731      50.770  55.240  47.270  1.00  0.00           C
ATOM   2280  HA  ILE A 731      50.540  55.680  48.240  1.00  0.00           H
ATOM   2281  CB  ILE A 731      49.490  54.450  46.930  1.00  0.00           C
ATOM   2282  HB  ILE A 731      48.700  55.070  46.470  1.00  0.00           H
ATOM   2283  CG2 ILE A 731      49.770  53.400  45.790  1.00  0.00           C
ATOM   2284 HG21 ILE A 731      50.460  52.610  46.140  1.00  0.00           H
ATOM   2285 HG22 ILE A 731      50.270  53.920  44.940  1.00  0.00           H
ATOM   2286 HG23 ILE A 731      48.850  52.990  45.300  1.00  0.00           H
ATOM   2287  CG1 ILE A 731      48.850  53.790  48.210  1.00  0.00           C
ATOM   2288 HG11 ILE A 731      49.580  53.080  48.630  1.00  0.00           H
ATOM   2289 HG12 ILE A 731      47.990  53.220  47.780  1.00  0.00           H
ATOM   2290  CD  ILE A 731      48.410  54.910  49.180  1.00  0.00           C
ATOM   2291  HD1 ILE A 731      47.640  54.590  49.910  1.00  0.00           H
ATOM   2292  HD2 ILE A 731      47.790  55.660  48.630  1.00  0.00           H
ATOM   2293  HD3 ILE A 731      49.330  55.380  49.600  1.00  0.00           H
ATOM   2294  C   ILE A 731      52.020  54.560  47.750  1.00  0.00           C
ATOM   2295  O   ILE A 731      52.190  54.270  48.910  1.00  0.00           O
ATOM   2296  N   CYS A 732      52.990  54.370  46.780  1.00  0.00           N
ATOM   2297  HN  CYS A 732      52.880  54.760  45.860  1.00  0.00           H
ATOM   2298  CA  CYS A 732      54.260  53.840  47.170  1.00  0.00           C
ATOM   2299  HA  CYS A 732      54.060  52.870  47.590  1.00  0.00           H
ATOM   2300  CB  CYS A 732      55.160  53.430  46.100  1.00  0.00           C
ATOM   2301  HB1 CYS A 732      56.020  52.910  46.570  1.00  0.00           H
ATOM   2302  HB2 CYS A 732      55.630  54.320  45.610  1.00  0.00           H
ATOM   2303  SG  CYS A 732      54.400  52.180  44.990  1.00  0.00           S
ATOM   2304  HG1 CYS A 732      53.340  52.940  44.800  1.00  0.00           H
ATOM   2305  C   CYS A 732      55.080  54.600  48.170  1.00  0.00           C
ATOM   2306  O   CYS A 732      55.620  54.010  49.110  1.00  0.00           O
ATOM   2307  N   ILE A 733      55.090  55.920  48.100  1.00  0.00           N
ATOM   2308  HN  ILE A 733      54.490  56.380  47.450  1.00  0.00           H
ATOM   2309  CA  ILE A 733      55.840  56.770  49.020  1.00  0.00           C
ATOM   2310  HA  ILE A 733      56.730  56.200  49.230  1.00  0.00           H
ATOM   2311  CB  ILE A 733      56.310  58.040  48.250  1.00  0.00           C
ATOM   2312  HB  ILE A 733      56.790  57.800  47.270  1.00  0.00           H
ATOM   2313  CG2 ILE A 733      55.200  59.110  48.020  1.00  0.00           C
ATOM   2314 HG21 ILE A 733      54.500  58.680  47.270  1.00  0.00           H
ATOM   2315 HG22 ILE A 733      55.620  60.050  47.620  1.00  0.00           H
ATOM   2316 HG23 ILE A 733      54.600  59.350  48.920  1.00  0.00           H
ATOM   2317  CG1 ILE A 733      57.390  58.810  49.070  1.00  0.00           C
ATOM   2318 HG11 ILE A 733      57.670  58.200  49.950  1.00  0.00           H
ATOM   2319 HG12 ILE A 733      56.950  59.740  49.500  1.00  0.00           H
ATOM   2320  CD  ILE A 733      58.650  58.920  48.230  1.00  0.00           C
ATOM   2321  HD1 ILE A 733      59.040  57.930  47.910  1.00  0.00           H
ATOM   2322  HD2 ILE A 733      59.490  59.370  48.800  1.00  0.00           H
ATOM   2323  HD3 ILE A 733      58.520  59.580  47.350  1.00  0.00           H
ATOM   2324  C   ILE A 733      55.150  57.010  50.350  1.00  0.00           C
ATOM   2325  O   ILE A 733      55.820  56.940  51.390  1.00  0.00           O
ATOM   2326  N   ILE A 734      53.780  57.000  50.350  1.00  0.00           N
ATOM   2327  HN  ILE A 734      53.320  57.050  49.470  1.00  0.00           H
ATOM   2328  CA  ILE A 734      52.950  56.810  51.500  1.00  0.00           C
ATOM   2329  HA  ILE A 734      53.260  57.620  52.150  1.00  0.00           H
ATOM   2330  CB  ILE A 734      51.460  57.030  51.180  1.00  0.00           C
ATOM   2331  HB  ILE A 734      51.360  56.430  50.260  1.00  0.00           H
ATOM   2332  CG2 ILE A 734      50.450  56.390  52.200  1.00  0.00           C
ATOM   2333 HG21 ILE A 734      50.510  56.940  53.160  1.00  0.00           H
ATOM   2334 HG22 ILE A 734      50.630  55.300  52.320  1.00  0.00           H
ATOM   2335 HG23 ILE A 734      49.360  56.340  51.990  1.00  0.00           H
ATOM   2336  CG1 ILE A 734      51.110  58.490  50.800  1.00  0.00           C
ATOM   2337 HG11 ILE A 734      52.000  58.970  50.350  1.00  0.00           H
ATOM   2338 HG12 ILE A 734      51.030  59.160  51.670  1.00  0.00           H
ATOM   2339  CD  ILE A 734      49.930  58.770  49.850  1.00  0.00           C
ATOM   2340  HD1 ILE A 734      50.160  58.490  48.810  1.00  0.00           H
ATOM   2341  HD2 ILE A 734      49.690  59.850  49.840  1.00  0.00           H
ATOM   2342  HD3 ILE A 734      49.020  58.250  50.240  1.00  0.00           H
ATOM   2343  C   ILE A 734      53.260  55.490  52.210  1.00  0.00           C
ATOM   2344  O   ILE A 734      53.560  55.540  53.380  1.00  0.00           O
ATOM   2345  N   PHE A 735      53.340  54.350  51.450  1.00  0.00           N
ATOM   2346  HN  PHE A 735      53.010  54.310  50.510  1.00  0.00           H
ATOM   2347  CA  PHE A 735      53.650  53.020  51.920  1.00  0.00           C
ATOM   2348  HA  PHE A 735      52.990  52.860  52.760  1.00  0.00           H
ATOM   2349  CB  PHE A 735      53.360  52.060  50.710  1.00  0.00           C
ATOM   2350  HB1 PHE A 735      54.020  51.950  49.830  1.00  0.00           H
ATOM   2351  HB2 PHE A 735      52.320  52.370  50.450  1.00  0.00           H
ATOM   2352  CG  PHE A 735      53.300  50.600  51.090  1.00  0.00           C
ATOM   2353  CD1 PHE A 735      52.100  49.980  51.520  1.00  0.00           C
ATOM   2354  HD1 PHE A 735      51.190  50.560  51.470  1.00  0.00           H
ATOM   2355  CE1 PHE A 735      52.060  48.670  51.970  1.00  0.00           C
ATOM   2356  HE1 PHE A 735      51.110  48.290  52.350  1.00  0.00           H
ATOM   2357  CZ  PHE A 735      53.260  47.920  52.010  1.00  0.00           C
ATOM   2358  HZ  PHE A 735      53.290  46.990  52.580  1.00  0.00           H
ATOM   2359  CD2 PHE A 735      54.430  49.830  51.090  1.00  0.00           C
ATOM   2360  HD2 PHE A 735      55.340  50.240  50.680  1.00  0.00           H
ATOM   2361  CE2 PHE A 735      54.410  48.460  51.500  1.00  0.00           C
ATOM   2362  HE2 PHE A 735      55.350  47.940  51.590  1.00  0.00           H
ATOM   2363  C   PHE A 735      55.050  52.820  52.360  1.00  0.00           C
ATOM   2364  O   PHE A 735      55.230  52.100  53.340  1.00  0.00           O
ATOM   2365  N   ILE A 736      56.050  53.510  51.880  1.00  0.00           N
ATOM   2366  HN  ILE A 736      55.930  54.020  51.030  1.00  0.00           H
ATOM   2367  CA  ILE A 736      57.440  53.640  52.370  1.00  0.00           C
ATOM   2368  HA  ILE A 736      57.860  52.640  52.500  1.00  0.00           H
ATOM   2369  CB  ILE A 736      58.290  54.310  51.310  1.00  0.00           C
ATOM   2370  HB  ILE A 736      57.680  55.050  50.750  1.00  0.00           H
ATOM   2371  CG2 ILE A 736      59.480  55.170  51.840  1.00  0.00           C
ATOM   2372 HG21 ILE A 736      59.990  55.500  50.910  1.00  0.00           H
ATOM   2373 HG22 ILE A 736      60.100  54.510  52.480  1.00  0.00           H
ATOM   2374 HG23 ILE A 736      59.110  56.080  52.370  1.00  0.00           H
ATOM   2375  CG1 ILE A 736      58.700  53.310  50.180  1.00  0.00           C
ATOM   2376 HG11 ILE A 736      57.730  52.840  49.880  1.00  0.00           H
ATOM   2377 HG12 ILE A 736      59.310  52.520  50.660  1.00  0.00           H
ATOM   2378  CD  ILE A 736      59.350  54.110  49.060  1.00  0.00           C
ATOM   2379  HD1 ILE A 736      58.960  55.130  48.920  1.00  0.00           H
ATOM   2380  HD2 ILE A 736      59.220  53.590  48.080  1.00  0.00           H
ATOM   2381  HD3 ILE A 736      60.450  54.200  49.160  1.00  0.00           H
ATOM   2382  C   ILE A 736      57.430  54.360  53.640  1.00  0.00           C
ATOM   2383  O   ILE A 736      58.150  54.030  54.580  1.00  0.00           O
ATOM   2384  N   TYR A 737      56.560  55.430  53.810  1.00  0.00           N
ATOM   2385  HN  TYR A 737      55.900  55.670  53.080  1.00  0.00           H
ATOM   2386  CA  TYR A 737      56.460  56.280  54.990  1.00  0.00           C
ATOM   2387  HA  TYR A 737      57.460  56.600  55.240  1.00  0.00           H
ATOM   2388  CB  TYR A 737      55.710  57.560  54.690  1.00  0.00           C
ATOM   2389  HB1 TYR A 737      54.640  57.430  54.440  1.00  0.00           H
ATOM   2390  HB2 TYR A 737      56.180  58.080  53.820  1.00  0.00           H
ATOM   2391  CG  TYR A 737      55.690  58.520  55.870  1.00  0.00           C
ATOM   2392  CD1 TYR A 737      54.530  59.300  56.160  1.00  0.00           C
ATOM   2393  HD1 TYR A 737      53.700  59.340  55.480  1.00  0.00           H
ATOM   2394  CE1 TYR A 737      54.520  60.230  57.240  1.00  0.00           C
ATOM   2395  HE1 TYR A 737      53.660  60.790  57.560  1.00  0.00           H
ATOM   2396  CZ  TYR A 737      55.680  60.300  58.060  1.00  0.00           C
ATOM   2397  OH  TYR A 737      55.590  60.970  59.280  1.00  0.00           O
ATOM   2398  HH  TYR A 737      56.440  60.970  59.730  1.00  0.00           H
ATOM   2399  CD2 TYR A 737      56.770  58.670  56.740  1.00  0.00           C
ATOM   2400  HD2 TYR A 737      57.660  58.080  56.620  1.00  0.00           H
ATOM   2401  CE2 TYR A 737      56.770  59.590  57.790  1.00  0.00           C
ATOM   2402  HE2 TYR A 737      57.480  59.490  58.610  1.00  0.00           H
ATOM   2403  C   TYR A 737      55.800  55.580  56.110  1.00  0.00           C
ATOM   2404  O   TYR A 737      56.220  55.660  57.330  1.00  0.00           O
ATOM   2405  N   GLU A 738      54.880  54.600  55.780  1.00  0.00           N
ATOM   2406  HN  GLU A 738      54.430  54.490  54.900  1.00  0.00           H
ATOM   2407  CA  GLU A 738      54.340  53.750  56.840  1.00  0.00           C
ATOM   2408  HA  GLU A 738      54.120  54.420  57.660  1.00  0.00           H
ATOM   2409  CB  GLU A 738      53.060  53.030  56.410  1.00  0.00           C
ATOM   2410  HB1 GLU A 738      53.280  52.470  55.470  1.00  0.00           H
ATOM   2411  HB2 GLU A 738      52.330  53.850  56.260  1.00  0.00           H
ATOM   2412  CG  GLU A 738      52.450  52.100  57.520  1.00  0.00           C
ATOM   2413  HG1 GLU A 738      52.340  52.670  58.450  1.00  0.00           H
ATOM   2414  HG2 GLU A 738      53.050  51.200  57.750  1.00  0.00           H
ATOM   2415  CD  GLU A 738      51.030  51.700  57.180  1.00  0.00           C
ATOM   2416  OE1 GLU A 738      50.300  51.010  57.980  1.00  0.00           O
ATOM   2417  OE2 GLU A 738      50.470  52.080  56.110  1.00  0.00           O
ATOM   2418  C   GLU A 738      55.410  52.760  57.340  1.00  0.00           C
ATOM   2419  O   GLU A 738      55.430  52.500  58.520  1.00  0.00           O
ATOM   2420  N   ALA A 739      56.320  52.160  56.490  1.00  0.00           N
ATOM   2421  HN  ALA A 739      56.240  52.250  55.500  1.00  0.00           H
ATOM   2422  CA  ALA A 739      57.380  51.260  56.980  1.00  0.00           C
ATOM   2423  HA  ALA A 739      56.950  50.450  57.540  1.00  0.00           H
ATOM   2424  CB  ALA A 739      58.160  50.730  55.810  1.00  0.00           C
ATOM   2425  HB1 ALA A 739      57.380  50.140  55.290  1.00  0.00           H
ATOM   2426  HB2 ALA A 739      58.990  50.060  56.090  1.00  0.00           H
ATOM   2427  HB3 ALA A 739      58.480  51.610  55.210  1.00  0.00           H
ATOM   2428  C   ALA A 739      58.260  51.940  57.960  1.00  0.00           C
ATOM   2429  O   ALA A 739      58.500  51.410  59.070  1.00  0.00           O
ATOM   2430  N   LEU A 740      58.710  53.140  57.640  1.00  0.00           N
ATOM   2431  HN  LEU A 740      58.480  53.470  56.730  1.00  0.00           H
ATOM   2432  CA  LEU A 740      59.420  54.050  58.550  1.00  0.00           C
ATOM   2433  HA  LEU A 740      60.340  53.600  58.890  1.00  0.00           H
ATOM   2434  CB  LEU A 740      59.740  55.410  57.780  1.00  0.00           C
ATOM   2435  HB1 LEU A 740      59.910  56.210  58.550  1.00  0.00           H
ATOM   2436  HB2 LEU A 740      58.830  55.710  57.220  1.00  0.00           H
ATOM   2437  CG  LEU A 740      60.860  55.450  56.730  1.00  0.00           C
ATOM   2438  HG  LEU A 740      60.670  54.590  56.060  1.00  0.00           H
ATOM   2439  CD1 LEU A 740      60.780  56.650  55.710  1.00  0.00           C
ATOM   2440 HD11 LEU A 740      60.310  57.510  56.220  1.00  0.00           H
ATOM   2441 HD12 LEU A 740      59.950  56.340  55.040  1.00  0.00           H
ATOM   2442 HD13 LEU A 740      61.670  57.040  55.140  1.00  0.00           H
ATOM   2443  CD2 LEU A 740      62.250  55.320  57.380  1.00  0.00           C
ATOM   2444 HD21 LEU A 740      62.940  55.020  56.570  1.00  0.00           H
ATOM   2445 HD22 LEU A 740      62.310  54.520  58.160  1.00  0.00           H
ATOM   2446 HD23 LEU A 740      62.530  56.260  57.910  1.00  0.00           H
ATOM   2447  C   LEU A 740      58.740  54.370  59.860  1.00  0.00           C
ATOM   2448  O   LEU A 740      59.350  54.100  60.940  1.00  0.00           O
ATOM   2449  N   GLU A 741      57.480  54.830  59.810  1.00  0.00           N
ATOM   2450  HN  GLU A 741      56.960  55.000  58.970  1.00  0.00           H
ATOM   2451  CA  GLU A 741      56.630  55.170  60.930  1.00  0.00           C
ATOM   2452  HA  GLU A 741      57.150  55.910  61.510  1.00  0.00           H
ATOM   2453  CB  GLU A 741      55.300  55.740  60.430  1.00  0.00           C
ATOM   2454  HB1 GLU A 741      54.730  54.880  60.050  1.00  0.00           H
ATOM   2455  HB2 GLU A 741      55.480  56.410  59.570  1.00  0.00           H
ATOM   2456  CG  GLU A 741      54.600  56.480  61.620  1.00  0.00           C
ATOM   2457  HG1 GLU A 741      55.220  57.240  62.140  1.00  0.00           H
ATOM   2458  HG2 GLU A 741      54.370  55.720  62.390  1.00  0.00           H
ATOM   2459  CD  GLU A 741      53.250  57.110  61.470  1.00  0.00           C
ATOM   2460  OE1 GLU A 741      52.680  56.830  60.370  1.00  0.00           O
ATOM   2461  OE2 GLU A 741      52.740  57.750  62.370  1.00  0.00           O
ATOM   2462  C   GLU A 741      56.420  53.950  61.830  1.00  0.00           C
ATOM   2463  O   GLU A 741      56.560  54.090  63.040  1.00  0.00           O
ATOM   2464  N   LYS A 742      56.120  52.740  61.310  1.00  0.00           N
ATOM   2465  HN  LYS A 742      55.900  52.550  60.350  1.00  0.00           H
ATOM   2466  CA  LYS A 742      55.900  51.490  62.040  1.00  0.00           C
ATOM   2467  HA  LYS A 742      55.080  51.700  62.710  1.00  0.00           H
ATOM   2468  CB  LYS A 742      55.510  50.330  61.010  1.00  0.00           C
ATOM   2469  HB1 LYS A 742      55.710  49.340  61.500  1.00  0.00           H
ATOM   2470  HB2 LYS A 742      56.260  50.380  60.190  1.00  0.00           H
ATOM   2471  CG  LYS A 742      54.070  50.380  60.430  1.00  0.00           C
ATOM   2472  HG1 LYS A 742      53.970  49.610  59.630  1.00  0.00           H
ATOM   2473  HG2 LYS A 742      53.890  51.350  59.930  1.00  0.00           H
ATOM   2474  CD  LYS A 742      53.010  50.190  61.490  1.00  0.00           C
ATOM   2475  HD1 LYS A 742      53.060  51.030  62.220  1.00  0.00           H
ATOM   2476  HD2 LYS A 742      53.290  49.300  62.100  1.00  0.00           H
ATOM   2477  CE  LYS A 742      51.630  49.970  61.000  1.00  0.00           C
ATOM   2478  HE1 LYS A 742      51.050  49.550  61.840  1.00  0.00           H
ATOM   2479  HE2 LYS A 742      51.400  49.250  60.200  1.00  0.00           H
ATOM   2480  NZ  LYS A 742      51.170  51.290  60.640  1.00  0.00           N
ATOM   2481  HZ1 LYS A 742      51.870  52.000  60.930  1.00  0.00           H
ATOM   2482  HZ2 LYS A 742      50.280  51.400  61.160  1.00  0.00           H
ATOM   2483  HZ3 LYS A 742      50.920  51.420  59.630  1.00  0.00           H
ATOM   2484  C   LYS A 742      57.110  51.060  62.910  1.00  0.00           C
ATOM   2485  O   LYS A 742      57.010  50.410  63.940  1.00  0.00           O
ATOM   2486  N   LEU A 743      58.350  51.350  62.540  1.00  0.00           N
ATOM   2487  HN  LEU A 743      58.400  52.020  61.800  1.00  0.00           H
ATOM   2488  CA  LEU A 743      59.530  51.160  63.470  1.00  0.00           C
ATOM   2489  HA  LEU A 743      59.450  50.180  63.920  1.00  0.00           H
ATOM   2490  CB  LEU A 743      60.820  51.200  62.580  1.00  0.00           C
ATOM   2491  HB1 LEU A 743      60.820  52.180  62.060  1.00  0.00           H
ATOM   2492  HB2 LEU A 743      60.680  50.390  61.830  1.00  0.00           H
ATOM   2493  CG  LEU A 743      62.120  50.940  63.400  1.00  0.00           C
ATOM   2494  HG  LEU A 743      62.160  51.530  64.330  1.00  0.00           H
ATOM   2495  CD1 LEU A 743      62.220  49.430  63.620  1.00  0.00           C
ATOM   2496 HD11 LEU A 743      63.300  49.160  63.660  1.00  0.00           H
ATOM   2497 HD12 LEU A 743      61.890  48.840  62.740  1.00  0.00           H
ATOM   2498 HD13 LEU A 743      61.660  49.200  64.560  1.00  0.00           H
ATOM   2499  CD2 LEU A 743      63.320  51.390  62.540  1.00  0.00           C
ATOM   2500 HD21 LEU A 743      63.290  52.480  62.310  1.00  0.00           H
ATOM   2501 HD22 LEU A 743      63.440  50.780  61.620  1.00  0.00           H
ATOM   2502 HD23 LEU A 743      64.180  51.080  63.170  1.00  0.00           H
ATOM   2503  C   LEU A 743      59.520  52.160  64.680  1.00  0.00           C
ATOM   2504  O   LEU A 743      59.690  51.850  65.820  1.00  0.00           O
ATOM   2505  N   PHE A 744      59.180  53.430  64.470  1.00  0.00           N
ATOM   2506  HN  PHE A 744      59.010  53.850  63.580  1.00  0.00           H
ATOM   2507  CA  PHE A 744      59.150  54.390  65.630  1.00  0.00           C
ATOM   2508  HA  PHE A 744      59.990  54.220  66.280  1.00  0.00           H
ATOM   2509  CB  PHE A 744      59.250  55.820  65.160  1.00  0.00           C
ATOM   2510  HB1 PHE A 744      59.200  56.470  66.060  1.00  0.00           H
ATOM   2511  HB2 PHE A 744      58.540  56.140  64.380  1.00  0.00           H
ATOM   2512  CG  PHE A 744      60.650  56.060  64.520  1.00  0.00           C
ATOM   2513  CD1 PHE A 744      60.790  56.200  63.160  1.00  0.00           C
ATOM   2514  HD1 PHE A 744      59.930  56.190  62.510  1.00  0.00           H
ATOM   2515  CE1 PHE A 744      62.050  56.140  62.500  1.00  0.00           C
ATOM   2516  HE1 PHE A 744      62.170  56.160  61.420  1.00  0.00           H
ATOM   2517  CZ  PHE A 744      63.210  56.070  63.340  1.00  0.00           C
ATOM   2518  HZ  PHE A 744      64.200  56.070  62.910  1.00  0.00           H
ATOM   2519  CD2 PHE A 744      61.890  55.980  65.300  1.00  0.00           C
ATOM   2520  HD2 PHE A 744      61.880  55.930  66.380  1.00  0.00           H
ATOM   2521  CE2 PHE A 744      63.150  56.030  64.740  1.00  0.00           C
ATOM   2522  HE2 PHE A 744      64.070  56.150  65.280  1.00  0.00           H
ATOM   2523  C   PHE A 744      57.910  54.160  66.470  1.00  0.00           C
ATOM   2524  O   PHE A 744      57.890  54.390  67.680  1.00  0.00           O
ATOM   2525  N   ASP A 745      56.820  53.700  65.880  1.00  0.00           N
ATOM   2526  HN  ASP A 745      56.960  53.600  64.910  1.00  0.00           H
ATOM   2527  CA  ASP A 745      55.630  53.230  66.530  1.00  0.00           C
ATOM   2528  HA  ASP A 745      55.300  53.970  67.240  1.00  0.00           H
ATOM   2529  CB  ASP A 745      54.520  53.050  65.500  1.00  0.00           C
ATOM   2530  HB1 ASP A 745      53.740  52.350  65.880  1.00  0.00           H
ATOM   2531  HB2 ASP A 745      54.860  52.500  64.580  1.00  0.00           H
ATOM   2532  CG  ASP A 745      53.810  54.360  65.100  1.00  0.00           C
ATOM   2533  OD1 ASP A 745      54.110  55.390  65.790  1.00  0.00           O
ATOM   2534  OD2 ASP A 745      52.810  54.370  64.310  1.00  0.00           O
ATOM   2535  C   ASP A 745      55.870  52.000  67.430  1.00  0.00           C
ATOM   2536  O   ASP A 745      55.320  51.880  68.500  1.00  0.00           O
ATOM   2537  N   LEU A 746      56.810  51.140  66.980  1.00  0.00           N
ATOM   2538  HN  LEU A 746      57.210  51.280  66.080  1.00  0.00           H
ATOM   2539  CA  LEU A 746      57.320  49.990  67.740  1.00  0.00           C
ATOM   2540  HA  LEU A 746      56.540  49.330  68.070  1.00  0.00           H
ATOM   2541  CB  LEU A 746      58.190  49.090  66.810  1.00  0.00           C
ATOM   2542  HB1 LEU A 746      59.110  49.610  66.460  1.00  0.00           H
ATOM   2543  HB2 LEU A 746      57.570  48.860  65.930  1.00  0.00           H
ATOM   2544  CG  LEU A 746      58.580  47.710  67.410  1.00  0.00           C
ATOM   2545  HG  LEU A 746      58.710  47.940  68.490  1.00  0.00           H
ATOM   2546  CD1 LEU A 746      57.440  46.680  67.310  1.00  0.00           C
ATOM   2547 HD11 LEU A 746      56.550  47.170  67.770  1.00  0.00           H
ATOM   2548 HD12 LEU A 746      57.610  45.690  67.810  1.00  0.00           H
ATOM   2549 HD13 LEU A 746      57.070  46.520  66.280  1.00  0.00           H
ATOM   2550  CD2 LEU A 746      59.930  47.210  66.800  1.00  0.00           C
ATOM   2551 HD21 LEU A 746      59.840  47.240  65.700  1.00  0.00           H
ATOM   2552 HD22 LEU A 746      60.120  46.160  67.100  1.00  0.00           H
ATOM   2553 HD23 LEU A 746      60.840  47.750  67.150  1.00  0.00           H
ATOM   2554  C   LEU A 746      58.060  50.370  69.040  1.00  0.00           C
ATOM   2555  O   LEU A 746      57.880  49.750  70.130  1.00  0.00           O
ATOM   2556  N   GLY A 747      58.820  51.510  68.930  1.00  0.00           N
ATOM   2557  HN  GLY A 747      59.020  51.950  68.060  1.00  0.00           H
ATOM   2558  CA  GLY A 747      59.550  51.940  70.120  1.00  0.00           C
ATOM   2559  HA1 GLY A 747      60.130  52.770  69.740  1.00  0.00           H
ATOM   2560  HA2 GLY A 747      60.060  51.140  70.630  1.00  0.00           H
ATOM   2561  C   GLY A 747      58.670  52.590  71.100  1.00  0.00           C
ATOM   2562  O   GLY A 747      58.970  52.410  72.330  1.00  0.00           O
ATOM   2563  N   GLU A 748      57.510  53.310  70.770  1.00  0.00           N
ATOM   2564  HN  GLU A 748      57.180  53.490  69.830  1.00  0.00           H
ATOM   2565  CA  GLU A 748      56.530  53.760  71.750  1.00  0.00           C
ATOM   2566  HA  GLU A 748      57.090  54.180  72.570  1.00  0.00           H
ATOM   2567  CB  GLU A 748      55.520  54.700  71.080  1.00  0.00           C
ATOM   2568  HB1 GLU A 748      54.670  55.020  71.710  1.00  0.00           H
ATOM   2569  HB2 GLU A 748      55.130  54.110  70.220  1.00  0.00           H
ATOM   2570  CG  GLU A 748      56.250  55.880  70.430  1.00  0.00           C
ATOM   2571  HG1 GLU A 748      56.700  55.610  69.450  1.00  0.00           H
ATOM   2572  HG2 GLU A 748      56.980  56.250  71.180  1.00  0.00           H
ATOM   2573  CD  GLU A 748      55.380  57.080  70.140  1.00  0.00           C
ATOM   2574  OE1 GLU A 748      55.230  57.910  71.050  1.00  0.00           O
ATOM   2575  OE2 GLU A 748      54.790  57.130  68.990  1.00  0.00           O
ATOM   2576  C   GLU A 748      55.770  52.560  72.320  1.00  0.00           C
ATOM   2577  O   GLU A 748      55.600  52.530  73.560  1.00  0.00           O
ATOM   2578  N   THR A 749      55.460  51.540  71.550  1.00  0.00           N
ATOM   2579  HN  THR A 749      55.560  51.690  70.570  1.00  0.00           H
ATOM   2580  CA  THR A 749      54.810  50.300  72.020  1.00  0.00           C
ATOM   2581  HA  THR A 749      53.860  50.660  72.360  1.00  0.00           H
ATOM   2582  CB  THR A 749      54.500  49.300  70.880  1.00  0.00           C
ATOM   2583  HB  THR A 749      55.420  48.750  70.580  1.00  0.00           H
ATOM   2584  OG1 THR A 749      53.910  49.930  69.750  1.00  0.00           O
ATOM   2585  HG1 THR A 749      54.380  50.650  69.330  1.00  0.00           H
ATOM   2586  CG2 THR A 749      53.470  48.250  71.320  1.00  0.00           C
ATOM   2587 HG21 THR A 749      52.570  48.820  71.620  1.00  0.00           H
ATOM   2588 HG22 THR A 749      53.700  47.780  72.290  1.00  0.00           H
ATOM   2589 HG23 THR A 749      53.180  47.490  70.570  1.00  0.00           H
ATOM   2590  C   THR A 749      55.570  49.570  73.120  1.00  0.00           C
ATOM   2591  O   THR A 749      54.920  49.280  74.120  1.00  0.00           O
ATOM   2592  N   TYR A 750      56.900  49.430  73.070  1.00  0.00           N
ATOM   2593  HN  TYR A 750      57.420  49.760  72.280  1.00  0.00           H
ATOM   2594  CA  TYR A 750      57.660  48.920  74.290  1.00  0.00           C
ATOM   2595  HA  TYR A 750      57.010  48.400  74.970  1.00  0.00           H
ATOM   2596  CB  TYR A 750      58.710  47.840  73.880  1.00  0.00           C
ATOM   2597  HB1 TYR A 750      59.170  47.430  74.810  1.00  0.00           H
ATOM   2598  HB2 TYR A 750      59.450  48.300  73.190  1.00  0.00           H
ATOM   2599  CG  TYR A 750      57.920  46.850  73.060  1.00  0.00           C
ATOM   2600  CD1 TYR A 750      58.210  46.740  71.710  1.00  0.00           C
ATOM   2601  HD1 TYR A 750      58.930  47.460  71.340  1.00  0.00           H
ATOM   2602  CE1 TYR A 750      57.630  45.780  70.930  1.00  0.00           C
ATOM   2603  HE1 TYR A 750      58.040  45.640  69.950  1.00  0.00           H
ATOM   2604  CZ  TYR A 750      56.540  45.030  71.400  1.00  0.00           C
ATOM   2605  OH  TYR A 750      55.800  44.170  70.600  1.00  0.00           O
ATOM   2606  HH  TYR A 750      55.060  43.980  71.170  1.00  0.00           H
ATOM   2607  CD2 TYR A 750      56.870  45.950  73.670  1.00  0.00           C
ATOM   2608  HD2 TYR A 750      56.670  45.970  74.730  1.00  0.00           H
ATOM   2609  CE2 TYR A 750      56.160  45.190  72.690  1.00  0.00           C
ATOM   2610  HE2 TYR A 750      55.340  44.610  73.100  1.00  0.00           H
ATOM   2611  C   TYR A 750      58.400  49.950  75.100  1.00  0.00           C
ATOM   2612  O   TYR A 750      59.260  49.640  75.940  1.00  0.00           O
ATOM   2613  N   ALA A 751      58.060  51.210  74.780  1.00  0.00           N
ATOM   2614  HN  ALA A 751      57.400  51.310  74.040  1.00  0.00           H
ATOM   2615  CA  ALA A 751      58.230  52.430  75.570  1.00  0.00           C
ATOM   2616  HA  ALA A 751      57.820  53.220  74.950  1.00  0.00           H
ATOM   2617  CB  ALA A 751      57.390  52.340  76.870  1.00  0.00           C
ATOM   2618  HB1 ALA A 751      57.230  53.400  77.160  1.00  0.00           H
ATOM   2619  HB2 ALA A 751      57.870  51.740  77.670  1.00  0.00           H
ATOM   2620  HB3 ALA A 751      56.410  51.880  76.640  1.00  0.00           H
ATOM   2621  C   ALA A 751      59.640  52.900  75.810  1.00  0.00           C
ATOM   2622  O   ALA A 751      59.950  53.530  76.790  1.00  0.00           O
ATOM   2623  N   PHE A 752      60.520  52.690  74.810  1.00  0.00           N
ATOM   2624  HN  PHE A 752      60.150  52.600  73.890  1.00  0.00           H
ATOM   2625  CA  PHE A 752      61.960  53.060  74.880  1.00  0.00           C
ATOM   2626  HA  PHE A 752      62.050  53.850  75.610  1.00  0.00           H
ATOM   2627  CB  PHE A 752      62.400  53.570  73.490  1.00  0.00           C
ATOM   2628  HB1 PHE A 752      61.870  52.970  72.710  1.00  0.00           H
ATOM   2629  HB2 PHE A 752      63.500  53.430  73.390  1.00  0.00           H
ATOM   2630  CG  PHE A 752      62.090  55.000  73.390  1.00  0.00           C
ATOM   2631  CD1 PHE A 752      61.100  55.500  72.460  1.00  0.00           C
ATOM   2632  HD1 PHE A 752      60.510  54.820  71.860  1.00  0.00           H
ATOM   2633  CE1 PHE A 752      60.800  56.860  72.260  1.00  0.00           C
ATOM   2634  HE1 PHE A 752      60.140  57.190  71.470  1.00  0.00           H
ATOM   2635  CZ  PHE A 752      61.510  57.800  73.080  1.00  0.00           C
ATOM   2636  HZ  PHE A 752      61.320  58.850  72.920  1.00  0.00           H
ATOM   2637  CD2 PHE A 752      62.750  55.970  74.140  1.00  0.00           C
ATOM   2638  HD2 PHE A 752      63.560  55.700  74.810  1.00  0.00           H
ATOM   2639  CE2 PHE A 752      62.520  57.370  74.040  1.00  0.00           C
ATOM   2640  HE2 PHE A 752      63.170  58.030  74.590  1.00  0.00           H
ATOM   2641  C   PHE A 752      62.880  51.940  75.410  1.00  0.00           C
ATOM   2642  O   PHE A 752      63.590  52.210  76.410  1.00  0.00           O
ATOM   2643  N   PRO A 822      63.010  50.730  74.840  1.00  0.00           N
ATOM   2644  CD  PRO A 822      62.110  50.130  73.820  1.00  0.00           C
ATOM   2645  HD1 PRO A 822      62.220  50.720  72.890  1.00  0.00           H
ATOM   2646  HD2 PRO A 822      61.050  50.180  74.140  1.00  0.00           H
ATOM   2647  CA  PRO A 822      63.740  49.710  75.550  1.00  0.00           C
ATOM   2648  HA  PRO A 822      63.610  49.880  76.610  1.00  0.00           H
ATOM   2649  CB  PRO A 822      63.020  48.380  75.030  1.00  0.00           C
ATOM   2650  HB1 PRO A 822      62.220  48.060  75.730  1.00  0.00           H
ATOM   2651  HB2 PRO A 822      63.720  47.520  75.070  1.00  0.00           H
ATOM   2652  CG  PRO A 822      62.520  48.720  73.620  1.00  0.00           C
ATOM   2653  HG1 PRO A 822      63.320  48.660  72.850  1.00  0.00           H
ATOM   2654  HG2 PRO A 822      61.660  48.090  73.290  1.00  0.00           H
ATOM   2655  C   PRO A 822      65.250  49.960  75.170  1.00  0.00           C
ATOM   2656  O   PRO A 822      65.520  50.800  74.360  1.00  0.00           O
ATOM   2657  N   ASP A 823      66.130  49.140  75.730  1.00  0.00           N
ATOM   2658  HN  ASP A 823      65.980  48.520  76.490  1.00  0.00           H
ATOM   2659  CA  ASP A 823      67.520  49.210  75.350  1.00  0.00           C
ATOM   2660  HA  ASP A 823      67.800  50.240  75.160  1.00  0.00           H
ATOM   2661  CB  ASP A 823      68.540  48.920  76.490  1.00  0.00           C
ATOM   2662  HB1 ASP A 823      68.460  49.610  77.350  1.00  0.00           H
ATOM   2663  HB2 ASP A 823      69.520  49.040  75.980  1.00  0.00           H
ATOM   2664  CG  ASP A 823      68.450  47.530  77.130  1.00  0.00           C
ATOM   2665  OD1 ASP A 823      69.120  47.280  78.210  1.00  0.00           O
ATOM   2666  OD2 ASP A 823      67.800  46.610  76.620  1.00  0.00           O
ATOM   2667  C   ASP A 823      67.780  48.410  74.100  1.00  0.00           C
ATOM   2668  O   ASP A 823      68.880  48.620  73.500  1.00  0.00           O
ATOM   2669  N   VAL A 824      66.720  47.640  73.620  1.00  0.00           N
ATOM   2670  HN  VAL A 824      65.890  47.460  74.140  1.00  0.00           H
ATOM   2671  CA  VAL A 824      66.570  47.010  72.340  1.00  0.00           C
ATOM   2672  HA  VAL A 824      67.440  46.400  72.140  1.00  0.00           H
ATOM   2673  CB  VAL A 824      65.430  46.090  72.460  1.00  0.00           C
ATOM   2674  HB  VAL A 824      64.460  46.640  72.520  1.00  0.00           H
ATOM   2675  CG1 VAL A 824      65.290  45.110  71.270  1.00  0.00           C
ATOM   2676 HG11 VAL A 824      65.030  45.430  70.250  1.00  0.00           H
ATOM   2677 HG12 VAL A 824      64.360  44.520  71.400  1.00  0.00           H
ATOM   2678 HG13 VAL A 824      66.080  44.330  71.240  1.00  0.00           H
ATOM   2679  CG2 VAL A 824      65.660  45.140  73.700  1.00  0.00           C
ATOM   2680 HG21 VAL A 824      65.710  45.710  74.650  1.00  0.00           H
ATOM   2681 HG22 VAL A 824      66.630  44.660  73.470  1.00  0.00           H
ATOM   2682 HG23 VAL A 824      64.790  44.450  73.640  1.00  0.00           H
ATOM   2683  C   VAL A 824      66.400  47.990  71.160  1.00  0.00           C
ATOM   2684  O   VAL A 824      66.350  47.580  69.970  1.00  0.00           O
ATOM   2685  N   LEU A 825      66.160  49.360  71.330  1.00  0.00           N
ATOM   2686  HN  LEU A 825      66.380  49.840  72.170  1.00  0.00           H
ATOM   2687  CA  LEU A 825      65.640  50.230  70.260  1.00  0.00           C
ATOM   2688  HA  LEU A 825      64.650  49.850  70.020  1.00  0.00           H
ATOM   2689  CB  LEU A 825      65.470  51.590  70.940  1.00  0.00           C
ATOM   2690  HB1 LEU A 825      66.320  51.730  71.650  1.00  0.00           H
ATOM   2691  HB2 LEU A 825      64.600  51.520  71.610  1.00  0.00           H
ATOM   2692  CG  LEU A 825      65.430  52.840  70.020  1.00  0.00           C
ATOM   2693  HG  LEU A 825      66.350  52.940  69.410  1.00  0.00           H
ATOM   2694  CD1 LEU A 825      64.160  52.700  69.150  1.00  0.00           C
ATOM   2695 HD11 LEU A 825      64.210  51.900  68.380  1.00  0.00           H
ATOM   2696 HD12 LEU A 825      63.990  53.670  68.620  1.00  0.00           H
ATOM   2697 HD13 LEU A 825      63.290  52.530  69.820  1.00  0.00           H
ATOM   2698  CD2 LEU A 825      65.250  54.100  70.840  1.00  0.00           C
ATOM   2699 HD21 LEU A 825      65.260  54.940  70.120  1.00  0.00           H
ATOM   2700 HD22 LEU A 825      66.090  54.330  71.520  1.00  0.00           H
ATOM   2701 HD23 LEU A 825      64.260  54.160  71.350  1.00  0.00           H
ATOM   2702  C   LEU A 825      66.650  50.290  69.120  1.00  0.00           C
ATOM   2703  O   LEU A 825      66.290  50.260  67.930  1.00  0.00           O
ATOM   2704  N   PHE A 826      67.940  50.420  69.510  1.00  0.00           N
ATOM   2705  HN  PHE A 826      68.230  50.230  70.450  1.00  0.00           H
ATOM   2706  CA  PHE A 826      69.080  50.700  68.720  1.00  0.00           C
ATOM   2707  HA  PHE A 826      68.790  51.530  68.090  1.00  0.00           H
ATOM   2708  CB  PHE A 826      70.300  51.110  69.600  1.00  0.00           C
ATOM   2709  HB1 PHE A 826      70.990  51.720  68.980  1.00  0.00           H
ATOM   2710  HB2 PHE A 826      70.900  50.240  69.950  1.00  0.00           H
ATOM   2711  CG  PHE A 826      69.900  51.950  70.780  1.00  0.00           C
ATOM   2712  CD1 PHE A 826      69.530  53.270  70.540  1.00  0.00           C
ATOM   2713  HD1 PHE A 826      69.460  53.780  69.580  1.00  0.00           H
ATOM   2714  CE1 PHE A 826      69.010  54.040  71.560  1.00  0.00           C
ATOM   2715  HE1 PHE A 826      68.620  55.030  71.320  1.00  0.00           H
ATOM   2716  CZ  PHE A 826      68.900  53.460  72.810  1.00  0.00           C
ATOM   2717  HZ  PHE A 826      68.520  54.190  73.520  1.00  0.00           H
ATOM   2718  CD2 PHE A 826      69.900  51.390  72.080  1.00  0.00           C
ATOM   2719  HD2 PHE A 826      70.230  50.370  72.220  1.00  0.00           H
ATOM   2720  CE2 PHE A 826      69.290  52.160  73.090  1.00  0.00           C
ATOM   2721  HE2 PHE A 826      69.310  51.580  73.990  1.00  0.00           H
ATOM   2722  C   PHE A 826      69.360  49.480  67.800  1.00  0.00           C
ATOM   2723  O   PHE A 826      69.510  49.630  66.580  1.00  0.00           O
ATOM   2724  N   TRP A 827      69.310  48.290  68.250  1.00  0.00           N
ATOM   2725  HN  TRP A 827      69.100  48.060  69.210  1.00  0.00           H
ATOM   2726  CA  TRP A 827      69.310  47.070  67.470  1.00  0.00           C
ATOM   2727  HA  TRP A 827      70.190  47.080  66.840  1.00  0.00           H
ATOM   2728  CB  TRP A 827      69.520  45.720  68.190  1.00  0.00           C
ATOM   2729  HB1 TRP A 827      68.820  45.600  69.040  1.00  0.00           H
ATOM   2730  HB2 TRP A 827      70.530  45.630  68.630  1.00  0.00           H
ATOM   2731  CG  TRP A 827      69.320  44.410  67.420  1.00  0.00           C
ATOM   2732  CD1 TRP A 827      68.330  43.420  67.660  1.00  0.00           C
ATOM   2733  HD1 TRP A 827      67.680  43.210  68.500  1.00  0.00           H
ATOM   2734  NE1 TRP A 827      68.650  42.400  66.760  1.00  0.00           N
ATOM   2735  HE1 TRP A 827      68.090  41.610  66.750  1.00  0.00           H
ATOM   2736  CE2 TRP A 827      69.510  42.760  65.830  1.00  0.00           C
ATOM   2737  CD2 TRP A 827      70.040  44.020  66.160  1.00  0.00           C
ATOM   2738  CE3 TRP A 827      71.040  44.520  65.400  1.00  0.00           C
ATOM   2739  HE3 TRP A 827      71.430  45.500  65.670  1.00  0.00           H
ATOM   2740  CZ3 TRP A 827      71.530  43.770  64.330  1.00  0.00           C
ATOM   2741  HZ3 TRP A 827      72.400  44.160  63.820  1.00  0.00           H
ATOM   2742  CZ2 TRP A 827      69.920  42.060  64.710  1.00  0.00           C
ATOM   2743  HZ2 TRP A 827      69.670  41.010  64.630  1.00  0.00           H
ATOM   2744  CH2 TRP A 827      71.010  42.560  63.990  1.00  0.00           C
ATOM   2745  HH2 TRP A 827      71.390  42.020  63.130  1.00  0.00           H
ATOM   2746  C   TRP A 827      68.130  46.990  66.410  1.00  0.00           C
ATOM   2747  O   TRP A 827      68.320  46.590  65.250  1.00  0.00           O
ATOM   2748  N   CYS A 828      66.890  47.380  66.780  1.00  0.00           N
ATOM   2749  HN  CYS A 828      66.630  47.820  67.650  1.00  0.00           H
ATOM   2750  CA  CYS A 828      65.750  47.360  65.760  1.00  0.00           C
ATOM   2751  HA  CYS A 828      65.830  46.330  65.440  1.00  0.00           H
ATOM   2752  CB  CYS A 828      64.240  47.620  66.380  1.00  0.00           C
ATOM   2753  HB1 CYS A 828      63.580  47.640  65.500  1.00  0.00           H
ATOM   2754  HB2 CYS A 828      64.290  48.660  66.780  1.00  0.00           H
ATOM   2755  SG  CYS A 828      63.970  46.260  67.520  1.00  0.00           S
ATOM   2756  HG1 CYS A 828      64.880  46.450  68.450  1.00  0.00           H
ATOM   2757  C   CYS A 828      66.020  48.150  64.500  1.00  0.00           C
ATOM   2758  O   CYS A 828      65.700  47.730  63.370  1.00  0.00           O
ATOM   2759  N   VAL A 829      66.660  49.330  64.690  1.00  0.00           N
ATOM   2760  HN  VAL A 829      66.820  49.650  65.610  1.00  0.00           H
ATOM   2761  CA  VAL A 829      67.070  50.150  63.610  1.00  0.00           C
ATOM   2762  HA  VAL A 829      66.200  50.260  62.970  1.00  0.00           H
ATOM   2763  CB  VAL A 829      67.540  51.520  64.190  1.00  0.00           C
ATOM   2764  HB  VAL A 829      68.200  51.230  65.040  1.00  0.00           H
ATOM   2765  CG1 VAL A 829      68.390  52.310  63.100  1.00  0.00           C
ATOM   2766 HG11 VAL A 829      67.690  52.560  62.280  1.00  0.00           H
ATOM   2767 HG12 VAL A 829      69.240  51.690  62.730  1.00  0.00           H
ATOM   2768 HG13 VAL A 829      68.740  53.310  63.420  1.00  0.00           H
ATOM   2769  CG2 VAL A 829      66.320  52.290  64.700  1.00  0.00           C
ATOM   2770 HG21 VAL A 829      65.680  52.360  63.790  1.00  0.00           H
ATOM   2771 HG22 VAL A 829      66.670  53.320  64.880  1.00  0.00           H
ATOM   2772 HG23 VAL A 829      65.740  51.850  65.540  1.00  0.00           H
ATOM   2773  C   VAL A 829      68.140  49.580  62.670  1.00  0.00           C
ATOM   2774  O   VAL A 829      67.990  49.560  61.470  1.00  0.00           O
ATOM   2775  N   ILE A 830      69.240  48.950  63.240  1.00  0.00           N
ATOM   2776  HN  ILE A 830      69.320  48.880  64.230  1.00  0.00           H
ATOM   2777  CA  ILE A 830      70.260  48.230  62.540  1.00  0.00           C
ATOM   2778  HA  ILE A 830      70.600  48.940  61.800  1.00  0.00           H
ATOM   2779  CB  ILE A 830      71.550  47.740  63.240  1.00  0.00           C
ATOM   2780  HB  ILE A 830      71.320  46.890  63.920  1.00  0.00           H
ATOM   2781  CG2 ILE A 830      72.620  47.170  62.290  1.00  0.00           C
ATOM   2782 HG21 ILE A 830      72.930  47.880  61.510  1.00  0.00           H
ATOM   2783 HG22 ILE A 830      72.230  46.260  61.790  1.00  0.00           H
ATOM   2784 HG23 ILE A 830      73.470  46.890  62.960  1.00  0.00           H
ATOM   2785  CG1 ILE A 830      72.200  48.930  64.100  1.00  0.00           C
ATOM   2786 HG11 ILE A 830      73.100  48.580  64.640  1.00  0.00           H
ATOM   2787 HG12 ILE A 830      71.570  49.380  64.890  1.00  0.00           H
ATOM   2788  CD  ILE A 830      72.590  50.130  63.210  1.00  0.00           C
ATOM   2789  HD1 ILE A 830      73.350  49.900  62.430  1.00  0.00           H
ATOM   2790  HD2 ILE A 830      73.070  50.880  63.860  1.00  0.00           H
ATOM   2791  HD3 ILE A 830      71.740  50.560  62.630  1.00  0.00           H
ATOM   2792  C   ILE A 830      69.720  47.030  61.830  1.00  0.00           C
ATOM   2793  O   ILE A 830      70.050  46.820  60.710  1.00  0.00           O
ATOM   2794  N   LEU A 831      68.790  46.230  62.480  1.00  0.00           N
ATOM   2795  HN  LEU A 831      68.680  46.430  63.450  1.00  0.00           H
ATOM   2796  CA  LEU A 831      68.020  45.120  61.950  1.00  0.00           C
ATOM   2797  HA  LEU A 831      68.790  44.530  61.480  1.00  0.00           H
ATOM   2798  CB  LEU A 831      67.360  44.340  63.140  1.00  0.00           C
ATOM   2799  HB1 LEU A 831      66.680  45.050  63.650  1.00  0.00           H
ATOM   2800  HB2 LEU A 831      68.170  44.020  63.830  1.00  0.00           H
ATOM   2801  CG  LEU A 831      66.510  43.070  62.730  1.00  0.00           C
ATOM   2802  HG  LEU A 831      65.620  43.260  62.100  1.00  0.00           H
ATOM   2803  CD1 LEU A 831      67.350  42.050  61.880  1.00  0.00           C
ATOM   2804 HD11 LEU A 831      66.730  41.130  61.860  1.00  0.00           H
ATOM   2805 HD12 LEU A 831      68.320  41.840  62.370  1.00  0.00           H
ATOM   2806 HD13 LEU A 831      67.610  42.450  60.870  1.00  0.00           H
ATOM   2807  CD2 LEU A 831      66.210  42.440  64.130  1.00  0.00           C
ATOM   2808 HD21 LEU A 831      65.440  41.640  63.960  1.00  0.00           H
ATOM   2809 HD22 LEU A 831      65.860  43.180  64.880  1.00  0.00           H
ATOM   2810 HD23 LEU A 831      67.130  41.900  64.450  1.00  0.00           H
ATOM   2811  C   LEU A 831      67.120  45.470  60.880  1.00  0.00           C
ATOM   2812  O   LEU A 831      67.070  44.790  59.850  1.00  0.00           O
ATOM   2813  N   PHE A 832      66.490  46.640  60.990  1.00  0.00           N
ATOM   2814  HN  PHE A 832      66.560  47.230  61.790  1.00  0.00           H
ATOM   2815  CA  PHE A 832      65.640  47.120  59.930  1.00  0.00           C
ATOM   2816  HA  PHE A 832      64.970  46.350  59.560  1.00  0.00           H
ATOM   2817  CB  PHE A 832      64.890  48.340  60.470  1.00  0.00           C
ATOM   2818  HB1 PHE A 832      65.620  49.050  60.890  1.00  0.00           H
ATOM   2819  HB2 PHE A 832      64.190  48.030  61.280  1.00  0.00           H
ATOM   2820  CG  PHE A 832      64.100  49.100  59.460  1.00  0.00           C
ATOM   2821  CD1 PHE A 832      64.610  50.220  58.780  1.00  0.00           C
ATOM   2822  HD1 PHE A 832      65.640  50.530  58.840  1.00  0.00           H
ATOM   2823  CE1 PHE A 832      63.770  50.970  57.980  1.00  0.00           C
ATOM   2824  HE1 PHE A 832      64.160  51.870  57.540  1.00  0.00           H
ATOM   2825  CZ  PHE A 832      62.400  50.580  57.810  1.00  0.00           C
ATOM   2826  HZ  PHE A 832      61.710  51.060  57.130  1.00  0.00           H
ATOM   2827  CD2 PHE A 832      62.770  48.750  59.360  1.00  0.00           C
ATOM   2828  HD2 PHE A 832      62.370  47.900  59.890  1.00  0.00           H
ATOM   2829  CE2 PHE A 832      61.960  49.500  58.530  1.00  0.00           C
ATOM   2830  HE2 PHE A 832      60.940  49.250  58.280  1.00  0.00           H
ATOM   2831  C   PHE A 832      66.420  47.440  58.710  1.00  0.00           C
ATOM   2832  O   PHE A 832      66.090  46.960  57.630  1.00  0.00           O
ATOM   2833  N   PHE A 833      67.450  48.260  58.850  1.00  0.00           N
ATOM   2834  HN  PHE A 833      67.570  48.640  59.760  1.00  0.00           H
ATOM   2835  CA  PHE A 833      68.150  48.730  57.670  1.00  0.00           C
ATOM   2836  HA  PHE A 833      67.390  49.160  57.040  1.00  0.00           H
ATOM   2837  CB  PHE A 833      69.130  49.830  58.110  1.00  0.00           C
ATOM   2838  HB1 PHE A 833      69.790  49.340  58.870  1.00  0.00           H
ATOM   2839  HB2 PHE A 833      68.480  50.640  58.530  1.00  0.00           H
ATOM   2840  CG  PHE A 833      69.950  50.430  57.040  1.00  0.00           C
ATOM   2841  CD1 PHE A 833      69.320  51.080  55.940  1.00  0.00           C
ATOM   2842  HD1 PHE A 833      68.250  50.950  55.920  1.00  0.00           H
ATOM   2843  CE1 PHE A 833      70.030  51.670  54.910  1.00  0.00           C
ATOM   2844  HE1 PHE A 833      69.540  52.040  54.030  1.00  0.00           H
ATOM   2845  CZ  PHE A 833      71.390  51.700  55.040  1.00  0.00           C
ATOM   2846  HZ  PHE A 833      71.940  52.170  54.250  1.00  0.00           H
ATOM   2847  CD2 PHE A 833      71.370  50.460  57.090  1.00  0.00           C
ATOM   2848  HD2 PHE A 833      71.930  50.120  57.940  1.00  0.00           H
ATOM   2849  CE2 PHE A 833      72.070  51.060  56.070  1.00  0.00           C
ATOM   2850  HE2 PHE A 833      73.150  51.060  56.040  1.00  0.00           H
ATOM   2851  C   PHE A 833      68.900  47.610  56.980  1.00  0.00           C
ATOM   2852  O   PHE A 833      68.990  47.550  55.770  1.00  0.00           O
ATOM   2853  N   THR A 834      69.480  46.690  57.720  1.00  0.00           N
ATOM   2854  HN  THR A 834      69.380  46.890  58.700  1.00  0.00           H
ATOM   2855  CA  THR A 834      70.210  45.520  57.210  1.00  0.00           C
ATOM   2856  HA  THR A 834      71.010  45.870  56.580  1.00  0.00           H
ATOM   2857  CB  THR A 834      70.970  44.740  58.280  1.00  0.00           C
ATOM   2858  HB  THR A 834      70.340  44.310  59.080  1.00  0.00           H
ATOM   2859  OG1 THR A 834      71.900  45.640  58.870  1.00  0.00           O
ATOM   2860  HG1 THR A 834      71.660  45.710  59.790  1.00  0.00           H
ATOM   2861  CG2 THR A 834      71.740  43.610  57.690  1.00  0.00           C
ATOM   2862 HG21 THR A 834      72.310  42.960  58.390  1.00  0.00           H
ATOM   2863 HG22 THR A 834      72.450  44.000  56.930  1.00  0.00           H
ATOM   2864 HG23 THR A 834      71.130  42.860  57.130  1.00  0.00           H
ATOM   2865  C   THR A 834      69.290  44.610  56.430  1.00  0.00           C
ATOM   2866  O   THR A 834      69.640  44.200  55.320  1.00  0.00           O
ATOM   2867  N   THR A 835      68.080  44.400  56.950  1.00  0.00           N
ATOM   2868  HN  THR A 835      67.830  44.800  57.820  1.00  0.00           H
ATOM   2869  CA  THR A 835      67.040  43.650  56.270  1.00  0.00           C
ATOM   2870  HA  THR A 835      67.480  42.670  56.150  1.00  0.00           H
ATOM   2871  CB  THR A 835      65.750  43.420  57.140  1.00  0.00           C
ATOM   2872  HB  THR A 835      65.490  44.440  57.480  1.00  0.00           H
ATOM   2873  OG1 THR A 835      66.000  42.720  58.360  1.00  0.00           O
ATOM   2874  HG1 THR A 835      66.500  43.230  59.000  1.00  0.00           H
ATOM   2875  CG2 THR A 835      64.570  42.600  56.520  1.00  0.00           C
ATOM   2876 HG21 THR A 835      64.250  43.230  55.660  1.00  0.00           H
ATOM   2877 HG22 THR A 835      63.670  42.610  57.160  1.00  0.00           H
ATOM   2878 HG23 THR A 835      64.970  41.600  56.260  1.00  0.00           H
ATOM   2879  C   THR A 835      66.580  44.160  54.960  1.00  0.00           C
ATOM   2880  O   THR A 835      66.410  43.410  53.960  1.00  0.00           O
ATOM   2881  N   PHE A 836      66.490  45.530  54.870  1.00  0.00           N
ATOM   2882  HN  PHE A 836      66.670  46.170  55.610  1.00  0.00           H
ATOM   2883  CA  PHE A 836      66.330  46.220  53.600  1.00  0.00           C
ATOM   2884  HA  PHE A 836      65.540  45.700  53.090  1.00  0.00           H
ATOM   2885  CB  PHE A 836      65.950  47.690  53.860  1.00  0.00           C
ATOM   2886  HB1 PHE A 836      66.750  48.120  54.500  1.00  0.00           H
ATOM   2887  HB2 PHE A 836      64.940  47.680  54.340  1.00  0.00           H
ATOM   2888  CG  PHE A 836      65.790  48.520  52.650  1.00  0.00           C
ATOM   2889  CD1 PHE A 836      64.990  48.150  51.550  1.00  0.00           C
ATOM   2890  HD1 PHE A 836      64.360  47.270  51.540  1.00  0.00           H
ATOM   2891  CE1 PHE A 836      64.960  49.000  50.410  1.00  0.00           C
ATOM   2892  HE1 PHE A 836      64.390  48.730  49.540  1.00  0.00           H
ATOM   2893  CZ  PHE A 836      65.700  50.160  50.350  1.00  0.00           C
ATOM   2894  HZ  PHE A 836      65.560  50.750  49.460  1.00  0.00           H
ATOM   2895  CD2 PHE A 836      66.560  49.680  52.560  1.00  0.00           C
ATOM   2896  HD2 PHE A 836      67.150  50.050  53.380  1.00  0.00           H
ATOM   2897  CE2 PHE A 836      66.490  50.560  51.460  1.00  0.00           C
ATOM   2898  HE2 PHE A 836      67.070  51.460  51.270  1.00  0.00           H
ATOM   2899  C   PHE A 836      67.550  46.100  52.650  1.00  0.00           C
ATOM   2900  O   PHE A 836      67.370  45.820  51.500  1.00  0.00           O
ATOM   2901  N   PHE A 837      68.810  46.340  53.130  1.00  0.00           N
ATOM   2902  HN  PHE A 837      68.940  46.650  54.060  1.00  0.00           H
ATOM   2903  CA  PHE A 837      69.990  46.170  52.300  1.00  0.00           C
ATOM   2904  HA  PHE A 837      69.760  46.800  51.460  1.00  0.00           H
ATOM   2905  CB  PHE A 837      71.360  46.660  52.980  1.00  0.00           C
ATOM   2906  HB1 PHE A 837      71.430  46.030  53.890  1.00  0.00           H
ATOM   2907  HB2 PHE A 837      71.170  47.720  53.260  1.00  0.00           H
ATOM   2908  CG  PHE A 837      72.580  46.370  52.200  1.00  0.00           C
ATOM   2909  CD1 PHE A 837      72.590  46.470  50.710  1.00  0.00           C
ATOM   2910  HD1 PHE A 837      71.740  46.800  50.140  1.00  0.00           H
ATOM   2911  CE1 PHE A 837      73.770  46.190  49.960  1.00  0.00           C
ATOM   2912  HE1 PHE A 837      73.690  46.320  48.890  1.00  0.00           H
ATOM   2913  CZ  PHE A 837      74.930  45.820  50.630  1.00  0.00           C
ATOM   2914  HZ  PHE A 837      75.790  45.650  50.000  1.00  0.00           H
ATOM   2915  CD2 PHE A 837      73.770  45.950  52.780  1.00  0.00           C
ATOM   2916  HD2 PHE A 837      73.800  45.900  53.860  1.00  0.00           H
ATOM   2917  CE2 PHE A 837      74.930  45.680  52.040  1.00  0.00           C
ATOM   2918  HE2 PHE A 837      75.860  45.400  52.520  1.00  0.00           H
ATOM   2919  C   PHE A 837      70.180  44.800  51.780  1.00  0.00           C
ATOM   2920  O   PHE A 837      70.300  44.560  50.570  1.00  0.00           O
ATOM   2921  N   LEU A 838      70.090  43.750  52.600  1.00  0.00           N
ATOM   2922  HN  LEU A 838      69.970  43.860  53.580  1.00  0.00           H
ATOM   2923  CA  LEU A 838      70.280  42.320  52.250  1.00  0.00           C
ATOM   2924  HA  LEU A 838      71.300  42.300  51.900  1.00  0.00           H
ATOM   2925  CB  LEU A 838      70.370  41.520  53.590  1.00  0.00           C
ATOM   2926  HB1 LEU A 838      69.390  41.750  54.080  1.00  0.00           H
ATOM   2927  HB2 LEU A 838      71.200  41.860  54.260  1.00  0.00           H
ATOM   2928  CG  LEU A 838      70.490  39.990  53.570  1.00  0.00           C
ATOM   2929  HG  LEU A 838      69.630  39.700  52.920  1.00  0.00           H
ATOM   2930  CD1 LEU A 838      71.860  39.560  53.010  1.00  0.00           C
ATOM   2931 HD11 LEU A 838      72.690  40.030  53.570  1.00  0.00           H
ATOM   2932 HD12 LEU A 838      72.020  40.030  52.010  1.00  0.00           H
ATOM   2933 HD13 LEU A 838      71.880  38.460  52.910  1.00  0.00           H
ATOM   2934  CD2 LEU A 838      70.160  39.380  54.950  1.00  0.00           C
ATOM   2935 HD21 LEU A 838      69.140  39.710  55.280  1.00  0.00           H
ATOM   2936 HD22 LEU A 838      70.930  39.600  55.720  1.00  0.00           H
ATOM   2937 HD23 LEU A 838      69.980  38.280  54.930  1.00  0.00           H
ATOM   2938  C   LEU A 838      69.370  41.780  51.280  1.00  0.00           C
ATOM   2939  O   LEU A 838      69.810  41.160  50.300  1.00  0.00           O
ATOM   2940  N   SER A 839      68.050  42.000  51.450  1.00  0.00           N
ATOM   2941  HN  SER A 839      67.700  42.380  52.300  1.00  0.00           H
ATOM   2942  CA  SER A 839      67.030  41.830  50.380  1.00  0.00           C
ATOM   2943  HA  SER A 839      67.050  40.770  50.140  1.00  0.00           H
ATOM   2944  CB  SER A 839      65.630  42.010  50.910  1.00  0.00           C
ATOM   2945  HB1 SER A 839      65.390  41.190  51.600  1.00  0.00           H
ATOM   2946  HB2 SER A 839      64.920  41.890  50.060  1.00  0.00           H
ATOM   2947  OG  SER A 839      65.530  43.330  51.460  1.00  0.00           O
ATOM   2948  HG1 SER A 839      65.770  43.290  52.400  1.00  0.00           H
ATOM   2949  C   SER A 839      67.270  42.460  49.040  1.00  0.00           C
ATOM   2950  O   SER A 839      67.130  41.860  47.980  1.00  0.00           O
ATOM   2951  N   SER A 840      67.620  43.790  49.040  1.00  0.00           N
ATOM   2952  HN  SER A 840      67.770  44.300  49.880  1.00  0.00           H
ATOM   2953  CA  SER A 840      68.070  44.570  47.880  1.00  0.00           C
ATOM   2954  HA  SER A 840      67.340  44.530  47.090  1.00  0.00           H
ATOM   2955  CB  SER A 840      68.460  46.020  48.310  1.00  0.00           C
ATOM   2956  HB1 SER A 840      68.890  46.610  47.470  1.00  0.00           H
ATOM   2957  HB2 SER A 840      69.230  46.050  49.100  1.00  0.00           H
ATOM   2958  OG  SER A 840      67.340  46.760  48.850  1.00  0.00           O
ATOM   2959  HG1 SER A 840      67.170  46.330  49.700  1.00  0.00           H
ATOM   2960  C   SER A 840      69.410  43.990  47.250  1.00  0.00           C
ATOM   2961  O   SER A 840      69.590  43.860  46.000  1.00  0.00           O
ATOM   2962  N   PHE A 841      70.390  43.550  48.070  1.00  0.00           N
ATOM   2963  HN  PHE A 841      70.300  43.900  49.010  1.00  0.00           H
ATOM   2964  CA  PHE A 841      71.670  42.920  47.700  1.00  0.00           C
ATOM   2965  HA  PHE A 841      72.190  43.470  46.940  1.00  0.00           H
ATOM   2966  CB  PHE A 841      72.580  42.870  48.940  1.00  0.00           C
ATOM   2967  HB1 PHE A 841      72.110  42.310  49.780  1.00  0.00           H
ATOM   2968  HB2 PHE A 841      72.830  43.930  49.200  1.00  0.00           H
ATOM   2969  CG  PHE A 841      73.870  42.150  48.610  1.00  0.00           C
ATOM   2970  CD1 PHE A 841      74.750  42.550  47.620  1.00  0.00           C
ATOM   2971  HD1 PHE A 841      74.530  43.450  47.060  1.00  0.00           H
ATOM   2972  CE1 PHE A 841      75.860  41.810  47.310  1.00  0.00           C
ATOM   2973  HE1 PHE A 841      76.550  42.190  46.570  1.00  0.00           H
ATOM   2974  CZ  PHE A 841      76.240  40.680  48.110  1.00  0.00           C
ATOM   2975  HZ  PHE A 841      77.120  40.090  47.880  1.00  0.00           H
ATOM   2976  CD2 PHE A 841      74.190  41.000  49.370  1.00  0.00           C
ATOM   2977  HD2 PHE A 841      73.540  40.630  50.160  1.00  0.00           H
ATOM   2978  CE2 PHE A 841      75.340  40.250  49.140  1.00  0.00           C
ATOM   2979  HE2 PHE A 841      75.410  39.240  49.550  1.00  0.00           H
ATOM   2980  C   PHE A 841      71.430  41.520  47.060  1.00  0.00           C
ATOM   2981  O   PHE A 841      71.940  41.180  45.970  1.00  0.00           O
ATOM   2982  N   LEU A 842      70.600  40.730  47.720  1.00  0.00           N
ATOM   2983  HN  LEU A 842      70.110  40.930  48.560  1.00  0.00           H
ATOM   2984  CA  LEU A 842      70.190  39.460  47.100  1.00  0.00           C
ATOM   2985  HA  LEU A 842      71.080  38.950  46.780  1.00  0.00           H
ATOM   2986  CB  LEU A 842      69.500  38.730  48.250  1.00  0.00           C
ATOM   2987  HB1 LEU A 842      69.010  37.770  47.950  1.00  0.00           H
ATOM   2988  HB2 LEU A 842      68.660  39.350  48.660  1.00  0.00           H
ATOM   2989  CG  LEU A 842      70.540  38.290  49.220  1.00  0.00           C
ATOM   2990  HG  LEU A 842      70.980  39.150  49.770  1.00  0.00           H
ATOM   2991  CD1 LEU A 842      69.800  37.540  50.340  1.00  0.00           C
ATOM   2992 HD11 LEU A 842      69.480  36.540  49.940  1.00  0.00           H
ATOM   2993 HD12 LEU A 842      68.990  38.220  50.690  1.00  0.00           H
ATOM   2994 HD13 LEU A 842      70.430  37.320  51.230  1.00  0.00           H
ATOM   2995  CD2 LEU A 842      71.620  37.370  48.690  1.00  0.00           C
ATOM   2996 HD21 LEU A 842      72.310  37.920  48.020  1.00  0.00           H
ATOM   2997 HD22 LEU A 842      71.050  36.520  48.250  1.00  0.00           H
ATOM   2998 HD23 LEU A 842      72.260  36.990  49.520  1.00  0.00           H
ATOM   2999  C   LEU A 842      69.350  39.600  45.840  1.00  0.00           C
ATOM   3000  O   LEU A 842      69.550  38.900  44.820  1.00  0.00           O
ATOM   3001  N   LYS A 843      68.360  40.570  45.790  1.00  0.00           N
ATOM   3002  HN  LYS A 843      68.180  41.130  46.590  1.00  0.00           H
ATOM   3003  CA  LYS A 843      67.650  40.920  44.600  1.00  0.00           C
ATOM   3004  HA  LYS A 843      66.990  40.090  44.360  1.00  0.00           H
ATOM   3005  CB  LYS A 843      66.760  42.160  44.880  1.00  0.00           C
ATOM   3006  HB1 LYS A 843      67.380  42.990  45.270  1.00  0.00           H
ATOM   3007  HB2 LYS A 843      65.900  41.840  45.500  1.00  0.00           H
ATOM   3008  CG  LYS A 843      66.160  42.820  43.610  1.00  0.00           C
ATOM   3009  HG1 LYS A 843      66.870  43.330  42.920  1.00  0.00           H
ATOM   3010  HG2 LYS A 843      65.500  43.600  44.050  1.00  0.00           H
ATOM   3011  CD  LYS A 843      65.200  41.990  42.780  1.00  0.00           C
ATOM   3012  HD1 LYS A 843      64.300  41.800  43.420  1.00  0.00           H
ATOM   3013  HD2 LYS A 843      65.660  40.970  42.730  1.00  0.00           H
ATOM   3014  CE  LYS A 843      64.800  42.390  41.360  1.00  0.00           C
ATOM   3015  HE1 LYS A 843      64.150  41.650  40.830  1.00  0.00           H
ATOM   3016  HE2 LYS A 843      65.710  42.530  40.750  1.00  0.00           H
ATOM   3017  NZ  LYS A 843      64.160  43.760  41.340  1.00  0.00           N
ATOM   3018  HZ1 LYS A 843      63.420  43.820  42.070  1.00  0.00           H
ATOM   3019  HZ2 LYS A 843      63.740  43.770  40.390  1.00  0.00           H
ATOM   3020  HZ3 LYS A 843      64.860  44.510  41.240  1.00  0.00           H
ATOM   3021  C   LYS A 843      68.390  41.200  43.320  1.00  0.00           C
ATOM   3022  O   LYS A 843      67.890  40.830  42.230  1.00  0.00           O
ATOM   3023  N   GLN A 844      69.650  41.610  43.420  1.00  0.00           N
ATOM   3024  HN  GLN A 844      69.990  41.760  44.340  1.00  0.00           H
ATOM   3025  CA  GLN A 844      70.540  41.960  42.300  1.00  0.00           C
ATOM   3026  HA  GLN A 844      69.940  42.560  41.640  1.00  0.00           H
ATOM   3027  CB  GLN A 844      71.670  42.930  42.760  1.00  0.00           C
ATOM   3028  HB1 GLN A 844      72.470  43.010  42.000  1.00  0.00           H
ATOM   3029  HB2 GLN A 844      72.040  42.600  43.740  1.00  0.00           H
ATOM   3030  CG  GLN A 844      71.140  44.390  43.020  1.00  0.00           C
ATOM   3031  HG1 GLN A 844      72.040  45.050  43.100  1.00  0.00           H
ATOM   3032  HG2 GLN A 844      70.560  44.490  43.970  1.00  0.00           H
ATOM   3033  CD  GLN A 844      70.330  44.920  41.810  1.00  0.00           C
ATOM   3034  OE1 GLN A 844      69.110  44.980  41.940  1.00  0.00           O
ATOM   3035  NE2 GLN A 844      70.930  45.180  40.650  1.00  0.00           N
ATOM   3036 HE21 GLN A 844      70.270  45.330  39.920  1.00  0.00           H
ATOM   3037 HE22 GLN A 844      71.900  45.030  40.470  1.00  0.00           H
ATOM   3038  C   GLN A 844      71.240  40.880  41.490  1.00  0.00           C
ATOM   3039  O   GLN A 844      72.060  41.180  40.640  1.00  0.00           O
ATOM   3040  N   PHE A 845      70.980  39.610  41.810  1.00  0.00           N
ATOM   3041  HN  PHE A 845      70.340  39.370  42.530  1.00  0.00           H
ATOM   3042  CA  PHE A 845      71.840  38.470  41.400  1.00  0.00           C
ATOM   3043  HA  PHE A 845      72.840  38.830  41.230  1.00  0.00           H
ATOM   3044  CB  PHE A 845      71.940  37.420  42.540  1.00  0.00           C
ATOM   3045  HB1 PHE A 845      72.050  36.350  42.260  1.00  0.00           H
ATOM   3046  HB2 PHE A 845      71.080  37.380  43.250  1.00  0.00           H
ATOM   3047  CG  PHE A 845      73.080  37.830  43.360  1.00  0.00           C
ATOM   3048  CD1 PHE A 845      73.050  38.560  44.510  1.00  0.00           C
ATOM   3049  HD1 PHE A 845      72.140  39.000  44.880  1.00  0.00           H
ATOM   3050  CE1 PHE A 845      74.210  38.950  45.220  1.00  0.00           C
ATOM   3051  HE1 PHE A 845      74.140  39.790  45.900  1.00  0.00           H
ATOM   3052  CZ  PHE A 845      75.480  38.630  44.760  1.00  0.00           C
ATOM   3053  HZ  PHE A 845      76.290  39.170  45.220  1.00  0.00           H
ATOM   3054  CD2 PHE A 845      74.410  37.490  42.890  1.00  0.00           C
ATOM   3055  HD2 PHE A 845      74.420  36.980  41.940  1.00  0.00           H
ATOM   3056  CE2 PHE A 845      75.540  37.740  43.660  1.00  0.00           C
ATOM   3057  HE2 PHE A 845      76.500  37.400  43.280  1.00  0.00           H
ATOM   3058  C   PHE A 845      71.370  37.760  40.070  1.00  0.00           C
ATOM   3059  O   PHE A 845      72.090  36.820  39.650  1.00  0.00           O
ATOM   3060  N   LYS A 846      70.160  38.000  39.400  1.00  0.00           N
ATOM   3061  HN  LYS A 846      69.480  38.600  39.830  1.00  0.00           H
ATOM   3062  CA  LYS A 846      69.630  37.090  38.470  1.00  0.00           C
ATOM   3063  HA  LYS A 846      69.410  36.170  39.000  1.00  0.00           H
ATOM   3064  CB  LYS A 846      68.290  37.630  38.050  1.00  0.00           C
ATOM   3065  HB1 LYS A 846      68.400  38.630  37.590  1.00  0.00           H
ATOM   3066  HB2 LYS A 846      67.700  37.670  38.990  1.00  0.00           H
ATOM   3067  CG  LYS A 846      67.570  36.680  37.040  1.00  0.00           C
ATOM   3068  HG1 LYS A 846      67.720  35.600  37.230  1.00  0.00           H
ATOM   3069  HG2 LYS A 846      67.960  36.930  36.030  1.00  0.00           H
ATOM   3070  CD  LYS A 846      66.110  36.990  36.790  1.00  0.00           C
ATOM   3071  HD1 LYS A 846      65.700  36.450  35.920  1.00  0.00           H
ATOM   3072  HD2 LYS A 846      66.140  38.070  36.540  1.00  0.00           H
ATOM   3073  CE  LYS A 846      65.140  36.740  38.000  1.00  0.00           C
ATOM   3074  HE1 LYS A 846      65.450  37.310  38.900  1.00  0.00           H
ATOM   3075  HE2 LYS A 846      65.120  35.650  38.230  1.00  0.00           H
ATOM   3076  NZ  LYS A 846      63.730  37.040  37.810  1.00  0.00           N
ATOM   3077  HZ1 LYS A 846      63.470  38.040  37.780  1.00  0.00           H
ATOM   3078  HZ2 LYS A 846      63.160  36.680  38.620  1.00  0.00           H
ATOM   3079  HZ3 LYS A 846      63.510  36.510  36.950  1.00  0.00           H
ATOM   3080  C   LYS A 846      70.450  36.860  37.170  1.00  0.00           C
ATOM   3081  O   LYS A 846      70.450  35.750  36.650  1.00  0.00           O
ATOM   3082  N   THR A 847      71.100  37.960  36.690  1.00  0.00           N
ATOM   3083  HN  THR A 847      70.970  38.840  37.140  1.00  0.00           H
ATOM   3084  CA  THR A 847      72.000  38.090  35.540  1.00  0.00           C
ATOM   3085  HA  THR A 847      71.990  37.130  35.030  1.00  0.00           H
ATOM   3086  CB  THR A 847      71.650  39.260  34.590  1.00  0.00           C
ATOM   3087  HB  THR A 847      72.040  39.030  33.570  1.00  0.00           H
ATOM   3088  OG1 THR A 847      72.090  40.480  35.090  1.00  0.00           O
ATOM   3089  HG1 THR A 847      73.040  40.380  34.970  1.00  0.00           H
ATOM   3090  CG2 THR A 847      70.150  39.520  34.440  1.00  0.00           C
ATOM   3091 HG21 THR A 847      69.770  40.140  35.290  1.00  0.00           H
ATOM   3092 HG22 THR A 847      69.600  38.560  34.410  1.00  0.00           H
ATOM   3093 HG23 THR A 847      69.950  40.040  33.480  1.00  0.00           H
ATOM   3094  C   THR A 847      73.420  38.150  35.950  1.00  0.00           C
ATOM   3095  O   THR A 847      74.230  38.390  35.090  1.00  0.00           O
ATOM   3096  N   LYS A 848      73.860  37.980  37.190  1.00  0.00           N
ATOM   3097  HN  LYS A 848      73.210  37.810  37.930  1.00  0.00           H
ATOM   3098  CA  LYS A 848      75.220  38.250  37.560  1.00  0.00           C
ATOM   3099  HA  LYS A 848      75.600  39.140  37.070  1.00  0.00           H
ATOM   3100  CB  LYS A 848      75.400  38.340  39.020  1.00  0.00           C
ATOM   3101  HB1 LYS A 848      76.500  38.340  39.250  1.00  0.00           H
ATOM   3102  HB2 LYS A 848      74.960  37.480  39.580  1.00  0.00           H
ATOM   3103  CG  LYS A 848      74.890  39.660  39.600  1.00  0.00           C
ATOM   3104  HG1 LYS A 848      74.800  39.740  40.700  1.00  0.00           H
ATOM   3105  HG2 LYS A 848      73.850  39.860  39.230  1.00  0.00           H
ATOM   3106  CD  LYS A 848      75.800  40.900  39.170  1.00  0.00           C
ATOM   3107  HD1 LYS A 848      76.130  40.950  38.110  1.00  0.00           H
ATOM   3108  HD2 LYS A 848      76.740  40.700  39.760  1.00  0.00           H
ATOM   3109  CE  LYS A 848      75.130  42.160  39.660  1.00  0.00           C
ATOM   3110  HE1 LYS A 848      75.780  43.050  39.510  1.00  0.00           H
ATOM   3111  HE2 LYS A 848      74.790  42.290  40.710  1.00  0.00           H
ATOM   3112  NZ  LYS A 848      73.870  42.370  38.870  1.00  0.00           N
ATOM   3113  HZ1 LYS A 848      74.020  42.380  37.830  1.00  0.00           H
ATOM   3114  HZ2 LYS A 848      73.470  43.310  39.090  1.00  0.00           H
ATOM   3115  HZ3 LYS A 848      73.110  41.780  39.240  1.00  0.00           H
ATOM   3116  C   LYS A 848      76.190  37.210  37.000  1.00  0.00           C
ATOM   3117  O   LYS A 848      76.130  36.060  37.400  1.00  0.00           O
ATOM   3118  N   ARG A 849      77.140  37.660  36.110  1.00  0.00           N
ATOM   3119  HN  ARG A 849      77.020  38.570  35.720  1.00  0.00           H
ATOM   3120  CA  ARG A 849      78.140  36.830  35.510  1.00  0.00           C
ATOM   3121  HA  ARG A 849      77.610  36.050  34.950  1.00  0.00           H
ATOM   3122  CB  ARG A 849      78.900  37.570  34.530  1.00  0.00           C
ATOM   3123  HB1 ARG A 849      79.860  37.120  34.210  1.00  0.00           H
ATOM   3124  HB2 ARG A 849      79.260  38.530  34.970  1.00  0.00           H
ATOM   3125  CG  ARG A 849      78.290  37.810  33.150  1.00  0.00           C
ATOM   3126  HG1 ARG A 849      78.590  36.970  32.470  1.00  0.00           H
ATOM   3127  HG2 ARG A 849      78.980  38.590  32.780  1.00  0.00           H
ATOM   3128  CD  ARG A 849      76.790  38.050  33.080  1.00  0.00           C
ATOM   3129  HD1 ARG A 849      76.510  38.830  33.820  1.00  0.00           H
ATOM   3130  HD2 ARG A 849      76.130  37.160  33.230  1.00  0.00           H
ATOM   3131  NE  ARG A 849      76.490  38.600  31.700  1.00  0.00           N
ATOM   3132  HE  ARG A 849      77.200  38.780  31.030  1.00  0.00           H
ATOM   3133  CZ  ARG A 849      75.240  38.720  31.230  1.00  0.00           C
ATOM   3134  NH1 ARG A 849      74.160  38.480  31.980  1.00  0.00           N
ATOM   3135 HH11 ARG A 849      74.190  37.760  32.680  1.00  0.00           H
ATOM   3136 HH12 ARG A 849      73.320  38.420  31.450  1.00  0.00           H
ATOM   3137  NH2 ARG A 849      75.190  39.410  30.120  1.00  0.00           N
ATOM   3138 HH21 ARG A 849      76.060  39.690  29.700  1.00  0.00           H
ATOM   3139 HH22 ARG A 849      74.350  39.540  29.600  1.00  0.00           H
ATOM   3140  C   ARG A 849      79.080  36.080  36.360  1.00  0.00           C
ATOM   3141  O   ARG A 849      79.250  36.370  37.530  1.00  0.00           O
ATOM   3142  N   TYR A 850      79.640  35.000  35.850  1.00  0.00           N
ATOM   3143  HN  TYR A 850      79.320  34.790  34.930  1.00  0.00           H
ATOM   3144  CA  TYR A 850      80.490  34.070  36.600  1.00  0.00           C
ATOM   3145  HA  TYR A 850      80.820  33.470  35.760  1.00  0.00           H
ATOM   3146  CB  TYR A 850      81.770  34.710  37.190  1.00  0.00           C
ATOM   3147  HB1 TYR A 850      81.450  35.530  37.880  1.00  0.00           H
ATOM   3148  HB2 TYR A 850      82.220  35.400  36.450  1.00  0.00           H
ATOM   3149  CG  TYR A 850      82.800  33.870  37.800  1.00  0.00           C
ATOM   3150  CD1 TYR A 850      83.730  33.250  37.000  1.00  0.00           C
ATOM   3151  HD1 TYR A 850      83.760  33.330  35.920  1.00  0.00           H
ATOM   3152  CE1 TYR A 850      84.700  32.460  37.490  1.00  0.00           C
ATOM   3153  HE1 TYR A 850      85.300  31.900  36.770  1.00  0.00           H
ATOM   3154  CZ  TYR A 850      84.870  32.350  38.820  1.00  0.00           C
ATOM   3155  OH  TYR A 850      85.810  31.580  39.460  1.00  0.00           O
ATOM   3156  HH  TYR A 850      86.000  30.850  38.880  1.00  0.00           H
ATOM   3157  CD2 TYR A 850      82.940  33.850  39.210  1.00  0.00           C
ATOM   3158  HD2 TYR A 850      82.180  34.360  39.780  1.00  0.00           H
ATOM   3159  CE2 TYR A 850      83.990  33.070  39.690  1.00  0.00           C
ATOM   3160  HE2 TYR A 850      84.100  32.990  40.760  1.00  0.00           H
ATOM   3161  C   TYR A 850      79.760  32.980  37.370  1.00  0.00           C
ATOM   3162  O   TYR A 850      80.010  31.780  37.190  1.00  0.00           O
ATOM   3163  N   PHE A 851      78.740  33.410  38.140  1.00  0.00           N
ATOM   3164  HN  PHE A 851      78.540  34.380  38.210  1.00  0.00           H
ATOM   3165  CA  PHE A 851      77.880  32.540  38.940  1.00  0.00           C
ATOM   3166  HA  PHE A 851      78.500  31.830  39.450  1.00  0.00           H
ATOM   3167  CB  PHE A 851      77.060  33.450  39.960  1.00  0.00           C
ATOM   3168  HB1 PHE A 851      76.380  32.830  40.600  1.00  0.00           H
ATOM   3169  HB2 PHE A 851      76.410  34.150  39.390  1.00  0.00           H
ATOM   3170  CG  PHE A 851      78.160  34.200  40.870  1.00  0.00           C
ATOM   3171  CD1 PHE A 851      78.860  33.450  41.810  1.00  0.00           C
ATOM   3172  HD1 PHE A 851      78.610  32.400  41.900  1.00  0.00           H
ATOM   3173  CE1 PHE A 851      79.710  34.100  42.730  1.00  0.00           C
ATOM   3174  HE1 PHE A 851      80.220  33.570  43.530  1.00  0.00           H
ATOM   3175  CZ  PHE A 851      79.870  35.540  42.730  1.00  0.00           C
ATOM   3176  HZ  PHE A 851      80.560  36.060  43.390  1.00  0.00           H
ATOM   3177  CD2 PHE A 851      78.370  35.610  40.760  1.00  0.00           C
ATOM   3178  HD2 PHE A 851      77.880  36.180  39.980  1.00  0.00           H
ATOM   3179  CE2 PHE A 851      79.230  36.270  41.720  1.00  0.00           C
ATOM   3180  HE2 PHE A 851      79.310  37.320  41.490  1.00  0.00           H
ATOM   3181  C   PHE A 851      76.900  31.840  37.920  1.00  0.00           C
ATOM   3182  O   PHE A 851      76.300  32.520  37.090  1.00  0.00           O
ATOM   3183  N   PRO A 852      76.800  30.500  37.940  1.00  0.00           N
ATOM   3184  CD  PRO A 852      77.680  29.590  38.720  1.00  0.00           C
ATOM   3185  HD1 PRO A 852      77.420  29.660  39.800  1.00  0.00           H
ATOM   3186  HD2 PRO A 852      78.760  29.780  38.560  1.00  0.00           H
ATOM   3187  CA  PRO A 852      75.670  29.780  37.440  1.00  0.00           C
ATOM   3188  HA  PRO A 852      75.830  29.850  36.370  1.00  0.00           H
ATOM   3189  CB  PRO A 852      75.760  28.370  38.070  1.00  0.00           C
ATOM   3190  HB1 PRO A 852      75.310  27.630  37.370  1.00  0.00           H
ATOM   3191  HB2 PRO A 852      75.160  28.320  39.000  1.00  0.00           H
ATOM   3192  CG  PRO A 852      77.280  28.170  38.370  1.00  0.00           C
ATOM   3193  HG1 PRO A 852      77.530  27.370  39.100  1.00  0.00           H
ATOM   3194  HG2 PRO A 852      77.750  27.840  37.420  1.00  0.00           H
ATOM   3195  C   PRO A 852      74.270  30.370  37.510  1.00  0.00           C
ATOM   3196  O   PRO A 852      73.820  30.780  38.590  1.00  0.00           O
ATOM   3197  N   THR A 853      73.520  30.310  36.390  1.00  0.00           N
ATOM   3198  HN  THR A 853      73.880  29.720  35.660  1.00  0.00           H
ATOM   3199  CA  THR A 853      72.210  30.790  36.240  1.00  0.00           C
ATOM   3200  HA  THR A 853      72.170  31.860  36.380  1.00  0.00           H
ATOM   3201  CB  THR A 853      71.550  30.530  34.840  1.00  0.00           C
ATOM   3202  HB  THR A 853      71.640  29.490  34.470  1.00  0.00           H
ATOM   3203  OG1 THR A 853      72.250  31.270  33.870  1.00  0.00           O
ATOM   3204  HG1 THR A 853      72.010  30.990  32.980  1.00  0.00           H
ATOM   3205  CG2 THR A 853      70.120  31.140  34.720  1.00  0.00           C
ATOM   3206 HG21 THR A 853      70.210  32.200  35.040  1.00  0.00           H
ATOM   3207 HG22 THR A 853      69.480  30.580  35.420  1.00  0.00           H
ATOM   3208 HG23 THR A 853      69.650  31.030  33.710  1.00  0.00           H
ATOM   3209  C   THR A 853      71.180  30.290  37.240  1.00  0.00           C
ATOM   3210  O   THR A 853      70.580  31.030  38.000  1.00  0.00           O
ATOM   3211  N   LYS A 854      71.130  28.950  37.470  1.00  0.00           N
ATOM   3212  HN  LYS A 854      71.700  28.340  36.930  1.00  0.00           H
ATOM   3213  CA  LYS A 854      70.300  28.340  38.510  1.00  0.00           C
ATOM   3214  HA  LYS A 854      69.310  28.750  38.370  1.00  0.00           H
ATOM   3215  CB  LYS A 854      70.210  26.810  38.260  1.00  0.00           C
ATOM   3216  HB1 LYS A 854      69.890  26.320  39.210  1.00  0.00           H
ATOM   3217  HB2 LYS A 854      71.210  26.400  38.000  1.00  0.00           H
ATOM   3218  CG  LYS A 854      69.230  26.210  37.160  1.00  0.00           C
ATOM   3219  HG1 LYS A 854      69.590  25.230  36.790  1.00  0.00           H
ATOM   3220  HG2 LYS A 854      69.270  26.850  36.260  1.00  0.00           H
ATOM   3221  CD  LYS A 854      67.800  26.070  37.710  1.00  0.00           C
ATOM   3222  HD1 LYS A 854      67.550  27.040  38.190  1.00  0.00           H
ATOM   3223  HD2 LYS A 854      67.910  25.200  38.410  1.00  0.00           H
ATOM   3224  CE  LYS A 854      66.790  25.760  36.580  1.00  0.00           C
ATOM   3225  HE1 LYS A 854      66.980  24.830  36.000  1.00  0.00           H
ATOM   3226  HE2 LYS A 854      66.760  26.560  35.820  1.00  0.00           H
ATOM   3227  NZ  LYS A 854      65.360  25.610  37.100  1.00  0.00           N
ATOM   3228  HZ1 LYS A 854      64.780  25.840  36.270  1.00  0.00           H
ATOM   3229  HZ2 LYS A 854      65.210  26.370  37.790  1.00  0.00           H
ATOM   3230  HZ3 LYS A 854      65.200  24.710  37.600  1.00  0.00           H
ATOM   3231  C   LYS A 854      70.640  28.690  39.990  1.00  0.00           C
ATOM   3232  O   LYS A 854      69.730  28.910  40.810  1.00  0.00           O
ATOM   3233  N   VAL A 855      71.940  28.790  40.370  1.00  0.00           N
ATOM   3234  HN  VAL A 855      72.650  28.700  39.680  1.00  0.00           H
ATOM   3235  CA  VAL A 855      72.300  29.270  41.720  1.00  0.00           C
ATOM   3236  HA  VAL A 855      71.840  28.590  42.430  1.00  0.00           H
ATOM   3237  CB  VAL A 855      73.830  29.080  41.950  1.00  0.00           C
ATOM   3238  HB  VAL A 855      74.430  29.510  41.120  1.00  0.00           H
ATOM   3239  CG1 VAL A 855      74.290  29.690  43.240  1.00  0.00           C
ATOM   3240 HG11 VAL A 855      73.870  29.240  44.170  1.00  0.00           H
ATOM   3241 HG12 VAL A 855      74.010  30.750  43.400  1.00  0.00           H
ATOM   3242 HG13 VAL A 855      75.380  29.610  43.430  1.00  0.00           H
ATOM   3243  CG2 VAL A 855      74.090  27.600  41.820  1.00  0.00           C
ATOM   3244 HG21 VAL A 855      73.510  26.980  42.540  1.00  0.00           H
ATOM   3245 HG22 VAL A 855      75.170  27.460  42.010  1.00  0.00           H
ATOM   3246 HG23 VAL A 855      73.730  27.150  40.870  1.00  0.00           H
ATOM   3247  C   VAL A 855      71.850  30.710  41.950  1.00  0.00           C
ATOM   3248  O   VAL A 855      71.230  31.170  42.960  1.00  0.00           O
ATOM   3249  N   ARG A 856      72.090  31.610  40.960  1.00  0.00           N
ATOM   3250  HN  ARG A 856      72.460  31.220  40.120  1.00  0.00           H
ATOM   3251  CA  ARG A 856      71.880  33.010  41.200  1.00  0.00           C
ATOM   3252  HA  ARG A 856      72.110  33.310  42.220  1.00  0.00           H
ATOM   3253  CB  ARG A 856      72.880  33.760  40.270  1.00  0.00           C
ATOM   3254  HB1 ARG A 856      73.890  33.310  40.300  1.00  0.00           H
ATOM   3255  HB2 ARG A 856      73.030  34.750  40.730  1.00  0.00           H
ATOM   3256  CG  ARG A 856      72.460  33.870  38.790  1.00  0.00           C
ATOM   3257  HG1 ARG A 856      71.480  34.410  38.780  1.00  0.00           H
ATOM   3258  HG2 ARG A 856      72.280  32.810  38.530  1.00  0.00           H
ATOM   3259  CD  ARG A 856      73.450  34.480  37.840  1.00  0.00           C
ATOM   3260  HD1 ARG A 856      74.440  33.960  37.880  1.00  0.00           H
ATOM   3261  HD2 ARG A 856      73.530  35.570  38.080  1.00  0.00           H
ATOM   3262  NE  ARG A 856      72.930  34.400  36.410  1.00  0.00           N
ATOM   3263  HE  ARG A 856      71.990  34.660  36.190  1.00  0.00           H
ATOM   3264  CZ  ARG A 856      73.650  34.240  35.310  1.00  0.00           C
ATOM   3265  NH1 ARG A 856      74.950  34.140  35.260  1.00  0.00           N
ATOM   3266 HH11 ARG A 856      75.500  33.920  36.070  1.00  0.00           H
ATOM   3267 HH12 ARG A 856      75.400  34.100  34.380  1.00  0.00           H
ATOM   3268  NH2 ARG A 856      73.000  34.360  34.230  1.00  0.00           N
ATOM   3269 HH21 ARG A 856      73.400  34.050  33.380  1.00  0.00           H
ATOM   3270 HH22 ARG A 856      72.040  34.670  34.190  1.00  0.00           H
ATOM   3271  C   ARG A 856      70.380  33.420  40.970  1.00  0.00           C
ATOM   3272  O   ARG A 856      69.900  34.430  41.520  1.00  0.00           O
ATOM   3273  N   SER A 857      69.600  32.730  40.100  1.00  0.00           N
ATOM   3274  HN  SER A 857      70.000  31.990  39.570  1.00  0.00           H
ATOM   3275  CA  SER A 857      68.280  33.120  39.940  1.00  0.00           C
ATOM   3276  HA  SER A 857      68.180  34.190  39.990  1.00  0.00           H
ATOM   3277  CB  SER A 857      67.680  32.740  38.570  1.00  0.00           C
ATOM   3278  HB1 SER A 857      67.860  31.670  38.300  1.00  0.00           H
ATOM   3279  HB2 SER A 857      68.250  33.410  37.880  1.00  0.00           H
ATOM   3280  OG  SER A 857      66.310  33.210  38.480  1.00  0.00           O
ATOM   3281  HG1 SER A 857      65.990  32.680  37.760  1.00  0.00           H
ATOM   3282  C   SER A 857      67.460  32.600  41.170  1.00  0.00           C
ATOM   3283  O   SER A 857      66.530  33.280  41.560  1.00  0.00           O
ATOM   3284  N   THR A 858      67.970  31.460  41.830  1.00  0.00           N
ATOM   3285  HN  THR A 858      68.710  30.920  41.440  1.00  0.00           H
ATOM   3286  CA  THR A 858      67.430  30.990  43.050  1.00  0.00           C
ATOM   3287  HA  THR A 858      66.380  30.820  42.850  1.00  0.00           H
ATOM   3288  CB  THR A 858      68.020  29.640  43.540  1.00  0.00           C
ATOM   3289  HB  THR A 858      69.100  29.890  43.690  1.00  0.00           H
ATOM   3290  OG1 THR A 858      67.750  28.560  42.590  1.00  0.00           O
ATOM   3291  HG1 THR A 858      68.340  28.790  41.870  1.00  0.00           H
ATOM   3292  CG2 THR A 858      67.540  29.140  44.910  1.00  0.00           C
ATOM   3293 HG21 THR A 858      68.170  29.640  45.670  1.00  0.00           H
ATOM   3294 HG22 THR A 858      67.750  28.050  45.020  1.00  0.00           H
ATOM   3295 HG23 THR A 858      66.470  29.400  44.890  1.00  0.00           H
ATOM   3296  C   THR A 858      67.380  32.060  44.140  1.00  0.00           C
ATOM   3297  O   THR A 858      66.330  32.340  44.760  1.00  0.00           O
ATOM   3298  N   ILE A 859      68.570  32.720  44.320  1.00  0.00           N
ATOM   3299  HN  ILE A 859      69.500  32.580  43.950  1.00  0.00           H
ATOM   3300  CA  ILE A 859      68.690  33.740  45.310  1.00  0.00           C
ATOM   3301  HA  ILE A 859      68.170  33.420  46.200  1.00  0.00           H
ATOM   3302  CB  ILE A 859      70.050  33.870  45.840  1.00  0.00           C
ATOM   3303  HB  ILE A 859      70.120  34.600  46.680  1.00  0.00           H
ATOM   3304  CG2 ILE A 859      70.380  32.470  46.460  1.00  0.00           C
ATOM   3305 HG21 ILE A 859      71.330  32.560  47.040  1.00  0.00           H
ATOM   3306 HG22 ILE A 859      70.360  31.680  45.680  1.00  0.00           H
ATOM   3307 HG23 ILE A 859      69.530  32.300  47.170  1.00  0.00           H
ATOM   3308  CG1 ILE A 859      71.030  34.260  44.720  1.00  0.00           C
ATOM   3309 HG11 ILE A 859      70.880  35.310  44.370  1.00  0.00           H
ATOM   3310 HG12 ILE A 859      70.900  33.690  43.780  1.00  0.00           H
ATOM   3311  CD  ILE A 859      72.470  34.190  45.210  1.00  0.00           C
ATOM   3312  HD1 ILE A 859      72.500  34.310  46.320  1.00  0.00           H
ATOM   3313  HD2 ILE A 859      73.050  34.870  44.560  1.00  0.00           H
ATOM   3314  HD3 ILE A 859      72.810  33.180  44.900  1.00  0.00           H
ATOM   3315  C   ILE A 859      68.130  35.190  45.120  1.00  0.00           C
ATOM   3316  O   ILE A 859      67.890  35.990  45.980  1.00  0.00           O
ATOM   3317  N   SER A 860      67.970  35.530  43.890  1.00  0.00           N
ATOM   3318  HN  SER A 860      68.350  34.910  43.190  1.00  0.00           H
ATOM   3319  CA  SER A 860      67.360  36.690  43.420  1.00  0.00           C
ATOM   3320  HA  SER A 860      67.710  37.600  43.880  1.00  0.00           H
ATOM   3321  CB  SER A 860      67.600  36.910  41.880  1.00  0.00           C
ATOM   3322  HB1 SER A 860      67.180  36.050  41.320  1.00  0.00           H
ATOM   3323  HB2 SER A 860      68.700  36.830  41.710  1.00  0.00           H
ATOM   3324  OG  SER A 860      67.240  38.210  41.390  1.00  0.00           O
ATOM   3325  HG1 SER A 860      67.870  38.810  41.780  1.00  0.00           H
ATOM   3326  C   SER A 860      65.790  36.660  43.560  1.00  0.00           C
ATOM   3327  O   SER A 860      65.220  37.570  44.060  1.00  0.00           O
ATOM   3328  N   ASP A 861      65.130  35.640  43.000  1.00  0.00           N
ATOM   3329  HN  ASP A 861      65.650  34.920  42.540  1.00  0.00           H
ATOM   3330  CA  ASP A 861      63.660  35.620  43.160  1.00  0.00           C
ATOM   3331  HA  ASP A 861      63.200  36.580  43.060  1.00  0.00           H
ATOM   3332  CB  ASP A 861      63.010  34.680  42.000  1.00  0.00           C
ATOM   3333  HB1 ASP A 861      61.940  34.380  42.110  1.00  0.00           H
ATOM   3334  HB2 ASP A 861      63.460  33.670  42.080  1.00  0.00           H
ATOM   3335  CG  ASP A 861      63.080  35.250  40.640  1.00  0.00           C
ATOM   3336  OD1 ASP A 861      62.610  34.570  39.680  1.00  0.00           O
ATOM   3337  OD2 ASP A 861      63.340  36.460  40.450  1.00  0.00           O
ATOM   3338  C   ASP A 861      63.170  35.130  44.540  1.00  0.00           C
ATOM   3339  O   ASP A 861      62.160  35.520  45.050  1.00  0.00           O
ATOM   3340  N   PHE A 862      64.020  34.270  45.250  1.00  0.00           N
ATOM   3341  HN  PHE A 862      64.800  33.890  44.780  1.00  0.00           H
ATOM   3342  CA  PHE A 862      63.810  34.010  46.720  1.00  0.00           C
ATOM   3343  HA  PHE A 862      62.760  34.040  46.980  1.00  0.00           H
ATOM   3344  CB  PHE A 862      64.190  32.550  47.230  1.00  0.00           C
ATOM   3345  HB1 PHE A 862      64.070  32.390  48.330  1.00  0.00           H
ATOM   3346  HB2 PHE A 862      65.230  32.240  47.000  1.00  0.00           H
ATOM   3347  CG  PHE A 862      63.280  31.450  46.720  1.00  0.00           C
ATOM   3348  CD1 PHE A 862      63.700  30.500  45.760  1.00  0.00           C
ATOM   3349  HD1 PHE A 862      64.720  30.520  45.430  1.00  0.00           H
ATOM   3350  CE1 PHE A 862      62.930  29.410  45.400  1.00  0.00           C
ATOM   3351  HE1 PHE A 862      63.440  28.630  44.860  1.00  0.00           H
ATOM   3352  CZ  PHE A 862      61.680  29.260  46.010  1.00  0.00           C
ATOM   3353  HZ  PHE A 862      61.210  28.320  45.780  1.00  0.00           H
ATOM   3354  CD2 PHE A 862      61.950  31.280  47.220  1.00  0.00           C
ATOM   3355  HD2 PHE A 862      61.610  32.080  47.870  1.00  0.00           H
ATOM   3356  CE2 PHE A 862      61.140  30.150  46.920  1.00  0.00           C
ATOM   3357  HE2 PHE A 862      60.110  30.140  47.260  1.00  0.00           H
ATOM   3358  C   PHE A 862      64.510  34.970  47.510  1.00  0.00           C
ATOM   3359  O   PHE A 862      64.810  34.720  48.690  1.00  0.00           O
ATOM   3360  N   ALA A 863      64.830  36.220  47.010  1.00  0.00           N
ATOM   3361  HN  ALA A 863      64.520  36.610  46.140  1.00  0.00           H
ATOM   3362  CA  ALA A 863      65.650  37.150  47.880  1.00  0.00           C
ATOM   3363  HA  ALA A 863      66.450  36.510  48.220  1.00  0.00           H
ATOM   3364  CB  ALA A 863      66.130  38.310  47.010  1.00  0.00           C
ATOM   3365  HB1 ALA A 863      66.760  37.940  46.190  1.00  0.00           H
ATOM   3366  HB2 ALA A 863      66.800  39.020  47.540  1.00  0.00           H
ATOM   3367  HB3 ALA A 863      65.250  38.890  46.640  1.00  0.00           H
ATOM   3368  C   ALA A 863      65.130  37.660  49.260  1.00  0.00           C
ATOM   3369  O   ALA A 863      65.830  37.590  50.290  1.00  0.00           O
ATOM   3370  N   VAL A 864      63.850  38.000  49.410  1.00  0.00           N
ATOM   3371  HN  VAL A 864      63.160  37.930  48.700  1.00  0.00           H
ATOM   3372  CA  VAL A 864      63.190  38.280  50.720  1.00  0.00           C
ATOM   3373  HA  VAL A 864      63.900  38.940  51.200  1.00  0.00           H
ATOM   3374  CB  VAL A 864      61.870  39.020  50.580  1.00  0.00           C
ATOM   3375  HB  VAL A 864      61.210  38.500  49.860  1.00  0.00           H
ATOM   3376  CG1 VAL A 864      61.050  39.060  51.900  1.00  0.00           C
ATOM   3377 HG11 VAL A 864      61.660  39.530  52.710  1.00  0.00           H
ATOM   3378 HG12 VAL A 864      60.690  38.060  52.230  1.00  0.00           H
ATOM   3379 HG13 VAL A 864      60.190  39.760  51.880  1.00  0.00           H
ATOM   3380  CG2 VAL A 864      62.200  40.460  50.130  1.00  0.00           C
ATOM   3381 HG21 VAL A 864      61.290  40.960  49.730  1.00  0.00           H
ATOM   3382 HG22 VAL A 864      62.860  40.450  49.240  1.00  0.00           H
ATOM   3383 HG23 VAL A 864      62.710  41.060  50.920  1.00  0.00           H
ATOM   3384  C   VAL A 864      62.980  37.060  51.600  1.00  0.00           C
ATOM   3385  O   VAL A 864      63.230  37.090  52.790  1.00  0.00           O
ATOM   3386  N   PHE A 865      62.390  35.970  51.030  1.00  0.00           N
ATOM   3387  HN  PHE A 865      62.330  36.070  50.040  1.00  0.00           H
ATOM   3388  CA  PHE A 865      62.240  34.810  51.810  1.00  0.00           C
ATOM   3389  HA  PHE A 865      61.550  35.060  52.600  1.00  0.00           H
ATOM   3390  CB  PHE A 865      61.670  33.590  50.850  1.00  0.00           C
ATOM   3391  HB1 PHE A 865      62.290  33.550  49.940  1.00  0.00           H
ATOM   3392  HB2 PHE A 865      60.590  33.700  50.600  1.00  0.00           H
ATOM   3393  CG  PHE A 865      61.820  32.260  51.510  1.00  0.00           C
ATOM   3394  CD1 PHE A 865      61.340  32.080  52.890  1.00  0.00           C
ATOM   3395  HD1 PHE A 865      60.920  32.930  53.400  1.00  0.00           H
ATOM   3396  CE1 PHE A 865      61.530  30.820  53.530  1.00  0.00           C
ATOM   3397  HE1 PHE A 865      61.110  30.730  54.510  1.00  0.00           H
ATOM   3398  CZ  PHE A 865      62.060  29.740  52.840  1.00  0.00           C
ATOM   3399  HZ  PHE A 865      62.250  28.810  53.330  1.00  0.00           H
ATOM   3400  CD2 PHE A 865      62.260  31.060  50.850  1.00  0.00           C
ATOM   3401  HD2 PHE A 865      62.550  31.060  49.800  1.00  0.00           H
ATOM   3402  CE2 PHE A 865      62.380  29.840  51.520  1.00  0.00           C
ATOM   3403  HE2 PHE A 865      62.800  28.930  51.110  1.00  0.00           H
ATOM   3404  C   PHE A 865      63.510  34.290  52.570  1.00  0.00           C
ATOM   3405  O   PHE A 865      63.510  34.080  53.780  1.00  0.00           O
ATOM   3406  N   LEU A 866      64.630  34.200  51.810  1.00  0.00           N
ATOM   3407  HN  LEU A 866      64.580  34.340  50.820  1.00  0.00           H
ATOM   3408  CA  LEU A 866      65.950  33.880  52.360  1.00  0.00           C
ATOM   3409  HA  LEU A 866      65.790  33.040  53.010  1.00  0.00           H
ATOM   3410  CB  LEU A 866      66.950  33.270  51.320  1.00  0.00           C
ATOM   3411  HB1 LEU A 866      67.950  33.150  51.790  1.00  0.00           H
ATOM   3412  HB2 LEU A 866      67.110  33.960  50.460  1.00  0.00           H
ATOM   3413  CG  LEU A 866      66.540  31.850  50.820  1.00  0.00           C
ATOM   3414  HG  LEU A 866      65.440  31.800  50.670  1.00  0.00           H
ATOM   3415  CD1 LEU A 866      67.120  31.650  49.430  1.00  0.00           C
ATOM   3416 HD11 LEU A 866      68.200  31.430  49.480  1.00  0.00           H
ATOM   3417 HD12 LEU A 866      66.860  32.360  48.610  1.00  0.00           H
ATOM   3418 HD13 LEU A 866      66.680  30.700  49.030  1.00  0.00           H
ATOM   3419  CD2 LEU A 866      66.870  30.680  51.790  1.00  0.00           C
ATOM   3420 HD21 LEU A 866      67.980  30.590  51.920  1.00  0.00           H
ATOM   3421 HD22 LEU A 866      66.540  29.740  51.300  1.00  0.00           H
ATOM   3422 HD23 LEU A 866      66.340  30.740  52.770  1.00  0.00           H
ATOM   3423  C   LEU A 866      66.460  35.000  53.290  1.00  0.00           C
ATOM   3424  O   LEU A 866      67.060  34.750  54.300  1.00  0.00           O
ATOM   3425  N   THR A 867      66.120  36.310  52.990  1.00  0.00           N
ATOM   3426  HN  THR A 867      65.690  36.560  52.110  1.00  0.00           H
ATOM   3427  CA  THR A 867      66.330  37.410  53.950  1.00  0.00           C
ATOM   3428  HA  THR A 867      67.360  37.360  54.270  1.00  0.00           H
ATOM   3429  CB  THR A 867      66.130  38.840  53.490  1.00  0.00           C
ATOM   3430  HB  THR A 867      65.090  38.920  53.120  1.00  0.00           H
ATOM   3431  OG1 THR A 867      67.100  39.060  52.430  1.00  0.00           O
ATOM   3432  HG1 THR A 867      66.870  38.400  51.770  1.00  0.00           H
ATOM   3433  CG2 THR A 867      66.250  39.920  54.570  1.00  0.00           C
ATOM   3434 HG21 THR A 867      65.330  39.990  55.200  1.00  0.00           H
ATOM   3435 HG22 THR A 867      66.380  40.910  54.070  1.00  0.00           H
ATOM   3436 HG23 THR A 867      67.090  39.800  55.290  1.00  0.00           H
ATOM   3437  C   THR A 867      65.630  37.180  55.300  1.00  0.00           C
ATOM   3438  O   THR A 867      66.280  37.230  56.370  1.00  0.00           O
ATOM   3439  N   ILE A 868      64.390  36.840  55.370  1.00  0.00           N
ATOM   3440  HN  ILE A 868      63.800  36.710  54.570  1.00  0.00           H
ATOM   3441  CA  ILE A 868      63.710  36.490  56.670  1.00  0.00           C
ATOM   3442  HA  ILE A 868      63.840  37.230  57.440  1.00  0.00           H
ATOM   3443  CB  ILE A 868      62.190  36.240  56.470  1.00  0.00           C
ATOM   3444  HB  ILE A 868      62.180  35.450  55.690  1.00  0.00           H
ATOM   3445  CG2 ILE A 868      61.430  35.710  57.680  1.00  0.00           C
ATOM   3446 HG21 ILE A 868      61.740  34.790  58.230  1.00  0.00           H
ATOM   3447 HG22 ILE A 868      60.520  35.290  57.210  1.00  0.00           H
ATOM   3448 HG23 ILE A 868      60.990  36.340  58.480  1.00  0.00           H
ATOM   3449  CG1 ILE A 868      61.470  37.470  55.840  1.00  0.00           C
ATOM   3450 HG11 ILE A 868      62.100  37.840  55.010  1.00  0.00           H
ATOM   3451 HG12 ILE A 868      61.460  38.310  56.570  1.00  0.00           H
ATOM   3452  CD  ILE A 868      60.070  37.030  55.220  1.00  0.00           C
ATOM   3453  HD1 ILE A 868      60.310  36.360  54.370  1.00  0.00           H
ATOM   3454  HD2 ILE A 868      59.530  37.960  54.940  1.00  0.00           H
ATOM   3455  HD3 ILE A 868      59.510  36.450  55.980  1.00  0.00           H
ATOM   3456  C   ILE A 868      64.400  35.320  57.360  1.00  0.00           C
ATOM   3457  O   ILE A 868      64.690  35.470  58.530  1.00  0.00           O
ATOM   3458  N   VAL A 869      64.750  34.210  56.650  1.00  0.00           N
ATOM   3459  HN  VAL A 869      64.480  34.080  55.700  1.00  0.00           H
ATOM   3460  CA  VAL A 869      65.550  33.110  57.260  1.00  0.00           C
ATOM   3461  HA  VAL A 869      65.040  32.580  58.040  1.00  0.00           H
ATOM   3462  CB  VAL A 869      65.780  32.070  56.150  1.00  0.00           C
ATOM   3463  HB  VAL A 869      66.150  32.460  55.180  1.00  0.00           H
ATOM   3464  CG1 VAL A 869      66.820  30.960  56.520  1.00  0.00           C
ATOM   3465 HG11 VAL A 869      67.800  31.470  56.470  1.00  0.00           H
ATOM   3466 HG12 VAL A 869      66.900  30.220  55.690  1.00  0.00           H
ATOM   3467 HG13 VAL A 869      66.660  30.520  57.530  1.00  0.00           H
ATOM   3468  CG2 VAL A 869      64.350  31.510  55.790  1.00  0.00           C
ATOM   3469 HG21 VAL A 869      63.970  31.060  56.740  1.00  0.00           H
ATOM   3470 HG22 VAL A 869      64.420  30.750  54.980  1.00  0.00           H
ATOM   3471 HG23 VAL A 869      63.700  32.340  55.440  1.00  0.00           H
ATOM   3472  C   VAL A 869      66.940  33.560  57.800  1.00  0.00           C
ATOM   3473  O   VAL A 869      67.370  33.290  58.910  1.00  0.00           O
ATOM   3474  N   ILE A 870      67.750  34.370  57.000  1.00  0.00           N
ATOM   3475  HN  ILE A 870      67.460  34.690  56.110  1.00  0.00           H
ATOM   3476  CA  ILE A 870      69.080  34.860  57.390  1.00  0.00           C
ATOM   3477  HA  ILE A 870      69.650  34.020  57.740  1.00  0.00           H
ATOM   3478  CB  ILE A 870      69.910  35.540  56.330  1.00  0.00           C
ATOM   3479  HB  ILE A 870      69.290  36.310  55.820  1.00  0.00           H
ATOM   3480  CG2 ILE A 870      71.100  36.270  56.840  1.00  0.00           C
ATOM   3481 HG21 ILE A 870      71.890  35.660  57.330  1.00  0.00           H
ATOM   3482 HG22 ILE A 870      70.950  37.130  57.530  1.00  0.00           H
ATOM   3483 HG23 ILE A 870      71.600  36.780  55.990  1.00  0.00           H
ATOM   3484  CG1 ILE A 870      70.220  34.460  55.200  1.00  0.00           C
ATOM   3485 HG11 ILE A 870      69.380  33.760  55.090  1.00  0.00           H
ATOM   3486 HG12 ILE A 870      71.030  33.870  55.700  1.00  0.00           H
ATOM   3487  CD  ILE A 870      70.450  35.080  53.820  1.00  0.00           C
ATOM   3488  HD1 ILE A 870      70.790  34.330  53.070  1.00  0.00           H
ATOM   3489  HD2 ILE A 870      71.180  35.920  53.780  1.00  0.00           H
ATOM   3490  HD3 ILE A 870      69.460  35.430  53.470  1.00  0.00           H
ATOM   3491  C   ILE A 870      68.890  35.800  58.670  1.00  0.00           C
ATOM   3492  O   ILE A 870      69.640  35.680  59.650  1.00  0.00           O
ATOM   3493  N   MET A 871      67.950  36.750  58.620  1.00  0.00           N
ATOM   3494  HN  MET A 871      67.360  36.790  57.820  1.00  0.00           H
ATOM   3495  CA  MET A 871      67.900  37.740  59.670  1.00  0.00           C
ATOM   3496  HA  MET A 871      68.920  37.910  59.990  1.00  0.00           H
ATOM   3497  CB  MET A 871      67.340  39.160  59.190  1.00  0.00           C
ATOM   3498  HB1 MET A 871      67.120  39.830  60.050  1.00  0.00           H
ATOM   3499  HB2 MET A 871      66.320  38.860  58.860  1.00  0.00           H
ATOM   3500  CG  MET A 871      68.260  39.840  58.170  1.00  0.00           C
ATOM   3501  HG1 MET A 871      67.900  40.890  58.120  1.00  0.00           H
ATOM   3502  HG2 MET A 871      68.050  39.350  57.200  1.00  0.00           H
ATOM   3503  SD  MET A 871      70.030  39.790  58.410  1.00  0.00           S
ATOM   3504  CE  MET A 871      70.170  40.870  59.920  1.00  0.00           C
ATOM   3505  HE1 MET A 871      69.650  41.850  59.830  1.00  0.00           H
ATOM   3506  HE2 MET A 871      71.250  41.080  60.080  1.00  0.00           H
ATOM   3507  HE3 MET A 871      69.780  40.340  60.820  1.00  0.00           H
ATOM   3508  C   MET A 871      67.380  37.360  61.060  1.00  0.00           C
ATOM   3509  O   MET A 871      67.770  37.940  62.090  1.00  0.00           O
ATOM   3510  N   VAL A 872      66.480  36.340  61.080  1.00  0.00           N
ATOM   3511  HN  VAL A 872      66.140  36.000  60.210  1.00  0.00           H
ATOM   3512  CA  VAL A 872      66.220  35.630  62.360  1.00  0.00           C
ATOM   3513  HA  VAL A 872      65.900  36.420  63.030  1.00  0.00           H
ATOM   3514  CB  VAL A 872      65.170  34.540  62.110  1.00  0.00           C
ATOM   3515  HB  VAL A 872      65.400  33.890  61.250  1.00  0.00           H
ATOM   3516  CG1 VAL A 872      65.000  33.630  63.280  1.00  0.00           C
ATOM   3517 HG11 VAL A 872      64.110  32.980  63.150  1.00  0.00           H
ATOM   3518 HG12 VAL A 872      64.690  34.200  64.190  1.00  0.00           H
ATOM   3519 HG13 VAL A 872      65.800  32.880  63.480  1.00  0.00           H
ATOM   3520  CG2 VAL A 872      63.870  35.210  61.830  1.00  0.00           C
ATOM   3521 HG21 VAL A 872      63.340  35.560  62.750  1.00  0.00           H
ATOM   3522 HG22 VAL A 872      63.200  34.580  61.200  1.00  0.00           H
ATOM   3523 HG23 VAL A 872      64.040  36.160  61.270  1.00  0.00           H
ATOM   3524  C   VAL A 872      67.520  35.000  62.980  1.00  0.00           C
ATOM   3525  O   VAL A 872      67.780  35.170  64.230  1.00  0.00           O
ATOM   3526  N   THR A 873      68.380  34.300  62.190  1.00  0.00           N
ATOM   3527  HN  THR A 873      68.100  34.130  61.240  1.00  0.00           H
ATOM   3528  CA  THR A 873      69.680  33.740  62.620  1.00  0.00           C
ATOM   3529  HA  THR A 873      69.470  33.140  63.500  1.00  0.00           H
ATOM   3530  CB  THR A 873      70.340  32.830  61.510  1.00  0.00           C
ATOM   3531  HB  THR A 873      70.980  33.490  60.870  1.00  0.00           H
ATOM   3532  OG1 THR A 873      69.390  32.110  60.700  1.00  0.00           O
ATOM   3533  HG1 THR A 873      69.040  32.700  60.020  1.00  0.00           H
ATOM   3534  CG2 THR A 873      71.160  31.780  62.210  1.00  0.00           C
ATOM   3535 HG21 THR A 873      71.650  31.070  61.510  1.00  0.00           H
ATOM   3536 HG22 THR A 873      70.570  31.170  62.930  1.00  0.00           H
ATOM   3537 HG23 THR A 873      71.890  32.330  62.840  1.00  0.00           H
ATOM   3538  C   THR A 873      70.640  34.890  63.080  1.00  0.00           C
ATOM   3539  O   THR A 873      71.200  34.750  64.170  1.00  0.00           O
ATOM   3540  N   ILE A 874      70.860  36.000  62.250  1.00  0.00           N
ATOM   3541  HN  ILE A 874      70.390  36.040  61.370  1.00  0.00           H
ATOM   3542  CA  ILE A 874      71.680  37.140  62.570  1.00  0.00           C
ATOM   3543  HA  ILE A 874      72.680  36.750  62.740  1.00  0.00           H
ATOM   3544  CB  ILE A 874      71.940  38.060  61.320  1.00  0.00           C
ATOM   3545  HB  ILE A 874      70.910  38.430  61.130  1.00  0.00           H
ATOM   3546  CG2 ILE A 874      72.770  39.270  61.840  1.00  0.00           C
ATOM   3547 HG21 ILE A 874      73.700  38.920  62.330  1.00  0.00           H
ATOM   3548 HG22 ILE A 874      72.170  39.770  62.630  1.00  0.00           H
ATOM   3549 HG23 ILE A 874      73.100  39.950  61.010  1.00  0.00           H
ATOM   3550  CG1 ILE A 874      72.470  37.280  60.090  1.00  0.00           C
ATOM   3551 HG11 ILE A 874      72.390  38.080  59.330  1.00  0.00           H
ATOM   3552 HG12 ILE A 874      71.860  36.390  59.790  1.00  0.00           H
ATOM   3553  CD  ILE A 874      73.920  36.870  60.260  1.00  0.00           C
ATOM   3554  HD1 ILE A 874      74.020  36.240  61.160  1.00  0.00           H
ATOM   3555  HD2 ILE A 874      74.590  37.740  60.370  1.00  0.00           H
ATOM   3556  HD3 ILE A 874      74.280  36.360  59.330  1.00  0.00           H
ATOM   3557  C   ILE A 874      71.200  37.790  63.870  1.00  0.00           C
ATOM   3558  O   ILE A 874      71.960  38.070  64.790  1.00  0.00           O
ATOM   3559  N   ASP A 875      69.850  37.900  64.090  1.00  0.00           N
ATOM   3560  HN  ASP A 875      69.140  37.640  63.440  1.00  0.00           H
ATOM   3561  CA  ASP A 875      69.340  38.290  65.430  1.00  0.00           C
ATOM   3562  HA  ASP A 875      69.810  39.240  65.610  1.00  0.00           H
ATOM   3563  CB  ASP A 875      67.810  38.500  65.290  1.00  0.00           C
ATOM   3564  HB1 ASP A 875      67.370  37.550  64.900  1.00  0.00           H
ATOM   3565  HB2 ASP A 875      67.630  39.210  64.450  1.00  0.00           H
ATOM   3566  CG  ASP A 875      67.050  38.940  66.480  1.00  0.00           C
ATOM   3567  OD1 ASP A 875      67.010  40.170  66.840  1.00  0.00           O
ATOM   3568  OD2 ASP A 875      66.390  38.070  67.160  1.00  0.00           O
ATOM   3569  C   ASP A 875      69.810  37.420  66.610  1.00  0.00           C
ATOM   3570  O   ASP A 875      70.280  37.870  67.680  1.00  0.00           O
ATOM   3571  N   TYR A 876      69.730  36.140  66.360  1.00  0.00           N
ATOM   3572  HN  TYR A 876      69.370  35.740  65.520  1.00  0.00           H
ATOM   3573  CA  TYR A 876      70.110  35.190  67.450  1.00  0.00           C
ATOM   3574  HA  TYR A 876      69.640  35.460  68.380  1.00  0.00           H
ATOM   3575  CB  TYR A 876      69.600  33.750  67.200  1.00  0.00           C
ATOM   3576  HB1 TYR A 876      70.100  33.350  66.290  1.00  0.00           H
ATOM   3577  HB2 TYR A 876      68.500  33.730  67.010  1.00  0.00           H
ATOM   3578  CG  TYR A 876      69.860  32.890  68.360  1.00  0.00           C
ATOM   3579  CD1 TYR A 876      70.830  31.920  68.180  1.00  0.00           C
ATOM   3580  HD1 TYR A 876      71.490  31.830  67.320  1.00  0.00           H
ATOM   3581  CE1 TYR A 876      71.040  30.900  69.150  1.00  0.00           C
ATOM   3582  HE1 TYR A 876      71.710  30.080  68.940  1.00  0.00           H
ATOM   3583  CZ  TYR A 876      70.310  30.950  70.360  1.00  0.00           C
ATOM   3584  OH  TYR A 876      70.330  29.900  71.290  1.00  0.00           O
ATOM   3585  HH  TYR A 876      69.660  30.090  71.950  1.00  0.00           H
ATOM   3586  CD2 TYR A 876      69.160  32.970  69.610  1.00  0.00           C
ATOM   3587  HD2 TYR A 876      68.390  33.730  69.630  1.00  0.00           H
ATOM   3588  CE2 TYR A 876      69.440  32.030  70.600  1.00  0.00           C
ATOM   3589  HE2 TYR A 876      68.860  32.020  71.500  1.00  0.00           H
ATOM   3590  C   TYR A 876      71.570  35.290  67.760  1.00  0.00           C
ATOM   3591  O   TYR A 876      71.830  35.340  68.970  1.00  0.00           O
ATOM   3592  N   LEU A 877      72.430  35.450  66.790  1.00  0.00           N
ATOM   3593  HN  LEU A 877      72.060  35.340  65.870  1.00  0.00           H
ATOM   3594  CA  LEU A 877      73.780  35.840  66.980  1.00  0.00           C
ATOM   3595  HA  LEU A 877      74.220  35.120  67.660  1.00  0.00           H
ATOM   3596  CB  LEU A 877      74.650  35.900  65.710  1.00  0.00           C
ATOM   3597  HB1 LEU A 877      75.680  36.150  66.030  1.00  0.00           H
ATOM   3598  HB2 LEU A 877      74.320  36.770  65.110  1.00  0.00           H
ATOM   3599  CG  LEU A 877      74.690  34.730  64.700  1.00  0.00           C
ATOM   3600  HG  LEU A 877      73.710  34.690  64.150  1.00  0.00           H
ATOM   3601  CD1 LEU A 877      75.730  34.930  63.640  1.00  0.00           C
ATOM   3602 HD11 LEU A 877      76.750  34.930  64.100  1.00  0.00           H
ATOM   3603 HD12 LEU A 877      75.540  35.900  63.150  1.00  0.00           H
ATOM   3604 HD13 LEU A 877      75.730  34.120  62.880  1.00  0.00           H
ATOM   3605  CD2 LEU A 877      74.710  33.300  65.320  1.00  0.00           C
ATOM   3606 HD21 LEU A 877      75.710  33.000  65.680  1.00  0.00           H
ATOM   3607 HD22 LEU A 877      74.330  32.480  64.670  1.00  0.00           H
ATOM   3608 HD23 LEU A 877      73.990  33.290  66.160  1.00  0.00           H
ATOM   3609  C   LEU A 877      73.960  37.170  67.740  1.00  0.00           C
ATOM   3610  O   LEU A 877      74.840  37.260  68.560  1.00  0.00           O
ATOM   3611  N   VAL A 878      73.120  38.200  67.480  1.00  0.00           N
ATOM   3612  HN  VAL A 878      72.470  38.220  66.730  1.00  0.00           H
ATOM   3613  CA  VAL A 878      73.250  39.510  68.140  1.00  0.00           C
ATOM   3614  HA  VAL A 878      74.310  39.720  68.130  1.00  0.00           H
ATOM   3615  CB  VAL A 878      72.690  40.700  67.310  1.00  0.00           C
ATOM   3616  HB  VAL A 878      71.630  40.450  67.050  1.00  0.00           H
ATOM   3617  CG1 VAL A 878      72.730  41.980  68.130  1.00  0.00           C
ATOM   3618 HG11 VAL A 878      72.270  42.780  67.510  1.00  0.00           H
ATOM   3619 HG12 VAL A 878      73.780  42.110  68.450  1.00  0.00           H
ATOM   3620 HG13 VAL A 878      72.220  41.920  69.120  1.00  0.00           H
ATOM   3621  CG2 VAL A 878      73.660  40.760  66.120  1.00  0.00           C
ATOM   3622 HG21 VAL A 878      73.660  41.710  65.550  1.00  0.00           H
ATOM   3623 HG22 VAL A 878      73.520  39.860  65.490  1.00  0.00           H
ATOM   3624 HG23 VAL A 878      74.680  40.820  66.550  1.00  0.00           H
ATOM   3625  C   VAL A 878      72.910  39.430  69.570  1.00  0.00           C
ATOM   3626  O   VAL A 878      73.550  39.990  70.520  1.00  0.00           O
ATOM   3627  N   GLY A 879      71.750  38.740  69.890  1.00  0.00           N
ATOM   3628  HN  GLY A 879      71.170  38.440  69.140  1.00  0.00           H
ATOM   3629  CA  GLY A 879      71.190  38.260  71.160  1.00  0.00           C
ATOM   3630  HA1 GLY A 879      71.940  38.040  71.910  1.00  0.00           H
ATOM   3631  HA2 GLY A 879      70.530  37.440  70.920  1.00  0.00           H
ATOM   3632  C   GLY A 879      70.430  39.290  71.910  1.00  0.00           C
ATOM   3633  O   GLY A 879      69.640  39.010  72.800  1.00  0.00           O
ATOM   3634  N   VAL A 880      70.560  40.580  71.490  1.00  0.00           N
ATOM   3635  HN  VAL A 880      71.230  40.690  70.770  1.00  0.00           H
ATOM   3636  CA  VAL A 880      69.730  41.700  71.840  1.00  0.00           C
ATOM   3637  HA  VAL A 880      69.780  41.740  72.930  1.00  0.00           H
ATOM   3638  CB  VAL A 880      70.360  43.010  71.380  1.00  0.00           C
ATOM   3639  HB  VAL A 880      70.390  42.950  70.260  1.00  0.00           H
ATOM   3640  CG1 VAL A 880      69.500  44.130  71.730  1.00  0.00           C
ATOM   3641 HG11 VAL A 880      69.220  44.110  72.810  1.00  0.00           H
ATOM   3642 HG12 VAL A 880      68.520  44.050  71.210  1.00  0.00           H
ATOM   3643 HG13 VAL A 880      69.840  45.170  71.500  1.00  0.00           H
ATOM   3644  CG2 VAL A 880      71.760  43.180  71.940  1.00  0.00           C
ATOM   3645 HG21 VAL A 880      72.360  42.500  71.310  1.00  0.00           H
ATOM   3646 HG22 VAL A 880      71.760  42.800  72.990  1.00  0.00           H
ATOM   3647 HG23 VAL A 880      72.020  44.260  72.030  1.00  0.00           H
ATOM   3648  C   VAL A 880      68.360  41.420  71.300  1.00  0.00           C
ATOM   3649  O   VAL A 880      68.180  41.230  70.110  1.00  0.00           O
ATOM   3650  N   PRO A 881      67.270  41.410  72.120  1.00  0.00           N
ATOM   3651  CD  PRO A 881      67.360  41.610  73.570  1.00  0.00           C
ATOM   3652  HD1 PRO A 881      67.650  42.670  73.800  1.00  0.00           H
ATOM   3653  HD2 PRO A 881      68.100  40.920  74.050  1.00  0.00           H
ATOM   3654  CA  PRO A 881      66.110  40.680  71.750  1.00  0.00           C
ATOM   3655  HA  PRO A 881      66.330  39.750  71.240  1.00  0.00           H
ATOM   3656  CB  PRO A 881      65.550  40.200  73.080  1.00  0.00           C
ATOM   3657  HB1 PRO A 881      66.130  39.300  73.350  1.00  0.00           H
ATOM   3658  HB2 PRO A 881      64.450  40.040  73.070  1.00  0.00           H
ATOM   3659  CG  PRO A 881      66.000  41.200  74.120  1.00  0.00           C
ATOM   3660  HG1 PRO A 881      65.360  42.110  74.040  1.00  0.00           H
ATOM   3661  HG2 PRO A 881      66.150  40.760  75.130  1.00  0.00           H
ATOM   3662  C   PRO A 881      65.050  41.360  70.910  1.00  0.00           C
ATOM   3663  O   PRO A 881      64.160  41.910  71.520  1.00  0.00           O
ATOM   3664  N   SER A 882      65.210  41.340  69.570  1.00  0.00           N
ATOM   3665  HN  SER A 882      65.940  40.770  69.190  1.00  0.00           H
ATOM   3666  CA  SER A 882      64.220  42.050  68.800  1.00  0.00           C
ATOM   3667  HA  SER A 882      64.310  43.020  69.260  1.00  0.00           H
ATOM   3668  CB  SER A 882      64.580  42.260  67.330  1.00  0.00           C
ATOM   3669  HB1 SER A 882      65.590  42.720  67.260  1.00  0.00           H
ATOM   3670  HB2 SER A 882      63.840  42.940  66.840  1.00  0.00           H
ATOM   3671  OG  SER A 882      64.660  41.010  66.660  1.00  0.00           O
ATOM   3672  HG1 SER A 882      65.590  40.780  66.740  1.00  0.00           H
ATOM   3673  C   SER A 882      62.760  41.500  69.030  1.00  0.00           C
ATOM   3674  O   SER A 882      62.630  40.290  69.010  1.00  0.00           O
ATOM   3675  N   PRO A 883      61.700  42.340  69.300  1.00  0.00           N
ATOM   3676  CD  PRO A 883      61.860  43.750  69.500  1.00  0.00           C
ATOM   3677  HD1 PRO A 883      61.990  44.360  68.590  1.00  0.00           H
ATOM   3678  HD2 PRO A 883      62.640  43.910  70.270  1.00  0.00           H
ATOM   3679  CA  PRO A 883      60.300  41.940  69.410  1.00  0.00           C
ATOM   3680  HA  PRO A 883      60.030  41.330  70.260  1.00  0.00           H
ATOM   3681  CB  PRO A 883      59.570  43.310  69.480  1.00  0.00           C
ATOM   3682  HB1 PRO A 883      58.580  43.310  69.980  1.00  0.00           H
ATOM   3683  HB2 PRO A 883      59.290  43.600  68.450  1.00  0.00           H
ATOM   3684  CG  PRO A 883      60.590  44.230  70.130  1.00  0.00           C
ATOM   3685  HG1 PRO A 883      60.400  45.310  69.990  1.00  0.00           H
ATOM   3686  HG2 PRO A 883      60.640  44.180  71.250  1.00  0.00           H
ATOM   3687  C   PRO A 883      59.770  41.180  68.230  1.00  0.00           C
ATOM   3688  O   PRO A 883      60.040  41.490  67.070  1.00  0.00           O
ATOM   3689  N   LYS A 884      58.970  40.150  68.510  1.00  0.00           N
ATOM   3690  HN  LYS A 884      58.570  40.130  69.430  1.00  0.00           H
ATOM   3691  CA  LYS A 884      58.650  39.040  67.620  1.00  0.00           C
ATOM   3692  HA  LYS A 884      59.170  39.160  66.680  1.00  0.00           H
ATOM   3693  CB  LYS A 884      59.100  37.710  68.210  1.00  0.00           C
ATOM   3694  HB1 LYS A 884      58.850  36.950  67.430  1.00  0.00           H
ATOM   3695  HB2 LYS A 884      58.570  37.420  69.140  1.00  0.00           H
ATOM   3696  CG  LYS A 884      60.630  37.540  68.480  1.00  0.00           C
ATOM   3697  HG1 LYS A 884      60.810  36.560  68.990  1.00  0.00           H
ATOM   3698  HG2 LYS A 884      61.070  38.290  69.190  1.00  0.00           H
ATOM   3699  CD  LYS A 884      61.470  37.760  67.310  1.00  0.00           C
ATOM   3700  HD1 LYS A 884      61.510  38.810  66.920  1.00  0.00           H
ATOM   3701  HD2 LYS A 884      61.010  37.200  66.470  1.00  0.00           H
ATOM   3702  CE  LYS A 884      62.920  37.170  67.340  1.00  0.00           C
ATOM   3703  HE1 LYS A 884      63.310  36.800  66.380  1.00  0.00           H
ATOM   3704  HE2 LYS A 884      62.980  36.240  67.940  1.00  0.00           H
ATOM   3705  NZ  LYS A 884      63.760  38.180  67.970  1.00  0.00           N
ATOM   3706  HZ1 LYS A 884      63.350  39.130  68.080  1.00  0.00           H
ATOM   3707  HZ2 LYS A 884      64.720  38.240  67.560  1.00  0.00           H
ATOM   3708  HZ3 LYS A 884      63.950  37.820  68.930  1.00  0.00           H
ATOM   3709  C   LYS A 884      57.170  39.030  67.260  1.00  0.00           C
ATOM   3710  O   LYS A 884      56.390  39.520  68.000  1.00  0.00           O
ATOM   3711  N   LEU A 885      56.820  38.510  66.060  1.00  0.00           N
ATOM   3712  HN  LEU A 885      57.520  38.120  65.460  1.00  0.00           H
ATOM   3713  CA  LEU A 885      55.470  38.620  65.430  1.00  0.00           C
ATOM   3714  HA  LEU A 885      55.330  39.680  65.260  1.00  0.00           H
ATOM   3715  CB  LEU A 885      55.410  37.950  64.020  1.00  0.00           C
ATOM   3716  HB1 LEU A 885      55.490  36.880  64.280  1.00  0.00           H
ATOM   3717  HB2 LEU A 885      56.300  38.330  63.470  1.00  0.00           H
ATOM   3718  CG  LEU A 885      54.130  38.210  63.160  1.00  0.00           C
ATOM   3719  HG  LEU A 885      53.250  37.950  63.780  1.00  0.00           H
ATOM   3720  CD1 LEU A 885      53.980  39.770  62.990  1.00  0.00           C
ATOM   3721 HD11 LEU A 885      54.790  40.270  62.450  1.00  0.00           H
ATOM   3722 HD12 LEU A 885      53.950  40.350  63.930  1.00  0.00           H
ATOM   3723 HD13 LEU A 885      53.070  40.070  62.420  1.00  0.00           H
ATOM   3724  CD2 LEU A 885      54.170  37.430  61.860  1.00  0.00           C
ATOM   3725 HD21 LEU A 885      54.290  36.400  62.260  1.00  0.00           H
ATOM   3726 HD22 LEU A 885      55.030  37.740  61.240  1.00  0.00           H
ATOM   3727 HD23 LEU A 885      53.190  37.450  61.350  1.00  0.00           H
ATOM   3728  C   LEU A 885      54.340  38.030  66.310  1.00  0.00           C
ATOM   3729  O   LEU A 885      54.490  36.890  66.820  1.00  0.00           O
ATOM   3730  N   HSD A 886      53.210  38.740  66.410  1.00  0.00           N
ATOM   3731  HN  HSD A 886      53.110  39.580  65.910  1.00  0.00           H
ATOM   3732  CA  HSD A 886      52.140  38.350  67.300  1.00  0.00           C
ATOM   3733  HA  HSD A 886      52.400  37.650  68.080  1.00  0.00           H
ATOM   3734  CB  HSD A 886      51.550  39.600  68.080  1.00  0.00           C
ATOM   3735  HB1 HSD A 886      50.920  39.200  68.900  1.00  0.00           H
ATOM   3736  HB2 HSD A 886      50.920  40.290  67.470  1.00  0.00           H
ATOM   3737  ND1 HSD A 886      53.550  41.240  68.350  1.00  0.00           N
ATOM   3738  HD1 HSD A 886      53.810  41.380  67.390  1.00  0.00           H
ATOM   3739  CG  HSD A 886      52.730  40.270  68.840  1.00  0.00           C
ATOM   3740  CE1 HSD A 886      54.160  41.910  69.350  1.00  0.00           C
ATOM   3741  HE1 HSD A 886      54.860  42.740  69.210  1.00  0.00           H
ATOM   3742  NE2 HSD A 886      53.740  41.430  70.520  1.00  0.00           N
ATOM   3743  CD2 HSD A 886      52.850  40.420  70.210  1.00  0.00           C
ATOM   3744  HD2 HSD A 886      52.510  39.780  71.020  1.00  0.00           H
ATOM   3745  C   HSD A 886      51.060  37.710  66.530  1.00  0.00           C
ATOM   3746  O   HSD A 886      49.930  38.170  66.620  1.00  0.00           O
ATOM   3747  N   VAL A 887      51.380  36.540  65.980  1.00  0.00           N
ATOM   3748  HN  VAL A 887      52.360  36.320  65.940  1.00  0.00           H
ATOM   3749  CA  VAL A 887      50.320  35.770  65.440  1.00  0.00           C
ATOM   3750  HA  VAL A 887      49.670  36.370  64.800  1.00  0.00           H
ATOM   3751  CB  VAL A 887      50.870  34.760  64.500  1.00  0.00           C
ATOM   3752  HB  VAL A 887      51.500  34.020  65.040  1.00  0.00           H
ATOM   3753  CG1 VAL A 887      49.740  33.980  63.690  1.00  0.00           C
ATOM   3754 HG11 VAL A 887      49.000  33.460  64.350  1.00  0.00           H
ATOM   3755 HG12 VAL A 887      50.140  33.200  63.020  1.00  0.00           H
ATOM   3756 HG13 VAL A 887      49.080  34.700  63.170  1.00  0.00           H
ATOM   3757  CG2 VAL A 887      51.710  35.550  63.470  1.00  0.00           C
ATOM   3758 HG21 VAL A 887      52.230  34.890  62.730  1.00  0.00           H
ATOM   3759 HG22 VAL A 887      52.630  35.940  63.960  1.00  0.00           H
ATOM   3760 HG23 VAL A 887      51.050  36.280  62.960  1.00  0.00           H
ATOM   3761  C   VAL A 887      49.430  35.120  66.500  1.00  0.00           C
ATOM   3762  O   VAL A 887      49.980  34.500  67.440  1.00  0.00           O
ATOM   3763  N   PRO A 888      48.050  35.260  66.370  1.00  0.00           N
ATOM   3764  CD  PRO A 888      47.290  36.190  65.530  1.00  0.00           C
ATOM   3765  HD1 PRO A 888      47.400  36.020  64.430  1.00  0.00           H
ATOM   3766  HD2 PRO A 888      47.630  37.240  65.700  1.00  0.00           H
ATOM   3767  CA  PRO A 888      47.100  34.520  67.170  1.00  0.00           C
ATOM   3768  HA  PRO A 888      47.150  35.080  68.090  1.00  0.00           H
ATOM   3769  CB  PRO A 888      45.760  34.630  66.490  1.00  0.00           C
ATOM   3770  HB1 PRO A 888      44.930  34.530  67.230  1.00  0.00           H
ATOM   3771  HB2 PRO A 888      45.690  33.910  65.650  1.00  0.00           H
ATOM   3772  CG  PRO A 888      45.840  36.100  66.020  1.00  0.00           C
ATOM   3773  HG1 PRO A 888      45.120  36.370  65.220  1.00  0.00           H
ATOM   3774  HG2 PRO A 888      45.800  36.780  66.890  1.00  0.00           H
ATOM   3775  C   PRO A 888      47.470  33.070  67.530  1.00  0.00           C
ATOM   3776  O   PRO A 888      48.160  32.400  66.730  1.00  0.00           O
ATOM   3777  N   GLU A 889      47.100  32.700  68.840  1.00  0.00           N
ATOM   3778  HN  GLU A 889      46.380  33.200  69.340  1.00  0.00           H
ATOM   3779  CA  GLU A 889      47.540  31.530  69.500  1.00  0.00           C
ATOM   3780  HA  GLU A 889      48.390  31.090  68.990  1.00  0.00           H
ATOM   3781  CB  GLU A 889      48.010  31.970  70.880  1.00  0.00           C
ATOM   3782  HB1 GLU A 889      48.100  31.110  71.580  1.00  0.00           H
ATOM   3783  HB2 GLU A 889      47.290  32.650  71.400  1.00  0.00           H
ATOM   3784  CG  GLU A 889      49.320  32.740  70.770  1.00  0.00           C
ATOM   3785  HG1 GLU A 889      49.170  33.830  70.850  1.00  0.00           H
ATOM   3786  HG2 GLU A 889      49.900  32.530  69.840  1.00  0.00           H
ATOM   3787  CD  GLU A 889      50.190  32.420  71.960  1.00  0.00           C
ATOM   3788  OE1 GLU A 889      51.320  31.930  71.720  1.00  0.00           O
ATOM   3789  OE2 GLU A 889      49.730  32.620  73.100  1.00  0.00           O
ATOM   3790  C   GLU A 889      46.280  30.530  69.660  1.00  0.00           C
ATOM   3791  O   GLU A 889      46.500  29.270  69.640  1.00  0.00           O
ATOM   3792  N   LYS A 890      45.060  31.080  69.830  1.00  0.00           N
ATOM   3793  HN  LYS A 890      44.910  32.070  69.860  1.00  0.00           H
ATOM   3794  CA  LYS A 890      43.820  30.380  70.000  1.00  0.00           C
ATOM   3795  HA  LYS A 890      44.010  29.310  69.990  1.00  0.00           H
ATOM   3796  CB  LYS A 890      43.190  30.770  71.370  1.00  0.00           C
ATOM   3797  HB1 LYS A 890      42.290  30.120  71.540  1.00  0.00           H
ATOM   3798  HB2 LYS A 890      42.780  31.790  71.210  1.00  0.00           H
ATOM   3799  CG  LYS A 890      44.140  30.860  72.580  1.00  0.00           C
ATOM   3800  HG1 LYS A 890      43.510  31.050  73.480  1.00  0.00           H
ATOM   3801  HG2 LYS A 890      44.860  31.680  72.400  1.00  0.00           H
ATOM   3802  CD  LYS A 890      44.750  29.470  72.910  1.00  0.00           C
ATOM   3803  HD1 LYS A 890      45.190  29.700  73.890  1.00  0.00           H
ATOM   3804  HD2 LYS A 890      45.510  29.120  72.170  1.00  0.00           H
ATOM   3805  CE  LYS A 890      43.890  28.250  73.010  1.00  0.00           C
ATOM   3806  HE1 LYS A 890      43.650  27.980  71.950  1.00  0.00           H
ATOM   3807  HE2 LYS A 890      43.000  28.400  73.670  1.00  0.00           H
ATOM   3808  NZ  LYS A 890      44.650  27.150  73.590  1.00  0.00           N
ATOM   3809  HZ1 LYS A 890      45.400  27.010  72.890  1.00  0.00           H
ATOM   3810  HZ2 LYS A 890      44.010  26.330  73.680  1.00  0.00           H
ATOM   3811  HZ3 LYS A 890      44.990  27.570  74.470  1.00  0.00           H
ATOM   3812  C   LYS A 890      43.010  30.710  68.810  1.00  0.00           C
ATOM   3813  O   LYS A 890      42.920  31.860  68.370  1.00  0.00           O
ATOM   3814  N   PHE A 891      42.360  29.710  68.280  1.00  0.00           N
ATOM   3815  HN  PHE A 891      42.570  28.830  68.690  1.00  0.00           H
ATOM   3816  CA  PHE A 891      41.390  29.660  67.140  1.00  0.00           C
ATOM   3817  HA  PHE A 891      41.860  29.980  66.220  1.00  0.00           H
ATOM   3818  CB  PHE A 891      40.970  28.140  66.830  1.00  0.00           C
ATOM   3819  HB1 PHE A 891      40.270  27.700  67.570  1.00  0.00           H
ATOM   3820  HB2 PHE A 891      41.950  27.610  66.820  1.00  0.00           H
ATOM   3821  CG  PHE A 891      40.250  28.000  65.490  1.00  0.00           C
ATOM   3822  CD1 PHE A 891      38.950  27.490  65.460  1.00  0.00           C
ATOM   3823  HD1 PHE A 891      38.460  27.190  66.370  1.00  0.00           H
ATOM   3824  CE1 PHE A 891      38.200  27.410  64.240  1.00  0.00           C
ATOM   3825  HE1 PHE A 891      37.190  27.050  64.280  1.00  0.00           H
ATOM   3826  CZ  PHE A 891      38.820  27.930  63.040  1.00  0.00           C
ATOM   3827  HZ  PHE A 891      38.310  27.770  62.100  1.00  0.00           H
ATOM   3828  CD2 PHE A 891      40.880  28.350  64.250  1.00  0.00           C
ATOM   3829  HD2 PHE A 891      41.880  28.780  64.290  1.00  0.00           H
ATOM   3830  CE2 PHE A 891      40.130  28.460  63.110  1.00  0.00           C
ATOM   3831  HE2 PHE A 891      40.550  28.750  62.160  1.00  0.00           H
ATOM   3832  C   PHE A 891      40.100  30.480  67.360  1.00  0.00           C
ATOM   3833  O   PHE A 891      39.540  31.060  66.470  1.00  0.00           O
ATOM   3834  N   GLU A 892      39.660  30.570  68.660  1.00  0.00           N
ATOM   3835  HN  GLU A 892      40.120  29.970  69.310  1.00  0.00           H
ATOM   3836  CA  GLU A 892      38.430  31.190  68.950  1.00  0.00           C
ATOM   3837  HA  GLU A 892      37.720  30.990  68.180  1.00  0.00           H
ATOM   3838  CB  GLU A 892      38.030  30.520  70.350  1.00  0.00           C
ATOM   3839  HB1 GLU A 892      37.230  31.140  70.810  1.00  0.00           H
ATOM   3840  HB2 GLU A 892      38.940  30.610  70.980  1.00  0.00           H
ATOM   3841  CG  GLU A 892      37.580  29.100  70.160  1.00  0.00           C
ATOM   3842  HG1 GLU A 892      38.130  28.640  69.320  1.00  0.00           H
ATOM   3843  HG2 GLU A 892      36.530  29.110  69.800  1.00  0.00           H
ATOM   3844  CD  GLU A 892      37.680  28.230  71.430  1.00  0.00           C
ATOM   3845  OE1 GLU A 892      38.460  28.500  72.400  1.00  0.00           O
ATOM   3846  OE2 GLU A 892      37.040  27.140  71.390  1.00  0.00           O
ATOM   3847  C   GLU A 892      38.550  32.680  69.180  1.00  0.00           C
ATOM   3848  O   GLU A 892      39.540  33.190  69.590  1.00  0.00           O
ATOM   3849  N   PRO A 893      37.480  33.440  68.730  1.00  0.00           N
ATOM   3850  CD  PRO A 893      36.330  32.860  67.990  1.00  0.00           C
ATOM   3851  HD1 PRO A 893      35.780  32.020  68.470  1.00  0.00           H
ATOM   3852  HD2 PRO A 893      36.710  32.610  66.980  1.00  0.00           H
ATOM   3853  CA  PRO A 893      37.180  34.830  69.120  1.00  0.00           C
ATOM   3854  HA  PRO A 893      37.920  35.320  68.500  1.00  0.00           H
ATOM   3855  CB  PRO A 893      35.690  35.060  68.990  1.00  0.00           C
ATOM   3856  HB1 PRO A 893      35.450  36.110  68.680  1.00  0.00           H
ATOM   3857  HB2 PRO A 893      35.160  34.960  69.960  1.00  0.00           H
ATOM   3858  CG  PRO A 893      35.270  34.010  67.960  1.00  0.00           C
ATOM   3859  HG1 PRO A 893      34.290  33.610  68.310  1.00  0.00           H
ATOM   3860  HG2 PRO A 893      35.250  34.440  66.940  1.00  0.00           H
ATOM   3861  C   PRO A 893      37.650  35.110  70.570  1.00  0.00           C
ATOM   3862  O   PRO A 893      37.370  34.280  71.440  1.00  0.00           O
ATOM   3863  N   THR A 894      38.300  36.240  70.850  1.00  0.00           N
ATOM   3864  HN  THR A 894      38.490  36.870  70.100  1.00  0.00           H
ATOM   3865  CA  THR A 894      38.790  36.680  72.170  1.00  0.00           C
ATOM   3866  HA  THR A 894      39.120  35.810  72.730  1.00  0.00           H
ATOM   3867  CB  THR A 894      40.000  37.590  72.150  1.00  0.00           C
ATOM   3868  HB  THR A 894      40.480  37.930  73.090  1.00  0.00           H
ATOM   3869  OG1 THR A 894      39.770  38.760  71.340  1.00  0.00           O
ATOM   3870  HG1 THR A 894      40.290  39.480  71.680  1.00  0.00           H
ATOM   3871  CG2 THR A 894      41.040  36.780  71.400  1.00  0.00           C
ATOM   3872 HG21 THR A 894      41.410  35.910  71.980  1.00  0.00           H
ATOM   3873 HG22 THR A 894      41.920  37.380  71.100  1.00  0.00           H
ATOM   3874 HG23 THR A 894      40.610  36.410  70.450  1.00  0.00           H
ATOM   3875  C   THR A 894      37.770  37.320  73.060  1.00  0.00           C
ATOM   3876  O   THR A 894      38.010  37.440  74.240  1.00  0.00           O
ATOM   3877  N   HSD A 895      36.680  37.840  72.500  1.00  0.00           N
ATOM   3878  HN  HSD A 895      36.540  37.890  71.510  1.00  0.00           H
ATOM   3879  CA  HSD A 895      35.580  38.340  73.330  1.00  0.00           C
ATOM   3880  HA  HSD A 895      36.140  38.940  74.030  1.00  0.00           H
ATOM   3881  CB  HSD A 895      34.560  39.260  72.590  1.00  0.00           C
ATOM   3882  HB1 HSD A 895      34.170  38.650  71.740  1.00  0.00           H
ATOM   3883  HB2 HSD A 895      35.200  40.050  72.120  1.00  0.00           H
ATOM   3884  ND1 HSD A 895      33.750  40.980  74.400  1.00  0.00           N
ATOM   3885  HD1 HSD A 895      34.550  41.570  74.480  1.00  0.00           H
ATOM   3886  CG  HSD A 895      33.520  39.860  73.570  1.00  0.00           C
ATOM   3887  CE1 HSD A 895      32.600  41.080  75.110  1.00  0.00           C
ATOM   3888  HE1 HSD A 895      32.630  41.980  75.730  1.00  0.00           H
ATOM   3889  NE2 HSD A 895      31.690  40.260  74.760  1.00  0.00           N
ATOM   3890  CD2 HSD A 895      32.230  39.470  73.840  1.00  0.00           C
ATOM   3891  HD2 HSD A 895      31.750  38.660  73.300  1.00  0.00           H
ATOM   3892  C   HSD A 895      34.780  37.260  73.940  1.00  0.00           C
ATOM   3893  O   HSD A 895      34.270  36.400  73.210  1.00  0.00           O
ATOM   3894  N   PRO A 896      34.410  37.180  75.300  1.00  0.00           N
ATOM   3895  CD  PRO A 896      34.970  38.070  76.410  1.00  0.00           C
ATOM   3896  HD1 PRO A 896      34.250  38.910  76.500  1.00  0.00           H
ATOM   3897  HD2 PRO A 896      35.960  38.470  76.110  1.00  0.00           H
ATOM   3898  CA  PRO A 896      33.850  35.940  75.880  1.00  0.00           C
ATOM   3899  HA  PRO A 896      34.530  35.190  75.540  1.00  0.00           H
ATOM   3900  CB  PRO A 896      33.870  36.230  77.440  1.00  0.00           C
ATOM   3901  HB1 PRO A 896      33.990  35.260  77.970  1.00  0.00           H
ATOM   3902  HB2 PRO A 896      32.860  36.610  77.670  1.00  0.00           H
ATOM   3903  CG  PRO A 896      34.960  37.180  77.680  1.00  0.00           C
ATOM   3904  HG1 PRO A 896      34.710  37.820  78.560  1.00  0.00           H
ATOM   3905  HG2 PRO A 896      35.940  36.680  77.780  1.00  0.00           H
ATOM   3906  C   PRO A 896      32.450  35.500  75.460  1.00  0.00           C
ATOM   3907  O   PRO A 896      32.160  34.310  75.520  1.00  0.00           O
ATOM   3908  N   GLU A 897      31.500  36.450  75.120  1.00  0.00           N
ATOM   3909  HN  GLU A 897      31.720  37.420  75.140  1.00  0.00           H
ATOM   3910  CA  GLU A 897      30.100  36.140  74.730  1.00  0.00           C
ATOM   3911  HA  GLU A 897      29.970  35.090  74.970  1.00  0.00           H
ATOM   3912  CB  GLU A 897      28.980  36.960  75.470  1.00  0.00           C
ATOM   3913  HB1 GLU A 897      28.010  37.060  74.950  1.00  0.00           H
ATOM   3914  HB2 GLU A 897      29.380  37.990  75.510  1.00  0.00           H
ATOM   3915  CG  GLU A 897      28.640  36.560  76.860  1.00  0.00           C
ATOM   3916  HG1 GLU A 897      29.520  36.590  77.560  1.00  0.00           H
ATOM   3917  HG2 GLU A 897      28.330  35.500  76.830  1.00  0.00           H
ATOM   3918  CD  GLU A 897      27.500  37.390  77.480  1.00  0.00           C
ATOM   3919  OE1 GLU A 897      27.710  38.110  78.460  1.00  0.00           O
ATOM   3920  OE2 GLU A 897      26.380  37.270  76.860  1.00  0.00           O
ATOM   3921  C   GLU A 897      29.920  36.310  73.310  1.00  0.00           C
ATOM   3922  O   GLU A 897      28.870  36.810  72.820  1.00  0.00           O
ATOM   3923  N   ARG A 898      30.880  36.010  72.490  1.00  0.00           N
ATOM   3924  HN  ARG A 898      31.680  35.650  72.950  1.00  0.00           H
ATOM   3925  CA  ARG A 898      30.860  36.050  71.040  1.00  0.00           C
ATOM   3926  HA  ARG A 898      30.430  36.970  70.660  1.00  0.00           H
ATOM   3927  CB  ARG A 898      32.300  36.080  70.560  1.00  0.00           C
ATOM   3928  HB1 ARG A 898      32.920  35.160  70.660  1.00  0.00           H
ATOM   3929  HB2 ARG A 898      32.760  36.720  71.340  1.00  0.00           H
ATOM   3930  CG  ARG A 898      32.390  36.730  69.100  1.00  0.00           C
ATOM   3931  HG1 ARG A 898      33.460  37.000  68.910  1.00  0.00           H
ATOM   3932  HG2 ARG A 898      31.740  37.630  69.110  1.00  0.00           H
ATOM   3933  CD  ARG A 898      31.840  35.950  67.910  1.00  0.00           C
ATOM   3934  HD1 ARG A 898      30.730  35.910  67.910  1.00  0.00           H
ATOM   3935  HD2 ARG A 898      32.270  34.930  67.910  1.00  0.00           H
ATOM   3936  NE  ARG A 898      32.210  36.610  66.680  1.00  0.00           N
ATOM   3937  HE  ARG A 898      33.020  37.180  66.570  1.00  0.00           H
ATOM   3938  CZ  ARG A 898      31.580  36.470  65.520  1.00  0.00           C
ATOM   3939  NH1 ARG A 898      30.670  35.530  65.310  1.00  0.00           N
ATOM   3940 HH11 ARG A 898      30.280  35.150  66.150  1.00  0.00           H
ATOM   3941 HH12 ARG A 898      30.240  35.500  64.410  1.00  0.00           H
ATOM   3942  NH2 ARG A 898      32.010  37.130  64.520  1.00  0.00           N
ATOM   3943 HH21 ARG A 898      32.750  37.720  64.830  1.00  0.00           H
ATOM   3944 HH22 ARG A 898      31.520  37.330  63.670  1.00  0.00           H
ATOM   3945  C   ARG A 898      30.100  34.810  70.590  1.00  0.00           C
ATOM   3946  O   ARG A 898      30.510  33.690  70.820  1.00  0.00           O
ATOM   3947  N   GLY A 899      28.990  35.130  69.930  1.00  0.00           N
ATOM   3948  HN  GLY A 899      28.860  36.120  69.890  1.00  0.00           H
ATOM   3949  CA  GLY A 899      28.020  34.310  69.260  1.00  0.00           C
ATOM   3950  HA1 GLY A 899      27.320  35.020  68.830  1.00  0.00           H
ATOM   3951  HA2 GLY A 899      27.490  33.760  70.010  1.00  0.00           H
ATOM   3952  C   GLY A 899      28.590  33.300  68.300  1.00  0.00           C
ATOM   3953  O   GLY A 899      29.600  33.530  67.620  1.00  0.00           O
ATOM   3954  N   TRP A 900      27.950  32.120  68.130  1.00  0.00           N
ATOM   3955  HN  TRP A 900      27.040  31.940  68.500  1.00  0.00           H
ATOM   3956  CA  TRP A 900      28.440  31.120  67.250  1.00  0.00           C
ATOM   3957  HA  TRP A 900      29.490  30.970  67.500  1.00  0.00           H
ATOM   3958  CB  TRP A 900      27.790  29.680  67.450  1.00  0.00           C
ATOM   3959  HB1 TRP A 900      26.690  29.850  67.310  1.00  0.00           H
ATOM   3960  HB2 TRP A 900      28.030  29.500  68.520  1.00  0.00           H
ATOM   3961  CG  TRP A 900      28.200  28.480  66.540  1.00  0.00           C
ATOM   3962  CD1 TRP A 900      27.350  27.590  65.930  1.00  0.00           C
ATOM   3963  HD1 TRP A 900      26.300  27.750  65.810  1.00  0.00           H
ATOM   3964  NE1 TRP A 900      28.010  26.610  65.320  1.00  0.00           N
ATOM   3965  HE1 TRP A 900      27.640  26.100  64.570  1.00  0.00           H
ATOM   3966  CE2 TRP A 900      29.280  26.770  65.510  1.00  0.00           C
ATOM   3967  CD2 TRP A 900      29.460  27.970  66.230  1.00  0.00           C
ATOM   3968  CE3 TRP A 900      30.770  28.380  66.540  1.00  0.00           C
ATOM   3969  HE3 TRP A 900      30.980  29.360  66.930  1.00  0.00           H
ATOM   3970  CZ3 TRP A 900      31.880  27.690  66.030  1.00  0.00           C
ATOM   3971  HZ3 TRP A 900      32.860  28.110  66.240  1.00  0.00           H
ATOM   3972  CZ2 TRP A 900      30.430  25.990  65.110  1.00  0.00           C
ATOM   3973  HZ2 TRP A 900      30.280  25.040  64.620  1.00  0.00           H
ATOM   3974  CH2 TRP A 900      31.650  26.440  65.390  1.00  0.00           C
ATOM   3975  HH2 TRP A 900      32.500  25.860  65.060  1.00  0.00           H
ATOM   3976  C   TRP A 900      28.220  31.420  65.700  1.00  0.00           C
ATOM   3977  O   TRP A 900      27.090  31.250  65.170  1.00  0.00           O
ATOM   3978  N   ILE A 901      29.290  31.860  64.980  1.00  0.00           N
ATOM   3979  HN  ILE A 901      30.100  31.980  65.550  1.00  0.00           H
ATOM   3980  CA  ILE A 901      29.390  32.140  63.590  1.00  0.00           C
ATOM   3981  HA  ILE A 901      30.460  32.260  63.530  1.00  0.00           H
ATOM   3982  CB  ILE A 901      29.060  30.990  62.640  1.00  0.00           C
ATOM   3983  HB  ILE A 901      28.010  30.650  62.760  1.00  0.00           H
ATOM   3984  CG2 ILE A 901      29.370  31.390  61.170  1.00  0.00           C
ATOM   3985 HG21 ILE A 901      30.370  31.850  61.190  1.00  0.00           H
ATOM   3986 HG22 ILE A 901      28.640  32.140  60.820  1.00  0.00           H
ATOM   3987 HG23 ILE A 901      29.330  30.460  60.560  1.00  0.00           H
ATOM   3988  CG1 ILE A 901      29.830  29.660  63.080  1.00  0.00           C
ATOM   3989 HG11 ILE A 901      29.410  28.790  62.540  1.00  0.00           H
ATOM   3990 HG12 ILE A 901      29.520  29.430  64.130  1.00  0.00           H
ATOM   3991  CD  ILE A 901      31.300  29.680  62.960  1.00  0.00           C
ATOM   3992  HD1 ILE A 901      31.510  29.600  61.870  1.00  0.00           H
ATOM   3993  HD2 ILE A 901      31.750  28.800  63.450  1.00  0.00           H
ATOM   3994  HD3 ILE A 901      31.800  30.540  63.460  1.00  0.00           H
ATOM   3995  C   ILE A 901      28.830  33.520  63.230  1.00  0.00           C
ATOM   3996  O   ILE A 901      29.560  34.520  62.860  1.00  0.00           O
ATOM   3997  N   ILE A 902      27.500  33.620  63.330  1.00  0.00           N
ATOM   3998  HN  ILE A 902      26.930  32.810  63.530  1.00  0.00           H
ATOM   3999  CA  ILE A 902      26.760  34.810  63.020  1.00  0.00           C
ATOM   4000  HA  ILE A 902      27.130  35.270  62.110  1.00  0.00           H
ATOM   4001  CB  ILE A 902      25.360  34.680  62.640  1.00  0.00           C
ATOM   4002  HB  ILE A 902      24.890  35.590  62.210  1.00  0.00           H
ATOM   4003  CG2 ILE A 902      25.290  33.770  61.420  1.00  0.00           C
ATOM   4004 HG21 ILE A 902      24.220  33.670  61.150  1.00  0.00           H
ATOM   4005 HG22 ILE A 902      25.730  32.780  61.640  1.00  0.00           H
ATOM   4006 HG23 ILE A 902      25.710  34.160  60.460  1.00  0.00           H
ATOM   4007  CG1 ILE A 902      24.520  34.030  63.820  1.00  0.00           C
ATOM   4008 HG11 ILE A 902      24.520  34.800  64.620  1.00  0.00           H
ATOM   4009 HG12 ILE A 902      24.950  33.140  64.310  1.00  0.00           H
ATOM   4010  CD  ILE A 902      23.070  33.800  63.560  1.00  0.00           C
ATOM   4011  HD1 ILE A 902      22.500  33.530  64.480  1.00  0.00           H
ATOM   4012  HD2 ILE A 902      22.940  32.900  62.920  1.00  0.00           H
ATOM   4013  HD3 ILE A 902      22.620  34.650  63.010  1.00  0.00           H
ATOM   4014  C   ILE A 902      26.950  35.920  64.040  1.00  0.00           C
ATOM   4015  O   ILE A 902      27.340  35.780  65.200  1.00  0.00           O
ATOM   4016  N   SER A 903      26.510  37.120  63.620  1.00  0.00           N
ATOM   4017  HN  SER A 903      26.110  37.300  62.740  1.00  0.00           H
ATOM   4018  CA  SER A 903      26.500  38.370  64.450  1.00  0.00           C
ATOM   4019  HA  SER A 903      27.060  38.150  65.340  1.00  0.00           H
ATOM   4020  CB  SER A 903      27.240  39.550  63.760  1.00  0.00           C
ATOM   4021  HB1 SER A 903      27.100  39.640  62.670  1.00  0.00           H
ATOM   4022  HB2 SER A 903      28.320  39.280  63.870  1.00  0.00           H
ATOM   4023  OG  SER A 903      27.090  40.840  64.370  1.00  0.00           O
ATOM   4024  HG1 SER A 903      26.330  41.250  63.930  1.00  0.00           H
ATOM   4025  C   SER A 903      25.060  38.730  64.670  1.00  0.00           C
ATOM   4026  O   SER A 903      24.210  38.360  63.810  1.00  0.00           O
ATOM   4027  N   PRO A 904      24.630  39.310  65.790  1.00  0.00           N
ATOM   4028  CD  PRO A 904      25.510  39.580  66.960  1.00  0.00           C
ATOM   4029  HD1 PRO A 904      26.230  40.370  66.640  1.00  0.00           H
ATOM   4030  HD2 PRO A 904      26.000  38.660  67.340  1.00  0.00           H
ATOM   4031  CA  PRO A 904      23.440  40.070  66.040  1.00  0.00           C
ATOM   4032  HA  PRO A 904      22.640  39.360  66.180  1.00  0.00           H
ATOM   4033  CB  PRO A 904      23.660  41.040  67.190  1.00  0.00           C
ATOM   4034  HB1 PRO A 904      22.760  41.260  67.800  1.00  0.00           H
ATOM   4035  HB2 PRO A 904      24.190  42.000  66.960  1.00  0.00           H
ATOM   4036  CG  PRO A 904      24.670  40.280  68.120  1.00  0.00           C
ATOM   4037  HG1 PRO A 904      25.130  41.040  68.790  1.00  0.00           H
ATOM   4038  HG2 PRO A 904      24.210  39.490  68.740  1.00  0.00           H
ATOM   4039  C   PRO A 904      22.970  40.820  64.870  1.00  0.00           C
ATOM   4040  O   PRO A 904      23.790  41.480  64.210  1.00  0.00           O
ATOM   4041  N   LEU A 905      21.640  40.790  64.640  1.00  0.00           N
ATOM   4042  HN  LEU A 905      20.920  40.340  65.160  1.00  0.00           H
ATOM   4043  CA  LEU A 905      20.980  41.410  63.470  1.00  0.00           C
ATOM   4044  HA  LEU A 905      21.110  42.480  63.490  1.00  0.00           H
ATOM   4045  CB  LEU A 905      21.460  40.660  62.260  1.00  0.00           C
ATOM   4046  HB1 LEU A 905      21.380  39.570  62.470  1.00  0.00           H
ATOM   4047  HB2 LEU A 905      22.540  40.830  62.080  1.00  0.00           H
ATOM   4048  CG  LEU A 905      20.630  40.730  60.900  1.00  0.00           C
ATOM   4049  HG  LEU A 905      19.670  40.230  61.130  1.00  0.00           H
ATOM   4050  CD1 LEU A 905      20.480  42.230  60.400  1.00  0.00           C
ATOM   4051 HD11 LEU A 905      20.410  42.890  61.300  1.00  0.00           H
ATOM   4052 HD12 LEU A 905      19.710  42.290  59.610  1.00  0.00           H
ATOM   4053 HD13 LEU A 905      21.440  42.510  59.910  1.00  0.00           H
ATOM   4054  CD2 LEU A 905      21.250  40.090  59.700  1.00  0.00           C
ATOM   4055 HD21 LEU A 905      22.300  40.470  59.680  1.00  0.00           H
ATOM   4056 HD22 LEU A 905      20.780  40.230  58.700  1.00  0.00           H
ATOM   4057 HD23 LEU A 905      21.330  39.020  59.960  1.00  0.00           H
ATOM   4058  C   LEU A 905      19.470  41.290  63.720  1.00  0.00           C
ATOM   4059  O   LEU A 905      18.900  40.230  63.870  1.00  0.00           O
ATOM   4060  N   GLY A 906      18.830  42.480  63.630  1.00  0.00           N
ATOM   4061  HN  GLY A 906      19.270  43.340  63.420  1.00  0.00           H
ATOM   4062  CA  GLY A 906      17.400  42.760  63.880  1.00  0.00           C
ATOM   4063  HA1 GLY A 906      16.870  41.860  63.590  1.00  0.00           H
ATOM   4064  HA2 GLY A 906      17.070  43.590  63.270  1.00  0.00           H
ATOM   4065  C   GLY A 906      17.070  43.180  65.280  1.00  0.00           C
ATOM   4066  O   GLY A 906      15.880  43.190  65.600  1.00  0.00           O
ATOM   4067  N   ASP A 907      18.070  43.670  66.060  1.00  0.00           N
ATOM   4068  HN  ASP A 907      18.980  43.820  65.710  1.00  0.00           H
ATOM   4069  CA  ASP A 907      17.870  44.190  67.350  1.00  0.00           C
ATOM   4070  HA  ASP A 907      17.240  43.580  67.970  1.00  0.00           H
ATOM   4071  CB  ASP A 907      19.190  44.470  68.100  1.00  0.00           C
ATOM   4072  HB1 ASP A 907      19.210  45.170  68.960  1.00  0.00           H
ATOM   4073  HB2 ASP A 907      19.920  44.980  67.450  1.00  0.00           H
ATOM   4074  CG  ASP A 907      19.870  43.210  68.430  1.00  0.00           C
ATOM   4075  OD1 ASP A 907      19.130  42.120  68.450  1.00  0.00           O
ATOM   4076  OD2 ASP A 907      21.100  43.230  68.730  1.00  0.00           O
ATOM   4077  C   ASP A 907      17.130  45.540  67.230  1.00  0.00           C
ATOM   4078  O   ASP A 907      16.460  46.000  68.150  1.00  0.00           O
ATOM   4079  N   ASN A 908      17.300  46.340  66.120  1.00  0.00           N
ATOM   4080  HN  ASN A 908      17.770  46.010  65.310  1.00  0.00           H
ATOM   4081  CA  ASN A 908      16.940  47.790  66.120  1.00  0.00           C
ATOM   4082  HA  ASN A 908      17.110  48.170  67.130  1.00  0.00           H
ATOM   4083  CB  ASN A 908      17.900  48.620  65.220  1.00  0.00           C
ATOM   4084  HB1 ASN A 908      17.950  49.680  65.590  1.00  0.00           H
ATOM   4085  HB2 ASN A 908      17.580  48.560  64.170  1.00  0.00           H
ATOM   4086  CG  ASN A 908      19.270  48.040  65.030  1.00  0.00           C
ATOM   4087  OD1 ASN A 908      19.570  47.280  64.130  1.00  0.00           O
ATOM   4088  ND2 ASN A 908      20.110  48.270  66.030  1.00  0.00           N
ATOM   4089 HD21 ASN A 908      20.750  47.510  66.170  1.00  0.00           H
ATOM   4090 HD22 ASN A 908      19.820  48.890  66.770  1.00  0.00           H
ATOM   4091  C   ASN A 908      15.500  48.020  65.700  1.00  0.00           C
ATOM   4092  O   ASN A 908      14.990  47.110  65.030  1.00  0.00           O
ATOM   4093  N   PRO A 909      14.830  49.150  66.010  1.00  0.00           N
ATOM   4094  CD  PRO A 909      15.030  49.830  67.270  1.00  0.00           C
ATOM   4095  HD1 PRO A 909      15.970  50.420  67.250  1.00  0.00           H
ATOM   4096  HD2 PRO A 909      15.140  49.140  68.130  1.00  0.00           H
ATOM   4097  CA  PRO A 909      13.510  49.580  65.420  1.00  0.00           C
ATOM   4098  HA  PRO A 909      12.770  48.880  65.770  1.00  0.00           H
ATOM   4099  CB  PRO A 909      13.350  51.000  65.950  1.00  0.00           C
ATOM   4100  HB1 PRO A 909      12.290  51.320  65.970  1.00  0.00           H
ATOM   4101  HB2 PRO A 909      13.900  51.800  65.390  1.00  0.00           H
ATOM   4102  CG  PRO A 909      13.950  50.890  67.360  1.00  0.00           C
ATOM   4103  HG1 PRO A 909      14.350  51.800  67.870  1.00  0.00           H
ATOM   4104  HG2 PRO A 909      13.250  50.490  68.120  1.00  0.00           H
ATOM   4105  C   PRO A 909      13.530  49.650  63.950  1.00  0.00           C
ATOM   4106  O   PRO A 909      14.600  49.880  63.360  1.00  0.00           O
ATOM   4107  N   TRP A 910      12.330  49.550  63.270  1.00  0.00           N
ATOM   4108  HN  TRP A 910      11.610  49.300  63.910  1.00  0.00           H
ATOM   4109  CA  TRP A 910      12.220  49.440  61.830  1.00  0.00           C
ATOM   4110  HA  TRP A 910      12.780  48.560  61.550  1.00  0.00           H
ATOM   4111  CB  TRP A 910      10.730  49.290  61.380  1.00  0.00           C
ATOM   4112  HB1 TRP A 910      10.240  48.560  62.060  1.00  0.00           H
ATOM   4113  HB2 TRP A 910      10.820  48.830  60.380  1.00  0.00           H
ATOM   4114  CG  TRP A 910       9.880  50.540  61.540  1.00  0.00           C
ATOM   4115  CD1 TRP A 910       9.000  50.670  62.540  1.00  0.00           C
ATOM   4116  HD1 TRP A 910       8.880  49.960  63.350  1.00  0.00           H
ATOM   4117  NE1 TRP A 910       8.320  51.800  62.350  1.00  0.00           N
ATOM   4118  HE1 TRP A 910       7.500  52.050  62.800  1.00  0.00           H
ATOM   4119  CE2 TRP A 910       8.670  52.420  61.250  1.00  0.00           C
ATOM   4120  CD2 TRP A 910       9.650  51.610  60.600  1.00  0.00           C
ATOM   4121  CE3 TRP A 910      10.300  52.050  59.420  1.00  0.00           C
ATOM   4122  HE3 TRP A 910      10.970  51.360  58.920  1.00  0.00           H
ATOM   4123  CZ3 TRP A 910       9.870  53.250  58.870  1.00  0.00           C
ATOM   4124  HZ3 TRP A 910      10.190  53.560  57.890  1.00  0.00           H
ATOM   4125  CZ2 TRP A 910       8.200  53.610  60.590  1.00  0.00           C
ATOM   4126  HZ2 TRP A 910       7.330  54.080  61.020  1.00  0.00           H
ATOM   4127  CH2 TRP A 910       8.840  53.990  59.430  1.00  0.00           C
ATOM   4128  HH2 TRP A 910       8.480  54.830  58.870  1.00  0.00           H
ATOM   4129  C   TRP A 910      12.980  50.610  61.050  1.00  0.00           C
ATOM   4130  O   TRP A 910      13.650  50.410  60.060  1.00  0.00           O
ATOM   4131  N   TRP A 911      12.770  51.860  61.580  1.00  0.00           N
ATOM   4132  HN  TRP A 911      11.950  51.970  62.150  1.00  0.00           H
ATOM   4133  CA  TRP A 911      13.470  53.140  61.160  1.00  0.00           C
ATOM   4134  HA  TRP A 911      13.280  53.300  60.110  1.00  0.00           H
ATOM   4135  CB  TRP A 911      12.830  54.440  61.680  1.00  0.00           C
ATOM   4136  HB1 TRP A 911      12.900  54.350  62.790  1.00  0.00           H
ATOM   4137  HB2 TRP A 911      11.810  54.390  61.250  1.00  0.00           H
ATOM   4138  CG  TRP A 911      13.450  55.700  61.290  1.00  0.00           C
ATOM   4139  CD1 TRP A 911      14.190  56.550  62.030  1.00  0.00           C
ATOM   4140  HD1 TRP A 911      14.490  56.380  63.050  1.00  0.00           H
ATOM   4141  NE1 TRP A 911      14.450  57.670  61.340  1.00  0.00           N
ATOM   4142  HE1 TRP A 911      14.880  58.520  61.600  1.00  0.00           H
ATOM   4143  CE2 TRP A 911      14.040  57.600  60.110  1.00  0.00           C
ATOM   4144  CD2 TRP A 911      13.290  56.370  59.980  1.00  0.00           C
ATOM   4145  CE3 TRP A 911      12.640  56.030  58.750  1.00  0.00           C
ATOM   4146  HE3 TRP A 911      12.050  55.120  58.690  1.00  0.00           H
ATOM   4147  CZ3 TRP A 911      12.850  56.830  57.660  1.00  0.00           C
ATOM   4148  HZ3 TRP A 911      12.450  56.580  56.690  1.00  0.00           H
ATOM   4149  CZ2 TRP A 911      14.250  58.430  59.000  1.00  0.00           C
ATOM   4150  HZ2 TRP A 911      14.800  59.350  59.060  1.00  0.00           H
ATOM   4151  CH2 TRP A 911      13.720  57.970  57.770  1.00  0.00           C
ATOM   4152  HH2 TRP A 911      13.950  58.560  56.910  1.00  0.00           H
ATOM   4153  C   TRP A 911      14.980  53.070  61.260  1.00  0.00           C
ATOM   4154  O   TRP A 911      15.620  53.380  60.250  1.00  0.00           O
ATOM   4155  N   THR A 912      15.570  52.520  62.290  1.00  0.00           N
ATOM   4156  HN  THR A 912      15.010  52.410  63.110  1.00  0.00           H
ATOM   4157  CA  THR A 912      17.010  52.350  62.450  1.00  0.00           C
ATOM   4158  HA  THR A 912      17.550  53.260  62.260  1.00  0.00           H
ATOM   4159  CB  THR A 912      17.340  52.010  64.000  1.00  0.00           C
ATOM   4160  HB  THR A 912      16.720  51.140  64.270  1.00  0.00           H
ATOM   4161  OG1 THR A 912      17.130  53.190  64.760  1.00  0.00           O
ATOM   4162  HG1 THR A 912      16.270  53.560  64.570  1.00  0.00           H
ATOM   4163  CG2 THR A 912      18.810  51.730  64.200  1.00  0.00           C
ATOM   4164 HG21 THR A 912      19.040  50.770  63.690  1.00  0.00           H
ATOM   4165 HG22 THR A 912      19.150  51.560  65.230  1.00  0.00           H
ATOM   4166 HG23 THR A 912      19.360  52.580  63.760  1.00  0.00           H
ATOM   4167  C   THR A 912      17.670  51.420  61.480  1.00  0.00           C
ATOM   4168  O   THR A 912      18.800  51.600  61.090  1.00  0.00           O
ATOM   4169  N   LEU A 913      16.880  50.450  61.020  1.00  0.00           N
ATOM   4170  HN  LEU A 913      15.980  50.250  61.410  1.00  0.00           H
ATOM   4171  CA  LEU A 913      17.330  49.450  60.010  1.00  0.00           C
ATOM   4172  HA  LEU A 913      18.330  49.090  60.220  1.00  0.00           H
ATOM   4173  CB  LEU A 913      16.450  48.180  59.930  1.00  0.00           C
ATOM   4174  HB1 LEU A 913      16.790  47.430  59.180  1.00  0.00           H
ATOM   4175  HB2 LEU A 913      15.430  48.520  59.670  1.00  0.00           H
ATOM   4176  CG  LEU A 913      16.420  47.370  61.210  1.00  0.00           C
ATOM   4177  HG  LEU A 913      16.130  48.010  62.080  1.00  0.00           H
ATOM   4178  CD1 LEU A 913      15.450  46.210  61.040  1.00  0.00           C
ATOM   4179 HD11 LEU A 913      15.390  45.610  61.980  1.00  0.00           H
ATOM   4180 HD12 LEU A 913      15.830  45.580  60.210  1.00  0.00           H
ATOM   4181 HD13 LEU A 913      14.500  46.660  60.690  1.00  0.00           H
ATOM   4182  CD2 LEU A 913      17.750  46.740  61.560  1.00  0.00           C
ATOM   4183 HD21 LEU A 913      18.550  47.500  61.730  1.00  0.00           H
ATOM   4184 HD22 LEU A 913      18.000  46.130  60.660  1.00  0.00           H
ATOM   4185 HD23 LEU A 913      17.720  45.990  62.370  1.00  0.00           H
ATOM   4186  C   LEU A 913      17.380  50.160  58.610  1.00  0.00           C
ATOM   4187  O   LEU A 913      18.430  50.030  57.920  1.00  0.00           O
ATOM   4188  N   LEU A 914      16.400  50.980  58.310  1.00  0.00           N
ATOM   4189  HN  LEU A 914      15.650  50.910  58.970  1.00  0.00           H
ATOM   4190  CA  LEU A 914      16.150  51.760  57.100  1.00  0.00           C
ATOM   4191  HA  LEU A 914      16.220  51.090  56.260  1.00  0.00           H
ATOM   4192  CB  LEU A 914      14.610  52.180  57.140  1.00  0.00           C
ATOM   4193  HB1 LEU A 914      14.530  52.850  58.020  1.00  0.00           H
ATOM   4194  HB2 LEU A 914      14.110  51.210  57.240  1.00  0.00           H
ATOM   4195  CG  LEU A 914      14.020  52.900  55.870  1.00  0.00           C
ATOM   4196  HG  LEU A 914      14.480  53.920  55.910  1.00  0.00           H
ATOM   4197  CD1 LEU A 914      14.470  52.270  54.550  1.00  0.00           C
ATOM   4198 HD11 LEU A 914      15.550  51.990  54.520  1.00  0.00           H
ATOM   4199 HD12 LEU A 914      14.400  52.980  53.710  1.00  0.00           H
ATOM   4200 HD13 LEU A 914      13.870  51.340  54.420  1.00  0.00           H
ATOM   4201  CD2 LEU A 914      12.530  52.940  56.140  1.00  0.00           C
ATOM   4202 HD21 LEU A 914      12.230  51.880  56.310  1.00  0.00           H
ATOM   4203 HD22 LEU A 914      11.910  53.160  55.240  1.00  0.00           H
ATOM   4204 HD23 LEU A 914      12.410  53.560  57.050  1.00  0.00           H
ATOM   4205  C   LEU A 914      17.080  52.920  56.840  1.00  0.00           C
ATOM   4206  O   LEU A 914      17.770  53.020  55.850  1.00  0.00           O
ATOM   4207  N   ILE A 915      17.230  53.850  57.900  1.00  0.00           N
ATOM   4208  HN  ILE A 915      16.790  53.490  58.720  1.00  0.00           H
ATOM   4209  CA  ILE A 915      18.170  54.960  57.890  1.00  0.00           C
ATOM   4210  HA  ILE A 915      17.960  55.600  57.040  1.00  0.00           H
ATOM   4211  CB  ILE A 915      18.000  55.800  59.090  1.00  0.00           C
ATOM   4212  HB  ILE A 915      16.920  56.070  59.030  1.00  0.00           H
ATOM   4213  CG2 ILE A 915      18.470  55.130  60.280  1.00  0.00           C
ATOM   4214 HG21 ILE A 915      18.120  55.640  61.210  1.00  0.00           H
ATOM   4215 HG22 ILE A 915      19.580  55.100  60.240  1.00  0.00           H
ATOM   4216 HG23 ILE A 915      18.160  54.070  60.380  1.00  0.00           H
ATOM   4217  CG1 ILE A 915      18.800  57.100  58.890  1.00  0.00           C
ATOM   4218 HG11 ILE A 915      18.830  57.380  57.820  1.00  0.00           H
ATOM   4219 HG12 ILE A 915      19.840  56.940  59.250  1.00  0.00           H
ATOM   4220  CD  ILE A 915      18.240  58.210  59.750  1.00  0.00           C
ATOM   4221  HD1 ILE A 915      17.160  58.390  59.560  1.00  0.00           H
ATOM   4222  HD2 ILE A 915      18.750  59.130  59.390  1.00  0.00           H
ATOM   4223  HD3 ILE A 915      18.400  57.900  60.800  1.00  0.00           H
ATOM   4224  C   ILE A 915      19.640  54.500  57.660  1.00  0.00           C
ATOM   4225  O   ILE A 915      20.440  55.150  56.990  1.00  0.00           O
ATOM   4226  N   ALA A 916      20.050  53.300  58.130  1.00  0.00           N
ATOM   4227  HN  ALA A 916      19.380  52.760  58.640  1.00  0.00           H
ATOM   4228  CA  ALA A 916      21.340  52.690  57.800  1.00  0.00           C
ATOM   4229  HA  ALA A 916      22.080  53.400  58.160  1.00  0.00           H
ATOM   4230  CB  ALA A 916      21.360  51.350  58.600  1.00  0.00           C
ATOM   4231  HB1 ALA A 916      20.840  50.560  58.010  1.00  0.00           H
ATOM   4232  HB2 ALA A 916      20.890  51.410  59.590  1.00  0.00           H
ATOM   4233  HB3 ALA A 916      22.440  51.090  58.720  1.00  0.00           H
ATOM   4234  C   ALA A 916      21.700  52.460  56.270  1.00  0.00           C
ATOM   4235  O   ALA A 916      22.860  52.170  56.000  1.00  0.00           O
ATOM   4236  N   ALA A 917      20.820  52.780  55.340  1.00  0.00           N
ATOM   4237  HN  ALA A 917      19.840  52.840  55.480  1.00  0.00           H
ATOM   4238  CA  ALA A 917      21.220  52.830  53.950  1.00  0.00           C
ATOM   4239  HA  ALA A 917      21.770  51.910  53.830  1.00  0.00           H
ATOM   4240  CB  ALA A 917      19.900  52.750  53.060  1.00  0.00           C
ATOM   4241  HB1 ALA A 917      19.260  53.660  53.080  1.00  0.00           H
ATOM   4242  HB2 ALA A 917      19.270  51.940  53.480  1.00  0.00           H
ATOM   4243  HB3 ALA A 917      20.280  52.440  52.070  1.00  0.00           H
ATOM   4244  C   ALA A 917      22.090  53.970  53.610  1.00  0.00           C
ATOM   4245  O   ALA A 917      22.940  53.960  52.770  1.00  0.00           O
ATOM   4246  N   ILE A 918      21.920  55.070  54.310  1.00  0.00           N
ATOM   4247  HN  ILE A 918      21.270  55.080  55.060  1.00  0.00           H
ATOM   4248  CA  ILE A 918      22.670  56.240  54.110  1.00  0.00           C
ATOM   4249  HA  ILE A 918      22.670  56.470  53.060  1.00  0.00           H
ATOM   4250  CB  ILE A 918      21.940  57.490  54.630  1.00  0.00           C
ATOM   4251  HB  ILE A 918      21.680  57.150  55.660  1.00  0.00           H
ATOM   4252  CG2 ILE A 918      22.880  58.810  54.690  1.00  0.00           C
ATOM   4253 HG21 ILE A 918      22.740  59.220  53.670  1.00  0.00           H
ATOM   4254 HG22 ILE A 918      23.990  58.720  54.700  1.00  0.00           H
ATOM   4255 HG23 ILE A 918      22.640  59.570  55.470  1.00  0.00           H
ATOM   4256  CG1 ILE A 918      20.600  57.710  53.970  1.00  0.00           C
ATOM   4257 HG11 ILE A 918      20.260  58.650  54.440  1.00  0.00           H
ATOM   4258 HG12 ILE A 918      19.850  56.950  54.290  1.00  0.00           H
ATOM   4259  CD  ILE A 918      20.580  57.710  52.440  1.00  0.00           C
ATOM   4260  HD1 ILE A 918      20.660  56.700  51.980  1.00  0.00           H
ATOM   4261  HD2 ILE A 918      21.390  58.300  51.960  1.00  0.00           H
ATOM   4262  HD3 ILE A 918      19.610  58.060  52.010  1.00  0.00           H
ATOM   4263  C   ILE A 918      24.150  56.100  54.520  1.00  0.00           C
ATOM   4264  O   ILE A 918      24.930  56.420  53.660  1.00  0.00           O
ATOM   4265  N   PRO A 919      24.490  55.600  55.700  1.00  0.00           N
ATOM   4266  CD  PRO A 919      23.620  55.630  56.840  1.00  0.00           C
ATOM   4267  HD1 PRO A 919      22.760  54.930  56.770  1.00  0.00           H
ATOM   4268  HD2 PRO A 919      23.250  56.660  57.070  1.00  0.00           H
ATOM   4269  CA  PRO A 919      25.800  55.000  55.990  1.00  0.00           C
ATOM   4270  HA  PRO A 919      26.530  55.780  56.140  1.00  0.00           H
ATOM   4271  CB  PRO A 919      25.680  54.310  57.350  1.00  0.00           C
ATOM   4272  HB1 PRO A 919      26.610  54.370  57.940  1.00  0.00           H
ATOM   4273  HB2 PRO A 919      25.460  53.240  57.170  1.00  0.00           H
ATOM   4274  CG  PRO A 919      24.500  55.100  57.990  1.00  0.00           C
ATOM   4275  HG1 PRO A 919      23.940  54.520  58.740  1.00  0.00           H
ATOM   4276  HG2 PRO A 919      24.830  56.010  58.540  1.00  0.00           H
ATOM   4277  C   PRO A 919      26.480  54.150  54.960  1.00  0.00           C
ATOM   4278  O   PRO A 919      27.650  54.270  54.640  1.00  0.00           O
ATOM   4279  N   ALA A 920      25.660  53.140  54.380  1.00  0.00           N
ATOM   4280  HN  ALA A 920      24.700  53.090  54.670  1.00  0.00           H
ATOM   4281  CA  ALA A 920      26.000  52.190  53.350  1.00  0.00           C
ATOM   4282  HA  ALA A 920      26.950  51.790  53.660  1.00  0.00           H
ATOM   4283  CB  ALA A 920      24.900  51.180  53.190  1.00  0.00           C
ATOM   4284  HB1 ALA A 920      25.240  50.570  52.330  1.00  0.00           H
ATOM   4285  HB2 ALA A 920      23.910  51.640  53.030  1.00  0.00           H
ATOM   4286  HB3 ALA A 920      25.010  50.610  54.150  1.00  0.00           H
ATOM   4287  C   ALA A 920      26.400  52.780  52.040  1.00  0.00           C
ATOM   4288  O   ALA A 920      27.280  52.250  51.310  1.00  0.00           O
ATOM   4289  N   LEU A 921      25.740  53.840  51.570  1.00  0.00           N
ATOM   4290  HN  LEU A 921      24.890  54.170  51.970  1.00  0.00           H
ATOM   4291  CA  LEU A 921      26.060  54.500  50.300  1.00  0.00           C
ATOM   4292  HA  LEU A 921      25.870  53.810  49.490  1.00  0.00           H
ATOM   4293  CB  LEU A 921      25.060  55.610  50.140  1.00  0.00           C
ATOM   4294  HB1 LEU A 921      25.050  56.330  50.980  1.00  0.00           H
ATOM   4295  HB2 LEU A 921      24.070  55.150  50.330  1.00  0.00           H
ATOM   4296  CG  LEU A 921      25.040  56.370  48.830  1.00  0.00           C
ATOM   4297  HG  LEU A 921      26.050  56.820  48.750  1.00  0.00           H
ATOM   4298  CD1 LEU A 921      24.870  55.410  47.650  1.00  0.00           C
ATOM   4299 HD11 LEU A 921      24.720  56.040  46.740  1.00  0.00           H
ATOM   4300 HD12 LEU A 921      23.960  54.800  47.850  1.00  0.00           H
ATOM   4301 HD13 LEU A 921      25.680  54.680  47.470  1.00  0.00           H
ATOM   4302  CD2 LEU A 921      23.940  57.420  48.870  1.00  0.00           C
ATOM   4303 HD21 LEU A 921      23.990  58.040  49.800  1.00  0.00           H
ATOM   4304 HD22 LEU A 921      22.940  57.030  48.600  1.00  0.00           H
ATOM   4305 HD23 LEU A 921      24.090  58.200  48.090  1.00  0.00           H
ATOM   4306  C   LEU A 921      27.490  55.140  50.280  1.00  0.00           C
ATOM   4307  O   LEU A 921      28.260  54.760  49.360  1.00  0.00           O
ATOM   4308  N   LEU A 922      27.870  55.760  51.350  1.00  0.00           N
ATOM   4309  HN  LEU A 922      27.260  55.890  52.140  1.00  0.00           H
ATOM   4310  CA  LEU A 922      29.220  56.280  51.610  1.00  0.00           C
ATOM   4311  HA  LEU A 922      29.430  57.120  50.940  1.00  0.00           H
ATOM   4312  CB  LEU A 922      29.210  57.010  53.000  1.00  0.00           C
ATOM   4313  HB1 LEU A 922      28.800  56.400  53.840  1.00  0.00           H
ATOM   4314  HB2 LEU A 922      28.520  57.880  52.990  1.00  0.00           H
ATOM   4315  CG  LEU A 922      30.610  57.550  53.450  1.00  0.00           C
ATOM   4316  HG  LEU A 922      31.390  56.750  53.420  1.00  0.00           H
ATOM   4317  CD1 LEU A 922      31.180  58.620  52.430  1.00  0.00           C
ATOM   4318 HD11 LEU A 922      32.210  58.790  52.820  1.00  0.00           H
ATOM   4319 HD12 LEU A 922      30.690  59.620  52.370  1.00  0.00           H
ATOM   4320 HD13 LEU A 922      31.280  58.130  51.450  1.00  0.00           H
ATOM   4321  CD2 LEU A 922      30.750  57.930  54.970  1.00  0.00           C
ATOM   4322 HD21 LEU A 922      29.830  58.530  55.150  1.00  0.00           H
ATOM   4323 HD22 LEU A 922      31.690  58.500  55.110  1.00  0.00           H
ATOM   4324 HD23 LEU A 922      30.590  57.030  55.610  1.00  0.00           H
ATOM   4325  C   LEU A 922      30.280  55.130  51.660  1.00  0.00           C
ATOM   4326  O   LEU A 922      31.330  55.150  50.990  1.00  0.00           O
ATOM   4327  N   CYS A 923      29.970  54.060  52.410  1.00  0.00           N
ATOM   4328  HN  CYS A 923      29.220  54.010  53.050  1.00  0.00           H
ATOM   4329  CA  CYS A 923      30.840  52.900  52.400  1.00  0.00           C
ATOM   4330  HA  CYS A 923      31.860  53.210  52.590  1.00  0.00           H
ATOM   4331  CB  CYS A 923      30.420  51.740  53.420  1.00  0.00           C
ATOM   4332  HB1 CYS A 923      31.010  50.820  53.260  1.00  0.00           H
ATOM   4333  HB2 CYS A 923      29.380  51.450  53.160  1.00  0.00           H
ATOM   4334  SG  CYS A 923      30.620  52.320  55.120  1.00  0.00           S
ATOM   4335  HG1 CYS A 923      29.440  52.950  55.170  1.00  0.00           H
ATOM   4336  C   CYS A 923      30.940  52.160  51.090  1.00  0.00           C
ATOM   4337  O   CYS A 923      31.980  51.680  50.680  1.00  0.00           O
ATOM   4338  N   THR A 924      29.980  52.080  50.220  1.00  0.00           N
ATOM   4339  HN  THR A 924      29.090  52.390  50.560  1.00  0.00           H
ATOM   4340  CA  THR A 924      30.000  51.570  48.910  1.00  0.00           C
ATOM   4341  HA  THR A 924      30.450  50.580  48.920  1.00  0.00           H
ATOM   4342  CB  THR A 924      28.650  51.440  48.310  1.00  0.00           C
ATOM   4343  HB  THR A 924      28.140  52.430  48.350  1.00  0.00           H
ATOM   4344  OG1 THR A 924      27.870  50.480  49.030  1.00  0.00           O
ATOM   4345  HG1 THR A 924      27.580  50.990  49.800  1.00  0.00           H
ATOM   4346  CG2 THR A 924      28.650  51.030  46.850  1.00  0.00           C
ATOM   4347 HG21 THR A 924      27.670  51.100  46.340  1.00  0.00           H
ATOM   4348 HG22 THR A 924      28.990  49.970  46.820  1.00  0.00           H
ATOM   4349 HG23 THR A 924      29.440  51.570  46.280  1.00  0.00           H
ATOM   4350  C   THR A 924      30.980  52.400  48.050  1.00  0.00           C
ATOM   4351  O   THR A 924      31.770  51.770  47.360  1.00  0.00           O
ATOM   4352  N   ILE A 925      30.980  53.720  48.210  1.00  0.00           N
ATOM   4353  HN  ILE A 925      30.210  54.150  48.660  1.00  0.00           H
ATOM   4354  CA  ILE A 925      31.990  54.580  47.560  1.00  0.00           C
ATOM   4355  HA  ILE A 925      31.900  54.420  46.500  1.00  0.00           H
ATOM   4356  CB  ILE A 925      31.730  56.020  47.830  1.00  0.00           C
ATOM   4357  HB  ILE A 925      31.740  56.210  48.940  1.00  0.00           H
ATOM   4358  CG2 ILE A 925      32.750  56.930  47.190  1.00  0.00           C
ATOM   4359 HG21 ILE A 925      32.880  56.790  46.100  1.00  0.00           H
ATOM   4360 HG22 ILE A 925      33.790  56.860  47.600  1.00  0.00           H
ATOM   4361 HG23 ILE A 925      32.410  57.990  47.280  1.00  0.00           H
ATOM   4362  CG1 ILE A 925      30.290  56.550  47.370  1.00  0.00           C
ATOM   4363 HG11 ILE A 925      29.540  55.800  47.700  1.00  0.00           H
ATOM   4364 HG12 ILE A 925      30.320  56.550  46.260  1.00  0.00           H
ATOM   4365  CD  ILE A 925      29.760  57.830  48.020  1.00  0.00           C
ATOM   4366  HD1 ILE A 925      28.710  58.060  47.740  1.00  0.00           H
ATOM   4367  HD2 ILE A 925      30.310  58.730  47.680  1.00  0.00           H
ATOM   4368  HD3 ILE A 925      29.970  57.870  49.110  1.00  0.00           H
ATOM   4369  C   ILE A 925      33.420  54.250  48.060  1.00  0.00           C
ATOM   4370  O   ILE A 925      34.270  53.880  47.210  1.00  0.00           O
ATOM   4371  N   LEU A 926      33.650  54.250  49.370  1.00  0.00           N
ATOM   4372  HN  LEU A 926      32.890  54.380  50.010  1.00  0.00           H
ATOM   4373  CA  LEU A 926      35.000  53.900  49.860  1.00  0.00           C
ATOM   4374  HA  LEU A 926      35.700  54.530  49.330  1.00  0.00           H
ATOM   4375  CB  LEU A 926      35.100  54.120  51.380  1.00  0.00           C
ATOM   4376  HB1 LEU A 926      36.020  53.630  51.770  1.00  0.00           H
ATOM   4377  HB2 LEU A 926      34.200  53.630  51.830  1.00  0.00           H
ATOM   4378  CG  LEU A 926      35.160  55.560  51.890  1.00  0.00           C
ATOM   4379  HG  LEU A 926      36.230  55.850  51.820  1.00  0.00           H
ATOM   4380  CD1 LEU A 926      34.260  56.560  51.210  1.00  0.00           C
ATOM   4381 HD11 LEU A 926      33.180  56.570  51.470  1.00  0.00           H
ATOM   4382 HD12 LEU A 926      34.320  56.640  50.110  1.00  0.00           H
ATOM   4383 HD13 LEU A 926      34.600  57.510  51.680  1.00  0.00           H
ATOM   4384  CD2 LEU A 926      34.800  55.590  53.340  1.00  0.00           C
ATOM   4385 HD21 LEU A 926      33.730  55.390  53.520  1.00  0.00           H
ATOM   4386 HD22 LEU A 926      35.050  56.540  53.880  1.00  0.00           H
ATOM   4387 HD23 LEU A 926      35.420  54.850  53.880  1.00  0.00           H
ATOM   4388  C   LEU A 926      35.450  52.520  49.490  1.00  0.00           C
ATOM   4389  O   LEU A 926      36.580  52.250  49.160  1.00  0.00           O
ATOM   4390  N   ILE A 927      34.600  51.490  49.510  1.00  0.00           N
ATOM   4391  HN  ILE A 927      33.700  51.460  49.950  1.00  0.00           H
ATOM   4392  CA  ILE A 927      34.970  50.230  48.920  1.00  0.00           C
ATOM   4393  HA  ILE A 927      35.880  49.790  49.310  1.00  0.00           H
ATOM   4394  CB  ILE A 927      33.980  49.100  49.310  1.00  0.00           C
ATOM   4395  HB  ILE A 927      32.960  49.500  49.130  1.00  0.00           H
ATOM   4396  CG2 ILE A 927      34.100  47.870  48.380  1.00  0.00           C
ATOM   4397 HG21 ILE A 927      33.870  48.080  47.310  1.00  0.00           H
ATOM   4398 HG22 ILE A 927      33.430  47.070  48.740  1.00  0.00           H
ATOM   4399 HG23 ILE A 927      35.110  47.410  48.480  1.00  0.00           H
ATOM   4400  CG1 ILE A 927      34.020  48.830  50.840  1.00  0.00           C
ATOM   4401 HG11 ILE A 927      33.330  47.950  50.860  1.00  0.00           H
ATOM   4402 HG12 ILE A 927      33.530  49.660  51.370  1.00  0.00           H
ATOM   4403  CD  ILE A 927      35.360  48.390  51.530  1.00  0.00           C
ATOM   4404  HD1 ILE A 927      36.000  49.280  51.710  1.00  0.00           H
ATOM   4405  HD2 ILE A 927      35.860  47.700  50.810  1.00  0.00           H
ATOM   4406  HD3 ILE A 927      35.220  47.880  52.500  1.00  0.00           H
ATOM   4407  C   ILE A 927      35.210  50.340  47.340  1.00  0.00           C
ATOM   4408  O   ILE A 927      36.270  49.900  46.880  1.00  0.00           O
ATOM   4409  N   PHE A 928      34.350  50.990  46.510  1.00  0.00           N
ATOM   4410  HN  PHE A 928      33.500  51.380  46.840  1.00  0.00           H
ATOM   4411  CA  PHE A 928      34.570  51.180  45.070  1.00  0.00           C
ATOM   4412  HA  PHE A 928      34.610  50.160  44.710  1.00  0.00           H
ATOM   4413  CB  PHE A 928      33.460  52.060  44.340  1.00  0.00           C
ATOM   4414  HB1 PHE A 928      33.420  53.150  44.550  1.00  0.00           H
ATOM   4415  HB2 PHE A 928      32.480  51.620  44.630  1.00  0.00           H
ATOM   4416  CG  PHE A 928      33.730  52.040  42.840  1.00  0.00           C
ATOM   4417  CD1 PHE A 928      32.910  51.140  42.150  1.00  0.00           C
ATOM   4418  HD1 PHE A 928      32.210  50.510  42.670  1.00  0.00           H
ATOM   4419  CE1 PHE A 928      32.880  51.200  40.670  1.00  0.00           C
ATOM   4420  HE1 PHE A 928      32.280  50.450  40.190  1.00  0.00           H
ATOM   4421  CZ  PHE A 928      33.810  52.010  40.010  1.00  0.00           C
ATOM   4422  HZ  PHE A 928      33.910  52.070  38.950  1.00  0.00           H
ATOM   4423  CD2 PHE A 928      34.630  52.840  42.180  1.00  0.00           C
ATOM   4424  HD2 PHE A 928      35.100  53.650  42.700  1.00  0.00           H
ATOM   4425  CE2 PHE A 928      34.720  52.790  40.790  1.00  0.00           C
ATOM   4426  HE2 PHE A 928      35.360  53.470  40.220  1.00  0.00           H
ATOM   4427  C   PHE A 928      35.960  51.760  44.890  1.00  0.00           C
ATOM   4428  O   PHE A 928      36.740  51.300  44.030  1.00  0.00           O
ATOM   4429  N   MET A 929      36.360  52.800  45.620  1.00  0.00           N
ATOM   4430  HN  MET A 929      35.710  53.020  46.340  1.00  0.00           H
ATOM   4431  CA  MET A 929      37.610  53.560  45.540  1.00  0.00           C
ATOM   4432  HA  MET A 929      37.580  53.930  44.530  1.00  0.00           H
ATOM   4433  CB  MET A 929      37.390  54.820  46.410  1.00  0.00           C
ATOM   4434  HB1 MET A 929      38.360  55.100  46.880  1.00  0.00           H
ATOM   4435  HB2 MET A 929      36.660  54.480  47.170  1.00  0.00           H
ATOM   4436  CG  MET A 929      36.700  56.030  45.750  1.00  0.00           C
ATOM   4437  HG1 MET A 929      36.650  56.770  46.580  1.00  0.00           H
ATOM   4438  HG2 MET A 929      35.640  55.750  45.600  1.00  0.00           H
ATOM   4439  SD  MET A 929      37.580  56.710  44.240  1.00  0.00           S
ATOM   4440  CE  MET A 929      38.920  57.660  44.980  1.00  0.00           C
ATOM   4441  HE1 MET A 929      39.300  58.300  44.150  1.00  0.00           H
ATOM   4442  HE2 MET A 929      39.730  56.980  45.320  1.00  0.00           H
ATOM   4443  HE3 MET A 929      38.590  58.310  45.820  1.00  0.00           H
ATOM   4444  C   MET A 929      38.860  52.760  45.850  1.00  0.00           C
ATOM   4445  O   MET A 929      39.900  52.890  45.210  1.00  0.00           O
ATOM   4446  N   ASP A 930      38.760  51.910  46.910  1.00  0.00           N
ATOM   4447  HN  ASP A 930      38.010  51.830  47.570  1.00  0.00           H
ATOM   4448  CA  ASP A 930      39.820  51.030  47.210  1.00  0.00           C
ATOM   4449  HA  ASP A 930      40.740  51.580  47.120  1.00  0.00           H
ATOM   4450  CB  ASP A 930      39.600  50.670  48.720  1.00  0.00           C
ATOM   4451  HB1 ASP A 930      39.800  49.590  48.900  1.00  0.00           H
ATOM   4452  HB2 ASP A 930      38.530  50.960  48.840  1.00  0.00           H
ATOM   4453  CG  ASP A 930      40.420  51.510  49.670  1.00  0.00           C
ATOM   4454  OD1 ASP A 930      41.490  51.990  49.250  1.00  0.00           O
ATOM   4455  OD2 ASP A 930      40.150  51.500  50.890  1.00  0.00           O
ATOM   4456  C   ASP A 930      39.960  49.770  46.250  1.00  0.00           C
ATOM   4457  O   ASP A 930      41.020  49.300  45.840  1.00  0.00           O
ATOM   4458  N   GLN A 931      38.810  49.150  45.790  1.00  0.00           N
ATOM   4459  HN  GLN A 931      37.970  49.630  46.030  1.00  0.00           H
ATOM   4460  CA  GLN A 931      38.850  47.910  45.000  1.00  0.00           C
ATOM   4461  HA  GLN A 931      39.610  47.270  45.420  1.00  0.00           H
ATOM   4462  CB  GLN A 931      37.470  47.210  45.230  1.00  0.00           C
ATOM   4463  HB1 GLN A 931      36.720  47.860  44.730  1.00  0.00           H
ATOM   4464  HB2 GLN A 931      37.180  47.260  46.290  1.00  0.00           H
ATOM   4465  CG  GLN A 931      37.260  45.810  44.600  1.00  0.00           C
ATOM   4466  HG1 GLN A 931      37.280  46.000  43.510  1.00  0.00           H
ATOM   4467  HG2 GLN A 931      36.260  45.390  44.810  1.00  0.00           H
ATOM   4468  CD  GLN A 931      38.470  44.930  44.910  1.00  0.00           C
ATOM   4469  OE1 GLN A 931      38.830  44.870  46.060  1.00  0.00           O
ATOM   4470  NE2 GLN A 931      39.080  44.360  43.840  1.00  0.00           N
ATOM   4471 HE21 GLN A 931      39.880  43.820  44.090  1.00  0.00           H
ATOM   4472 HE22 GLN A 931      38.870  44.650  42.900  1.00  0.00           H
ATOM   4473  C   GLN A 931      39.160  48.090  43.570  1.00  0.00           C
ATOM   4474  O   GLN A 931      40.060  47.440  42.990  1.00  0.00           O
ATOM   4475  N   GLN A 932      38.410  49.050  42.920  1.00  0.00           N
ATOM   4476  HN  GLN A 932      37.730  49.600  43.400  1.00  0.00           H
ATOM   4477  CA  GLN A 932      38.480  49.210  41.500  1.00  0.00           C
ATOM   4478  HA  GLN A 932      38.570  48.260  40.990  1.00  0.00           H
ATOM   4479  CB  GLN A 932      37.150  49.910  41.020  1.00  0.00           C
ATOM   4480  HB1 GLN A 932      37.150  50.010  39.910  1.00  0.00           H
ATOM   4481  HB2 GLN A 932      37.100  50.880  41.570  1.00  0.00           H
ATOM   4482  CG  GLN A 932      35.810  49.070  41.320  1.00  0.00           C
ATOM   4483  HG1 GLN A 932      34.960  49.720  41.010  1.00  0.00           H
ATOM   4484  HG2 GLN A 932      35.790  48.990  42.430  1.00  0.00           H
ATOM   4485  CD  GLN A 932      35.840  47.630  40.770  1.00  0.00           C
ATOM   4486  OE1 GLN A 932      36.190  46.630  41.410  1.00  0.00           O
ATOM   4487  NE2 GLN A 932      35.490  47.510  39.480  1.00  0.00           N
ATOM   4488 HE21 GLN A 932      35.470  46.560  39.130  1.00  0.00           H
ATOM   4489 HE22 GLN A 932      34.990  48.280  39.120  1.00  0.00           H
ATOM   4490  C   GLN A 932      39.550  50.070  40.960  1.00  0.00           C
ATOM   4491  O   GLN A 932      39.930  49.850  39.830  1.00  0.00           O
ATOM   4492  N   ILE A 933      40.040  51.100  41.680  1.00  0.00           N
ATOM   4493  HN  ILE A 933      39.460  51.330  42.460  1.00  0.00           H
ATOM   4494  CA  ILE A 933      41.220  51.970  41.210  1.00  0.00           C
ATOM   4495  HA  ILE A 933      41.100  52.140  40.150  1.00  0.00           H
ATOM   4496  CB  ILE A 933      41.260  53.360  41.800  1.00  0.00           C
ATOM   4497  HB  ILE A 933      41.450  53.350  42.890  1.00  0.00           H
ATOM   4498  CG2 ILE A 933      42.320  54.220  41.150  1.00  0.00           C
ATOM   4499 HG21 ILE A 933      42.430  55.190  41.690  1.00  0.00           H
ATOM   4500 HG22 ILE A 933      41.980  54.470  40.130  1.00  0.00           H
ATOM   4501 HG23 ILE A 933      43.330  53.770  41.050  1.00  0.00           H
ATOM   4502  CG1 ILE A 933      39.830  54.090  41.830  1.00  0.00           C
ATOM   4503 HG11 ILE A 933      39.980  55.140  42.210  1.00  0.00           H
ATOM   4504 HG12 ILE A 933      39.070  53.670  42.510  1.00  0.00           H
ATOM   4505  CD  ILE A 933      39.210  54.340  40.400  1.00  0.00           C
ATOM   4506  HD1 ILE A 933      38.160  54.660  40.540  1.00  0.00           H
ATOM   4507  HD2 ILE A 933      39.200  53.430  39.750  1.00  0.00           H
ATOM   4508  HD3 ILE A 933      39.750  55.220  39.970  1.00  0.00           H
ATOM   4509  C   ILE A 933      42.520  51.270  41.270  1.00  0.00           C
ATOM   4510  O   ILE A 933      43.330  51.390  40.360  1.00  0.00           O
ATOM   4511  N   THR A 934      42.750  50.440  42.280  1.00  0.00           N
ATOM   4512  HN  THR A 934      42.160  50.540  43.070  1.00  0.00           H
ATOM   4513  CA  THR A 934      43.770  49.330  42.310  1.00  0.00           C
ATOM   4514  HA  THR A 934      44.750  49.750  42.210  1.00  0.00           H
ATOM   4515  CB  THR A 934      43.790  48.560  43.620  1.00  0.00           C
ATOM   4516  HB  THR A 934      42.820  48.060  43.810  1.00  0.00           H
ATOM   4517  OG1 THR A 934      44.220  49.390  44.690  1.00  0.00           O
ATOM   4518  HG1 THR A 934      43.490  49.980  44.790  1.00  0.00           H
ATOM   4519  CG2 THR A 934      44.830  47.410  43.570  1.00  0.00           C
ATOM   4520 HG21 THR A 934      45.860  47.740  43.250  1.00  0.00           H
ATOM   4521 HG22 THR A 934      44.530  46.620  42.870  1.00  0.00           H
ATOM   4522 HG23 THR A 934      44.970  47.100  44.630  1.00  0.00           H
ATOM   4523  C   THR A 934      43.690  48.410  41.120  1.00  0.00           C
ATOM   4524  O   THR A 934      44.690  48.040  40.580  1.00  0.00           O
ATOM   4525  N   ALA A 935      42.470  48.010  40.700  1.00  0.00           N
ATOM   4526  HN  ALA A 935      41.650  48.210  41.230  1.00  0.00           H
ATOM   4527  CA  ALA A 935      42.300  47.220  39.470  1.00  0.00           C
ATOM   4528  HA  ALA A 935      42.930  46.350  39.630  1.00  0.00           H
ATOM   4529  CB  ALA A 935      40.810  46.820  39.230  1.00  0.00           C
ATOM   4530  HB1 ALA A 935      40.650  46.340  38.240  1.00  0.00           H
ATOM   4531  HB2 ALA A 935      40.150  47.710  39.140  1.00  0.00           H
ATOM   4532  HB3 ALA A 935      40.540  46.110  40.040  1.00  0.00           H
ATOM   4533  C   ALA A 935      42.850  47.990  38.210  1.00  0.00           C
ATOM   4534  O   ALA A 935      43.470  47.480  37.320  1.00  0.00           O
ATOM   4535  N   VAL A 936      42.650  49.300  38.140  1.00  0.00           N
ATOM   4536  HN  VAL A 936      42.170  49.710  38.920  1.00  0.00           H
ATOM   4537  CA  VAL A 936      43.170  50.200  37.130  1.00  0.00           C
ATOM   4538  HA  VAL A 936      43.030  49.920  36.080  1.00  0.00           H
ATOM   4539  CB  VAL A 936      42.680  51.600  37.220  1.00  0.00           C
ATOM   4540  HB  VAL A 936      42.850  52.130  38.170  1.00  0.00           H
ATOM   4541  CG1 VAL A 936      43.210  52.490  36.060  1.00  0.00           C
ATOM   4542 HG11 VAL A 936      42.690  52.140  35.140  1.00  0.00           H
ATOM   4543 HG12 VAL A 936      44.310  52.430  35.940  1.00  0.00           H
ATOM   4544 HG13 VAL A 936      42.960  53.550  36.280  1.00  0.00           H
ATOM   4545  CG2 VAL A 936      41.150  51.470  37.070  1.00  0.00           C
ATOM   4546 HG21 VAL A 936      40.550  51.030  37.890  1.00  0.00           H
ATOM   4547 HG22 VAL A 936      40.840  50.800  36.240  1.00  0.00           H
ATOM   4548 HG23 VAL A 936      40.750  52.490  36.860  1.00  0.00           H
ATOM   4549  C   VAL A 936      44.740  50.250  37.060  1.00  0.00           C
ATOM   4550  O   VAL A 936      45.410  50.060  35.990  1.00  0.00           O
ATOM   4551  N   ILE A 937      45.350  50.360  38.230  1.00  0.00           N
ATOM   4552  HN  ILE A 937      44.780  50.430  39.050  1.00  0.00           H
ATOM   4553  CA  ILE A 937      46.820  50.490  38.310  1.00  0.00           C
ATOM   4554  HA  ILE A 937      47.020  51.320  37.630  1.00  0.00           H
ATOM   4555  CB  ILE A 937      47.250  50.840  39.830  1.00  0.00           C
ATOM   4556  HB  ILE A 937      46.660  50.130  40.450  1.00  0.00           H
ATOM   4557  CG2 ILE A 937      48.760  50.690  40.220  1.00  0.00           C
ATOM   4558 HG21 ILE A 937      48.890  49.590  40.180  1.00  0.00           H
ATOM   4559 HG22 ILE A 937      48.930  51.030  41.260  1.00  0.00           H
ATOM   4560 HG23 ILE A 937      49.420  51.170  39.480  1.00  0.00           H
ATOM   4561  CG1 ILE A 937      46.740  52.210  40.260  1.00  0.00           C
ATOM   4562 HG11 ILE A 937      47.110  52.530  41.250  1.00  0.00           H
ATOM   4563 HG12 ILE A 937      45.630  52.190  40.310  1.00  0.00           H
ATOM   4564  CD  ILE A 937      47.010  53.330  39.260  1.00  0.00           C
ATOM   4565  HD1 ILE A 937      47.030  54.320  39.780  1.00  0.00           H
ATOM   4566  HD2 ILE A 937      46.150  53.250  38.560  1.00  0.00           H
ATOM   4567  HD3 ILE A 937      47.970  53.200  38.700  1.00  0.00           H
ATOM   4568  C   ILE A 937      47.620  49.250  37.850  1.00  0.00           C
ATOM   4569  O   ILE A 937      48.630  49.290  37.180  1.00  0.00           O
ATOM   4570  N   ILE A 938      47.000  48.080  38.200  1.00  0.00           N
ATOM   4571  HN  ILE A 938      46.390  48.180  38.990  1.00  0.00           H
ATOM   4572  CA  ILE A 938      47.350  46.690  37.810  1.00  0.00           C
ATOM   4573  HA  ILE A 938      48.400  46.560  38.000  1.00  0.00           H
ATOM   4574  CB  ILE A 938      46.550  45.620  38.650  1.00  0.00           C
ATOM   4575  HB  ILE A 938      45.490  45.950  38.600  1.00  0.00           H
ATOM   4576  CG2 ILE A 938      46.560  44.140  38.340  1.00  0.00           C
ATOM   4577 HG21 ILE A 938      45.730  43.610  38.820  1.00  0.00           H
ATOM   4578 HG22 ILE A 938      47.540  43.620  38.470  1.00  0.00           H
ATOM   4579 HG23 ILE A 938      46.380  43.860  37.280  1.00  0.00           H
ATOM   4580  CG1 ILE A 938      46.990  45.550  40.170  1.00  0.00           C
ATOM   4581 HG11 ILE A 938      46.460  44.710  40.680  1.00  0.00           H
ATOM   4582 HG12 ILE A 938      46.690  46.490  40.670  1.00  0.00           H
ATOM   4583  CD  ILE A 938      48.510  45.410  40.400  1.00  0.00           C
ATOM   4584  HD1 ILE A 938      48.870  46.030  41.250  1.00  0.00           H
ATOM   4585  HD2 ILE A 938      49.110  45.630  39.490  1.00  0.00           H
ATOM   4586  HD3 ILE A 938      48.760  44.370  40.660  1.00  0.00           H
ATOM   4587  C   ILE A 938      47.170  46.520  36.320  1.00  0.00           C
ATOM   4588  O   ILE A 938      47.960  45.770  35.650  1.00  0.00           O
ATOM   4589  N   ASN A 939      46.200  47.120  35.750  1.00  0.00           N
ATOM   4590  HN  ASN A 939      45.600  47.680  36.320  1.00  0.00           H
ATOM   4591  CA  ASN A 939      45.900  46.960  34.410  1.00  0.00           C
ATOM   4592  HA  ASN A 939      46.200  45.950  34.190  1.00  0.00           H
ATOM   4593  CB  ASN A 939      44.350  47.080  34.160  1.00  0.00           C
ATOM   4594  HB1 ASN A 939      44.000  48.110  34.380  1.00  0.00           H
ATOM   4595  HB2 ASN A 939      43.760  46.340  34.750  1.00  0.00           H
ATOM   4596  CG  ASN A 939      44.010  46.600  32.810  1.00  0.00           C
ATOM   4597  OD1 ASN A 939      44.810  45.930  32.130  1.00  0.00           O
ATOM   4598  ND2 ASN A 939      42.830  46.950  32.290  1.00  0.00           N
ATOM   4599 HD21 ASN A 939      42.160  47.190  32.990  1.00  0.00           H
ATOM   4600 HD22 ASN A 939      42.630  46.710  31.340  1.00  0.00           H
ATOM   4601  C   ASN A 939      46.670  47.990  33.500  1.00  0.00           C
ATOM   4602  O   ASN A 939      46.360  48.240  32.280  1.00  0.00           O
ATOM   4603  N   ARG A 940      47.720  48.710  33.880  1.00  0.00           N
ATOM   4604  HN  ARG A 940      48.050  48.700  34.830  1.00  0.00           H
ATOM   4605  CA  ARG A 940      48.320  49.710  33.050  1.00  0.00           C
ATOM   4606  HA  ARG A 940      47.550  50.280  32.540  1.00  0.00           H
ATOM   4607  CB  ARG A 940      49.320  50.630  33.820  1.00  0.00           C
ATOM   4608  HB1 ARG A 940      50.030  51.210  33.200  1.00  0.00           H
ATOM   4609  HB2 ARG A 940      49.970  49.900  34.340  1.00  0.00           H
ATOM   4610  CG  ARG A 940      48.610  51.660  34.800  1.00  0.00           C
ATOM   4611  HG1 ARG A 940      49.110  51.700  35.790  1.00  0.00           H
ATOM   4612  HG2 ARG A 940      47.550  51.340  34.930  1.00  0.00           H
ATOM   4613  CD  ARG A 940      48.360  53.050  34.270  1.00  0.00           C
ATOM   4614  HD1 ARG A 940      47.750  53.610  35.010  1.00  0.00           H
ATOM   4615  HD2 ARG A 940      47.710  53.030  33.370  1.00  0.00           H
ATOM   4616  NE  ARG A 940      49.680  53.650  33.830  1.00  0.00           N
ATOM   4617  HE  ARG A 940      50.570  53.190  33.890  1.00  0.00           H
ATOM   4618  CZ  ARG A 940      49.740  54.850  33.330  1.00  0.00           C
ATOM   4619  NH1 ARG A 940      48.690  55.600  33.100  1.00  0.00           N
ATOM   4620 HH11 ARG A 940      47.760  55.270  33.210  1.00  0.00           H
ATOM   4621 HH12 ARG A 940      48.890  56.350  32.480  1.00  0.00           H
ATOM   4622  NH2 ARG A 940      50.900  55.190  32.790  1.00  0.00           N
ATOM   4623 HH21 ARG A 940      51.550  54.470  32.570  1.00  0.00           H
ATOM   4624 HH22 ARG A 940      50.950  55.990  32.190  1.00  0.00           H
ATOM   4625  C   ARG A 940      49.190  48.950  32.010  1.00  0.00           C
ATOM   4626  O   ARG A 940      49.680  47.850  32.050  1.00  0.00           O
ATOM   4627  N   LYS A 941      49.500  49.730  30.930  1.00  0.00           N
ATOM   4628  HN  LYS A 941      49.060  50.600  30.750  1.00  0.00           H
ATOM   4629  CA  LYS A 941      50.300  49.280  29.830  1.00  0.00           C
ATOM   4630  HA  LYS A 941      49.860  48.370  29.460  1.00  0.00           H
ATOM   4631  CB  LYS A 941      50.380  50.330  28.720  1.00  0.00           C
ATOM   4632  HB1 LYS A 941      51.360  50.400  28.190  1.00  0.00           H
ATOM   4633  HB2 LYS A 941      50.290  51.280  29.310  1.00  0.00           H
ATOM   4634  CG  LYS A 941      49.130  50.210  27.960  1.00  0.00           C
ATOM   4635  HG1 LYS A 941      49.030  51.110  27.310  1.00  0.00           H
ATOM   4636  HG2 LYS A 941      48.260  50.230  28.660  1.00  0.00           H
ATOM   4637  CD  LYS A 941      49.120  48.920  27.070  1.00  0.00           C
ATOM   4638  HD1 LYS A 941      48.650  48.050  27.590  1.00  0.00           H
ATOM   4639  HD2 LYS A 941      50.170  48.590  26.880  1.00  0.00           H
ATOM   4640  CE  LYS A 941      48.400  49.020  25.750  1.00  0.00           C
ATOM   4641  HE1 LYS A 941      48.480  48.050  25.230  1.00  0.00           H
ATOM   4642  HE2 LYS A 941      48.920  49.770  25.130  1.00  0.00           H
ATOM   4643  NZ  LYS A 941      46.980  49.290  25.870  1.00  0.00           N
ATOM   4644  HZ1 LYS A 941      46.540  48.350  25.790  1.00  0.00           H
ATOM   4645  HZ2 LYS A 941      46.670  49.940  25.120  1.00  0.00           H
ATOM   4646  HZ3 LYS A 941      46.700  49.650  26.810  1.00  0.00           H
ATOM   4647  C   LYS A 941      51.780  48.970  30.210  1.00  0.00           C
ATOM   4648  O   LYS A 941      52.480  48.160  29.570  1.00  0.00           O
ATOM   4649  N   GLU A 942      52.340  49.570  31.240  1.00  0.00           N
ATOM   4650  HN  GLU A 942      51.860  50.290  31.730  1.00  0.00           H
ATOM   4651  CA  GLU A 942      53.680  49.160  31.780  1.00  0.00           C
ATOM   4652  HA  GLU A 942      54.380  49.260  30.970  1.00  0.00           H
ATOM   4653  CB  GLU A 942      54.030  50.160  32.970  1.00  0.00           C
ATOM   4654  HB1 GLU A 942      54.930  49.880  33.570  1.00  0.00           H
ATOM   4655  HB2 GLU A 942      53.120  49.970  33.580  1.00  0.00           H
ATOM   4656  CG  GLU A 942      54.250  51.590  32.490  1.00  0.00           C
ATOM   4657  HG1 GLU A 942      54.020  51.720  31.420  1.00  0.00           H
ATOM   4658  HG2 GLU A 942      55.310  51.930  32.540  1.00  0.00           H
ATOM   4659  CD  GLU A 942      53.480  52.710  33.230  1.00  0.00           C
ATOM   4660  OE1 GLU A 942      53.440  52.660  34.490  1.00  0.00           O
ATOM   4661  OE2 GLU A 942      53.050  53.690  32.550  1.00  0.00           O
ATOM   4662  C   GLU A 942      53.800  47.700  32.320  1.00  0.00           C
ATOM   4663  O   GLU A 942      54.800  47.020  32.230  1.00  0.00           O
ATOM   4664  N   HSD A 943      52.730  47.110  32.870  1.00  0.00           N
ATOM   4665  HN  HSD A 943      51.950  47.720  32.970  1.00  0.00           H
ATOM   4666  CA  HSD A 943      52.700  45.850  33.630  1.00  0.00           C
ATOM   4667  HA  HSD A 943      53.720  45.650  33.940  1.00  0.00           H
ATOM   4668  CB  HSD A 943      52.060  46.060  35.010  1.00  0.00           C
ATOM   4669  HB1 HSD A 943      51.990  45.050  35.470  1.00  0.00           H
ATOM   4670  HB2 HSD A 943      50.980  46.300  34.880  1.00  0.00           H
ATOM   4671  ND1 HSD A 943      53.760  46.700  36.820  1.00  0.00           N
ATOM   4672  HD1 HSD A 943      54.220  45.810  36.800  1.00  0.00           H
ATOM   4673  CG  HSD A 943      52.620  46.990  36.080  1.00  0.00           C
ATOM   4674  CE1 HSD A 943      53.880  47.680  37.750  1.00  0.00           C
ATOM   4675  HE1 HSD A 943      54.670  47.670  38.510  1.00  0.00           H
ATOM   4676  NE2 HSD A 943      52.920  48.570  37.610  1.00  0.00           N
ATOM   4677  CD2 HSD A 943      52.140  48.140  36.550  1.00  0.00           C
ATOM   4678  HD2 HSD A 943      51.280  48.710  36.240  1.00  0.00           H
ATOM   4679  C   HSD A 943      52.090  44.630  32.860  1.00  0.00           C
ATOM   4680  O   HSD A 943      52.390  43.540  33.240  1.00  0.00           O
ATOM   4681  N   LYS A 944      51.420  44.850  31.710  1.00  0.00           N
ATOM   4682  HN  LYS A 944      51.350  45.770  31.330  1.00  0.00           H
ATOM   4683  CA  LYS A 944      51.090  43.840  30.690  1.00  0.00           C
ATOM   4684  HA  LYS A 944      50.670  44.410  29.870  1.00  0.00           H
ATOM   4685  CB  LYS A 944      52.410  43.170  30.190  1.00  0.00           C
ATOM   4686  HB1 LYS A 944      52.150  42.460  29.370  1.00  0.00           H
ATOM   4687  HB2 LYS A 944      52.860  42.530  30.970  1.00  0.00           H
ATOM   4688  CG  LYS A 944      53.500  44.150  29.600  1.00  0.00           C
ATOM   4689  HG1 LYS A 944      54.380  43.570  29.280  1.00  0.00           H
ATOM   4690  HG2 LYS A 944      53.750  44.750  30.510  1.00  0.00           H
ATOM   4691  CD  LYS A 944      53.020  45.080  28.500  1.00  0.00           C
ATOM   4692  HD1 LYS A 944      52.450  45.860  29.040  1.00  0.00           H
ATOM   4693  HD2 LYS A 944      52.540  44.490  27.670  1.00  0.00           H
ATOM   4694  CE  LYS A 944      54.260  45.750  27.960  1.00  0.00           C
ATOM   4695  HE1 LYS A 944      54.750  45.090  27.210  1.00  0.00           H
ATOM   4696  HE2 LYS A 944      54.970  45.870  28.830  1.00  0.00           H
ATOM   4697  NZ  LYS A 944      53.910  47.060  27.360  1.00  0.00           N
ATOM   4698  HZ1 LYS A 944      53.540  47.050  26.390  1.00  0.00           H
ATOM   4699  HZ2 LYS A 944      54.760  47.670  27.290  1.00  0.00           H
ATOM   4700  HZ3 LYS A 944      53.240  47.580  27.960  1.00  0.00           H
ATOM   4701  C   LYS A 944      50.160  42.750  31.060  1.00  0.00           C
ATOM   4702  O   LYS A 944      50.420  41.580  31.180  1.00  0.00           O
ATOM   4703  N   LEU A 945      48.880  43.180  31.190  1.00  0.00           N
ATOM   4704  HN  LEU A 945      48.740  44.140  30.970  1.00  0.00           H
ATOM   4705  CA  LEU A 945      47.750  42.310  31.620  1.00  0.00           C
ATOM   4706  HA  LEU A 945      48.140  41.350  31.910  1.00  0.00           H
ATOM   4707  CB  LEU A 945      47.040  42.990  32.870  1.00  0.00           C
ATOM   4708  HB1 LEU A 945      46.820  44.050  32.630  1.00  0.00           H
ATOM   4709  HB2 LEU A 945      47.730  43.120  33.730  1.00  0.00           H
ATOM   4710  CG  LEU A 945      45.700  42.430  33.400  1.00  0.00           C
ATOM   4711  HG  LEU A 945      44.870  42.520  32.680  1.00  0.00           H
ATOM   4712  CD1 LEU A 945      45.780  40.860  33.690  1.00  0.00           C
ATOM   4713 HD11 LEU A 945      44.860  40.690  34.290  1.00  0.00           H
ATOM   4714 HD12 LEU A 945      46.660  40.610  34.320  1.00  0.00           H
ATOM   4715 HD13 LEU A 945      45.790  40.210  32.790  1.00  0.00           H
ATOM   4716  CD2 LEU A 945      45.480  43.030  34.790  1.00  0.00           C
ATOM   4717 HD21 LEU A 945      45.510  44.150  34.730  1.00  0.00           H
ATOM   4718 HD22 LEU A 945      46.300  42.630  35.420  1.00  0.00           H
ATOM   4719 HD23 LEU A 945      44.510  42.680  35.190  1.00  0.00           H
ATOM   4720  C   LEU A 945      46.750  42.130  30.480  1.00  0.00           C
ATOM   4721  O   LEU A 945      46.240  43.010  29.760  1.00  0.00           O
ATOM   4722  N   LYS A 946      46.350  40.840  30.110  1.00  0.00           N
ATOM   4723  HN  LYS A 946      46.570  40.150  30.800  1.00  0.00           H
ATOM   4724  CA  LYS A 946      45.570  40.550  28.940  1.00  0.00           C
ATOM   4725  HA  LYS A 946      45.700  41.290  28.170  1.00  0.00           H
ATOM   4726  CB  LYS A 946      46.020  39.250  28.260  1.00  0.00           C
ATOM   4727  HB1 LYS A 946      45.550  39.160  27.250  1.00  0.00           H
ATOM   4728  HB2 LYS A 946      45.680  38.360  28.830  1.00  0.00           H
ATOM   4729  CG  LYS A 946      47.560  39.220  28.170  1.00  0.00           C
ATOM   4730  HG1 LYS A 946      48.020  39.360  29.180  1.00  0.00           H
ATOM   4731  HG2 LYS A 946      47.810  40.140  27.580  1.00  0.00           H
ATOM   4732  CD  LYS A 946      48.320  38.090  27.440  1.00  0.00           C
ATOM   4733  HD1 LYS A 946      49.370  38.430  27.480  1.00  0.00           H
ATOM   4734  HD2 LYS A 946      48.040  38.090  26.370  1.00  0.00           H
ATOM   4735  CE  LYS A 946      48.040  36.700  27.980  1.00  0.00           C
ATOM   4736  HE1 LYS A 946      48.550  36.060  27.230  1.00  0.00           H
ATOM   4737  HE2 LYS A 946      46.950  36.470  28.000  1.00  0.00           H
ATOM   4738  NZ  LYS A 946      48.660  36.560  29.260  1.00  0.00           N
ATOM   4739  HZ1 LYS A 946      48.280  37.200  29.980  1.00  0.00           H
ATOM   4740  HZ2 LYS A 946      49.660  36.810  29.170  1.00  0.00           H
ATOM   4741  HZ3 LYS A 946      48.540  35.610  29.640  1.00  0.00           H
ATOM   4742  C   LYS A 946      44.030  40.520  29.220  1.00  0.00           C
ATOM   4743  O   LYS A 946      43.580  40.190  30.320  1.00  0.00           O
ATOM   4744  N   LYS A 947      43.130  40.820  28.220  1.00  0.00           N
ATOM   4745  HN  LYS A 947      43.420  40.990  27.270  1.00  0.00           H
ATOM   4746  CA  LYS A 947      41.710  40.570  28.460  1.00  0.00           C
ATOM   4747  HA  LYS A 947      41.380  41.050  27.540  1.00  0.00           H
ATOM   4748  CB  LYS A 947      41.250  39.100  28.330  1.00  0.00           C
ATOM   4749  HB1 LYS A 947      40.150  39.160  28.420  1.00  0.00           H
ATOM   4750  HB2 LYS A 947      41.670  38.570  29.210  1.00  0.00           H
ATOM   4751  CG  LYS A 947      41.650  38.330  26.980  1.00  0.00           C
ATOM   4752  HG1 LYS A 947      41.440  37.260  27.220  1.00  0.00           H
ATOM   4753  HG2 LYS A 947      42.760  38.320  26.970  1.00  0.00           H
ATOM   4754  CD  LYS A 947      41.040  38.820  25.700  1.00  0.00           C
ATOM   4755  HD1 LYS A 947      41.380  39.870  25.570  1.00  0.00           H
ATOM   4756  HD2 LYS A 947      39.930  38.850  25.700  1.00  0.00           H
ATOM   4757  CE  LYS A 947      41.580  37.970  24.520  1.00  0.00           C
ATOM   4758  HE1 LYS A 947      41.280  36.890  24.550  1.00  0.00           H
ATOM   4759  HE2 LYS A 947      42.680  37.980  24.400  1.00  0.00           H
ATOM   4760  NZ  LYS A 947      41.200  38.550  23.230  1.00  0.00           N
ATOM   4761  HZ1 LYS A 947      41.320  37.760  22.550  1.00  0.00           H
ATOM   4762  HZ2 LYS A 947      41.730  39.410  22.980  1.00  0.00           H
ATOM   4763  HZ3 LYS A 947      40.190  38.780  23.270  1.00  0.00           H
ATOM   4764  C   LYS A 947      41.130  41.380  29.680  1.00  0.00           C
ATOM   4765  O   LYS A 947      40.150  41.050  30.280  1.00  0.00           O
ATOM   4766  N   GLY A 948      41.670  42.630  29.940  1.00  0.00           N
ATOM   4767  HN  GLY A 948      42.440  43.010  29.420  1.00  0.00           H
ATOM   4768  CA  GLY A 948      41.390  43.510  31.040  1.00  0.00           C
ATOM   4769  HA1 GLY A 948      40.350  43.740  31.120  1.00  0.00           H
ATOM   4770  HA2 GLY A 948      42.050  44.360  30.930  1.00  0.00           H
ATOM   4771  C   GLY A 948      41.680  42.910  32.420  1.00  0.00           C
ATOM   4772  O   GLY A 948      42.240  41.850  32.620  1.00  0.00           O
ATOM   4773  N   ALA A 949      41.180  43.560  33.460  1.00  0.00           N
ATOM   4774  HN  ALA A 949      40.460  44.250  33.320  1.00  0.00           H
ATOM   4775  CA  ALA A 949      41.230  43.100  34.830  1.00  0.00           C
ATOM   4776  HA  ALA A 949      41.870  42.240  34.990  1.00  0.00           H
ATOM   4777  CB  ALA A 949      41.570  44.180  35.750  1.00  0.00           C
ATOM   4778  HB1 ALA A 949      40.850  45.030  35.680  1.00  0.00           H
ATOM   4779  HB2 ALA A 949      42.570  44.580  35.450  1.00  0.00           H
ATOM   4780  HB3 ALA A 949      41.490  43.950  36.830  1.00  0.00           H
ATOM   4781  C   ALA A 949      39.840  42.530  35.230  1.00  0.00           C
ATOM   4782  O   ALA A 949      39.770  41.860  36.280  1.00  0.00           O
ATOM   4783  N   GLY A 950      38.800  42.730  34.450  1.00  0.00           N
ATOM   4784  HN  GLY A 950      38.780  43.350  33.670  1.00  0.00           H
ATOM   4785  CA  GLY A 950      37.450  42.170  34.700  1.00  0.00           C
ATOM   4786  HA1 GLY A 950      37.470  41.140  34.980  1.00  0.00           H
ATOM   4787  HA2 GLY A 950      36.850  42.200  33.800  1.00  0.00           H
ATOM   4788  C   GLY A 950      36.720  42.820  35.800  1.00  0.00           C
ATOM   4789  O   GLY A 950      36.250  42.170  36.770  1.00  0.00           O
ATOM   4790  N   TYR A 951      36.720  44.130  35.690  1.00  0.00           N
ATOM   4791  HN  TYR A 951      36.970  44.620  34.860  1.00  0.00           H
ATOM   4792  CA  TYR A 951      36.300  45.040  36.710  1.00  0.00           C
ATOM   4793  HA  TYR A 951      37.010  45.040  37.520  1.00  0.00           H
ATOM   4794  CB  TYR A 951      36.200  46.510  36.080  1.00  0.00           C
ATOM   4795  HB1 TYR A 951      35.890  47.200  36.900  1.00  0.00           H
ATOM   4796  HB2 TYR A 951      35.420  46.510  35.290  1.00  0.00           H
ATOM   4797  CG  TYR A 951      37.510  47.090  35.480  1.00  0.00           C
ATOM   4798  CD1 TYR A 951      38.600  47.070  36.300  1.00  0.00           C
ATOM   4799  HD1 TYR A 951      38.530  46.540  37.230  1.00  0.00           H
ATOM   4800  CE1 TYR A 951      39.760  47.710  35.850  1.00  0.00           C
ATOM   4801  HE1 TYR A 951      40.590  47.750  36.550  1.00  0.00           H
ATOM   4802  CZ  TYR A 951      39.800  48.340  34.600  1.00  0.00           C
ATOM   4803  OH  TYR A 951      40.990  48.970  34.220  1.00  0.00           O
ATOM   4804  HH  TYR A 951      40.860  49.550  33.470  1.00  0.00           H
ATOM   4805  CD2 TYR A 951      37.470  47.700  34.220  1.00  0.00           C
ATOM   4806  HD2 TYR A 951      36.550  47.680  33.660  1.00  0.00           H
ATOM   4807  CE2 TYR A 951      38.630  48.290  33.750  1.00  0.00           C
ATOM   4808  HE2 TYR A 951      38.700  48.680  32.740  1.00  0.00           H
ATOM   4809  C   TYR A 951      34.980  44.770  37.520  1.00  0.00           C
ATOM   4810  O   TYR A 951      34.920  44.750  38.780  1.00  0.00           O
ATOM   4811  N   HSD A 952      33.830  44.530  36.860  1.00  0.00           N
ATOM   4812  HN  HSD A 952      33.850  44.540  35.870  1.00  0.00           H
ATOM   4813  CA  HSD A 952      32.560  44.180  37.460  1.00  0.00           C
ATOM   4814  HA  HSD A 952      32.230  45.020  38.040  1.00  0.00           H
ATOM   4815  CB  HSD A 952      31.500  43.980  36.390  1.00  0.00           C
ATOM   4816  HB1 HSD A 952      30.680  43.330  36.760  1.00  0.00           H
ATOM   4817  HB2 HSD A 952      31.830  43.470  35.470  1.00  0.00           H
ATOM   4818  ND1 HSD A 952      30.740  45.700  34.610  1.00  0.00           N
ATOM   4819  HD1 HSD A 952      30.970  45.240  33.750  1.00  0.00           H
ATOM   4820  CG  HSD A 952      30.880  45.300  35.930  1.00  0.00           C
ATOM   4821  CE1 HSD A 952      30.150  46.930  34.600  1.00  0.00           C
ATOM   4822  HE1 HSD A 952      29.960  47.480  33.680  1.00  0.00           H
ATOM   4823  NE2 HSD A 952      29.970  47.390  35.820  1.00  0.00           N
ATOM   4824  CD2 HSD A 952      30.330  46.310  36.670  1.00  0.00           C
ATOM   4825  HD2 HSD A 952      30.260  46.480  37.740  1.00  0.00           H
ATOM   4826  C   HSD A 952      32.500  42.890  38.300  1.00  0.00           C
ATOM   4827  O   HSD A 952      31.800  42.750  39.320  1.00  0.00           O
ATOM   4828  N   LEU A 953      33.230  41.830  37.860  1.00  0.00           N
ATOM   4829  HN  LEU A 953      33.760  41.960  37.020  1.00  0.00           H
ATOM   4830  CA  LEU A 953      33.180  40.570  38.590  1.00  0.00           C
ATOM   4831  HA  LEU A 953      32.170  40.260  38.810  1.00  0.00           H
ATOM   4832  CB  LEU A 953      33.770  39.500  37.680  1.00  0.00           C
ATOM   4833  HB1 LEU A 953      34.820  39.730  37.430  1.00  0.00           H
ATOM   4834  HB2 LEU A 953      33.270  39.580  36.700  1.00  0.00           H
ATOM   4835  CG  LEU A 953      33.860  38.060  38.150  1.00  0.00           C
ATOM   4836  HG  LEU A 953      34.550  38.010  39.020  1.00  0.00           H
ATOM   4837  CD1 LEU A 953      32.450  37.580  38.640  1.00  0.00           C
ATOM   4838 HD11 LEU A 953      31.730  37.880  37.840  1.00  0.00           H
ATOM   4839 HD12 LEU A 953      32.120  38.000  39.610  1.00  0.00           H
ATOM   4840 HD13 LEU A 953      32.340  36.470  38.700  1.00  0.00           H
ATOM   4841  CD2 LEU A 953      34.500  37.120  37.090  1.00  0.00           C
ATOM   4842 HD21 LEU A 953      35.610  37.160  37.060  1.00  0.00           H
ATOM   4843 HD22 LEU A 953      34.080  37.310  36.080  1.00  0.00           H
ATOM   4844 HD23 LEU A 953      34.240  36.070  37.320  1.00  0.00           H
ATOM   4845  C   LEU A 953      34.110  40.580  39.840  1.00  0.00           C
ATOM   4846  O   LEU A 953      33.980  39.910  40.920  1.00  0.00           O
ATOM   4847  N   ASP A 954      35.100  41.490  39.750  1.00  0.00           N
ATOM   4848  HN  ASP A 954      35.270  41.960  38.890  1.00  0.00           H
ATOM   4849  CA  ASP A 954      35.890  41.920  40.980  1.00  0.00           C
ATOM   4850  HA  ASP A 954      36.290  41.000  41.380  1.00  0.00           H
ATOM   4851  CB  ASP A 954      37.110  42.760  40.600  1.00  0.00           C
ATOM   4852  HB1 ASP A 954      37.780  42.970  41.460  1.00  0.00           H
ATOM   4853  HB2 ASP A 954      36.850  43.790  40.250  1.00  0.00           H
ATOM   4854  CG  ASP A 954      38.030  42.090  39.480  1.00  0.00           C
ATOM   4855  OD1 ASP A 954      38.190  40.890  39.210  1.00  0.00           O
ATOM   4856  OD2 ASP A 954      38.580  43.030  38.660  1.00  0.00           O
ATOM   4857  HD2 ASP A 954      38.860  42.660  37.820  1.00  0.00           H
ATOM   4858  C   ASP A 954      35.060  42.680  42.110  1.00  0.00           C
ATOM   4859  O   ASP A 954      35.090  42.240  43.290  1.00  0.00           O
ATOM   4860  N   LEU A 955      34.230  43.650  41.680  1.00  0.00           N
ATOM   4861  HN  LEU A 955      34.280  44.000  40.750  1.00  0.00           H
ATOM   4862  CA  LEU A 955      33.310  44.350  42.500  1.00  0.00           C
ATOM   4863  HA  LEU A 955      33.810  44.650  43.400  1.00  0.00           H
ATOM   4864  CB  LEU A 955      32.740  45.580  41.770  1.00  0.00           C
ATOM   4865  HB1 LEU A 955      32.450  45.460  40.700  1.00  0.00           H
ATOM   4866  HB2 LEU A 955      33.610  46.280  41.740  1.00  0.00           H
ATOM   4867  CG  LEU A 955      31.660  46.420  42.440  1.00  0.00           C
ATOM   4868  HG  LEU A 955      30.820  45.720  42.650  1.00  0.00           H
ATOM   4869  CD1 LEU A 955      32.130  47.090  43.770  1.00  0.00           C
ATOM   4870 HD11 LEU A 955      31.280  47.210  44.480  1.00  0.00           H
ATOM   4871 HD12 LEU A 955      32.730  48.010  43.610  1.00  0.00           H
ATOM   4872 HD13 LEU A 955      32.850  46.390  44.260  1.00  0.00           H
ATOM   4873  CD2 LEU A 955      31.150  47.460  41.460  1.00  0.00           C
ATOM   4874 HD21 LEU A 955      31.950  48.150  41.130  1.00  0.00           H
ATOM   4875 HD22 LEU A 955      30.400  48.150  41.890  1.00  0.00           H
ATOM   4876 HD23 LEU A 955      30.740  46.960  40.550  1.00  0.00           H
ATOM   4877  C   LEU A 955      32.310  43.360  43.100  1.00  0.00           C
ATOM   4878  O   LEU A 955      32.120  43.310  44.370  1.00  0.00           O
ATOM   4879  N   LEU A 956      31.710  42.430  42.290  1.00  0.00           N
ATOM   4880  HN  LEU A 956      31.760  42.490  41.290  1.00  0.00           H
ATOM   4881  CA  LEU A 956      30.620  41.570  42.770  1.00  0.00           C
ATOM   4882  HA  LEU A 956      29.870  42.210  43.220  1.00  0.00           H
ATOM   4883  CB  LEU A 956      30.020  40.790  41.580  1.00  0.00           C
ATOM   4884  HB1 LEU A 956      30.810  40.370  40.920  1.00  0.00           H
ATOM   4885  HB2 LEU A 956      29.380  41.500  41.010  1.00  0.00           H
ATOM   4886  CG  LEU A 956      29.020  39.700  42.020  1.00  0.00           C
ATOM   4887  HG  LEU A 956      29.510  38.980  42.700  1.00  0.00           H
ATOM   4888  CD1 LEU A 956      27.810  40.320  42.710  1.00  0.00           C
ATOM   4889 HD11 LEU A 956      28.050  40.730  43.720  1.00  0.00           H
ATOM   4890 HD12 LEU A 956      27.100  39.530  43.030  1.00  0.00           H
ATOM   4891 HD13 LEU A 956      27.260  41.050  42.070  1.00  0.00           H
ATOM   4892  CD2 LEU A 956      28.660  38.830  40.730  1.00  0.00           C
ATOM   4893 HD21 LEU A 956      28.150  37.900  41.050  1.00  0.00           H
ATOM   4894 HD22 LEU A 956      29.580  38.660  40.120  1.00  0.00           H
ATOM   4895 HD23 LEU A 956      28.020  39.470  40.100  1.00  0.00           H
ATOM   4896  C   LEU A 956      31.160  40.600  43.810  1.00  0.00           C
ATOM   4897  O   LEU A 956      30.510  40.240  44.730  1.00  0.00           O
ATOM   4898  N   MET A 957      32.380  40.180  43.620  1.00  0.00           N
ATOM   4899  HN  MET A 957      33.020  40.410  42.890  1.00  0.00           H
ATOM   4900  CA  MET A 957      33.080  39.080  44.380  1.00  0.00           C
ATOM   4901  HA  MET A 957      32.360  38.270  44.430  1.00  0.00           H
ATOM   4902  CB  MET A 957      34.350  38.460  43.620  1.00  0.00           C
ATOM   4903  HB1 MET A 957      35.200  39.170  43.610  1.00  0.00           H
ATOM   4904  HB2 MET A 957      34.060  38.340  42.560  1.00  0.00           H
ATOM   4905  CG  MET A 957      34.680  37.100  44.220  1.00  0.00           C
ATOM   4906  HG1 MET A 957      35.010  37.330  45.250  1.00  0.00           H
ATOM   4907  HG2 MET A 957      35.540  36.770  43.590  1.00  0.00           H
ATOM   4908  SD  MET A 957      33.410  35.810  44.270  1.00  0.00           S
ATOM   4909  CE  MET A 957      33.120  35.720  42.520  1.00  0.00           C
ATOM   4910  HE1 MET A 957      32.740  34.710  42.280  1.00  0.00           H
ATOM   4911  HE2 MET A 957      34.060  35.870  41.950  1.00  0.00           H
ATOM   4912  HE3 MET A 957      32.410  36.460  42.090  1.00  0.00           H
ATOM   4913  C   MET A 957      33.450  39.540  45.860  1.00  0.00           C
ATOM   4914  O   MET A 957      33.180  38.840  46.850  1.00  0.00           O
ATOM   4915  N   VAL A 958      33.890  40.770  46.000  1.00  0.00           N
ATOM   4916  HN  VAL A 958      34.100  41.330  45.190  1.00  0.00           H
ATOM   4917  CA  VAL A 958      34.160  41.430  47.240  1.00  0.00           C
ATOM   4918  HA  VAL A 958      34.490  40.710  47.970  1.00  0.00           H
ATOM   4919  CB  VAL A 958      35.060  42.570  47.020  1.00  0.00           C
ATOM   4920  HB  VAL A 958      34.600  43.310  46.340  1.00  0.00           H
ATOM   4921  CG1 VAL A 958      35.340  43.310  48.290  1.00  0.00           C
ATOM   4922 HG11 VAL A 958      36.310  43.860  48.250  1.00  0.00           H
ATOM   4923 HG12 VAL A 958      35.530  42.640  49.150  1.00  0.00           H
ATOM   4924 HG13 VAL A 958      34.610  44.060  48.650  1.00  0.00           H
ATOM   4925  CG2 VAL A 958      36.460  42.070  46.410  1.00  0.00           C
ATOM   4926 HG21 VAL A 958      36.910  41.370  47.130  1.00  0.00           H
ATOM   4927 HG22 VAL A 958      37.120  42.950  46.260  1.00  0.00           H
ATOM   4928 HG23 VAL A 958      36.400  41.480  45.480  1.00  0.00           H
ATOM   4929  C   VAL A 958      32.850  41.900  47.810  1.00  0.00           C
ATOM   4930  O   VAL A 958      32.620  41.780  49.000  1.00  0.00           O
ATOM   4931  N   GLY A 959      31.920  42.380  46.960  1.00  0.00           N
ATOM   4932  HN  GLY A 959      32.270  42.490  46.020  1.00  0.00           H
ATOM   4933  CA  GLY A 959      30.540  42.740  47.230  1.00  0.00           C
ATOM   4934  HA1 GLY A 959      30.090  42.960  46.280  1.00  0.00           H
ATOM   4935  HA2 GLY A 959      30.430  43.450  48.030  1.00  0.00           H
ATOM   4936  C   GLY A 959      29.670  41.620  47.860  1.00  0.00           C
ATOM   4937  O   GLY A 959      29.080  41.870  48.890  1.00  0.00           O
ATOM   4938  N   VAL A 960      29.540  40.420  47.210  1.00  0.00           N
ATOM   4939  HN  VAL A 960      29.980  40.290  46.340  1.00  0.00           H
ATOM   4940  CA  VAL A 960      28.710  39.340  47.860  1.00  0.00           C
ATOM   4941  HA  VAL A 960      27.810  39.750  48.290  1.00  0.00           H
ATOM   4942  CB  VAL A 960      28.350  38.100  47.080  1.00  0.00           C
ATOM   4943  HB  VAL A 960      27.820  37.390  47.740  1.00  0.00           H
ATOM   4944  CG1 VAL A 960      27.380  38.620  46.010  1.00  0.00           C
ATOM   4945 HG11 VAL A 960      26.420  38.890  46.500  1.00  0.00           H
ATOM   4946 HG12 VAL A 960      27.210  37.850  45.230  1.00  0.00           H
ATOM   4947 HG13 VAL A 960      27.840  39.520  45.520  1.00  0.00           H
ATOM   4948  CG2 VAL A 960      29.520  37.440  46.360  1.00  0.00           C
ATOM   4949 HG21 VAL A 960      30.170  36.880  47.080  1.00  0.00           H
ATOM   4950 HG22 VAL A 960      30.240  38.140  45.880  1.00  0.00           H
ATOM   4951 HG23 VAL A 960      29.110  36.790  45.560  1.00  0.00           H
ATOM   4952  C   VAL A 960      29.370  38.850  49.120  1.00  0.00           C
ATOM   4953  O   VAL A 960      28.670  38.730  50.110  1.00  0.00           O
ATOM   4954  N   MET A 961      30.730  38.730  49.110  1.00  0.00           N
ATOM   4955  HN  MET A 961      31.310  38.930  48.330  1.00  0.00           H
ATOM   4956  CA  MET A 961      31.470  38.200  50.320  1.00  0.00           C
ATOM   4957  HA  MET A 961      30.950  37.290  50.560  1.00  0.00           H
ATOM   4958  CB  MET A 961      33.000  37.920  49.990  1.00  0.00           C
ATOM   4959  HB1 MET A 961      33.400  37.630  50.980  1.00  0.00           H
ATOM   4960  HB2 MET A 961      33.530  38.780  49.520  1.00  0.00           H
ATOM   4961  CG  MET A 961      33.130  36.640  49.080  1.00  0.00           C
ATOM   4962  HG1 MET A 961      34.200  36.640  48.800  1.00  0.00           H
ATOM   4963  HG2 MET A 961      32.560  36.830  48.140  1.00  0.00           H
ATOM   4964  SD  MET A 961      32.590  35.040  49.850  1.00  0.00           S
ATOM   4965  CE  MET A 961      33.080  35.180  51.650  1.00  0.00           C
ATOM   4966  HE1 MET A 961      32.870  34.260  52.240  1.00  0.00           H
ATOM   4967  HE2 MET A 961      32.490  35.940  52.200  1.00  0.00           H
ATOM   4968  HE3 MET A 961      34.160  35.410  51.700  1.00  0.00           H
ATOM   4969  C   MET A 961      31.350  39.080  51.550  1.00  0.00           C
ATOM   4970  O   MET A 961      31.030  38.520  52.590  1.00  0.00           O
ATOM   4971  N   LEU A 962      31.480  40.410  51.400  1.00  0.00           N
ATOM   4972  HN  LEU A 962      31.760  40.770  50.510  1.00  0.00           H
ATOM   4973  CA  LEU A 962      31.400  41.440  52.450  1.00  0.00           C
ATOM   4974  HA  LEU A 962      32.120  41.320  53.260  1.00  0.00           H
ATOM   4975  CB  LEU A 962      31.420  42.790  51.790  1.00  0.00           C
ATOM   4976  HB1 LEU A 962      30.810  42.640  50.860  1.00  0.00           H
ATOM   4977  HB2 LEU A 962      32.480  42.870  51.460  1.00  0.00           H
ATOM   4978  CG  LEU A 962      31.080  44.080  52.590  1.00  0.00           C
ATOM   4979  HG  LEU A 962      31.390  43.990  53.650  1.00  0.00           H
ATOM   4980  CD1 LEU A 962      31.750  45.370  52.110  1.00  0.00           C
ATOM   4981 HD11 LEU A 962      31.600  45.470  51.010  1.00  0.00           H
ATOM   4982 HD12 LEU A 962      32.850  45.250  52.200  1.00  0.00           H
ATOM   4983 HD13 LEU A 962      31.560  46.290  52.710  1.00  0.00           H
ATOM   4984  CD2 LEU A 962      29.560  44.480  52.570  1.00  0.00           C
ATOM   4985 HD21 LEU A 962      29.090  43.790  53.300  1.00  0.00           H
ATOM   4986 HD22 LEU A 962      29.010  44.260  51.640  1.00  0.00           H
ATOM   4987 HD23 LEU A 962      29.380  45.540  52.890  1.00  0.00           H
ATOM   4988  C   LEU A 962      30.040  41.390  53.170  1.00  0.00           C
ATOM   4989  O   LEU A 962      29.990  41.530  54.390  1.00  0.00           O
ATOM   4990  N   GLY A 963      28.890  41.110  52.430  1.00  0.00           N
ATOM   4991  HN  GLY A 963      29.010  40.870  51.470  1.00  0.00           H
ATOM   4992  CA  GLY A 963      27.630  40.630  53.020  1.00  0.00           C
ATOM   4993  HA1 GLY A 963      26.930  40.500  52.200  1.00  0.00           H
ATOM   4994  HA2 GLY A 963      27.160  41.390  53.620  1.00  0.00           H
ATOM   4995  C   GLY A 963      27.720  39.360  53.920  1.00  0.00           C
ATOM   4996  O   GLY A 963      27.320  39.490  55.050  1.00  0.00           O
ATOM   4997  N   VAL A 964      28.390  38.260  53.480  1.00  0.00           N
ATOM   4998  HN  VAL A 964      28.990  38.370  52.680  1.00  0.00           H
ATOM   4999  CA  VAL A 964      28.570  37.050  54.260  1.00  0.00           C
ATOM   5000  HA  VAL A 964      27.610  36.820  54.710  1.00  0.00           H
ATOM   5001  CB  VAL A 964      29.100  35.870  53.420  1.00  0.00           C
ATOM   5002  HB  VAL A 964      30.080  36.070  52.940  1.00  0.00           H
ATOM   5003  CG1 VAL A 964      29.410  34.530  54.110  1.00  0.00           C
ATOM   5004 HG11 VAL A 964      29.780  34.690  55.140  1.00  0.00           H
ATOM   5005 HG12 VAL A 964      30.100  33.900  53.520  1.00  0.00           H
ATOM   5006 HG13 VAL A 964      28.470  33.930  54.270  1.00  0.00           H
ATOM   5007  CG2 VAL A 964      28.160  35.620  52.280  1.00  0.00           C
ATOM   5008 HG21 VAL A 964      28.390  34.630  51.820  1.00  0.00           H
ATOM   5009 HG22 VAL A 964      28.310  36.450  51.550  1.00  0.00           H
ATOM   5010 HG23 VAL A 964      27.190  35.650  52.820  1.00  0.00           H
ATOM   5011  C   VAL A 964      29.480  37.360  55.470  1.00  0.00           C
ATOM   5012  O   VAL A 964      29.100  37.010  56.580  1.00  0.00           O
ATOM   5013  N   CYS A 965      30.610  38.140  55.280  1.00  0.00           N
ATOM   5014  HN  CYS A 965      31.030  38.210  54.390  1.00  0.00           H
ATOM   5015  CA  CYS A 965      31.410  38.630  56.310  1.00  0.00           C
ATOM   5016  HA  CYS A 965      31.830  37.880  56.950  1.00  0.00           H
ATOM   5017  CB  CYS A 965      32.510  39.450  55.720  1.00  0.00           C
ATOM   5018  HB1 CYS A 965      33.210  40.020  56.350  1.00  0.00           H
ATOM   5019  HB2 CYS A 965      32.070  40.270  55.120  1.00  0.00           H
ATOM   5020  SG  CYS A 965      33.580  38.570  54.570  1.00  0.00           S
ATOM   5021  HG1 CYS A 965      32.560  38.380  53.760  1.00  0.00           H
ATOM   5022  C   CYS A 965      30.620  39.490  57.310  1.00  0.00           C
ATOM   5023  O   CYS A 965      30.740  39.290  58.540  1.00  0.00           O
ATOM   5024  N   SER A 966      29.750  40.420  56.920  1.00  0.00           N
ATOM   5025  HN  SER A 966      29.680  40.660  55.950  1.00  0.00           H
ATOM   5026  CA  SER A 966      28.970  41.200  57.830  1.00  0.00           C
ATOM   5027  HA  SER A 966      29.720  41.530  58.530  1.00  0.00           H
ATOM   5028  CB  SER A 966      28.350  42.460  57.140  1.00  0.00           C
ATOM   5029  HB1 SER A 966      27.840  43.140  57.860  1.00  0.00           H
ATOM   5030  HB2 SER A 966      27.570  42.230  56.390  1.00  0.00           H
ATOM   5031  OG  SER A 966      29.370  43.280  56.490  1.00  0.00           O
ATOM   5032  HG1 SER A 966      29.620  42.830  55.690  1.00  0.00           H
ATOM   5033  C   SER A 966      27.960  40.510  58.650  1.00  0.00           C
ATOM   5034  O   SER A 966      27.810  40.740  59.900  1.00  0.00           O
ATOM   5035  N   VAL A 967      27.280  39.570  57.980  1.00  0.00           N
ATOM   5036  HN  VAL A 967      27.510  39.410  57.020  1.00  0.00           H
ATOM   5037  CA  VAL A 967      26.400  38.560  58.620  1.00  0.00           C
ATOM   5038  HA  VAL A 967      25.670  39.060  59.230  1.00  0.00           H
ATOM   5039  CB  VAL A 967      25.700  37.710  57.510  1.00  0.00           C
ATOM   5040  HB  VAL A 967      26.160  37.860  56.510  1.00  0.00           H
ATOM   5041  CG1 VAL A 967      25.770  36.160  57.840  1.00  0.00           C
ATOM   5042 HG11 VAL A 967      25.370  36.030  58.870  1.00  0.00           H
ATOM   5043 HG12 VAL A 967      26.780  35.790  57.560  1.00  0.00           H
ATOM   5044 HG13 VAL A 967      25.100  35.580  57.180  1.00  0.00           H
ATOM   5045  CG2 VAL A 967      24.350  38.310  57.340  1.00  0.00           C
ATOM   5046 HG21 VAL A 967      23.880  38.010  56.360  1.00  0.00           H
ATOM   5047 HG22 VAL A 967      24.470  39.400  57.210  1.00  0.00           H
ATOM   5048 HG23 VAL A 967      23.670  38.110  58.190  1.00  0.00           H
ATOM   5049  C   VAL A 967      27.150  37.680  59.620  1.00  0.00           C
ATOM   5050  O   VAL A 967      26.700  37.470  60.760  1.00  0.00           O
ATOM   5051  N   MET A 968      28.380  37.360  59.360  1.00  0.00           N
ATOM   5052  HN  MET A 968      28.730  37.370  58.430  1.00  0.00           H
ATOM   5053  CA  MET A 968      29.260  36.710  60.370  1.00  0.00           C
ATOM   5054  HA  MET A 968      28.760  36.030  61.050  1.00  0.00           H
ATOM   5055  CB  MET A 968      30.230  35.770  59.590  1.00  0.00           C
ATOM   5056  HB1 MET A 968      30.970  35.370  60.320  1.00  0.00           H
ATOM   5057  HB2 MET A 968      30.950  36.310  58.930  1.00  0.00           H
ATOM   5058  CG  MET A 968      29.540  34.620  58.850  1.00  0.00           C
ATOM   5059  HG1 MET A 968      28.670  35.070  58.320  1.00  0.00           H
ATOM   5060  HG2 MET A 968      29.100  33.970  59.630  1.00  0.00           H
[truncated: 6,873,249 more chars]
