# Supplementary material for: CryoEM and computational modeling structural insights into the pH regulator NBCn1
Source: Nat Commun. 2025 Nov 11;16:9932. doi: 10.1038/s41467-025-64868-z (PMC12606367; doi:10.1038/s41467-025-64868-z)
Supplement: Supplementary file 7 — Supplementary Data 5 [file 41467_2025_64868_MOESM7_ESM.zip › 100ns_z_restr_MD_NBCn1_2NaCO3/hNBCn1_OF/z-restr_hNBCn1_OF_2NaCO3_first_step_66.pdb]

REMARK    GENERATED BY TRJCONV
TITLE     Title t= 4100.00000 step= 2050000
REMARK    THIS IS A SIMULATION BOX
CRYST1   94.141   94.141  100.944  90.00  90.00  90.00 P 1           1
MODEL        1
ATOM      1  N   LEU A 585      28.000  43.470  32.980  1.00  0.00           N
ATOM      2  HT1 LEU A 585      28.860  43.730  32.450  1.00  0.00           H
ATOM      3  HT2 LEU A 585      27.830  44.310  33.560  1.00  0.00           H
ATOM      4  HT3 LEU A 585      27.170  43.380  32.360  1.00  0.00           H
ATOM      5  CA  LEU A 585      28.180  42.300  33.860  1.00  0.00           C
ATOM      6  HA  LEU A 585      29.060  42.560  34.440  1.00  0.00           H
ATOM      7  CB  LEU A 585      27.010  42.080  34.850  1.00  0.00           C
ATOM      8  HB1 LEU A 585      26.020  42.040  34.350  1.00  0.00           H
ATOM      9  HB2 LEU A 585      26.850  43.000  35.460  1.00  0.00           H
ATOM     10  CG  LEU A 585      27.040  40.920  35.790  1.00  0.00           C
ATOM     11  HG  LEU A 585      27.030  39.980  35.190  1.00  0.00           H
ATOM     12  CD1 LEU A 585      28.330  41.020  36.600  1.00  0.00           C
ATOM     13 HD11 LEU A 585      28.220  41.720  37.450  1.00  0.00           H
ATOM     14 HD12 LEU A 585      29.130  41.240  35.870  1.00  0.00           H
ATOM     15 HD13 LEU A 585      28.670  40.030  36.980  1.00  0.00           H
ATOM     16  CD2 LEU A 585      25.740  40.870  36.650  1.00  0.00           C
ATOM     17 HD21 LEU A 585      26.020  40.130  37.430  1.00  0.00           H
ATOM     18 HD22 LEU A 585      24.850  40.580  36.070  1.00  0.00           H
ATOM     19 HD23 LEU A 585      25.550  41.870  37.100  1.00  0.00           H
ATOM     20  C   LEU A 585      28.460  41.050  33.080  1.00  0.00           C
ATOM     21  O   LEU A 585      29.460  40.370  33.420  1.00  0.00           O
ATOM     22  N   ILE A 586      27.560  40.660  32.140  1.00  0.00           N
ATOM     23  HN  ILE A 586      26.750  41.230  32.010  1.00  0.00           H
ATOM     24  CA  ILE A 586      27.680  39.420  31.470  1.00  0.00           C
ATOM     25  HA  ILE A 586      27.530  38.740  32.290  1.00  0.00           H
ATOM     26  CB  ILE A 586      26.470  39.200  30.490  1.00  0.00           C
ATOM     27  HB  ILE A 586      25.550  39.390  31.090  1.00  0.00           H
ATOM     28  CG2 ILE A 586      26.560  40.090  29.240  1.00  0.00           C
ATOM     29 HG21 ILE A 586      27.440  39.930  28.580  1.00  0.00           H
ATOM     30 HG22 ILE A 586      26.520  41.150  29.570  1.00  0.00           H
ATOM     31 HG23 ILE A 586      25.710  39.830  28.570  1.00  0.00           H
ATOM     32  CG1 ILE A 586      26.430  37.700  30.100  1.00  0.00           C
ATOM     33 HG11 ILE A 586      26.650  37.100  31.000  1.00  0.00           H
ATOM     34 HG12 ILE A 586      27.340  37.330  29.550  1.00  0.00           H
ATOM     35  CD  ILE A 586      25.160  37.250  29.370  1.00  0.00           C
ATOM     36  HD1 ILE A 586      25.250  37.640  28.320  1.00  0.00           H
ATOM     37  HD2 ILE A 586      24.350  37.900  29.780  1.00  0.00           H
ATOM     38  HD3 ILE A 586      24.960  36.170  29.380  1.00  0.00           H
ATOM     39  C   ILE A 586      29.080  39.300  30.750  1.00  0.00           C
ATOM     40  O   ILE A 586      29.850  38.380  31.000  1.00  0.00           O
ATOM     41  N   LEU A 587      29.460  40.310  30.090  1.00  0.00           N
ATOM     42  HN  LEU A 587      28.900  41.130  30.110  1.00  0.00           H
ATOM     43  CA  LEU A 587      30.820  40.320  29.500  1.00  0.00           C
ATOM     44  HA  LEU A 587      30.830  39.490  28.800  1.00  0.00           H
ATOM     45  CB  LEU A 587      30.930  41.590  28.690  1.00  0.00           C
ATOM     46  HB1 LEU A 587      31.010  42.420  29.410  1.00  0.00           H
ATOM     47  HB2 LEU A 587      29.980  41.720  28.110  1.00  0.00           H
ATOM     48  CG  LEU A 587      32.150  41.540  27.750  1.00  0.00           C
ATOM     49  HG  LEU A 587      33.080  41.390  28.340  1.00  0.00           H
ATOM     50  CD1 LEU A 587      32.050  40.230  26.860  1.00  0.00           C
ATOM     51 HD11 LEU A 587      32.320  39.350  27.510  1.00  0.00           H
ATOM     52 HD12 LEU A 587      32.890  40.320  26.150  1.00  0.00           H
ATOM     53 HD13 LEU A 587      31.090  40.030  26.350  1.00  0.00           H
ATOM     54  CD2 LEU A 587      32.240  42.810  26.950  1.00  0.00           C
ATOM     55 HD21 LEU A 587      31.420  42.920  26.220  1.00  0.00           H
ATOM     56 HD22 LEU A 587      33.190  42.810  26.370  1.00  0.00           H
ATOM     57 HD23 LEU A 587      32.260  43.630  27.710  1.00  0.00           H
ATOM     58  C   LEU A 587      32.020  40.160  30.460  1.00  0.00           C
ATOM     59  O   LEU A 587      32.910  39.370  30.140  1.00  0.00           O
ATOM     60  N   ASP A 588      32.110  40.810  31.730  1.00  0.00           N
ATOM     61  HN  ASP A 588      31.450  41.550  31.950  1.00  0.00           H
ATOM     62  CA  ASP A 588      33.070  40.500  32.700  1.00  0.00           C
ATOM     63  HA  ASP A 588      34.010  40.730  32.220  1.00  0.00           H
ATOM     64  CB  ASP A 588      32.880  41.430  33.960  1.00  0.00           C
ATOM     65  HB1 ASP A 588      33.340  40.980  34.860  1.00  0.00           H
ATOM     66  HB2 ASP A 588      31.790  41.460  34.120  1.00  0.00           H
ATOM     67  CG  ASP A 588      33.470  42.800  33.790  1.00  0.00           C
ATOM     68  OD1 ASP A 588      34.530  42.920  33.180  1.00  0.00           O
ATOM     69  OD2 ASP A 588      32.830  43.780  34.210  1.00  0.00           O
ATOM     70  C   ASP A 588      33.190  39.050  33.120  1.00  0.00           C
ATOM     71  O   ASP A 588      34.280  38.530  33.390  1.00  0.00           O
ATOM     72  N   ILE A 589      32.050  38.400  33.220  1.00  0.00           N
ATOM     73  HN  ILE A 589      31.190  38.900  33.170  1.00  0.00           H
ATOM     74  CA  ILE A 589      31.940  36.980  33.440  1.00  0.00           C
ATOM     75  HA  ILE A 589      32.610  36.720  34.240  1.00  0.00           H
ATOM     76  CB  ILE A 589      30.550  36.600  33.970  1.00  0.00           C
ATOM     77  HB  ILE A 589      29.790  36.890  33.230  1.00  0.00           H
ATOM     78  CG2 ILE A 589      30.370  35.060  34.160  1.00  0.00           C
ATOM     79 HG21 ILE A 589      30.890  34.630  35.040  1.00  0.00           H
ATOM     80 HG22 ILE A 589      30.720  34.520  33.270  1.00  0.00           H
ATOM     81 HG23 ILE A 589      29.280  34.860  34.230  1.00  0.00           H
ATOM     82  CG1 ILE A 589      30.270  37.360  35.310  1.00  0.00           C
ATOM     83 HG11 ILE A 589      30.630  38.420  35.310  1.00  0.00           H
ATOM     84 HG12 ILE A 589      31.030  36.930  36.000  1.00  0.00           H
ATOM     85  CD  ILE A 589      28.840  37.360  35.750  1.00  0.00           C
ATOM     86  HD1 ILE A 589      28.360  36.350  35.810  1.00  0.00           H
ATOM     87  HD2 ILE A 589      28.290  38.030  35.070  1.00  0.00           H
ATOM     88  HD3 ILE A 589      28.710  37.730  36.790  1.00  0.00           H
ATOM     89  C   ILE A 589      32.440  36.150  32.280  1.00  0.00           C
ATOM     90  O   ILE A 589      33.130  35.150  32.460  1.00  0.00           O
ATOM     91  N   LYS A 590      32.070  36.550  31.080  1.00  0.00           N
ATOM     92  HN  LYS A 590      31.490  37.340  30.950  1.00  0.00           H
ATOM     93  CA  LYS A 590      32.340  35.720  29.930  1.00  0.00           C
ATOM     94  HA  LYS A 590      32.110  34.670  30.050  1.00  0.00           H
ATOM     95  CB  LYS A 590      31.460  36.100  28.680  1.00  0.00           C
ATOM     96  HB1 LYS A 590      31.920  35.680  27.760  1.00  0.00           H
ATOM     97  HB2 LYS A 590      31.610  37.180  28.470  1.00  0.00           H
ATOM     98  CG  LYS A 590      29.980  35.720  28.820  1.00  0.00           C
ATOM     99  HG1 LYS A 590      29.450  36.220  27.980  1.00  0.00           H
ATOM    100  HG2 LYS A 590      29.590  36.030  29.810  1.00  0.00           H
ATOM    101  CD  LYS A 590      29.740  34.190  28.900  1.00  0.00           C
ATOM    102  HD1 LYS A 590      28.660  33.980  29.000  1.00  0.00           H
ATOM    103  HD2 LYS A 590      30.270  33.860  29.820  1.00  0.00           H
ATOM    104  CE  LYS A 590      30.210  33.440  27.680  1.00  0.00           C
ATOM    105  HE1 LYS A 590      31.310  33.500  27.580  1.00  0.00           H
ATOM    106  HE2 LYS A 590      29.680  33.810  26.780  1.00  0.00           H
ATOM    107  NZ  LYS A 590      30.010  32.040  27.950  1.00  0.00           N
ATOM    108  HZ1 LYS A 590      30.660  31.470  27.380  1.00  0.00           H
ATOM    109  HZ2 LYS A 590      29.040  31.820  27.670  1.00  0.00           H
ATOM    110  HZ3 LYS A 590      30.080  31.710  28.940  1.00  0.00           H
ATOM    111  C   LYS A 590      33.730  35.890  29.280  1.00  0.00           C
ATOM    112  O   LYS A 590      34.250  34.900  28.790  1.00  0.00           O
ATOM    113  N   ARG A 591      34.330  37.100  29.450  1.00  0.00           N
ATOM    114  HN  ARG A 591      33.860  37.850  29.910  1.00  0.00           H
ATOM    115  CA  ARG A 591      35.720  37.250  29.220  1.00  0.00           C
ATOM    116  HA  ARG A 591      36.030  37.010  28.210  1.00  0.00           H
ATOM    117  CB  ARG A 591      35.960  38.780  29.280  1.00  0.00           C
ATOM    118  HB1 ARG A 591      37.050  38.980  29.450  1.00  0.00           H
ATOM    119  HB2 ARG A 591      35.430  39.170  30.170  1.00  0.00           H
ATOM    120  CG  ARG A 591      35.480  39.530  28.040  1.00  0.00           C
ATOM    121  HG1 ARG A 591      34.380  39.650  27.960  1.00  0.00           H
ATOM    122  HG2 ARG A 591      35.750  38.790  27.250  1.00  0.00           H
ATOM    123  CD  ARG A 591      36.150  40.830  27.680  1.00  0.00           C
ATOM    124  HD1 ARG A 591      35.600  41.210  26.790  1.00  0.00           H
ATOM    125  HD2 ARG A 591      37.230  40.680  27.430  1.00  0.00           H
ATOM    126  NE  ARG A 591      35.990  41.870  28.740  1.00  0.00           N
ATOM    127  HE  ARG A 591      35.170  41.850  29.320  1.00  0.00           H
ATOM    128  CZ  ARG A 591      36.640  43.030  28.650  1.00  0.00           C
ATOM    129  NH1 ARG A 591      37.530  43.270  27.750  1.00  0.00           N
ATOM    130 HH11 ARG A 591      37.960  44.180  27.820  1.00  0.00           H
ATOM    131 HH12 ARG A 591      37.820  42.500  27.180  1.00  0.00           H
ATOM    132  NH2 ARG A 591      36.150  44.010  29.470  1.00  0.00           N
ATOM    133 HH21 ARG A 591      35.260  43.840  29.890  1.00  0.00           H
ATOM    134 HH22 ARG A 591      36.400  44.980  29.470  1.00  0.00           H
ATOM    135  C   ARG A 591      36.680  36.400  30.120  1.00  0.00           C
ATOM    136  O   ARG A 591      37.700  35.990  29.600  1.00  0.00           O
ATOM    137  N   LYS A 592      36.300  36.050  31.330  1.00  0.00           N
ATOM    138  HN  LYS A 592      35.380  36.230  31.680  1.00  0.00           H
ATOM    139  CA  LYS A 592      37.310  35.440  32.140  1.00  0.00           C
ATOM    140  HA  LYS A 592      38.260  35.330  31.610  1.00  0.00           H
ATOM    141  CB  LYS A 592      37.460  36.210  33.450  1.00  0.00           C
ATOM    142  HB1 LYS A 592      38.300  35.880  34.100  1.00  0.00           H
ATOM    143  HB2 LYS A 592      36.550  36.030  34.070  1.00  0.00           H
ATOM    144  CG  LYS A 592      37.760  37.730  33.250  1.00  0.00           C
ATOM    145  HG1 LYS A 592      37.960  38.070  34.280  1.00  0.00           H
ATOM    146  HG2 LYS A 592      36.860  38.300  32.950  1.00  0.00           H
ATOM    147  CD  LYS A 592      39.020  38.010  32.310  1.00  0.00           C
ATOM    148  HD1 LYS A 592      39.220  39.090  32.140  1.00  0.00           H
ATOM    149  HD2 LYS A 592      38.860  37.510  31.330  1.00  0.00           H
ATOM    150  CE  LYS A 592      40.290  37.530  32.770  1.00  0.00           C
ATOM    151  HE1 LYS A 592      40.330  36.420  32.800  1.00  0.00           H
ATOM    152  HE2 LYS A 592      40.440  37.930  33.800  1.00  0.00           H
ATOM    153  NZ  LYS A 592      41.520  37.940  31.930  1.00  0.00           N
ATOM    154  HZ1 LYS A 592      41.650  37.360  31.080  1.00  0.00           H
ATOM    155  HZ2 LYS A 592      42.390  37.760  32.480  1.00  0.00           H
ATOM    156  HZ3 LYS A 592      41.460  38.950  31.700  1.00  0.00           H
ATOM    157  C   LYS A 592      36.910  34.070  32.610  1.00  0.00           C
ATOM    158  O   LYS A 592      37.710  33.180  32.830  1.00  0.00           O
ATOM    159  N   ALA A 593      35.600  33.850  32.840  1.00  0.00           N
ATOM    160  HN  ALA A 593      34.860  34.490  32.700  1.00  0.00           H
ATOM    161  CA  ALA A 593      35.160  32.510  33.260  1.00  0.00           C
ATOM    162  HA  ALA A 593      35.670  32.310  34.190  1.00  0.00           H
ATOM    163  CB  ALA A 593      33.720  32.440  33.660  1.00  0.00           C
ATOM    164  HB1 ALA A 593      33.510  33.300  34.320  1.00  0.00           H
ATOM    165  HB2 ALA A 593      33.490  31.590  34.330  1.00  0.00           H
ATOM    166  HB3 ALA A 593      33.050  32.530  32.780  1.00  0.00           H
ATOM    167  C   ALA A 593      35.550  31.250  32.490  1.00  0.00           C
ATOM    168  O   ALA A 593      35.720  30.210  33.150  1.00  0.00           O
ATOM    169  N   PRO A 594      35.800  31.150  31.160  1.00  0.00           N
ATOM    170  CD  PRO A 594      35.560  32.140  30.100  1.00  0.00           C
ATOM    171  HD1 PRO A 594      36.370  32.910  30.150  1.00  0.00           H
ATOM    172  HD2 PRO A 594      34.620  32.700  30.320  1.00  0.00           H
ATOM    173  CA  PRO A 594      36.220  29.880  30.720  1.00  0.00           C
ATOM    174  HA  PRO A 594      35.700  29.100  31.250  1.00  0.00           H
ATOM    175  CB  PRO A 594      35.810  29.840  29.220  1.00  0.00           C
ATOM    176  HB1 PRO A 594      34.770  29.460  29.260  1.00  0.00           H
ATOM    177  HB2 PRO A 594      36.450  29.200  28.580  1.00  0.00           H
ATOM    178  CG  PRO A 594      35.730  31.330  28.820  1.00  0.00           C
ATOM    179  HG1 PRO A 594      36.750  31.610  28.480  1.00  0.00           H
ATOM    180  HG2 PRO A 594      35.090  31.570  27.930  1.00  0.00           H
ATOM    181  C   PRO A 594      37.720  29.660  30.850  1.00  0.00           C
ATOM    182  O   PRO A 594      38.240  28.730  30.200  1.00  0.00           O
ATOM    183  N   PHE A 595      38.470  30.570  31.610  1.00  0.00           N
ATOM    184  HN  PHE A 595      38.050  31.410  31.940  1.00  0.00           H
ATOM    185  CA  PHE A 595      39.900  30.580  31.750  1.00  0.00           C
ATOM    186  HA  PHE A 595      40.300  29.730  31.200  1.00  0.00           H
ATOM    187  CB  PHE A 595      40.500  31.910  31.350  1.00  0.00           C
ATOM    188  HB1 PHE A 595      41.580  32.140  31.460  1.00  0.00           H
ATOM    189  HB2 PHE A 595      39.900  32.720  31.820  1.00  0.00           H
ATOM    190  CG  PHE A 595      40.150  32.130  29.820  1.00  0.00           C
ATOM    191  CD1 PHE A 595      39.330  33.160  29.420  1.00  0.00           C
ATOM    192  HD1 PHE A 595      38.850  33.770  30.180  1.00  0.00           H
ATOM    193  CE1 PHE A 595      39.210  33.530  28.060  1.00  0.00           C
ATOM    194  HE1 PHE A 595      38.540  34.360  27.870  1.00  0.00           H
ATOM    195  CZ  PHE A 595      39.910  32.790  27.040  1.00  0.00           C
ATOM    196  HZ  PHE A 595      39.690  33.110  26.030  1.00  0.00           H
ATOM    197  CD2 PHE A 595      40.940  31.430  28.790  1.00  0.00           C
ATOM    198  HD2 PHE A 595      41.520  30.530  28.970  1.00  0.00           H
ATOM    199  CE2 PHE A 595      40.770  31.820  27.450  1.00  0.00           C
ATOM    200  HE2 PHE A 595      41.210  31.260  26.650  1.00  0.00           H
ATOM    201  C   PHE A 595      40.350  30.350  33.150  1.00  0.00           C
ATOM    202  O   PHE A 595      41.500  30.380  33.510  1.00  0.00           O
ATOM    203  N   PHE A 596      39.460  29.880  34.070  1.00  0.00           N
ATOM    204  HN  PHE A 596      38.550  29.760  33.680  1.00  0.00           H
ATOM    205  CA  PHE A 596      39.680  29.570  35.460  1.00  0.00           C
ATOM    206  HA  PHE A 596      40.030  30.470  35.950  1.00  0.00           H
ATOM    207  CB  PHE A 596      38.330  29.150  36.240  1.00  0.00           C
ATOM    208  HB1 PHE A 596      38.760  28.750  37.180  1.00  0.00           H
ATOM    209  HB2 PHE A 596      37.770  28.340  35.720  1.00  0.00           H
ATOM    210  CG  PHE A 596      37.400  30.160  36.780  1.00  0.00           C
ATOM    211  CD1 PHE A 596      36.230  29.700  37.440  1.00  0.00           C
ATOM    212  HD1 PHE A 596      36.160  28.640  37.640  1.00  0.00           H
ATOM    213  CE1 PHE A 596      35.170  30.530  37.820  1.00  0.00           C
ATOM    214  HE1 PHE A 596      34.310  30.140  38.330  1.00  0.00           H
ATOM    215  CZ  PHE A 596      35.250  31.900  37.460  1.00  0.00           C
ATOM    216  HZ  PHE A 596      34.390  32.530  37.580  1.00  0.00           H
ATOM    217  CD2 PHE A 596      37.450  31.510  36.380  1.00  0.00           C
ATOM    218  HD2 PHE A 596      38.240  31.810  35.710  1.00  0.00           H
ATOM    219  CE2 PHE A 596      36.360  32.350  36.720  1.00  0.00           C
ATOM    220  HE2 PHE A 596      36.440  33.420  36.560  1.00  0.00           H
ATOM    221  C   PHE A 596      40.810  28.600  35.630  1.00  0.00           C
ATOM    222  O   PHE A 596      41.610  28.760  36.520  1.00  0.00           O
ATOM    223  N   LEU A 597      40.870  27.580  34.740  1.00  0.00           N
ATOM    224  HN  LEU A 597      40.080  27.390  34.160  1.00  0.00           H
ATOM    225  CA  LEU A 597      41.890  26.600  34.820  1.00  0.00           C
ATOM    226  HA  LEU A 597      42.560  26.880  35.620  1.00  0.00           H
ATOM    227  CB  LEU A 597      41.230  25.180  35.010  1.00  0.00           C
ATOM    228  HB1 LEU A 597      41.890  24.320  34.800  1.00  0.00           H
ATOM    229  HB2 LEU A 597      40.330  25.180  34.360  1.00  0.00           H
ATOM    230  CG  LEU A 597      40.640  25.020  36.410  1.00  0.00           C
ATOM    231  HG  LEU A 597      40.040  25.890  36.740  1.00  0.00           H
ATOM    232  CD1 LEU A 597      39.740  23.800  36.480  1.00  0.00           C
ATOM    233 HD11 LEU A 597      38.960  23.770  35.700  1.00  0.00           H
ATOM    234 HD12 LEU A 597      39.310  23.740  37.500  1.00  0.00           H
ATOM    235 HD13 LEU A 597      40.300  22.880  36.200  1.00  0.00           H
ATOM    236  CD2 LEU A 597      41.820  24.810  37.410  1.00  0.00           C
ATOM    237 HD21 LEU A 597      41.320  24.400  38.320  1.00  0.00           H
ATOM    238 HD22 LEU A 597      42.300  25.780  37.700  1.00  0.00           H
ATOM    239 HD23 LEU A 597      42.530  24.080  36.970  1.00  0.00           H
ATOM    240  C   LEU A 597      42.840  26.630  33.690  1.00  0.00           C
ATOM    241  O   LEU A 597      43.680  25.730  33.490  1.00  0.00           O
ATOM    242  N   SER A 598      42.870  27.730  32.950  1.00  0.00           N
ATOM    243  HN  SER A 598      42.250  28.490  33.130  1.00  0.00           H
ATOM    244  CA  SER A 598      43.790  27.880  31.830  1.00  0.00           C
ATOM    245  HA  SER A 598      43.820  27.000  31.210  1.00  0.00           H
ATOM    246  CB  SER A 598      43.300  28.940  30.830  1.00  0.00           C
ATOM    247  HB1 SER A 598      43.120  29.940  31.290  1.00  0.00           H
ATOM    248  HB2 SER A 598      42.310  28.610  30.420  1.00  0.00           H
ATOM    249  OG  SER A 598      44.220  29.140  29.730  1.00  0.00           O
ATOM    250  HG1 SER A 598      44.170  28.360  29.180  1.00  0.00           H
ATOM    251  C   SER A 598      45.240  28.100  32.110  1.00  0.00           C
ATOM    252  O   SER A 598      46.070  27.430  31.570  1.00  0.00           O
ATOM    253  N   ASP A 599      45.630  28.980  33.090  1.00  0.00           N
ATOM    254  HN  ASP A 599      45.090  29.600  33.650  1.00  0.00           H
ATOM    255  CA  ASP A 599      47.020  29.250  33.370  1.00  0.00           C
ATOM    256  HA  ASP A 599      47.520  28.990  32.440  1.00  0.00           H
ATOM    257  CB  ASP A 599      47.140  30.760  33.630  1.00  0.00           C
ATOM    258  HB1 ASP A 599      48.130  30.910  34.110  1.00  0.00           H
ATOM    259  HB2 ASP A 599      46.410  31.060  34.420  1.00  0.00           H
ATOM    260  CG  ASP A 599      46.880  31.670  32.430  1.00  0.00           C
ATOM    261  OD1 ASP A 599      46.620  32.820  32.600  1.00  0.00           O
ATOM    262  OD2 ASP A 599      47.360  31.270  31.310  1.00  0.00           O
ATOM    263  C   ASP A 599      47.540  28.390  34.550  1.00  0.00           C
ATOM    264  O   ASP A 599      48.730  28.410  34.730  1.00  0.00           O
ATOM    265  N   PHE A 600      46.640  27.540  35.130  1.00  0.00           N
ATOM    266  HN  PHE A 600      45.690  27.510  34.820  1.00  0.00           H
ATOM    267  CA  PHE A 600      46.910  26.620  36.240  1.00  0.00           C
ATOM    268  HA  PHE A 600      47.310  27.150  37.090  1.00  0.00           H
ATOM    269  CB  PHE A 600      45.550  25.880  36.440  1.00  0.00           C
ATOM    270  HB1 PHE A 600      45.260  25.550  35.420  1.00  0.00           H
ATOM    271  HB2 PHE A 600      44.870  26.640  36.890  1.00  0.00           H
ATOM    272  CG  PHE A 600      45.600  24.690  37.380  1.00  0.00           C
ATOM    273  CD1 PHE A 600      45.660  24.830  38.720  1.00  0.00           C
ATOM    274  HD1 PHE A 600      45.510  25.780  39.230  1.00  0.00           H
ATOM    275  CE1 PHE A 600      45.930  23.770  39.620  1.00  0.00           C
ATOM    276  HE1 PHE A 600      46.020  23.900  40.680  1.00  0.00           H
ATOM    277  CZ  PHE A 600      46.100  22.470  39.110  1.00  0.00           C
ATOM    278  HZ  PHE A 600      46.520  21.770  39.820  1.00  0.00           H
ATOM    279  CD2 PHE A 600      45.800  23.360  36.910  1.00  0.00           C
ATOM    280  HD2 PHE A 600      45.910  23.210  35.850  1.00  0.00           H
ATOM    281  CE2 PHE A 600      46.110  22.270  37.700  1.00  0.00           C
ATOM    282  HE2 PHE A 600      46.410  21.350  37.210  1.00  0.00           H
ATOM    283  C   PHE A 600      48.080  25.590  35.960  1.00  0.00           C
ATOM    284  O   PHE A 600      48.900  25.370  36.850  1.00  0.00           O
ATOM    285  N   LYS A 601      48.130  25.030  34.710  1.00  0.00           N
ATOM    286  HN  LYS A 601      47.430  25.170  34.010  1.00  0.00           H
ATOM    287  CA  LYS A 601      49.270  24.270  34.280  1.00  0.00           C
ATOM    288  HA  LYS A 601      49.250  23.400  34.920  1.00  0.00           H
ATOM    289  CB  LYS A 601      49.070  23.640  32.860  1.00  0.00           C
ATOM    290  HB1 LYS A 601      48.410  22.780  33.050  1.00  0.00           H
ATOM    291  HB2 LYS A 601      50.000  23.240  32.410  1.00  0.00           H
ATOM    292  CG  LYS A 601      48.430  24.500  31.730  1.00  0.00           C
ATOM    293  HG1 LYS A 601      47.440  24.870  32.070  1.00  0.00           H
ATOM    294  HG2 LYS A 601      48.120  23.800  30.910  1.00  0.00           H
ATOM    295  CD  LYS A 601      49.370  25.570  31.190  1.00  0.00           C
ATOM    296  HD1 LYS A 601      49.510  26.270  32.040  1.00  0.00           H
ATOM    297  HD2 LYS A 601      48.830  26.100  30.370  1.00  0.00           H
ATOM    298  CE  LYS A 601      50.710  25.080  30.600  1.00  0.00           C
ATOM    299  HE1 LYS A 601      50.490  24.300  29.840  1.00  0.00           H
ATOM    300  HE2 LYS A 601      51.370  24.720  31.410  1.00  0.00           H
ATOM    301  NZ  LYS A 601      51.310  26.210  29.870  1.00  0.00           N
ATOM    302  HZ1 LYS A 601      52.190  25.860  29.430  1.00  0.00           H
ATOM    303  HZ2 LYS A 601      51.620  27.000  30.470  1.00  0.00           H
ATOM    304  HZ3 LYS A 601      50.730  26.490  29.060  1.00  0.00           H
ATOM    305  C   LYS A 601      50.710  24.870  34.430  1.00  0.00           C
ATOM    306  O   LYS A 601      51.730  24.210  34.310  1.00  0.00           O
ATOM    307  N   ASP A 602      50.850  26.200  34.530  1.00  0.00           N
ATOM    308  HN  ASP A 602      50.080  26.770  34.250  1.00  0.00           H
ATOM    309  CA  ASP A 602      52.130  26.870  34.690  1.00  0.00           C
ATOM    310  HA  ASP A 602      52.870  26.200  34.260  1.00  0.00           H
ATOM    311  CB  ASP A 602      52.200  28.150  33.840  1.00  0.00           C
ATOM    312  HB1 ASP A 602      53.080  28.790  33.990  1.00  0.00           H
ATOM    313  HB2 ASP A 602      51.210  28.650  33.920  1.00  0.00           H
ATOM    314  CG  ASP A 602      52.320  27.750  32.390  1.00  0.00           C
ATOM    315  OD1 ASP A 602      53.190  26.950  32.120  1.00  0.00           O
ATOM    316  OD2 ASP A 602      51.570  28.290  31.510  1.00  0.00           O
ATOM    317  C   ASP A 602      52.540  27.120  36.110  1.00  0.00           C
ATOM    318  O   ASP A 602      53.690  27.490  36.310  1.00  0.00           O
ATOM    319  N   ALA A 603      51.740  26.850  37.170  1.00  0.00           N
ATOM    320  HN  ALA A 603      50.770  26.630  37.040  1.00  0.00           H
ATOM    321  CA  ALA A 603      52.020  27.120  38.560  1.00  0.00           C
ATOM    322  HA  ALA A 603      52.320  28.150  38.490  1.00  0.00           H
ATOM    323  CB  ALA A 603      50.740  26.770  39.430  1.00  0.00           C
ATOM    324  HB1 ALA A 603      50.820  27.060  40.500  1.00  0.00           H
ATOM    325  HB2 ALA A 603      50.570  25.690  39.290  1.00  0.00           H
ATOM    326  HB3 ALA A 603      49.810  27.210  39.000  1.00  0.00           H
ATOM    327  C   ALA A 603      53.300  26.420  39.050  1.00  0.00           C
ATOM    328  O   ALA A 603      54.110  27.010  39.820  1.00  0.00           O
ATOM    329  N   LEU A 604      53.640  25.200  38.620  1.00  0.00           N
ATOM    330  HN  LEU A 604      53.140  24.780  37.880  1.00  0.00           H
ATOM    331  CA  LEU A 604      54.770  24.500  39.240  1.00  0.00           C
ATOM    332  HA  LEU A 604      54.880  24.630  40.310  1.00  0.00           H
ATOM    333  CB  LEU A 604      54.760  22.980  38.940  1.00  0.00           C
ATOM    334  HB1 LEU A 604      55.490  22.370  39.510  1.00  0.00           H
ATOM    335  HB2 LEU A 604      54.870  22.690  37.870  1.00  0.00           H
ATOM    336  CG  LEU A 604      53.550  22.210  39.450  1.00  0.00           C
ATOM    337  HG  LEU A 604      52.590  22.550  39.000  1.00  0.00           H
ATOM    338  CD1 LEU A 604      53.720  20.810  38.930  1.00  0.00           C
ATOM    339 HD11 LEU A 604      53.780  20.830  37.820  1.00  0.00           H
ATOM    340 HD12 LEU A 604      52.770  20.270  39.110  1.00  0.00           H
ATOM    341 HD13 LEU A 604      54.640  20.240  39.220  1.00  0.00           H
ATOM    342  CD2 LEU A 604      53.420  22.100  40.990  1.00  0.00           C
ATOM    343 HD21 LEU A 604      52.650  21.310  41.070  1.00  0.00           H
ATOM    344 HD22 LEU A 604      53.220  23.030  41.580  1.00  0.00           H
ATOM    345 HD23 LEU A 604      54.440  21.760  41.260  1.00  0.00           H
ATOM    346  C   LEU A 604      56.120  25.120  38.800  1.00  0.00           C
ATOM    347  O   LEU A 604      57.160  25.240  39.500  1.00  0.00           O
ATOM    348  N   SER A 605      56.130  25.540  37.500  1.00  0.00           N
ATOM    349  HN  SER A 605      55.330  25.300  36.960  1.00  0.00           H
ATOM    350  CA  SER A 605      57.300  25.980  36.800  1.00  0.00           C
ATOM    351  HA  SER A 605      58.210  25.600  37.250  1.00  0.00           H
ATOM    352  CB  SER A 605      57.210  25.660  35.240  1.00  0.00           C
ATOM    353  HB1 SER A 605      57.370  24.570  35.120  1.00  0.00           H
ATOM    354  HB2 SER A 605      58.090  26.110  34.730  1.00  0.00           H
ATOM    355  OG  SER A 605      55.950  26.070  34.750  1.00  0.00           O
ATOM    356  HG1 SER A 605      55.220  25.570  35.140  1.00  0.00           H
ATOM    357  C   SER A 605      57.380  27.460  36.920  1.00  0.00           C
ATOM    358  O   SER A 605      58.370  28.030  36.440  1.00  0.00           O
ATOM    359  N   LEU A 606      56.570  28.200  37.750  1.00  0.00           N
ATOM    360  HN  LEU A 606      55.770  27.750  38.140  1.00  0.00           H
ATOM    361  CA  LEU A 606      56.770  29.550  38.220  1.00  0.00           C
ATOM    362  HA  LEU A 606      57.580  30.080  37.750  1.00  0.00           H
ATOM    363  CB  LEU A 606      55.520  30.400  38.120  1.00  0.00           C
ATOM    364  HB1 LEU A 606      55.670  31.330  38.690  1.00  0.00           H
ATOM    365  HB2 LEU A 606      54.640  29.830  38.510  1.00  0.00           H
ATOM    366  CG  LEU A 606      55.240  30.750  36.650  1.00  0.00           C
ATOM    367  HG  LEU A 606      55.110  29.870  35.980  1.00  0.00           H
ATOM    368  CD1 LEU A 606      53.980  31.620  36.670  1.00  0.00           C
ATOM    369 HD11 LEU A 606      53.800  32.040  35.650  1.00  0.00           H
ATOM    370 HD12 LEU A 606      54.240  32.420  37.380  1.00  0.00           H
ATOM    371 HD13 LEU A 606      53.100  31.090  37.100  1.00  0.00           H
ATOM    372  CD2 LEU A 606      56.290  31.570  35.910  1.00  0.00           C
ATOM    373 HD21 LEU A 606      57.230  31.010  35.770  1.00  0.00           H
ATOM    374 HD22 LEU A 606      56.610  32.510  36.390  1.00  0.00           H
ATOM    375 HD23 LEU A 606      55.760  31.820  34.960  1.00  0.00           H
ATOM    376  C   LEU A 606      57.250  29.410  39.640  1.00  0.00           C
ATOM    377  O   LEU A 606      57.110  28.450  40.370  1.00  0.00           O
ATOM    378  N   GLN A 607      57.920  30.450  40.110  1.00  0.00           N
ATOM    379  HN  GLN A 607      58.080  31.130  39.380  1.00  0.00           H
ATOM    380  CA  GLN A 607      58.500  30.650  41.450  1.00  0.00           C
ATOM    381  HA  GLN A 607      59.060  29.770  41.700  1.00  0.00           H
ATOM    382  CB  GLN A 607      59.520  31.830  41.420  1.00  0.00           C
ATOM    383  HB1 GLN A 607      60.430  31.500  40.860  1.00  0.00           H
ATOM    384  HB2 GLN A 607      59.910  31.970  42.450  1.00  0.00           H
ATOM    385  CG  GLN A 607      59.090  33.260  40.820  1.00  0.00           C
ATOM    386  HG1 GLN A 607      59.810  33.990  41.240  1.00  0.00           H
ATOM    387  HG2 GLN A 607      58.100  33.570  41.220  1.00  0.00           H
ATOM    388  CD  GLN A 607      59.130  33.410  39.230  1.00  0.00           C
ATOM    389  OE1 GLN A 607      59.040  32.390  38.530  1.00  0.00           O
ATOM    390  NE2 GLN A 607      59.020  34.630  38.770  1.00  0.00           N
ATOM    391 HE21 GLN A 607      59.060  34.790  37.780  1.00  0.00           H
ATOM    392 HE22 GLN A 607      59.050  35.370  39.450  1.00  0.00           H
ATOM    393  C   GLN A 607      57.440  30.990  42.590  1.00  0.00           C
ATOM    394  O   GLN A 607      57.590  31.790  43.470  1.00  0.00           O
ATOM    395  N   CYS A 608      56.380  30.210  42.510  1.00  0.00           N
ATOM    396  HN  CYS A 608      56.390  29.510  41.800  1.00  0.00           H
ATOM    397  CA  CYS A 608      55.230  30.180  43.440  1.00  0.00           C
ATOM    398  HA  CYS A 608      54.780  31.160  43.500  1.00  0.00           H
ATOM    399  CB  CYS A 608      54.140  29.290  42.880  1.00  0.00           C
ATOM    400  HB1 CYS A 608      53.260  29.280  43.560  1.00  0.00           H
ATOM    401  HB2 CYS A 608      54.520  28.260  42.710  1.00  0.00           H
ATOM    402  SG  CYS A 608      53.450  29.860  41.240  1.00  0.00           S
ATOM    403  HG1 CYS A 608      54.060  28.810  40.710  1.00  0.00           H
ATOM    404  C   CYS A 608      55.670  29.780  44.870  1.00  0.00           C
ATOM    405  O   CYS A 608      55.230  30.350  45.850  1.00  0.00           O
ATOM    406  N   LEU A 609      56.510  28.790  45.070  1.00  0.00           N
ATOM    407  HN  LEU A 609      57.040  28.380  44.330  1.00  0.00           H
ATOM    408  CA  LEU A 609      56.790  28.350  46.430  1.00  0.00           C
ATOM    409  HA  LEU A 609      55.840  28.110  46.900  1.00  0.00           H
ATOM    410  CB  LEU A 609      57.730  27.110  46.430  1.00  0.00           C
ATOM    411  HB1 LEU A 609      58.800  27.360  46.250  1.00  0.00           H
ATOM    412  HB2 LEU A 609      57.380  26.380  45.670  1.00  0.00           H
ATOM    413  CG  LEU A 609      57.480  26.290  47.660  1.00  0.00           C
ATOM    414  HG  LEU A 609      57.290  26.990  48.510  1.00  0.00           H
ATOM    415  CD1 LEU A 609      56.290  25.350  47.490  1.00  0.00           C
ATOM    416 HD11 LEU A 609      56.440  24.640  46.640  1.00  0.00           H
ATOM    417 HD12 LEU A 609      55.380  25.960  47.340  1.00  0.00           H
ATOM    418 HD13 LEU A 609      56.220  24.650  48.350  1.00  0.00           H
ATOM    419  CD2 LEU A 609      58.740  25.530  48.000  1.00  0.00           C
ATOM    420 HD21 LEU A 609      58.570  24.820  48.840  1.00  0.00           H
ATOM    421 HD22 LEU A 609      59.550  26.180  48.410  1.00  0.00           H
ATOM    422 HD23 LEU A 609      59.060  24.980  47.090  1.00  0.00           H
ATOM    423  C   LEU A 609      57.490  29.440  47.220  1.00  0.00           C
ATOM    424  O   LEU A 609      57.090  29.800  48.320  1.00  0.00           O
ATOM    425  N   ALA A 610      58.570  30.030  46.560  1.00  0.00           N
ATOM    426  HN  ALA A 610      58.880  29.650  45.700  1.00  0.00           H
ATOM    427  CA  ALA A 610      59.300  31.190  47.120  1.00  0.00           C
ATOM    428  HA  ALA A 610      59.650  30.820  48.070  1.00  0.00           H
ATOM    429  CB  ALA A 610      60.320  31.710  46.050  1.00  0.00           C
ATOM    430  HB1 ALA A 610      59.920  31.860  45.020  1.00  0.00           H
ATOM    431  HB2 ALA A 610      61.120  30.940  45.990  1.00  0.00           H
ATOM    432  HB3 ALA A 610      60.740  32.710  46.250  1.00  0.00           H
ATOM    433  C   ALA A 610      58.400  32.410  47.340  1.00  0.00           C
ATOM    434  O   ALA A 610      58.370  32.990  48.420  1.00  0.00           O
ATOM    435  N   SER A 611      57.570  32.630  46.310  1.00  0.00           N
ATOM    436  HN  SER A 611      57.750  32.130  45.470  1.00  0.00           H
ATOM    437  CA  SER A 611      56.670  33.770  46.320  1.00  0.00           C
ATOM    438  HA  SER A 611      57.120  34.690  46.630  1.00  0.00           H
ATOM    439  CB  SER A 611      56.080  34.060  44.910  1.00  0.00           C
ATOM    440  HB1 SER A 611      55.350  34.880  45.020  1.00  0.00           H
ATOM    441  HB2 SER A 611      55.490  33.180  44.540  1.00  0.00           H
ATOM    442  OG  SER A 611      57.090  34.310  44.000  1.00  0.00           O
ATOM    443  HG1 SER A 611      57.540  33.500  43.790  1.00  0.00           H
ATOM    444  C   SER A 611      55.530  33.660  47.270  1.00  0.00           C
ATOM    445  O   SER A 611      55.170  34.600  47.980  1.00  0.00           O
ATOM    446  N   ILE A 612      55.010  32.460  47.410  1.00  0.00           N
ATOM    447  HN  ILE A 612      55.350  31.720  46.840  1.00  0.00           H
ATOM    448  CA  ILE A 612      54.080  32.110  48.530  1.00  0.00           C
ATOM    449  HA  ILE A 612      53.380  32.930  48.420  1.00  0.00           H
ATOM    450  CB  ILE A 612      53.350  30.770  48.330  1.00  0.00           C
ATOM    451  HB  ILE A 612      54.080  30.020  47.960  1.00  0.00           H
ATOM    452  CG2 ILE A 612      52.550  30.250  49.580  1.00  0.00           C
ATOM    453 HG21 ILE A 612      51.800  31.050  49.780  1.00  0.00           H
ATOM    454 HG22 ILE A 612      53.210  29.880  50.390  1.00  0.00           H
ATOM    455 HG23 ILE A 612      52.110  29.320  49.140  1.00  0.00           H
ATOM    456  CG1 ILE A 612      52.300  30.850  47.280  1.00  0.00           C
ATOM    457 HG11 ILE A 612      52.650  31.600  46.530  1.00  0.00           H
ATOM    458 HG12 ILE A 612      51.380  31.250  47.770  1.00  0.00           H
ATOM    459  CD  ILE A 612      52.080  29.520  46.530  1.00  0.00           C
ATOM    460  HD1 ILE A 612      51.820  28.670  47.200  1.00  0.00           H
ATOM    461  HD2 ILE A 612      53.020  29.320  45.970  1.00  0.00           H
ATOM    462  HD3 ILE A 612      51.260  29.740  45.800  1.00  0.00           H
ATOM    463  C   ILE A 612      54.550  32.310  49.960  1.00  0.00           C
ATOM    464  O   ILE A 612      53.890  32.950  50.740  1.00  0.00           O
ATOM    465  N   LEU A 613      55.770  31.810  50.330  1.00  0.00           N
ATOM    466  HN  LEU A 613      56.290  31.300  49.650  1.00  0.00           H
ATOM    467  CA  LEU A 613      56.210  31.950  51.710  1.00  0.00           C
ATOM    468  HA  LEU A 613      55.380  31.570  52.270  1.00  0.00           H
ATOM    469  CB  LEU A 613      57.430  31.010  52.010  1.00  0.00           C
ATOM    470  HB1 LEU A 613      57.710  30.960  53.080  1.00  0.00           H
ATOM    471  HB2 LEU A 613      58.270  31.530  51.500  1.00  0.00           H
ATOM    472  CG  LEU A 613      57.380  29.520  51.670  1.00  0.00           C
ATOM    473  HG  LEU A 613      56.640  29.520  50.840  1.00  0.00           H
ATOM    474  CD1 LEU A 613      58.770  29.150  51.150  1.00  0.00           C
ATOM    475 HD11 LEU A 613      58.970  29.800  50.270  1.00  0.00           H
ATOM    476 HD12 LEU A 613      58.720  28.150  50.660  1.00  0.00           H
ATOM    477 HD13 LEU A 613      59.590  29.140  51.910  1.00  0.00           H
ATOM    478  CD2 LEU A 613      56.820  28.630  52.790  1.00  0.00           C
ATOM    479 HD21 LEU A 613      56.660  27.590  52.480  1.00  0.00           H
ATOM    480 HD22 LEU A 613      55.850  29.040  53.160  1.00  0.00           H
ATOM    481 HD23 LEU A 613      57.600  28.610  53.580  1.00  0.00           H
ATOM    482  C   LEU A 613      56.390  33.520  52.080  1.00  0.00           C
ATOM    483  O   LEU A 613      56.010  33.990  53.170  1.00  0.00           O
ATOM    484  N   PHE A 614      56.950  34.300  51.130  1.00  0.00           N
ATOM    485  HN  PHE A 614      57.320  33.900  50.300  1.00  0.00           H
ATOM    486  CA  PHE A 614      57.020  35.760  51.180  1.00  0.00           C
ATOM    487  HA  PHE A 614      57.650  36.080  52.010  1.00  0.00           H
ATOM    488  CB  PHE A 614      57.800  36.230  49.910  1.00  0.00           C
ATOM    489  HB1 PHE A 614      57.290  35.830  49.000  1.00  0.00           H
ATOM    490  HB2 PHE A 614      58.770  35.730  50.000  1.00  0.00           H
ATOM    491  CG  PHE A 614      57.850  37.790  49.590  1.00  0.00           C
ATOM    492  CD1 PHE A 614      57.920  38.750  50.580  1.00  0.00           C
ATOM    493  HD1 PHE A 614      57.920  38.480  51.630  1.00  0.00           H
ATOM    494  CE1 PHE A 614      57.950  40.100  50.260  1.00  0.00           C
ATOM    495  HE1 PHE A 614      58.010  40.910  50.990  1.00  0.00           H
ATOM    496  CZ  PHE A 614      57.820  40.500  48.940  1.00  0.00           C
ATOM    497  HZ  PHE A 614      57.960  41.540  48.670  1.00  0.00           H
ATOM    498  CD2 PHE A 614      57.830  38.190  48.240  1.00  0.00           C
ATOM    499  HD2 PHE A 614      57.580  37.430  47.510  1.00  0.00           H
ATOM    500  CE2 PHE A 614      57.870  39.520  47.940  1.00  0.00           C
ATOM    501  HE2 PHE A 614      57.790  39.780  46.890  1.00  0.00           H
ATOM    502  C   PHE A 614      55.710  36.490  51.320  1.00  0.00           C
ATOM    503  O   PHE A 614      55.500  37.230  52.290  1.00  0.00           O
ATOM    504  N   LEU A 615      54.790  36.260  50.350  1.00  0.00           N
ATOM    505  HN  LEU A 615      55.060  35.690  49.580  1.00  0.00           H
ATOM    506  CA  LEU A 615      53.640  37.000  50.240  1.00  0.00           C
ATOM    507  HA  LEU A 615      53.780  38.060  50.360  1.00  0.00           H
ATOM    508  CB  LEU A 615      52.900  36.800  48.880  1.00  0.00           C
ATOM    509  HB1 LEU A 615      51.900  37.270  48.930  1.00  0.00           H
ATOM    510  HB2 LEU A 615      52.620  35.740  48.700  1.00  0.00           H
ATOM    511  CG  LEU A 615      53.650  37.350  47.620  1.00  0.00           C
ATOM    512  HG  LEU A 615      54.600  36.800  47.510  1.00  0.00           H
ATOM    513  CD1 LEU A 615      52.820  36.980  46.400  1.00  0.00           C
ATOM    514 HD11 LEU A 615      51.800  37.410  46.380  1.00  0.00           H
ATOM    515 HD12 LEU A 615      52.800  35.890  46.140  1.00  0.00           H
ATOM    516 HD13 LEU A 615      53.350  37.270  45.470  1.00  0.00           H
ATOM    517  CD2 LEU A 615      53.870  38.880  47.540  1.00  0.00           C
ATOM    518 HD21 LEU A 615      52.900  39.430  47.510  1.00  0.00           H
ATOM    519 HD22 LEU A 615      54.550  39.060  46.690  1.00  0.00           H
ATOM    520 HD23 LEU A 615      54.370  39.120  48.500  1.00  0.00           H
ATOM    521  C   LEU A 615      52.590  36.720  51.400  1.00  0.00           C
ATOM    522  O   LEU A 615      51.980  37.630  51.870  1.00  0.00           O
ATOM    523  N   TYR A 616      52.560  35.410  51.900  1.00  0.00           N
ATOM    524  HN  TYR A 616      53.130  34.690  51.500  1.00  0.00           H
ATOM    525  CA  TYR A 616      51.670  35.160  53.050  1.00  0.00           C
ATOM    526  HA  TYR A 616      50.740  35.670  52.860  1.00  0.00           H
ATOM    527  CB  TYR A 616      51.530  33.570  53.120  1.00  0.00           C
ATOM    528  HB1 TYR A 616      52.470  33.140  52.730  1.00  0.00           H
ATOM    529  HB2 TYR A 616      50.750  33.160  52.450  1.00  0.00           H
ATOM    530  CG  TYR A 616      51.280  33.100  54.520  1.00  0.00           C
ATOM    531  CD1 TYR A 616      50.040  33.340  55.090  1.00  0.00           C
ATOM    532  HD1 TYR A 616      49.230  33.820  54.570  1.00  0.00           H
ATOM    533  CE1 TYR A 616      49.760  32.780  56.320  1.00  0.00           C
ATOM    534  HE1 TYR A 616      48.780  32.900  56.730  1.00  0.00           H
ATOM    535  CZ  TYR A 616      50.720  32.010  57.040  1.00  0.00           C
ATOM    536  OH  TYR A 616      50.420  31.390  58.200  1.00  0.00           O
ATOM    537  HH  TYR A 616      49.570  31.760  58.470  1.00  0.00           H
ATOM    538  CD2 TYR A 616      52.240  32.330  55.180  1.00  0.00           C
ATOM    539  HD2 TYR A 616      53.190  32.070  54.750  1.00  0.00           H
ATOM    540  CE2 TYR A 616      51.900  31.740  56.410  1.00  0.00           C
ATOM    541  HE2 TYR A 616      52.570  31.030  56.870  1.00  0.00           H
ATOM    542  C   TYR A 616      52.130  35.890  54.330  1.00  0.00           C
ATOM    543  O   TYR A 616      51.400  36.670  54.930  1.00  0.00           O
ATOM    544  N   CYS A 617      53.410  35.810  54.790  1.00  0.00           N
ATOM    545  HN  CYS A 617      53.980  35.090  54.390  1.00  0.00           H
ATOM    546  CA  CYS A 617      53.980  36.680  55.800  1.00  0.00           C
ATOM    547  HA  CYS A 617      53.330  36.620  56.660  1.00  0.00           H
ATOM    548  CB  CYS A 617      55.480  36.190  55.910  1.00  0.00           C
ATOM    549  HB1 CYS A 617      55.960  36.750  56.740  1.00  0.00           H
ATOM    550  HB2 CYS A 617      56.080  36.290  54.980  1.00  0.00           H
ATOM    551  SG  CYS A 617      55.670  34.380  56.400  1.00  0.00           S
ATOM    552  HG1 CYS A 617      56.260  34.000  55.280  1.00  0.00           H
ATOM    553  C   CYS A 617      53.920  38.240  55.570  1.00  0.00           C
ATOM    554  O   CYS A 617      53.600  39.010  56.520  1.00  0.00           O
ATOM    555  N   ALA A 618      54.130  38.650  54.300  1.00  0.00           N
ATOM    556  HN  ALA A 618      54.390  37.990  53.600  1.00  0.00           H
ATOM    557  CA  ALA A 618      53.830  40.000  53.810  1.00  0.00           C
ATOM    558  HA  ALA A 618      54.510  40.670  54.310  1.00  0.00           H
ATOM    559  CB  ALA A 618      54.160  40.280  52.370  1.00  0.00           C
ATOM    560  HB1 ALA A 618      54.120  41.340  52.030  1.00  0.00           H
ATOM    561  HB2 ALA A 618      53.380  39.750  51.780  1.00  0.00           H
ATOM    562  HB3 ALA A 618      55.150  39.880  52.070  1.00  0.00           H
ATOM    563  C   ALA A 618      52.370  40.500  54.090  1.00  0.00           C
ATOM    564  O   ALA A 618      52.150  41.600  54.550  1.00  0.00           O
ATOM    565  N   CYS A 619      51.390  39.660  53.750  1.00  0.00           N
ATOM    566  HN  CYS A 619      51.520  38.830  53.210  1.00  0.00           H
ATOM    567  CA  CYS A 619      49.980  40.010  53.930  1.00  0.00           C
ATOM    568  HA  CYS A 619      49.660  41.010  53.650  1.00  0.00           H
ATOM    569  CB  CYS A 619      49.160  38.990  53.080  1.00  0.00           C
ATOM    570  HB1 CYS A 619      48.070  39.100  53.200  1.00  0.00           H
ATOM    571  HB2 CYS A 619      49.490  38.030  53.520  1.00  0.00           H
ATOM    572  SG  CYS A 619      49.480  39.290  51.270  1.00  0.00           S
ATOM    573  HG1 CYS A 619      50.700  38.780  51.360  1.00  0.00           H
ATOM    574  C   CYS A 619      49.460  39.800  55.410  1.00  0.00           C
ATOM    575  O   CYS A 619      48.470  40.320  55.850  1.00  0.00           O
ATOM    576  N   MET A 620      50.170  38.990  56.200  1.00  0.00           N
ATOM    577  HN  MET A 620      51.080  38.720  55.930  1.00  0.00           H
ATOM    578  CA  MET A 620      49.750  38.580  57.510  1.00  0.00           C
ATOM    579  HA  MET A 620      48.690  38.360  57.520  1.00  0.00           H
ATOM    580  CB  MET A 620      50.590  37.290  57.900  1.00  0.00           C
ATOM    581  HB1 MET A 620      51.660  37.420  57.600  1.00  0.00           H
ATOM    582  HB2 MET A 620      50.100  36.460  57.340  1.00  0.00           H
ATOM    583  CG  MET A 620      50.610  36.830  59.400  1.00  0.00           C
ATOM    584  HG1 MET A 620      49.600  37.020  59.780  1.00  0.00           H
ATOM    585  HG2 MET A 620      51.260  37.540  59.960  1.00  0.00           H
ATOM    586  SD  MET A 620      51.230  35.160  59.790  1.00  0.00           S
ATOM    587  CE  MET A 620      52.570  35.180  58.630  1.00  0.00           C
ATOM    588  HE1 MET A 620      53.250  36.050  58.700  1.00  0.00           H
ATOM    589  HE2 MET A 620      52.050  34.980  57.680  1.00  0.00           H
ATOM    590  HE3 MET A 620      53.230  34.300  58.810  1.00  0.00           H
ATOM    591  C   MET A 620      49.900  39.570  58.640  1.00  0.00           C
ATOM    592  O   MET A 620      48.980  39.860  59.410  1.00  0.00           O
ATOM    593  N   SER A 621      51.070  40.150  58.800  1.00  0.00           N
ATOM    594  HN  SER A 621      51.960  39.910  58.430  1.00  0.00           H
ATOM    595  CA  SER A 621      51.230  41.180  59.760  1.00  0.00           C
ATOM    596  HA  SER A 621      50.930  40.770  60.720  1.00  0.00           H
ATOM    597  CB  SER A 621      52.730  41.650  59.890  1.00  0.00           C
ATOM    598  HB1 SER A 621      53.100  42.120  58.950  1.00  0.00           H
ATOM    599  HB2 SER A 621      53.420  40.790  60.000  1.00  0.00           H
ATOM    600  OG  SER A 621      52.940  42.520  60.970  1.00  0.00           O
ATOM    601  HG1 SER A 621      52.690  43.360  60.580  1.00  0.00           H
ATOM    602  C   SER A 621      50.310  42.400  59.600  1.00  0.00           C
ATOM    603  O   SER A 621      49.760  42.800  60.620  1.00  0.00           O
ATOM    604  N   PRO A 622      50.050  42.930  58.390  1.00  0.00           N
ATOM    605  CD  PRO A 622      50.900  42.940  57.220  1.00  0.00           C
ATOM    606  HD1 PRO A 622      50.600  42.030  56.680  1.00  0.00           H
ATOM    607  HD2 PRO A 622      51.990  42.970  57.460  1.00  0.00           H
ATOM    608  CA  PRO A 622      49.210  44.130  58.460  1.00  0.00           C
ATOM    609  HA  PRO A 622      49.570  44.750  59.260  1.00  0.00           H
ATOM    610  CB  PRO A 622      49.250  44.670  56.980  1.00  0.00           C
ATOM    611  HB1 PRO A 622      49.110  45.770  56.890  1.00  0.00           H
ATOM    612  HB2 PRO A 622      48.450  44.210  56.370  1.00  0.00           H
ATOM    613  CG  PRO A 622      50.610  44.240  56.510  1.00  0.00           C
ATOM    614  HG1 PRO A 622      50.680  44.020  55.420  1.00  0.00           H
ATOM    615  HG2 PRO A 622      51.370  44.940  56.890  1.00  0.00           H
ATOM    616  C   PRO A 622      47.810  43.780  58.840  1.00  0.00           C
ATOM    617  O   PRO A 622      47.240  44.560  59.540  1.00  0.00           O
ATOM    618  N   VAL A 623      47.280  42.580  58.430  1.00  0.00           N
ATOM    619  HN  VAL A 623      47.760  41.970  57.800  1.00  0.00           H
ATOM    620  CA  VAL A 623      45.900  42.060  58.820  1.00  0.00           C
ATOM    621  HA  VAL A 623      45.030  42.650  58.580  1.00  0.00           H
ATOM    622  CB  VAL A 623      45.630  40.710  58.090  1.00  0.00           C
ATOM    623  HB  VAL A 623      46.490  40.010  58.080  1.00  0.00           H
ATOM    624  CG1 VAL A 623      44.480  39.840  58.780  1.00  0.00           C
ATOM    625 HG11 VAL A 623      44.340  39.030  58.040  1.00  0.00           H
ATOM    626 HG12 VAL A 623      43.520  40.360  58.700  1.00  0.00           H
ATOM    627 HG13 VAL A 623      44.670  39.400  59.790  1.00  0.00           H
ATOM    628  CG2 VAL A 623      45.350  41.050  56.610  1.00  0.00           C
ATOM    629 HG21 VAL A 623      46.140  41.660  56.130  1.00  0.00           H
ATOM    630 HG22 VAL A 623      44.380  41.610  56.590  1.00  0.00           H
ATOM    631 HG23 VAL A 623      45.180  40.090  56.100  1.00  0.00           H
ATOM    632  C   VAL A 623      45.840  41.850  60.350  1.00  0.00           C
ATOM    633  O   VAL A 623      44.760  42.090  61.000  1.00  0.00           O
ATOM    634  N   ILE A 624      46.920  41.340  60.970  1.00  0.00           N
ATOM    635  HN  ILE A 624      47.650  41.030  60.370  1.00  0.00           H
ATOM    636  CA  ILE A 624      46.990  41.070  62.390  1.00  0.00           C
ATOM    637  HA  ILE A 624      46.040  40.600  62.600  1.00  0.00           H
ATOM    638  CB  ILE A 624      48.200  40.140  62.740  1.00  0.00           C
ATOM    639  HB  ILE A 624      48.990  40.390  62.020  1.00  0.00           H
ATOM    640  CG2 ILE A 624      48.730  40.280  64.230  1.00  0.00           C
ATOM    641 HG21 ILE A 624      49.260  41.240  64.360  1.00  0.00           H
ATOM    642 HG22 ILE A 624      49.480  39.450  64.320  1.00  0.00           H
ATOM    643 HG23 ILE A 624      47.900  40.240  64.970  1.00  0.00           H
ATOM    644  CG1 ILE A 624      47.740  38.690  62.240  1.00  0.00           C
ATOM    645 HG11 ILE A 624      47.470  38.820  61.170  1.00  0.00           H
ATOM    646 HG12 ILE A 624      46.840  38.480  62.860  1.00  0.00           H
ATOM    647  CD  ILE A 624      48.820  37.610  62.310  1.00  0.00           C
ATOM    648  HD1 ILE A 624      48.520  36.670  61.790  1.00  0.00           H
ATOM    649  HD2 ILE A 624      48.890  37.340  63.380  1.00  0.00           H
ATOM    650  HD3 ILE A 624      49.780  38.000  61.910  1.00  0.00           H
ATOM    651  C   ILE A 624      47.030  42.420  63.180  1.00  0.00           C
ATOM    652  O   ILE A 624      46.300  42.650  64.140  1.00  0.00           O
ATOM    653  N   THR A 625      47.900  43.360  62.640  1.00  0.00           N
ATOM    654  HN  THR A 625      48.560  43.030  61.960  1.00  0.00           H
ATOM    655  CA  THR A 625      47.920  44.750  63.090  1.00  0.00           C
ATOM    656  HA  THR A 625      48.100  44.670  64.150  1.00  0.00           H
ATOM    657  CB  THR A 625      49.030  45.580  62.470  1.00  0.00           C
ATOM    658  HB  THR A 625      48.660  45.820  61.450  1.00  0.00           H
ATOM    659  OG1 THR A 625      50.280  44.840  62.530  1.00  0.00           O
ATOM    660  HG1 THR A 625      50.250  44.180  61.830  1.00  0.00           H
ATOM    661  CG2 THR A 625      49.220  46.890  63.230  1.00  0.00           C
ATOM    662 HG21 THR A 625      50.160  47.320  62.850  1.00  0.00           H
ATOM    663 HG22 THR A 625      49.350  46.760  64.320  1.00  0.00           H
ATOM    664 HG23 THR A 625      48.450  47.610  62.840  1.00  0.00           H
ATOM    665  C   THR A 625      46.640  45.540  63.010  1.00  0.00           C
ATOM    666  O   THR A 625      46.280  46.160  64.000  1.00  0.00           O
ATOM    667  N   PHE A 626      45.960  45.530  61.850  1.00  0.00           N
ATOM    668  HN  PHE A 626      46.460  45.110  61.110  1.00  0.00           H
ATOM    669  CA  PHE A 626      44.630  46.160  61.670  1.00  0.00           C
ATOM    670  HA  PHE A 626      44.740  47.210  61.870  1.00  0.00           H
ATOM    671  CB  PHE A 626      44.120  45.880  60.220  1.00  0.00           C
ATOM    672  HB1 PHE A 626      44.220  44.780  60.090  1.00  0.00           H
ATOM    673  HB2 PHE A 626      44.700  46.530  59.530  1.00  0.00           H
ATOM    674  CG  PHE A 626      42.720  46.110  59.860  1.00  0.00           C
ATOM    675  CD1 PHE A 626      41.850  44.990  59.470  1.00  0.00           C
ATOM    676  HD1 PHE A 626      42.300  44.050  59.220  1.00  0.00           H
ATOM    677  CE1 PHE A 626      40.500  45.140  59.390  1.00  0.00           C
ATOM    678  HE1 PHE A 626      39.820  44.310  59.250  1.00  0.00           H
ATOM    679  CZ  PHE A 626      39.890  46.380  59.650  1.00  0.00           C
ATOM    680  HZ  PHE A 626      38.830  46.480  59.450  1.00  0.00           H
ATOM    681  CD2 PHE A 626      42.090  47.360  60.020  1.00  0.00           C
ATOM    682  HD2 PHE A 626      42.640  48.270  60.160  1.00  0.00           H
ATOM    683  CE2 PHE A 626      40.730  47.480  59.860  1.00  0.00           C
ATOM    684  HE2 PHE A 626      40.390  48.490  60.020  1.00  0.00           H
ATOM    685  C   PHE A 626      43.610  45.580  62.600  1.00  0.00           C
ATOM    686  O   PHE A 626      42.960  46.320  63.320  1.00  0.00           O
ATOM    687  N   GLY A 627      43.540  44.290  62.790  1.00  0.00           N
ATOM    688  HN  GLY A 627      44.260  43.730  62.400  1.00  0.00           H
ATOM    689  CA  GLY A 627      42.570  43.610  63.670  1.00  0.00           C
ATOM    690  HA1 GLY A 627      42.730  42.550  63.520  1.00  0.00           H
ATOM    691  HA2 GLY A 627      41.550  43.860  63.380  1.00  0.00           H
ATOM    692  C   GLY A 627      42.700  43.840  65.160  1.00  0.00           C
ATOM    693  O   GLY A 627      41.720  43.800  65.920  1.00  0.00           O
ATOM    694  N   GLY A 628      43.950  44.140  65.590  1.00  0.00           N
ATOM    695  HN  GLY A 628      44.720  44.070  64.960  1.00  0.00           H
ATOM    696  CA  GLY A 628      44.270  44.590  66.930  1.00  0.00           C
ATOM    697  HA1 GLY A 628      45.350  44.620  66.980  1.00  0.00           H
ATOM    698  HA2 GLY A 628      43.740  43.960  67.630  1.00  0.00           H
ATOM    699  C   GLY A 628      43.810  46.060  67.130  1.00  0.00           C
ATOM    700  O   GLY A 628      43.400  46.360  68.260  1.00  0.00           O
ATOM    701  N   LEU A 629      44.070  46.890  66.100  1.00  0.00           N
ATOM    702  HN  LEU A 629      44.520  46.600  65.260  1.00  0.00           H
ATOM    703  CA  LEU A 629      43.780  48.340  66.130  1.00  0.00           C
ATOM    704  HA  LEU A 629      44.160  48.720  67.060  1.00  0.00           H
ATOM    705  CB  LEU A 629      44.450  49.200  65.030  1.00  0.00           C
ATOM    706  HB1 LEU A 629      44.030  50.220  64.890  1.00  0.00           H
ATOM    707  HB2 LEU A 629      44.290  48.640  64.080  1.00  0.00           H
ATOM    708  CG  LEU A 629      46.000  49.260  65.170  1.00  0.00           C
ATOM    709  HG  LEU A 629      46.350  48.280  65.560  1.00  0.00           H
ATOM    710  CD1 LEU A 629      46.700  49.360  63.750  1.00  0.00           C
ATOM    711 HD11 LEU A 629      47.800  49.330  63.930  1.00  0.00           H
ATOM    712 HD12 LEU A 629      46.370  50.280  63.230  1.00  0.00           H
ATOM    713 HD13 LEU A 629      46.400  48.490  63.130  1.00  0.00           H
ATOM    714  CD2 LEU A 629      46.690  50.340  66.070  1.00  0.00           C
ATOM    715 HD21 LEU A 629      46.240  50.370  67.080  1.00  0.00           H
ATOM    716 HD22 LEU A 629      46.540  51.350  65.620  1.00  0.00           H
ATOM    717 HD23 LEU A 629      47.790  50.150  66.150  1.00  0.00           H
ATOM    718  C   LEU A 629      42.270  48.520  66.130  1.00  0.00           C
ATOM    719  O   LEU A 629      41.700  49.400  66.770  1.00  0.00           O
ATOM    720  N   LEU A 630      41.570  47.700  65.300  1.00  0.00           N
ATOM    721  HN  LEU A 630      42.020  47.070  64.660  1.00  0.00           H
ATOM    722  CA  LEU A 630      40.150  47.480  65.200  1.00  0.00           C
ATOM    723  HA  LEU A 630      39.790  48.480  65.080  1.00  0.00           H
ATOM    724  CB  LEU A 630      39.830  46.710  63.880  1.00  0.00           C
ATOM    725  HB1 LEU A 630      40.170  45.660  64.060  1.00  0.00           H
ATOM    726  HB2 LEU A 630      40.280  47.160  62.980  1.00  0.00           H
ATOM    727  CG  LEU A 630      38.310  46.870  63.510  1.00  0.00           C
ATOM    728  HG  LEU A 630      37.640  46.530  64.340  1.00  0.00           H
ATOM    729  CD1 LEU A 630      37.960  48.290  63.260  1.00  0.00           C
ATOM    730 HD11 LEU A 630      38.550  48.790  62.460  1.00  0.00           H
ATOM    731 HD12 LEU A 630      38.040  48.890  64.190  1.00  0.00           H
ATOM    732 HD13 LEU A 630      36.950  48.420  62.810  1.00  0.00           H
ATOM    733  CD2 LEU A 630      37.980  45.910  62.330  1.00  0.00           C
ATOM    734 HD21 LEU A 630      36.920  45.580  62.500  1.00  0.00           H
ATOM    735 HD22 LEU A 630      38.580  44.980  62.310  1.00  0.00           H
ATOM    736 HD23 LEU A 630      38.010  46.400  61.330  1.00  0.00           H
ATOM    737  C   LEU A 630      39.590  46.950  66.500  1.00  0.00           C
ATOM    738  O   LEU A 630      38.420  47.110  66.840  1.00  0.00           O
ATOM    739  N   GLY A 631      40.350  46.070  67.190  1.00  0.00           N
ATOM    740  HN  GLY A 631      41.120  45.620  66.730  1.00  0.00           H
ATOM    741  CA  GLY A 631      40.060  45.530  68.470  1.00  0.00           C
ATOM    742  HA1 GLY A 631      40.850  44.900  68.870  1.00  0.00           H
ATOM    743  HA2 GLY A 631      39.080  45.080  68.520  1.00  0.00           H
ATOM    744  C   GLY A 631      40.020  46.730  69.430  1.00  0.00           C
ATOM    745  O   GLY A 631      39.050  46.970  70.070  1.00  0.00           O
ATOM    746  N   GLU A 632      41.100  47.590  69.440  1.00  0.00           N
ATOM    747  HN  GLU A 632      41.820  47.360  68.780  1.00  0.00           H
ATOM    748  CA  GLU A 632      41.270  48.800  70.210  1.00  0.00           C
ATOM    749  HA  GLU A 632      41.100  48.450  71.210  1.00  0.00           H
ATOM    750  CB  GLU A 632      42.640  49.540  70.060  1.00  0.00           C
ATOM    751  HB1 GLU A 632      42.760  50.640  70.160  1.00  0.00           H
ATOM    752  HB2 GLU A 632      42.970  49.380  69.020  1.00  0.00           H
ATOM    753  CG  GLU A 632      43.660  48.960  71.010  1.00  0.00           C
ATOM    754  HG1 GLU A 632      44.620  49.520  71.080  1.00  0.00           H
ATOM    755  HG2 GLU A 632      43.830  47.900  70.720  1.00  0.00           H
ATOM    756  CD  GLU A 632      43.270  48.960  72.530  1.00  0.00           C
ATOM    757  OE1 GLU A 632      42.960  50.020  73.080  1.00  0.00           O
ATOM    758  OE2 GLU A 632      43.440  47.900  73.170  1.00  0.00           O
ATOM    759  C   GLU A 632      40.260  49.920  69.960  1.00  0.00           C
ATOM    760  O   GLU A 632      39.720  50.500  70.870  1.00  0.00           O
ATOM    761  N   ALA A 633      39.840  50.230  68.740  1.00  0.00           N
ATOM    762  HN  ALA A 633      40.270  49.800  67.960  1.00  0.00           H
ATOM    763  CA  ALA A 633      38.790  51.220  68.400  1.00  0.00           C
ATOM    764  HA  ALA A 633      39.050  52.160  68.880  1.00  0.00           H
ATOM    765  CB  ALA A 633      38.730  51.530  66.830  1.00  0.00           C
ATOM    766  HB1 ALA A 633      39.640  52.070  66.500  1.00  0.00           H
ATOM    767  HB2 ALA A 633      37.790  52.040  66.530  1.00  0.00           H
ATOM    768  HB3 ALA A 633      38.720  50.570  66.270  1.00  0.00           H
ATOM    769  C   ALA A 633      37.370  50.870  68.890  1.00  0.00           C
ATOM    770  O   ALA A 633      36.570  51.670  69.360  1.00  0.00           O
ATOM    771  N   THR A 634      37.080  49.510  68.760  1.00  0.00           N
ATOM    772  HN  THR A 634      37.620  48.910  68.190  1.00  0.00           H
ATOM    773  CA  THR A 634      35.830  48.890  69.310  1.00  0.00           C
ATOM    774  HA  THR A 634      35.000  49.580  69.240  1.00  0.00           H
ATOM    775  CB  THR A 634      35.410  47.610  68.640  1.00  0.00           C
ATOM    776  HB  THR A 634      34.400  47.280  68.970  1.00  0.00           H
ATOM    777  OG1 THR A 634      36.280  46.470  68.690  1.00  0.00           O
ATOM    778  HG1 THR A 634      37.000  46.620  68.080  1.00  0.00           H
ATOM    779  CG2 THR A 634      35.080  47.880  67.140  1.00  0.00           C
ATOM    780 HG21 THR A 634      34.620  47.000  66.640  1.00  0.00           H
ATOM    781 HG22 THR A 634      35.990  48.120  66.540  1.00  0.00           H
ATOM    782 HG23 THR A 634      34.420  48.770  67.040  1.00  0.00           H
ATOM    783  C   THR A 634      35.880  48.570  70.800  1.00  0.00           C
ATOM    784  O   THR A 634      34.920  48.120  71.420  1.00  0.00           O
ATOM    785  N   GLU A 635      37.140  48.810  71.320  1.00  0.00           N
ATOM    786  HN  GLU A 635      37.910  49.170  70.800  1.00  0.00           H
ATOM    787  CA  GLU A 635      37.380  48.830  72.780  1.00  0.00           C
ATOM    788  HA  GLU A 635      38.420  49.120  72.760  1.00  0.00           H
ATOM    789  CB  GLU A 635      36.560  49.790  73.640  1.00  0.00           C
ATOM    790  HB1 GLU A 635      36.680  49.590  74.720  1.00  0.00           H
ATOM    791  HB2 GLU A 635      35.510  49.490  73.430  1.00  0.00           H
ATOM    792  CG  GLU A 635      36.830  51.210  73.110  1.00  0.00           C
ATOM    793  HG1 GLU A 635      36.350  51.350  72.110  1.00  0.00           H
ATOM    794  HG2 GLU A 635      37.920  51.380  72.960  1.00  0.00           H
ATOM    795  CD  GLU A 635      36.330  52.330  74.000  1.00  0.00           C
ATOM    796  OE1 GLU A 635      37.180  52.970  74.630  1.00  0.00           O
ATOM    797  OE2 GLU A 635      35.080  52.570  74.080  1.00  0.00           O
ATOM    798  C   GLU A 635      37.550  47.460  73.380  1.00  0.00           C
ATOM    799  O   GLU A 635      37.190  47.200  74.550  1.00  0.00           O
ATOM    800  N   GLY A 636      38.000  46.520  72.620  1.00  0.00           N
ATOM    801  HN  GLY A 636      38.270  46.770  71.700  1.00  0.00           H
ATOM    802  CA  GLY A 636      38.180  45.110  73.140  1.00  0.00           C
ATOM    803  HA1 GLY A 636      38.120  45.030  74.220  1.00  0.00           H
ATOM    804  HA2 GLY A 636      39.040  44.780  72.580  1.00  0.00           H
ATOM    805  C   GLY A 636      37.090  44.220  72.640  1.00  0.00           C
ATOM    806  O   GLY A 636      36.560  43.470  73.440  1.00  0.00           O
ATOM    807  N   ARG A 637      36.690  44.240  71.340  1.00  0.00           N
ATOM    808  HN  ARG A 637      37.130  44.880  70.720  1.00  0.00           H
ATOM    809  CA  ARG A 637      35.630  43.350  70.790  1.00  0.00           C
ATOM    810  HA  ARG A 637      35.330  42.660  71.560  1.00  0.00           H
ATOM    811  CB  ARG A 637      34.430  44.160  70.230  1.00  0.00           C
ATOM    812  HB1 ARG A 637      33.610  43.480  69.940  1.00  0.00           H
ATOM    813  HB2 ARG A 637      34.720  44.690  69.290  1.00  0.00           H
ATOM    814  CG  ARG A 637      33.790  45.070  71.280  1.00  0.00           C
ATOM    815  HG1 ARG A 637      33.040  45.770  70.860  1.00  0.00           H
ATOM    816  HG2 ARG A 637      34.570  45.660  71.810  1.00  0.00           H
ATOM    817  CD  ARG A 637      33.050  44.310  72.380  1.00  0.00           C
ATOM    818  HD1 ARG A 637      33.070  44.910  73.320  1.00  0.00           H
ATOM    819  HD2 ARG A 637      33.620  43.400  72.680  1.00  0.00           H
ATOM    820  NE  ARG A 637      31.670  43.920  72.060  1.00  0.00           N
ATOM    821  HE  ARG A 637      31.380  42.980  71.880  1.00  0.00           H
ATOM    822  CZ  ARG A 637      30.640  44.730  72.150  1.00  0.00           C
ATOM    823  NH1 ARG A 637      30.800  45.980  72.330  1.00  0.00           N
ATOM    824 HH11 ARG A 637      31.700  46.400  72.440  1.00  0.00           H
ATOM    825 HH12 ARG A 637      30.030  46.490  72.720  1.00  0.00           H
ATOM    826  NH2 ARG A 637      29.470  44.070  71.940  1.00  0.00           N
ATOM    827 HH21 ARG A 637      29.380  43.090  71.850  1.00  0.00           H
ATOM    828 HH22 ARG A 637      28.640  44.630  71.940  1.00  0.00           H
ATOM    829  C   ARG A 637      36.190  42.470  69.630  1.00  0.00           C
ATOM    830  O   ARG A 637      36.160  41.260  69.800  1.00  0.00           O
ATOM    831  N   ILE A 638      36.810  43.100  68.620  1.00  0.00           N
ATOM    832  HN  ILE A 638      36.740  44.090  68.710  1.00  0.00           H
ATOM    833  CA  ILE A 638      37.430  42.380  67.430  1.00  0.00           C
ATOM    834  HA  ILE A 638      36.840  41.560  67.070  1.00  0.00           H
ATOM    835  CB  ILE A 638      37.650  43.400  66.240  1.00  0.00           C
ATOM    836  HB  ILE A 638      38.330  44.220  66.540  1.00  0.00           H
ATOM    837  CG2 ILE A 638      38.360  42.630  65.130  1.00  0.00           C
ATOM    838 HG21 ILE A 638      37.830  41.670  64.960  1.00  0.00           H
ATOM    839 HG22 ILE A 638      39.360  42.310  65.490  1.00  0.00           H
ATOM    840 HG23 ILE A 638      38.450  43.290  64.240  1.00  0.00           H
ATOM    841  CG1 ILE A 638      36.260  44.000  65.670  1.00  0.00           C
ATOM    842 HG11 ILE A 638      36.510  44.730  64.860  1.00  0.00           H
ATOM    843 HG12 ILE A 638      35.840  44.580  66.510  1.00  0.00           H
ATOM    844  CD  ILE A 638      35.270  43.070  65.070  1.00  0.00           C
ATOM    845  HD1 ILE A 638      35.620  42.740  64.080  1.00  0.00           H
ATOM    846  HD2 ILE A 638      34.300  43.580  64.910  1.00  0.00           H
ATOM    847  HD3 ILE A 638      35.050  42.200  65.730  1.00  0.00           H
ATOM    848  C   ILE A 638      38.700  41.720  67.760  1.00  0.00           C
ATOM    849  O   ILE A 638      39.670  42.390  68.110  1.00  0.00           O
ATOM    850  N   SER A 639      38.780  40.400  67.420  1.00  0.00           N
ATOM    851  HN  SER A 639      37.980  39.850  67.190  1.00  0.00           H
ATOM    852  CA  SER A 639      40.050  39.620  67.640  1.00  0.00           C
ATOM    853  HA  SER A 639      40.610  40.160  68.370  1.00  0.00           H
ATOM    854  CB  SER A 639      39.800  38.140  67.940  1.00  0.00           C
ATOM    855  HB1 SER A 639      39.120  38.070  68.810  1.00  0.00           H
ATOM    856  HB2 SER A 639      40.770  37.650  68.170  1.00  0.00           H
ATOM    857  OG  SER A 639      39.340  37.340  66.820  1.00  0.00           O
ATOM    858  HG1 SER A 639      38.460  37.720  66.830  1.00  0.00           H
ATOM    859  C   SER A 639      40.920  39.680  66.370  1.00  0.00           C
ATOM    860  O   SER A 639      40.380  39.930  65.290  1.00  0.00           O
ATOM    861  N   ALA A 640      42.310  39.450  66.460  1.00  0.00           N
ATOM    862  HN  ALA A 640      42.720  39.290  67.360  1.00  0.00           H
ATOM    863  CA  ALA A 640      43.120  39.200  65.280  1.00  0.00           C
ATOM    864  HA  ALA A 640      43.120  40.070  64.630  1.00  0.00           H
ATOM    865  CB  ALA A 640      44.600  39.050  65.580  1.00  0.00           C
ATOM    866  HB1 ALA A 640      44.790  38.320  66.390  1.00  0.00           H
ATOM    867  HB2 ALA A 640      44.910  39.990  66.090  1.00  0.00           H
ATOM    868  HB3 ALA A 640      45.190  38.820  64.670  1.00  0.00           H
ATOM    869  C   ALA A 640      42.750  37.920  64.500  1.00  0.00           C
ATOM    870  O   ALA A 640      42.810  38.020  63.260  1.00  0.00           O
ATOM    871  N   ILE A 641      42.280  36.810  65.200  1.00  0.00           N
ATOM    872  HN  ILE A 641      42.430  36.800  66.190  1.00  0.00           H
ATOM    873  CA  ILE A 641      41.800  35.570  64.560  1.00  0.00           C
ATOM    874  HA  ILE A 641      42.550  35.410  63.800  1.00  0.00           H
ATOM    875  CB  ILE A 641      41.880  34.250  65.430  1.00  0.00           C
ATOM    876  HB  ILE A 641      42.830  34.150  65.990  1.00  0.00           H
ATOM    877  CG2 ILE A 641      40.750  34.250  66.460  1.00  0.00           C
ATOM    878 HG21 ILE A 641      39.750  33.970  66.070  1.00  0.00           H
ATOM    879 HG22 ILE A 641      40.650  35.260  66.920  1.00  0.00           H
ATOM    880 HG23 ILE A 641      41.120  33.580  67.260  1.00  0.00           H
ATOM    881  CG1 ILE A 641      41.750  33.050  64.500  1.00  0.00           C
ATOM    882 HG11 ILE A 641      40.790  33.060  63.940  1.00  0.00           H
ATOM    883 HG12 ILE A 641      41.840  32.160  65.160  1.00  0.00           H
ATOM    884  CD  ILE A 641      42.910  32.860  63.510  1.00  0.00           C
ATOM    885  HD1 ILE A 641      43.920  32.900  63.970  1.00  0.00           H
ATOM    886  HD2 ILE A 641      42.850  33.590  62.670  1.00  0.00           H
ATOM    887  HD3 ILE A 641      42.690  31.870  63.050  1.00  0.00           H
ATOM    888  C   ILE A 641      40.590  35.670  63.600  1.00  0.00           C
ATOM    889  O   ILE A 641      40.530  35.140  62.510  1.00  0.00           O
ATOM    890  N   GLU A 642      39.620  36.480  64.050  1.00  0.00           N
ATOM    891  HN  GLU A 642      39.770  36.880  64.960  1.00  0.00           H
ATOM    892  CA  GLU A 642      38.490  37.000  63.290  1.00  0.00           C
ATOM    893  HA  GLU A 642      37.900  36.180  62.910  1.00  0.00           H
ATOM    894  CB  GLU A 642      37.510  37.900  64.090  1.00  0.00           C
ATOM    895  HB1 GLU A 642      36.900  38.550  63.410  1.00  0.00           H
ATOM    896  HB2 GLU A 642      38.000  38.670  64.710  1.00  0.00           H
ATOM    897  CG  GLU A 642      36.500  37.120  64.900  1.00  0.00           C
ATOM    898  HG1 GLU A 642      36.980  36.240  65.380  1.00  0.00           H
ATOM    899  HG2 GLU A 642      35.680  36.790  64.220  1.00  0.00           H
ATOM    900  CD  GLU A 642      35.950  38.060  66.000  1.00  0.00           C
ATOM    901  OE1 GLU A 642      34.720  38.310  65.990  1.00  0.00           O
ATOM    902  OE2 GLU A 642      36.760  38.500  66.860  1.00  0.00           O
ATOM    903  C   GLU A 642      38.960  37.770  62.030  1.00  0.00           C
ATOM    904  O   GLU A 642      38.460  37.390  60.950  1.00  0.00           O
ATOM    905  N   SER A 643      39.950  38.710  62.210  1.00  0.00           N
ATOM    906  HN  SER A 643      40.300  38.980  63.110  1.00  0.00           H
ATOM    907  CA  SER A 643      40.550  39.380  61.100  1.00  0.00           C
ATOM    908  HA  SER A 643      39.730  39.940  60.680  1.00  0.00           H
ATOM    909  CB  SER A 643      41.570  40.350  61.680  1.00  0.00           C
ATOM    910  HB1 SER A 643      42.520  39.890  62.030  1.00  0.00           H
ATOM    911  HB2 SER A 643      41.140  40.730  62.620  1.00  0.00           H
ATOM    912  OG  SER A 643      41.760  41.370  60.720  1.00  0.00           O
ATOM    913  HG1 SER A 643      42.560  41.810  61.020  1.00  0.00           H
ATOM    914  C   SER A 643      41.140  38.450  60.060  1.00  0.00           C
ATOM    915  O   SER A 643      41.050  38.650  58.880  1.00  0.00           O
ATOM    916  N   LEU A 644      41.820  37.360  60.520  1.00  0.00           N
ATOM    917  HN  LEU A 644      41.920  37.260  61.510  1.00  0.00           H
ATOM    918  CA  LEU A 644      42.440  36.300  59.710  1.00  0.00           C
ATOM    919  HA  LEU A 644      42.900  36.800  58.860  1.00  0.00           H
ATOM    920  CB  LEU A 644      43.550  35.560  60.440  1.00  0.00           C
ATOM    921  HB1 LEU A 644      43.990  34.710  59.880  1.00  0.00           H
ATOM    922  HB2 LEU A 644      43.100  35.090  61.340  1.00  0.00           H
ATOM    923  CG  LEU A 644      44.800  36.480  60.760  1.00  0.00           C
ATOM    924  HG  LEU A 644      44.480  37.480  61.100  1.00  0.00           H
ATOM    925  CD1 LEU A 644      45.550  35.880  61.940  1.00  0.00           C
ATOM    926 HD11 LEU A 644      44.850  35.570  62.760  1.00  0.00           H
ATOM    927 HD12 LEU A 644      46.210  36.650  62.370  1.00  0.00           H
ATOM    928 HD13 LEU A 644      46.160  34.980  61.710  1.00  0.00           H
ATOM    929  CD2 LEU A 644      45.700  36.480  59.560  1.00  0.00           C
ATOM    930 HD21 LEU A 644      45.160  36.760  58.630  1.00  0.00           H
ATOM    931 HD22 LEU A 644      45.950  35.440  59.250  1.00  0.00           H
ATOM    932 HD23 LEU A 644      46.650  37.040  59.670  1.00  0.00           H
ATOM    933  C   LEU A 644      41.470  35.470  59.020  1.00  0.00           C
ATOM    934  O   LEU A 644      41.680  35.200  57.820  1.00  0.00           O
ATOM    935  N   PHE A 645      40.340  35.120  59.670  1.00  0.00           N
ATOM    936  HN  PHE A 645      40.290  35.470  60.610  1.00  0.00           H
ATOM    937  CA  PHE A 645      39.150  34.430  59.080  1.00  0.00           C
ATOM    938  HA  PHE A 645      39.520  33.690  58.380  1.00  0.00           H
ATOM    939  CB  PHE A 645      38.110  33.940  60.120  1.00  0.00           C
ATOM    940  HB1 PHE A 645      37.180  33.470  59.710  1.00  0.00           H
ATOM    941  HB2 PHE A 645      37.800  34.760  60.810  1.00  0.00           H
ATOM    942  CG  PHE A 645      38.620  32.950  61.010  1.00  0.00           C
ATOM    943  CD1 PHE A 645      39.450  31.960  60.500  1.00  0.00           C
ATOM    944  HD1 PHE A 645      39.750  31.940  59.460  1.00  0.00           H
ATOM    945  CE1 PHE A 645      39.930  31.030  61.350  1.00  0.00           C
ATOM    946  HE1 PHE A 645      40.630  30.310  60.940  1.00  0.00           H
ATOM    947  CZ  PHE A 645      39.490  30.900  62.660  1.00  0.00           C
ATOM    948  HZ  PHE A 645      39.870  30.140  63.320  1.00  0.00           H
ATOM    949  CD2 PHE A 645      38.060  32.810  62.350  1.00  0.00           C
ATOM    950  HD2 PHE A 645      37.320  33.510  62.710  1.00  0.00           H
ATOM    951  CE2 PHE A 645      38.550  31.810  63.200  1.00  0.00           C
ATOM    952  HE2 PHE A 645      38.260  31.700  64.240  1.00  0.00           H
ATOM    953  C   PHE A 645      38.320  35.240  58.060  1.00  0.00           C
ATOM    954  O   PHE A 645      37.920  34.720  57.040  1.00  0.00           O
ATOM    955  N   GLY A 646      38.060  36.540  58.340  1.00  0.00           N
ATOM    956  HN  GLY A 646      38.270  36.870  59.260  1.00  0.00           H
ATOM    957  CA  GLY A 646      37.480  37.500  57.400  1.00  0.00           C
ATOM    958  HA1 GLY A 646      37.380  38.420  57.940  1.00  0.00           H
ATOM    959  HA2 GLY A 646      36.570  37.060  56.990  1.00  0.00           H
ATOM    960  C   GLY A 646      38.380  37.730  56.210  1.00  0.00           C
ATOM    961  O   GLY A 646      37.930  37.730  55.090  1.00  0.00           O
ATOM    962  N   ALA A 647      39.680  37.870  56.440  1.00  0.00           N
ATOM    963  HN  ALA A 647      40.100  37.850  57.340  1.00  0.00           H
ATOM    964  CA  ALA A 647      40.600  38.010  55.290  1.00  0.00           C
ATOM    965  HA  ALA A 647      40.300  38.820  54.660  1.00  0.00           H
ATOM    966  CB  ALA A 647      42.030  38.340  55.770  1.00  0.00           C
ATOM    967  HB1 ALA A 647      42.380  37.580  56.510  1.00  0.00           H
ATOM    968  HB2 ALA A 647      41.980  39.370  56.180  1.00  0.00           H
ATOM    969  HB3 ALA A 647      42.820  38.400  54.990  1.00  0.00           H
ATOM    970  C   ALA A 647      40.650  36.780  54.380  1.00  0.00           C
ATOM    971  O   ALA A 647      40.520  36.930  53.140  1.00  0.00           O
ATOM    972  N   SER A 648      40.960  35.620  54.970  1.00  0.00           N
ATOM    973  HN  SER A 648      41.060  35.560  55.960  1.00  0.00           H
ATOM    974  CA  SER A 648      40.890  34.270  54.360  1.00  0.00           C
ATOM    975  HA  SER A 648      41.710  34.110  53.670  1.00  0.00           H
ATOM    976  CB  SER A 648      41.060  33.130  55.440  1.00  0.00           C
ATOM    977  HB1 SER A 648      40.350  33.300  56.270  1.00  0.00           H
ATOM    978  HB2 SER A 648      42.040  33.290  55.940  1.00  0.00           H
ATOM    979  OG  SER A 648      40.880  31.770  54.950  1.00  0.00           O
ATOM    980  HG1 SER A 648      41.680  31.700  54.430  1.00  0.00           H
ATOM    981  C   SER A 648      39.600  34.060  53.580  1.00  0.00           C
ATOM    982  O   SER A 648      39.660  33.970  52.340  1.00  0.00           O
ATOM    983  N   LEU A 649      38.350  34.120  54.290  1.00  0.00           N
ATOM    984  HN  LEU A 649      38.290  34.010  55.280  1.00  0.00           H
ATOM    985  CA  LEU A 649      37.070  34.020  53.690  1.00  0.00           C
ATOM    986  HA  LEU A 649      36.930  32.990  53.410  1.00  0.00           H
ATOM    987  CB  LEU A 649      36.080  34.430  54.820  1.00  0.00           C
ATOM    988  HB1 LEU A 649      36.420  35.440  55.140  1.00  0.00           H
ATOM    989  HB2 LEU A 649      36.180  33.690  55.640  1.00  0.00           H
ATOM    990  CG  LEU A 649      34.620  34.480  54.400  1.00  0.00           C
ATOM    991  HG  LEU A 649      34.480  35.250  53.620  1.00  0.00           H
ATOM    992  CD1 LEU A 649      34.150  33.140  53.910  1.00  0.00           C
ATOM    993 HD11 LEU A 649      34.640  32.920  52.930  1.00  0.00           H
ATOM    994 HD12 LEU A 649      33.070  33.210  53.650  1.00  0.00           H
ATOM    995 HD13 LEU A 649      34.220  32.280  54.600  1.00  0.00           H
ATOM    996  CD2 LEU A 649      33.710  34.990  55.570  1.00  0.00           C
ATOM    997 HD21 LEU A 649      34.030  36.020  55.850  1.00  0.00           H
ATOM    998 HD22 LEU A 649      33.720  34.210  56.360  1.00  0.00           H
ATOM    999 HD23 LEU A 649      32.670  34.950  55.220  1.00  0.00           H
ATOM   1000  C   LEU A 649      36.830  34.860  52.500  1.00  0.00           C
ATOM   1001  O   LEU A 649      36.300  34.380  51.520  1.00  0.00           O
ATOM   1002  N   THR A 650      37.240  36.160  52.530  1.00  0.00           N
ATOM   1003  HN  THR A 650      37.730  36.480  53.340  1.00  0.00           H
ATOM   1004  CA  THR A 650      37.040  37.070  51.400  1.00  0.00           C
ATOM   1005  HA  THR A 650      36.060  36.830  51.020  1.00  0.00           H
ATOM   1006  CB  THR A 650      37.120  38.620  51.670  1.00  0.00           C
ATOM   1007  HB  THR A 650      38.130  39.030  51.900  1.00  0.00           H
ATOM   1008  OG1 THR A 650      36.260  38.910  52.770  1.00  0.00           O
ATOM   1009  HG1 THR A 650      36.590  38.470  53.560  1.00  0.00           H
ATOM   1010  CG2 THR A 650      36.540  39.370  50.490  1.00  0.00           C
ATOM   1011 HG21 THR A 650      37.360  39.590  49.770  1.00  0.00           H
ATOM   1012 HG22 THR A 650      36.180  40.320  50.930  1.00  0.00           H
ATOM   1013 HG23 THR A 650      35.670  38.840  50.050  1.00  0.00           H
ATOM   1014  C   THR A 650      37.990  36.830  50.270  1.00  0.00           C
ATOM   1015  O   THR A 650      37.580  36.770  49.100  1.00  0.00           O
ATOM   1016  N   GLY A 651      39.260  36.580  50.670  1.00  0.00           N
ATOM   1017  HN  GLY A 651      39.410  36.660  51.650  1.00  0.00           H
ATOM   1018  CA  GLY A 651      40.350  36.300  49.720  1.00  0.00           C
ATOM   1019  HA1 GLY A 651      41.300  36.100  50.210  1.00  0.00           H
ATOM   1020  HA2 GLY A 651      40.340  37.090  48.980  1.00  0.00           H
ATOM   1021  C   GLY A 651      40.090  35.070  48.900  1.00  0.00           C
ATOM   1022  O   GLY A 651      40.150  35.040  47.700  1.00  0.00           O
ATOM   1023  N   ILE A 652      39.800  33.950  49.520  1.00  0.00           N
ATOM   1024  HN  ILE A 652      39.750  33.970  50.520  1.00  0.00           H
ATOM   1025  CA  ILE A 652      39.540  32.630  48.940  1.00  0.00           C
ATOM   1026  HA  ILE A 652      40.500  32.400  48.480  1.00  0.00           H
ATOM   1027  CB  ILE A 652      39.260  31.540  49.980  1.00  0.00           C
ATOM   1028  HB  ILE A 652      38.730  31.950  50.870  1.00  0.00           H
ATOM   1029  CG2 ILE A 652      38.460  30.260  49.520  1.00  0.00           C
ATOM   1030 HG21 ILE A 652      37.400  30.500  49.290  1.00  0.00           H
ATOM   1031 HG22 ILE A 652      38.450  29.590  50.420  1.00  0.00           H
ATOM   1032 HG23 ILE A 652      38.860  29.760  48.610  1.00  0.00           H
ATOM   1033  CG1 ILE A 652      40.580  31.150  50.610  1.00  0.00           C
ATOM   1034 HG11 ILE A 652      40.960  32.100  51.060  1.00  0.00           H
ATOM   1035 HG12 ILE A 652      41.170  30.700  49.780  1.00  0.00           H
ATOM   1036  CD  ILE A 652      40.490  30.210  51.850  1.00  0.00           C
ATOM   1037  HD1 ILE A 652      39.690  30.590  52.540  1.00  0.00           H
ATOM   1038  HD2 ILE A 652      41.470  30.080  52.330  1.00  0.00           H
ATOM   1039  HD3 ILE A 652      40.060  29.270  51.450  1.00  0.00           H
ATOM   1040  C   ILE A 652      38.450  32.650  47.910  1.00  0.00           C
ATOM   1041  O   ILE A 652      38.650  32.280  46.770  1.00  0.00           O
ATOM   1042  N   ALA A 653      37.320  33.200  48.240  1.00  0.00           N
ATOM   1043  HN  ALA A 653      37.090  33.340  49.200  1.00  0.00           H
ATOM   1044  CA  ALA A 653      36.260  33.300  47.310  1.00  0.00           C
ATOM   1045  HA  ALA A 653      36.060  32.310  46.950  1.00  0.00           H
ATOM   1046  CB  ALA A 653      34.980  33.770  48.070  1.00  0.00           C
ATOM   1047  HB1 ALA A 653      34.960  33.110  48.980  1.00  0.00           H
ATOM   1048  HB2 ALA A 653      34.020  33.680  47.530  1.00  0.00           H
ATOM   1049  HB3 ALA A 653      35.030  34.820  48.410  1.00  0.00           H
ATOM   1050  C   ALA A 653      36.590  34.300  46.110  1.00  0.00           C
ATOM   1051  O   ALA A 653      36.300  33.930  44.980  1.00  0.00           O
ATOM   1052  N   TYR A 654      37.220  35.490  46.360  1.00  0.00           N
ATOM   1053  HN  TYR A 654      37.370  35.760  47.310  1.00  0.00           H
ATOM   1054  CA  TYR A 654      37.630  36.290  45.240  1.00  0.00           C
ATOM   1055  HA  TYR A 654      36.740  36.440  44.660  1.00  0.00           H
ATOM   1056  CB  TYR A 654      38.350  37.540  45.840  1.00  0.00           C
ATOM   1057  HB1 TYR A 654      39.320  37.340  46.340  1.00  0.00           H
ATOM   1058  HB2 TYR A 654      37.740  37.960  46.680  1.00  0.00           H
ATOM   1059  CG  TYR A 654      38.720  38.710  44.860  1.00  0.00           C
ATOM   1060  CD1 TYR A 654      39.820  38.580  44.040  1.00  0.00           C
ATOM   1061  HD1 TYR A 654      40.420  37.690  44.000  1.00  0.00           H
ATOM   1062  CE1 TYR A 654      40.080  39.590  43.120  1.00  0.00           C
ATOM   1063  HE1 TYR A 654      40.850  39.580  42.370  1.00  0.00           H
ATOM   1064  CZ  TYR A 654      39.410  40.790  43.170  1.00  0.00           C
ATOM   1065  OH  TYR A 654      39.620  41.940  42.450  1.00  0.00           O
ATOM   1066  HH  TYR A 654      40.520  41.810  42.140  1.00  0.00           H
ATOM   1067  CD2 TYR A 654      38.050  39.910  44.980  1.00  0.00           C
ATOM   1068  HD2 TYR A 654      37.240  40.000  45.670  1.00  0.00           H
ATOM   1069  CE2 TYR A 654      38.320  40.930  44.070  1.00  0.00           C
ATOM   1070  HE2 TYR A 654      37.950  41.940  44.060  1.00  0.00           H
ATOM   1071  C   TYR A 654      38.700  35.540  44.260  1.00  0.00           C
ATOM   1072  O   TYR A 654      38.750  35.630  43.040  1.00  0.00           O
ATOM   1073  N   SER A 655      39.670  34.800  44.870  1.00  0.00           N
ATOM   1074  HN  SER A 655      39.700  34.720  45.860  1.00  0.00           H
ATOM   1075  CA  SER A 655      40.680  34.130  44.140  1.00  0.00           C
ATOM   1076  HA  SER A 655      41.140  34.780  43.420  1.00  0.00           H
ATOM   1077  CB  SER A 655      41.600  33.520  45.230  1.00  0.00           C
ATOM   1078  HB1 SER A 655      42.440  33.020  44.700  1.00  0.00           H
ATOM   1079  HB2 SER A 655      41.130  32.760  45.890  1.00  0.00           H
ATOM   1080  OG  SER A 655      42.260  34.490  46.000  1.00  0.00           O
ATOM   1081  HG1 SER A 655      41.630  34.950  46.560  1.00  0.00           H
ATOM   1082  C   SER A 655      40.160  32.980  43.250  1.00  0.00           C
ATOM   1083  O   SER A 655      40.610  32.810  42.110  1.00  0.00           O
ATOM   1084  N   LEU A 656      39.200  32.230  43.740  1.00  0.00           N
ATOM   1085  HN  LEU A 656      39.020  32.290  44.720  1.00  0.00           H
ATOM   1086  CA  LEU A 656      38.580  31.200  43.000  1.00  0.00           C
ATOM   1087  HA  LEU A 656      39.330  30.660  42.440  1.00  0.00           H
ATOM   1088  CB  LEU A 656      37.820  30.260  43.980  1.00  0.00           C
ATOM   1089  HB1 LEU A 656      37.170  29.560  43.390  1.00  0.00           H
ATOM   1090  HB2 LEU A 656      37.220  30.920  44.620  1.00  0.00           H
ATOM   1091  CG  LEU A 656      38.780  29.420  44.830  1.00  0.00           C
ATOM   1092  HG  LEU A 656      39.300  30.120  45.490  1.00  0.00           H
ATOM   1093  CD1 LEU A 656      38.010  28.370  45.630  1.00  0.00           C
ATOM   1094 HD11 LEU A 656      38.660  28.150  46.510  1.00  0.00           H
ATOM   1095 HD12 LEU A 656      37.870  27.390  45.110  1.00  0.00           H
ATOM   1096 HD13 LEU A 656      37.060  28.810  45.980  1.00  0.00           H
ATOM   1097  CD2 LEU A 656      39.910  28.760  44.030  1.00  0.00           C
ATOM   1098 HD21 LEU A 656      40.660  29.450  43.590  1.00  0.00           H
ATOM   1099 HD22 LEU A 656      39.510  28.130  43.220  1.00  0.00           H
ATOM   1100 HD23 LEU A 656      40.490  28.090  44.690  1.00  0.00           H
ATOM   1101  C   LEU A 656      37.560  31.750  41.930  1.00  0.00           C
ATOM   1102  O   LEU A 656      37.540  31.310  40.780  1.00  0.00           O
ATOM   1103  N   PHE A 657      36.750  32.790  42.300  1.00  0.00           N
ATOM   1104  HN  PHE A 657      36.630  32.990  43.270  1.00  0.00           H
ATOM   1105  CA  PHE A 657      35.570  33.040  41.500  1.00  0.00           C
ATOM   1106  HA  PHE A 657      35.660  32.330  40.690  1.00  0.00           H
ATOM   1107  CB  PHE A 657      34.270  32.840  42.320  1.00  0.00           C
ATOM   1108  HB1 PHE A 657      33.400  32.940  41.630  1.00  0.00           H
ATOM   1109  HB2 PHE A 657      34.120  33.670  43.040  1.00  0.00           H
ATOM   1110  CG  PHE A 657      34.230  31.510  43.010  1.00  0.00           C
ATOM   1111  CD1 PHE A 657      33.850  31.540  44.380  1.00  0.00           C
ATOM   1112  HD1 PHE A 657      33.720  32.500  44.850  1.00  0.00           H
ATOM   1113  CE1 PHE A 657      33.460  30.350  45.000  1.00  0.00           C
ATOM   1114  HE1 PHE A 657      33.080  30.400  46.010  1.00  0.00           H
ATOM   1115  CZ  PHE A 657      33.420  29.140  44.250  1.00  0.00           C
ATOM   1116  HZ  PHE A 657      33.020  28.230  44.700  1.00  0.00           H
ATOM   1117  CD2 PHE A 657      34.440  30.310  42.370  1.00  0.00           C
ATOM   1118  HD2 PHE A 657      34.840  30.270  41.380  1.00  0.00           H
ATOM   1119  CE2 PHE A 657      34.060  29.090  43.000  1.00  0.00           C
ATOM   1120  HE2 PHE A 657      33.990  28.130  42.490  1.00  0.00           H
ATOM   1121  C   PHE A 657      35.560  34.420  40.770  1.00  0.00           C
ATOM   1122  O   PHE A 657      34.760  34.600  39.880  1.00  0.00           O
ATOM   1123  N   ALA A 658      36.450  35.320  41.100  1.00  0.00           N
ATOM   1124  HN  ALA A 658      37.150  34.990  41.730  1.00  0.00           H
ATOM   1125  CA  ALA A 658      36.590  36.600  40.450  1.00  0.00           C
ATOM   1126  HA  ALA A 658      35.580  36.870  40.160  1.00  0.00           H
ATOM   1127  CB  ALA A 658      37.100  37.790  41.380  1.00  0.00           C
ATOM   1128  HB1 ALA A 658      36.550  37.920  42.340  1.00  0.00           H
ATOM   1129  HB2 ALA A 658      36.960  38.720  40.810  1.00  0.00           H
ATOM   1130  HB3 ALA A 658      38.170  37.590  41.580  1.00  0.00           H
ATOM   1131  C   ALA A 658      37.270  36.650  39.090  1.00  0.00           C
ATOM   1132  O   ALA A 658      37.740  35.690  38.530  1.00  0.00           O
ATOM   1133  N   GLY A 659      37.360  37.870  38.530  1.00  0.00           N
ATOM   1134  HN  GLY A 659      36.920  38.680  38.900  1.00  0.00           H
ATOM   1135  CA  GLY A 659      37.950  38.100  37.250  1.00  0.00           C
ATOM   1136  HA1 GLY A 659      37.920  39.180  37.220  1.00  0.00           H
ATOM   1137  HA2 GLY A 659      37.290  37.700  36.490  1.00  0.00           H
ATOM   1138  C   GLY A 659      39.390  37.700  37.110  1.00  0.00           C
ATOM   1139  O   GLY A 659      39.720  36.990  36.180  1.00  0.00           O
ATOM   1140  N   GLN A 660      40.240  38.090  38.090  1.00  0.00           N
ATOM   1141  HN  GLN A 660      39.990  38.530  38.960  1.00  0.00           H
ATOM   1142  CA  GLN A 660      41.610  37.710  38.060  1.00  0.00           C
ATOM   1143  HA  GLN A 660      41.740  36.770  37.570  1.00  0.00           H
ATOM   1144  CB  GLN A 660      42.390  38.680  37.160  1.00  0.00           C
ATOM   1145  HB1 GLN A 660      42.010  38.560  36.130  1.00  0.00           H
ATOM   1146  HB2 GLN A 660      43.500  38.520  37.120  1.00  0.00           H
ATOM   1147  CG  GLN A 660      42.190  40.170  37.480  1.00  0.00           C
ATOM   1148  HG1 GLN A 660      41.200  40.480  37.100  1.00  0.00           H
ATOM   1149  HG2 GLN A 660      42.950  40.560  36.750  1.00  0.00           H
ATOM   1150  CD  GLN A 660      42.580  40.610  38.900  1.00  0.00           C
ATOM   1151  OE1 GLN A 660      43.570  40.240  39.540  1.00  0.00           O
ATOM   1152  NE2 GLN A 660      41.790  41.600  39.440  1.00  0.00           N
ATOM   1153 HE21 GLN A 660      41.770  41.770  40.430  1.00  0.00           H
ATOM   1154 HE22 GLN A 660      41.030  41.990  38.950  1.00  0.00           H
ATOM   1155  C   GLN A 660      42.150  37.610  39.510  1.00  0.00           C
ATOM   1156  O   GLN A 660      41.620  38.170  40.480  1.00  0.00           O
ATOM   1157  N   PRO A 661      43.270  36.830  39.720  1.00  0.00           N
ATOM   1158  CD  PRO A 661      43.980  35.960  38.730  1.00  0.00           C
ATOM   1159  HD1 PRO A 661      44.740  36.530  38.170  1.00  0.00           H
ATOM   1160  HD2 PRO A 661      43.240  35.560  38.000  1.00  0.00           H
ATOM   1161  CA  PRO A 661      43.820  36.450  41.000  1.00  0.00           C
ATOM   1162  HA  PRO A 661      43.100  36.720  41.770  1.00  0.00           H
ATOM   1163  CB  PRO A 661      43.990  34.910  40.770  1.00  0.00           C
ATOM   1164  HB1 PRO A 661      43.060  34.310  40.740  1.00  0.00           H
ATOM   1165  HB2 PRO A 661      44.570  34.470  41.610  1.00  0.00           H
ATOM   1166  CG  PRO A 661      44.640  34.800  39.410  1.00  0.00           C
ATOM   1167  HG1 PRO A 661      45.750  34.960  39.370  1.00  0.00           H
ATOM   1168  HG2 PRO A 661      44.350  33.870  38.870  1.00  0.00           H
ATOM   1169  C   PRO A 661      45.200  37.130  41.270  1.00  0.00           C
ATOM   1170  O   PRO A 661      45.980  36.580  42.040  1.00  0.00           O
ATOM   1171  N   LEU A 662      45.380  38.340  40.610  1.00  0.00           N
ATOM   1172  HN  LEU A 662      44.590  38.640  40.080  1.00  0.00           H
ATOM   1173  CA  LEU A 662      46.570  39.080  40.690  1.00  0.00           C
ATOM   1174  HA  LEU A 662      47.360  38.430  41.010  1.00  0.00           H
ATOM   1175  CB  LEU A 662      46.720  39.850  39.340  1.00  0.00           C
ATOM   1176  HB1 LEU A 662      47.700  40.350  39.530  1.00  0.00           H
ATOM   1177  HB2 LEU A 662      45.920  40.620  39.350  1.00  0.00           H
ATOM   1178  CG  LEU A 662      46.710  39.030  38.050  1.00  0.00           C
ATOM   1179  HG  LEU A 662      45.690  38.630  37.860  1.00  0.00           H
ATOM   1180  CD1 LEU A 662      46.940  39.990  36.850  1.00  0.00           C
ATOM   1181 HD11 LEU A 662      46.130  40.740  36.890  1.00  0.00           H
ATOM   1182 HD12 LEU A 662      46.880  39.430  35.890  1.00  0.00           H
ATOM   1183 HD13 LEU A 662      47.970  40.440  36.840  1.00  0.00           H
ATOM   1184  CD2 LEU A 662      47.730  37.830  38.050  1.00  0.00           C
ATOM   1185 HD21 LEU A 662      47.540  37.190  38.940  1.00  0.00           H
ATOM   1186 HD22 LEU A 662      48.720  38.320  38.090  1.00  0.00           H
ATOM   1187 HD23 LEU A 662      47.620  37.260  37.100  1.00  0.00           H
ATOM   1188  C   LEU A 662      46.400  40.170  41.830  1.00  0.00           C
ATOM   1189  O   LEU A 662      47.350  40.530  42.510  1.00  0.00           O
ATOM   1190  N   THR A 663      45.150  40.590  42.080  1.00  0.00           N
ATOM   1191  HN  THR A 663      44.440  40.410  41.400  1.00  0.00           H
ATOM   1192  CA  THR A 663      44.930  41.550  43.190  1.00  0.00           C
ATOM   1193  HA  THR A 663      45.610  42.390  43.150  1.00  0.00           H
ATOM   1194  CB  THR A 663      43.600  42.300  43.000  1.00  0.00           C
ATOM   1195  HB  THR A 663      43.390  42.940  43.890  1.00  0.00           H
ATOM   1196  OG1 THR A 663      42.640  41.370  42.590  1.00  0.00           O
ATOM   1197  HG1 THR A 663      42.790  40.740  43.290  1.00  0.00           H
ATOM   1198  CG2 THR A 663      43.680  43.360  41.900  1.00  0.00           C
ATOM   1199 HG21 THR A 663      42.780  43.990  42.000  1.00  0.00           H
ATOM   1200 HG22 THR A 663      43.690  42.840  40.910  1.00  0.00           H
ATOM   1201 HG23 THR A 663      44.620  43.940  42.040  1.00  0.00           H
ATOM   1202  C   THR A 663      44.880  40.920  44.570  1.00  0.00           C
ATOM   1203  O   THR A 663      44.090  39.930  44.810  1.00  0.00           O
ATOM   1204  N   ILE A 664      45.550  41.550  45.520  1.00  0.00           N
ATOM   1205  HN  ILE A 664      45.850  42.470  45.280  1.00  0.00           H
ATOM   1206  CA  ILE A 664      45.720  41.010  46.870  1.00  0.00           C
ATOM   1207  HA  ILE A 664      45.430  39.970  47.000  1.00  0.00           H
ATOM   1208  CB  ILE A 664      47.120  41.150  47.330  1.00  0.00           C
ATOM   1209  HB  ILE A 664      47.470  42.180  47.180  1.00  0.00           H
ATOM   1210  CG2 ILE A 664      47.400  40.800  48.810  1.00  0.00           C
ATOM   1211 HG21 ILE A 664      48.460  40.530  48.960  1.00  0.00           H
ATOM   1212 HG22 ILE A 664      46.800  39.920  49.100  1.00  0.00           H
ATOM   1213 HG23 ILE A 664      47.140  41.700  49.420  1.00  0.00           H
ATOM   1214  CG1 ILE A 664      48.020  40.260  46.490  1.00  0.00           C
ATOM   1215 HG11 ILE A 664      49.050  40.660  46.540  1.00  0.00           H
ATOM   1216 HG12 ILE A 664      47.760  40.400  45.430  1.00  0.00           H
ATOM   1217  CD  ILE A 664      47.880  38.740  46.730  1.00  0.00           C
ATOM   1218  HD1 ILE A 664      46.860  38.320  46.690  1.00  0.00           H
ATOM   1219  HD2 ILE A 664      48.190  38.420  47.760  1.00  0.00           H
ATOM   1220  HD3 ILE A 664      48.500  38.170  46.000  1.00  0.00           H
ATOM   1221  C   ILE A 664      44.840  41.790  47.820  1.00  0.00           C
ATOM   1222  O   ILE A 664      44.960  43.040  47.940  1.00  0.00           O
ATOM   1223  N   LEU A 665      43.930  41.100  48.520  1.00  0.00           N
ATOM   1224  HN  LEU A 665      43.880  40.120  48.380  1.00  0.00           H
ATOM   1225  CA  LEU A 665      42.870  41.650  49.370  1.00  0.00           C
ATOM   1226  HA  LEU A 665      42.530  42.580  48.940  1.00  0.00           H
ATOM   1227  CB  LEU A 665      41.670  40.740  49.500  1.00  0.00           C
ATOM   1228  HB1 LEU A 665      41.000  41.310  50.190  1.00  0.00           H
ATOM   1229  HB2 LEU A 665      41.970  39.790  49.980  1.00  0.00           H
ATOM   1230  CG  LEU A 665      41.010  40.290  48.120  1.00  0.00           C
ATOM   1231  HG  LEU A 665      40.010  39.910  48.410  1.00  0.00           H
ATOM   1232  CD1 LEU A 665      40.620  41.460  47.210  1.00  0.00           C
ATOM   1233 HD11 LEU A 665      39.890  41.230  46.400  1.00  0.00           H
ATOM   1234 HD12 LEU A 665      41.550  41.930  46.820  1.00  0.00           H
ATOM   1235 HD13 LEU A 665      40.080  42.270  47.750  1.00  0.00           H
ATOM   1236  CD2 LEU A 665      41.650  39.180  47.380  1.00  0.00           C
ATOM   1237 HD21 LEU A 665      41.030  38.830  46.530  1.00  0.00           H
ATOM   1238 HD22 LEU A 665      41.690  38.350  48.120  1.00  0.00           H
ATOM   1239 HD23 LEU A 665      42.730  39.310  47.140  1.00  0.00           H
ATOM   1240  C   LEU A 665      43.510  41.890  50.750  1.00  0.00           C
ATOM   1241  O   LEU A 665      44.030  40.970  51.400  1.00  0.00           O
ATOM   1242  N   GLY A 666      43.420  43.130  51.230  1.00  0.00           N
ATOM   1243  HN  GLY A 666      42.850  43.830  50.810  1.00  0.00           H
ATOM   1244  CA  GLY A 666      44.060  43.620  52.460  1.00  0.00           C
ATOM   1245  HA1 GLY A 666      45.030  44.040  52.240  1.00  0.00           H
ATOM   1246  HA2 GLY A 666      43.910  42.830  53.200  1.00  0.00           H
ATOM   1247  C   GLY A 666      43.360  44.730  53.170  1.00  0.00           C
ATOM   1248  O   GLY A 666      42.160  45.050  52.970  1.00  0.00           O
ATOM   1249  N   SER A 667      44.010  45.280  54.200  1.00  0.00           N
ATOM   1250  HN  SER A 667      44.960  45.000  54.260  1.00  0.00           H
ATOM   1251  CA  SER A 667      43.630  46.240  55.200  1.00  0.00           C
ATOM   1252  HA  SER A 667      42.670  45.880  55.520  1.00  0.00           H
ATOM   1253  CB  SER A 667      44.480  46.340  56.440  1.00  0.00           C
ATOM   1254  HB1 SER A 667      44.590  45.330  56.900  1.00  0.00           H
ATOM   1255  HB2 SER A 667      43.880  46.880  57.210  1.00  0.00           H
ATOM   1256  OG  SER A 667      45.720  46.970  56.170  1.00  0.00           O
ATOM   1257  HG1 SER A 667      46.220  46.430  55.550  1.00  0.00           H
ATOM   1258  C   SER A 667      43.430  47.640  54.620  1.00  0.00           C
ATOM   1259  O   SER A 667      44.140  47.980  53.660  1.00  0.00           O
ATOM   1260  N   THR A 668      42.460  48.410  55.150  1.00  0.00           N
ATOM   1261  HN  THR A 668      41.910  48.110  55.930  1.00  0.00           H
ATOM   1262  CA  THR A 668      42.130  49.770  54.740  1.00  0.00           C
ATOM   1263  HA  THR A 668      43.070  50.200  54.430  1.00  0.00           H
ATOM   1264  CB  THR A 668      41.190  49.790  53.530  1.00  0.00           C
ATOM   1265  HB  THR A 668      41.580  49.100  52.750  1.00  0.00           H
ATOM   1266  OG1 THR A 668      41.170  51.050  52.790  1.00  0.00           O
ATOM   1267  HG1 THR A 668      40.470  51.020  52.140  1.00  0.00           H
ATOM   1268  CG2 THR A 668      39.790  49.630  53.930  1.00  0.00           C
ATOM   1269 HG21 THR A 668      39.620  48.720  54.550  1.00  0.00           H
ATOM   1270 HG22 THR A 668      39.150  49.400  53.040  1.00  0.00           H
ATOM   1271 HG23 THR A 668      39.530  50.570  54.450  1.00  0.00           H
ATOM   1272  C   THR A 668      41.730  50.650  55.930  1.00  0.00           C
ATOM   1273  O   THR A 668      40.840  50.360  56.710  1.00  0.00           O
ATOM   1274  N   GLY A 669      42.320  51.860  55.940  1.00  0.00           N
ATOM   1275  HN  GLY A 669      43.070  52.050  55.290  1.00  0.00           H
ATOM   1276  CA  GLY A 669      42.270  52.990  56.870  1.00  0.00           C
ATOM   1277  HA1 GLY A 669      42.930  53.760  56.520  1.00  0.00           H
ATOM   1278  HA2 GLY A 669      42.370  52.510  57.830  1.00  0.00           H
ATOM   1279  C   GLY A 669      40.920  53.630  56.940  1.00  0.00           C
ATOM   1280  O   GLY A 669      40.540  53.950  58.060  1.00  0.00           O
ATOM   1281  N   PRO A 670      40.190  53.820  55.880  1.00  0.00           N
ATOM   1282  CD  PRO A 670      40.830  54.220  54.600  1.00  0.00           C
ATOM   1283  HD1 PRO A 670      41.000  53.260  54.060  1.00  0.00           H
ATOM   1284  HD2 PRO A 670      41.610  55.000  54.640  1.00  0.00           H
ATOM   1285  CA  PRO A 670      38.900  54.430  56.040  1.00  0.00           C
ATOM   1286  HA  PRO A 670      39.010  55.440  56.400  1.00  0.00           H
ATOM   1287  CB  PRO A 670      38.450  54.550  54.610  1.00  0.00           C
ATOM   1288  HB1 PRO A 670      37.650  55.300  54.440  1.00  0.00           H
ATOM   1289  HB2 PRO A 670      37.950  53.650  54.190  1.00  0.00           H
ATOM   1290  CG  PRO A 670      39.730  55.000  53.890  1.00  0.00           C
ATOM   1291  HG1 PRO A 670      39.680  54.860  52.790  1.00  0.00           H
ATOM   1292  HG2 PRO A 670      39.870  56.100  54.030  1.00  0.00           H
ATOM   1293  C   PRO A 670      37.850  53.680  56.860  1.00  0.00           C
ATOM   1294  O   PRO A 670      37.190  54.350  57.680  1.00  0.00           O
ATOM   1295  N   VAL A 671      37.800  52.330  56.620  1.00  0.00           N
ATOM   1296  HN  VAL A 671      38.300  51.940  55.850  1.00  0.00           H
ATOM   1297  CA  VAL A 671      37.030  51.340  57.400  1.00  0.00           C
ATOM   1298  HA  VAL A 671      35.980  51.570  57.280  1.00  0.00           H
ATOM   1299  CB  VAL A 671      37.060  49.920  56.890  1.00  0.00           C
ATOM   1300  HB  VAL A 671      38.080  49.750  56.450  1.00  0.00           H
ATOM   1301  CG1 VAL A 671      36.760  48.720  57.890  1.00  0.00           C
ATOM   1302 HG11 VAL A 671      35.770  48.880  58.360  1.00  0.00           H
ATOM   1303 HG12 VAL A 671      37.560  48.790  58.660  1.00  0.00           H
ATOM   1304 HG13 VAL A 671      36.820  47.740  57.380  1.00  0.00           H
ATOM   1305  CG2 VAL A 671      36.200  49.800  55.660  1.00  0.00           C
ATOM   1306 HG21 VAL A 671      36.170  48.750  55.310  1.00  0.00           H
ATOM   1307 HG22 VAL A 671      36.430  50.470  54.800  1.00  0.00           H
ATOM   1308 HG23 VAL A 671      35.160  49.960  56.020  1.00  0.00           H
ATOM   1309  C   VAL A 671      37.330  51.360  58.920  1.00  0.00           C
ATOM   1310  O   VAL A 671      36.440  51.280  59.770  1.00  0.00           O
ATOM   1311  N   LEU A 672      38.580  51.480  59.410  1.00  0.00           N
ATOM   1312  HN  LEU A 672      39.300  51.560  58.710  1.00  0.00           H
ATOM   1313  CA  LEU A 672      38.960  51.560  60.770  1.00  0.00           C
ATOM   1314  HA  LEU A 672      38.600  50.720  61.330  1.00  0.00           H
ATOM   1315  CB  LEU A 672      40.550  51.560  60.870  1.00  0.00           C
ATOM   1316  HB1 LEU A 672      40.900  52.430  60.260  1.00  0.00           H
ATOM   1317  HB2 LEU A 672      41.030  50.640  60.440  1.00  0.00           H
ATOM   1318  CG  LEU A 672      41.020  51.760  62.340  1.00  0.00           C
ATOM   1319  HG  LEU A 672      40.690  52.750  62.760  1.00  0.00           H
ATOM   1320  CD1 LEU A 672      40.680  50.630  63.360  1.00  0.00           C
ATOM   1321 HD11 LEU A 672      41.190  50.770  64.330  1.00  0.00           H
ATOM   1322 HD12 LEU A 672      40.890  49.650  62.890  1.00  0.00           H
ATOM   1323 HD13 LEU A 672      39.580  50.670  63.480  1.00  0.00           H
ATOM   1324  CD2 LEU A 672      42.620  51.820  62.470  1.00  0.00           C
ATOM   1325 HD21 LEU A 672      43.200  52.580  61.910  1.00  0.00           H
ATOM   1326 HD22 LEU A 672      43.030  50.890  62.020  1.00  0.00           H
ATOM   1327 HD23 LEU A 672      42.980  51.830  63.530  1.00  0.00           H
ATOM   1328  C   LEU A 672      38.370  52.820  61.420  1.00  0.00           C
ATOM   1329  O   LEU A 672      37.770  52.740  62.460  1.00  0.00           O
ATOM   1330  N   VAL A 673      38.510  54.000  60.730  1.00  0.00           N
ATOM   1331  HN  VAL A 673      39.080  54.100  59.910  1.00  0.00           H
ATOM   1332  CA  VAL A 673      37.890  55.260  61.110  1.00  0.00           C
ATOM   1333  HA  VAL A 673      38.230  55.450  62.130  1.00  0.00           H
ATOM   1334  CB  VAL A 673      38.400  56.330  60.160  1.00  0.00           C
ATOM   1335  HB  VAL A 673      38.310  56.090  59.080  1.00  0.00           H
ATOM   1336  CG1 VAL A 673      37.750  57.640  60.560  1.00  0.00           C
ATOM   1337 HG11 VAL A 673      38.330  58.450  60.080  1.00  0.00           H
ATOM   1338 HG12 VAL A 673      37.650  57.770  61.660  1.00  0.00           H
ATOM   1339 HG13 VAL A 673      36.720  57.740  60.160  1.00  0.00           H
ATOM   1340  CG2 VAL A 673      39.950  56.450  60.440  1.00  0.00           C
ATOM   1341 HG21 VAL A 673      40.110  56.530  61.530  1.00  0.00           H
ATOM   1342 HG22 VAL A 673      40.430  57.330  59.960  1.00  0.00           H
ATOM   1343 HG23 VAL A 673      40.520  55.580  60.050  1.00  0.00           H
ATOM   1344  C   VAL A 673      36.390  55.160  61.050  1.00  0.00           C
ATOM   1345  O   VAL A 673      35.780  55.630  62.000  1.00  0.00           O
ATOM   1346  N   PHE A 674      35.770  54.520  60.030  1.00  0.00           N
ATOM   1347  HN  PHE A 674      36.320  54.260  59.230  1.00  0.00           H
ATOM   1348  CA  PHE A 674      34.280  54.330  59.930  1.00  0.00           C
ATOM   1349  HA  PHE A 674      33.910  55.340  60.040  1.00  0.00           H
ATOM   1350  CB  PHE A 674      34.000  53.840  58.520  1.00  0.00           C
ATOM   1351  HB1 PHE A 674      34.470  52.830  58.420  1.00  0.00           H
ATOM   1352  HB2 PHE A 674      34.540  54.440  57.750  1.00  0.00           H
ATOM   1353  CG  PHE A 674      32.570  53.760  58.140  1.00  0.00           C
ATOM   1354  CD1 PHE A 674      31.730  52.710  58.540  1.00  0.00           C
ATOM   1355  HD1 PHE A 674      32.210  51.900  59.050  1.00  0.00           H
ATOM   1356  CE1 PHE A 674      30.380  52.700  58.260  1.00  0.00           C
ATOM   1357  HE1 PHE A 674      29.700  51.900  58.500  1.00  0.00           H
ATOM   1358  CZ  PHE A 674      29.870  53.650  57.310  1.00  0.00           C
ATOM   1359  HZ  PHE A 674      28.830  53.660  57.060  1.00  0.00           H
ATOM   1360  CD2 PHE A 674      32.020  54.850  57.410  1.00  0.00           C
ATOM   1361  HD2 PHE A 674      32.620  55.660  57.030  1.00  0.00           H
ATOM   1362  CE2 PHE A 674      30.650  54.710  56.900  1.00  0.00           C
ATOM   1363  HE2 PHE A 674      30.230  55.550  56.370  1.00  0.00           H
ATOM   1364  C   PHE A 674      33.740  53.510  61.050  1.00  0.00           C
ATOM   1365  O   PHE A 674      32.780  53.870  61.660  1.00  0.00           O
ATOM   1366  N   GLU A 675      34.390  52.420  61.410  1.00  0.00           N
ATOM   1367  HN  GLU A 675      35.230  52.150  60.950  1.00  0.00           H
ATOM   1368  CA  GLU A 675      34.030  51.580  62.560  1.00  0.00           C
ATOM   1369  HA  GLU A 675      33.010  51.260  62.400  1.00  0.00           H
ATOM   1370  CB  GLU A 675      34.970  50.340  62.550  1.00  0.00           C
ATOM   1371  HB1 GLU A 675      34.780  49.740  63.470  1.00  0.00           H
ATOM   1372  HB2 GLU A 675      36.010  50.670  62.370  1.00  0.00           H
ATOM   1373  CG  GLU A 675      34.590  49.350  61.390  1.00  0.00           C
ATOM   1374  HG1 GLU A 675      35.460  48.790  60.960  1.00  0.00           H
ATOM   1375  HG2 GLU A 675      34.150  49.940  60.550  1.00  0.00           H
ATOM   1376  CD  GLU A 675      33.600  48.320  61.850  1.00  0.00           C
ATOM   1377  OE1 GLU A 675      32.470  48.670  62.270  1.00  0.00           O
ATOM   1378  OE2 GLU A 675      33.870  47.040  61.920  1.00  0.00           O
ATOM   1379  C   GLU A 675      34.110  52.310  63.880  1.00  0.00           C
ATOM   1380  O   GLU A 675      33.290  52.150  64.790  1.00  0.00           O
ATOM   1381  N   LYS A 676      35.130  53.120  64.120  1.00  0.00           N
ATOM   1382  HN  LYS A 676      35.790  53.230  63.380  1.00  0.00           H
ATOM   1383  CA  LYS A 676      35.230  54.020  65.270  1.00  0.00           C
ATOM   1384  HA  LYS A 676      35.160  53.500  66.220  1.00  0.00           H
ATOM   1385  CB  LYS A 676      36.560  54.920  65.240  1.00  0.00           C
ATOM   1386  HB1 LYS A 676      36.550  55.610  64.370  1.00  0.00           H
ATOM   1387  HB2 LYS A 676      37.460  54.310  65.120  1.00  0.00           H
ATOM   1388  CG  LYS A 676      36.750  55.670  66.620  1.00  0.00           C
ATOM   1389  HG1 LYS A 676      36.840  54.920  67.430  1.00  0.00           H
ATOM   1390  HG2 LYS A 676      35.860  56.310  66.750  1.00  0.00           H
ATOM   1391  CD  LYS A 676      38.020  56.550  66.710  1.00  0.00           C
ATOM   1392  HD1 LYS A 676      37.890  57.150  67.630  1.00  0.00           H
ATOM   1393  HD2 LYS A 676      37.930  57.090  65.740  1.00  0.00           H
ATOM   1394  CE  LYS A 676      39.300  55.610  66.850  1.00  0.00           C
ATOM   1395  HE1 LYS A 676      39.540  55.200  65.840  1.00  0.00           H
ATOM   1396  HE2 LYS A 676      39.170  54.740  67.510  1.00  0.00           H
ATOM   1397  NZ  LYS A 676      40.420  56.330  67.270  1.00  0.00           N
ATOM   1398  HZ1 LYS A 676      41.260  55.730  67.370  1.00  0.00           H
ATOM   1399  HZ2 LYS A 676      40.250  56.850  68.160  1.00  0.00           H
ATOM   1400  HZ3 LYS A 676      40.690  57.050  66.570  1.00  0.00           H
ATOM   1401  C   LYS A 676      34.070  55.030  65.300  1.00  0.00           C
ATOM   1402  O   LYS A 676      33.290  55.260  66.240  1.00  0.00           O
ATOM   1403  N   ILE A 677      33.830  55.650  64.110  1.00  0.00           N
ATOM   1404  HN  ILE A 677      34.330  55.440  63.280  1.00  0.00           H
ATOM   1405  CA  ILE A 677      32.820  56.730  63.990  1.00  0.00           C
ATOM   1406  HA  ILE A 677      33.000  57.370  64.830  1.00  0.00           H
ATOM   1407  CB  ILE A 677      33.010  57.600  62.710  1.00  0.00           C
ATOM   1408  HB  ILE A 677      33.160  56.930  61.840  1.00  0.00           H
ATOM   1409  CG2 ILE A 677      31.850  58.510  62.450  1.00  0.00           C
ATOM   1410 HG21 ILE A 677      31.780  59.230  63.290  1.00  0.00           H
ATOM   1411 HG22 ILE A 677      30.800  58.150  62.340  1.00  0.00           H
ATOM   1412 HG23 ILE A 677      32.110  58.980  61.490  1.00  0.00           H
ATOM   1413  CG1 ILE A 677      34.390  58.390  62.750  1.00  0.00           C
ATOM   1414 HG11 ILE A 677      35.210  57.720  63.080  1.00  0.00           H
ATOM   1415 HG12 ILE A 677      34.230  59.200  63.490  1.00  0.00           H
ATOM   1416  CD  ILE A 677      34.790  59.020  61.390  1.00  0.00           C
ATOM   1417  HD1 ILE A 677      34.100  59.860  61.180  1.00  0.00           H
ATOM   1418  HD2 ILE A 677      34.810  58.350  60.510  1.00  0.00           H
ATOM   1419  HD3 ILE A 677      35.800  59.450  61.540  1.00  0.00           H
ATOM   1420  C   ILE A 677      31.380  56.260  64.230  1.00  0.00           C
ATOM   1421  O   ILE A 677      30.480  56.920  64.810  1.00  0.00           O
ATOM   1422  N   LEU A 678      31.170  54.990  63.840  1.00  0.00           N
ATOM   1423  HN  LEU A 678      31.710  54.430  63.220  1.00  0.00           H
ATOM   1424  CA  LEU A 678      29.870  54.420  64.210  1.00  0.00           C
ATOM   1425  HA  LEU A 678      29.060  55.030  63.860  1.00  0.00           H
ATOM   1426  CB  LEU A 678      29.840  53.090  63.480  1.00  0.00           C
ATOM   1427  HB1 LEU A 678      30.720  52.460  63.770  1.00  0.00           H
ATOM   1428  HB2 LEU A 678      30.010  53.440  62.440  1.00  0.00           H
ATOM   1429  CG  LEU A 678      28.600  52.180  63.530  1.00  0.00           C
ATOM   1430  HG  LEU A 678      28.430  51.800  64.550  1.00  0.00           H
ATOM   1431  CD1 LEU A 678      27.300  52.910  63.110  1.00  0.00           C
ATOM   1432 HD11 LEU A 678      26.470  52.170  63.060  1.00  0.00           H
ATOM   1433 HD12 LEU A 678      27.560  53.350  62.120  1.00  0.00           H
ATOM   1434 HD13 LEU A 678      27.010  53.650  63.880  1.00  0.00           H
ATOM   1435  CD2 LEU A 678      28.910  50.870  62.700  1.00  0.00           C
ATOM   1436 HD21 LEU A 678      29.930  50.550  63.000  1.00  0.00           H
ATOM   1437 HD22 LEU A 678      28.990  51.020  61.600  1.00  0.00           H
ATOM   1438 HD23 LEU A 678      28.200  50.080  62.990  1.00  0.00           H
ATOM   1439  C   LEU A 678      29.740  54.060  65.760  1.00  0.00           C
ATOM   1440  O   LEU A 678      28.680  54.170  66.340  1.00  0.00           O
ATOM   1441  N   TYR A 679      30.900  53.630  66.280  1.00  0.00           N
ATOM   1442  HN  TYR A 679      31.720  53.640  65.730  1.00  0.00           H
ATOM   1443  CA  TYR A 679      30.930  53.080  67.680  1.00  0.00           C
ATOM   1444  HA  TYR A 679      30.090  52.390  67.680  1.00  0.00           H
ATOM   1445  CB  TYR A 679      32.230  52.200  67.730  1.00  0.00           C
ATOM   1446  HB1 TYR A 679      33.130  52.730  67.360  1.00  0.00           H
ATOM   1447  HB2 TYR A 679      32.250  51.260  67.130  1.00  0.00           H
ATOM   1448  CG  TYR A 679      32.610  51.770  69.160  1.00  0.00           C
ATOM   1449  CD1 TYR A 679      33.450  52.550  69.890  1.00  0.00           C
ATOM   1450  HD1 TYR A 679      34.040  53.350  69.480  1.00  0.00           H
ATOM   1451  CE1 TYR A 679      33.640  52.430  71.300  1.00  0.00           C
ATOM   1452  HE1 TYR A 679      34.180  53.220  71.820  1.00  0.00           H
ATOM   1453  CZ  TYR A 679      32.910  51.440  71.950  1.00  0.00           C
ATOM   1454  OH  TYR A 679      33.040  51.250  73.360  1.00  0.00           O
ATOM   1455  HH  TYR A 679      33.830  51.730  73.620  1.00  0.00           H
ATOM   1456  CD2 TYR A 679      31.960  50.730  69.770  1.00  0.00           C
ATOM   1457  HD2 TYR A 679      31.270  50.150  69.190  1.00  0.00           H
ATOM   1458  CE2 TYR A 679      32.060  50.650  71.150  1.00  0.00           C
ATOM   1459  HE2 TYR A 679      31.500  49.880  71.640  1.00  0.00           H
ATOM   1460  C   TYR A 679      30.720  54.160  68.730  1.00  0.00           C
ATOM   1461  O   TYR A 679      30.110  53.990  69.760  1.00  0.00           O
ATOM   1462  N   LYS A 680      31.240  55.380  68.390  1.00  0.00           N
ATOM   1463  HN  LYS A 680      31.810  55.450  67.590  1.00  0.00           H
ATOM   1464  CA  LYS A 680      31.090  56.580  69.220  1.00  0.00           C
ATOM   1465  HA  LYS A 680      31.370  56.350  70.230  1.00  0.00           H
ATOM   1466  CB  LYS A 680      31.990  57.740  68.590  1.00  0.00           C
ATOM   1467  HB1 LYS A 680      31.600  57.930  67.560  1.00  0.00           H
ATOM   1468  HB2 LYS A 680      33.060  57.410  68.610  1.00  0.00           H
ATOM   1469  CG  LYS A 680      31.940  59.110  69.280  1.00  0.00           C
ATOM   1470  HG1 LYS A 680      30.880  59.400  69.150  1.00  0.00           H
ATOM   1471  HG2 LYS A 680      32.630  59.710  68.650  1.00  0.00           H
ATOM   1472  CD  LYS A 680      32.390  59.030  70.720  1.00  0.00           C
ATOM   1473  HD1 LYS A 680      33.330  58.440  70.770  1.00  0.00           H
ATOM   1474  HD2 LYS A 680      31.640  58.440  71.280  1.00  0.00           H
ATOM   1475  CE  LYS A 680      32.690  60.340  71.520  1.00  0.00           C
ATOM   1476  HE1 LYS A 680      33.530  60.900  71.050  1.00  0.00           H
ATOM   1477  HE2 LYS A 680      32.870  60.090  72.590  1.00  0.00           H
ATOM   1478  NZ  LYS A 680      31.470  61.220  71.520  1.00  0.00           N
ATOM   1479  HZ1 LYS A 680      30.640  60.660  71.820  1.00  0.00           H
ATOM   1480  HZ2 LYS A 680      31.270  61.770  70.650  1.00  0.00           H
ATOM   1481  HZ3 LYS A 680      31.690  61.960  72.210  1.00  0.00           H
ATOM   1482  C   LYS A 680      29.570  57.030  69.310  1.00  0.00           C
ATOM   1483  O   LYS A 680      29.060  57.310  70.420  1.00  0.00           O
ATOM   1484  N   PHE A 681      28.820  57.050  68.140  1.00  0.00           N
ATOM   1485  HN  PHE A 681      29.070  56.760  67.220  1.00  0.00           H
ATOM   1486  CA  PHE A 681      27.460  57.450  68.090  1.00  0.00           C
ATOM   1487  HA  PHE A 681      27.380  58.340  68.690  1.00  0.00           H
ATOM   1488  CB  PHE A 681      27.130  57.760  66.610  1.00  0.00           C
ATOM   1489  HB1 PHE A 681      27.180  56.890  65.930  1.00  0.00           H
ATOM   1490  HB2 PHE A 681      27.890  58.440  66.180  1.00  0.00           H
ATOM   1491  CG  PHE A 681      25.810  58.490  66.350  1.00  0.00           C
ATOM   1492  CD1 PHE A 681      24.620  57.840  66.390  1.00  0.00           C
ATOM   1493  HD1 PHE A 681      24.600  56.800  66.670  1.00  0.00           H
ATOM   1494  CE1 PHE A 681      23.490  58.460  65.920  1.00  0.00           C
ATOM   1495  HE1 PHE A 681      22.530  58.000  65.810  1.00  0.00           H
ATOM   1496  CZ  PHE A 681      23.550  59.780  65.500  1.00  0.00           C
ATOM   1497  HZ  PHE A 681      22.620  60.260  65.240  1.00  0.00           H
ATOM   1498  CD2 PHE A 681      25.870  59.880  66.090  1.00  0.00           C
ATOM   1499  HD2 PHE A 681      26.760  60.490  66.160  1.00  0.00           H
ATOM   1500  CE2 PHE A 681      24.730  60.550  65.660  1.00  0.00           C
ATOM   1501  HE2 PHE A 681      24.750  61.630  65.530  1.00  0.00           H
ATOM   1502  C   PHE A 681      26.680  56.320  68.680  1.00  0.00           C
ATOM   1503  O   PHE A 681      25.680  56.470  69.300  1.00  0.00           O
ATOM   1504  N   CYS A 682      27.050  55.040  68.500  1.00  0.00           N
ATOM   1505  HN  CYS A 682      27.730  54.830  67.810  1.00  0.00           H
ATOM   1506  CA  CYS A 682      26.430  53.980  69.190  1.00  0.00           C
ATOM   1507  HA  CYS A 682      25.380  53.960  68.910  1.00  0.00           H
ATOM   1508  CB  CYS A 682      27.010  52.580  68.770  1.00  0.00           C
ATOM   1509  HB1 CYS A 682      26.720  51.870  69.570  1.00  0.00           H
ATOM   1510  HB2 CYS A 682      28.110  52.570  68.750  1.00  0.00           H
ATOM   1511  SG  CYS A 682      26.420  52.110  67.050  1.00  0.00           S
ATOM   1512  HG1 CYS A 682      27.010  52.980  66.250  1.00  0.00           H
ATOM   1513  C   CYS A 682      26.450  54.100  70.730  1.00  0.00           C
ATOM   1514  O   CYS A 682      25.370  53.930  71.270  1.00  0.00           O
ATOM   1515  N   ARG A 683      27.580  54.290  71.360  1.00  0.00           N
ATOM   1516  HN  ARG A 683      28.420  54.290  70.840  1.00  0.00           H
ATOM   1517  CA  ARG A 683      27.600  54.510  72.800  1.00  0.00           C
ATOM   1518  HA  ARG A 683      27.070  53.740  73.340  1.00  0.00           H
ATOM   1519  CB  ARG A 683      29.060  54.530  73.310  1.00  0.00           C
ATOM   1520  HB1 ARG A 683      29.160  55.050  74.290  1.00  0.00           H
ATOM   1521  HB2 ARG A 683      29.600  55.190  72.600  1.00  0.00           H
ATOM   1522  CG  ARG A 683      29.730  53.200  73.330  1.00  0.00           C
ATOM   1523  HG1 ARG A 683      30.800  53.400  73.570  1.00  0.00           H
ATOM   1524  HG2 ARG A 683      29.780  52.920  72.260  1.00  0.00           H
ATOM   1525  CD  ARG A 683      29.270  52.050  74.190  1.00  0.00           C
ATOM   1526  HD1 ARG A 683      28.270  51.640  73.960  1.00  0.00           H
ATOM   1527  HD2 ARG A 683      29.240  52.400  75.240  1.00  0.00           H
ATOM   1528  NE  ARG A 683      30.230  50.910  74.140  1.00  0.00           N
ATOM   1529  HE  ARG A 683      31.080  50.900  73.610  1.00  0.00           H
ATOM   1530  CZ  ARG A 683      30.000  49.790  74.910  1.00  0.00           C
ATOM   1531  NH1 ARG A 683      28.920  49.570  75.610  1.00  0.00           N
ATOM   1532 HH11 ARG A 683      28.080  50.100  75.530  1.00  0.00           H
ATOM   1533 HH12 ARG A 683      28.870  48.690  76.070  1.00  0.00           H
ATOM   1534  NH2 ARG A 683      30.950  48.900  74.900  1.00  0.00           N
ATOM   1535 HH21 ARG A 683      30.700  48.040  75.330  1.00  0.00           H
ATOM   1536 HH22 ARG A 683      31.640  48.830  74.180  1.00  0.00           H
ATOM   1537  C   ARG A 683      26.830  55.780  73.340  1.00  0.00           C
ATOM   1538  O   ARG A 683      25.960  55.730  74.250  1.00  0.00           O
ATOM   1539  N   ASP A 684      26.940  56.930  72.720  1.00  0.00           N
ATOM   1540  HN  ASP A 684      27.670  56.930  72.030  1.00  0.00           H
ATOM   1541  CA  ASP A 684      26.220  58.150  73.000  1.00  0.00           C
ATOM   1542  HA  ASP A 684      26.300  58.350  74.060  1.00  0.00           H
ATOM   1543  CB  ASP A 684      26.890  59.320  72.240  1.00  0.00           C
ATOM   1544  HB1 ASP A 684      26.310  60.250  72.460  1.00  0.00           H
ATOM   1545  HB2 ASP A 684      26.800  59.260  71.130  1.00  0.00           H
ATOM   1546  CG  ASP A 684      28.310  59.650  72.650  1.00  0.00           C
ATOM   1547  OD1 ASP A 684      28.970  60.450  71.950  1.00  0.00           O
ATOM   1548  OD2 ASP A 684      28.650  59.230  73.810  1.00  0.00           O
ATOM   1549  C   ASP A 684      24.690  58.180  72.670  1.00  0.00           C
ATOM   1550  O   ASP A 684      23.890  58.700  73.410  1.00  0.00           O
ATOM   1551  N   TYR A 685      24.210  57.560  71.520  1.00  0.00           N
ATOM   1552  HN  TYR A 685      24.860  57.080  70.950  1.00  0.00           H
ATOM   1553  CA  TYR A 685      22.780  57.510  71.220  1.00  0.00           C
ATOM   1554  HA  TYR A 685      22.210  58.180  71.860  1.00  0.00           H
ATOM   1555  CB  TYR A 685      22.470  57.890  69.710  1.00  0.00           C
ATOM   1556  HB1 TYR A 685      21.410  57.760  69.390  1.00  0.00           H
ATOM   1557  HB2 TYR A 685      23.160  57.450  68.960  1.00  0.00           H
ATOM   1558  CG  TYR A 685      22.790  59.390  69.680  1.00  0.00           C
ATOM   1559  CD1 TYR A 685      21.860  60.390  70.040  1.00  0.00           C
ATOM   1560  HD1 TYR A 685      20.860  60.090  70.270  1.00  0.00           H
ATOM   1561  CE1 TYR A 685      22.170  61.760  70.020  1.00  0.00           C
ATOM   1562  HE1 TYR A 685      21.410  62.500  70.280  1.00  0.00           H
ATOM   1563  CZ  TYR A 685      23.470  62.180  69.620  1.00  0.00           C
ATOM   1564  OH  TYR A 685      23.850  63.590  69.500  1.00  0.00           O
ATOM   1565  HH  TYR A 685      23.240  64.160  69.990  1.00  0.00           H
ATOM   1566  CD2 TYR A 685      24.100  59.850  69.330  1.00  0.00           C
ATOM   1567  HD2 TYR A 685      24.960  59.220  69.150  1.00  0.00           H
ATOM   1568  CE2 TYR A 685      24.440  61.200  69.250  1.00  0.00           C
ATOM   1569  HE2 TYR A 685      25.430  61.440  68.890  1.00  0.00           H
ATOM   1570  C   TYR A 685      22.140  56.170  71.430  1.00  0.00           C
ATOM   1571  O   TYR A 685      20.970  55.900  71.170  1.00  0.00           O
ATOM   1572  N   GLN A 686      22.950  55.260  72.020  1.00  0.00           N
ATOM   1573  HN  GLN A 686      23.890  55.520  72.230  1.00  0.00           H
ATOM   1574  CA  GLN A 686      22.430  54.040  72.620  1.00  0.00           C
ATOM   1575  HA  GLN A 686      23.270  53.450  72.930  1.00  0.00           H
ATOM   1576  CB  GLN A 686      21.560  54.430  73.870  1.00  0.00           C
ATOM   1577  HB1 GLN A 686      20.910  53.540  74.120  1.00  0.00           H
ATOM   1578  HB2 GLN A 686      20.950  55.340  73.730  1.00  0.00           H
ATOM   1579  CG  GLN A 686      22.440  54.670  75.170  1.00  0.00           C
ATOM   1580  HG1 GLN A 686      21.780  54.690  76.070  1.00  0.00           H
ATOM   1581  HG2 GLN A 686      22.980  55.630  75.030  1.00  0.00           H
ATOM   1582  CD  GLN A 686      23.240  53.470  75.600  1.00  0.00           C
ATOM   1583  OE1 GLN A 686      22.790  52.480  76.220  1.00  0.00           O
ATOM   1584  NE2 GLN A 686      24.550  53.480  75.270  1.00  0.00           N
ATOM   1585 HE21 GLN A 686      25.020  52.760  75.780  1.00  0.00           H
ATOM   1586 HE22 GLN A 686      24.950  54.310  74.890  1.00  0.00           H
ATOM   1587  C   GLN A 686      21.770  52.990  71.670  1.00  0.00           C
ATOM   1588  O   GLN A 686      21.110  52.070  72.100  1.00  0.00           O
ATOM   1589  N   LEU A 687      21.950  53.160  70.350  1.00  0.00           N
ATOM   1590  HN  LEU A 687      22.400  53.940  69.910  1.00  0.00           H
ATOM   1591  CA  LEU A 687      21.460  52.330  69.230  1.00  0.00           C
ATOM   1592  HA  LEU A 687      20.380  52.210  69.280  1.00  0.00           H
ATOM   1593  CB  LEU A 687      22.020  52.890  67.850  1.00  0.00           C
ATOM   1594  HB1 LEU A 687      21.560  52.270  67.050  1.00  0.00           H
ATOM   1595  HB2 LEU A 687      23.130  52.830  67.850  1.00  0.00           H
ATOM   1596  CG  LEU A 687      21.740  54.310  67.520  1.00  0.00           C
ATOM   1597  HG  LEU A 687      22.370  54.950  68.170  1.00  0.00           H
ATOM   1598  CD1 LEU A 687      22.270  54.770  66.190  1.00  0.00           C
ATOM   1599 HD11 LEU A 687      22.180  55.850  65.960  1.00  0.00           H
ATOM   1600 HD12 LEU A 687      21.810  54.210  65.350  1.00  0.00           H
ATOM   1601 HD13 LEU A 687      23.370  54.590  66.160  1.00  0.00           H
ATOM   1602  CD2 LEU A 687      20.260  54.580  67.610  1.00  0.00           C
ATOM   1603 HD21 LEU A 687      19.640  53.720  67.280  1.00  0.00           H
ATOM   1604 HD22 LEU A 687      19.970  55.460  66.990  1.00  0.00           H
ATOM   1605 HD23 LEU A 687      19.930  54.590  68.670  1.00  0.00           H
ATOM   1606  C   LEU A 687      21.960  50.900  69.380  1.00  0.00           C
ATOM   1607  O   LEU A 687      23.040  50.670  69.940  1.00  0.00           O
ATOM   1608  N   SER A 688      21.190  49.860  68.940  1.00  0.00           N
ATOM   1609  HN  SER A 688      20.290  49.990  68.530  1.00  0.00           H
ATOM   1610  CA  SER A 688      21.690  48.500  69.020  1.00  0.00           C
ATOM   1611  HA  SER A 688      21.930  48.290  70.040  1.00  0.00           H
ATOM   1612  CB  SER A 688      20.640  47.480  68.740  1.00  0.00           C
ATOM   1613  HB1 SER A 688      20.460  47.350  67.650  1.00  0.00           H
ATOM   1614  HB2 SER A 688      19.650  47.800  69.160  1.00  0.00           H
ATOM   1615  OG  SER A 688      21.000  46.150  69.180  1.00  0.00           O
ATOM   1616  HG1 SER A 688      20.250  45.790  69.660  1.00  0.00           H
ATOM   1617  C   SER A 688      22.940  48.170  68.200  1.00  0.00           C
ATOM   1618  O   SER A 688      22.950  47.970  66.970  1.00  0.00           O
ATOM   1619  N   TYR A 689      24.140  48.120  68.930  1.00  0.00           N
ATOM   1620  HN  TYR A 689      24.010  48.420  69.870  1.00  0.00           H
ATOM   1621  CA  TYR A 689      25.390  48.220  68.330  1.00  0.00           C
ATOM   1622  HA  TYR A 689      25.330  49.160  67.810  1.00  0.00           H
ATOM   1623  CB  TYR A 689      26.580  48.470  69.340  1.00  0.00           C
ATOM   1624  HB1 TYR A 689      26.470  47.700  70.140  1.00  0.00           H
ATOM   1625  HB2 TYR A 689      26.400  49.410  69.910  1.00  0.00           H
ATOM   1626  CG  TYR A 689      28.030  48.390  68.930  1.00  0.00           C
ATOM   1627  CD1 TYR A 689      28.560  49.330  67.960  1.00  0.00           C
ATOM   1628  HD1 TYR A 689      27.940  50.180  67.690  1.00  0.00           H
ATOM   1629  CE1 TYR A 689      29.740  49.070  67.330  1.00  0.00           C
ATOM   1630  HE1 TYR A 689      30.070  49.780  66.590  1.00  0.00           H
ATOM   1631  CZ  TYR A 689      30.500  47.970  67.660  1.00  0.00           C
ATOM   1632  OH  TYR A 689      31.660  47.660  66.930  1.00  0.00           O
ATOM   1633  HH  TYR A 689      31.730  48.310  66.220  1.00  0.00           H
ATOM   1634  CD2 TYR A 689      28.940  47.310  69.340  1.00  0.00           C
ATOM   1635  HD2 TYR A 689      28.570  46.540  69.990  1.00  0.00           H
ATOM   1636  CE2 TYR A 689      30.120  47.110  68.710  1.00  0.00           C
ATOM   1637  HE2 TYR A 689      30.820  46.360  69.010  1.00  0.00           H
ATOM   1638  C   TYR A 689      25.720  47.230  67.240  1.00  0.00           C
ATOM   1639  O   TYR A 689      25.780  47.680  66.080  1.00  0.00           O
ATOM   1640  N   LEU A 690      25.910  45.980  67.590  1.00  0.00           N
ATOM   1641  HN  LEU A 690      25.840  45.690  68.540  1.00  0.00           H
ATOM   1642  CA  LEU A 690      26.470  44.960  66.670  1.00  0.00           C
ATOM   1643  HA  LEU A 690      27.440  45.300  66.330  1.00  0.00           H
ATOM   1644  CB  LEU A 690      26.540  43.620  67.370  1.00  0.00           C
ATOM   1645  HB1 LEU A 690      26.840  42.840  66.640  1.00  0.00           H
ATOM   1646  HB2 LEU A 690      25.610  43.210  67.810  1.00  0.00           H
ATOM   1647  CG  LEU A 690      27.610  43.510  68.500  1.00  0.00           C
ATOM   1648  HG  LEU A 690      27.360  44.260  69.280  1.00  0.00           H
ATOM   1649  CD1 LEU A 690      27.540  42.100  69.060  1.00  0.00           C
ATOM   1650 HD11 LEU A 690      27.820  41.310  68.330  1.00  0.00           H
ATOM   1651 HD12 LEU A 690      26.560  41.890  69.530  1.00  0.00           H
ATOM   1652 HD13 LEU A 690      28.220  42.020  69.940  1.00  0.00           H
ATOM   1653  CD2 LEU A 690      29.000  43.800  68.030  1.00  0.00           C
ATOM   1654 HD21 LEU A 690      29.030  44.880  67.790  1.00  0.00           H
ATOM   1655 HD22 LEU A 690      29.230  43.250  67.090  1.00  0.00           H
ATOM   1656 HD23 LEU A 690      29.700  43.590  68.860  1.00  0.00           H
ATOM   1657  C   LEU A 690      25.510  44.700  65.440  1.00  0.00           C
ATOM   1658  O   LEU A 690      25.830  44.360  64.320  1.00  0.00           O
ATOM   1659  N   SER A 691      24.180  44.750  65.720  1.00  0.00           N
ATOM   1660  HN  SER A 691      24.050  44.860  66.710  1.00  0.00           H
ATOM   1661  CA  SER A 691      23.070  44.440  64.790  1.00  0.00           C
ATOM   1662  HA  SER A 691      23.260  43.600  64.150  1.00  0.00           H
ATOM   1663  CB  SER A 691      21.680  44.410  65.530  1.00  0.00           C
ATOM   1664  HB1 SER A 691      21.530  45.320  66.150  1.00  0.00           H
ATOM   1665  HB2 SER A 691      21.690  43.560  66.240  1.00  0.00           H
ATOM   1666  OG  SER A 691      20.560  44.370  64.620  1.00  0.00           O
ATOM   1667  HG1 SER A 691      20.700  45.240  64.230  1.00  0.00           H
ATOM   1668  C   SER A 691      22.990  45.580  63.740  1.00  0.00           C
ATOM   1669  O   SER A 691      22.560  45.350  62.600  1.00  0.00           O
ATOM   1670  N   LEU A 692      23.350  46.850  64.130  1.00  0.00           N
ATOM   1671  HN  LEU A 692      23.610  47.050  65.080  1.00  0.00           H
ATOM   1672  CA  LEU A 692      23.300  48.000  63.260  1.00  0.00           C
ATOM   1673  HA  LEU A 692      22.400  48.080  62.660  1.00  0.00           H
ATOM   1674  CB  LEU A 692      23.430  49.310  64.090  1.00  0.00           C
ATOM   1675  HB1 LEU A 692      24.330  49.220  64.740  1.00  0.00           H
ATOM   1676  HB2 LEU A 692      22.530  49.380  64.740  1.00  0.00           H
ATOM   1677  CG  LEU A 692      23.660  50.640  63.310  1.00  0.00           C
ATOM   1678  HG  LEU A 692      24.580  50.640  62.670  1.00  0.00           H
ATOM   1679  CD1 LEU A 692      22.480  50.800  62.310  1.00  0.00           C
ATOM   1680 HD11 LEU A 692      22.590  51.830  61.890  1.00  0.00           H
ATOM   1681 HD12 LEU A 692      21.500  50.640  62.810  1.00  0.00           H
ATOM   1682 HD13 LEU A 692      22.550  50.100  61.450  1.00  0.00           H
ATOM   1683  CD2 LEU A 692      23.690  51.870  64.280  1.00  0.00           C
ATOM   1684 HD21 LEU A 692      22.740  51.750  64.850  1.00  0.00           H
ATOM   1685 HD22 LEU A 692      23.810  52.830  63.730  1.00  0.00           H
ATOM   1686 HD23 LEU A 692      24.590  51.780  64.910  1.00  0.00           H
ATOM   1687  C   LEU A 692      24.430  47.960  62.290  1.00  0.00           C
ATOM   1688  O   LEU A 692      24.230  48.110  61.060  1.00  0.00           O
ATOM   1689  N   ARG A 693      25.640  47.610  62.720  1.00  0.00           N
ATOM   1690  HN  ARG A 693      25.710  47.450  63.710  1.00  0.00           H
ATOM   1691  CA  ARG A 693      26.930  47.340  62.080  1.00  0.00           C
ATOM   1692  HA  ARG A 693      27.100  48.290  61.570  1.00  0.00           H
ATOM   1693  CB  ARG A 693      28.010  47.140  63.130  1.00  0.00           C
ATOM   1694  HB1 ARG A 693      28.030  46.150  63.640  1.00  0.00           H
ATOM   1695  HB2 ARG A 693      27.810  47.760  64.030  1.00  0.00           H
ATOM   1696  CG  ARG A 693      29.430  47.280  62.520  1.00  0.00           C
ATOM   1697  HG1 ARG A 693      30.110  47.590  63.340  1.00  0.00           H
ATOM   1698  HG2 ARG A 693      29.360  48.120  61.800  1.00  0.00           H
ATOM   1699  CD  ARG A 693      30.050  46.160  61.700  1.00  0.00           C
ATOM   1700  HD1 ARG A 693      30.940  46.710  61.320  1.00  0.00           H
ATOM   1701  HD2 ARG A 693      29.420  45.840  60.840  1.00  0.00           H
ATOM   1702  NE  ARG A 693      30.430  45.000  62.550  1.00  0.00           N
ATOM   1703  HE  ARG A 693      29.870  44.190  62.380  1.00  0.00           H
ATOM   1704  CZ  ARG A 693      31.210  45.040  63.620  1.00  0.00           C
ATOM   1705  NH1 ARG A 693      32.190  45.860  63.840  1.00  0.00           N
ATOM   1706 HH11 ARG A 693      32.810  45.510  64.550  1.00  0.00           H
ATOM   1707 HH12 ARG A 693      32.580  46.400  63.100  1.00  0.00           H
ATOM   1708  NH2 ARG A 693      31.080  44.060  64.510  1.00  0.00           N
ATOM   1709 HH21 ARG A 693      30.300  43.420  64.580  1.00  0.00           H
ATOM   1710 HH22 ARG A 693      31.680  44.110  65.310  1.00  0.00           H
ATOM   1711  C   ARG A 693      26.780  46.180  61.090  1.00  0.00           C
ATOM   1712  O   ARG A 693      27.270  46.250  59.930  1.00  0.00           O
ATOM   1713  N   THR A 694      25.960  45.140  61.520  1.00  0.00           N
ATOM   1714  HN  THR A 694      25.710  45.050  62.480  1.00  0.00           H
ATOM   1715  CA  THR A 694      25.610  43.990  60.660  1.00  0.00           C
ATOM   1716  HA  THR A 694      26.540  43.740  60.150  1.00  0.00           H
ATOM   1717  CB  THR A 694      24.960  42.840  61.410  1.00  0.00           C
ATOM   1718  HB  THR A 694      24.130  43.180  62.050  1.00  0.00           H
ATOM   1719  OG1 THR A 694      25.990  42.350  62.190  1.00  0.00           O
ATOM   1720  HG1 THR A 694      26.000  42.890  62.990  1.00  0.00           H
ATOM   1721  CG2 THR A 694      24.460  41.770  60.440  1.00  0.00           C
ATOM   1722 HG21 THR A 694      25.320  41.300  59.920  1.00  0.00           H
ATOM   1723 HG22 THR A 694      23.680  42.020  59.700  1.00  0.00           H
ATOM   1724 HG23 THR A 694      24.030  40.900  60.960  1.00  0.00           H
ATOM   1725  C   THR A 694      24.630  44.420  59.580  1.00  0.00           C
ATOM   1726  O   THR A 694      24.830  44.250  58.360  1.00  0.00           O
ATOM   1727  N   SER A 695      23.610  45.170  60.060  1.00  0.00           N
ATOM   1728  HN  SER A 695      23.410  45.450  61.000  1.00  0.00           H
ATOM   1729  CA  SER A 695      22.700  45.840  59.090  1.00  0.00           C
ATOM   1730  HA  SER A 695      22.220  45.080  58.510  1.00  0.00           H
ATOM   1731  CB  SER A 695      21.560  46.620  59.760  1.00  0.00           C
ATOM   1732  HB1 SER A 695      20.820  47.090  59.090  1.00  0.00           H
ATOM   1733  HB2 SER A 695      21.940  47.420  60.430  1.00  0.00           H
ATOM   1734  OG  SER A 695      20.820  45.780  60.680  1.00  0.00           O
ATOM   1735  HG1 SER A 695      21.370  45.540  61.430  1.00  0.00           H
ATOM   1736  C   SER A 695      23.330  46.830  58.090  1.00  0.00           C
ATOM   1737  O   SER A 695      22.970  46.860  56.960  1.00  0.00           O
ATOM   1738  N   ILE A 696      24.410  47.530  58.460  1.00  0.00           N
ATOM   1739  HN  ILE A 696      24.680  47.740  59.390  1.00  0.00           H
ATOM   1740  CA  ILE A 696      25.150  48.330  57.520  1.00  0.00           C
ATOM   1741  HA  ILE A 696      24.550  48.970  56.880  1.00  0.00           H
ATOM   1742  CB  ILE A 696      26.110  49.280  58.220  1.00  0.00           C
ATOM   1743  HB  ILE A 696      26.690  48.690  58.970  1.00  0.00           H
ATOM   1744  CG2 ILE A 696      27.040  49.970  57.140  1.00  0.00           C
ATOM   1745 HG21 ILE A 696      27.800  50.640  57.590  1.00  0.00           H
ATOM   1746 HG22 ILE A 696      26.390  50.640  56.530  1.00  0.00           H
ATOM   1747 HG23 ILE A 696      27.550  49.280  56.430  1.00  0.00           H
ATOM   1748  CG1 ILE A 696      25.450  50.400  58.960  1.00  0.00           C
ATOM   1749 HG11 ILE A 696      24.590  50.020  59.560  1.00  0.00           H
ATOM   1750 HG12 ILE A 696      24.990  51.200  58.310  1.00  0.00           H
ATOM   1751  CD  ILE A 696      26.410  51.260  59.820  1.00  0.00           C
ATOM   1752  HD1 ILE A 696      25.920  52.070  60.420  1.00  0.00           H
ATOM   1753  HD2 ILE A 696      26.980  51.860  59.080  1.00  0.00           H
ATOM   1754  HD3 ILE A 696      27.170  50.750  60.440  1.00  0.00           H
ATOM   1755  C   ILE A 696      25.810  47.480  56.460  1.00  0.00           C
ATOM   1756  O   ILE A 696      25.830  47.920  55.270  1.00  0.00           O
ATOM   1757  N   GLY A 697      26.440  46.360  56.780  1.00  0.00           N
ATOM   1758  HN  GLY A 697      26.480  45.980  57.700  1.00  0.00           H
ATOM   1759  CA  GLY A 697      27.080  45.440  55.830  1.00  0.00           C
ATOM   1760  HA1 GLY A 697      27.690  44.720  56.350  1.00  0.00           H
ATOM   1761  HA2 GLY A 697      27.690  46.130  55.290  1.00  0.00           H
ATOM   1762  C   GLY A 697      26.100  44.750  54.890  1.00  0.00           C
ATOM   1763  O   GLY A 697      26.440  44.600  53.710  1.00  0.00           O
ATOM   1764  N   LEU A 698      24.910  44.450  55.430  1.00  0.00           N
ATOM   1765  HN  LEU A 698      24.690  44.650  56.380  1.00  0.00           H
ATOM   1766  CA  LEU A 698      23.790  44.010  54.580  1.00  0.00           C
ATOM   1767  HA  LEU A 698      24.210  43.210  53.980  1.00  0.00           H
ATOM   1768  CB  LEU A 698      22.640  43.390  55.450  1.00  0.00           C
ATOM   1769  HB1 LEU A 698      21.640  43.290  54.960  1.00  0.00           H
ATOM   1770  HB2 LEU A 698      22.520  44.120  56.290  1.00  0.00           H
ATOM   1771  CG  LEU A 698      22.940  42.020  55.880  1.00  0.00           C
ATOM   1772  HG  LEU A 698      23.950  42.010  56.340  1.00  0.00           H
ATOM   1773  CD1 LEU A 698      21.980  41.570  57.000  1.00  0.00           C
ATOM   1774 HD11 LEU A 698      22.300  40.540  57.290  1.00  0.00           H
ATOM   1775 HD12 LEU A 698      20.910  41.580  56.690  1.00  0.00           H
ATOM   1776 HD13 LEU A 698      22.190  42.220  57.870  1.00  0.00           H
ATOM   1777  CD2 LEU A 698      22.870  41.000  54.760  1.00  0.00           C
ATOM   1778 HD21 LEU A 698      23.620  41.250  53.990  1.00  0.00           H
ATOM   1779 HD22 LEU A 698      21.910  41.120  54.220  1.00  0.00           H
ATOM   1780 HD23 LEU A 698      22.930  39.960  55.130  1.00  0.00           H
ATOM   1781  C   LEU A 698      23.310  45.060  53.560  1.00  0.00           C
ATOM   1782  O   LEU A 698      23.270  44.820  52.330  1.00  0.00           O
ATOM   1783  N   TRP A 699      23.120  46.370  54.010  1.00  0.00           N
ATOM   1784  HN  TRP A 699      23.010  46.600  54.980  1.00  0.00           H
ATOM   1785  CA  TRP A 699      22.820  47.470  53.140  1.00  0.00           C
ATOM   1786  HA  TRP A 699      21.980  47.240  52.490  1.00  0.00           H
ATOM   1787  CB  TRP A 699      22.390  48.820  53.900  1.00  0.00           C
ATOM   1788  HB1 TRP A 699      22.580  49.660  53.200  1.00  0.00           H
ATOM   1789  HB2 TRP A 699      22.940  48.960  54.850  1.00  0.00           H
ATOM   1790  CG  TRP A 699      20.920  48.820  54.240  1.00  0.00           C
ATOM   1791  CD1 TRP A 699      20.460  48.560  55.540  1.00  0.00           C
ATOM   1792  HD1 TRP A 699      21.030  48.290  56.410  1.00  0.00           H
ATOM   1793  NE1 TRP A 699      19.100  48.900  55.630  1.00  0.00           N
ATOM   1794  HE1 TRP A 699      18.750  49.180  56.490  1.00  0.00           H
ATOM   1795  CE2 TRP A 699      18.720  49.250  54.410  1.00  0.00           C
ATOM   1796  CD2 TRP A 699      19.770  49.240  53.480  1.00  0.00           C
ATOM   1797  CE3 TRP A 699      19.600  49.700  52.130  1.00  0.00           C
ATOM   1798  HE3 TRP A 699      20.380  49.780  51.390  1.00  0.00           H
ATOM   1799  CZ3 TRP A 699      18.420  50.180  51.800  1.00  0.00           C
ATOM   1800  HZ3 TRP A 699      18.390  50.610  50.810  1.00  0.00           H
ATOM   1801  CZ2 TRP A 699      17.470  49.690  53.990  1.00  0.00           C
ATOM   1802  HZ2 TRP A 699      16.630  49.770  54.650  1.00  0.00           H
ATOM   1803  CH2 TRP A 699      17.340  50.130  52.680  1.00  0.00           C
ATOM   1804  HH2 TRP A 699      16.420  50.650  52.460  1.00  0.00           H
ATOM   1805  C   TRP A 699      23.840  47.780  52.100  1.00  0.00           C
ATOM   1806  O   TRP A 699      23.510  47.850  50.910  1.00  0.00           O
ATOM   1807  N   THR A 700      25.140  47.970  52.540  1.00  0.00           N
ATOM   1808  HN  THR A 700      25.350  47.810  53.500  1.00  0.00           H
ATOM   1809  CA  THR A 700      26.260  48.130  51.640  1.00  0.00           C
ATOM   1810  HA  THR A 700      26.070  49.070  51.150  1.00  0.00           H
ATOM   1811  CB  THR A 700      27.640  48.160  52.480  1.00  0.00           C
ATOM   1812  HB  THR A 700      27.740  47.170  52.980  1.00  0.00           H
ATOM   1813  OG1 THR A 700      27.590  49.170  53.480  1.00  0.00           O
ATOM   1814  HG1 THR A 700      27.100  48.900  54.260  1.00  0.00           H
ATOM   1815  CG2 THR A 700      28.900  48.460  51.590  1.00  0.00           C
ATOM   1816 HG21 THR A 700      29.200  47.630  50.910  1.00  0.00           H
ATOM   1817 HG22 THR A 700      29.770  48.770  52.200  1.00  0.00           H
ATOM   1818 HG23 THR A 700      28.710  49.290  50.880  1.00  0.00           H
ATOM   1819  C   THR A 700      26.480  47.110  50.690  1.00  0.00           C
ATOM   1820  O   THR A 700      26.860  47.450  49.540  1.00  0.00           O
ATOM   1821  N   SER A 701      26.410  45.810  51.050  1.00  0.00           N
ATOM   1822  HN  SER A 701      26.270  45.530  51.990  1.00  0.00           H
ATOM   1823  CA  SER A 701      26.510  44.700  50.150  1.00  0.00           C
ATOM   1824  HA  SER A 701      27.330  44.800  49.470  1.00  0.00           H
ATOM   1825  CB  SER A 701      26.610  43.250  50.820  1.00  0.00           C
ATOM   1826  HB1 SER A 701      27.540  43.140  51.410  1.00  0.00           H
ATOM   1827  HB2 SER A 701      26.640  42.530  49.970  1.00  0.00           H
ATOM   1828  OG  SER A 701      25.600  42.890  51.780  1.00  0.00           O
ATOM   1829  HG1 SER A 701      25.710  43.530  52.490  1.00  0.00           H
ATOM   1830  C   SER A 701      25.460  44.610  49.100  1.00  0.00           C
ATOM   1831  O   SER A 701      25.780  44.510  47.890  1.00  0.00           O
ATOM   1832  N   PHE A 702      24.110  44.800  49.500  1.00  0.00           N
ATOM   1833  HN  PHE A 702      23.880  44.790  50.480  1.00  0.00           H
ATOM   1834  CA  PHE A 702      23.060  45.140  48.650  1.00  0.00           C
ATOM   1835  HA  PHE A 702      22.840  44.300  48.000  1.00  0.00           H
ATOM   1836  CB  PHE A 702      21.770  45.400  49.540  1.00  0.00           C
ATOM   1837  HB1 PHE A 702      22.050  45.960  50.460  1.00  0.00           H
ATOM   1838  HB2 PHE A 702      21.370  44.400  49.820  1.00  0.00           H
ATOM   1839  CG  PHE A 702      20.550  46.090  48.900  1.00  0.00           C
ATOM   1840  CD1 PHE A 702      20.120  45.700  47.590  1.00  0.00           C
ATOM   1841  HD1 PHE A 702      20.680  44.900  47.130  1.00  0.00           H
ATOM   1842  CE1 PHE A 702      19.010  46.300  46.970  1.00  0.00           C
ATOM   1843  HE1 PHE A 702      18.720  45.950  46.000  1.00  0.00           H
ATOM   1844  CZ  PHE A 702      18.400  47.330  47.650  1.00  0.00           C
ATOM   1845  HZ  PHE A 702      17.570  47.800  47.150  1.00  0.00           H
ATOM   1846  CD2 PHE A 702      19.860  47.100  49.580  1.00  0.00           C
ATOM   1847  HD2 PHE A 702      20.160  47.320  50.590  1.00  0.00           H
ATOM   1848  CE2 PHE A 702      18.770  47.720  48.930  1.00  0.00           C
ATOM   1849  HE2 PHE A 702      18.290  48.560  49.390  1.00  0.00           H
ATOM   1850  C   PHE A 702      23.350  46.310  47.760  1.00  0.00           C
ATOM   1851  O   PHE A 702      23.080  46.220  46.630  1.00  0.00           O
ATOM   1852  N   LEU A 703      23.870  47.440  48.190  1.00  0.00           N
ATOM   1853  HN  LEU A 703      23.970  47.630  49.160  1.00  0.00           H
ATOM   1854  CA  LEU A 703      24.240  48.560  47.320  1.00  0.00           C
ATOM   1855  HA  LEU A 703      23.300  48.830  46.840  1.00  0.00           H
ATOM   1856  CB  LEU A 703      24.600  49.810  48.130  1.00  0.00           C
ATOM   1857  HB1 LEU A 703      25.280  50.490  47.560  1.00  0.00           H
ATOM   1858  HB2 LEU A 703      25.170  49.450  49.020  1.00  0.00           H
ATOM   1859  CG  LEU A 703      23.470  50.710  48.620  1.00  0.00           C
ATOM   1860  HG  LEU A 703      22.620  50.030  48.820  1.00  0.00           H
ATOM   1861  CD1 LEU A 703      23.780  51.280  50.050  1.00  0.00           C
ATOM   1862 HD11 LEU A 703      22.840  51.610  50.540  1.00  0.00           H
ATOM   1863 HD12 LEU A 703      24.560  52.060  50.010  1.00  0.00           H
ATOM   1864 HD13 LEU A 703      24.190  50.450  50.660  1.00  0.00           H
ATOM   1865  CD2 LEU A 703      23.200  51.840  47.630  1.00  0.00           C
ATOM   1866 HD21 LEU A 703      22.890  51.410  46.650  1.00  0.00           H
ATOM   1867 HD22 LEU A 703      24.160  52.380  47.520  1.00  0.00           H
ATOM   1868 HD23 LEU A 703      22.460  52.570  48.030  1.00  0.00           H
ATOM   1869  C   LEU A 703      25.300  48.230  46.280  1.00  0.00           C
ATOM   1870  O   LEU A 703      25.360  48.740  45.170  1.00  0.00           O
ATOM   1871  N   CYS A 704      26.190  47.320  46.670  1.00  0.00           N
ATOM   1872  HN  CYS A 704      26.390  46.960  47.580  1.00  0.00           H
ATOM   1873  CA  CYS A 704      27.290  46.950  45.750  1.00  0.00           C
ATOM   1874  HA  CYS A 704      27.650  47.930  45.450  1.00  0.00           H
ATOM   1875  CB  CYS A 704      28.430  46.200  46.540  1.00  0.00           C
ATOM   1876  HB1 CYS A 704      29.240  45.900  45.840  1.00  0.00           H
ATOM   1877  HB2 CYS A 704      27.970  45.370  47.110  1.00  0.00           H
ATOM   1878  SG  CYS A 704      29.390  47.190  47.670  1.00  0.00           S
ATOM   1879  HG1 CYS A 704      28.350  47.660  48.350  1.00  0.00           H
ATOM   1880  C   CYS A 704      26.860  46.060  44.620  1.00  0.00           C
ATOM   1881  O   CYS A 704      27.230  46.140  43.390  1.00  0.00           O
ATOM   1882  N   ILE A 705      25.900  45.150  44.890  1.00  0.00           N
ATOM   1883  HN  ILE A 705      25.700  45.070  45.860  1.00  0.00           H
ATOM   1884  CA  ILE A 705      24.990  44.410  43.930  1.00  0.00           C
ATOM   1885  HA  ILE A 705      25.610  43.970  43.160  1.00  0.00           H
ATOM   1886  CB  ILE A 705      24.210  43.350  44.730  1.00  0.00           C
ATOM   1887  HB  ILE A 705      23.650  43.980  45.470  1.00  0.00           H
ATOM   1888  CG2 ILE A 705      23.190  42.780  43.740  1.00  0.00           C
ATOM   1889 HG21 ILE A 705      23.740  42.660  42.790  1.00  0.00           H
ATOM   1890 HG22 ILE A 705      22.340  43.460  43.550  1.00  0.00           H
ATOM   1891 HG23 ILE A 705      22.810  41.810  44.100  1.00  0.00           H
ATOM   1892  CG1 ILE A 705      25.040  42.340  45.510  1.00  0.00           C
ATOM   1893 HG11 ILE A 705      25.950  42.860  45.880  1.00  0.00           H
ATOM   1894 HG12 ILE A 705      25.260  41.530  44.770  1.00  0.00           H
ATOM   1895  CD  ILE A 705      24.490  41.650  46.810  1.00  0.00           C
ATOM   1896  HD1 ILE A 705      24.110  42.380  47.570  1.00  0.00           H
ATOM   1897  HD2 ILE A 705      25.360  41.180  47.330  1.00  0.00           H
ATOM   1898  HD3 ILE A 705      23.710  40.930  46.530  1.00  0.00           H
ATOM   1899  C   ILE A 705      24.120  45.360  43.110  1.00  0.00           C
ATOM   1900  O   ILE A 705      24.080  45.200  41.850  1.00  0.00           O
ATOM   1901  N   VAL A 706      23.470  46.350  43.690  1.00  0.00           N
ATOM   1902  HN  VAL A 706      23.390  46.380  44.670  1.00  0.00           H
ATOM   1903  CA  VAL A 706      22.760  47.370  42.870  1.00  0.00           C
ATOM   1904  HA  VAL A 706      21.920  46.960  42.330  1.00  0.00           H
ATOM   1905  CB  VAL A 706      21.930  48.350  43.760  1.00  0.00           C
ATOM   1906  HB  VAL A 706      22.540  48.460  44.680  1.00  0.00           H
ATOM   1907  CG1 VAL A 706      21.510  49.720  43.080  1.00  0.00           C
ATOM   1908 HG11 VAL A 706      20.820  50.380  43.660  1.00  0.00           H
ATOM   1909 HG12 VAL A 706      21.100  49.620  42.050  1.00  0.00           H
ATOM   1910 HG13 VAL A 706      22.360  50.430  42.970  1.00  0.00           H
ATOM   1911  CG2 VAL A 706      20.540  47.570  43.920  1.00  0.00           C
ATOM   1912 HG21 VAL A 706      20.050  47.480  42.920  1.00  0.00           H
ATOM   1913 HG22 VAL A 706      19.820  48.030  44.640  1.00  0.00           H
ATOM   1914 HG23 VAL A 706      20.760  46.570  44.340  1.00  0.00           H
ATOM   1915  C   VAL A 706      23.690  48.130  41.940  1.00  0.00           C
ATOM   1916  O   VAL A 706      23.340  48.350  40.770  1.00  0.00           O
ATOM   1917  N   LEU A 707      24.900  48.470  42.460  1.00  0.00           N
ATOM   1918  HN  LEU A 707      25.160  48.380  43.420  1.00  0.00           H
ATOM   1919  CA  LEU A 707      25.930  49.250  41.760  1.00  0.00           C
ATOM   1920  HA  LEU A 707      25.390  50.160  41.490  1.00  0.00           H
ATOM   1921  CB  LEU A 707      27.120  49.580  42.650  1.00  0.00           C
ATOM   1922  HB1 LEU A 707      27.480  48.620  43.080  1.00  0.00           H
ATOM   1923  HB2 LEU A 707      26.810  50.240  43.490  1.00  0.00           H
ATOM   1924  CG  LEU A 707      28.310  50.210  41.920  1.00  0.00           C
ATOM   1925  HG  LEU A 707      28.820  49.450  41.290  1.00  0.00           H
ATOM   1926  CD1 LEU A 707      27.930  51.390  40.960  1.00  0.00           C
ATOM   1927 HD11 LEU A 707      27.480  52.240  41.520  1.00  0.00           H
ATOM   1928 HD12 LEU A 707      27.230  51.000  40.200  1.00  0.00           H
ATOM   1929 HD13 LEU A 707      28.880  51.610  40.430  1.00  0.00           H
ATOM   1930  CD2 LEU A 707      29.370  50.610  43.040  1.00  0.00           C
ATOM   1931 HD21 LEU A 707      30.330  50.720  42.500  1.00  0.00           H
ATOM   1932 HD22 LEU A 707      29.410  49.780  43.780  1.00  0.00           H
ATOM   1933 HD23 LEU A 707      29.170  51.560  43.570  1.00  0.00           H
ATOM   1934  C   LEU A 707      26.440  48.420  40.520  1.00  0.00           C
ATOM   1935  O   LEU A 707      26.320  48.800  39.390  1.00  0.00           O
ATOM   1936  N   VAL A 708      26.790  47.170  40.790  1.00  0.00           N
ATOM   1937  HN  VAL A 708      26.910  46.840  41.720  1.00  0.00           H
ATOM   1938  CA  VAL A 708      27.160  46.140  39.720  1.00  0.00           C
ATOM   1939  HA  VAL A 708      27.970  46.570  39.160  1.00  0.00           H
ATOM   1940  CB  VAL A 708      27.500  44.780  40.390  1.00  0.00           C
ATOM   1941  HB  VAL A 708      26.700  44.640  41.140  1.00  0.00           H
ATOM   1942  CG1 VAL A 708      27.530  43.540  39.390  1.00  0.00           C
ATOM   1943 HG11 VAL A 708      28.030  42.630  39.790  1.00  0.00           H
ATOM   1944 HG12 VAL A 708      28.130  43.850  38.510  1.00  0.00           H
ATOM   1945 HG13 VAL A 708      26.500  43.240  39.100  1.00  0.00           H
ATOM   1946  CG2 VAL A 708      28.860  44.880  41.020  1.00  0.00           C
ATOM   1947 HG21 VAL A 708      28.960  45.850  41.560  1.00  0.00           H
ATOM   1948 HG22 VAL A 708      29.680  44.750  40.290  1.00  0.00           H
ATOM   1949 HG23 VAL A 708      28.980  44.060  41.740  1.00  0.00           H
ATOM   1950  C   VAL A 708      26.100  45.940  38.730  1.00  0.00           C
ATOM   1951  O   VAL A 708      26.320  45.970  37.510  1.00  0.00           O
ATOM   1952  N   ALA A 709      24.830  45.760  39.180  1.00  0.00           N
ATOM   1953  HN  ALA A 709      24.680  45.690  40.170  1.00  0.00           H
ATOM   1954  CA  ALA A 709      23.680  45.380  38.340  1.00  0.00           C
ATOM   1955  HA  ALA A 709      23.990  44.660  37.600  1.00  0.00           H
ATOM   1956  CB  ALA A 709      22.520  44.960  39.120  1.00  0.00           C
ATOM   1957  HB1 ALA A 709      22.330  45.750  39.870  1.00  0.00           H
ATOM   1958  HB2 ALA A 709      22.800  44.070  39.720  1.00  0.00           H
ATOM   1959  HB3 ALA A 709      21.610  44.700  38.530  1.00  0.00           H
ATOM   1960  C   ALA A 709      23.270  46.510  37.330  1.00  0.00           C
ATOM   1961  O   ALA A 709      22.870  46.230  36.230  1.00  0.00           O
ATOM   1962  N   THR A 710      23.390  47.740  37.760  1.00  0.00           N
ATOM   1963  HN  THR A 710      23.830  47.950  38.640  1.00  0.00           H
ATOM   1964  CA  THR A 710      23.050  48.970  36.990  1.00  0.00           C
ATOM   1965  HA  THR A 710      22.210  48.700  36.350  1.00  0.00           H
ATOM   1966  CB  THR A 710      22.450  50.140  37.840  1.00  0.00           C
ATOM   1967  HB  THR A 710      22.440  51.100  37.260  1.00  0.00           H
ATOM   1968  OG1 THR A 710      23.280  50.490  38.900  1.00  0.00           O
ATOM   1969  HG1 THR A 710      23.210  49.930  39.670  1.00  0.00           H
ATOM   1970  CG2 THR A 710      21.020  49.820  38.350  1.00  0.00           C
ATOM   1971 HG21 THR A 710      20.590  50.720  38.830  1.00  0.00           H
ATOM   1972 HG22 THR A 710      21.010  49.030  39.130  1.00  0.00           H
ATOM   1973 HG23 THR A 710      20.300  49.600  37.540  1.00  0.00           H
ATOM   1974  C   THR A 710      24.210  49.440  36.200  1.00  0.00           C
ATOM   1975  O   THR A 710      24.160  50.380  35.470  1.00  0.00           O
ATOM   1976  N   ASP A 711      25.390  48.760  36.460  1.00  0.00           N
ATOM   1977  HN  ASP A 711      25.270  47.950  37.010  1.00  0.00           H
ATOM   1978  CA  ASP A 711      26.700  48.990  35.740  1.00  0.00           C
ATOM   1979  HA  ASP A 711      27.410  48.330  36.230  1.00  0.00           H
ATOM   1980  CB  ASP A 711      26.470  48.290  34.280  1.00  0.00           C
ATOM   1981  HB1 ASP A 711      25.470  48.420  33.820  1.00  0.00           H
ATOM   1982  HB2 ASP A 711      26.440  47.220  34.560  1.00  0.00           H
ATOM   1983  CG  ASP A 711      27.660  48.480  33.330  1.00  0.00           C
ATOM   1984  OD1 ASP A 711      28.850  48.620  33.730  1.00  0.00           O
ATOM   1985  OD2 ASP A 711      27.440  48.330  32.100  1.00  0.00           O
ATOM   1986  C   ASP A 711      27.330  50.370  35.870  1.00  0.00           C
ATOM   1987  O   ASP A 711      26.770  51.420  35.440  1.00  0.00           O
ATOM   1988  N   ALA A 712      28.560  50.430  36.420  1.00  0.00           N
ATOM   1989  HN  ALA A 712      29.080  49.630  36.680  1.00  0.00           H
ATOM   1990  CA  ALA A 712      29.350  51.660  36.600  1.00  0.00           C
ATOM   1991  HA  ALA A 712      28.700  52.510  36.520  1.00  0.00           H
ATOM   1992  CB  ALA A 712      29.880  51.670  38.060  1.00  0.00           C
ATOM   1993  HB1 ALA A 712      30.420  52.550  38.450  1.00  0.00           H
ATOM   1994  HB2 ALA A 712      30.570  50.840  38.340  1.00  0.00           H
ATOM   1995  HB3 ALA A 712      28.910  51.380  38.530  1.00  0.00           H
ATOM   1996  C   ALA A 712      30.510  51.730  35.550  1.00  0.00           C
ATOM   1997  O   ALA A 712      31.530  52.450  35.730  1.00  0.00           O
ATOM   1998  N   SER A 713      30.380  50.990  34.400  1.00  0.00           N
ATOM   1999  HN  SER A 713      29.680  50.290  34.340  1.00  0.00           H
ATOM   2000  CA  SER A 713      31.450  50.890  33.520  1.00  0.00           C
ATOM   2001  HA  SER A 713      32.320  50.760  34.150  1.00  0.00           H
ATOM   2002  CB  SER A 713      31.420  49.740  32.500  1.00  0.00           C
ATOM   2003  HB1 SER A 713      31.480  48.860  33.180  1.00  0.00           H
ATOM   2004  HB2 SER A 713      32.370  49.530  31.950  1.00  0.00           H
ATOM   2005  OG  SER A 713      30.260  49.570  31.700  1.00  0.00           O
ATOM   2006  HG1 SER A 713      29.540  49.260  32.260  1.00  0.00           H
ATOM   2007  C   SER A 713      31.740  52.170  32.690  1.00  0.00           C
ATOM   2008  O   SER A 713      32.830  52.430  32.170  1.00  0.00           O
ATOM   2009  N   SER A 714      30.760  53.150  32.620  1.00  0.00           N
ATOM   2010  HN  SER A 714      29.940  52.970  33.140  1.00  0.00           H
ATOM   2011  CA  SER A 714      31.160  54.440  32.080  1.00  0.00           C
ATOM   2012  HA  SER A 714      31.670  54.220  31.150  1.00  0.00           H
ATOM   2013  CB  SER A 714      29.960  55.350  31.660  1.00  0.00           C
ATOM   2014  HB1 SER A 714      30.480  56.170  31.110  1.00  0.00           H
ATOM   2015  HB2 SER A 714      29.480  55.770  32.570  1.00  0.00           H
ATOM   2016  OG  SER A 714      29.160  54.660  30.760  1.00  0.00           O
ATOM   2017  HG1 SER A 714      28.490  54.190  31.250  1.00  0.00           H
ATOM   2018  C   SER A 714      32.060  55.350  32.870  1.00  0.00           C
ATOM   2019  O   SER A 714      32.860  56.100  32.270  1.00  0.00           O
ATOM   2020  N   LEU A 715      31.940  55.450  34.200  1.00  0.00           N
ATOM   2021  HN  LEU A 715      31.180  54.910  34.550  1.00  0.00           H
ATOM   2022  CA  LEU A 715      32.700  56.180  35.110  1.00  0.00           C
ATOM   2023  HA  LEU A 715      32.710  57.180  34.680  1.00  0.00           H
ATOM   2024  CB  LEU A 715      32.070  56.260  36.520  1.00  0.00           C
ATOM   2025  HB1 LEU A 715      31.810  55.260  36.930  1.00  0.00           H
ATOM   2026  HB2 LEU A 715      31.140  56.860  36.380  1.00  0.00           H
ATOM   2027  CG  LEU A 715      32.890  57.030  37.660  1.00  0.00           C
ATOM   2028  HG  LEU A 715      33.860  57.280  37.190  1.00  0.00           H
ATOM   2029  CD1 LEU A 715      32.190  58.190  38.290  1.00  0.00           C
ATOM   2030 HD11 LEU A 715      31.320  57.740  38.840  1.00  0.00           H
ATOM   2031 HD12 LEU A 715      31.870  58.940  37.550  1.00  0.00           H
ATOM   2032 HD13 LEU A 715      32.860  58.760  38.970  1.00  0.00           H
ATOM   2033  CD2 LEU A 715      33.330  56.120  38.870  1.00  0.00           C
ATOM   2034 HD21 LEU A 715      32.390  55.650  39.250  1.00  0.00           H
ATOM   2035 HD22 LEU A 715      33.850  56.670  39.680  1.00  0.00           H
ATOM   2036 HD23 LEU A 715      33.990  55.360  38.400  1.00  0.00           H
ATOM   2037  C   LEU A 715      34.120  55.590  35.120  1.00  0.00           C
ATOM   2038  O   LEU A 715      35.080  56.360  35.090  1.00  0.00           O
ATOM   2039  N   VAL A 716      34.290  54.280  35.150  1.00  0.00           N
ATOM   2040  HN  VAL A 716      33.450  53.730  35.100  1.00  0.00           H
ATOM   2041  CA  VAL A 716      35.570  53.620  35.150  1.00  0.00           C
ATOM   2042  HA  VAL A 716      36.260  53.930  35.910  1.00  0.00           H
ATOM   2043  CB  VAL A 716      35.450  52.090  35.520  1.00  0.00           C
ATOM   2044  HB  VAL A 716      34.870  51.510  34.780  1.00  0.00           H
ATOM   2045  CG1 VAL A 716      36.810  51.360  35.680  1.00  0.00           C
ATOM   2046 HG11 VAL A 716      37.630  51.840  36.260  1.00  0.00           H
ATOM   2047 HG12 VAL A 716      37.170  51.200  34.650  1.00  0.00           H
ATOM   2048 HG13 VAL A 716      36.620  50.320  36.020  1.00  0.00           H
ATOM   2049  CG2 VAL A 716      34.700  51.940  36.860  1.00  0.00           C
ATOM   2050 HG21 VAL A 716      33.670  52.330  36.930  1.00  0.00           H
ATOM   2051 HG22 VAL A 716      35.330  52.300  37.710  1.00  0.00           H
ATOM   2052 HG23 VAL A 716      34.610  50.850  37.100  1.00  0.00           H
ATOM   2053  C   VAL A 716      36.350  53.840  33.840  1.00  0.00           C
ATOM   2054  O   VAL A 716      37.570  53.930  33.870  1.00  0.00           O
ATOM   2055  N   CYS A 717      35.670  53.930  32.660  1.00  0.00           N
ATOM   2056  HN  CYS A 717      34.730  53.630  32.710  1.00  0.00           H
ATOM   2057  CA  CYS A 717      36.240  54.090  31.350  1.00  0.00           C
ATOM   2058  HA  CYS A 717      37.000  53.340  31.190  1.00  0.00           H
ATOM   2059  CB  CYS A 717      35.160  53.930  30.210  1.00  0.00           C
ATOM   2060  HB1 CYS A 717      35.490  54.470  29.300  1.00  0.00           H
ATOM   2061  HB2 CYS A 717      34.230  54.430  30.550  1.00  0.00           H
ATOM   2062  SG  CYS A 717      34.770  52.160  29.700  1.00  0.00           S
ATOM   2063  HG1 CYS A 717      34.010  51.950  30.760  1.00  0.00           H
ATOM   2064  C   CYS A 717      36.810  55.480  31.200  1.00  0.00           C
ATOM   2065  O   CYS A 717      37.880  55.640  30.600  1.00  0.00           O
ATOM   2066  N   TYR A 718      36.250  56.530  31.850  1.00  0.00           N
ATOM   2067  HN  TYR A 718      35.350  56.330  32.250  1.00  0.00           H
ATOM   2068  CA  TYR A 718      36.750  57.860  31.670  1.00  0.00           C
ATOM   2069  HA  TYR A 718      37.500  57.880  30.900  1.00  0.00           H
ATOM   2070  CB  TYR A 718      35.570  58.810  31.270  1.00  0.00           C
ATOM   2071  HB1 TYR A 718      35.970  59.800  30.970  1.00  0.00           H
ATOM   2072  HB2 TYR A 718      34.860  58.930  32.120  1.00  0.00           H
ATOM   2073  CG  TYR A 718      34.720  58.330  30.150  1.00  0.00           C
ATOM   2074  CD1 TYR A 718      35.230  58.010  28.920  1.00  0.00           C
ATOM   2075  HD1 TYR A 718      36.300  58.100  28.840  1.00  0.00           H
ATOM   2076  CE1 TYR A 718      34.390  57.330  28.010  1.00  0.00           C
ATOM   2077  HE1 TYR A 718      34.930  56.990  27.150  1.00  0.00           H
ATOM   2078  CZ  TYR A 718      32.990  57.250  28.270  1.00  0.00           C
ATOM   2079  OH  TYR A 718      32.130  56.540  27.440  1.00  0.00           O
ATOM   2080  HH  TYR A 718      31.250  56.640  27.830  1.00  0.00           H
ATOM   2081  CD2 TYR A 718      33.350  58.230  30.380  1.00  0.00           C
ATOM   2082  HD2 TYR A 718      32.850  58.480  31.300  1.00  0.00           H
ATOM   2083  CE2 TYR A 718      32.500  57.650  29.480  1.00  0.00           C
ATOM   2084  HE2 TYR A 718      31.440  57.610  29.650  1.00  0.00           H
ATOM   2085  C   TYR A 718      37.340  58.460  32.890  1.00  0.00           C
ATOM   2086  O   TYR A 718      37.420  59.670  33.110  1.00  0.00           O
ATOM   2087  N   ILE A 719      37.820  57.620  33.790  1.00  0.00           N
ATOM   2088  HN  ILE A 719      37.890  56.640  33.570  1.00  0.00           H
ATOM   2089  CA  ILE A 719      38.430  58.140  35.020  1.00  0.00           C
ATOM   2090  HA  ILE A 719      37.830  58.990  35.310  1.00  0.00           H
ATOM   2091  CB  ILE A 719      38.380  56.990  36.090  1.00  0.00           C
ATOM   2092  HB  ILE A 719      37.470  56.390  35.840  1.00  0.00           H
ATOM   2093  CG2 ILE A 719      39.680  56.180  35.820  1.00  0.00           C
ATOM   2094 HG21 ILE A 719      39.770  55.830  34.770  1.00  0.00           H
ATOM   2095 HG22 ILE A 719      39.690  55.330  36.550  1.00  0.00           H
ATOM   2096 HG23 ILE A 719      40.520  56.800  36.210  1.00  0.00           H
ATOM   2097  CG1 ILE A 719      38.390  57.370  37.560  1.00  0.00           C
ATOM   2098 HG11 ILE A 719      39.040  58.230  37.830  1.00  0.00           H
ATOM   2099 HG12 ILE A 719      38.790  56.430  38.000  1.00  0.00           H
ATOM   2100  CD  ILE A 719      36.940  57.650  38.040  1.00  0.00           C
ATOM   2101  HD1 ILE A 719      36.260  56.800  37.870  1.00  0.00           H
ATOM   2102  HD2 ILE A 719      36.490  58.500  37.470  1.00  0.00           H
ATOM   2103  HD3 ILE A 719      36.890  57.810  39.140  1.00  0.00           H
ATOM   2104  C   ILE A 719      39.880  58.690  34.780  1.00  0.00           C
ATOM   2105  O   ILE A 719      40.440  59.230  35.690  1.00  0.00           O
ATOM   2106  N   THR A 720      40.370  58.720  33.560  1.00  0.00           N
ATOM   2107  HN  THR A 720      39.970  58.110  32.900  1.00  0.00           H
ATOM   2108  CA  THR A 720      41.540  59.450  33.110  1.00  0.00           C
ATOM   2109  HA  THR A 720      41.580  59.310  32.030  1.00  0.00           H
ATOM   2110  CB  THR A 720      41.600  60.980  33.280  1.00  0.00           C
ATOM   2111  HB  THR A 720      42.380  61.480  32.680  1.00  0.00           H
ATOM   2112  OG1 THR A 720      41.600  61.460  34.650  1.00  0.00           O
ATOM   2113  HG1 THR A 720      41.370  60.710  35.210  1.00  0.00           H
ATOM   2114  CG2 THR A 720      40.280  61.450  32.710  1.00  0.00           C
ATOM   2115 HG21 THR A 720      39.450  61.060  33.350  1.00  0.00           H
ATOM   2116 HG22 THR A 720      40.000  61.130  31.680  1.00  0.00           H
ATOM   2117 HG23 THR A 720      40.330  62.550  32.780  1.00  0.00           H
ATOM   2118  C   THR A 720      42.850  58.810  33.440  1.00  0.00           C
ATOM   2119  O   THR A 720      43.010  58.210  34.520  1.00  0.00           O
ATOM   2120  N   ARG A 721      43.870  59.010  32.560  1.00  0.00           N
ATOM   2121  HN  ARG A 721      43.660  59.470  31.700  1.00  0.00           H
ATOM   2122  CA  ARG A 721      45.250  58.670  32.750  1.00  0.00           C
ATOM   2123  HA  ARG A 721      45.260  57.630  33.070  1.00  0.00           H
ATOM   2124  CB  ARG A 721      46.060  58.780  31.400  1.00  0.00           C
ATOM   2125  HB1 ARG A 721      47.160  58.740  31.560  1.00  0.00           H
ATOM   2126  HB2 ARG A 721      45.810  59.820  31.080  1.00  0.00           H
ATOM   2127  CG  ARG A 721      45.730  57.790  30.330  1.00  0.00           C
ATOM   2128  HG1 ARG A 721      46.130  58.310  29.430  1.00  0.00           H
ATOM   2129  HG2 ARG A 721      44.640  57.630  30.210  1.00  0.00           H
ATOM   2130  CD  ARG A 721      46.490  56.480  30.430  1.00  0.00           C
ATOM   2131  HD1 ARG A 721      47.550  56.550  30.730  1.00  0.00           H
ATOM   2132  HD2 ARG A 721      46.540  55.970  29.460  1.00  0.00           H
ATOM   2133  NE  ARG A 721      45.720  55.550  31.350  1.00  0.00           N
ATOM   2134  HE  ARG A 721      46.120  55.350  32.240  1.00  0.00           H
ATOM   2135  CZ  ARG A 721      44.630  54.890  30.940  1.00  0.00           C
ATOM   2136  NH1 ARG A 721      44.040  55.060  29.810  1.00  0.00           N
ATOM   2137 HH11 ARG A 721      43.430  54.350  29.440  1.00  0.00           H
ATOM   2138 HH12 ARG A 721      44.170  55.930  29.330  1.00  0.00           H
ATOM   2139  NH2 ARG A 721      44.230  53.890  31.680  1.00  0.00           N
ATOM   2140 HH21 ARG A 721      44.680  53.860  32.560  1.00  0.00           H
ATOM   2141 HH22 ARG A 721      43.360  53.440  31.480  1.00  0.00           H
ATOM   2142  C   ARG A 721      45.980  59.340  33.890  1.00  0.00           C
ATOM   2143  O   ARG A 721      46.860  58.710  34.590  1.00  0.00           O
ATOM   2144  N   PHE A 722      45.640  60.620  34.170  1.00  0.00           N
ATOM   2145  HN  PHE A 722      44.970  61.200  33.690  1.00  0.00           H
ATOM   2146  CA  PHE A 722      46.170  61.390  35.320  1.00  0.00           C
ATOM   2147  HA  PHE A 722      47.230  61.520  35.150  1.00  0.00           H
ATOM   2148  CB  PHE A 722      45.590  62.810  35.240  1.00  0.00           C
ATOM   2149  HB1 PHE A 722      44.500  62.870  35.110  1.00  0.00           H
ATOM   2150  HB2 PHE A 722      45.950  63.200  34.260  1.00  0.00           H
ATOM   2151  CG  PHE A 722      45.940  63.650  36.400  1.00  0.00           C
ATOM   2152  CD1 PHE A 722      47.180  64.400  36.510  1.00  0.00           C
ATOM   2153  HD1 PHE A 722      47.840  64.390  35.660  1.00  0.00           H
ATOM   2154  CE1 PHE A 722      47.570  65.120  37.630  1.00  0.00           C
ATOM   2155  HE1 PHE A 722      48.520  65.630  37.710  1.00  0.00           H
ATOM   2156  CZ  PHE A 722      46.640  65.180  38.650  1.00  0.00           C
ATOM   2157  HZ  PHE A 722      46.800  65.870  39.450  1.00  0.00           H
ATOM   2158  CD2 PHE A 722      45.050  63.810  37.470  1.00  0.00           C
ATOM   2159  HD2 PHE A 722      44.070  63.360  37.420  1.00  0.00           H
ATOM   2160  CE2 PHE A 722      45.420  64.490  38.620  1.00  0.00           C
ATOM   2161  HE2 PHE A 722      44.760  64.690  39.460  1.00  0.00           H
ATOM   2162  C   PHE A 722      45.910  60.760  36.750  1.00  0.00           C
ATOM   2163  O   PHE A 722      46.740  60.600  37.600  1.00  0.00           O
ATOM   2164  N   THR A 723      44.660  60.350  36.980  1.00  0.00           N
ATOM   2165  HN  THR A 723      43.860  60.590  36.430  1.00  0.00           H
ATOM   2166  CA  THR A 723      44.220  59.680  38.220  1.00  0.00           C
ATOM   2167  HA  THR A 723      44.410  60.450  38.960  1.00  0.00           H
ATOM   2168  CB  THR A 723      42.730  59.240  38.070  1.00  0.00           C
ATOM   2169  HB  THR A 723      42.520  58.480  37.300  1.00  0.00           H
ATOM   2170  OG1 THR A 723      41.940  60.390  37.660  1.00  0.00           O
ATOM   2171  HG1 THR A 723      41.270  59.930  37.160  1.00  0.00           H
ATOM   2172  CG2 THR A 723      42.130  58.640  39.420  1.00  0.00           C
ATOM   2173 HG21 THR A 723      41.100  58.290  39.240  1.00  0.00           H
ATOM   2174 HG22 THR A 723      42.150  59.340  40.290  1.00  0.00           H
ATOM   2175 HG23 THR A 723      42.800  57.790  39.670  1.00  0.00           H
ATOM   2176  C   THR A 723      45.010  58.410  38.470  1.00  0.00           C
ATOM   2177  O   THR A 723      45.460  58.210  39.580  1.00  0.00           O
ATOM   2178  N   GLU A 724      45.330  57.670  37.390  1.00  0.00           N
ATOM   2179  HN  GLU A 724      44.800  57.910  36.570  1.00  0.00           H
ATOM   2180  CA  GLU A 724      46.220  56.590  37.440  1.00  0.00           C
ATOM   2181  HA  GLU A 724      45.940  55.960  38.270  1.00  0.00           H
ATOM   2182  CB  GLU A 724      46.010  55.780  36.110  1.00  0.00           C
ATOM   2183  HB1 GLU A 724      46.150  56.510  35.300  1.00  0.00           H
ATOM   2184  HB2 GLU A 724      44.950  55.430  36.090  1.00  0.00           H
ATOM   2185  CG  GLU A 724      46.870  54.620  35.690  1.00  0.00           C
ATOM   2186  HG1 GLU A 724      46.770  53.710  36.330  1.00  0.00           H
ATOM   2187  HG2 GLU A 724      47.920  54.980  35.600  1.00  0.00           H
ATOM   2188  CD  GLU A 724      46.480  54.150  34.240  1.00  0.00           C
ATOM   2189  OE1 GLU A 724      45.390  53.600  34.030  1.00  0.00           O
ATOM   2190  OE2 GLU A 724      47.280  54.500  33.340  1.00  0.00           O
ATOM   2191  C   GLU A 724      47.640  56.950  37.770  1.00  0.00           C
ATOM   2192  O   GLU A 724      48.220  56.670  38.800  1.00  0.00           O
ATOM   2193  N   GLU A 725      48.270  57.730  36.890  1.00  0.00           N
ATOM   2194  HN  GLU A 725      47.770  58.080  36.090  1.00  0.00           H
ATOM   2195  CA  GLU A 725      49.600  58.110  37.180  1.00  0.00           C
ATOM   2196  HA  GLU A 725      50.110  57.180  37.370  1.00  0.00           H
ATOM   2197  CB  GLU A 725      50.270  58.820  35.930  1.00  0.00           C
ATOM   2198  HB1 GLU A 725      49.640  59.700  35.690  1.00  0.00           H
ATOM   2199  HB2 GLU A 725      50.260  58.050  35.120  1.00  0.00           H
ATOM   2200  CG  GLU A 725      51.690  59.520  36.270  1.00  0.00           C
ATOM   2201  HG1 GLU A 725      52.360  58.820  36.800  1.00  0.00           H
ATOM   2202  HG2 GLU A 725      51.360  60.310  36.980  1.00  0.00           H
ATOM   2203  CD  GLU A 725      52.390  60.260  35.140  1.00  0.00           C
ATOM   2204  OE1 GLU A 725      53.540  60.010  34.700  1.00  0.00           O
ATOM   2205  OE2 GLU A 725      51.730  61.210  34.570  1.00  0.00           O
ATOM   2206  C   GLU A 725      49.950  58.820  38.460  1.00  0.00           C
ATOM   2207  O   GLU A 725      50.990  58.560  39.110  1.00  0.00           O
ATOM   2208  N   ALA A 726      49.110  59.760  38.960  1.00  0.00           N
ATOM   2209  HN  ALA A 726      48.300  60.090  38.480  1.00  0.00           H
ATOM   2210  CA  ALA A 726      49.350  60.430  40.210  1.00  0.00           C
ATOM   2211  HA  ALA A 726      50.400  60.650  40.280  1.00  0.00           H
ATOM   2212  CB  ALA A 726      48.570  61.750  40.410  1.00  0.00           C
ATOM   2213  HB1 ALA A 726      48.700  62.160  41.430  1.00  0.00           H
ATOM   2214  HB2 ALA A 726      47.520  61.420  40.320  1.00  0.00           H
ATOM   2215  HB3 ALA A 726      48.830  62.510  39.650  1.00  0.00           H
ATOM   2216  C   ALA A 726      49.140  59.400  41.350  1.00  0.00           C
ATOM   2217  O   ALA A 726      49.920  59.420  42.360  1.00  0.00           O
ATOM   2218  N   PHE A 727      48.210  58.490  41.330  1.00  0.00           N
ATOM   2219  HN  PHE A 727      47.530  58.480  40.590  1.00  0.00           H
ATOM   2220  CA  PHE A 727      47.910  57.570  42.360  1.00  0.00           C
ATOM   2221  HA  PHE A 727      48.000  58.150  43.270  1.00  0.00           H
ATOM   2222  CB  PHE A 727      46.520  57.020  42.210  1.00  0.00           C
ATOM   2223  HB1 PHE A 727      46.560  56.440  41.270  1.00  0.00           H
ATOM   2224  HB2 PHE A 727      45.870  57.920  42.090  1.00  0.00           H
ATOM   2225  CG  PHE A 727      45.980  56.120  43.340  1.00  0.00           C
ATOM   2226  CD1 PHE A 727      45.290  56.680  44.460  1.00  0.00           C
ATOM   2227  HD1 PHE A 727      45.390  57.730  44.720  1.00  0.00           H
ATOM   2228  CE1 PHE A 727      44.660  55.900  45.400  1.00  0.00           C
ATOM   2229  HE1 PHE A 727      44.220  56.340  46.280  1.00  0.00           H
ATOM   2230  CZ  PHE A 727      44.650  54.490  45.190  1.00  0.00           C
ATOM   2231  HZ  PHE A 727      44.300  53.810  45.950  1.00  0.00           H
ATOM   2232  CD2 PHE A 727      45.900  54.750  43.150  1.00  0.00           C
ATOM   2233  HD2 PHE A 727      46.410  54.330  42.300  1.00  0.00           H
ATOM   2234  CE2 PHE A 727      45.300  53.930  44.110  1.00  0.00           C
ATOM   2235  HE2 PHE A 727      45.330  52.860  43.950  1.00  0.00           H
ATOM   2236  C   PHE A 727      48.960  56.370  42.530  1.00  0.00           C
ATOM   2237  O   PHE A 727      49.330  55.930  43.610  1.00  0.00           O
ATOM   2238  N   ALA A 728      49.510  56.000  41.360  1.00  0.00           N
ATOM   2239  HN  ALA A 728      49.150  56.410  40.520  1.00  0.00           H
ATOM   2240  CA  ALA A 728      50.460  54.920  41.180  1.00  0.00           C
ATOM   2241  HA  ALA A 728      50.160  54.050  41.720  1.00  0.00           H
ATOM   2242  CB  ALA A 728      50.680  54.700  39.700  1.00  0.00           C
ATOM   2243  HB1 ALA A 728      50.880  55.650  39.160  1.00  0.00           H
ATOM   2244  HB2 ALA A 728      49.860  54.090  39.270  1.00  0.00           H
ATOM   2245  HB3 ALA A 728      51.510  53.980  39.540  1.00  0.00           H
ATOM   2246  C   ALA A 728      51.760  55.380  41.860  1.00  0.00           C
ATOM   2247  O   ALA A 728      52.370  54.580  42.600  1.00  0.00           O
ATOM   2248  N   ALA A 729      52.180  56.640  41.690  1.00  0.00           N
ATOM   2249  HN  ALA A 729      51.640  57.180  41.050  1.00  0.00           H
ATOM   2250  CA  ALA A 729      53.310  57.280  42.370  1.00  0.00           C
ATOM   2251  HA  ALA A 729      54.150  56.600  42.460  1.00  0.00           H
ATOM   2252  CB  ALA A 729      53.740  58.530  41.540  1.00  0.00           C
ATOM   2253  HB1 ALA A 729      53.050  59.390  41.540  1.00  0.00           H
ATOM   2254  HB2 ALA A 729      53.980  58.350  40.470  1.00  0.00           H
ATOM   2255  HB3 ALA A 729      54.750  58.850  41.880  1.00  0.00           H
ATOM   2256  C   ALA A 729      52.940  57.500  43.840  1.00  0.00           C
ATOM   2257  O   ALA A 729      53.760  57.140  44.710  1.00  0.00           O
ATOM   2258  N   LEU A 730      51.770  58.050  44.110  1.00  0.00           N
ATOM   2259  HN  LEU A 730      51.150  58.340  43.380  1.00  0.00           H
ATOM   2260  CA  LEU A 730      51.390  58.360  45.490  1.00  0.00           C
ATOM   2261  HA  LEU A 730      52.130  59.070  45.860  1.00  0.00           H
ATOM   2262  CB  LEU A 730      50.080  59.150  45.370  1.00  0.00           C
ATOM   2263  HB1 LEU A 730      49.480  58.490  44.710  1.00  0.00           H
ATOM   2264  HB2 LEU A 730      50.340  60.090  44.840  1.00  0.00           H
ATOM   2265  CG  LEU A 730      49.270  59.530  46.700  1.00  0.00           C
ATOM   2266  HG  LEU A 730      49.080  58.610  47.300  1.00  0.00           H
ATOM   2267  CD1 LEU A 730      50.140  60.380  47.660  1.00  0.00           C
ATOM   2268 HD11 LEU A 730      51.020  59.830  48.060  1.00  0.00           H
ATOM   2269 HD12 LEU A 730      49.640  60.740  48.580  1.00  0.00           H
ATOM   2270 HD13 LEU A 730      50.510  61.260  47.100  1.00  0.00           H
ATOM   2271  CD2 LEU A 730      47.920  60.120  46.360  1.00  0.00           C
ATOM   2272 HD21 LEU A 730      47.290  59.440  45.740  1.00  0.00           H
ATOM   2273 HD22 LEU A 730      48.140  61.120  45.930  1.00  0.00           H
ATOM   2274 HD23 LEU A 730      47.280  60.330  47.240  1.00  0.00           H
ATOM   2275  C   LEU A 730      51.310  57.230  46.480  1.00  0.00           C
ATOM   2276  O   LEU A 730      51.900  57.370  47.550  1.00  0.00           O
ATOM   2277  N   ILE A 731      50.620  56.110  46.130  1.00  0.00           N
ATOM   2278  HN  ILE A 731      50.050  56.070  45.310  1.00  0.00           H
ATOM   2279  CA  ILE A 731      50.210  55.020  46.950  1.00  0.00           C
ATOM   2280  HA  ILE A 731      49.920  55.430  47.910  1.00  0.00           H
ATOM   2281  CB  ILE A 731      49.150  54.190  46.370  1.00  0.00           C
ATOM   2282  HB  ILE A 731      48.390  54.840  45.880  1.00  0.00           H
ATOM   2283  CG2 ILE A 731      49.670  53.240  45.290  1.00  0.00           C
ATOM   2284 HG21 ILE A 731      50.420  53.730  44.640  1.00  0.00           H
ATOM   2285 HG22 ILE A 731      48.820  52.890  44.670  1.00  0.00           H
ATOM   2286 HG23 ILE A 731      50.150  52.290  45.620  1.00  0.00           H
ATOM   2287  CG1 ILE A 731      48.440  53.230  47.440  1.00  0.00           C
ATOM   2288 HG11 ILE A 731      49.100  52.460  47.860  1.00  0.00           H
ATOM   2289 HG12 ILE A 731      47.590  52.700  46.940  1.00  0.00           H
ATOM   2290  CD  ILE A 731      47.960  53.960  48.740  1.00  0.00           C
ATOM   2291  HD1 ILE A 731      47.200  54.750  48.590  1.00  0.00           H
ATOM   2292  HD2 ILE A 731      48.790  54.320  49.380  1.00  0.00           H
ATOM   2293  HD3 ILE A 731      47.380  53.280  49.390  1.00  0.00           H
ATOM   2294  C   ILE A 731      51.500  54.260  47.350  1.00  0.00           C
ATOM   2295  O   ILE A 731      51.710  53.800  48.450  1.00  0.00           O
ATOM   2296  N   CYS A 732      52.590  54.200  46.500  1.00  0.00           N
ATOM   2297  HN  CYS A 732      52.510  54.700  45.630  1.00  0.00           H
ATOM   2298  CA  CYS A 732      53.900  53.600  46.860  1.00  0.00           C
ATOM   2299  HA  CYS A 732      53.710  52.570  47.150  1.00  0.00           H
ATOM   2300  CB  CYS A 732      54.850  53.740  45.740  1.00  0.00           C
ATOM   2301  HB1 CYS A 732      55.850  53.410  46.100  1.00  0.00           H
ATOM   2302  HB2 CYS A 732      55.020  54.790  45.410  1.00  0.00           H
ATOM   2303  SG  CYS A 732      54.440  52.630  44.300  1.00  0.00           S
ATOM   2304  HG1 CYS A 732      53.700  53.540  43.670  1.00  0.00           H
ATOM   2305  C   CYS A 732      54.490  54.280  48.150  1.00  0.00           C
ATOM   2306  O   CYS A 732      55.040  53.610  48.960  1.00  0.00           O
ATOM   2307  N   ILE A 733      54.390  55.600  48.240  1.00  0.00           N
ATOM   2308  HN  ILE A 733      54.070  56.110  47.440  1.00  0.00           H
ATOM   2309  CA  ILE A 733      54.970  56.440  49.280  1.00  0.00           C
ATOM   2310  HA  ILE A 733      56.010  56.150  49.400  1.00  0.00           H
ATOM   2311  CB  ILE A 733      54.920  57.940  48.880  1.00  0.00           C
ATOM   2312  HB  ILE A 733      53.850  58.170  48.680  1.00  0.00           H
ATOM   2313  CG2 ILE A 733      55.520  58.860  49.920  1.00  0.00           C
ATOM   2314 HG21 ILE A 733      54.840  58.910  50.800  1.00  0.00           H
ATOM   2315 HG22 ILE A 733      55.590  59.940  49.650  1.00  0.00           H
ATOM   2316 HG23 ILE A 733      56.510  58.590  50.340  1.00  0.00           H
ATOM   2317  CG1 ILE A 733      55.700  58.200  47.580  1.00  0.00           C
ATOM   2318 HG11 ILE A 733      55.830  59.290  47.400  1.00  0.00           H
ATOM   2319 HG12 ILE A 733      55.080  57.730  46.790  1.00  0.00           H
ATOM   2320  CD  ILE A 733      57.120  57.570  47.600  1.00  0.00           C
ATOM   2321  HD1 ILE A 733      56.980  56.480  47.790  1.00  0.00           H
ATOM   2322  HD2 ILE A 733      57.740  58.000  48.430  1.00  0.00           H
ATOM   2323  HD3 ILE A 733      57.600  57.560  46.600  1.00  0.00           H
ATOM   2324  C   ILE A 733      54.280  56.250  50.650  1.00  0.00           C
ATOM   2325  O   ILE A 733      54.900  56.500  51.680  1.00  0.00           O
ATOM   2326  N   ILE A 734      53.060  55.720  50.670  1.00  0.00           N
ATOM   2327  HN  ILE A 734      52.610  55.800  49.780  1.00  0.00           H
ATOM   2328  CA  ILE A 734      52.240  55.320  51.840  1.00  0.00           C
ATOM   2329  HA  ILE A 734      52.290  56.090  52.600  1.00  0.00           H
ATOM   2330  CB  ILE A 734      50.750  55.150  51.540  1.00  0.00           C
ATOM   2331  HB  ILE A 734      50.630  54.380  50.750  1.00  0.00           H
ATOM   2332  CG2 ILE A 734      50.040  54.740  52.840  1.00  0.00           C
ATOM   2333 HG21 ILE A 734      50.460  55.350  53.670  1.00  0.00           H
ATOM   2334 HG22 ILE A 734      50.270  53.670  53.050  1.00  0.00           H
ATOM   2335 HG23 ILE A 734      48.930  54.850  52.800  1.00  0.00           H
ATOM   2336  CG1 ILE A 734      50.180  56.490  50.980  1.00  0.00           C
ATOM   2337 HG11 ILE A 734      49.070  56.460  51.020  1.00  0.00           H
ATOM   2338 HG12 ILE A 734      50.450  56.430  49.900  1.00  0.00           H
ATOM   2339  CD  ILE A 734      50.730  57.820  51.490  1.00  0.00           C
ATOM   2340  HD1 ILE A 734      50.740  58.010  52.580  1.00  0.00           H
ATOM   2341  HD2 ILE A 734      50.210  58.690  51.040  1.00  0.00           H
ATOM   2342  HD3 ILE A 734      51.780  57.920  51.140  1.00  0.00           H
ATOM   2343  C   ILE A 734      52.780  54.070  52.420  1.00  0.00           C
ATOM   2344  O   ILE A 734      52.900  54.000  53.660  1.00  0.00           O
ATOM   2345  N   PHE A 735      53.230  52.980  51.690  1.00  0.00           N
ATOM   2346  HN  PHE A 735      53.080  52.900  50.710  1.00  0.00           H
ATOM   2347  CA  PHE A 735      53.770  51.770  52.350  1.00  0.00           C
ATOM   2348  HA  PHE A 735      53.040  51.480  53.100  1.00  0.00           H
ATOM   2349  CB  PHE A 735      53.930  50.480  51.470  1.00  0.00           C
ATOM   2350  HB1 PHE A 735      54.960  50.510  51.040  1.00  0.00           H
ATOM   2351  HB2 PHE A 735      53.220  50.580  50.610  1.00  0.00           H
ATOM   2352  CG  PHE A 735      53.770  49.100  52.170  1.00  0.00           C
ATOM   2353  CD1 PHE A 735      52.700  48.940  53.090  1.00  0.00           C
ATOM   2354  HD1 PHE A 735      52.310  49.800  53.600  1.00  0.00           H
ATOM   2355  CE1 PHE A 735      52.380  47.730  53.660  1.00  0.00           C
ATOM   2356  HE1 PHE A 735      51.700  47.610  54.490  1.00  0.00           H
ATOM   2357  CZ  PHE A 735      52.930  46.550  53.130  1.00  0.00           C
ATOM   2358  HZ  PHE A 735      52.710  45.600  53.580  1.00  0.00           H
ATOM   2359  CD2 PHE A 735      54.300  47.910  51.700  1.00  0.00           C
ATOM   2360  HD2 PHE A 735      54.920  47.930  50.810  1.00  0.00           H
ATOM   2361  CE2 PHE A 735      53.900  46.650  52.200  1.00  0.00           C
ATOM   2362  HE2 PHE A 735      54.290  45.700  51.830  1.00  0.00           H
ATOM   2363  C   PHE A 735      55.060  52.140  53.120  1.00  0.00           C
ATOM   2364  O   PHE A 735      55.350  51.710  54.210  1.00  0.00           O
ATOM   2365  N   ILE A 736      55.910  52.850  52.360  1.00  0.00           N
ATOM   2366  HN  ILE A 736      55.650  53.210  51.480  1.00  0.00           H
ATOM   2367  CA  ILE A 736      57.150  53.400  52.970  1.00  0.00           C
ATOM   2368  HA  ILE A 736      57.770  52.580  53.340  1.00  0.00           H
ATOM   2369  CB  ILE A 736      58.020  54.110  51.940  1.00  0.00           C
ATOM   2370  HB  ILE A 736      57.540  55.020  51.490  1.00  0.00           H
ATOM   2371  CG2 ILE A 736      59.380  54.530  52.590  1.00  0.00           C
ATOM   2372 HG21 ILE A 736      60.150  54.740  51.830  1.00  0.00           H
ATOM   2373 HG22 ILE A 736      59.610  53.720  53.320  1.00  0.00           H
ATOM   2374 HG23 ILE A 736      59.250  55.520  53.070  1.00  0.00           H
ATOM   2375  CG1 ILE A 736      58.200  53.150  50.690  1.00  0.00           C
ATOM   2376 HG11 ILE A 736      57.210  52.780  50.310  1.00  0.00           H
ATOM   2377 HG12 ILE A 736      58.830  52.310  51.050  1.00  0.00           H
ATOM   2378  CD  ILE A 736      58.680  54.000  49.520  1.00  0.00           C
ATOM   2379  HD1 ILE A 736      59.670  54.460  49.750  1.00  0.00           H
ATOM   2380  HD2 ILE A 736      57.920  54.690  49.080  1.00  0.00           H
ATOM   2381  HD3 ILE A 736      59.020  53.370  48.670  1.00  0.00           H
ATOM   2382  C   ILE A 736      56.930  54.280  54.240  1.00  0.00           C
ATOM   2383  O   ILE A 736      57.690  54.220  55.210  1.00  0.00           O
ATOM   2384  N   TYR A 737      56.000  55.310  54.130  1.00  0.00           N
ATOM   2385  HN  TYR A 737      55.490  55.450  53.280  1.00  0.00           H
ATOM   2386  CA  TYR A 737      55.580  56.100  55.320  1.00  0.00           C
ATOM   2387  HA  TYR A 737      56.540  56.480  55.630  1.00  0.00           H
ATOM   2388  CB  TYR A 737      54.690  57.200  54.740  1.00  0.00           C
ATOM   2389  HB1 TYR A 737      54.120  56.720  53.920  1.00  0.00           H
ATOM   2390  HB2 TYR A 737      55.350  57.940  54.230  1.00  0.00           H
ATOM   2391  CG  TYR A 737      53.740  57.940  55.600  1.00  0.00           C
ATOM   2392  CD1 TYR A 737      52.430  58.280  55.260  1.00  0.00           C
ATOM   2393  HD1 TYR A 737      52.040  57.870  54.330  1.00  0.00           H
ATOM   2394  CE1 TYR A 737      51.550  59.060  56.100  1.00  0.00           C
ATOM   2395  HE1 TYR A 737      50.500  59.240  55.900  1.00  0.00           H
ATOM   2396  CZ  TYR A 737      52.030  59.320  57.390  1.00  0.00           C
ATOM   2397  OH  TYR A 737      51.140  59.880  58.320  1.00  0.00           O
ATOM   2398  HH  TYR A 737      51.590  60.290  59.050  1.00  0.00           H
ATOM   2399  CD2 TYR A 737      54.140  58.270  56.900  1.00  0.00           C
ATOM   2400  HD2 TYR A 737      55.140  58.050  57.270  1.00  0.00           H
ATOM   2401  CE2 TYR A 737      53.320  59.100  57.730  1.00  0.00           C
ATOM   2402  HE2 TYR A 737      53.710  59.400  58.680  1.00  0.00           H
ATOM   2403  C   TYR A 737      55.020  55.290  56.420  1.00  0.00           C
ATOM   2404  O   TYR A 737      55.370  55.570  57.530  1.00  0.00           O
ATOM   2405  N   GLU A 738      54.150  54.300  56.150  1.00  0.00           N
ATOM   2406  HN  GLU A 738      53.710  54.090  55.280  1.00  0.00           H
ATOM   2407  CA  GLU A 738      53.710  53.490  57.300  1.00  0.00           C
ATOM   2408  HA  GLU A 738      53.370  54.240  58.000  1.00  0.00           H
ATOM   2409  CB  GLU A 738      52.550  52.570  57.050  1.00  0.00           C
ATOM   2410  HB1 GLU A 738      52.290  52.010  57.980  1.00  0.00           H
ATOM   2411  HB2 GLU A 738      52.710  51.860  56.210  1.00  0.00           H
ATOM   2412  CG  GLU A 738      51.280  53.290  56.650  1.00  0.00           C
ATOM   2413  HG1 GLU A 738      51.300  53.540  55.570  1.00  0.00           H
ATOM   2414  HG2 GLU A 738      51.140  54.220  57.250  1.00  0.00           H
ATOM   2415  CD  GLU A 738      50.080  52.410  56.790  1.00  0.00           C
ATOM   2416  OE1 GLU A 738      50.200  51.150  56.790  1.00  0.00           O
ATOM   2417  OE2 GLU A 738      48.940  52.920  56.930  1.00  0.00           O
ATOM   2418  C   GLU A 738      54.810  52.720  58.010  1.00  0.00           C
ATOM   2419  O   GLU A 738      54.720  52.550  59.250  1.00  0.00           O
ATOM   2420  N   ALA A 739      55.720  52.050  57.280  1.00  0.00           N
ATOM   2421  HN  ALA A 739      55.670  52.160  56.290  1.00  0.00           H
ATOM   2422  CA  ALA A 739      56.790  51.220  57.810  1.00  0.00           C
ATOM   2423  HA  ALA A 739      56.300  50.450  58.400  1.00  0.00           H
ATOM   2424  CB  ALA A 739      57.450  50.490  56.670  1.00  0.00           C
ATOM   2425  HB1 ALA A 739      58.400  50.030  57.000  1.00  0.00           H
ATOM   2426  HB2 ALA A 739      57.700  51.200  55.860  1.00  0.00           H
ATOM   2427  HB3 ALA A 739      56.740  49.770  56.180  1.00  0.00           H
ATOM   2428  C   ALA A 739      57.710  51.990  58.730  1.00  0.00           C
ATOM   2429  O   ALA A 739      58.180  51.570  59.760  1.00  0.00           O
ATOM   2430  N   LEU A 740      58.210  53.210  58.260  1.00  0.00           N
ATOM   2431  HN  LEU A 740      57.950  53.520  57.340  1.00  0.00           H
ATOM   2432  CA  LEU A 740      58.990  54.150  59.000  1.00  0.00           C
ATOM   2433  HA  LEU A 740      59.920  53.740  59.360  1.00  0.00           H
ATOM   2434  CB  LEU A 740      59.490  55.300  58.090  1.00  0.00           C
ATOM   2435  HB1 LEU A 740      59.840  56.180  58.680  1.00  0.00           H
ATOM   2436  HB2 LEU A 740      58.610  55.640  57.510  1.00  0.00           H
ATOM   2437  CG  LEU A 740      60.590  54.880  57.030  1.00  0.00           C
ATOM   2438  HG  LEU A 740      60.370  53.920  56.510  1.00  0.00           H
ATOM   2439  CD1 LEU A 740      60.690  55.940  55.900  1.00  0.00           C
ATOM   2440 HD11 LEU A 740      61.240  55.690  54.960  1.00  0.00           H
ATOM   2441 HD12 LEU A 740      60.940  56.950  56.280  1.00  0.00           H
ATOM   2442 HD13 LEU A 740      59.660  56.140  55.560  1.00  0.00           H
ATOM   2443  CD2 LEU A 740      61.920  54.800  57.720  1.00  0.00           C
ATOM   2444 HD21 LEU A 740      62.050  55.680  58.390  1.00  0.00           H
ATOM   2445 HD22 LEU A 740      62.720  54.770  56.950  1.00  0.00           H
ATOM   2446 HD23 LEU A 740      62.020  53.910  58.350  1.00  0.00           H
ATOM   2447  C   LEU A 740      58.280  54.680  60.200  1.00  0.00           C
ATOM   2448  O   LEU A 740      58.800  54.870  61.270  1.00  0.00           O
ATOM   2449  N   GLU A 741      56.960  55.090  60.080  1.00  0.00           N
ATOM   2450  HN  GLU A 741      56.560  55.090  59.170  1.00  0.00           H
ATOM   2451  CA  GLU A 741      56.300  55.610  61.290  1.00  0.00           C
ATOM   2452  HA  GLU A 741      56.890  56.400  61.700  1.00  0.00           H
ATOM   2453  CB  GLU A 741      54.870  55.980  60.800  1.00  0.00           C
ATOM   2454  HB1 GLU A 741      54.390  55.170  60.220  1.00  0.00           H
ATOM   2455  HB2 GLU A 741      55.080  56.850  60.140  1.00  0.00           H
ATOM   2456  CG  GLU A 741      54.010  56.590  61.980  1.00  0.00           C
ATOM   2457  HG1 GLU A 741      54.610  57.400  62.440  1.00  0.00           H
ATOM   2458  HG2 GLU A 741      53.700  55.840  62.730  1.00  0.00           H
ATOM   2459  CD  GLU A 741      52.730  57.160  61.400  1.00  0.00           C
ATOM   2460  OE1 GLU A 741      51.790  56.380  61.100  1.00  0.00           O
ATOM   2461  OE2 GLU A 741      52.540  58.400  61.360  1.00  0.00           O
ATOM   2462  C   GLU A 741      56.210  54.530  62.480  1.00  0.00           C
ATOM   2463  O   GLU A 741      56.560  54.820  63.600  1.00  0.00           O
ATOM   2464  N   LYS A 742      55.780  53.270  62.190  1.00  0.00           N
ATOM   2465  HN  LYS A 742      55.470  53.010  61.280  1.00  0.00           H
ATOM   2466  CA  LYS A 742      55.920  52.170  63.110  1.00  0.00           C
ATOM   2467  HA  LYS A 742      55.200  52.460  63.860  1.00  0.00           H
ATOM   2468  CB  LYS A 742      55.400  50.880  62.530  1.00  0.00           C
ATOM   2469  HB1 LYS A 742      55.480  50.040  63.250  1.00  0.00           H
ATOM   2470  HB2 LYS A 742      55.880  50.680  61.550  1.00  0.00           H
ATOM   2471  CG  LYS A 742      53.850  50.980  62.130  1.00  0.00           C
ATOM   2472  HG1 LYS A 742      53.740  50.060  61.500  1.00  0.00           H
ATOM   2473  HG2 LYS A 742      53.660  51.930  61.580  1.00  0.00           H
ATOM   2474  CD  LYS A 742      52.910  50.770  63.370  1.00  0.00           C
ATOM   2475  HD1 LYS A 742      53.160  51.590  64.060  1.00  0.00           H
ATOM   2476  HD2 LYS A 742      53.330  49.820  63.750  1.00  0.00           H
ATOM   2477  CE  LYS A 742      51.430  50.540  63.020  1.00  0.00           C
ATOM   2478  HE1 LYS A 742      50.880  50.170  63.920  1.00  0.00           H
ATOM   2479  HE2 LYS A 742      51.330  49.740  62.260  1.00  0.00           H
ATOM   2480  NZ  LYS A 742      50.690  51.730  62.620  1.00  0.00           N
ATOM   2481  HZ1 LYS A 742      51.060  52.180  61.760  1.00  0.00           H
ATOM   2482  HZ2 LYS A 742      50.690  52.470  63.350  1.00  0.00           H
ATOM   2483  HZ3 LYS A 742      49.710  51.440  62.450  1.00  0.00           H
ATOM   2484  C   LYS A 742      57.200  51.900  63.750  1.00  0.00           C
ATOM   2485  O   LYS A 742      57.250  51.600  64.960  1.00  0.00           O
ATOM   2486  N   LEU A 743      58.370  51.940  62.990  1.00  0.00           N
ATOM   2487  HN  LEU A 743      58.290  52.080  62.000  1.00  0.00           H
ATOM   2488  CA  LEU A 743      59.710  51.800  63.560  1.00  0.00           C
ATOM   2489  HA  LEU A 743      59.810  50.820  64.010  1.00  0.00           H
ATOM   2490  CB  LEU A 743      60.690  51.840  62.320  1.00  0.00           C
ATOM   2491  HB1 LEU A 743      60.670  52.790  61.730  1.00  0.00           H
ATOM   2492  HB2 LEU A 743      60.450  51.130  61.500  1.00  0.00           H
ATOM   2493  CG  LEU A 743      62.200  51.670  62.640  1.00  0.00           C
ATOM   2494  HG  LEU A 743      62.490  52.540  63.280  1.00  0.00           H
ATOM   2495  CD1 LEU A 743      62.310  50.330  63.410  1.00  0.00           C
ATOM   2496 HD11 LEU A 743      61.790  50.440  64.390  1.00  0.00           H
ATOM   2497 HD12 LEU A 743      63.390  50.210  63.680  1.00  0.00           H
ATOM   2498 HD13 LEU A 743      61.850  49.530  62.800  1.00  0.00           H
ATOM   2499  CD2 LEU A 743      62.990  51.690  61.400  1.00  0.00           C
ATOM   2500 HD21 LEU A 743      62.680  52.590  60.820  1.00  0.00           H
ATOM   2501 HD22 LEU A 743      62.740  50.780  60.820  1.00  0.00           H
ATOM   2502 HD23 LEU A 743      64.090  51.780  61.550  1.00  0.00           H
ATOM   2503  C   LEU A 743      60.040  52.840  64.640  1.00  0.00           C
ATOM   2504  O   LEU A 743      60.540  52.560  65.700  1.00  0.00           O
ATOM   2505  N   PHE A 744      59.720  54.100  64.400  1.00  0.00           N
ATOM   2506  HN  PHE A 744      59.460  54.350  63.460  1.00  0.00           H
ATOM   2507  CA  PHE A 744      59.870  55.230  65.370  1.00  0.00           C
ATOM   2508  HA  PHE A 744      60.720  55.170  66.020  1.00  0.00           H
ATOM   2509  CB  PHE A 744      59.910  56.520  64.500  1.00  0.00           C
ATOM   2510  HB1 PHE A 744      60.010  57.520  64.950  1.00  0.00           H
ATOM   2511  HB2 PHE A 744      58.970  56.610  63.910  1.00  0.00           H
ATOM   2512  CG  PHE A 744      61.040  56.440  63.510  1.00  0.00           C
ATOM   2513  CD1 PHE A 744      62.180  55.700  63.660  1.00  0.00           C
ATOM   2514  HD1 PHE A 744      62.430  55.210  64.590  1.00  0.00           H
ATOM   2515  CE1 PHE A 744      63.150  55.570  62.680  1.00  0.00           C
ATOM   2516  HE1 PHE A 744      64.050  55.000  62.830  1.00  0.00           H
ATOM   2517  CZ  PHE A 744      62.870  56.200  61.390  1.00  0.00           C
ATOM   2518  HZ  PHE A 744      63.640  56.030  60.640  1.00  0.00           H
ATOM   2519  CD2 PHE A 744      60.810  57.030  62.230  1.00  0.00           C
ATOM   2520  HD2 PHE A 744      59.870  57.540  62.020  1.00  0.00           H
ATOM   2521  CE2 PHE A 744      61.740  56.980  61.250  1.00  0.00           C
ATOM   2522  HE2 PHE A 744      61.660  57.470  60.280  1.00  0.00           H
ATOM   2523  C   PHE A 744      58.730  55.350  66.410  1.00  0.00           C
ATOM   2524  O   PHE A 744      58.890  55.930  67.470  1.00  0.00           O
ATOM   2525  N   ASP A 745      57.480  54.780  66.240  1.00  0.00           N
ATOM   2526  HN  ASP A 745      57.320  54.470  65.310  1.00  0.00           H
ATOM   2527  CA  ASP A 745      56.460  54.580  67.310  1.00  0.00           C
ATOM   2528  HA  ASP A 745      56.340  55.460  67.940  1.00  0.00           H
ATOM   2529  CB  ASP A 745      55.080  54.280  66.610  1.00  0.00           C
ATOM   2530  HB1 ASP A 745      55.170  53.280  66.130  1.00  0.00           H
ATOM   2531  HB2 ASP A 745      55.010  54.960  65.730  1.00  0.00           H
ATOM   2532  CG  ASP A 745      53.870  54.490  67.450  1.00  0.00           C
ATOM   2533  OD1 ASP A 745      52.850  55.110  67.050  1.00  0.00           O
ATOM   2534  OD2 ASP A 745      53.970  54.080  68.650  1.00  0.00           O
ATOM   2535  C   ASP A 745      57.060  53.430  68.230  1.00  0.00           C
ATOM   2536  O   ASP A 745      56.910  53.500  69.470  1.00  0.00           O
ATOM   2537  N   LEU A 746      57.910  52.420  67.710  1.00  0.00           N
ATOM   2538  HN  LEU A 746      57.900  52.230  66.730  1.00  0.00           H
ATOM   2539  CA  LEU A 746      58.560  51.510  68.580  1.00  0.00           C
ATOM   2540  HA  LEU A 746      57.750  51.000  69.090  1.00  0.00           H
ATOM   2541  CB  LEU A 746      59.460  50.500  67.700  1.00  0.00           C
ATOM   2542  HB1 LEU A 746      60.420  51.050  67.580  1.00  0.00           H
ATOM   2543  HB2 LEU A 746      58.810  50.380  66.800  1.00  0.00           H
ATOM   2544  CG  LEU A 746      59.850  49.060  68.270  1.00  0.00           C
ATOM   2545  HG  LEU A 746      59.180  49.050  69.150  1.00  0.00           H
ATOM   2546  CD1 LEU A 746      59.720  47.910  67.210  1.00  0.00           C
ATOM   2547 HD11 LEU A 746      59.760  46.900  67.640  1.00  0.00           H
ATOM   2548 HD12 LEU A 746      60.540  47.960  66.450  1.00  0.00           H
ATOM   2549 HD13 LEU A 746      58.840  47.990  66.530  1.00  0.00           H
ATOM   2550  CD2 LEU A 746      61.310  49.160  68.800  1.00  0.00           C
ATOM   2551 HD21 LEU A 746      61.430  48.530  69.700  1.00  0.00           H
ATOM   2552 HD22 LEU A 746      61.630  50.230  68.820  1.00  0.00           H
ATOM   2553 HD23 LEU A 746      62.010  48.690  68.080  1.00  0.00           H
ATOM   2554  C   LEU A 746      59.490  52.170  69.640  1.00  0.00           C
ATOM   2555  O   LEU A 746      59.310  51.930  70.850  1.00  0.00           O
ATOM   2556  N   GLY A 747      60.330  53.120  69.170  1.00  0.00           N
ATOM   2557  HN  GLY A 747      60.400  53.380  68.200  1.00  0.00           H
ATOM   2558  CA  GLY A 747      61.180  54.050  69.920  1.00  0.00           C
ATOM   2559  HA1 GLY A 747      61.790  54.690  69.290  1.00  0.00           H
ATOM   2560  HA2 GLY A 747      61.780  53.440  70.580  1.00  0.00           H
ATOM   2561  C   GLY A 747      60.450  54.990  70.860  1.00  0.00           C
ATOM   2562  O   GLY A 747      60.810  55.180  72.020  1.00  0.00           O
ATOM   2563  N   GLU A 748      59.300  55.580  70.490  1.00  0.00           N
ATOM   2564  HN  GLU A 748      58.970  55.510  69.560  1.00  0.00           H
ATOM   2565  CA  GLU A 748      58.430  56.240  71.470  1.00  0.00           C
ATOM   2566  HA  GLU A 748      59.010  57.100  71.770  1.00  0.00           H
ATOM   2567  CB  GLU A 748      57.120  56.810  70.790  1.00  0.00           C
ATOM   2568  HB1 GLU A 748      56.290  57.090  71.460  1.00  0.00           H
ATOM   2569  HB2 GLU A 748      56.630  56.010  70.190  1.00  0.00           H
ATOM   2570  CG  GLU A 748      57.370  57.900  69.790  1.00  0.00           C
ATOM   2571  HG1 GLU A 748      58.070  57.630  68.970  1.00  0.00           H
ATOM   2572  HG2 GLU A 748      57.880  58.760  70.280  1.00  0.00           H
ATOM   2573  CD  GLU A 748      56.110  58.450  69.060  1.00  0.00           C
ATOM   2574  OE1 GLU A 748      56.280  59.380  68.220  1.00  0.00           O
ATOM   2575  OE2 GLU A 748      55.000  57.900  69.210  1.00  0.00           O
ATOM   2576  C   GLU A 748      57.860  55.330  72.640  1.00  0.00           C
ATOM   2577  O   GLU A 748      57.800  55.690  73.830  1.00  0.00           O
ATOM   2578  N   THR A 749      57.470  54.100  72.260  1.00  0.00           N
ATOM   2579  HN  THR A 749      57.540  53.770  71.320  1.00  0.00           H
ATOM   2580  CA  THR A 749      56.650  53.230  73.110  1.00  0.00           C
ATOM   2581  HA  THR A 749      55.760  53.780  73.370  1.00  0.00           H
ATOM   2582  CB  THR A 749      56.080  52.060  72.260  1.00  0.00           C
ATOM   2583  HB  THR A 749      56.810  51.440  71.710  1.00  0.00           H
ATOM   2584  OG1 THR A 749      55.010  52.490  71.490  1.00  0.00           O
ATOM   2585  HG1 THR A 749      55.480  52.930  70.770  1.00  0.00           H
ATOM   2586  CG2 THR A 749      55.430  51.090  73.200  1.00  0.00           C
ATOM   2587 HG21 THR A 749      54.860  51.640  73.970  1.00  0.00           H
ATOM   2588 HG22 THR A 749      56.140  50.430  73.740  1.00  0.00           H
ATOM   2589 HG23 THR A 749      54.720  50.410  72.680  1.00  0.00           H
ATOM   2590  C   THR A 749      57.330  52.750  74.370  1.00  0.00           C
ATOM   2591  O   THR A 749      56.780  52.810  75.480  1.00  0.00           O
ATOM   2592  N   TYR A 750      58.610  52.380  74.070  1.00  0.00           N
ATOM   2593  HN  TYR A 750      58.790  52.230  73.110  1.00  0.00           H
ATOM   2594  CA  TYR A 750      59.550  51.900  75.130  1.00  0.00           C
ATOM   2595  HA  TYR A 750      58.900  51.430  75.850  1.00  0.00           H
ATOM   2596  CB  TYR A 750      60.500  50.820  74.580  1.00  0.00           C
ATOM   2597  HB1 TYR A 750      61.230  50.530  75.370  1.00  0.00           H
ATOM   2598  HB2 TYR A 750      61.030  51.160  73.660  1.00  0.00           H
ATOM   2599  CG  TYR A 750      59.590  49.660  74.130  1.00  0.00           C
ATOM   2600  CD1 TYR A 750      59.670  49.300  72.800  1.00  0.00           C
ATOM   2601  HD1 TYR A 750      60.460  49.700  72.210  1.00  0.00           H
ATOM   2602  CE1 TYR A 750      58.770  48.400  72.220  1.00  0.00           C
ATOM   2603  HE1 TYR A 750      58.870  48.140  71.180  1.00  0.00           H
ATOM   2604  CZ  TYR A 750      57.680  47.900  72.910  1.00  0.00           C
ATOM   2605  OH  TYR A 750      56.780  47.010  72.260  1.00  0.00           O
ATOM   2606  HH  TYR A 750      56.950  47.150  71.320  1.00  0.00           H
ATOM   2607  CD2 TYR A 750      58.490  49.190  74.880  1.00  0.00           C
ATOM   2608  HD2 TYR A 750      58.420  49.360  75.940  1.00  0.00           H
ATOM   2609  CE2 TYR A 750      57.550  48.300  74.280  1.00  0.00           C
ATOM   2610  HE2 TYR A 750      56.770  47.950  74.940  1.00  0.00           H
ATOM   2611  C   TYR A 750      60.290  53.030  75.780  1.00  0.00           C
ATOM   2612  O   TYR A 750      61.160  52.880  76.630  1.00  0.00           O
ATOM   2613  N   ALA A 751      59.960  54.310  75.400  1.00  0.00           N
ATOM   2614  HN  ALA A 751      59.110  54.390  74.890  1.00  0.00           H
ATOM   2615  CA  ALA A 751      60.580  55.610  75.760  1.00  0.00           C
ATOM   2616  HA  ALA A 751      60.110  56.280  75.070  1.00  0.00           H
ATOM   2617  CB  ALA A 751      60.190  55.830  77.190  1.00  0.00           C
ATOM   2618  HB1 ALA A 751      60.420  56.870  77.500  1.00  0.00           H
ATOM   2619  HB2 ALA A 751      60.780  55.170  77.870  1.00  0.00           H
ATOM   2620  HB3 ALA A 751      59.120  55.620  77.400  1.00  0.00           H
ATOM   2621  C   ALA A 751      62.070  55.740  75.570  1.00  0.00           C
ATOM   2622  O   ALA A 751      62.850  56.050  76.430  1.00  0.00           O
ATOM   2623  N   PHE A 752      62.500  55.570  74.300  1.00  0.00           N
ATOM   2624  HN  PHE A 752      61.910  55.400  73.510  1.00  0.00           H
ATOM   2625  CA  PHE A 752      63.890  55.820  74.040  1.00  0.00           C
ATOM   2626  HA  PHE A 752      64.270  56.630  74.660  1.00  0.00           H
ATOM   2627  CB  PHE A 752      63.960  56.410  72.610  1.00  0.00           C
ATOM   2628  HB1 PHE A 752      63.270  57.270  72.620  1.00  0.00           H
ATOM   2629  HB2 PHE A 752      63.560  55.670  71.880  1.00  0.00           H
ATOM   2630  CG  PHE A 752      65.370  56.890  72.250  1.00  0.00           C
ATOM   2631  CD1 PHE A 752      66.360  55.940  71.830  1.00  0.00           C
ATOM   2632  HD1 PHE A 752      66.090  54.910  71.680  1.00  0.00           H
ATOM   2633  CE1 PHE A 752      67.730  56.310  71.670  1.00  0.00           C
ATOM   2634  HE1 PHE A 752      68.450  55.520  71.540  1.00  0.00           H
ATOM   2635  CZ  PHE A 752      68.020  57.690  71.740  1.00  0.00           C
ATOM   2636  HZ  PHE A 752      69.020  58.060  71.590  1.00  0.00           H
ATOM   2637  CD2 PHE A 752      65.690  58.230  72.300  1.00  0.00           C
ATOM   2638  HD2 PHE A 752      64.950  58.990  72.480  1.00  0.00           H
ATOM   2639  CE2 PHE A 752      66.940  58.620  71.990  1.00  0.00           C
ATOM   2640  HE2 PHE A 752      67.090  59.680  72.070  1.00  0.00           H
ATOM   2641  C   PHE A 752      64.820  54.580  74.250  1.00  0.00           C
ATOM   2642  O   PHE A 752      65.920  54.860  74.710  1.00  0.00           O
ATOM   2643  N   PRO A 822      64.600  53.270  73.990  1.00  0.00           N
ATOM   2644  CD  PRO A 822      63.420  52.820  73.170  1.00  0.00           C
ATOM   2645  HD1 PRO A 822      63.190  53.580  72.400  1.00  0.00           H
ATOM   2646  HD2 PRO A 822      62.610  52.700  73.930  1.00  0.00           H
ATOM   2647  CA  PRO A 822      65.510  52.150  74.260  1.00  0.00           C
ATOM   2648  HA  PRO A 822      65.860  52.160  75.280  1.00  0.00           H
ATOM   2649  CB  PRO A 822      64.700  50.910  73.910  1.00  0.00           C
ATOM   2650  HB1 PRO A 822      63.810  50.780  74.570  1.00  0.00           H
ATOM   2651  HB2 PRO A 822      65.340  50.000  73.820  1.00  0.00           H
ATOM   2652  CG  PRO A 822      63.860  51.410  72.760  1.00  0.00           C
ATOM   2653  HG1 PRO A 822      64.520  51.450  71.880  1.00  0.00           H
ATOM   2654  HG2 PRO A 822      63.030  50.760  72.410  1.00  0.00           H
ATOM   2655  C   PRO A 822      66.800  52.130  73.390  1.00  0.00           C
ATOM   2656  O   PRO A 822      66.860  52.490  72.250  1.00  0.00           O
ATOM   2657  N   ASP A 823      67.880  51.560  73.910  1.00  0.00           N
ATOM   2658  HN  ASP A 823      67.870  51.110  74.800  1.00  0.00           H
ATOM   2659  CA  ASP A 823      69.200  51.550  73.350  1.00  0.00           C
ATOM   2660  HA  ASP A 823      69.350  52.550  72.960  1.00  0.00           H
ATOM   2661  CB  ASP A 823      70.170  51.070  74.420  1.00  0.00           C
ATOM   2662  HB1 ASP A 823      71.190  50.880  74.040  1.00  0.00           H
ATOM   2663  HB2 ASP A 823      69.860  50.130  74.900  1.00  0.00           H
ATOM   2664  CG  ASP A 823      70.350  52.080  75.580  1.00  0.00           C
ATOM   2665  OD1 ASP A 823      69.360  52.580  76.160  1.00  0.00           O
ATOM   2666  OD2 ASP A 823      71.590  52.140  76.040  1.00  0.00           O
ATOM   2667  C   ASP A 823      69.320  50.730  72.070  1.00  0.00           C
ATOM   2668  O   ASP A 823      70.070  51.080  71.190  1.00  0.00           O
ATOM   2669  N   VAL A 824      68.490  49.680  71.960  1.00  0.00           N
ATOM   2670  HN  VAL A 824      68.000  49.500  72.810  1.00  0.00           H
ATOM   2671  CA  VAL A 824      68.430  48.690  70.880  1.00  0.00           C
ATOM   2672  HA  VAL A 824      69.470  48.420  70.790  1.00  0.00           H
ATOM   2673  CB  VAL A 824      67.550  47.510  71.220  1.00  0.00           C
ATOM   2674  HB  VAL A 824      67.930  47.180  72.210  1.00  0.00           H
ATOM   2675  CG1 VAL A 824      66.010  47.900  71.340  1.00  0.00           C
ATOM   2676 HG11 VAL A 824      65.670  48.050  70.300  1.00  0.00           H
ATOM   2677 HG12 VAL A 824      65.830  48.830  71.900  1.00  0.00           H
ATOM   2678 HG13 VAL A 824      65.430  47.060  71.770  1.00  0.00           H
ATOM   2679  CG2 VAL A 824      67.690  46.270  70.240  1.00  0.00           C
ATOM   2680 HG21 VAL A 824      66.810  45.600  70.310  1.00  0.00           H
ATOM   2681 HG22 VAL A 824      68.710  45.850  70.340  1.00  0.00           H
ATOM   2682 HG23 VAL A 824      67.590  46.520  69.160  1.00  0.00           H
ATOM   2683  C   VAL A 824      67.970  49.310  69.550  1.00  0.00           C
ATOM   2684  O   VAL A 824      68.130  48.670  68.540  1.00  0.00           O
ATOM   2685  N   LEU A 825      67.450  50.580  69.560  1.00  0.00           N
ATOM   2686  HN  LEU A 825      67.470  51.150  70.380  1.00  0.00           H
ATOM   2687  CA  LEU A 825      66.700  51.180  68.440  1.00  0.00           C
ATOM   2688  HA  LEU A 825      65.900  50.510  68.170  1.00  0.00           H
ATOM   2689  CB  LEU A 825      66.200  52.610  68.940  1.00  0.00           C
ATOM   2690  HB1 LEU A 825      67.050  53.310  69.030  1.00  0.00           H
ATOM   2691  HB2 LEU A 825      65.840  52.530  70.000  1.00  0.00           H
ATOM   2692  CG  LEU A 825      65.010  53.230  68.110  1.00  0.00           C
ATOM   2693  HG  LEU A 825      65.390  53.460  67.090  1.00  0.00           H
ATOM   2694  CD1 LEU A 825      63.880  52.230  67.930  1.00  0.00           C
ATOM   2695 HD11 LEU A 825      63.570  51.660  68.830  1.00  0.00           H
ATOM   2696 HD12 LEU A 825      64.160  51.480  67.150  1.00  0.00           H
ATOM   2697 HD13 LEU A 825      63.000  52.700  67.440  1.00  0.00           H
ATOM   2698  CD2 LEU A 825      64.490  54.560  68.720  1.00  0.00           C
ATOM   2699 HD21 LEU A 825      63.720  55.020  68.090  1.00  0.00           H
ATOM   2700 HD22 LEU A 825      65.370  55.230  68.860  1.00  0.00           H
ATOM   2701 HD23 LEU A 825      64.000  54.310  69.690  1.00  0.00           H
ATOM   2702  C   LEU A 825      67.590  51.360  67.240  1.00  0.00           C
ATOM   2703  O   LEU A 825      67.040  51.180  66.170  1.00  0.00           O
ATOM   2704  N   PHE A 826      68.940  51.730  67.420  1.00  0.00           N
ATOM   2705  HN  PHE A 826      69.310  51.940  68.320  1.00  0.00           H
ATOM   2706  CA  PHE A 826      69.960  51.750  66.380  1.00  0.00           C
ATOM   2707  HA  PHE A 826      69.590  52.390  65.590  1.00  0.00           H
ATOM   2708  CB  PHE A 826      71.270  52.430  66.880  1.00  0.00           C
ATOM   2709  HB1 PHE A 826      71.940  52.780  66.070  1.00  0.00           H
ATOM   2710  HB2 PHE A 826      71.730  51.720  67.610  1.00  0.00           H
ATOM   2711  CG  PHE A 826      70.920  53.700  67.660  1.00  0.00           C
ATOM   2712  CD1 PHE A 826      70.430  54.830  67.030  1.00  0.00           C
ATOM   2713  HD1 PHE A 826      70.310  54.820  65.960  1.00  0.00           H
ATOM   2714  CE1 PHE A 826      70.280  56.010  67.780  1.00  0.00           C
ATOM   2715  HE1 PHE A 826      69.970  56.860  67.200  1.00  0.00           H
ATOM   2716  CZ  PHE A 826      70.240  56.000  69.180  1.00  0.00           C
ATOM   2717  HZ  PHE A 826      70.030  56.880  69.760  1.00  0.00           H
ATOM   2718  CD2 PHE A 826      70.970  53.680  69.090  1.00  0.00           C
ATOM   2719  HD2 PHE A 826      71.190  52.770  69.620  1.00  0.00           H
ATOM   2720  CE2 PHE A 826      70.590  54.800  69.910  1.00  0.00           C
ATOM   2721  HE2 PHE A 826      70.530  54.750  70.990  1.00  0.00           H
ATOM   2722  C   PHE A 826      70.230  50.390  65.740  1.00  0.00           C
ATOM   2723  O   PHE A 826      70.370  50.300  64.510  1.00  0.00           O
ATOM   2724  N   TRP A 827      70.270  49.250  66.520  1.00  0.00           N
ATOM   2725  HN  TRP A 827      70.300  49.370  67.510  1.00  0.00           H
ATOM   2726  CA  TRP A 827      70.280  47.860  66.010  1.00  0.00           C
ATOM   2727  HA  TRP A 827      71.130  47.940  65.360  1.00  0.00           H
ATOM   2728  CB  TRP A 827      70.690  46.890  67.240  1.00  0.00           C
ATOM   2729  HB1 TRP A 827      70.090  47.050  68.160  1.00  0.00           H
ATOM   2730  HB2 TRP A 827      71.730  47.150  67.510  1.00  0.00           H
ATOM   2731  CG  TRP A 827      70.640  45.450  66.910  1.00  0.00           C
ATOM   2732  CD1 TRP A 827      69.840  44.400  67.290  1.00  0.00           C
ATOM   2733  HD1 TRP A 827      68.930  44.550  67.860  1.00  0.00           H
ATOM   2734  NE1 TRP A 827      70.500  43.190  66.910  1.00  0.00           N
ATOM   2735  HE1 TRP A 827      70.220  42.280  67.080  1.00  0.00           H
ATOM   2736  CE2 TRP A 827      71.590  43.460  66.220  1.00  0.00           C
ATOM   2737  CD2 TRP A 827      71.680  44.850  66.110  1.00  0.00           C
ATOM   2738  CE3 TRP A 827      72.700  45.400  65.340  1.00  0.00           C
ATOM   2739  HE3 TRP A 827      72.670  46.470  65.200  1.00  0.00           H
ATOM   2740  CZ3 TRP A 827      73.640  44.540  64.650  1.00  0.00           C
ATOM   2741  HZ3 TRP A 827      74.470  44.930  64.070  1.00  0.00           H
ATOM   2742  CZ2 TRP A 827      72.510  42.660  65.640  1.00  0.00           C
ATOM   2743  HZ2 TRP A 827      72.340  41.600  65.720  1.00  0.00           H
ATOM   2744  CH2 TRP A 827      73.530  43.160  64.800  1.00  0.00           C
ATOM   2745  HH2 TRP A 827      74.330  42.510  64.460  1.00  0.00           H
ATOM   2746  C   TRP A 827      68.930  47.490  65.310  1.00  0.00           C
ATOM   2747  O   TRP A 827      68.840  46.870  64.270  1.00  0.00           O
ATOM   2748  N   CYS A 828      67.800  47.990  65.820  1.00  0.00           N
ATOM   2749  HN  CYS A 828      67.870  48.500  66.680  1.00  0.00           H
ATOM   2750  CA  CYS A 828      66.540  47.890  65.080  1.00  0.00           C
ATOM   2751  HA  CYS A 828      66.340  46.850  64.860  1.00  0.00           H
ATOM   2752  CB  CYS A 828      65.290  48.500  65.870  1.00  0.00           C
ATOM   2753  HB1 CYS A 828      64.350  48.320  65.300  1.00  0.00           H
ATOM   2754  HB2 CYS A 828      65.290  49.610  65.870  1.00  0.00           H
ATOM   2755  SG  CYS A 828      64.920  47.600  67.340  1.00  0.00           S
ATOM   2756  HG1 CYS A 828      66.100  47.700  67.930  1.00  0.00           H
ATOM   2757  C   CYS A 828      66.580  48.560  63.720  1.00  0.00           C
ATOM   2758  O   CYS A 828      66.230  47.930  62.730  1.00  0.00           O
ATOM   2759  N   VAL A 829      67.100  49.820  63.640  1.00  0.00           N
ATOM   2760  HN  VAL A 829      67.320  50.290  64.500  1.00  0.00           H
ATOM   2761  CA  VAL A 829      67.420  50.450  62.300  1.00  0.00           C
ATOM   2762  HA  VAL A 829      66.470  50.430  61.780  1.00  0.00           H
ATOM   2763  CB  VAL A 829      67.740  51.970  62.490  1.00  0.00           C
ATOM   2764  HB  VAL A 829      68.520  52.080  63.270  1.00  0.00           H
ATOM   2765  CG1 VAL A 829      68.250  52.660  61.160  1.00  0.00           C
ATOM   2766 HG11 VAL A 829      69.110  52.120  60.720  1.00  0.00           H
ATOM   2767 HG12 VAL A 829      68.490  53.720  61.370  1.00  0.00           H
ATOM   2768 HG13 VAL A 829      67.370  52.610  60.460  1.00  0.00           H
ATOM   2769  CG2 VAL A 829      66.520  52.790  63.130  1.00  0.00           C
ATOM   2770 HG21 VAL A 829      65.580  52.210  62.990  1.00  0.00           H
ATOM   2771 HG22 VAL A 829      66.350  53.810  62.740  1.00  0.00           H
ATOM   2772 HG23 VAL A 829      66.590  52.810  64.240  1.00  0.00           H
ATOM   2773  C   VAL A 829      68.510  49.770  61.440  1.00  0.00           C
ATOM   2774  O   VAL A 829      68.290  49.490  60.260  1.00  0.00           O
ATOM   2775  N   ILE A 830      69.700  49.330  62.000  1.00  0.00           N
ATOM   2776  HN  ILE A 830      69.950  49.600  62.930  1.00  0.00           H
ATOM   2777  CA  ILE A 830      70.650  48.470  61.330  1.00  0.00           C
ATOM   2778  HA  ILE A 830      70.960  49.000  60.440  1.00  0.00           H
ATOM   2779  CB  ILE A 830      71.950  48.200  62.160  1.00  0.00           C
ATOM   2780  HB  ILE A 830      71.520  48.020  63.170  1.00  0.00           H
ATOM   2781  CG2 ILE A 830      72.820  47.060  61.630  1.00  0.00           C
ATOM   2782 HG21 ILE A 830      72.280  46.100  61.540  1.00  0.00           H
ATOM   2783 HG22 ILE A 830      73.680  46.960  62.330  1.00  0.00           H
ATOM   2784 HG23 ILE A 830      73.160  47.400  60.630  1.00  0.00           H
ATOM   2785  CG1 ILE A 830      72.860  49.480  62.290  1.00  0.00           C
ATOM   2786 HG11 ILE A 830      73.610  49.250  63.080  1.00  0.00           H
ATOM   2787 HG12 ILE A 830      72.320  50.380  62.640  1.00  0.00           H
ATOM   2788  CD  ILE A 830      73.590  49.960  60.990  1.00  0.00           C
ATOM   2789  HD1 ILE A 830      74.320  49.250  60.570  1.00  0.00           H
ATOM   2790  HD2 ILE A 830      74.120  50.890  61.280  1.00  0.00           H
ATOM   2791  HD3 ILE A 830      72.770  50.150  60.270  1.00  0.00           H
ATOM   2792  C   ILE A 830      70.030  47.160  60.830  1.00  0.00           C
ATOM   2793  O   ILE A 830      70.250  46.740  59.710  1.00  0.00           O
ATOM   2794  N   LEU A 831      69.320  46.420  61.650  1.00  0.00           N
ATOM   2795  HN  LEU A 831      69.270  46.560  62.640  1.00  0.00           H
ATOM   2796  CA  LEU A 831      68.690  45.280  61.100  1.00  0.00           C
ATOM   2797  HA  LEU A 831      69.480  44.590  60.830  1.00  0.00           H
ATOM   2798  CB  LEU A 831      67.780  44.540  62.140  1.00  0.00           C
ATOM   2799  HB1 LEU A 831      67.200  43.730  61.660  1.00  0.00           H
ATOM   2800  HB2 LEU A 831      67.150  45.320  62.630  1.00  0.00           H
ATOM   2801  CG  LEU A 831      68.540  43.840  63.250  1.00  0.00           C
ATOM   2802  HG  LEU A 831      69.150  44.570  63.820  1.00  0.00           H
ATOM   2803  CD1 LEU A 831      67.620  43.240  64.380  1.00  0.00           C
ATOM   2804 HD11 LEU A 831      67.110  43.990  65.020  1.00  0.00           H
ATOM   2805 HD12 LEU A 831      68.300  42.760  65.120  1.00  0.00           H
ATOM   2806 HD13 LEU A 831      66.880  42.510  63.990  1.00  0.00           H
ATOM   2807  CD2 LEU A 831      69.500  42.780  62.750  1.00  0.00           C
ATOM   2808 HD21 LEU A 831      70.050  42.290  63.590  1.00  0.00           H
ATOM   2809 HD22 LEU A 831      70.260  43.260  62.090  1.00  0.00           H
ATOM   2810 HD23 LEU A 831      68.950  42.040  62.150  1.00  0.00           H
ATOM   2811  C   LEU A 831      67.740  45.500  59.890  1.00  0.00           C
ATOM   2812  O   LEU A 831      67.820  44.760  58.930  1.00  0.00           O
ATOM   2813  N   PHE A 832      66.960  46.590  59.910  1.00  0.00           N
ATOM   2814  HN  PHE A 832      67.020  47.160  60.730  1.00  0.00           H
ATOM   2815  CA  PHE A 832      66.090  47.090  58.910  1.00  0.00           C
ATOM   2816  HA  PHE A 832      65.300  46.380  58.720  1.00  0.00           H
ATOM   2817  CB  PHE A 832      65.350  48.300  59.630  1.00  0.00           C
ATOM   2818  HB1 PHE A 832      66.160  48.920  60.090  1.00  0.00           H
ATOM   2819  HB2 PHE A 832      64.690  47.880  60.410  1.00  0.00           H
ATOM   2820  CG  PHE A 832      64.610  49.320  58.780  1.00  0.00           C
ATOM   2821  CD1 PHE A 832      65.110  50.620  58.470  1.00  0.00           C
ATOM   2822  HD1 PHE A 832      66.170  50.800  58.580  1.00  0.00           H
ATOM   2823  CE1 PHE A 832      64.250  51.620  58.000  1.00  0.00           C
ATOM   2824  HE1 PHE A 832      64.660  52.580  57.680  1.00  0.00           H
ATOM   2825  CZ  PHE A 832      62.920  51.310  57.820  1.00  0.00           C
ATOM   2826  HZ  PHE A 832      62.210  51.980  57.380  1.00  0.00           H
ATOM   2827  CD2 PHE A 832      63.260  49.060  58.560  1.00  0.00           C
ATOM   2828  HD2 PHE A 832      62.920  48.030  58.660  1.00  0.00           H
ATOM   2829  CE2 PHE A 832      62.430  50.030  58.060  1.00  0.00           C
ATOM   2830  HE2 PHE A 832      61.390  49.800  57.880  1.00  0.00           H
ATOM   2831  C   PHE A 832      66.680  47.480  57.580  1.00  0.00           C
ATOM   2832  O   PHE A 832      66.320  47.030  56.450  1.00  0.00           O
ATOM   2833  N   PHE A 833      67.840  48.240  57.620  1.00  0.00           N
ATOM   2834  HN  PHE A 833      68.070  48.640  58.500  1.00  0.00           H
ATOM   2835  CA  PHE A 833      68.670  48.620  56.520  1.00  0.00           C
ATOM   2836  HA  PHE A 833      68.050  48.960  55.700  1.00  0.00           H
ATOM   2837  CB  PHE A 833      69.650  49.800  56.910  1.00  0.00           C
ATOM   2838  HB1 PHE A 833      70.570  49.790  56.280  1.00  0.00           H
ATOM   2839  HB2 PHE A 833      69.900  49.590  57.970  1.00  0.00           H
ATOM   2840  CG  PHE A 833      69.000  51.150  56.740  1.00  0.00           C
ATOM   2841  CD1 PHE A 833      68.940  52.070  57.760  1.00  0.00           C
ATOM   2842  HD1 PHE A 833      69.350  51.850  58.730  1.00  0.00           H
ATOM   2843  CE1 PHE A 833      68.250  53.310  57.580  1.00  0.00           C
ATOM   2844  HE1 PHE A 833      68.190  53.970  58.430  1.00  0.00           H
ATOM   2845  CZ  PHE A 833      67.700  53.660  56.370  1.00  0.00           C
ATOM   2846  HZ  PHE A 833      67.290  54.660  56.260  1.00  0.00           H
ATOM   2847  CD2 PHE A 833      68.530  51.560  55.440  1.00  0.00           C
ATOM   2848  HD2 PHE A 833      68.730  50.870  54.640  1.00  0.00           H
ATOM   2849  CE2 PHE A 833      67.870  52.820  55.300  1.00  0.00           C
ATOM   2850  HE2 PHE A 833      67.510  53.030  54.300  1.00  0.00           H
ATOM   2851  C   PHE A 833      69.420  47.440  55.810  1.00  0.00           C
ATOM   2852  O   PHE A 833      69.580  47.310  54.600  1.00  0.00           O
ATOM   2853  N   THR A 834      69.900  46.450  56.630  1.00  0.00           N
ATOM   2854  HN  THR A 834      69.770  46.580  57.610  1.00  0.00           H
ATOM   2855  CA  THR A 834      70.560  45.240  56.100  1.00  0.00           C
ATOM   2856  HA  THR A 834      71.340  45.600  55.450  1.00  0.00           H
ATOM   2857  CB  THR A 834      71.190  44.290  57.150  1.00  0.00           C
ATOM   2858  HB  THR A 834      70.370  43.950  57.800  1.00  0.00           H
ATOM   2859  OG1 THR A 834      72.050  45.010  57.930  1.00  0.00           O
ATOM   2860  HG1 THR A 834      71.510  45.580  58.480  1.00  0.00           H
ATOM   2861  CG2 THR A 834      72.030  43.180  56.520  1.00  0.00           C
ATOM   2862 HG21 THR A 834      72.900  43.520  55.920  1.00  0.00           H
ATOM   2863 HG22 THR A 834      71.550  42.390  55.900  1.00  0.00           H
ATOM   2864 HG23 THR A 834      72.580  42.700  57.370  1.00  0.00           H
ATOM   2865  C   THR A 834      69.640  44.470  55.270  1.00  0.00           C
ATOM   2866  O   THR A 834      69.930  43.950  54.180  1.00  0.00           O
ATOM   2867  N   THR A 835      68.360  44.430  55.790  1.00  0.00           N
ATOM   2868  HN  THR A 835      68.260  44.960  56.620  1.00  0.00           H
ATOM   2869  CA  THR A 835      67.260  43.730  55.230  1.00  0.00           C
ATOM   2870  HA  THR A 835      67.530  42.710  54.990  1.00  0.00           H
ATOM   2871  CB  THR A 835      66.020  43.720  56.090  1.00  0.00           C
ATOM   2872  HB  THR A 835      65.690  44.780  56.090  1.00  0.00           H
ATOM   2873  OG1 THR A 835      66.310  43.200  57.390  1.00  0.00           O
ATOM   2874  HG1 THR A 835      66.970  43.820  57.700  1.00  0.00           H
ATOM   2875  CG2 THR A 835      64.910  42.850  55.530  1.00  0.00           C
ATOM   2876 HG21 THR A 835      65.270  41.840  55.250  1.00  0.00           H
ATOM   2877 HG22 THR A 835      64.470  43.290  54.620  1.00  0.00           H
ATOM   2878 HG23 THR A 835      63.990  42.810  56.160  1.00  0.00           H
ATOM   2879  C   THR A 835      66.890  44.330  53.900  1.00  0.00           C
ATOM   2880  O   THR A 835      66.920  43.620  52.860  1.00  0.00           O
ATOM   2881  N   PHE A 836      66.670  45.630  53.830  1.00  0.00           N
ATOM   2882  HN  PHE A 836      66.680  46.260  54.600  1.00  0.00           H
ATOM   2883  CA  PHE A 836      66.460  46.350  52.510  1.00  0.00           C
ATOM   2884  HA  PHE A 836      65.620  46.020  51.930  1.00  0.00           H
ATOM   2885  CB  PHE A 836      66.430  47.870  52.790  1.00  0.00           C
ATOM   2886  HB1 PHE A 836      67.340  48.170  53.360  1.00  0.00           H
ATOM   2887  HB2 PHE A 836      65.640  48.140  53.520  1.00  0.00           H
ATOM   2888  CG  PHE A 836      66.170  48.820  51.700  1.00  0.00           C
ATOM   2889  CD1 PHE A 836      65.620  48.480  50.460  1.00  0.00           C
ATOM   2890  HD1 PHE A 836      65.380  47.470  50.160  1.00  0.00           H
ATOM   2891  CE1 PHE A 836      65.230  49.380  49.540  1.00  0.00           C
ATOM   2892  HE1 PHE A 836      64.750  49.030  48.630  1.00  0.00           H
ATOM   2893  CZ  PHE A 836      65.540  50.740  49.730  1.00  0.00           C
ATOM   2894  HZ  PHE A 836      65.310  51.440  48.940  1.00  0.00           H
ATOM   2895  CD2 PHE A 836      66.380  50.200  51.900  1.00  0.00           C
ATOM   2896  HD2 PHE A 836      66.710  50.550  52.870  1.00  0.00           H
ATOM   2897  CE2 PHE A 836      66.120  51.130  50.890  1.00  0.00           C
ATOM   2898  HE2 PHE A 836      66.400  52.160  51.080  1.00  0.00           H
ATOM   2899  C   PHE A 836      67.540  46.190  51.400  1.00  0.00           C
ATOM   2900  O   PHE A 836      67.270  45.900  50.250  1.00  0.00           O
ATOM   2901  N   PHE A 837      68.820  46.220  51.850  1.00  0.00           N
ATOM   2902  HN  PHE A 837      69.050  46.440  52.790  1.00  0.00           H
ATOM   2903  CA  PHE A 837      69.900  45.820  50.960  1.00  0.00           C
ATOM   2904  HA  PHE A 837      69.740  46.400  50.060  1.00  0.00           H
ATOM   2905  CB  PHE A 837      71.260  46.120  51.700  1.00  0.00           C
ATOM   2906  HB1 PHE A 837      71.380  45.480  52.600  1.00  0.00           H
ATOM   2907  HB2 PHE A 837      71.270  47.220  51.890  1.00  0.00           H
ATOM   2908  CG  PHE A 837      72.450  45.870  50.850  1.00  0.00           C
ATOM   2909  CD1 PHE A 837      73.190  46.950  50.320  1.00  0.00           C
ATOM   2910  HD1 PHE A 837      72.780  47.930  50.500  1.00  0.00           H
ATOM   2911  CE1 PHE A 837      74.330  46.770  49.540  1.00  0.00           C
ATOM   2912  HE1 PHE A 837      74.820  47.590  49.060  1.00  0.00           H
ATOM   2913  CZ  PHE A 837      74.790  45.500  49.400  1.00  0.00           C
ATOM   2914  HZ  PHE A 837      75.720  45.370  48.870  1.00  0.00           H
ATOM   2915  CD2 PHE A 837      73.100  44.590  50.850  1.00  0.00           C
ATOM   2916  HD2 PHE A 837      72.680  43.730  51.350  1.00  0.00           H
ATOM   2917  CE2 PHE A 837      74.200  44.400  50.020  1.00  0.00           C
ATOM   2918  HE2 PHE A 837      74.640  43.420  49.950  1.00  0.00           H
ATOM   2919  C   PHE A 837      69.960  44.390  50.480  1.00  0.00           C
ATOM   2920  O   PHE A 837      69.870  44.150  49.300  1.00  0.00           O
ATOM   2921  N   LEU A 838      70.030  43.370  51.380  1.00  0.00           N
ATOM   2922  HN  LEU A 838      69.980  43.510  52.370  1.00  0.00           H
ATOM   2923  CA  LEU A 838      70.100  41.940  51.170  1.00  0.00           C
ATOM   2924  HA  LEU A 838      71.060  41.820  50.680  1.00  0.00           H
ATOM   2925  CB  LEU A 838      70.270  41.130  52.460  1.00  0.00           C
ATOM   2926  HB1 LEU A 838      69.320  41.210  53.010  1.00  0.00           H
ATOM   2927  HB2 LEU A 838      71.080  41.580  53.070  1.00  0.00           H
ATOM   2928  CG  LEU A 838      70.610  39.650  52.260  1.00  0.00           C
ATOM   2929  HG  LEU A 838      69.910  39.230  51.520  1.00  0.00           H
ATOM   2930  CD1 LEU A 838      72.140  39.380  51.810  1.00  0.00           C
ATOM   2931 HD11 LEU A 838      72.910  39.850  52.480  1.00  0.00           H
ATOM   2932 HD12 LEU A 838      72.190  39.750  50.760  1.00  0.00           H
ATOM   2933 HD13 LEU A 838      72.300  38.290  51.750  1.00  0.00           H
ATOM   2934  CD2 LEU A 838      70.460  38.970  53.670  1.00  0.00           C
ATOM   2935 HD21 LEU A 838      69.390  39.020  53.940  1.00  0.00           H
ATOM   2936 HD22 LEU A 838      71.120  39.390  54.470  1.00  0.00           H
ATOM   2937 HD23 LEU A 838      70.640  37.880  53.640  1.00  0.00           H
ATOM   2938  C   LEU A 838      69.050  41.480  50.200  1.00  0.00           C
ATOM   2939  O   LEU A 838      69.290  40.860  49.150  1.00  0.00           O
ATOM   2940  N   SER A 839      67.770  41.840  50.450  1.00  0.00           N
ATOM   2941  HN  SER A 839      67.620  42.300  51.310  1.00  0.00           H
ATOM   2942  CA  SER A 839      66.650  41.570  49.530  1.00  0.00           C
ATOM   2943  HA  SER A 839      66.610  40.510  49.400  1.00  0.00           H
ATOM   2944  CB  SER A 839      65.260  41.960  50.110  1.00  0.00           C
ATOM   2945  HB1 SER A 839      65.060  41.240  50.950  1.00  0.00           H
ATOM   2946  HB2 SER A 839      64.370  41.900  49.460  1.00  0.00           H
ATOM   2947  OG  SER A 839      65.250  43.320  50.630  1.00  0.00           O
ATOM   2948  HG1 SER A 839      65.690  43.350  51.490  1.00  0.00           H
ATOM   2949  C   SER A 839      66.730  42.100  48.180  1.00  0.00           C
ATOM   2950  O   SER A 839      66.380  41.450  47.190  1.00  0.00           O
ATOM   2951  N   SER A 840      67.270  43.330  48.140  1.00  0.00           N
ATOM   2952  HN  SER A 840      67.300  43.830  49.000  1.00  0.00           H
ATOM   2953  CA  SER A 840      67.510  44.110  46.900  1.00  0.00           C
ATOM   2954  HA  SER A 840      66.580  44.050  46.360  1.00  0.00           H
ATOM   2955  CB  SER A 840      67.840  45.550  47.170  1.00  0.00           C
ATOM   2956  HB1 SER A 840      68.190  45.970  46.210  1.00  0.00           H
ATOM   2957  HB2 SER A 840      68.560  45.690  48.010  1.00  0.00           H
ATOM   2958  OG  SER A 840      66.780  46.370  47.750  1.00  0.00           O
ATOM   2959  HG1 SER A 840      66.870  46.270  48.690  1.00  0.00           H
ATOM   2960  C   SER A 840      68.570  43.420  46.080  1.00  0.00           C
ATOM   2961  O   SER A 840      68.430  43.210  44.880  1.00  0.00           O
ATOM   2962  N   PHE A 841      69.640  42.980  46.800  1.00  0.00           N
ATOM   2963  HN  PHE A 841      69.690  43.200  47.770  1.00  0.00           H
ATOM   2964  CA  PHE A 841      70.810  42.250  46.330  1.00  0.00           C
ATOM   2965  HA  PHE A 841      71.220  42.810  45.500  1.00  0.00           H
ATOM   2966  CB  PHE A 841      71.930  42.130  47.480  1.00  0.00           C
ATOM   2967  HB1 PHE A 841      71.500  41.510  48.300  1.00  0.00           H
ATOM   2968  HB2 PHE A 841      72.320  43.070  47.960  1.00  0.00           H
ATOM   2969  CG  PHE A 841      73.120  41.390  47.070  1.00  0.00           C
ATOM   2970  CD1 PHE A 841      74.170  42.030  46.350  1.00  0.00           C
ATOM   2971  HD1 PHE A 841      74.100  43.040  45.990  1.00  0.00           H
ATOM   2972  CE1 PHE A 841      75.260  41.280  45.900  1.00  0.00           C
ATOM   2973  HE1 PHE A 841      76.080  41.850  45.470  1.00  0.00           H
ATOM   2974  CZ  PHE A 841      75.420  39.930  46.290  1.00  0.00           C
ATOM   2975  HZ  PHE A 841      76.290  39.350  46.030  1.00  0.00           H
ATOM   2976  CD2 PHE A 841      73.200  39.990  47.350  1.00  0.00           C
ATOM   2977  HD2 PHE A 841      72.410  39.460  47.880  1.00  0.00           H
ATOM   2978  CE2 PHE A 841      74.380  39.310  46.940  1.00  0.00           C
ATOM   2979  HE2 PHE A 841      74.460  38.230  47.060  1.00  0.00           H
ATOM   2980  C   PHE A 841      70.460  40.970  45.680  1.00  0.00           C
ATOM   2981  O   PHE A 841      70.890  40.670  44.560  1.00  0.00           O
ATOM   2982  N   LEU A 842      69.500  40.240  46.310  1.00  0.00           N
ATOM   2983  HN  LEU A 842      69.140  40.510  47.200  1.00  0.00           H
ATOM   2984  CA  LEU A 842      69.010  38.980  45.750  1.00  0.00           C
ATOM   2985  HA  LEU A 842      69.870  38.350  45.540  1.00  0.00           H
ATOM   2986  CB  LEU A 842      68.320  38.150  46.900  1.00  0.00           C
ATOM   2987  HB1 LEU A 842      67.920  37.220  46.440  1.00  0.00           H
ATOM   2988  HB2 LEU A 842      67.460  38.770  47.220  1.00  0.00           H
ATOM   2989  CG  LEU A 842      69.270  37.690  48.060  1.00  0.00           C
ATOM   2990  HG  LEU A 842      69.790  38.620  48.380  1.00  0.00           H
ATOM   2991  CD1 LEU A 842      68.440  37.230  49.260  1.00  0.00           C
ATOM   2992 HD11 LEU A 842      68.970  36.700  50.080  1.00  0.00           H
ATOM   2993 HD12 LEU A 842      67.720  36.440  48.930  1.00  0.00           H
ATOM   2994 HD13 LEU A 842      67.900  38.140  49.590  1.00  0.00           H
ATOM   2995  CD2 LEU A 842      70.190  36.550  47.590  1.00  0.00           C
ATOM   2996 HD21 LEU A 842      71.040  36.860  46.950  1.00  0.00           H
ATOM   2997 HD22 LEU A 842      69.620  35.690  47.180  1.00  0.00           H
ATOM   2998 HD23 LEU A 842      70.690  36.090  48.460  1.00  0.00           H
ATOM   2999  C   LEU A 842      68.250  39.010  44.490  1.00  0.00           C
ATOM   3000  O   LEU A 842      68.410  38.120  43.670  1.00  0.00           O
ATOM   3001  N   LYS A 843      67.520  40.090  44.220  1.00  0.00           N
ATOM   3002  HN  LYS A 843      67.500  40.800  44.920  1.00  0.00           H
ATOM   3003  CA  LYS A 843      66.880  40.340  42.940  1.00  0.00           C
ATOM   3004  HA  LYS A 843      66.430  39.430  42.600  1.00  0.00           H
ATOM   3005  CB  LYS A 843      65.600  41.200  43.130  1.00  0.00           C
ATOM   3006  HB1 LYS A 843      65.780  42.020  43.860  1.00  0.00           H
ATOM   3007  HB2 LYS A 843      64.890  40.550  43.670  1.00  0.00           H
ATOM   3008  CG  LYS A 843      64.930  41.760  41.850  1.00  0.00           C
ATOM   3009  HG1 LYS A 843      65.680  42.310  41.240  1.00  0.00           H
ATOM   3010  HG2 LYS A 843      64.110  42.430  42.160  1.00  0.00           H
ATOM   3011  CD  LYS A 843      64.380  40.730  40.890  1.00  0.00           C
ATOM   3012  HD1 LYS A 843      65.080  39.890  40.720  1.00  0.00           H
ATOM   3013  HD2 LYS A 843      64.180  41.170  39.890  1.00  0.00           H
ATOM   3014  CE  LYS A 843      62.940  40.220  41.240  1.00  0.00           C
ATOM   3015  HE1 LYS A 843      62.290  41.130  41.190  1.00  0.00           H
ATOM   3016  HE2 LYS A 843      62.940  39.700  42.220  1.00  0.00           H
ATOM   3017  NZ  LYS A 843      62.530  39.180  40.320  1.00  0.00           N
ATOM   3018  HZ1 LYS A 843      61.510  39.330  40.160  1.00  0.00           H
ATOM   3019  HZ2 LYS A 843      62.720  38.280  40.780  1.00  0.00           H
ATOM   3020  HZ3 LYS A 843      62.920  39.170  39.350  1.00  0.00           H
ATOM   3021  C   LYS A 843      67.860  40.820  41.850  1.00  0.00           C
ATOM   3022  O   LYS A 843      67.710  40.580  40.670  1.00  0.00           O
ATOM   3023  N   GLN A 844      68.970  41.510  42.280  1.00  0.00           N
ATOM   3024  HN  GLN A 844      68.950  41.910  43.200  1.00  0.00           H
ATOM   3025  CA  GLN A 844      70.030  41.910  41.380  1.00  0.00           C
ATOM   3026  HA  GLN A 844      69.630  42.190  40.410  1.00  0.00           H
ATOM   3027  CB  GLN A 844      70.800  43.150  42.030  1.00  0.00           C
ATOM   3028  HB1 GLN A 844      71.740  43.350  41.460  1.00  0.00           H
ATOM   3029  HB2 GLN A 844      71.030  42.850  43.080  1.00  0.00           H
ATOM   3030  CG  GLN A 844      70.070  44.620  41.970  1.00  0.00           C
ATOM   3031  HG1 GLN A 844      70.750  45.230  41.330  1.00  0.00           H
ATOM   3032  HG2 GLN A 844      70.070  45.070  42.980  1.00  0.00           H
ATOM   3033  CD  GLN A 844      68.690  44.630  41.370  1.00  0.00           C
ATOM   3034  OE1 GLN A 844      68.470  44.940  40.230  1.00  0.00           O
ATOM   3035  NE2 GLN A 844      67.680  44.280  42.160  1.00  0.00           N
ATOM   3036 HE21 GLN A 844      66.730  44.350  41.860  1.00  0.00           H
ATOM   3037 HE22 GLN A 844      67.840  44.100  43.140  1.00  0.00           H
ATOM   3038  C   GLN A 844      71.000  40.770  41.130  1.00  0.00           C
ATOM   3039  O   GLN A 844      71.850  40.990  40.300  1.00  0.00           O
ATOM   3040  N   PHE A 845      70.780  39.600  41.750  1.00  0.00           N
ATOM   3041  HN  PHE A 845      70.060  39.520  42.420  1.00  0.00           H
ATOM   3042  CA  PHE A 845      71.720  38.520  41.690  1.00  0.00           C
ATOM   3043  HA  PHE A 845      72.710  38.920  41.560  1.00  0.00           H
ATOM   3044  CB  PHE A 845      71.650  37.660  43.040  1.00  0.00           C
ATOM   3045  HB1 PHE A 845      70.820  36.930  43.030  1.00  0.00           H
ATOM   3046  HB2 PHE A 845      71.540  38.380  43.890  1.00  0.00           H
ATOM   3047  CG  PHE A 845      73.060  37.060  43.330  1.00  0.00           C
ATOM   3048  CD1 PHE A 845      74.190  37.810  43.440  1.00  0.00           C
ATOM   3049  HD1 PHE A 845      74.190  38.880  43.320  1.00  0.00           H
ATOM   3050  CE1 PHE A 845      75.430  37.270  43.690  1.00  0.00           C
ATOM   3051  HE1 PHE A 845      76.280  37.940  43.750  1.00  0.00           H
ATOM   3052  CZ  PHE A 845      75.520  35.890  43.850  1.00  0.00           C
ATOM   3053  HZ  PHE A 845      76.460  35.440  44.150  1.00  0.00           H
ATOM   3054  CD2 PHE A 845      73.140  35.670  43.410  1.00  0.00           C
ATOM   3055  HD2 PHE A 845      72.250  35.070  43.300  1.00  0.00           H
ATOM   3056  CE2 PHE A 845      74.380  35.130  43.700  1.00  0.00           C
ATOM   3057  HE2 PHE A 845      74.480  34.070  43.850  1.00  0.00           H
ATOM   3058  C   PHE A 845      71.490  37.580  40.600  1.00  0.00           C
ATOM   3059  O   PHE A 845      72.360  36.740  40.260  1.00  0.00           O
ATOM   3060  N   LYS A 846      70.320  37.690  39.930  1.00  0.00           N
ATOM   3061  HN  LYS A 846      69.770  38.480  40.220  1.00  0.00           H
ATOM   3062  CA  LYS A 846      69.820  36.810  38.880  1.00  0.00           C
ATOM   3063  HA  LYS A 846      69.820  35.880  39.410  1.00  0.00           H
ATOM   3064  CB  LYS A 846      68.300  36.950  38.500  1.00  0.00           C
ATOM   3065  HB1 LYS A 846      68.010  38.010  38.290  1.00  0.00           H
ATOM   3066  HB2 LYS A 846      67.670  36.610  39.340  1.00  0.00           H
ATOM   3067  CG  LYS A 846      67.870  36.170  37.290  1.00  0.00           C
ATOM   3068  HG1 LYS A 846      68.230  35.120  37.320  1.00  0.00           H
ATOM   3069  HG2 LYS A 846      68.210  36.660  36.350  1.00  0.00           H
ATOM   3070  CD  LYS A 846      66.390  36.050  37.170  1.00  0.00           C
ATOM   3071  HD1 LYS A 846      66.130  35.360  36.340  1.00  0.00           H
ATOM   3072  HD2 LYS A 846      65.920  37.030  36.910  1.00  0.00           H
ATOM   3073  CE  LYS A 846      65.680  35.380  38.330  1.00  0.00           C
ATOM   3074  HE1 LYS A 846      65.610  36.080  39.180  1.00  0.00           H
ATOM   3075  HE2 LYS A 846      66.140  34.420  38.640  1.00  0.00           H
ATOM   3076  NZ  LYS A 846      64.280  35.050  38.030  1.00  0.00           N
ATOM   3077  HZ1 LYS A 846      63.690  34.620  38.780  1.00  0.00           H
ATOM   3078  HZ2 LYS A 846      64.280  34.420  37.210  1.00  0.00           H
ATOM   3079  HZ3 LYS A 846      63.700  35.870  37.770  1.00  0.00           H
ATOM   3080  C   LYS A 846      70.630  36.670  37.600  1.00  0.00           C
ATOM   3081  O   LYS A 846      71.080  35.590  37.100  1.00  0.00           O
ATOM   3082  N   THR A 847      71.090  37.900  37.120  1.00  0.00           N
ATOM   3083  HN  THR A 847      70.710  38.780  37.420  1.00  0.00           H
ATOM   3084  CA  THR A 847      71.840  37.990  35.910  1.00  0.00           C
ATOM   3085  HA  THR A 847      71.540  37.190  35.250  1.00  0.00           H
ATOM   3086  CB  THR A 847      71.480  39.300  35.130  1.00  0.00           C
ATOM   3087  HB  THR A 847      72.060  39.410  34.190  1.00  0.00           H
ATOM   3088  OG1 THR A 847      71.570  40.440  35.950  1.00  0.00           O
ATOM   3089  HG1 THR A 847      71.480  41.220  35.410  1.00  0.00           H
ATOM   3090  CG2 THR A 847      69.950  39.230  34.820  1.00  0.00           C
ATOM   3091 HG21 THR A 847      69.570  40.190  34.440  1.00  0.00           H
ATOM   3092 HG22 THR A 847      69.370  39.010  35.750  1.00  0.00           H
ATOM   3093 HG23 THR A 847      69.670  38.470  34.050  1.00  0.00           H
ATOM   3094  C   THR A 847      73.320  37.950  36.060  1.00  0.00           C
ATOM   3095  O   THR A 847      74.030  37.890  35.070  1.00  0.00           O
ATOM   3096  N   LYS A 848      73.830  37.900  37.330  1.00  0.00           N
ATOM   3097  HN  LYS A 848      73.180  37.940  38.080  1.00  0.00           H
ATOM   3098  CA  LYS A 848      75.230  37.910  37.710  1.00  0.00           C
ATOM   3099  HA  LYS A 848      75.600  38.900  37.460  1.00  0.00           H
ATOM   3100  CB  LYS A 848      75.440  38.020  39.270  1.00  0.00           C
ATOM   3101  HB1 LYS A 848      76.500  37.930  39.620  1.00  0.00           H
ATOM   3102  HB2 LYS A 848      75.020  37.170  39.850  1.00  0.00           H
ATOM   3103  CG  LYS A 848      75.030  39.340  39.980  1.00  0.00           C
ATOM   3104  HG1 LYS A 848      75.180  39.260  41.080  1.00  0.00           H
ATOM   3105  HG2 LYS A 848      73.950  39.620  39.940  1.00  0.00           H
ATOM   3106  CD  LYS A 848      75.730  40.670  39.510  1.00  0.00           C
ATOM   3107  HD1 LYS A 848      75.070  41.360  40.070  1.00  0.00           H
ATOM   3108  HD2 LYS A 848      75.570  40.880  38.440  1.00  0.00           H
ATOM   3109  CE  LYS A 848      77.260  40.720  39.780  1.00  0.00           C
ATOM   3110  HE1 LYS A 848      77.730  40.290  38.870  1.00  0.00           H
ATOM   3111  HE2 LYS A 848      77.590  40.130  40.660  1.00  0.00           H
ATOM   3112  NZ  LYS A 848      77.720  42.100  39.940  1.00  0.00           N
ATOM   3113  HZ1 LYS A 848      77.740  42.690  39.090  1.00  0.00           H
ATOM   3114  HZ2 LYS A 848      78.610  42.170  40.470  1.00  0.00           H
ATOM   3115  HZ3 LYS A 848      77.090  42.680  40.540  1.00  0.00           H
ATOM   3116  C   LYS A 848      76.240  36.870  37.130  1.00  0.00           C
ATOM   3117  O   LYS A 848      76.300  35.690  37.480  1.00  0.00           O
ATOM   3118  N   ARG A 849      77.180  37.250  36.260  1.00  0.00           N
ATOM   3119  HN  ARG A 849      77.160  38.180  35.870  1.00  0.00           H
ATOM   3120  CA  ARG A 849      78.310  36.480  35.670  1.00  0.00           C
ATOM   3121  HA  ARG A 849      78.030  35.640  35.060  1.00  0.00           H
ATOM   3122  CB  ARG A 849      79.130  37.250  34.630  1.00  0.00           C
ATOM   3123  HB1 ARG A 849      80.040  36.630  34.470  1.00  0.00           H
ATOM   3124  HB2 ARG A 849      79.530  38.190  35.090  1.00  0.00           H
ATOM   3125  CG  ARG A 849      78.490  37.670  33.310  1.00  0.00           C
ATOM   3126  HG1 ARG A 849      79.320  37.890  32.600  1.00  0.00           H
ATOM   3127  HG2 ARG A 849      77.940  38.620  33.500  1.00  0.00           H
ATOM   3128  CD  ARG A 849      77.480  36.670  32.610  1.00  0.00           C
ATOM   3129  HD1 ARG A 849      76.650  36.210  33.180  1.00  0.00           H
ATOM   3130  HD2 ARG A 849      77.920  35.760  32.130  1.00  0.00           H
ATOM   3131  NE  ARG A 849      76.850  37.300  31.410  1.00  0.00           N
ATOM   3132  HE  ARG A 849      75.860  37.350  31.280  1.00  0.00           H
ATOM   3133  CZ  ARG A 849      77.570  37.710  30.340  1.00  0.00           C
ATOM   3134  NH1 ARG A 849      78.830  37.330  30.150  1.00  0.00           N
ATOM   3135 HH11 ARG A 849      79.150  36.470  30.550  1.00  0.00           H
ATOM   3136 HH12 ARG A 849      79.170  37.710  29.290  1.00  0.00           H
ATOM   3137  NH2 ARG A 849      77.130  38.520  29.390  1.00  0.00           N
ATOM   3138 HH21 ARG A 849      76.240  38.990  29.400  1.00  0.00           H
ATOM   3139 HH22 ARG A 849      77.670  38.700  28.570  1.00  0.00           H
ATOM   3140  C   ARG A 849      79.170  35.800  36.760  1.00  0.00           C
ATOM   3141  O   ARG A 849      79.190  36.210  37.960  1.00  0.00           O
ATOM   3142  N   TYR A 850      79.750  34.670  36.360  1.00  0.00           N
ATOM   3143  HN  TYR A 850      79.730  34.380  35.420  1.00  0.00           H
ATOM   3144  CA  TYR A 850      80.610  33.880  37.180  1.00  0.00           C
ATOM   3145  HA  TYR A 850      81.070  33.280  36.400  1.00  0.00           H
ATOM   3146  CB  TYR A 850      81.700  34.530  38.020  1.00  0.00           C
ATOM   3147  HB1 TYR A 850      81.270  35.140  38.830  1.00  0.00           H
ATOM   3148  HB2 TYR A 850      82.120  35.340  37.390  1.00  0.00           H
ATOM   3149  CG  TYR A 850      82.780  33.530  38.370  1.00  0.00           C
ATOM   3150  CD1 TYR A 850      82.990  33.170  39.650  1.00  0.00           C
ATOM   3151  HD1 TYR A 850      82.400  33.640  40.420  1.00  0.00           H
ATOM   3152  CE1 TYR A 850      84.010  32.330  40.100  1.00  0.00           C
ATOM   3153  HE1 TYR A 850      84.080  32.200  41.170  1.00  0.00           H
ATOM   3154  CZ  TYR A 850      85.030  31.970  39.140  1.00  0.00           C
ATOM   3155  OH  TYR A 850      86.070  31.210  39.490  1.00  0.00           O
ATOM   3156  HH  TYR A 850      86.600  31.040  38.700  1.00  0.00           H
ATOM   3157  CD2 TYR A 850      83.740  33.090  37.420  1.00  0.00           C
ATOM   3158  HD2 TYR A 850      83.640  33.330  36.360  1.00  0.00           H
ATOM   3159  CE2 TYR A 850      84.800  32.300  37.810  1.00  0.00           C
ATOM   3160  HE2 TYR A 850      85.490  32.060  37.010  1.00  0.00           H
ATOM   3161  C   TYR A 850      79.840  32.860  38.010  1.00  0.00           C
ATOM   3162  O   TYR A 850      80.190  31.670  37.870  1.00  0.00           O
ATOM   3163  N   PHE A 851      78.820  33.230  38.790  1.00  0.00           N
ATOM   3164  HN  PHE A 851      78.560  34.200  38.840  1.00  0.00           H
ATOM   3165  CA  PHE A 851      78.100  32.270  39.590  1.00  0.00           C
ATOM   3166  HA  PHE A 851      78.850  31.690  40.080  1.00  0.00           H
ATOM   3167  CB  PHE A 851      77.180  33.020  40.610  1.00  0.00           C
ATOM   3168  HB1 PHE A 851      76.710  32.280  41.310  1.00  0.00           H
ATOM   3169  HB2 PHE A 851      76.370  33.660  40.210  1.00  0.00           H
ATOM   3170  CG  PHE A 851      77.960  34.030  41.340  1.00  0.00           C
ATOM   3171  CD1 PHE A 851      77.550  35.390  41.270  1.00  0.00           C
ATOM   3172  HD1 PHE A 851      76.620  35.680  40.810  1.00  0.00           H
ATOM   3173  CE1 PHE A 851      78.330  36.450  41.860  1.00  0.00           C
ATOM   3174  HE1 PHE A 851      78.050  37.480  41.820  1.00  0.00           H
ATOM   3175  CZ  PHE A 851      79.460  36.090  42.660  1.00  0.00           C
ATOM   3176  HZ  PHE A 851      80.000  36.910  43.110  1.00  0.00           H
ATOM   3177  CD2 PHE A 851      79.080  33.720  42.180  1.00  0.00           C
ATOM   3178  HD2 PHE A 851      79.380  32.720  42.420  1.00  0.00           H
ATOM   3179  CE2 PHE A 851      79.820  34.720  42.770  1.00  0.00           C
ATOM   3180  HE2 PHE A 851      80.620  34.460  43.440  1.00  0.00           H
ATOM   3181  C   PHE A 851      77.300  31.350  38.680  1.00  0.00           C
ATOM   3182  O   PHE A 851      76.690  31.830  37.750  1.00  0.00           O
ATOM   3183  N   PRO A 852      77.120  30.050  38.950  1.00  0.00           N
ATOM   3184  CD  PRO A 852      77.860  29.330  40.080  1.00  0.00           C
ATOM   3185  HD1 PRO A 852      77.440  29.600  41.070  1.00  0.00           H
ATOM   3186  HD2 PRO A 852      78.910  29.700  40.120  1.00  0.00           H
ATOM   3187  CA  PRO A 852      76.420  29.090  38.070  1.00  0.00           C
ATOM   3188  HA  PRO A 852      76.920  29.020  37.130  1.00  0.00           H
ATOM   3189  CB  PRO A 852      76.440  27.770  38.890  1.00  0.00           C
ATOM   3190  HB1 PRO A 852      76.590  26.850  38.270  1.00  0.00           H
ATOM   3191  HB2 PRO A 852      75.520  27.640  39.500  1.00  0.00           H
ATOM   3192  CG  PRO A 852      77.700  27.880  39.790  1.00  0.00           C
ATOM   3193  HG1 PRO A 852      77.650  27.240  40.700  1.00  0.00           H
ATOM   3194  HG2 PRO A 852      78.620  27.600  39.230  1.00  0.00           H
ATOM   3195  C   PRO A 852      74.960  29.470  37.870  1.00  0.00           C
ATOM   3196  O   PRO A 852      74.310  29.920  38.860  1.00  0.00           O
ATOM   3197  N   THR A 853      74.520  29.370  36.640  1.00  0.00           N
ATOM   3198  HN  THR A 853      75.110  28.900  35.990  1.00  0.00           H
ATOM   3199  CA  THR A 853      73.320  30.000  36.130  1.00  0.00           C
ATOM   3200  HA  THR A 853      73.310  31.080  36.170  1.00  0.00           H
ATOM   3201  CB  THR A 853      72.950  29.700  34.650  1.00  0.00           C
ATOM   3202  HB  THR A 853      72.850  28.590  34.600  1.00  0.00           H
ATOM   3203  OG1 THR A 853      73.930  29.980  33.740  1.00  0.00           O
ATOM   3204  HG1 THR A 853      74.760  29.570  33.980  1.00  0.00           H
ATOM   3205  CG2 THR A 853      71.600  30.330  34.160  1.00  0.00           C
ATOM   3206 HG21 THR A 853      71.410  30.220  33.070  1.00  0.00           H
ATOM   3207 HG22 THR A 853      71.670  31.430  34.320  1.00  0.00           H
ATOM   3208 HG23 THR A 853      70.790  29.900  34.800  1.00  0.00           H
ATOM   3209  C   THR A 853      72.090  29.710  37.050  1.00  0.00           C
ATOM   3210  O   THR A 853      71.420  30.550  37.620  1.00  0.00           O
ATOM   3211  N   LYS A 854      71.850  28.330  37.170  1.00  0.00           N
ATOM   3212  HN  LYS A 854      72.490  27.780  36.640  1.00  0.00           H
ATOM   3213  CA  LYS A 854      70.760  27.800  37.970  1.00  0.00           C
ATOM   3214  HA  LYS A 854      69.870  28.340  37.680  1.00  0.00           H
ATOM   3215  CB  LYS A 854      70.550  26.250  37.600  1.00  0.00           C
ATOM   3216  HB1 LYS A 854      70.400  25.680  38.540  1.00  0.00           H
ATOM   3217  HB2 LYS A 854      71.470  25.930  37.070  1.00  0.00           H
ATOM   3218  CG  LYS A 854      69.330  26.010  36.650  1.00  0.00           C
ATOM   3219  HG1 LYS A 854      68.390  26.030  37.220  1.00  0.00           H
ATOM   3220  HG2 LYS A 854      69.560  24.980  36.290  1.00  0.00           H
ATOM   3221  CD  LYS A 854      69.260  26.880  35.400  1.00  0.00           C
ATOM   3222  HD1 LYS A 854      70.140  26.700  34.760  1.00  0.00           H
ATOM   3223  HD2 LYS A 854      69.360  27.960  35.640  1.00  0.00           H
ATOM   3224  CE  LYS A 854      68.040  26.600  34.670  1.00  0.00           C
ATOM   3225  HE1 LYS A 854      67.740  25.540  34.570  1.00  0.00           H
ATOM   3226  HE2 LYS A 854      68.120  26.930  33.600  1.00  0.00           H
ATOM   3227  NZ  LYS A 854      66.890  27.260  35.230  1.00  0.00           N
ATOM   3228  HZ1 LYS A 854      67.170  28.260  35.310  1.00  0.00           H
ATOM   3229  HZ2 LYS A 854      66.510  26.920  36.130  1.00  0.00           H
ATOM   3230  HZ3 LYS A 854      66.130  27.240  34.520  1.00  0.00           H
ATOM   3231  C   LYS A 854      70.910  28.080  39.480  1.00  0.00           C
ATOM   3232  O   LYS A 854      69.980  28.420  40.140  1.00  0.00           O
ATOM   3233  N   VAL A 855      72.110  27.920  40.040  1.00  0.00           N
ATOM   3234  HN  VAL A 855      72.860  27.470  39.560  1.00  0.00           H
ATOM   3235  CA  VAL A 855      72.350  28.190  41.490  1.00  0.00           C
ATOM   3236  HA  VAL A 855      71.720  27.610  42.140  1.00  0.00           H
ATOM   3237  CB  VAL A 855      73.740  27.790  41.910  1.00  0.00           C
ATOM   3238  HB  VAL A 855      74.600  28.300  41.420  1.00  0.00           H
ATOM   3239  CG1 VAL A 855      73.850  27.840  43.500  1.00  0.00           C
ATOM   3240 HG11 VAL A 855      73.030  27.270  43.970  1.00  0.00           H
ATOM   3241 HG12 VAL A 855      73.830  28.870  43.910  1.00  0.00           H
ATOM   3242 HG13 VAL A 855      74.770  27.330  43.860  1.00  0.00           H
ATOM   3243  CG2 VAL A 855      73.930  26.300  41.550  1.00  0.00           C
ATOM   3244 HG21 VAL A 855      74.910  26.010  41.980  1.00  0.00           H
ATOM   3245 HG22 VAL A 855      73.860  25.930  40.510  1.00  0.00           H
ATOM   3246 HG23 VAL A 855      73.210  25.630  42.060  1.00  0.00           H
ATOM   3247  C   VAL A 855      72.010  29.620  41.920  1.00  0.00           C
ATOM   3248  O   VAL A 855      71.480  29.840  43.020  1.00  0.00           O
ATOM   3249  N   ARG A 856      72.420  30.580  41.080  1.00  0.00           N
ATOM   3250  HN  ARG A 856      72.920  30.360  40.240  1.00  0.00           H
ATOM   3251  CA  ARG A 856      72.110  32.000  41.220  1.00  0.00           C
ATOM   3252  HA  ARG A 856      72.060  32.250  42.270  1.00  0.00           H
ATOM   3253  CB  ARG A 856      73.070  32.940  40.440  1.00  0.00           C
ATOM   3254  HB1 ARG A 856      74.120  32.580  40.550  1.00  0.00           H
ATOM   3255  HB2 ARG A 856      73.060  33.920  40.970  1.00  0.00           H
ATOM   3256  CG  ARG A 856      72.860  33.250  38.900  1.00  0.00           C
ATOM   3257  HG1 ARG A 856      71.830  33.670  38.790  1.00  0.00           H
ATOM   3258  HG2 ARG A 856      72.890  32.240  38.450  1.00  0.00           H
ATOM   3259  CD  ARG A 856      73.870  34.130  38.220  1.00  0.00           C
ATOM   3260  HD1 ARG A 856      74.860  33.610  38.270  1.00  0.00           H
ATOM   3261  HD2 ARG A 856      73.830  35.110  38.750  1.00  0.00           H
ATOM   3262  NE  ARG A 856      73.450  34.270  36.800  1.00  0.00           N
ATOM   3263  HE  ARG A 856      72.520  34.590  36.610  1.00  0.00           H
ATOM   3264  CZ  ARG A 856      74.170  33.960  35.730  1.00  0.00           C
ATOM   3265  NH1 ARG A 856      75.350  33.420  35.860  1.00  0.00           N
ATOM   3266 HH11 ARG A 856      75.750  33.430  36.790  1.00  0.00           H
ATOM   3267 HH12 ARG A 856      75.870  33.440  35.010  1.00  0.00           H
ATOM   3268  NH2 ARG A 856      73.610  34.030  34.540  1.00  0.00           N
ATOM   3269 HH21 ARG A 856      74.010  33.480  33.800  1.00  0.00           H
ATOM   3270 HH22 ARG A 856      72.720  34.470  34.470  1.00  0.00           H
ATOM   3271  C   ARG A 856      70.640  32.240  40.870  1.00  0.00           C
ATOM   3272  O   ARG A 856      69.890  32.890  41.600  1.00  0.00           O
ATOM   3273  N   SER A 857      70.040  31.610  39.850  1.00  0.00           N
ATOM   3274  HN  SER A 857      70.700  31.070  39.340  1.00  0.00           H
ATOM   3275  CA  SER A 857      68.620  31.890  39.450  1.00  0.00           C
ATOM   3276  HA  SER A 857      68.460  32.950  39.410  1.00  0.00           H
ATOM   3277  CB  SER A 857      68.220  31.500  37.960  1.00  0.00           C
ATOM   3278  HB1 SER A 857      69.040  31.720  37.240  1.00  0.00           H
ATOM   3279  HB2 SER A 857      67.450  32.230  37.640  1.00  0.00           H
ATOM   3280  OG  SER A 857      67.800  30.130  37.830  1.00  0.00           O
ATOM   3281  HG1 SER A 857      67.600  30.000  36.900  1.00  0.00           H
ATOM   3282  C   SER A 857      67.710  31.280  40.480  1.00  0.00           C
ATOM   3283  O   SER A 857      66.630  31.790  40.800  1.00  0.00           O
ATOM   3284  N   THR A 858      68.070  30.130  41.130  1.00  0.00           N
ATOM   3285  HN  THR A 858      68.840  29.560  40.860  1.00  0.00           H
ATOM   3286  CA  THR A 858      67.310  29.560  42.310  1.00  0.00           C
ATOM   3287  HA  THR A 858      66.280  29.330  42.070  1.00  0.00           H
ATOM   3288  CB  THR A 858      67.880  28.300  42.830  1.00  0.00           C
ATOM   3289  HB  THR A 858      68.890  28.570  43.210  1.00  0.00           H
ATOM   3290  OG1 THR A 858      68.100  27.310  41.880  1.00  0.00           O
ATOM   3291  HG1 THR A 858      68.850  27.520  41.320  1.00  0.00           H
ATOM   3292  CG2 THR A 858      67.070  27.710  43.960  1.00  0.00           C
ATOM   3293 HG21 THR A 858      66.010  27.680  43.620  1.00  0.00           H
ATOM   3294 HG22 THR A 858      67.050  28.360  44.870  1.00  0.00           H
ATOM   3295 HG23 THR A 858      67.450  26.750  44.350  1.00  0.00           H
ATOM   3296  C   THR A 858      67.240  30.420  43.580  1.00  0.00           C
ATOM   3297  O   THR A 858      66.190  30.740  44.110  1.00  0.00           O
ATOM   3298  N   ILE A 859      68.380  30.970  44.020  1.00  0.00           N
ATOM   3299  HN  ILE A 859      69.260  30.850  43.580  1.00  0.00           H
ATOM   3300  CA  ILE A 859      68.410  31.690  45.280  1.00  0.00           C
ATOM   3301  HA  ILE A 859      67.840  31.120  45.990  1.00  0.00           H
ATOM   3302  CB  ILE A 859      69.790  31.730  45.920  1.00  0.00           C
ATOM   3303  HB  ILE A 859      69.740  32.300  46.880  1.00  0.00           H
ATOM   3304  CG2 ILE A 859      70.100  30.240  46.300  1.00  0.00           C
ATOM   3305 HG21 ILE A 859      69.320  29.860  46.990  1.00  0.00           H
ATOM   3306 HG22 ILE A 859      71.180  30.150  46.560  1.00  0.00           H
ATOM   3307 HG23 ILE A 859      70.100  29.660  45.340  1.00  0.00           H
ATOM   3308  CG1 ILE A 859      70.890  32.440  45.040  1.00  0.00           C
ATOM   3309 HG11 ILE A 859      70.460  33.390  44.660  1.00  0.00           H
ATOM   3310 HG12 ILE A 859      71.240  31.940  44.110  1.00  0.00           H
ATOM   3311  CD  ILE A 859      72.100  32.830  45.870  1.00  0.00           C
ATOM   3312  HD1 ILE A 859      72.510  33.790  45.510  1.00  0.00           H
ATOM   3313  HD2 ILE A 859      72.940  32.100  45.810  1.00  0.00           H
ATOM   3314  HD3 ILE A 859      71.880  32.940  46.950  1.00  0.00           H
ATOM   3315  C   ILE A 859      67.810  33.080  45.130  1.00  0.00           C
ATOM   3316  O   ILE A 859      67.290  33.620  46.070  1.00  0.00           O
ATOM   3317  N   SER A 860      67.810  33.610  43.850  1.00  0.00           N
ATOM   3318  HN  SER A 860      68.000  33.070  43.050  1.00  0.00           H
ATOM   3319  CA  SER A 860      67.330  34.940  43.570  1.00  0.00           C
ATOM   3320  HA  SER A 860      67.760  35.710  44.200  1.00  0.00           H
ATOM   3321  CB  SER A 860      67.730  35.300  42.130  1.00  0.00           C
ATOM   3322  HB1 SER A 860      67.260  34.570  41.440  1.00  0.00           H
ATOM   3323  HB2 SER A 860      68.830  35.280  42.070  1.00  0.00           H
ATOM   3324  OG  SER A 860      67.290  36.580  41.650  1.00  0.00           O
ATOM   3325  HG1 SER A 860      67.750  37.270  42.150  1.00  0.00           H
ATOM   3326  C   SER A 860      65.840  35.060  43.720  1.00  0.00           C
ATOM   3327  O   SER A 860      65.350  36.010  44.250  1.00  0.00           O
ATOM   3328  N   ASP A 861      65.110  34.020  43.300  1.00  0.00           N
ATOM   3329  HN  ASP A 861      65.550  33.160  43.030  1.00  0.00           H
ATOM   3330  CA  ASP A 861      63.640  34.070  43.240  1.00  0.00           C
ATOM   3331  HA  ASP A 861      63.300  35.060  42.950  1.00  0.00           H
ATOM   3332  CB  ASP A 861      62.990  33.050  42.190  1.00  0.00           C
ATOM   3333  HB1 ASP A 861      61.970  32.710  42.480  1.00  0.00           H
ATOM   3334  HB2 ASP A 861      63.600  32.150  42.420  1.00  0.00           H
ATOM   3335  CG  ASP A 861      63.020  33.540  40.810  1.00  0.00           C
ATOM   3336  OD1 ASP A 861      62.730  32.780  39.870  1.00  0.00           O
ATOM   3337  OD2 ASP A 861      63.260  34.720  40.520  1.00  0.00           O
ATOM   3338  C   ASP A 861      63.120  33.890  44.660  1.00  0.00           C
ATOM   3339  O   ASP A 861      62.040  34.310  45.090  1.00  0.00           O
ATOM   3340  N   PHE A 862      63.980  33.390  45.620  1.00  0.00           N
ATOM   3341  HN  PHE A 862      64.870  33.010  45.380  1.00  0.00           H
ATOM   3342  CA  PHE A 862      63.690  33.170  47.010  1.00  0.00           C
ATOM   3343  HA  PHE A 862      62.660  33.190  47.320  1.00  0.00           H
ATOM   3344  CB  PHE A 862      64.450  31.900  47.450  1.00  0.00           C
ATOM   3345  HB1 PHE A 862      64.750  31.820  48.520  1.00  0.00           H
ATOM   3346  HB2 PHE A 862      65.310  31.780  46.760  1.00  0.00           H
ATOM   3347  CG  PHE A 862      63.530  30.670  47.390  1.00  0.00           C
ATOM   3348  CD1 PHE A 862      62.540  30.320  48.360  1.00  0.00           C
ATOM   3349  HD1 PHE A 862      62.420  30.960  49.220  1.00  0.00           H
ATOM   3350  CE1 PHE A 862      62.040  28.980  48.400  1.00  0.00           C
ATOM   3351  HE1 PHE A 862      61.490  28.650  49.280  1.00  0.00           H
ATOM   3352  CZ  PHE A 862      62.110  28.070  47.290  1.00  0.00           C
ATOM   3353  HZ  PHE A 862      61.640  27.080  47.250  1.00  0.00           H
ATOM   3354  CD2 PHE A 862      63.750  29.700  46.370  1.00  0.00           C
ATOM   3355  HD2 PHE A 862      64.530  29.900  45.650  1.00  0.00           H
ATOM   3356  CE2 PHE A 862      63.030  28.480  46.370  1.00  0.00           C
ATOM   3357  HE2 PHE A 862      63.200  27.820  45.530  1.00  0.00           H
ATOM   3358  C   PHE A 862      64.150  34.390  47.860  1.00  0.00           C
ATOM   3359  O   PHE A 862      64.330  34.300  49.050  1.00  0.00           O
ATOM   3360  N   ALA A 863      64.410  35.540  47.160  1.00  0.00           N
ATOM   3361  HN  ALA A 863      64.230  35.460  46.190  1.00  0.00           H
ATOM   3362  CA  ALA A 863      64.990  36.770  47.670  1.00  0.00           C
ATOM   3363  HA  ALA A 863      66.050  36.570  47.720  1.00  0.00           H
ATOM   3364  CB  ALA A 863      64.660  37.950  46.760  1.00  0.00           C
ATOM   3365  HB1 ALA A 863      63.570  38.200  46.760  1.00  0.00           H
ATOM   3366  HB2 ALA A 863      64.990  37.770  45.720  1.00  0.00           H
ATOM   3367  HB3 ALA A 863      65.060  38.910  47.150  1.00  0.00           H
ATOM   3368  C   ALA A 863      64.520  37.100  49.150  1.00  0.00           C
ATOM   3369  O   ALA A 863      65.310  37.060  50.060  1.00  0.00           O
ATOM   3370  N   VAL A 864      63.250  37.520  49.320  1.00  0.00           N
ATOM   3371  HN  VAL A 864      62.540  37.490  48.630  1.00  0.00           H
ATOM   3372  CA  VAL A 864      62.860  37.960  50.630  1.00  0.00           C
ATOM   3373  HA  VAL A 864      63.590  38.680  50.970  1.00  0.00           H
ATOM   3374  CB  VAL A 864      61.480  38.570  50.550  1.00  0.00           C
ATOM   3375  HB  VAL A 864      60.740  37.830  50.180  1.00  0.00           H
ATOM   3376  CG1 VAL A 864      60.970  38.990  51.960  1.00  0.00           C
ATOM   3377 HG11 VAL A 864      60.750  38.140  52.640  1.00  0.00           H
ATOM   3378 HG12 VAL A 864      60.080  39.640  51.800  1.00  0.00           H
ATOM   3379 HG13 VAL A 864      61.690  39.680  52.460  1.00  0.00           H
ATOM   3380  CG2 VAL A 864      61.510  39.830  49.710  1.00  0.00           C
ATOM   3381 HG21 VAL A 864      61.640  39.670  48.610  1.00  0.00           H
ATOM   3382 HG22 VAL A 864      62.300  40.510  50.070  1.00  0.00           H
ATOM   3383 HG23 VAL A 864      60.490  40.250  49.730  1.00  0.00           H
ATOM   3384  C   VAL A 864      62.870  36.820  51.680  1.00  0.00           C
ATOM   3385  O   VAL A 864      63.240  36.950  52.800  1.00  0.00           O
ATOM   3386  N   PHE A 865      62.520  35.540  51.260  1.00  0.00           N
ATOM   3387  HN  PHE A 865      62.240  35.340  50.320  1.00  0.00           H
ATOM   3388  CA  PHE A 865      62.610  34.330  52.090  1.00  0.00           C
ATOM   3389  HA  PHE A 865      62.090  34.640  52.990  1.00  0.00           H
ATOM   3390  CB  PHE A 865      62.000  33.080  51.240  1.00  0.00           C
ATOM   3391  HB1 PHE A 865      62.690  33.010  50.380  1.00  0.00           H
ATOM   3392  HB2 PHE A 865      60.950  33.290  50.900  1.00  0.00           H
ATOM   3393  CG  PHE A 865      62.110  31.850  52.030  1.00  0.00           C
ATOM   3394  CD1 PHE A 865      61.180  31.590  53.030  1.00  0.00           C
ATOM   3395  HD1 PHE A 865      60.370  32.290  53.180  1.00  0.00           H
ATOM   3396  CE1 PHE A 865      61.270  30.360  53.780  1.00  0.00           C
ATOM   3397  HE1 PHE A 865      60.640  30.210  54.650  1.00  0.00           H
ATOM   3398  CZ  PHE A 865      62.270  29.450  53.510  1.00  0.00           C
ATOM   3399  HZ  PHE A 865      62.280  28.480  53.980  1.00  0.00           H
ATOM   3400  CD2 PHE A 865      63.090  30.890  51.670  1.00  0.00           C
ATOM   3401  HD2 PHE A 865      63.880  31.110  50.980  1.00  0.00           H
ATOM   3402  CE2 PHE A 865      63.140  29.610  52.430  1.00  0.00           C
ATOM   3403  HE2 PHE A 865      63.870  28.850  52.180  1.00  0.00           H
ATOM   3404  C   PHE A 865      63.940  34.080  52.610  1.00  0.00           C
ATOM   3405  O   PHE A 865      64.210  33.770  53.780  1.00  0.00           O
ATOM   3406  N   LEU A 866      64.920  34.130  51.760  1.00  0.00           N
ATOM   3407  HN  LEU A 866      64.950  34.390  50.800  1.00  0.00           H
ATOM   3408  CA  LEU A 866      66.310  33.980  52.160  1.00  0.00           C
ATOM   3409  HA  LEU A 866      66.240  33.130  52.830  1.00  0.00           H
ATOM   3410  CB  LEU A 866      67.210  33.520  50.940  1.00  0.00           C
ATOM   3411  HB1 LEU A 866      66.960  34.050  50.000  1.00  0.00           H
ATOM   3412  HB2 LEU A 866      66.950  32.460  50.710  1.00  0.00           H
ATOM   3413  CG  LEU A 866      68.780  33.780  51.080  1.00  0.00           C
ATOM   3414  HG  LEU A 866      68.920  34.790  51.500  1.00  0.00           H
ATOM   3415  CD1 LEU A 866      69.190  32.650  51.990  1.00  0.00           C
ATOM   3416 HD11 LEU A 866      70.260  32.680  52.320  1.00  0.00           H
ATOM   3417 HD12 LEU A 866      69.200  31.650  51.510  1.00  0.00           H
ATOM   3418 HD13 LEU A 866      68.550  32.480  52.880  1.00  0.00           H
ATOM   3419  CD2 LEU A 866      69.450  33.780  49.720  1.00  0.00           C
ATOM   3420 HD21 LEU A 866      69.490  32.750  49.310  1.00  0.00           H
ATOM   3421 HD22 LEU A 866      70.490  34.130  49.930  1.00  0.00           H
ATOM   3422 HD23 LEU A 866      69.030  34.520  49.010  1.00  0.00           H
ATOM   3423  C   LEU A 866      66.850  35.060  53.030  1.00  0.00           C
ATOM   3424  O   LEU A 866      67.490  34.770  54.040  1.00  0.00           O
ATOM   3425  N   THR A 867      66.400  36.360  52.730  1.00  0.00           N
ATOM   3426  HN  THR A 867      65.870  36.480  51.890  1.00  0.00           H
ATOM   3427  CA  THR A 867      66.640  37.510  53.550  1.00  0.00           C
ATOM   3428  HA  THR A 867      67.700  37.730  53.600  1.00  0.00           H
ATOM   3429  CB  THR A 867      66.050  38.820  52.910  1.00  0.00           C
ATOM   3430  HB  THR A 867      64.950  38.660  52.960  1.00  0.00           H
ATOM   3431  OG1 THR A 867      66.460  39.010  51.570  1.00  0.00           O
ATOM   3432  HG1 THR A 867      66.120  38.300  51.020  1.00  0.00           H
ATOM   3433  CG2 THR A 867      66.510  40.080  53.700  1.00  0.00           C
ATOM   3434 HG21 THR A 867      66.330  39.850  54.770  1.00  0.00           H
ATOM   3435 HG22 THR A 867      65.900  40.960  53.420  1.00  0.00           H
ATOM   3436 HG23 THR A 867      67.610  40.230  53.540  1.00  0.00           H
ATOM   3437  C   THR A 867      66.140  37.280  54.970  1.00  0.00           C
ATOM   3438  O   THR A 867      66.840  37.530  55.920  1.00  0.00           O
ATOM   3439  N   ILE A 868      64.870  36.860  55.120  1.00  0.00           N
ATOM   3440  HN  ILE A 868      64.270  36.750  54.330  1.00  0.00           H
ATOM   3441  CA  ILE A 868      64.270  36.650  56.410  1.00  0.00           C
ATOM   3442  HA  ILE A 868      64.350  37.600  56.910  1.00  0.00           H
ATOM   3443  CB  ILE A 868      62.770  36.560  56.170  1.00  0.00           C
ATOM   3444  HB  ILE A 868      62.620  35.700  55.480  1.00  0.00           H
ATOM   3445  CG2 ILE A 868      62.070  36.140  57.440  1.00  0.00           C
ATOM   3446 HG21 ILE A 868      62.500  35.290  58.020  1.00  0.00           H
ATOM   3447 HG22 ILE A 868      61.000  35.950  57.180  1.00  0.00           H
ATOM   3448 HG23 ILE A 868      62.090  36.960  58.180  1.00  0.00           H
ATOM   3449  CG1 ILE A 868      62.130  37.850  55.580  1.00  0.00           C
ATOM   3450 HG11 ILE A 868      62.670  38.210  54.690  1.00  0.00           H
ATOM   3451 HG12 ILE A 868      62.030  38.660  56.340  1.00  0.00           H
ATOM   3452  CD  ILE A 868      60.650  37.620  55.120  1.00  0.00           C
ATOM   3453  HD1 ILE A 868      60.670  36.730  54.450  1.00  0.00           H
ATOM   3454  HD2 ILE A 868      60.250  38.510  54.600  1.00  0.00           H
ATOM   3455  HD3 ILE A 868      60.050  37.380  56.010  1.00  0.00           H
ATOM   3456  C   ILE A 868      64.960  35.480  57.160  1.00  0.00           C
ATOM   3457  O   ILE A 868      65.190  35.550  58.360  1.00  0.00           O
ATOM   3458  N   VAL A 869      65.300  34.400  56.510  1.00  0.00           N
ATOM   3459  HN  VAL A 869      65.100  34.270  55.550  1.00  0.00           H
ATOM   3460  CA  VAL A 869      66.180  33.360  57.060  1.00  0.00           C
ATOM   3461  HA  VAL A 869      65.800  33.030  58.020  1.00  0.00           H
ATOM   3462  CB  VAL A 869      66.330  32.220  56.150  1.00  0.00           C
ATOM   3463  HB  VAL A 869      66.690  32.630  55.180  1.00  0.00           H
ATOM   3464  CG1 VAL A 869      67.420  31.220  56.550  1.00  0.00           C
ATOM   3465 HG11 VAL A 869      68.440  31.580  56.290  1.00  0.00           H
ATOM   3466 HG12 VAL A 869      67.370  30.270  55.980  1.00  0.00           H
ATOM   3467 HG13 VAL A 869      67.300  30.910  57.610  1.00  0.00           H
ATOM   3468  CG2 VAL A 869      65.000  31.470  55.940  1.00  0.00           C
ATOM   3469 HG21 VAL A 869      64.520  31.120  56.870  1.00  0.00           H
ATOM   3470 HG22 VAL A 869      65.050  30.590  55.260  1.00  0.00           H
ATOM   3471 HG23 VAL A 869      64.180  32.130  55.610  1.00  0.00           H
ATOM   3472  C   VAL A 869      67.520  33.960  57.640  1.00  0.00           C
ATOM   3473  O   VAL A 869      67.820  33.820  58.840  1.00  0.00           O
ATOM   3474  N   ILE A 870      68.350  34.740  56.850  1.00  0.00           N
ATOM   3475  HN  ILE A 870      68.070  35.000  55.920  1.00  0.00           H
ATOM   3476  CA  ILE A 870      69.570  35.310  57.270  1.00  0.00           C
ATOM   3477  HA  ILE A 870      70.190  34.530  57.660  1.00  0.00           H
ATOM   3478  CB  ILE A 870      70.460  35.830  56.160  1.00  0.00           C
ATOM   3479  HB  ILE A 870      69.810  36.630  55.730  1.00  0.00           H
ATOM   3480  CG2 ILE A 870      71.710  36.440  56.680  1.00  0.00           C
ATOM   3481 HG21 ILE A 870      72.180  37.080  55.900  1.00  0.00           H
ATOM   3482 HG22 ILE A 870      72.410  35.580  56.770  1.00  0.00           H
ATOM   3483 HG23 ILE A 870      71.600  37.080  57.580  1.00  0.00           H
ATOM   3484  CG1 ILE A 870      70.700  34.710  55.070  1.00  0.00           C
ATOM   3485 HG11 ILE A 870      71.480  35.120  54.380  1.00  0.00           H
ATOM   3486 HG12 ILE A 870      69.750  34.520  54.530  1.00  0.00           H
ATOM   3487  CD  ILE A 870      71.150  33.340  55.570  1.00  0.00           C
ATOM   3488  HD1 ILE A 870      70.340  32.770  56.080  1.00  0.00           H
ATOM   3489  HD2 ILE A 870      72.070  33.450  56.180  1.00  0.00           H
ATOM   3490  HD3 ILE A 870      71.340  32.720  54.680  1.00  0.00           H
ATOM   3491  C   ILE A 870      69.430  36.340  58.440  1.00  0.00           C
ATOM   3492  O   ILE A 870      70.170  36.250  59.450  1.00  0.00           O
ATOM   3493  N   MET A 871      68.440  37.210  58.400  1.00  0.00           N
ATOM   3494  HN  MET A 871      67.820  37.300  57.610  1.00  0.00           H
ATOM   3495  CA  MET A 871      68.110  38.130  59.480  1.00  0.00           C
ATOM   3496  HA  MET A 871      69.060  38.540  59.800  1.00  0.00           H
ATOM   3497  CB  MET A 871      67.210  39.260  59.000  1.00  0.00           C
ATOM   3498  HB1 MET A 871      66.900  39.830  59.900  1.00  0.00           H
ATOM   3499  HB2 MET A 871      66.310  38.780  58.530  1.00  0.00           H
ATOM   3500  CG  MET A 871      67.870  40.230  57.970  1.00  0.00           C
ATOM   3501  HG1 MET A 871      67.100  41.000  57.760  1.00  0.00           H
ATOM   3502  HG2 MET A 871      68.190  39.640  57.080  1.00  0.00           H
ATOM   3503  SD  MET A 871      69.170  41.270  58.670  1.00  0.00           S
ATOM   3504  CE  MET A 871      70.770  40.410  58.240  1.00  0.00           C
ATOM   3505  HE1 MET A 871      71.590  40.710  58.910  1.00  0.00           H
ATOM   3506  HE2 MET A 871      71.010  40.920  57.270  1.00  0.00           H
ATOM   3507  HE3 MET A 871      70.730  39.310  58.080  1.00  0.00           H
ATOM   3508  C   MET A 871      67.550  37.480  60.820  1.00  0.00           C
ATOM   3509  O   MET A 871      67.910  37.960  61.900  1.00  0.00           O
ATOM   3510  N   VAL A 872      66.740  36.420  60.740  1.00  0.00           N
ATOM   3511  HN  VAL A 872      66.380  36.120  59.870  1.00  0.00           H
ATOM   3512  CA  VAL A 872      66.490  35.570  61.980  1.00  0.00           C
ATOM   3513  HA  VAL A 872      66.000  36.220  62.700  1.00  0.00           H
ATOM   3514  CB  VAL A 872      65.450  34.490  61.600  1.00  0.00           C
ATOM   3515  HB  VAL A 872      65.850  33.980  60.680  1.00  0.00           H
ATOM   3516  CG1 VAL A 872      65.230  33.440  62.750  1.00  0.00           C
ATOM   3517 HG11 VAL A 872      65.930  32.600  62.660  1.00  0.00           H
ATOM   3518 HG12 VAL A 872      64.210  32.980  62.810  1.00  0.00           H
ATOM   3519 HG13 VAL A 872      65.500  33.950  63.700  1.00  0.00           H
ATOM   3520  CG2 VAL A 872      64.050  35.110  61.330  1.00  0.00           C
ATOM   3521 HG21 VAL A 872      63.220  34.520  60.880  1.00  0.00           H
ATOM   3522 HG22 VAL A 872      64.110  36.080  60.780  1.00  0.00           H
ATOM   3523 HG23 VAL A 872      63.640  35.340  62.340  1.00  0.00           H
ATOM   3524  C   VAL A 872      67.750  34.970  62.600  1.00  0.00           C
ATOM   3525  O   VAL A 872      67.900  34.990  63.820  1.00  0.00           O
ATOM   3526  N   THR A 873      68.630  34.470  61.730  1.00  0.00           N
ATOM   3527  HN  THR A 873      68.420  34.570  60.760  1.00  0.00           H
ATOM   3528  CA  THR A 873      69.850  33.880  62.230  1.00  0.00           C
ATOM   3529  HA  THR A 873      69.590  33.090  62.920  1.00  0.00           H
ATOM   3530  CB  THR A 873      70.710  33.270  61.150  1.00  0.00           C
ATOM   3531  HB  THR A 873      71.060  34.040  60.430  1.00  0.00           H
ATOM   3532  OG1 THR A 873      69.810  32.450  60.310  1.00  0.00           O
ATOM   3533  HG1 THR A 873      69.020  32.930  60.030  1.00  0.00           H
ATOM   3534  CG2 THR A 873      71.820  32.320  61.660  1.00  0.00           C
ATOM   3535 HG21 THR A 873      72.650  32.900  62.110  1.00  0.00           H
ATOM   3536 HG22 THR A 873      72.290  31.730  60.850  1.00  0.00           H
ATOM   3537 HG23 THR A 873      71.360  31.680  62.440  1.00  0.00           H
ATOM   3538  C   THR A 873      70.710  34.960  62.810  1.00  0.00           C
ATOM   3539  O   THR A 873      71.180  34.940  63.930  1.00  0.00           O
ATOM   3540  N   ILE A 874      71.010  36.090  62.130  1.00  0.00           N
ATOM   3541  HN  ILE A 874      70.540  36.140  61.250  1.00  0.00           H
ATOM   3542  CA  ILE A 874      71.860  37.240  62.550  1.00  0.00           C
ATOM   3543  HA  ILE A 874      72.860  36.880  62.750  1.00  0.00           H
ATOM   3544  CB  ILE A 874      72.100  38.390  61.510  1.00  0.00           C
ATOM   3545  HB  ILE A 874      71.070  38.650  61.160  1.00  0.00           H
ATOM   3546  CG2 ILE A 874      72.910  39.590  62.110  1.00  0.00           C
ATOM   3547 HG21 ILE A 874      72.450  40.090  62.980  1.00  0.00           H
ATOM   3548 HG22 ILE A 874      73.160  40.240  61.250  1.00  0.00           H
ATOM   3549 HG23 ILE A 874      73.860  39.220  62.560  1.00  0.00           H
ATOM   3550  CG1 ILE A 874      72.850  37.880  60.280  1.00  0.00           C
ATOM   3551 HG11 ILE A 874      72.690  38.660  59.520  1.00  0.00           H
ATOM   3552 HG12 ILE A 874      72.410  36.900  60.000  1.00  0.00           H
ATOM   3553  CD  ILE A 874      74.480  37.740  60.550  1.00  0.00           C
ATOM   3554  HD1 ILE A 874      74.880  37.470  61.540  1.00  0.00           H
ATOM   3555  HD2 ILE A 874      75.000  38.670  60.220  1.00  0.00           H
ATOM   3556  HD3 ILE A 874      74.840  36.970  59.820  1.00  0.00           H
ATOM   3557  C   ILE A 874      71.370  37.850  63.850  1.00  0.00           C
ATOM   3558  O   ILE A 874      72.140  38.030  64.790  1.00  0.00           O
ATOM   3559  N   ASP A 875      70.030  38.120  63.990  1.00  0.00           N
ATOM   3560  HN  ASP A 875      69.440  38.030  63.180  1.00  0.00           H
ATOM   3561  CA  ASP A 875      69.350  38.530  65.190  1.00  0.00           C
ATOM   3562  HA  ASP A 875      69.770  39.450  65.570  1.00  0.00           H
ATOM   3563  CB  ASP A 875      67.820  38.760  64.960  1.00  0.00           C
ATOM   3564  HB1 ASP A 875      67.330  37.870  64.510  1.00  0.00           H
ATOM   3565  HB2 ASP A 875      67.790  39.650  64.290  1.00  0.00           H
ATOM   3566  CG  ASP A 875      67.060  39.090  66.230  1.00  0.00           C
ATOM   3567  OD1 ASP A 875      67.560  39.930  67.020  1.00  0.00           O
ATOM   3568  OD2 ASP A 875      65.980  38.470  66.420  1.00  0.00           O
ATOM   3569  C   ASP A 875      69.610  37.540  66.350  1.00  0.00           C
ATOM   3570  O   ASP A 875      69.990  37.890  67.450  1.00  0.00           O
ATOM   3571  N   TYR A 876      69.360  36.280  66.170  1.00  0.00           N
ATOM   3572  HN  TYR A 876      69.190  35.930  65.250  1.00  0.00           H
ATOM   3573  CA  TYR A 876      69.320  35.250  67.220  1.00  0.00           C
ATOM   3574  HA  TYR A 876      68.580  35.370  68.000  1.00  0.00           H
ATOM   3575  CB  TYR A 876      68.920  33.860  66.580  1.00  0.00           C
ATOM   3576  HB1 TYR A 876      69.510  33.640  65.660  1.00  0.00           H
ATOM   3577  HB2 TYR A 876      67.870  33.890  66.200  1.00  0.00           H
ATOM   3578  CG  TYR A 876      68.980  32.710  67.370  1.00  0.00           C
ATOM   3579  CD1 TYR A 876      69.760  31.540  67.000  1.00  0.00           C
ATOM   3580  HD1 TYR A 876      70.370  31.520  66.100  1.00  0.00           H
ATOM   3581  CE1 TYR A 876      69.800  30.450  67.870  1.00  0.00           C
ATOM   3582  HE1 TYR A 876      70.390  29.610  67.530  1.00  0.00           H
ATOM   3583  CZ  TYR A 876      69.150  30.470  69.100  1.00  0.00           C
ATOM   3584  OH  TYR A 876      69.220  29.350  69.960  1.00  0.00           O
ATOM   3585  HH  TYR A 876      69.660  28.620  69.500  1.00  0.00           H
ATOM   3586  CD2 TYR A 876      68.420  32.720  68.620  1.00  0.00           C
ATOM   3587  HD2 TYR A 876      67.760  33.530  68.880  1.00  0.00           H
ATOM   3588  CE2 TYR A 876      68.420  31.600  69.480  1.00  0.00           C
ATOM   3589  HE2 TYR A 876      67.950  31.690  70.450  1.00  0.00           H
ATOM   3590  C   TYR A 876      70.770  35.140  67.890  1.00  0.00           C
ATOM   3591  O   TYR A 876      71.000  34.920  69.080  1.00  0.00           O
ATOM   3592  N   LEU A 877      71.770  35.130  67.050  1.00  0.00           N
ATOM   3593  HN  LEU A 877      71.640  35.220  66.060  1.00  0.00           H
ATOM   3594  CA  LEU A 877      73.160  35.100  67.510  1.00  0.00           C
ATOM   3595  HA  LEU A 877      73.290  34.220  68.130  1.00  0.00           H
ATOM   3596  CB  LEU A 877      74.080  34.950  66.340  1.00  0.00           C
ATOM   3597  HB1 LEU A 877      75.150  34.870  66.580  1.00  0.00           H
ATOM   3598  HB2 LEU A 877      73.990  35.770  65.590  1.00  0.00           H
ATOM   3599  CG  LEU A 877      73.810  33.600  65.630  1.00  0.00           C
ATOM   3600  HG  LEU A 877      72.780  33.610  65.210  1.00  0.00           H
ATOM   3601  CD1 LEU A 877      74.810  33.500  64.440  1.00  0.00           C
ATOM   3602 HD11 LEU A 877      74.540  34.210  63.630  1.00  0.00           H
ATOM   3603 HD12 LEU A 877      74.600  32.520  63.960  1.00  0.00           H
ATOM   3604 HD13 LEU A 877      75.860  33.650  64.760  1.00  0.00           H
ATOM   3605  CD2 LEU A 877      73.900  32.390  66.630  1.00  0.00           C
ATOM   3606 HD21 LEU A 877      74.830  32.340  67.250  1.00  0.00           H
ATOM   3607 HD22 LEU A 877      74.020  31.350  66.260  1.00  0.00           H
ATOM   3608 HD23 LEU A 877      73.000  32.370  67.280  1.00  0.00           H
ATOM   3609  C   LEU A 877      73.610  36.350  68.310  1.00  0.00           C
ATOM   3610  O   LEU A 877      74.170  36.240  69.350  1.00  0.00           O
ATOM   3611  N   VAL A 878      73.310  37.570  67.860  1.00  0.00           N
ATOM   3612  HN  VAL A 878      72.880  37.560  66.970  1.00  0.00           H
ATOM   3613  CA  VAL A 878      73.780  38.790  68.590  1.00  0.00           C
ATOM   3614  HA  VAL A 878      74.820  38.690  68.880  1.00  0.00           H
ATOM   3615  CB  VAL A 878      73.760  39.960  67.590  1.00  0.00           C
ATOM   3616  HB  VAL A 878      72.750  40.210  67.180  1.00  0.00           H
ATOM   3617  CG1 VAL A 878      74.220  41.290  68.240  1.00  0.00           C
ATOM   3618 HG11 VAL A 878      74.430  42.030  67.440  1.00  0.00           H
ATOM   3619 HG12 VAL A 878      75.250  41.110  68.640  1.00  0.00           H
ATOM   3620 HG13 VAL A 878      73.580  41.940  68.880  1.00  0.00           H
ATOM   3621  CG2 VAL A 878      74.760  39.690  66.460  1.00  0.00           C
ATOM   3622 HG21 VAL A 878      74.450  38.810  65.860  1.00  0.00           H
ATOM   3623 HG22 VAL A 878      75.820  39.600  66.790  1.00  0.00           H
ATOM   3624 HG23 VAL A 878      74.730  40.510  65.700  1.00  0.00           H
ATOM   3625  C   VAL A 878      73.030  39.190  69.850  1.00  0.00           C
ATOM   3626  O   VAL A 878      73.590  39.670  70.810  1.00  0.00           O
ATOM   3627  N   GLY A 879      71.760  38.700  69.900  1.00  0.00           N
ATOM   3628  HN  GLY A 879      71.290  38.310  69.100  1.00  0.00           H
ATOM   3629  CA  GLY A 879      70.940  38.620  71.040  1.00  0.00           C
ATOM   3630  HA1 GLY A 879      71.470  37.950  71.700  1.00  0.00           H
ATOM   3631  HA2 GLY A 879      70.020  38.240  70.650  1.00  0.00           H
ATOM   3632  C   GLY A 879      70.550  39.860  71.680  1.00  0.00           C
ATOM   3633  O   GLY A 879      70.550  39.970  72.890  1.00  0.00           O
ATOM   3634  N   VAL A 880      70.420  40.940  70.980  1.00  0.00           N
ATOM   3635  HN  VAL A 880      70.470  41.070  69.990  1.00  0.00           H
ATOM   3636  CA  VAL A 880      69.860  42.160  71.590  1.00  0.00           C
ATOM   3637  HA  VAL A 880      70.120  42.150  72.630  1.00  0.00           H
ATOM   3638  CB  VAL A 880      70.580  43.450  71.170  1.00  0.00           C
ATOM   3639  HB  VAL A 880      70.250  43.720  70.150  1.00  0.00           H
ATOM   3640  CG1 VAL A 880      70.140  44.500  72.250  1.00  0.00           C
ATOM   3641 HG11 VAL A 880      69.090  44.790  72.020  1.00  0.00           H
ATOM   3642 HG12 VAL A 880      70.680  45.450  72.160  1.00  0.00           H
ATOM   3643 HG13 VAL A 880      70.330  44.080  73.270  1.00  0.00           H
ATOM   3644  CG2 VAL A 880      72.120  43.260  71.310  1.00  0.00           C
ATOM   3645 HG21 VAL A 880      72.680  44.100  70.840  1.00  0.00           H
ATOM   3646 HG22 VAL A 880      72.530  42.360  70.790  1.00  0.00           H
ATOM   3647 HG23 VAL A 880      72.330  43.260  72.400  1.00  0.00           H
ATOM   3648  C   VAL A 880      68.380  42.170  71.410  1.00  0.00           C
ATOM   3649  O   VAL A 880      67.900  42.470  70.310  1.00  0.00           O
ATOM   3650  N   PRO A 881      67.580  42.000  72.450  1.00  0.00           N
ATOM   3651  CD  PRO A 881      67.910  41.960  73.850  1.00  0.00           C
ATOM   3652  HD1 PRO A 881      68.200  42.930  74.300  1.00  0.00           H
ATOM   3653  HD2 PRO A 881      68.600  41.130  74.120  1.00  0.00           H
ATOM   3654  CA  PRO A 881      66.190  41.550  72.170  1.00  0.00           C
ATOM   3655  HA  PRO A 881      66.110  40.800  71.400  1.00  0.00           H
ATOM   3656  CB  PRO A 881      65.780  40.930  73.450  1.00  0.00           C
ATOM   3657  HB1 PRO A 881      66.040  39.850  73.460  1.00  0.00           H
ATOM   3658  HB2 PRO A 881      64.670  40.950  73.590  1.00  0.00           H
ATOM   3659  CG  PRO A 881      66.510  41.640  74.510  1.00  0.00           C
ATOM   3660  HG1 PRO A 881      65.990  42.570  74.830  1.00  0.00           H
ATOM   3661  HG2 PRO A 881      66.720  41.100  75.450  1.00  0.00           H
ATOM   3662  C   PRO A 881      65.310  42.770  71.890  1.00  0.00           C
ATOM   3663  O   PRO A 881      65.420  43.840  72.390  1.00  0.00           O
ATOM   3664  N   SER A 882      64.390  42.510  71.000  1.00  0.00           N
ATOM   3665  HN  SER A 882      64.280  41.600  70.640  1.00  0.00           H
ATOM   3666  CA  SER A 882      63.470  43.540  70.550  1.00  0.00           C
ATOM   3667  HA  SER A 882      63.180  44.120  71.410  1.00  0.00           H
ATOM   3668  CB  SER A 882      64.150  44.450  69.490  1.00  0.00           C
ATOM   3669  HB1 SER A 882      64.920  44.990  70.100  1.00  0.00           H
ATOM   3670  HB2 SER A 882      63.510  45.310  69.190  1.00  0.00           H
ATOM   3671  OG  SER A 882      64.610  43.740  68.350  1.00  0.00           O
ATOM   3672  HG1 SER A 882      65.080  42.990  68.720  1.00  0.00           H
ATOM   3673  C   SER A 882      62.210  42.970  69.940  1.00  0.00           C
ATOM   3674  O   SER A 882      62.190  41.780  69.690  1.00  0.00           O
ATOM   3675  N   PRO A 883      61.050  43.610  69.780  1.00  0.00           N
ATOM   3676  CD  PRO A 883      60.940  45.030  70.230  1.00  0.00           C
ATOM   3677  HD1 PRO A 883      61.490  45.810  69.660  1.00  0.00           H
ATOM   3678  HD2 PRO A 883      61.350  45.220  71.240  1.00  0.00           H
ATOM   3679  CA  PRO A 883      59.830  43.060  69.290  1.00  0.00           C
ATOM   3680  HA  PRO A 883      59.530  42.500  70.160  1.00  0.00           H
ATOM   3681  CB  PRO A 883      59.000  44.250  69.090  1.00  0.00           C
ATOM   3682  HB1 PRO A 883      57.900  44.110  69.120  1.00  0.00           H
ATOM   3683  HB2 PRO A 883      59.180  44.590  68.050  1.00  0.00           H
ATOM   3684  CG  PRO A 883      59.420  45.170  70.170  1.00  0.00           C
ATOM   3685  HG1 PRO A 883      59.150  46.250  70.070  1.00  0.00           H
ATOM   3686  HG2 PRO A 883      58.940  44.790  71.090  1.00  0.00           H
ATOM   3687  C   PRO A 883      59.770  42.050  68.070  1.00  0.00           C
ATOM   3688  O   PRO A 883      60.340  42.270  67.000  1.00  0.00           O
ATOM   3689  N   LYS A 884      59.040  40.960  68.260  1.00  0.00           N
ATOM   3690  HN  LYS A 884      58.550  40.760  69.100  1.00  0.00           H
ATOM   3691  CA  LYS A 884      58.870  39.870  67.330  1.00  0.00           C
ATOM   3692  HA  LYS A 884      59.500  39.950  66.450  1.00  0.00           H
ATOM   3693  CB  LYS A 884      59.310  38.510  68.030  1.00  0.00           C
ATOM   3694  HB1 LYS A 884      58.920  37.670  67.430  1.00  0.00           H
ATOM   3695  HB2 LYS A 884      58.810  38.420  69.010  1.00  0.00           H
ATOM   3696  CG  LYS A 884      60.780  38.230  68.340  1.00  0.00           C
ATOM   3697  HG1 LYS A 884      60.950  37.410  69.070  1.00  0.00           H
ATOM   3698  HG2 LYS A 884      61.110  39.110  68.930  1.00  0.00           H
ATOM   3699  CD  LYS A 884      61.630  37.990  67.060  1.00  0.00           C
ATOM   3700  HD1 LYS A 884      61.290  38.720  66.300  1.00  0.00           H
ATOM   3701  HD2 LYS A 884      61.320  36.970  66.750  1.00  0.00           H
ATOM   3702  CE  LYS A 884      63.160  37.890  67.330  1.00  0.00           C
ATOM   3703  HE1 LYS A 884      63.700  37.480  66.450  1.00  0.00           H
ATOM   3704  HE2 LYS A 884      63.340  37.170  68.160  1.00  0.00           H
ATOM   3705  NZ  LYS A 884      63.720  39.140  67.770  1.00  0.00           N
ATOM   3706  HZ1 LYS A 884      63.170  39.970  67.480  1.00  0.00           H
ATOM   3707  HZ2 LYS A 884      64.690  39.270  67.430  1.00  0.00           H
ATOM   3708  HZ3 LYS A 884      63.720  39.020  68.800  1.00  0.00           H
ATOM   3709  C   LYS A 884      57.450  39.720  66.850  1.00  0.00           C
ATOM   3710  O   LYS A 884      56.460  40.210  67.460  1.00  0.00           O
ATOM   3711  N   LEU A 885      57.260  38.970  65.770  1.00  0.00           N
ATOM   3712  HN  LEU A 885      58.050  38.660  65.250  1.00  0.00           H
ATOM   3713  CA  LEU A 885      55.890  38.670  65.330  1.00  0.00           C
ATOM   3714  HA  LEU A 885      55.370  39.600  65.200  1.00  0.00           H
ATOM   3715  CB  LEU A 885      56.000  38.020  63.930  1.00  0.00           C
ATOM   3716  HB1 LEU A 885      56.460  37.010  63.850  1.00  0.00           H
ATOM   3717  HB2 LEU A 885      56.630  38.660  63.300  1.00  0.00           H
ATOM   3718  CG  LEU A 885      54.640  37.990  63.180  1.00  0.00           C
ATOM   3719  HG  LEU A 885      53.870  37.440  63.740  1.00  0.00           H
ATOM   3720  CD1 LEU A 885      53.970  39.380  62.900  1.00  0.00           C
ATOM   3721 HD11 LEU A 885      53.990  40.050  63.790  1.00  0.00           H
ATOM   3722 HD12 LEU A 885      52.900  39.280  62.590  1.00  0.00           H
ATOM   3723 HD13 LEU A 885      54.610  39.970  62.210  1.00  0.00           H
ATOM   3724  CD2 LEU A 885      54.600  37.410  61.820  1.00  0.00           C
ATOM   3725 HD21 LEU A 885      55.060  37.990  61.000  1.00  0.00           H
ATOM   3726 HD22 LEU A 885      53.540  37.220  61.580  1.00  0.00           H
ATOM   3727 HD23 LEU A 885      55.090  36.410  61.790  1.00  0.00           H
ATOM   3728  C   LEU A 885      55.100  37.740  66.250  1.00  0.00           C
ATOM   3729  O   LEU A 885      55.560  36.660  66.610  1.00  0.00           O
ATOM   3730  N   HSD A 886      53.950  38.210  66.680  1.00  0.00           N
ATOM   3731  HN  HSD A 886      53.590  39.120  66.470  1.00  0.00           H
ATOM   3732  CA  HSD A 886      53.080  37.350  67.490  1.00  0.00           C
ATOM   3733  HA  HSD A 886      53.590  36.490  67.900  1.00  0.00           H
ATOM   3734  CB  HSD A 886      52.590  38.180  68.700  1.00  0.00           C
ATOM   3735  HB1 HSD A 886      51.750  37.660  69.190  1.00  0.00           H
ATOM   3736  HB2 HSD A 886      52.160  39.180  68.440  1.00  0.00           H
ATOM   3737  ND1 HSD A 886      54.060  37.190  70.420  1.00  0.00           N
ATOM   3738  HD1 HSD A 886      53.540  36.350  70.510  1.00  0.00           H
ATOM   3739  CG  HSD A 886      53.650  38.280  69.740  1.00  0.00           C
ATOM   3740  CE1 HSD A 886      55.030  37.630  71.210  1.00  0.00           C
ATOM   3741  HE1 HSD A 886      55.680  36.930  71.740  1.00  0.00           H
ATOM   3742  NE2 HSD A 886      55.200  38.980  71.150  1.00  0.00           N
ATOM   3743  CD2 HSD A 886      54.290  39.350  70.190  1.00  0.00           C
ATOM   3744  HD2 HSD A 886      54.140  40.360  69.840  1.00  0.00           H
ATOM   3745  C   HSD A 886      51.900  36.860  66.720  1.00  0.00           C
ATOM   3746  O   HSD A 886      50.890  37.560  66.600  1.00  0.00           O
ATOM   3747  N   VAL A 887      51.900  35.650  66.190  1.00  0.00           N
ATOM   3748  HN  VAL A 887      52.700  35.090  66.390  1.00  0.00           H
ATOM   3749  CA  VAL A 887      50.720  35.100  65.510  1.00  0.00           C
ATOM   3750  HA  VAL A 887      50.160  35.930  65.110  1.00  0.00           H
ATOM   3751  CB  VAL A 887      51.180  34.210  64.370  1.00  0.00           C
ATOM   3752  HB  VAL A 887      51.830  33.410  64.760  1.00  0.00           H
ATOM   3753  CG1 VAL A 887      49.890  33.620  63.650  1.00  0.00           C
ATOM   3754 HG11 VAL A 887      49.530  32.720  64.210  1.00  0.00           H
ATOM   3755 HG12 VAL A 887      50.100  33.320  62.610  1.00  0.00           H
ATOM   3756 HG13 VAL A 887      49.090  34.390  63.720  1.00  0.00           H
ATOM   3757  CG2 VAL A 887      51.990  35.130  63.400  1.00  0.00           C
ATOM   3758 HG21 VAL A 887      52.770  35.640  63.990  1.00  0.00           H
ATOM   3759 HG22 VAL A 887      51.410  35.950  62.910  1.00  0.00           H
ATOM   3760 HG23 VAL A 887      52.620  34.550  62.690  1.00  0.00           H
ATOM   3761  C   VAL A 887      49.760  34.390  66.610  1.00  0.00           C
ATOM   3762  O   VAL A 887      50.390  33.680  67.420  1.00  0.00           O
ATOM   3763  N   PRO A 888      48.460  34.550  66.720  1.00  0.00           N
ATOM   3764  CD  PRO A 888      47.720  35.570  66.040  1.00  0.00           C
ATOM   3765  HD1 PRO A 888      47.650  35.270  64.970  1.00  0.00           H
ATOM   3766  HD2 PRO A 888      48.150  36.580  66.210  1.00  0.00           H
ATOM   3767  CA  PRO A 888      47.580  33.890  67.710  1.00  0.00           C
ATOM   3768  HA  PRO A 888      47.780  34.400  68.650  1.00  0.00           H
ATOM   3769  CB  PRO A 888      46.190  34.190  67.110  1.00  0.00           C
ATOM   3770  HB1 PRO A 888      45.440  34.050  67.930  1.00  0.00           H
ATOM   3771  HB2 PRO A 888      46.070  33.380  66.360  1.00  0.00           H
ATOM   3772  CG  PRO A 888      46.340  35.520  66.580  1.00  0.00           C
ATOM   3773  HG1 PRO A 888      45.640  35.800  65.770  1.00  0.00           H
ATOM   3774  HG2 PRO A 888      46.270  36.240  67.440  1.00  0.00           H
ATOM   3775  C   PRO A 888      47.760  32.380  67.910  1.00  0.00           C
ATOM   3776  O   PRO A 888      48.080  31.720  66.920  1.00  0.00           O
ATOM   3777  N   GLU A 889      47.530  31.880  69.140  1.00  0.00           N
ATOM   3778  HN  GLU A 889      47.300  32.450  69.920  1.00  0.00           H
ATOM   3779  CA  GLU A 889      47.820  30.510  69.470  1.00  0.00           C
ATOM   3780  HA  GLU A 889      48.150  29.980  68.590  1.00  0.00           H
ATOM   3781  CB  GLU A 889      48.880  30.430  70.610  1.00  0.00           C
ATOM   3782  HB1 GLU A 889      48.980  29.360  70.950  1.00  0.00           H
ATOM   3783  HB2 GLU A 889      48.690  31.080  71.480  1.00  0.00           H
ATOM   3784  CG  GLU A 889      50.330  30.890  70.180  1.00  0.00           C
ATOM   3785  HG1 GLU A 889      50.400  31.910  69.770  1.00  0.00           H
ATOM   3786  HG2 GLU A 889      50.720  30.120  69.470  1.00  0.00           H
ATOM   3787  CD  GLU A 889      51.390  30.730  71.290  1.00  0.00           C
ATOM   3788  OE1 GLU A 889      51.290  29.850  72.200  1.00  0.00           O
ATOM   3789  OE2 GLU A 889      52.380  31.530  71.310  1.00  0.00           O
ATOM   3790  C   GLU A 889      46.610  29.750  69.970  1.00  0.00           C
ATOM   3791  O   GLU A 889      46.690  28.550  70.200  1.00  0.00           O
ATOM   3792  N   LYS A 890      45.450  30.450  70.050  1.00  0.00           N
ATOM   3793  HN  LYS A 890      45.500  31.440  69.950  1.00  0.00           H
ATOM   3794  CA  LYS A 890      44.130  30.020  70.410  1.00  0.00           C
ATOM   3795  HA  LYS A 890      44.280  28.960  70.530  1.00  0.00           H
ATOM   3796  CB  LYS A 890      43.750  30.530  71.810  1.00  0.00           C
ATOM   3797  HB1 LYS A 890      42.700  30.180  71.930  1.00  0.00           H
ATOM   3798  HB2 LYS A 890      43.770  31.640  71.760  1.00  0.00           H
ATOM   3799  CG  LYS A 890      44.620  30.020  72.930  1.00  0.00           C
ATOM   3800  HG1 LYS A 890      44.410  30.620  73.850  1.00  0.00           H
ATOM   3801  HG2 LYS A 890      45.710  30.230  72.830  1.00  0.00           H
ATOM   3802  CD  LYS A 890      44.310  28.520  73.140  1.00  0.00           C
ATOM   3803  HD1 LYS A 890      44.950  27.890  72.490  1.00  0.00           H
ATOM   3804  HD2 LYS A 890      43.270  28.290  72.840  1.00  0.00           H
ATOM   3805  CE  LYS A 890      44.550  28.040  74.560  1.00  0.00           C
ATOM   3806  HE1 LYS A 890      44.200  26.990  74.620  1.00  0.00           H
ATOM   3807  HE2 LYS A 890      43.940  28.590  75.310  1.00  0.00           H
ATOM   3808  NZ  LYS A 890      45.950  28.150  74.950  1.00  0.00           N
ATOM   3809  HZ1 LYS A 890      46.550  27.720  74.220  1.00  0.00           H
ATOM   3810  HZ2 LYS A 890      46.180  27.650  75.820  1.00  0.00           H
ATOM   3811  HZ3 LYS A 890      46.230  29.110  75.200  1.00  0.00           H
ATOM   3812  C   LYS A 890      43.250  30.390  69.330  1.00  0.00           C
ATOM   3813  O   LYS A 890      43.130  31.600  68.940  1.00  0.00           O
ATOM   3814  N   PHE A 891      42.530  29.380  68.760  1.00  0.00           N
ATOM   3815  HN  PHE A 891      42.770  28.420  68.930  1.00  0.00           H
ATOM   3816  CA  PHE A 891      41.800  29.690  67.610  1.00  0.00           C
ATOM   3817  HA  PHE A 891      42.280  30.480  67.040  1.00  0.00           H
ATOM   3818  CB  PHE A 891      41.680  28.460  66.660  1.00  0.00           C
ATOM   3819  HB1 PHE A 891      42.530  28.470  65.950  1.00  0.00           H
ATOM   3820  HB2 PHE A 891      40.760  28.520  66.030  1.00  0.00           H
ATOM   3821  CG  PHE A 891      41.580  27.090  67.370  1.00  0.00           C
ATOM   3822  CD1 PHE A 891      42.560  26.100  67.210  1.00  0.00           C
ATOM   3823  HD1 PHE A 891      43.440  26.260  66.610  1.00  0.00           H
ATOM   3824  CE1 PHE A 891      42.320  24.850  67.800  1.00  0.00           C
ATOM   3825  HE1 PHE A 891      43.000  24.030  67.620  1.00  0.00           H
ATOM   3826  CZ  PHE A 891      41.190  24.610  68.580  1.00  0.00           C
ATOM   3827  HZ  PHE A 891      40.950  23.630  68.980  1.00  0.00           H
ATOM   3828  CD2 PHE A 891      40.410  26.820  68.050  1.00  0.00           C
ATOM   3829  HD2 PHE A 891      39.660  27.580  68.230  1.00  0.00           H
ATOM   3830  CE2 PHE A 891      40.200  25.610  68.670  1.00  0.00           C
ATOM   3831  HE2 PHE A 891      39.320  25.440  69.280  1.00  0.00           H
ATOM   3832  C   PHE A 891      40.450  30.390  67.850  1.00  0.00           C
ATOM   3833  O   PHE A 891      39.790  30.990  66.980  1.00  0.00           O
ATOM   3834  N   GLU A 892      39.960  30.390  69.080  1.00  0.00           N
ATOM   3835  HN  GLU A 892      40.330  29.840  69.820  1.00  0.00           H
ATOM   3836  CA  GLU A 892      38.730  31.100  69.490  1.00  0.00           C
ATOM   3837  HA  GLU A 892      38.000  30.870  68.740  1.00  0.00           H
ATOM   3838  CB  GLU A 892      38.040  30.610  70.750  1.00  0.00           C
ATOM   3839  HB1 GLU A 892      37.140  31.200  70.990  1.00  0.00           H
ATOM   3840  HB2 GLU A 892      38.730  30.660  71.620  1.00  0.00           H
ATOM   3841  CG  GLU A 892      37.680  29.130  70.680  1.00  0.00           C
ATOM   3842  HG1 GLU A 892      38.480  28.370  70.530  1.00  0.00           H
ATOM   3843  HG2 GLU A 892      36.930  28.900  69.890  1.00  0.00           H
ATOM   3844  CD  GLU A 892      37.120  28.690  72.020  1.00  0.00           C
ATOM   3845  OE1 GLU A 892      37.890  27.940  72.670  1.00  0.00           O
ATOM   3846  OE2 GLU A 892      36.000  29.060  72.440  1.00  0.00           O
ATOM   3847  C   GLU A 892      38.990  32.710  69.440  1.00  0.00           C
ATOM   3848  O   GLU A 892      40.040  33.210  69.930  1.00  0.00           O
ATOM   3849  N   PRO A 893      38.000  33.510  69.010  1.00  0.00           N
ATOM   3850  CD  PRO A 893      36.650  33.010  68.540  1.00  0.00           C
ATOM   3851  HD1 PRO A 893      36.060  32.480  69.330  1.00  0.00           H
ATOM   3852  HD2 PRO A 893      36.770  32.230  67.760  1.00  0.00           H
ATOM   3853  CA  PRO A 893      37.940  34.920  69.270  1.00  0.00           C
ATOM   3854  HA  PRO A 893      38.660  35.400  68.610  1.00  0.00           H
ATOM   3855  CB  PRO A 893      36.500  35.280  68.910  1.00  0.00           C
ATOM   3856  HB1 PRO A 893      36.410  36.300  68.500  1.00  0.00           H
ATOM   3857  HB2 PRO A 893      35.990  35.350  69.880  1.00  0.00           H
ATOM   3858  CG  PRO A 893      35.920  34.260  68.050  1.00  0.00           C
ATOM   3859  HG1 PRO A 893      34.860  34.110  68.360  1.00  0.00           H
ATOM   3860  HG2 PRO A 893      36.170  34.450  66.990  1.00  0.00           H
ATOM   3861  C   PRO A 893      38.380  35.340  70.660  1.00  0.00           C
ATOM   3862  O   PRO A 893      38.300  34.530  71.630  1.00  0.00           O
ATOM   3863  N   THR A 894      38.690  36.610  70.900  1.00  0.00           N
ATOM   3864  HN  THR A 894      38.480  37.330  70.240  1.00  0.00           H
ATOM   3865  CA  THR A 894      39.350  37.050  72.150  1.00  0.00           C
ATOM   3866  HA  THR A 894      39.740  36.180  72.640  1.00  0.00           H
ATOM   3867  CB  THR A 894      40.570  37.930  71.920  1.00  0.00           C
ATOM   3868  HB  THR A 894      40.990  38.290  72.900  1.00  0.00           H
ATOM   3869  OG1 THR A 894      40.340  38.970  70.970  1.00  0.00           O
ATOM   3870  HG1 THR A 894      39.880  39.670  71.420  1.00  0.00           H
ATOM   3871  CG2 THR A 894      41.670  37.090  71.350  1.00  0.00           C
ATOM   3872 HG21 THR A 894      41.810  36.100  71.830  1.00  0.00           H
ATOM   3873 HG22 THR A 894      42.630  37.660  71.400  1.00  0.00           H
ATOM   3874 HG23 THR A 894      41.460  36.860  70.280  1.00  0.00           H
ATOM   3875  C   THR A 894      38.390  37.800  73.150  1.00  0.00           C
ATOM   3876  O   THR A 894      38.710  38.170  74.230  1.00  0.00           O
ATOM   3877  N   HSD A 895      37.180  38.200  72.720  1.00  0.00           N
ATOM   3878  HN  HSD A 895      36.900  38.030  71.780  1.00  0.00           H
ATOM   3879  CA  HSD A 895      36.230  39.060  73.450  1.00  0.00           C
ATOM   3880  HA  HSD A 895      36.820  39.560  74.200  1.00  0.00           H
ATOM   3881  CB  HSD A 895      35.540  40.150  72.610  1.00  0.00           C
ATOM   3882  HB1 HSD A 895      35.390  39.640  71.640  1.00  0.00           H
ATOM   3883  HB2 HSD A 895      36.240  40.980  72.420  1.00  0.00           H
ATOM   3884  ND1 HSD A 895      33.910  41.130  74.230  1.00  0.00           N
ATOM   3885  HD1 HSD A 895      34.510  41.310  75.010  1.00  0.00           H
ATOM   3886  CG  HSD A 895      34.200  40.690  72.960  1.00  0.00           C
ATOM   3887  CE1 HSD A 895      32.580  41.310  74.230  1.00  0.00           C
ATOM   3888  HE1 HSD A 895      32.120  41.850  75.060  1.00  0.00           H
ATOM   3889  NE2 HSD A 895      31.980  41.020  73.080  1.00  0.00           N
ATOM   3890  CD2 HSD A 895      33.010  40.660  72.230  1.00  0.00           C
ATOM   3891  HD2 HSD A 895      32.850  40.560  71.160  1.00  0.00           H
ATOM   3892  C   HSD A 895      35.160  38.080  74.030  1.00  0.00           C
ATOM   3893  O   HSD A 895      34.440  37.480  73.160  1.00  0.00           O
ATOM   3894  N   PRO A 896      34.970  37.870  75.300  1.00  0.00           N
ATOM   3895  CD  PRO A 896      35.620  38.740  76.290  1.00  0.00           C
ATOM   3896  HD1 PRO A 896      35.750  39.810  76.000  1.00  0.00           H
ATOM   3897  HD2 PRO A 896      36.640  38.320  76.410  1.00  0.00           H
ATOM   3898  CA  PRO A 896      34.270  36.790  75.930  1.00  0.00           C
ATOM   3899  HA  PRO A 896      34.670  35.840  75.590  1.00  0.00           H
ATOM   3900  CB  PRO A 896      34.540  37.110  77.490  1.00  0.00           C
ATOM   3901  HB1 PRO A 896      35.510  36.580  77.680  1.00  0.00           H
ATOM   3902  HB2 PRO A 896      33.750  36.690  78.140  1.00  0.00           H
ATOM   3903  CG  PRO A 896      34.870  38.540  77.670  1.00  0.00           C
ATOM   3904  HG1 PRO A 896      33.880  39.060  77.640  1.00  0.00           H
ATOM   3905  HG2 PRO A 896      35.480  38.770  78.560  1.00  0.00           H
ATOM   3906  C   PRO A 896      32.790  36.790  75.750  1.00  0.00           C
ATOM   3907  O   PRO A 896      32.150  35.810  76.190  1.00  0.00           O
ATOM   3908  N   GLU A 897      32.180  37.890  75.210  1.00  0.00           N
ATOM   3909  HN  GLU A 897      32.770  38.670  74.990  1.00  0.00           H
ATOM   3910  CA  GLU A 897      30.690  37.840  75.020  1.00  0.00           C
ATOM   3911  HA  GLU A 897      30.240  37.000  75.540  1.00  0.00           H
ATOM   3912  CB  GLU A 897      30.080  39.160  75.520  1.00  0.00           C
ATOM   3913  HB1 GLU A 897      28.990  39.060  75.370  1.00  0.00           H
ATOM   3914  HB2 GLU A 897      30.380  40.000  74.860  1.00  0.00           H
ATOM   3915  CG  GLU A 897      30.320  39.460  77.030  1.00  0.00           C
ATOM   3916  HG1 GLU A 897      31.330  39.090  77.290  1.00  0.00           H
ATOM   3917  HG2 GLU A 897      29.530  38.930  77.610  1.00  0.00           H
ATOM   3918  CD  GLU A 897      30.400  40.880  77.410  1.00  0.00           C
ATOM   3919  OE1 GLU A 897      30.030  41.760  76.600  1.00  0.00           O
ATOM   3920  OE2 GLU A 897      30.700  41.260  78.570  1.00  0.00           O
ATOM   3921  C   GLU A 897      30.370  37.580  73.570  1.00  0.00           C
ATOM   3922  O   GLU A 897      29.190  37.490  73.290  1.00  0.00           O
ATOM   3923  N   ARG A 898      31.390  37.450  72.730  1.00  0.00           N
ATOM   3924  HN  ARG A 898      32.290  37.600  73.130  1.00  0.00           H
ATOM   3925  CA  ARG A 898      31.270  37.280  71.290  1.00  0.00           C
ATOM   3926  HA  ARG A 898      30.790  38.140  70.840  1.00  0.00           H
ATOM   3927  CB  ARG A 898      32.770  37.130  70.810  1.00  0.00           C
ATOM   3928  HB1 ARG A 898      33.180  36.230  71.340  1.00  0.00           H
ATOM   3929  HB2 ARG A 898      33.170  38.090  71.210  1.00  0.00           H
ATOM   3930  CG  ARG A 898      33.100  37.250  69.350  1.00  0.00           C
ATOM   3931  HG1 ARG A 898      34.200  37.050  69.320  1.00  0.00           H
ATOM   3932  HG2 ARG A 898      32.910  38.220  68.850  1.00  0.00           H
ATOM   3933  CD  ARG A 898      32.660  36.110  68.400  1.00  0.00           C
ATOM   3934  HD1 ARG A 898      31.570  35.950  68.480  1.00  0.00           H
ATOM   3935  HD2 ARG A 898      33.160  35.200  68.780  1.00  0.00           H
ATOM   3936  NE  ARG A 898      32.990  36.380  66.930  1.00  0.00           N
ATOM   3937  HE  ARG A 898      33.600  37.160  66.790  1.00  0.00           H
ATOM   3938  CZ  ARG A 898      32.260  36.120  65.890  1.00  0.00           C
ATOM   3939  NH1 ARG A 898      31.180  35.350  65.760  1.00  0.00           N
ATOM   3940 HH11 ARG A 898      30.880  34.660  66.430  1.00  0.00           H
ATOM   3941 HH12 ARG A 898      30.650  35.380  64.900  1.00  0.00           H
ATOM   3942  NH2 ARG A 898      32.620  36.890  64.860  1.00  0.00           N
ATOM   3943 HH21 ARG A 898      33.360  37.520  65.100  1.00  0.00           H
ATOM   3944 HH22 ARG A 898      32.090  36.870  64.010  1.00  0.00           H
ATOM   3945  C   ARG A 898      30.400  36.020  71.050  1.00  0.00           C
ATOM   3946  O   ARG A 898      30.630  34.970  71.620  1.00  0.00           O
ATOM   3947  N   GLY A 899      29.290  36.100  70.230  1.00  0.00           N
ATOM   3948  HN  GLY A 899      29.070  36.920  69.710  1.00  0.00           H
ATOM   3949  CA  GLY A 899      28.350  35.040  70.000  1.00  0.00           C
ATOM   3950  HA1 GLY A 899      27.450  35.520  69.640  1.00  0.00           H
ATOM   3951  HA2 GLY A 899      28.150  34.570  70.950  1.00  0.00           H
ATOM   3952  C   GLY A 899      28.850  33.930  69.070  1.00  0.00           C
ATOM   3953  O   GLY A 899      29.880  33.990  68.440  1.00  0.00           O
ATOM   3954  N   TRP A 900      28.120  32.860  69.080  1.00  0.00           N
ATOM   3955  HN  TRP A 900      27.370  32.830  69.740  1.00  0.00           H
ATOM   3956  CA  TRP A 900      28.640  31.670  68.350  1.00  0.00           C
ATOM   3957  HA  TRP A 900      29.710  31.670  68.360  1.00  0.00           H
ATOM   3958  CB  TRP A 900      28.160  30.330  68.910  1.00  0.00           C
ATOM   3959  HB1 TRP A 900      27.050  30.290  68.830  1.00  0.00           H
ATOM   3960  HB2 TRP A 900      28.310  30.410  70.010  1.00  0.00           H
ATOM   3961  CG  TRP A 900      28.680  29.140  68.320  1.00  0.00           C
ATOM   3962  CD1 TRP A 900      27.920  28.110  67.830  1.00  0.00           C
ATOM   3963  HD1 TRP A 900      26.860  27.990  67.930  1.00  0.00           H
ATOM   3964  NE1 TRP A 900      28.680  26.990  67.540  1.00  0.00           N
ATOM   3965  HE1 TRP A 900      28.490  26.340  66.830  1.00  0.00           H
ATOM   3966  CE2 TRP A 900      29.990  27.280  67.840  1.00  0.00           C
ATOM   3967  CD2 TRP A 900      30.090  28.670  68.190  1.00  0.00           C
ATOM   3968  CE3 TRP A 900      31.320  29.250  68.360  1.00  0.00           C
ATOM   3969  HE3 TRP A 900      31.470  30.250  68.710  1.00  0.00           H
ATOM   3970  CZ3 TRP A 900      32.470  28.490  68.200  1.00  0.00           C
ATOM   3971  HZ3 TRP A 900      33.410  28.950  68.430  1.00  0.00           H
ATOM   3972  CZ2 TRP A 900      31.170  26.520  67.730  1.00  0.00           C
ATOM   3973  HZ2 TRP A 900      31.180  25.440  67.580  1.00  0.00           H
ATOM   3974  CH2 TRP A 900      32.420  27.140  67.920  1.00  0.00           C
ATOM   3975  HH2 TRP A 900      33.340  26.600  67.780  1.00  0.00           H
ATOM   3976  C   TRP A 900      28.270  31.710  66.830  1.00  0.00           C
ATOM   3977  O   TRP A 900      27.140  31.500  66.370  1.00  0.00           O
ATOM   3978  N   ILE A 901      29.300  32.010  66.080  1.00  0.00           N
ATOM   3979  HN  ILE A 901      30.220  31.980  66.460  1.00  0.00           H
ATOM   3980  CA  ILE A 901      29.190  32.200  64.590  1.00  0.00           C
ATOM   3981  HA  ILE A 901      30.210  32.370  64.290  1.00  0.00           H
ATOM   3982  CB  ILE A 901      28.720  30.960  63.820  1.00  0.00           C
ATOM   3983  HB  ILE A 901      27.640  30.860  64.050  1.00  0.00           H
ATOM   3984  CG2 ILE A 901      28.910  31.350  62.250  1.00  0.00           C
ATOM   3985 HG21 ILE A 901      29.990  31.580  62.090  1.00  0.00           H
ATOM   3986 HG22 ILE A 901      28.240  32.200  62.040  1.00  0.00           H
ATOM   3987 HG23 ILE A 901      28.680  30.450  61.650  1.00  0.00           H
ATOM   3988  CG1 ILE A 901      29.400  29.630  64.350  1.00  0.00           C
ATOM   3989 HG11 ILE A 901      29.020  28.810  63.680  1.00  0.00           H
ATOM   3990 HG12 ILE A 901      29.020  29.340  65.350  1.00  0.00           H
ATOM   3991  CD  ILE A 901      30.860  29.660  64.500  1.00  0.00           C
ATOM   3992  HD1 ILE A 901      31.260  30.380  65.250  1.00  0.00           H
ATOM   3993  HD2 ILE A 901      31.280  30.020  63.530  1.00  0.00           H
ATOM   3994  HD3 ILE A 901      31.370  28.680  64.630  1.00  0.00           H
ATOM   3995  C   ILE A 901      28.590  33.520  64.200  1.00  0.00           C
ATOM   3996  O   ILE A 901      29.330  34.520  63.920  1.00  0.00           O
ATOM   3997  N   ILE A 902      27.230  33.600  64.120  1.00  0.00           N
ATOM   3998  HN  ILE A 902      26.810  32.710  64.310  1.00  0.00           H
ATOM   3999  CA  ILE A 902      26.510  34.850  63.870  1.00  0.00           C
ATOM   4000  HA  ILE A 902      26.850  35.140  62.890  1.00  0.00           H
ATOM   4001  CB  ILE A 902      24.990  34.600  63.600  1.00  0.00           C
ATOM   4002  HB  ILE A 902      24.470  34.900  64.530  1.00  0.00           H
ATOM   4003  CG2 ILE A 902      24.530  35.430  62.440  1.00  0.00           C
ATOM   4004 HG21 ILE A 902      24.470  36.510  62.740  1.00  0.00           H
ATOM   4005 HG22 ILE A 902      23.510  35.150  62.080  1.00  0.00           H
ATOM   4006 HG23 ILE A 902      25.190  35.260  61.560  1.00  0.00           H
ATOM   4007  CG1 ILE A 902      24.470  33.160  63.450  1.00  0.00           C
ATOM   4008 HG11 ILE A 902      23.360  33.150  63.410  1.00  0.00           H
ATOM   4009 HG12 ILE A 902      24.800  32.670  64.390  1.00  0.00           H
ATOM   4010  CD  ILE A 902      25.130  32.460  62.300  1.00  0.00           C
ATOM   4011  HD1 ILE A 902      24.790  32.870  61.330  1.00  0.00           H
ATOM   4012  HD2 ILE A 902      24.890  31.370  62.340  1.00  0.00           H
ATOM   4013  HD3 ILE A 902      26.240  32.420  62.340  1.00  0.00           H
ATOM   4014  C   ILE A 902      26.700  36.010  64.810  1.00  0.00           C
ATOM   4015  O   ILE A 902      26.690  35.860  66.010  1.00  0.00           O
ATOM   4016  N   SER A 903      26.770  37.250  64.300  1.00  0.00           N
ATOM   4017  HN  SER A 903      26.850  37.440  63.330  1.00  0.00           H
ATOM   4018  CA  SER A 903      26.240  38.420  64.990  1.00  0.00           C
ATOM   4019  HA  SER A 903      26.810  38.510  65.910  1.00  0.00           H
ATOM   4020  CB  SER A 903      26.710  39.750  64.210  1.00  0.00           C
ATOM   4021  HB1 SER A 903      26.210  39.740  63.210  1.00  0.00           H
ATOM   4022  HB2 SER A 903      27.800  39.730  64.030  1.00  0.00           H
ATOM   4023  OG  SER A 903      26.210  40.910  64.910  1.00  0.00           O
ATOM   4024  HG1 SER A 903      25.260  40.980  64.820  1.00  0.00           H
ATOM   4025  C   SER A 903      24.790  38.380  65.290  1.00  0.00           C
ATOM   4026  O   SER A 903      23.910  37.880  64.510  1.00  0.00           O
ATOM   4027  N   PRO A 904      24.340  38.900  66.470  1.00  0.00           N
ATOM   4028  CD  PRO A 904      25.120  38.990  67.760  1.00  0.00           C
ATOM   4029  HD1 PRO A 904      25.820  39.840  67.600  1.00  0.00           H
ATOM   4030  HD2 PRO A 904      25.620  38.000  67.860  1.00  0.00           H
ATOM   4031  CA  PRO A 904      23.030  39.470  66.620  1.00  0.00           C
ATOM   4032  HA  PRO A 904      22.260  38.760  66.880  1.00  0.00           H
ATOM   4033  CB  PRO A 904      23.200  40.250  67.940  1.00  0.00           C
ATOM   4034  HB1 PRO A 904      22.260  40.740  68.290  1.00  0.00           H
ATOM   4035  HB2 PRO A 904      23.800  41.140  67.670  1.00  0.00           H
ATOM   4036  CG  PRO A 904      24.150  39.380  68.800  1.00  0.00           C
ATOM   4037  HG1 PRO A 904      24.670  39.960  69.590  1.00  0.00           H
ATOM   4038  HG2 PRO A 904      23.680  38.500  69.290  1.00  0.00           H
ATOM   4039  C   PRO A 904      22.610  40.280  65.440  1.00  0.00           C
ATOM   4040  O   PRO A 904      23.290  41.170  65.020  1.00  0.00           O
ATOM   4041  N   LEU A 905      21.420  39.900  64.940  1.00  0.00           N
ATOM   4042  HN  LEU A 905      20.810  39.220  65.340  1.00  0.00           H
ATOM   4043  CA  LEU A 905      20.830  40.800  63.920  1.00  0.00           C
ATOM   4044  HA  LEU A 905      21.230  41.810  63.950  1.00  0.00           H
ATOM   4045  CB  LEU A 905      21.190  40.250  62.510  1.00  0.00           C
ATOM   4046  HB1 LEU A 905      20.960  39.160  62.610  1.00  0.00           H
ATOM   4047  HB2 LEU A 905      22.230  40.220  62.130  1.00  0.00           H
ATOM   4048  CG  LEU A 905      20.380  40.800  61.210  1.00  0.00           C
ATOM   4049  HG  LEU A 905      19.290  40.640  61.340  1.00  0.00           H
ATOM   4050  CD1 LEU A 905      20.720  42.250  61.040  1.00  0.00           C
ATOM   4051 HD11 LEU A 905      20.140  42.810  61.800  1.00  0.00           H
ATOM   4052 HD12 LEU A 905      20.610  42.640  60.020  1.00  0.00           H
ATOM   4053 HD13 LEU A 905      21.790  42.420  61.320  1.00  0.00           H
ATOM   4054  CD2 LEU A 905      20.850  39.900  60.070  1.00  0.00           C
ATOM   4055 HD21 LEU A 905      21.940  39.970  59.860  1.00  0.00           H
ATOM   4056 HD22 LEU A 905      20.280  40.230  59.170  1.00  0.00           H
ATOM   4057 HD23 LEU A 905      20.530  38.860  60.310  1.00  0.00           H
ATOM   4058  C   LEU A 905      19.320  40.840  64.070  1.00  0.00           C
ATOM   4059  O   LEU A 905      18.670  39.820  64.200  1.00  0.00           O
ATOM   4060  N   GLY A 906      18.660  42.050  64.070  1.00  0.00           N
ATOM   4061  HN  GLY A 906      19.160  42.900  63.930  1.00  0.00           H
ATOM   4062  CA  GLY A 906      17.240  42.320  64.050  1.00  0.00           C
ATOM   4063  HA1 GLY A 906      16.730  41.360  64.070  1.00  0.00           H
ATOM   4064  HA2 GLY A 906      17.030  42.790  63.100  1.00  0.00           H
ATOM   4065  C   GLY A 906      16.760  43.170  65.170  1.00  0.00           C
ATOM   4066  O   GLY A 906      15.600  43.270  65.440  1.00  0.00           O
ATOM   4067  N   ASP A 907      17.760  43.790  65.860  1.00  0.00           N
ATOM   4068  HN  ASP A 907      18.730  43.600  65.840  1.00  0.00           H
ATOM   4069  CA  ASP A 907      17.510  44.540  67.060  1.00  0.00           C
ATOM   4070  HA  ASP A 907      16.610  44.160  67.540  1.00  0.00           H
ATOM   4071  CB  ASP A 907      18.600  44.270  68.140  1.00  0.00           C
ATOM   4072  HB1 ASP A 907      19.580  44.740  67.860  1.00  0.00           H
ATOM   4073  HB2 ASP A 907      18.750  43.160  68.160  1.00  0.00           H
ATOM   4074  CG  ASP A 907      18.210  44.580  69.560  1.00  0.00           C
ATOM   4075  OD1 ASP A 907      19.030  45.160  70.350  1.00  0.00           O
ATOM   4076  OD2 ASP A 907      17.050  44.210  69.880  1.00  0.00           O
ATOM   4077  C   ASP A 907      17.270  46.040  66.780  1.00  0.00           C
ATOM   4078  O   ASP A 907      17.140  46.980  67.600  1.00  0.00           O
ATOM   4079  N   ASN A 908      17.180  46.400  65.520  1.00  0.00           N
ATOM   4080  HN  ASN A 908      17.530  45.750  64.850  1.00  0.00           H
ATOM   4081  CA  ASN A 908      17.030  47.700  64.920  1.00  0.00           C
ATOM   4082  HA  ASN A 908      17.170  48.560  65.570  1.00  0.00           H
ATOM   4083  CB  ASN A 908      18.120  47.950  63.840  1.00  0.00           C
ATOM   4084  HB1 ASN A 908      18.140  48.950  63.360  1.00  0.00           H
ATOM   4085  HB2 ASN A 908      17.920  47.190  63.050  1.00  0.00           H
ATOM   4086  CG  ASN A 908      19.530  47.630  64.280  1.00  0.00           C
ATOM   4087  OD1 ASN A 908      20.170  46.690  63.820  1.00  0.00           O
ATOM   4088  ND2 ASN A 908      20.080  48.330  65.280  1.00  0.00           N
ATOM   4089 HD21 ASN A 908      21.000  48.050  65.550  1.00  0.00           H
ATOM   4090 HD22 ASN A 908      19.500  48.960  65.810  1.00  0.00           H
ATOM   4091  C   ASN A 908      15.700  47.850  64.250  1.00  0.00           C
ATOM   4092  O   ASN A 908      15.340  47.110  63.380  1.00  0.00           O
ATOM   4093  N   PRO A 909      14.790  48.710  64.660  1.00  0.00           N
ATOM   4094  CD  PRO A 909      14.960  49.610  65.880  1.00  0.00           C
ATOM   4095  HD1 PRO A 909      15.730  50.400  65.690  1.00  0.00           H
ATOM   4096  HD2 PRO A 909      15.250  49.010  66.750  1.00  0.00           H
ATOM   4097  CA  PRO A 909      13.510  49.010  64.010  1.00  0.00           C
ATOM   4098  HA  PRO A 909      12.920  48.120  64.190  1.00  0.00           H
ATOM   4099  CB  PRO A 909      12.990  50.270  64.640  1.00  0.00           C
ATOM   4100  HB1 PRO A 909      11.890  50.400  64.550  1.00  0.00           H
ATOM   4101  HB2 PRO A 909      13.440  51.150  64.110  1.00  0.00           H
ATOM   4102  CG  PRO A 909      13.620  50.220  66.080  1.00  0.00           C
ATOM   4103  HG1 PRO A 909      13.570  51.250  66.490  1.00  0.00           H
ATOM   4104  HG2 PRO A 909      12.890  49.620  66.670  1.00  0.00           H
ATOM   4105  C   PRO A 909      13.610  49.250  62.480  1.00  0.00           C
ATOM   4106  O   PRO A 909      14.690  49.670  62.060  1.00  0.00           O
ATOM   4107  N   TRP A 910      12.500  49.140  61.690  1.00  0.00           N
ATOM   4108  HN  TRP A 910      11.670  48.720  62.050  1.00  0.00           H
ATOM   4109  CA  TRP A 910      12.650  49.280  60.210  1.00  0.00           C
ATOM   4110  HA  TRP A 910      13.560  48.730  60.050  1.00  0.00           H
ATOM   4111  CB  TRP A 910      11.430  48.680  59.400  1.00  0.00           C
ATOM   4112  HB1 TRP A 910      11.270  47.600  59.590  1.00  0.00           H
ATOM   4113  HB2 TRP A 910      11.660  48.700  58.310  1.00  0.00           H
ATOM   4114  CG  TRP A 910      10.120  49.300  59.610  1.00  0.00           C
ATOM   4115  CD1 TRP A 910       9.100  48.840  60.430  1.00  0.00           C
ATOM   4116  HD1 TRP A 910       9.180  48.130  61.240  1.00  0.00           H
ATOM   4117  NE1 TRP A 910       7.920  49.520  60.090  1.00  0.00           N
ATOM   4118  HE1 TRP A 910       7.070  49.310  60.530  1.00  0.00           H
ATOM   4119  CE2 TRP A 910       8.140  50.420  59.070  1.00  0.00           C
ATOM   4120  CD2 TRP A 910       9.540  50.320  58.770  1.00  0.00           C
ATOM   4121  CE3 TRP A 910      10.020  51.160  57.760  1.00  0.00           C
ATOM   4122  HE3 TRP A 910      10.990  51.030  57.320  1.00  0.00           H
ATOM   4123  CZ3 TRP A 910       9.180  52.150  57.150  1.00  0.00           C
ATOM   4124  HZ3 TRP A 910       9.540  52.880  56.450  1.00  0.00           H
ATOM   4125  CZ2 TRP A 910       7.350  51.420  58.540  1.00  0.00           C
ATOM   4126  HZ2 TRP A 910       6.280  51.440  58.690  1.00  0.00           H
ATOM   4127  CH2 TRP A 910       7.890  52.270  57.530  1.00  0.00           C
ATOM   4128  HH2 TRP A 910       7.300  52.990  56.980  1.00  0.00           H
ATOM   4129  C   TRP A 910      13.020  50.710  59.700  1.00  0.00           C
ATOM   4130  O   TRP A 910      13.740  50.810  58.660  1.00  0.00           O
ATOM   4131  N   TRP A 911      12.600  51.790  60.370  1.00  0.00           N
ATOM   4132  HN  TRP A 911      11.900  51.670  61.060  1.00  0.00           H
ATOM   4133  CA  TRP A 911      13.090  53.100  60.170  1.00  0.00           C
ATOM   4134  HA  TRP A 911      12.900  53.310  59.140  1.00  0.00           H
ATOM   4135  CB  TRP A 911      12.060  54.130  60.760  1.00  0.00           C
ATOM   4136  HB1 TRP A 911      11.930  53.800  61.810  1.00  0.00           H
ATOM   4137  HB2 TRP A 911      11.040  53.970  60.350  1.00  0.00           H
ATOM   4138  CG  TRP A 911      12.370  55.560  60.660  1.00  0.00           C
ATOM   4139  CD1 TRP A 911      12.750  56.340  61.800  1.00  0.00           C
ATOM   4140  HD1 TRP A 911      12.670  55.890  62.770  1.00  0.00           H
ATOM   4141  NE1 TRP A 911      13.060  57.570  61.430  1.00  0.00           N
ATOM   4142  HE1 TRP A 911      13.120  58.280  62.100  1.00  0.00           H
ATOM   4143  CE2 TRP A 911      12.770  57.750  60.100  1.00  0.00           C
ATOM   4144  CD2 TRP A 911      12.390  56.500  59.520  1.00  0.00           C
ATOM   4145  CE3 TRP A 911      12.040  56.420  58.200  1.00  0.00           C
ATOM   4146  HE3 TRP A 911      11.780  55.470  57.750  1.00  0.00           H
ATOM   4147  CZ3 TRP A 911      12.140  57.540  57.440  1.00  0.00           C
ATOM   4148  HZ3 TRP A 911      11.740  57.440  56.440  1.00  0.00           H
ATOM   4149  CZ2 TRP A 911      12.810  58.950  59.360  1.00  0.00           C
ATOM   4150  HZ2 TRP A 911      13.110  59.850  59.870  1.00  0.00           H
ATOM   4151  CH2 TRP A 911      12.550  58.790  57.900  1.00  0.00           C
ATOM   4152  HH2 TRP A 911      12.550  59.700  57.320  1.00  0.00           H
ATOM   4153  C   TRP A 911      14.540  53.340  60.490  1.00  0.00           C
ATOM   4154  O   TRP A 911      15.340  53.960  59.730  1.00  0.00           O
ATOM   4155  N   THR A 912      14.950  52.710  61.610  1.00  0.00           N
ATOM   4156  HN  THR A 912      14.290  52.100  62.020  1.00  0.00           H
ATOM   4157  CA  THR A 912      16.370  52.770  61.980  1.00  0.00           C
ATOM   4158  HA  THR A 912      16.640  53.810  62.010  1.00  0.00           H
ATOM   4159  CB  THR A 912      16.620  52.140  63.320  1.00  0.00           C
ATOM   4160  HB  THR A 912      15.880  51.320  63.330  1.00  0.00           H
ATOM   4161  OG1 THR A 912      16.370  53.050  64.400  1.00  0.00           O
ATOM   4162  HG1 THR A 912      15.540  53.460  64.140  1.00  0.00           H
ATOM   4163  CG2 THR A 912      18.030  51.580  63.700  1.00  0.00           C
ATOM   4164 HG21 THR A 912      18.500  51.010  62.880  1.00  0.00           H
ATOM   4165 HG22 THR A 912      17.960  50.980  64.640  1.00  0.00           H
ATOM   4166 HG23 THR A 912      18.690  52.460  63.890  1.00  0.00           H
ATOM   4167  C   THR A 912      17.270  52.130  60.920  1.00  0.00           C
ATOM   4168  O   THR A 912      18.360  52.590  60.640  1.00  0.00           O
ATOM   4169  N   LEU A 913      16.750  51.020  60.330  1.00  0.00           N
ATOM   4170  HN  LEU A 913      15.880  50.660  60.650  1.00  0.00           H
ATOM   4171  CA  LEU A 913      17.320  50.430  59.220  1.00  0.00           C
ATOM   4172  HA  LEU A 913      18.380  50.300  59.420  1.00  0.00           H
ATOM   4173  CB  LEU A 913      16.650  49.050  58.940  1.00  0.00           C
ATOM   4174  HB1 LEU A 913      16.950  48.790  57.910  1.00  0.00           H
ATOM   4175  HB2 LEU A 913      15.600  49.330  58.690  1.00  0.00           H
ATOM   4176  CG  LEU A 913      16.780  47.950  60.070  1.00  0.00           C
ATOM   4177  HG  LEU A 913      16.490  48.430  61.020  1.00  0.00           H
ATOM   4178  CD1 LEU A 913      15.770  46.760  59.870  1.00  0.00           C
ATOM   4179 HD11 LEU A 913      15.860  46.130  60.780  1.00  0.00           H
ATOM   4180 HD12 LEU A 913      15.980  46.300  58.880  1.00  0.00           H
ATOM   4181 HD13 LEU A 913      14.690  47.030  59.910  1.00  0.00           H
ATOM   4182  CD2 LEU A 913      18.230  47.640  60.160  1.00  0.00           C
ATOM   4183 HD21 LEU A 913      18.570  47.330  59.150  1.00  0.00           H
ATOM   4184 HD22 LEU A 913      18.390  46.830  60.900  1.00  0.00           H
ATOM   4185 HD23 LEU A 913      18.940  48.450  60.400  1.00  0.00           H
ATOM   4186  C   LEU A 913      17.350  51.290  57.960  1.00  0.00           C
ATOM   4187  O   LEU A 913      18.390  51.410  57.300  1.00  0.00           O
ATOM   4188  N   LEU A 914      16.220  52.000  57.700  1.00  0.00           N
ATOM   4189  HN  LEU A 914      15.350  51.720  58.100  1.00  0.00           H
ATOM   4190  CA  LEU A 914      16.100  52.850  56.510  1.00  0.00           C
ATOM   4191  HA  LEU A 914      16.230  52.290  55.600  1.00  0.00           H
ATOM   4192  CB  LEU A 914      14.670  53.430  56.500  1.00  0.00           C
ATOM   4193  HB1 LEU A 914      14.630  54.230  57.260  1.00  0.00           H
ATOM   4194  HB2 LEU A 914      14.040  52.600  56.890  1.00  0.00           H
ATOM   4195  CG  LEU A 914      14.260  53.910  55.090  1.00  0.00           C
ATOM   4196  HG  LEU A 914      14.950  54.670  54.670  1.00  0.00           H
ATOM   4197  CD1 LEU A 914      14.010  52.720  54.090  1.00  0.00           C
ATOM   4198 HD11 LEU A 914      13.390  52.050  54.720  1.00  0.00           H
ATOM   4199 HD12 LEU A 914      14.850  52.050  53.820  1.00  0.00           H
ATOM   4200 HD13 LEU A 914      13.450  52.990  53.180  1.00  0.00           H
ATOM   4201  CD2 LEU A 914      12.940  54.700  55.250  1.00  0.00           C
ATOM   4202 HD21 LEU A 914      12.090  54.210  55.760  1.00  0.00           H
ATOM   4203 HD22 LEU A 914      12.590  55.060  54.270  1.00  0.00           H
ATOM   4204 HD23 LEU A 914      13.120  55.670  55.790  1.00  0.00           H
ATOM   4205  C   LEU A 914      17.230  53.960  56.420  1.00  0.00           C
ATOM   4206  O   LEU A 914      17.840  54.170  55.410  1.00  0.00           O
ATOM   4207  N   ILE A 915      17.470  54.660  57.550  1.00  0.00           N
ATOM   4208  HN  ILE A 915      16.860  54.500  58.320  1.00  0.00           H
ATOM   4209  CA  ILE A 915      18.430  55.700  57.680  1.00  0.00           C
ATOM   4210  HA  ILE A 915      18.560  56.270  56.770  1.00  0.00           H
ATOM   4211  CB  ILE A 915      18.100  56.560  58.920  1.00  0.00           C
ATOM   4212  HB  ILE A 915      17.780  55.900  59.740  1.00  0.00           H
ATOM   4213  CG2 ILE A 915      19.280  57.480  59.290  1.00  0.00           C
ATOM   4214 HG21 ILE A 915      18.960  58.120  60.140  1.00  0.00           H
ATOM   4215 HG22 ILE A 915      19.540  58.120  58.410  1.00  0.00           H
ATOM   4216 HG23 ILE A 915      20.080  56.920  59.810  1.00  0.00           H
ATOM   4217  CG1 ILE A 915      16.880  57.470  58.470  1.00  0.00           C
ATOM   4218 HG11 ILE A 915      16.100  56.830  58.000  1.00  0.00           H
ATOM   4219 HG12 ILE A 915      17.180  58.190  57.680  1.00  0.00           H
ATOM   4220  CD  ILE A 915      16.300  58.270  59.610  1.00  0.00           C
ATOM   4221  HD1 ILE A 915      15.320  58.750  59.420  1.00  0.00           H
ATOM   4222  HD2 ILE A 915      17.090  58.980  59.960  1.00  0.00           H
ATOM   4223  HD3 ILE A 915      16.130  57.560  60.450  1.00  0.00           H
ATOM   4224  C   ILE A 915      19.840  55.070  57.820  1.00  0.00           C
ATOM   4225  O   ILE A 915      20.850  55.760  57.590  1.00  0.00           O
ATOM   4226  N   ALA A 916      19.870  53.750  58.170  1.00  0.00           N
ATOM   4227  HN  ALA A 916      19.020  53.290  58.430  1.00  0.00           H
ATOM   4228  CA  ALA A 916      21.090  52.990  58.110  1.00  0.00           C
ATOM   4229  HA  ALA A 916      21.920  53.590  58.460  1.00  0.00           H
ATOM   4230  CB  ALA A 916      21.090  51.710  59.040  1.00  0.00           C
ATOM   4231  HB1 ALA A 916      20.980  51.960  60.120  1.00  0.00           H
ATOM   4232  HB2 ALA A 916      22.090  51.210  59.090  1.00  0.00           H
ATOM   4233  HB3 ALA A 916      20.390  50.890  58.790  1.00  0.00           H
ATOM   4234  C   ALA A 916      21.590  52.630  56.740  1.00  0.00           C
ATOM   4235  O   ALA A 916      22.720  52.270  56.430  1.00  0.00           O
ATOM   4236  N   ALA A 917      20.770  52.780  55.780  1.00  0.00           N
ATOM   4237  HN  ALA A 917      19.800  52.990  55.940  1.00  0.00           H
ATOM   4238  CA  ALA A 917      21.200  52.870  54.390  1.00  0.00           C
ATOM   4239  HA  ALA A 917      21.710  51.960  54.130  1.00  0.00           H
ATOM   4240  CB  ALA A 917      19.870  53.040  53.470  1.00  0.00           C
ATOM   4241  HB1 ALA A 917      20.100  52.680  52.460  1.00  0.00           H
ATOM   4242  HB2 ALA A 917      19.450  54.070  53.530  1.00  0.00           H
ATOM   4243  HB3 ALA A 917      19.070  52.370  53.870  1.00  0.00           H
ATOM   4244  C   ALA A 917      22.180  54.010  54.010  1.00  0.00           C
ATOM   4245  O   ALA A 917      23.030  53.840  53.110  1.00  0.00           O
ATOM   4246  N   ILE A 918      22.040  55.170  54.580  1.00  0.00           N
ATOM   4247  HN  ILE A 918      21.280  55.340  55.200  1.00  0.00           H
ATOM   4248  CA  ILE A 918      22.840  56.360  54.230  1.00  0.00           C
ATOM   4249  HA  ILE A 918      22.960  56.370  53.160  1.00  0.00           H
ATOM   4250  CB  ILE A 918      22.210  57.680  54.760  1.00  0.00           C
ATOM   4251  HB  ILE A 918      21.900  57.500  55.810  1.00  0.00           H
ATOM   4252  CG2 ILE A 918      23.190  58.900  54.870  1.00  0.00           C
ATOM   4253 HG21 ILE A 918      23.750  58.860  55.820  1.00  0.00           H
ATOM   4254 HG22 ILE A 918      22.570  59.830  54.810  1.00  0.00           H
ATOM   4255 HG23 ILE A 918      24.030  59.010  54.160  1.00  0.00           H
ATOM   4256  CG1 ILE A 918      20.880  58.010  54.080  1.00  0.00           C
ATOM   4257 HG11 ILE A 918      20.350  58.810  54.650  1.00  0.00           H
ATOM   4258 HG12 ILE A 918      20.260  57.090  54.180  1.00  0.00           H
ATOM   4259  CD  ILE A 918      20.940  58.450  52.620  1.00  0.00           C
ATOM   4260  HD1 ILE A 918      21.510  59.400  52.570  1.00  0.00           H
ATOM   4261  HD2 ILE A 918      19.910  58.570  52.210  1.00  0.00           H
ATOM   4262  HD3 ILE A 918      21.280  57.630  51.940  1.00  0.00           H
ATOM   4263  C   ILE A 918      24.320  56.190  54.640  1.00  0.00           C
ATOM   4264  O   ILE A 918      25.150  56.510  53.790  1.00  0.00           O
ATOM   4265  N   PRO A 919      24.770  55.700  55.790  1.00  0.00           N
ATOM   4266  CD  PRO A 919      24.010  55.610  57.040  1.00  0.00           C
ATOM   4267  HD1 PRO A 919      23.650  54.560  57.090  1.00  0.00           H
ATOM   4268  HD2 PRO A 919      23.220  56.380  57.130  1.00  0.00           H
ATOM   4269  CA  PRO A 919      26.190  55.430  56.140  1.00  0.00           C
ATOM   4270  HA  PRO A 919      26.740  56.350  55.960  1.00  0.00           H
ATOM   4271  CB  PRO A 919      26.260  55.060  57.610  1.00  0.00           C
ATOM   4272  HB1 PRO A 919      27.310  55.180  57.960  1.00  0.00           H
ATOM   4273  HB2 PRO A 919      25.960  53.990  57.680  1.00  0.00           H
ATOM   4274  CG  PRO A 919      25.070  55.780  58.140  1.00  0.00           C
ATOM   4275  HG1 PRO A 919      24.680  55.480  59.140  1.00  0.00           H
ATOM   4276  HG2 PRO A 919      25.390  56.840  58.190  1.00  0.00           H
ATOM   4277  C   PRO A 919      26.750  54.360  55.280  1.00  0.00           C
ATOM   4278  O   PRO A 919      27.900  54.490  54.950  1.00  0.00           O
ATOM   4279  N   ALA A 920      25.910  53.370  54.910  1.00  0.00           N
ATOM   4280  HN  ALA A 920      24.970  53.420  55.220  1.00  0.00           H
ATOM   4281  CA  ALA A 920      26.170  52.330  54.040  1.00  0.00           C
ATOM   4282  HA  ALA A 920      27.110  51.900  54.350  1.00  0.00           H
ATOM   4283  CB  ALA A 920      24.990  51.260  54.040  1.00  0.00           C
ATOM   4284  HB1 ALA A 920      25.090  50.500  53.230  1.00  0.00           H
ATOM   4285  HB2 ALA A 920      24.090  51.760  53.650  1.00  0.00           H
ATOM   4286  HB3 ALA A 920      24.830  50.810  55.040  1.00  0.00           H
ATOM   4287  C   ALA A 920      26.460  52.780  52.630  1.00  0.00           C
ATOM   4288  O   ALA A 920      27.370  52.290  51.960  1.00  0.00           O
ATOM   4289  N   LEU A 921      25.690  53.740  52.140  1.00  0.00           N
ATOM   4290  HN  LEU A 921      24.990  54.010  52.800  1.00  0.00           H
ATOM   4291  CA  LEU A 921      25.820  54.470  50.880  1.00  0.00           C
ATOM   4292  HA  LEU A 921      26.010  53.840  50.020  1.00  0.00           H
ATOM   4293  CB  LEU A 921      24.630  55.480  50.680  1.00  0.00           C
ATOM   4294  HB1 LEU A 921      24.440  55.790  51.720  1.00  0.00           H
ATOM   4295  HB2 LEU A 921      23.730  54.940  50.340  1.00  0.00           H
ATOM   4296  CG  LEU A 921      24.760  56.700  49.740  1.00  0.00           C
ATOM   4297  HG  LEU A 921      25.610  57.340  50.070  1.00  0.00           H
ATOM   4298  CD1 LEU A 921      24.950  56.310  48.190  1.00  0.00           C
ATOM   4299 HD11 LEU A 921      25.890  55.720  48.070  1.00  0.00           H
ATOM   4300 HD12 LEU A 921      25.060  57.210  47.560  1.00  0.00           H
ATOM   4301 HD13 LEU A 921      24.130  55.580  47.970  1.00  0.00           H
ATOM   4302  CD2 LEU A 921      23.550  57.570  49.920  1.00  0.00           C
ATOM   4303 HD21 LEU A 921      22.590  57.150  49.560  1.00  0.00           H
ATOM   4304 HD22 LEU A 921      23.690  58.530  49.370  1.00  0.00           H
ATOM   4305 HD23 LEU A 921      23.690  57.870  50.980  1.00  0.00           H
ATOM   4306  C   LEU A 921      27.130  55.240  50.810  1.00  0.00           C
ATOM   4307  O   LEU A 921      27.810  55.140  49.810  1.00  0.00           O
ATOM   4308  N   LEU A 922      27.610  55.820  51.920  1.00  0.00           N
ATOM   4309  HN  LEU A 922      27.070  55.810  52.760  1.00  0.00           H
ATOM   4310  CA  LEU A 922      28.950  56.370  52.060  1.00  0.00           C
ATOM   4311  HA  LEU A 922      29.170  56.860  51.120  1.00  0.00           H
ATOM   4312  CB  LEU A 922      29.050  57.440  53.210  1.00  0.00           C
ATOM   4313  HB1 LEU A 922      30.090  57.830  53.240  1.00  0.00           H
ATOM   4314  HB2 LEU A 922      28.890  56.880  54.160  1.00  0.00           H
ATOM   4315  CG  LEU A 922      27.950  58.530  53.200  1.00  0.00           C
ATOM   4316  HG  LEU A 922      26.960  58.080  53.380  1.00  0.00           H
ATOM   4317  CD1 LEU A 922      28.150  59.480  54.440  1.00  0.00           C
ATOM   4318 HD11 LEU A 922      29.190  59.840  54.560  1.00  0.00           H
ATOM   4319 HD12 LEU A 922      27.800  59.000  55.380  1.00  0.00           H
ATOM   4320 HD13 LEU A 922      27.520  60.380  54.320  1.00  0.00           H
ATOM   4321  CD2 LEU A 922      27.950  59.430  51.940  1.00  0.00           C
ATOM   4322 HD21 LEU A 922      28.880  60.020  51.850  1.00  0.00           H
ATOM   4323 HD22 LEU A 922      27.170  60.220  51.900  1.00  0.00           H
ATOM   4324 HD23 LEU A 922      27.800  58.740  51.080  1.00  0.00           H
ATOM   4325  C   LEU A 922      30.010  55.220  52.040  1.00  0.00           C
ATOM   4326  O   LEU A 922      31.010  55.300  51.390  1.00  0.00           O
ATOM   4327  N   CYS A 923      29.780  54.160  52.800  1.00  0.00           N
ATOM   4328  HN  CYS A 923      29.190  54.220  53.610  1.00  0.00           H
ATOM   4329  CA  CYS A 923      30.620  52.950  52.750  1.00  0.00           C
ATOM   4330  HA  CYS A 923      31.570  53.400  53.020  1.00  0.00           H
ATOM   4331  CB  CYS A 923      30.270  51.960  53.900  1.00  0.00           C
ATOM   4332  HB1 CYS A 923      29.220  51.590  53.750  1.00  0.00           H
ATOM   4333  HB2 CYS A 923      30.470  52.460  54.870  1.00  0.00           H
ATOM   4334  SG  CYS A 923      31.310  50.410  53.910  1.00  0.00           S
ATOM   4335  HG1 CYS A 923      30.300  49.530  53.910  1.00  0.00           H
ATOM   4336  C   CYS A 923      30.780  52.310  51.390  1.00  0.00           C
ATOM   4337  O   CYS A 923      31.900  51.920  51.060  1.00  0.00           O
ATOM   4338  N   THR A 924      29.700  52.320  50.560  1.00  0.00           N
ATOM   4339  HN  THR A 924      28.840  52.670  50.940  1.00  0.00           H
ATOM   4340  CA  THR A 924      29.580  51.880  49.140  1.00  0.00           C
ATOM   4341  HA  THR A 924      29.860  50.830  49.040  1.00  0.00           H
ATOM   4342  CB  THR A 924      28.190  51.910  48.540  1.00  0.00           C
ATOM   4343  HB  THR A 924      27.830  52.960  48.390  1.00  0.00           H
ATOM   4344  OG1 THR A 924      27.240  51.200  49.360  1.00  0.00           O
ATOM   4345  HG1 THR A 924      27.170  51.570  50.240  1.00  0.00           H
ATOM   4346  CG2 THR A 924      28.110  51.400  47.140  1.00  0.00           C
ATOM   4347 HG21 THR A 924      28.280  50.300  47.200  1.00  0.00           H
ATOM   4348 HG22 THR A 924      28.930  51.840  46.530  1.00  0.00           H
ATOM   4349 HG23 THR A 924      27.090  51.570  46.760  1.00  0.00           H
ATOM   4350  C   THR A 924      30.600  52.640  48.350  1.00  0.00           C
ATOM   4351  O   THR A 924      31.230  52.070  47.500  1.00  0.00           O
ATOM   4352  N   ILE A 925      30.710  53.960  48.570  1.00  0.00           N
ATOM   4353  HN  ILE A 925      30.180  54.440  49.270  1.00  0.00           H
ATOM   4354  CA  ILE A 925      31.870  54.740  47.980  1.00  0.00           C
ATOM   4355  HA  ILE A 925      31.920  54.390  46.960  1.00  0.00           H
ATOM   4356  CB  ILE A 925      31.740  56.270  48.080  1.00  0.00           C
ATOM   4357  HB  ILE A 925      31.510  56.580  49.120  1.00  0.00           H
ATOM   4358  CG2 ILE A 925      33.130  56.880  47.650  1.00  0.00           C
ATOM   4359 HG21 ILE A 925      32.900  57.950  47.420  1.00  0.00           H
ATOM   4360 HG22 ILE A 925      33.550  56.440  46.720  1.00  0.00           H
ATOM   4361 HG23 ILE A 925      33.870  56.820  48.470  1.00  0.00           H
ATOM   4362  CG1 ILE A 925      30.530  56.770  47.280  1.00  0.00           C
ATOM   4363 HG11 ILE A 925      29.630  56.250  47.650  1.00  0.00           H
ATOM   4364 HG12 ILE A 925      30.680  56.390  46.240  1.00  0.00           H
ATOM   4365  CD  ILE A 925      30.250  58.270  47.310  1.00  0.00           C
ATOM   4366  HD1 ILE A 925      29.200  58.430  47.010  1.00  0.00           H
ATOM   4367  HD2 ILE A 925      30.950  58.740  46.590  1.00  0.00           H
ATOM   4368  HD3 ILE A 925      30.280  58.830  48.290  1.00  0.00           H
ATOM   4369  C   ILE A 925      33.270  54.290  48.470  1.00  0.00           C
ATOM   4370  O   ILE A 925      34.160  53.970  47.660  1.00  0.00           O
ATOM   4371  N   LEU A 926      33.470  54.250  49.790  1.00  0.00           N
ATOM   4372  HN  LEU A 926      32.670  54.190  50.380  1.00  0.00           H
ATOM   4373  CA  LEU A 926      34.700  53.860  50.430  1.00  0.00           C
ATOM   4374  HA  LEU A 926      35.310  54.710  50.130  1.00  0.00           H
ATOM   4375  CB  LEU A 926      34.600  53.970  52.000  1.00  0.00           C
ATOM   4376  HB1 LEU A 926      35.590  53.800  52.470  1.00  0.00           H
ATOM   4377  HB2 LEU A 926      33.940  53.100  52.220  1.00  0.00           H
ATOM   4378  CG  LEU A 926      34.240  55.340  52.510  1.00  0.00           C
ATOM   4379  HG  LEU A 926      33.280  55.670  52.040  1.00  0.00           H
ATOM   4380  CD1 LEU A 926      33.880  55.360  53.970  1.00  0.00           C
ATOM   4381 HD11 LEU A 926      33.380  54.440  54.310  1.00  0.00           H
ATOM   4382 HD12 LEU A 926      33.470  56.350  54.290  1.00  0.00           H
ATOM   4383 HD13 LEU A 926      34.860  55.230  54.500  1.00  0.00           H
ATOM   4384  CD2 LEU A 926      35.250  56.390  52.290  1.00  0.00           C
ATOM   4385 HD21 LEU A 926      36.180  56.100  52.810  1.00  0.00           H
ATOM   4386 HD22 LEU A 926      35.010  57.340  52.820  1.00  0.00           H
ATOM   4387 HD23 LEU A 926      35.460  56.570  51.210  1.00  0.00           H
ATOM   4388  C   LEU A 926      35.260  52.520  49.990  1.00  0.00           C
ATOM   4389  O   LEU A 926      36.430  52.500  49.510  1.00  0.00           O
ATOM   4390  N   ILE A 927      34.480  51.460  49.910  1.00  0.00           N
ATOM   4391  HN  ILE A 927      33.590  51.520  50.350  1.00  0.00           H
ATOM   4392  CA  ILE A 927      34.780  50.210  49.440  1.00  0.00           C
ATOM   4393  HA  ILE A 927      35.800  49.990  49.710  1.00  0.00           H
ATOM   4394  CB  ILE A 927      33.820  49.230  50.140  1.00  0.00           C
ATOM   4395  HB  ILE A 927      32.790  49.570  49.890  1.00  0.00           H
ATOM   4396  CG2 ILE A 927      34.030  47.830  49.520  1.00  0.00           C
ATOM   4397 HG21 ILE A 927      33.570  47.080  50.210  1.00  0.00           H
ATOM   4398 HG22 ILE A 927      35.090  47.510  49.610  1.00  0.00           H
ATOM   4399 HG23 ILE A 927      33.660  47.800  48.480  1.00  0.00           H
ATOM   4400  CG1 ILE A 927      34.150  49.280  51.710  1.00  0.00           C
ATOM   4401 HG11 ILE A 927      33.460  48.530  52.140  1.00  0.00           H
ATOM   4402 HG12 ILE A 927      33.950  50.250  52.210  1.00  0.00           H
ATOM   4403  CD  ILE A 927      35.570  48.960  52.080  1.00  0.00           C
ATOM   4404  HD1 ILE A 927      35.490  48.330  52.990  1.00  0.00           H
ATOM   4405  HD2 ILE A 927      36.280  49.760  52.390  1.00  0.00           H
ATOM   4406  HD3 ILE A 927      36.090  48.280  51.370  1.00  0.00           H
ATOM   4407  C   ILE A 927      34.930  50.080  47.910  1.00  0.00           C
ATOM   4408  O   ILE A 927      35.840  49.390  47.460  1.00  0.00           O
ATOM   4409  N   PHE A 928      34.120  50.850  47.150  1.00  0.00           N
ATOM   4410  HN  PHE A 928      33.320  51.350  47.440  1.00  0.00           H
ATOM   4411  CA  PHE A 928      34.210  50.880  45.720  1.00  0.00           C
ATOM   4412  HA  PHE A 928      34.250  49.890  45.270  1.00  0.00           H
ATOM   4413  CB  PHE A 928      33.090  51.750  45.170  1.00  0.00           C
ATOM   4414  HB1 PHE A 928      33.170  52.730  45.710  1.00  0.00           H
ATOM   4415  HB2 PHE A 928      32.110  51.300  45.480  1.00  0.00           H
ATOM   4416  CG  PHE A 928      33.140  52.070  43.730  1.00  0.00           C
ATOM   4417  CD1 PHE A 928      33.030  50.980  42.780  1.00  0.00           C
ATOM   4418  HD1 PHE A 928      32.980  49.970  43.160  1.00  0.00           H
ATOM   4419  CE1 PHE A 928      33.060  51.240  41.440  1.00  0.00           C
ATOM   4420  HE1 PHE A 928      32.680  50.560  40.700  1.00  0.00           H
ATOM   4421  CZ  PHE A 928      33.120  52.540  40.950  1.00  0.00           C
ATOM   4422  HZ  PHE A 928      33.060  52.670  39.880  1.00  0.00           H
ATOM   4423  CD2 PHE A 928      33.220  53.380  43.240  1.00  0.00           C
ATOM   4424  HD2 PHE A 928      33.460  54.220  43.880  1.00  0.00           H
ATOM   4425  CE2 PHE A 928      33.290  53.600  41.860  1.00  0.00           C
ATOM   4426  HE2 PHE A 928      33.520  54.600  41.530  1.00  0.00           H
ATOM   4427  C   PHE A 928      35.590  51.390  45.230  1.00  0.00           C
ATOM   4428  O   PHE A 928      36.240  50.900  44.320  1.00  0.00           O
ATOM   4429  N   MET A 929      36.050  52.520  45.780  1.00  0.00           N
ATOM   4430  HN  MET A 929      35.610  52.860  46.610  1.00  0.00           H
ATOM   4431  CA  MET A 929      37.110  53.260  45.130  1.00  0.00           C
ATOM   4432  HA  MET A 929      36.910  53.400  44.090  1.00  0.00           H
ATOM   4433  CB  MET A 929      37.290  54.670  45.750  1.00  0.00           C
ATOM   4434  HB1 MET A 929      38.270  55.120  45.460  1.00  0.00           H
ATOM   4435  HB2 MET A 929      37.320  54.570  46.860  1.00  0.00           H
ATOM   4436  CG  MET A 929      36.160  55.660  45.330  1.00  0.00           C
ATOM   4437  HG1 MET A 929      36.470  56.550  45.910  1.00  0.00           H
ATOM   4438  HG2 MET A 929      35.210  55.290  45.770  1.00  0.00           H
ATOM   4439  SD  MET A 929      35.870  55.990  43.560  1.00  0.00           S
ATOM   4440  CE  MET A 929      37.500  56.780  43.220  1.00  0.00           C
ATOM   4441  HE1 MET A 929      37.790  57.380  44.110  1.00  0.00           H
ATOM   4442  HE2 MET A 929      37.590  57.300  42.240  1.00  0.00           H
ATOM   4443  HE3 MET A 929      38.260  55.980  43.130  1.00  0.00           H
ATOM   4444  C   MET A 929      38.400  52.530  45.180  1.00  0.00           C
ATOM   4445  O   MET A 929      38.960  52.360  44.080  1.00  0.00           O
ATOM   4446  N   ASP A 930      38.990  52.100  46.260  1.00  0.00           N
ATOM   4447  HN  ASP A 930      38.510  52.150  47.140  1.00  0.00           H
ATOM   4448  CA  ASP A 930      40.240  51.320  46.240  1.00  0.00           C
ATOM   4449  HA  ASP A 930      41.050  51.900  45.830  1.00  0.00           H
ATOM   4450  CB  ASP A 930      40.620  50.780  47.670  1.00  0.00           C
ATOM   4451  HB1 ASP A 930      41.570  50.230  47.540  1.00  0.00           H
ATOM   4452  HB2 ASP A 930      39.830  50.150  48.130  1.00  0.00           H
ATOM   4453  CG  ASP A 930      40.950  51.890  48.640  1.00  0.00           C
ATOM   4454  OD1 ASP A 930      41.320  53.060  48.280  1.00  0.00           O
ATOM   4455  OD2 ASP A 930      40.990  51.540  49.840  1.00  0.00           O
ATOM   4456  C   ASP A 930      40.210  50.060  45.460  1.00  0.00           C
ATOM   4457  O   ASP A 930      41.160  49.730  44.770  1.00  0.00           O
ATOM   4458  N   GLN A 931      39.070  49.340  45.520  1.00  0.00           N
ATOM   4459  HN  GLN A 931      38.300  49.790  45.960  1.00  0.00           H
ATOM   4460  CA  GLN A 931      38.850  48.070  44.790  1.00  0.00           C
ATOM   4461  HA  GLN A 931      39.680  47.430  45.040  1.00  0.00           H
ATOM   4462  CB  GLN A 931      37.450  47.540  45.110  1.00  0.00           C
ATOM   4463  HB1 GLN A 931      36.630  48.220  44.780  1.00  0.00           H
ATOM   4464  HB2 GLN A 931      37.390  47.490  46.210  1.00  0.00           H
ATOM   4465  CG  GLN A 931      37.000  46.210  44.370  1.00  0.00           C
ATOM   4466  HG1 GLN A 931      36.710  46.340  43.310  1.00  0.00           H
ATOM   4467  HG2 GLN A 931      36.100  45.760  44.850  1.00  0.00           H
ATOM   4468  CD  GLN A 931      38.120  45.220  44.410  1.00  0.00           C
ATOM   4469  OE1 GLN A 931      38.650  44.880  45.450  1.00  0.00           O
ATOM   4470  NE2 GLN A 931      38.520  44.690  43.200  1.00  0.00           N
ATOM   4471 HE21 GLN A 931      39.100  43.870  43.170  1.00  0.00           H
ATOM   4472 HE22 GLN A 931      38.290  45.160  42.350  1.00  0.00           H
ATOM   4473  C   GLN A 931      38.990  48.310  43.290  1.00  0.00           C
ATOM   4474  O   GLN A 931      39.900  47.800  42.600  1.00  0.00           O
ATOM   4475  N   GLN A 932      38.230  49.260  42.780  1.00  0.00           N
ATOM   4476  HN  GLN A 932      37.480  49.680  43.280  1.00  0.00           H
ATOM   4477  CA  GLN A 932      38.280  49.560  41.410  1.00  0.00           C
ATOM   4478  HA  GLN A 932      38.260  48.650  40.820  1.00  0.00           H
ATOM   4479  CB  GLN A 932      37.000  50.210  40.890  1.00  0.00           C
ATOM   4480  HB1 GLN A 932      37.110  50.470  39.810  1.00  0.00           H
ATOM   4481  HB2 GLN A 932      36.900  51.150  41.460  1.00  0.00           H
ATOM   4482  CG  GLN A 932      35.730  49.270  40.860  1.00  0.00           C
ATOM   4483  HG1 GLN A 932      35.000  49.740  40.180  1.00  0.00           H
ATOM   4484  HG2 GLN A 932      35.260  49.350  41.870  1.00  0.00           H
ATOM   4485  CD  GLN A 932      35.780  47.770  40.510  1.00  0.00           C
ATOM   4486  OE1 GLN A 932      36.550  47.000  41.080  1.00  0.00           O
ATOM   4487  NE2 GLN A 932      35.240  47.370  39.400  1.00  0.00           N
ATOM   4488 HE21 GLN A 932      35.440  46.410  39.140  1.00  0.00           H
ATOM   4489 HE22 GLN A 932      34.510  47.870  38.920  1.00  0.00           H
ATOM   4490  C   GLN A 932      39.540  50.360  40.950  1.00  0.00           C
ATOM   4491  O   GLN A 932      40.110  49.980  39.880  1.00  0.00           O
ATOM   4492  N   ILE A 933      40.080  51.370  41.650  1.00  0.00           N
ATOM   4493  HN  ILE A 933      39.620  51.700  42.470  1.00  0.00           H
ATOM   4494  CA  ILE A 933      41.380  51.990  41.260  1.00  0.00           C
ATOM   4495  HA  ILE A 933      41.280  52.270  40.230  1.00  0.00           H
ATOM   4496  CB  ILE A 933      41.660  53.240  42.030  1.00  0.00           C
ATOM   4497  HB  ILE A 933      41.670  52.900  43.100  1.00  0.00           H
ATOM   4498  CG2 ILE A 933      43.000  53.880  41.570  1.00  0.00           C
ATOM   4499 HG21 ILE A 933      43.140  54.940  41.880  1.00  0.00           H
ATOM   4500 HG22 ILE A 933      43.080  53.900  40.460  1.00  0.00           H
ATOM   4501 HG23 ILE A 933      43.900  53.320  41.880  1.00  0.00           H
ATOM   4502  CG1 ILE A 933      40.670  54.370  41.930  1.00  0.00           C
ATOM   4503 HG11 ILE A 933      41.030  55.260  42.490  1.00  0.00           H
ATOM   4504 HG12 ILE A 933      39.680  54.090  42.350  1.00  0.00           H
ATOM   4505  CD  ILE A 933      40.420  54.870  40.490  1.00  0.00           C
ATOM   4506  HD1 ILE A 933      39.600  55.630  40.550  1.00  0.00           H
ATOM   4507  HD2 ILE A 933      40.250  54.000  39.830  1.00  0.00           H
ATOM   4508  HD3 ILE A 933      41.330  55.430  40.190  1.00  0.00           H
ATOM   4509  C   ILE A 933      42.520  50.940  41.270  1.00  0.00           C
ATOM   4510  O   ILE A 933      43.280  50.850  40.340  1.00  0.00           O
ATOM   4511  N   THR A 934      42.630  50.110  42.230  1.00  0.00           N
ATOM   4512  HN  THR A 934      41.990  50.280  43.000  1.00  0.00           H
ATOM   4513  CA  THR A 934      43.590  49.000  42.300  1.00  0.00           C
ATOM   4514  HA  THR A 934      44.560  49.450  42.210  1.00  0.00           H
ATOM   4515  CB  THR A 934      43.490  48.210  43.570  1.00  0.00           C
ATOM   4516  HB  THR A 934      42.500  47.710  43.720  1.00  0.00           H
ATOM   4517  OG1 THR A 934      43.890  49.060  44.700  1.00  0.00           O
ATOM   4518  HG1 THR A 934      43.090  49.510  44.990  1.00  0.00           H
ATOM   4519  CG2 THR A 934      44.470  47.040  43.480  1.00  0.00           C
ATOM   4520 HG21 THR A 934      44.140  46.210  42.820  1.00  0.00           H
ATOM   4521 HG22 THR A 934      44.480  46.550  44.470  1.00  0.00           H
ATOM   4522 HG23 THR A 934      45.520  47.420  43.400  1.00  0.00           H
ATOM   4523  C   THR A 934      43.470  48.070  41.090  1.00  0.00           C
ATOM   4524  O   THR A 934      44.450  47.710  40.410  1.00  0.00           O
ATOM   4525  N   ALA A 935      42.270  47.690  40.650  1.00  0.00           N
ATOM   4526  HN  ALA A 935      41.530  47.940  41.260  1.00  0.00           H
ATOM   4527  CA  ALA A 935      42.060  46.950  39.460  1.00  0.00           C
ATOM   4528  HA  ALA A 935      42.740  46.110  39.510  1.00  0.00           H
ATOM   4529  CB  ALA A 935      40.610  46.420  39.360  1.00  0.00           C
ATOM   4530  HB1 ALA A 935      39.870  47.220  39.120  1.00  0.00           H
ATOM   4531  HB2 ALA A 935      40.280  45.990  40.320  1.00  0.00           H
ATOM   4532  HB3 ALA A 935      40.580  45.590  38.630  1.00  0.00           H
ATOM   4533  C   ALA A 935      42.420  47.690  38.180  1.00  0.00           C
ATOM   4534  O   ALA A 935      42.830  47.070  37.220  1.00  0.00           O
ATOM   4535  N   VAL A 936      42.260  49.000  38.120  1.00  0.00           N
ATOM   4536  HN  VAL A 936      41.660  49.470  38.760  1.00  0.00           H
ATOM   4537  CA  VAL A 936      42.690  49.790  37.010  1.00  0.00           C
ATOM   4538  HA  VAL A 936      42.320  49.330  36.090  1.00  0.00           H
ATOM   4539  CB  VAL A 936      42.190  51.250  37.020  1.00  0.00           C
ATOM   4540  HB  VAL A 936      42.480  51.640  38.030  1.00  0.00           H
ATOM   4541  CG1 VAL A 936      42.780  52.050  35.830  1.00  0.00           C
ATOM   4542 HG11 VAL A 936      42.320  53.050  35.810  1.00  0.00           H
ATOM   4543 HG12 VAL A 936      42.510  51.590  34.860  1.00  0.00           H
ATOM   4544 HG13 VAL A 936      43.870  52.230  35.940  1.00  0.00           H
ATOM   4545  CG2 VAL A 936      40.650  51.200  36.750  1.00  0.00           C
ATOM   4546 HG21 VAL A 936      40.190  52.080  37.240  1.00  0.00           H
ATOM   4547 HG22 VAL A 936      40.140  50.270  37.060  1.00  0.00           H
ATOM   4548 HG23 VAL A 936      40.540  51.210  35.640  1.00  0.00           H
ATOM   4549  C   VAL A 936      44.220  49.800  36.910  1.00  0.00           C
ATOM   4550  O   VAL A 936      44.730  49.580  35.810  1.00  0.00           O
ATOM   4551  N   ILE A 937      44.890  49.900  38.070  1.00  0.00           N
ATOM   4552  HN  ILE A 937      44.360  50.290  38.810  1.00  0.00           H
ATOM   4553  CA  ILE A 937      46.390  49.850  38.140  1.00  0.00           C
ATOM   4554  HA  ILE A 937      46.700  50.600  37.440  1.00  0.00           H
ATOM   4555  CB  ILE A 937      46.850  50.150  39.580  1.00  0.00           C
ATOM   4556  HB  ILE A 937      46.420  49.420  40.300  1.00  0.00           H
ATOM   4557  CG2 ILE A 937      48.400  50.050  39.680  1.00  0.00           C
ATOM   4558 HG21 ILE A 937      48.740  50.310  40.700  1.00  0.00           H
ATOM   4559 HG22 ILE A 937      48.970  50.810  39.090  1.00  0.00           H
ATOM   4560 HG23 ILE A 937      48.700  49.030  39.360  1.00  0.00           H
ATOM   4561  CG1 ILE A 937      46.400  51.590  40.060  1.00  0.00           C
ATOM   4562 HG11 ILE A 937      46.980  51.920  40.940  1.00  0.00           H
ATOM   4563 HG12 ILE A 937      45.380  51.540  40.480  1.00  0.00           H
ATOM   4564  CD  ILE A 937      46.380  52.700  38.970  1.00  0.00           C
ATOM   4565  HD1 ILE A 937      46.060  53.650  39.460  1.00  0.00           H
ATOM   4566  HD2 ILE A 937      45.560  52.470  38.270  1.00  0.00           H
ATOM   4567  HD3 ILE A 937      47.350  52.900  38.450  1.00  0.00           H
ATOM   4568  C   ILE A 937      46.880  48.440  37.690  1.00  0.00           C
ATOM   4569  O   ILE A 937      47.880  48.310  36.990  1.00  0.00           O
ATOM   4570  N   ILE A 938      46.220  47.340  38.120  1.00  0.00           N
ATOM   4571  HN  ILE A 938      45.510  47.420  38.810  1.00  0.00           H
ATOM   4572  CA  ILE A 938      46.540  45.990  37.710  1.00  0.00           C
ATOM   4573  HA  ILE A 938      47.610  45.890  37.690  1.00  0.00           H
ATOM   4574  CB  ILE A 938      45.850  44.970  38.640  1.00  0.00           C
ATOM   4575  HB  ILE A 938      44.780  45.230  38.770  1.00  0.00           H
ATOM   4576  CG2 ILE A 938      46.000  43.500  38.150  1.00  0.00           C
ATOM   4577 HG21 ILE A 938      45.300  42.940  38.810  1.00  0.00           H
ATOM   4578 HG22 ILE A 938      47.060  43.210  38.240  1.00  0.00           H
ATOM   4579 HG23 ILE A 938      45.740  43.340  37.070  1.00  0.00           H
ATOM   4580  CG1 ILE A 938      46.420  44.980  40.140  1.00  0.00           C
ATOM   4581 HG11 ILE A 938      46.110  43.980  40.520  1.00  0.00           H
ATOM   4582 HG12 ILE A 938      45.870  45.760  40.700  1.00  0.00           H
ATOM   4583  CD  ILE A 938      47.920  45.040  40.170  1.00  0.00           C
ATOM   4584  HD1 ILE A 938      48.350  44.590  41.100  1.00  0.00           H
ATOM   4585  HD2 ILE A 938      48.220  46.110  40.180  1.00  0.00           H
ATOM   4586  HD3 ILE A 938      48.450  44.440  39.410  1.00  0.00           H
ATOM   4587  C   ILE A 938      46.270  45.760  36.170  1.00  0.00           C
ATOM   4588  O   ILE A 938      46.890  44.910  35.550  1.00  0.00           O
ATOM   4589  N   ASN A 939      45.310  46.420  35.540  1.00  0.00           N
ATOM   4590  HN  ASN A 939      44.740  47.050  36.070  1.00  0.00           H
ATOM   4591  CA  ASN A 939      45.040  46.290  34.120  1.00  0.00           C
ATOM   4592  HA  ASN A 939      45.260  45.300  33.750  1.00  0.00           H
ATOM   4593  CB  ASN A 939      43.520  46.630  33.840  1.00  0.00           C
ATOM   4594  HB1 ASN A 939      43.340  47.730  33.820  1.00  0.00           H
ATOM   4595  HB2 ASN A 939      42.920  46.050  34.570  1.00  0.00           H
ATOM   4596  CG  ASN A 939      42.960  46.080  32.470  1.00  0.00           C
ATOM   4597  OD1 ASN A 939      43.530  45.160  31.880  1.00  0.00           O
ATOM   4598  ND2 ASN A 939      41.840  46.620  32.030  1.00  0.00           N
ATOM   4599 HD21 ASN A 939      41.400  47.400  32.470  1.00  0.00           H
ATOM   4600 HD22 ASN A 939      41.380  46.040  31.350  1.00  0.00           H
ATOM   4601  C   ASN A 939      45.910  47.140  33.190  1.00  0.00           C
ATOM   4602  O   ASN A 939      45.740  47.300  31.980  1.00  0.00           O
ATOM   4603  N   ARG A 940      46.980  47.790  33.670  1.00  0.00           N
ATOM   4604  HN  ARG A 940      47.280  47.680  34.620  1.00  0.00           H
ATOM   4605  CA  ARG A 940      47.800  48.710  32.860  1.00  0.00           C
ATOM   4606  HA  ARG A 940      47.210  49.560  32.510  1.00  0.00           H
ATOM   4607  CB  ARG A 940      48.860  49.360  33.790  1.00  0.00           C
ATOM   4608  HB1 ARG A 940      49.560  49.970  33.170  1.00  0.00           H
ATOM   4609  HB2 ARG A 940      49.400  48.540  34.290  1.00  0.00           H
ATOM   4610  CG  ARG A 940      48.190  50.370  34.710  1.00  0.00           C
ATOM   4611  HG1 ARG A 940      47.340  49.970  35.290  1.00  0.00           H
ATOM   4612  HG2 ARG A 940      47.680  51.000  33.940  1.00  0.00           H
ATOM   4613  CD  ARG A 940      49.090  51.190  35.600  1.00  0.00           C
ATOM   4614  HD1 ARG A 940      48.620  51.930  36.290  1.00  0.00           H
ATOM   4615  HD2 ARG A 940      49.730  51.870  35.010  1.00  0.00           H
ATOM   4616  NE  ARG A 940      49.860  50.170  36.430  1.00  0.00           N
ATOM   4617  HE  ARG A 940      49.440  49.280  36.620  1.00  0.00           H
ATOM   4618  CZ  ARG A 940      50.970  50.410  37.080  1.00  0.00           C
ATOM   4619  NH1 ARG A 940      51.540  51.630  37.140  1.00  0.00           N
ATOM   4620 HH11 ARG A 940      50.910  52.350  36.850  1.00  0.00           H
ATOM   4621 HH12 ARG A 940      52.390  51.910  37.570  1.00  0.00           H
ATOM   4622  NH2 ARG A 940      51.710  49.460  37.610  1.00  0.00           N
ATOM   4623 HH21 ARG A 940      51.370  48.530  37.770  1.00  0.00           H
ATOM   4624 HH22 ARG A 940      52.390  49.830  38.240  1.00  0.00           H
ATOM   4625  C   ARG A 940      48.480  48.010  31.730  1.00  0.00           C
ATOM   4626  O   ARG A 940      48.880  46.830  31.720  1.00  0.00           O
ATOM   4627  N   LYS A 941      48.780  48.850  30.710  1.00  0.00           N
ATOM   4628  HN  LYS A 941      48.340  49.730  30.830  1.00  0.00           H
ATOM   4629  CA  LYS A 941      49.200  48.470  29.380  1.00  0.00           C
ATOM   4630  HA  LYS A 941      48.350  48.020  28.890  1.00  0.00           H
ATOM   4631  CB  LYS A 941      49.680  49.730  28.580  1.00  0.00           C
ATOM   4632  HB1 LYS A 941      50.140  49.530  27.590  1.00  0.00           H
ATOM   4633  HB2 LYS A 941      50.480  50.190  29.220  1.00  0.00           H
ATOM   4634  CG  LYS A 941      48.570  50.740  28.280  1.00  0.00           C
ATOM   4635  HG1 LYS A 941      48.940  51.650  27.760  1.00  0.00           H
ATOM   4636  HG2 LYS A 941      48.180  51.000  29.290  1.00  0.00           H
ATOM   4637  CD  LYS A 941      47.500  50.270  27.290  1.00  0.00           C
ATOM   4638  HD1 LYS A 941      46.860  49.570  27.870  1.00  0.00           H
ATOM   4639  HD2 LYS A 941      47.900  49.920  26.310  1.00  0.00           H
ATOM   4640  CE  LYS A 941      46.640  51.480  26.880  1.00  0.00           C
ATOM   4641  HE1 LYS A 941      47.070  52.260  26.220  1.00  0.00           H
ATOM   4642  HE2 LYS A 941      46.250  52.080  27.730  1.00  0.00           H
ATOM   4643  NZ  LYS A 941      45.450  50.920  26.180  1.00  0.00           N
ATOM   4644  HZ1 LYS A 941      45.680  50.620  25.220  1.00  0.00           H
ATOM   4645  HZ2 LYS A 941      44.760  51.680  25.990  1.00  0.00           H
ATOM   4646  HZ3 LYS A 941      45.000  50.120  26.650  1.00  0.00           H
ATOM   4647  C   LYS A 941      50.400  47.410  29.240  1.00  0.00           C
ATOM   4648  O   LYS A 941      50.460  46.630  28.310  1.00  0.00           O
ATOM   4649  N   GLU A 942      51.450  47.490  30.110  1.00  0.00           N
ATOM   4650  HN  GLU A 942      51.480  48.240  30.780  1.00  0.00           H
ATOM   4651  CA  GLU A 942      52.640  46.810  29.960  1.00  0.00           C
ATOM   4652  HA  GLU A 942      52.930  46.890  28.930  1.00  0.00           H
ATOM   4653  CB  GLU A 942      53.720  47.640  30.850  1.00  0.00           C
ATOM   4654  HB1 GLU A 942      53.760  48.680  30.460  1.00  0.00           H
ATOM   4655  HB2 GLU A 942      54.700  47.160  30.650  1.00  0.00           H
ATOM   4656  CG  GLU A 942      53.550  47.740  32.390  1.00  0.00           C
ATOM   4657  HG1 GLU A 942      53.650  46.700  32.760  1.00  0.00           H
ATOM   4658  HG2 GLU A 942      52.540  48.150  32.610  1.00  0.00           H
ATOM   4659  CD  GLU A 942      54.710  48.530  33.060  1.00  0.00           C
ATOM   4660  OE1 GLU A 942      55.350  49.380  32.360  1.00  0.00           O
ATOM   4661  OE2 GLU A 942      55.010  48.290  34.260  1.00  0.00           O
ATOM   4662  C   GLU A 942      52.710  45.370  30.500  1.00  0.00           C
ATOM   4663  O   GLU A 942      53.780  44.700  30.550  1.00  0.00           O
ATOM   4664  N   HSD A 943      51.560  44.880  31.040  1.00  0.00           N
ATOM   4665  HN  HSD A 943      50.760  45.470  31.140  1.00  0.00           H
ATOM   4666  CA  HSD A 943      51.460  43.560  31.550  1.00  0.00           C
ATOM   4667  HA  HSD A 943      52.390  43.200  31.980  1.00  0.00           H
ATOM   4668  CB  HSD A 943      50.300  43.630  32.610  1.00  0.00           C
ATOM   4669  HB1 HSD A 943      50.070  42.700  33.150  1.00  0.00           H
ATOM   4670  HB2 HSD A 943      49.350  44.040  32.210  1.00  0.00           H
ATOM   4671  ND1 HSD A 943      49.560  45.280  34.390  1.00  0.00           N
ATOM   4672  HD1 HSD A 943      48.650  44.940  34.630  1.00  0.00           H
ATOM   4673  CG  HSD A 943      50.580  44.670  33.670  1.00  0.00           C
ATOM   4674  CE1 HSD A 943      50.260  46.170  35.230  1.00  0.00           C
ATOM   4675  HE1 HSD A 943      49.730  46.890  35.880  1.00  0.00           H
ATOM   4676  NE2 HSD A 943      51.560  46.060  35.090  1.00  0.00           N
ATOM   4677  CD2 HSD A 943      51.780  45.180  34.070  1.00  0.00           C
ATOM   4678  HD2 HSD A 943      52.780  44.790  33.920  1.00  0.00           H
ATOM   4679  C   HSD A 943      51.010  42.500  30.560  1.00  0.00           C
ATOM   4680  O   HSD A 943      51.010  41.290  30.880  1.00  0.00           O
ATOM   4681  N   LYS A 944      50.440  42.950  29.430  1.00  0.00           N
ATOM   4682  HN  LYS A 944      50.090  43.860  29.270  1.00  0.00           H
ATOM   4683  CA  LYS A 944      50.260  42.110  28.270  1.00  0.00           C
ATOM   4684  HA  LYS A 944      49.930  42.840  27.550  1.00  0.00           H
ATOM   4685  CB  LYS A 944      51.570  41.550  27.620  1.00  0.00           C
ATOM   4686  HB1 LYS A 944      51.260  40.840  26.810  1.00  0.00           H
ATOM   4687  HB2 LYS A 944      52.120  40.920  28.340  1.00  0.00           H
ATOM   4688  CG  LYS A 944      52.370  42.680  26.860  1.00  0.00           C
ATOM   4689  HG1 LYS A 944      52.530  43.480  27.610  1.00  0.00           H
ATOM   4690  HG2 LYS A 944      51.570  43.020  26.170  1.00  0.00           H
ATOM   4691  CD  LYS A 944      53.580  42.200  26.040  1.00  0.00           C
ATOM   4692  HD1 LYS A 944      53.250  41.230  25.620  1.00  0.00           H
ATOM   4693  HD2 LYS A 944      54.410  42.090  26.770  1.00  0.00           H
ATOM   4694  CE  LYS A 944      53.900  43.150  24.950  1.00  0.00           C
ATOM   4695  HE1 LYS A 944      53.130  43.340  24.180  1.00  0.00           H
ATOM   4696  HE2 LYS A 944      54.870  42.790  24.540  1.00  0.00           H
ATOM   4697  NZ  LYS A 944      54.190  44.430  25.500  1.00  0.00           N
ATOM   4698  HZ1 LYS A 944      54.930  44.420  26.250  1.00  0.00           H
ATOM   4699  HZ2 LYS A 944      53.350  44.820  25.970  1.00  0.00           H
ATOM   4700  HZ3 LYS A 944      54.420  45.140  24.770  1.00  0.00           H
ATOM   4701  C   LYS A 944      49.140  41.140  28.330  1.00  0.00           C
ATOM   4702  O   LYS A 944      48.990  40.320  27.410  1.00  0.00           O
ATOM   4703  N   LEU A 945      48.240  41.150  29.370  1.00  0.00           N
ATOM   4704  HN  LEU A 945      48.490  41.800  30.100  1.00  0.00           H
ATOM   4705  CA  LEU A 945      47.060  40.430  29.700  1.00  0.00           C
ATOM   4706  HA  LEU A 945      47.470  39.440  29.850  1.00  0.00           H
ATOM   4707  CB  LEU A 945      46.320  41.270  30.790  1.00  0.00           C
ATOM   4708  HB1 LEU A 945      45.370  40.740  31.020  1.00  0.00           H
ATOM   4709  HB2 LEU A 945      46.050  42.270  30.380  1.00  0.00           H
ATOM   4710  CG  LEU A 945      47.090  41.530  32.090  1.00  0.00           C
ATOM   4711  HG  LEU A 945      47.970  42.140  31.830  1.00  0.00           H
ATOM   4712  CD1 LEU A 945      46.240  42.330  33.230  1.00  0.00           C
ATOM   4713 HD11 LEU A 945      47.030  42.830  33.810  1.00  0.00           H
ATOM   4714 HD12 LEU A 945      45.720  41.550  33.820  1.00  0.00           H
ATOM   4715 HD13 LEU A 945      45.510  43.030  32.760  1.00  0.00           H
ATOM   4716  CD2 LEU A 945      47.550  40.200  32.770  1.00  0.00           C
ATOM   4717 HD21 LEU A 945      47.920  40.230  33.820  1.00  0.00           H
ATOM   4718 HD22 LEU A 945      48.290  39.730  32.090  1.00  0.00           H
ATOM   4719 HD23 LEU A 945      46.730  39.450  32.840  1.00  0.00           H
ATOM   4720  C   LEU A 945      46.140  40.180  28.560  1.00  0.00           C
ATOM   4721  O   LEU A 945      46.140  40.870  27.550  1.00  0.00           O
ATOM   4722  N   LYS A 946      45.340  39.110  28.670  1.00  0.00           N
ATOM   4723  HN  LYS A 946      45.510  38.510  29.450  1.00  0.00           H
ATOM   4724  CA  LYS A 946      44.240  38.750  27.720  1.00  0.00           C
ATOM   4725  HA  LYS A 946      44.390  39.430  26.890  1.00  0.00           H
ATOM   4726  CB  LYS A 946      44.330  37.300  27.190  1.00  0.00           C
ATOM   4727  HB1 LYS A 946      43.360  37.040  26.710  1.00  0.00           H
ATOM   4728  HB2 LYS A 946      44.410  36.740  28.150  1.00  0.00           H
ATOM   4729  CG  LYS A 946      45.490  36.940  26.270  1.00  0.00           C
ATOM   4730  HG1 LYS A 946      45.610  35.850  26.070  1.00  0.00           H
ATOM   4731  HG2 LYS A 946      46.410  37.370  26.720  1.00  0.00           H
ATOM   4732  CD  LYS A 946      45.220  37.630  24.960  1.00  0.00           C
ATOM   4733  HD1 LYS A 946      45.290  38.730  25.110  1.00  0.00           H
ATOM   4734  HD2 LYS A 946      44.220  37.330  24.560  1.00  0.00           H
ATOM   4735  CE  LYS A 946      46.200  37.180  23.780  1.00  0.00           C
ATOM   4736  HE1 LYS A 946      45.960  37.650  22.810  1.00  0.00           H
ATOM   4737  HE2 LYS A 946      45.910  36.110  23.780  1.00  0.00           H
ATOM   4738  NZ  LYS A 946      47.670  37.350  24.170  1.00  0.00           N
ATOM   4739  HZ1 LYS A 946      48.090  37.910  23.400  1.00  0.00           H
ATOM   4740  HZ2 LYS A 946      48.090  36.390  24.240  1.00  0.00           H
ATOM   4741  HZ3 LYS A 946      47.750  37.820  25.100  1.00  0.00           H
ATOM   4742  C   LYS A 946      42.910  39.020  28.260  1.00  0.00           C
ATOM   4743  O   LYS A 946      42.580  38.530  29.340  1.00  0.00           O
ATOM   4744  N   LYS A 947      42.060  39.800  27.590  1.00  0.00           N
ATOM   4745  HN  LYS A 947      42.430  40.270  26.790  1.00  0.00           H
ATOM   4746  CA  LYS A 947      40.650  39.930  27.820  1.00  0.00           C
ATOM   4747  HA  LYS A 947      40.380  40.390  26.880  1.00  0.00           H
ATOM   4748  CB  LYS A 947      39.930  38.550  27.700  1.00  0.00           C
ATOM   4749  HB1 LYS A 947      38.860  38.830  27.880  1.00  0.00           H
ATOM   4750  HB2 LYS A 947      40.070  37.850  28.560  1.00  0.00           H
ATOM   4751  CG  LYS A 947      40.150  37.890  26.320  1.00  0.00           C
ATOM   4752  HG1 LYS A 947      41.240  37.660  26.280  1.00  0.00           H
ATOM   4753  HG2 LYS A 947      39.960  38.740  25.630  1.00  0.00           H
ATOM   4754  CD  LYS A 947      39.260  36.720  26.100  1.00  0.00           C
ATOM   4755  HD1 LYS A 947      38.490  36.750  26.900  1.00  0.00           H
ATOM   4756  HD2 LYS A 947      39.880  35.800  26.170  1.00  0.00           H
ATOM   4757  CE  LYS A 947      38.550  36.750  24.820  1.00  0.00           C
ATOM   4758  HE1 LYS A 947      39.340  36.830  24.040  1.00  0.00           H
ATOM   4759  HE2 LYS A 947      37.910  37.630  24.620  1.00  0.00           H
ATOM   4760  NZ  LYS A 947      37.620  35.660  24.630  1.00  0.00           N
ATOM   4761  HZ1 LYS A 947      36.960  35.890  23.880  1.00  0.00           H
ATOM   4762  HZ2 LYS A 947      37.060  35.550  25.510  1.00  0.00           H
ATOM   4763  HZ3 LYS A 947      37.990  34.720  24.390  1.00  0.00           H
ATOM   4764  C   LYS A 947      40.220  40.730  28.970  1.00  0.00           C
ATOM   4765  O   LYS A 947      39.230  40.390  29.640  1.00  0.00           O
ATOM   4766  N   GLY A 948      40.950  41.770  29.330  1.00  0.00           N
ATOM   4767  HN  GLY A 948      41.750  41.900  28.760  1.00  0.00           H
ATOM   4768  CA  GLY A 948      40.760  42.540  30.540  1.00  0.00           C
ATOM   4769  HA1 GLY A 948      39.770  42.970  30.540  1.00  0.00           H
ATOM   4770  HA2 GLY A 948      41.530  43.290  30.500  1.00  0.00           H
ATOM   4771  C   GLY A 948      40.890  41.850  31.900  1.00  0.00           C
ATOM   4772  O   GLY A 948      41.390  40.720  32.120  1.00  0.00           O
ATOM   4773  N   ALA A 949      40.450  42.600  32.880  1.00  0.00           N
ATOM   4774  HN  ALA A 949      39.950  43.450  32.700  1.00  0.00           H
ATOM   4775  CA  ALA A 949      40.560  42.270  34.340  1.00  0.00           C
ATOM   4776  HA  ALA A 949      41.300  41.500  34.480  1.00  0.00           H
ATOM   4777  CB  ALA A 949      41.130  43.580  35.060  1.00  0.00           C
ATOM   4778  HB1 ALA A 949      40.320  44.340  35.110  1.00  0.00           H
ATOM   4779  HB2 ALA A 949      41.870  44.200  34.510  1.00  0.00           H
ATOM   4780  HB3 ALA A 949      41.350  43.430  36.140  1.00  0.00           H
ATOM   4781  C   ALA A 949      39.330  41.850  34.980  1.00  0.00           C
ATOM   4782  O   ALA A 949      39.350  41.590  36.210  1.00  0.00           O
ATOM   4783  N   GLY A 950      38.210  41.770  34.250  1.00  0.00           N
ATOM   4784  HN  GLY A 950      38.280  41.950  33.260  1.00  0.00           H
ATOM   4785  CA  GLY A 950      36.970  41.440  34.920  1.00  0.00           C
ATOM   4786  HA1 GLY A 950      37.120  40.520  35.470  1.00  0.00           H
ATOM   4787  HA2 GLY A 950      36.240  41.320  34.130  1.00  0.00           H
ATOM   4788  C   GLY A 950      36.450  42.360  35.920  1.00  0.00           C
ATOM   4789  O   GLY A 950      36.040  41.910  37.010  1.00  0.00           O
ATOM   4790  N   TYR A 951      36.370  43.680  35.620  1.00  0.00           N
ATOM   4791  HN  TYR A 951      36.430  44.020  34.670  1.00  0.00           H
ATOM   4792  CA  TYR A 951      35.960  44.740  36.560  1.00  0.00           C
ATOM   4793  HA  TYR A 951      36.780  44.870  37.250  1.00  0.00           H
ATOM   4794  CB  TYR A 951      35.860  46.110  35.690  1.00  0.00           C
ATOM   4795  HB1 TYR A 951      35.370  46.970  36.200  1.00  0.00           H
ATOM   4796  HB2 TYR A 951      35.190  45.710  34.900  1.00  0.00           H
ATOM   4797  CG  TYR A 951      37.210  46.660  35.170  1.00  0.00           C
ATOM   4798  CD1 TYR A 951      38.350  46.600  35.830  1.00  0.00           C
ATOM   4799  HD1 TYR A 951      38.450  45.980  36.710  1.00  0.00           H
ATOM   4800  CE1 TYR A 951      39.510  47.230  35.350  1.00  0.00           C
ATOM   4801  HE1 TYR A 951      40.480  47.190  35.800  1.00  0.00           H
ATOM   4802  CZ  TYR A 951      39.380  48.000  34.160  1.00  0.00           C
ATOM   4803  OH  TYR A 951      40.460  48.770  33.730  1.00  0.00           O
ATOM   4804  HH  TYR A 951      40.130  49.330  33.020  1.00  0.00           H
ATOM   4805  CD2 TYR A 951      37.070  47.360  33.950  1.00  0.00           C
ATOM   4806  HD2 TYR A 951      36.140  47.330  33.400  1.00  0.00           H
ATOM   4807  CE2 TYR A 951      38.160  48.060  33.460  1.00  0.00           C
ATOM   4808  HE2 TYR A 951      38.130  48.590  32.510  1.00  0.00           H
ATOM   4809  C   TYR A 951      34.740  44.540  37.500  1.00  0.00           C
ATOM   4810  O   TYR A 951      34.900  44.370  38.710  1.00  0.00           O
ATOM   4811  N   HSD A 952      33.470  44.410  36.950  1.00  0.00           N
ATOM   4812  HN  HSD A 952      33.260  44.480  35.980  1.00  0.00           H
ATOM   4813  CA  HSD A 952      32.300  44.230  37.810  1.00  0.00           C
ATOM   4814  HA  HSD A 952      32.320  45.080  38.470  1.00  0.00           H
ATOM   4815  CB  HSD A 952      30.920  44.480  37.120  1.00  0.00           C
ATOM   4816  HB1 HSD A 952      30.100  44.110  37.770  1.00  0.00           H
ATOM   4817  HB2 HSD A 952      30.880  43.940  36.150  1.00  0.00           H
ATOM   4818  ND1 HSD A 952      30.920  46.420  35.660  1.00  0.00           N
ATOM   4819  HD1 HSD A 952      31.140  45.940  34.800  1.00  0.00           H
ATOM   4820  CG  HSD A 952      30.850  45.920  36.930  1.00  0.00           C
ATOM   4821  CE1 HSD A 952      30.660  47.750  35.790  1.00  0.00           C
ATOM   4822  HE1 HSD A 952      30.380  48.400  34.970  1.00  0.00           H
ATOM   4823  NE2 HSD A 952      30.410  48.080  37.040  1.00  0.00           N
ATOM   4824  CD2 HSD A 952      30.590  46.900  37.790  1.00  0.00           C
ATOM   4825  HD2 HSD A 952      30.380  46.750  38.840  1.00  0.00           H
ATOM   4826  C   HSD A 952      32.370  43.030  38.590  1.00  0.00           C
ATOM   4827  O   HSD A 952      32.020  43.120  39.760  1.00  0.00           O
ATOM   4828  N   LEU A 953      32.780  41.870  37.980  1.00  0.00           N
ATOM   4829  HN  LEU A 953      33.130  41.990  37.060  1.00  0.00           H
ATOM   4830  CA  LEU A 953      32.970  40.560  38.540  1.00  0.00           C
ATOM   4831  HA  LEU A 953      31.970  40.200  38.780  1.00  0.00           H
ATOM   4832  CB  LEU A 953      33.530  39.560  37.410  1.00  0.00           C
ATOM   4833  HB1 LEU A 953      34.570  39.830  37.110  1.00  0.00           H
ATOM   4834  HB2 LEU A 953      32.840  39.640  36.550  1.00  0.00           H
ATOM   4835  CG  LEU A 953      33.740  38.140  37.890  1.00  0.00           C
ATOM   4836  HG  LEU A 953      34.580  38.160  38.620  1.00  0.00           H
ATOM   4837  CD1 LEU A 953      32.450  37.710  38.690  1.00  0.00           C
ATOM   4838 HD11 LEU A 953      32.320  38.230  39.670  1.00  0.00           H
ATOM   4839 HD12 LEU A 953      32.450  36.610  38.840  1.00  0.00           H
ATOM   4840 HD13 LEU A 953      31.610  37.930  37.990  1.00  0.00           H
ATOM   4841  CD2 LEU A 953      34.040  37.180  36.750  1.00  0.00           C
ATOM   4842 HD21 LEU A 953      34.200  36.160  37.150  1.00  0.00           H
ATOM   4843 HD22 LEU A 953      34.980  37.400  36.190  1.00  0.00           H
ATOM   4844 HD23 LEU A 953      33.180  37.210  36.050  1.00  0.00           H
ATOM   4845  C   LEU A 953      33.930  40.650  39.790  1.00  0.00           C
ATOM   4846  O   LEU A 953      33.710  40.130  40.880  1.00  0.00           O
ATOM   4847  N   ASP A 954      34.990  41.410  39.670  1.00  0.00           N
ATOM   4848  HN  ASP A 954      35.140  41.850  38.790  1.00  0.00           H
ATOM   4849  CA  ASP A 954      35.900  41.870  40.730  1.00  0.00           C
ATOM   4850  HA  ASP A 954      36.310  41.040  41.270  1.00  0.00           H
ATOM   4851  CB  ASP A 954      37.100  42.710  40.240  1.00  0.00           C
ATOM   4852  HB1 ASP A 954      37.690  43.070  41.120  1.00  0.00           H
ATOM   4853  HB2 ASP A 954      36.850  43.590  39.610  1.00  0.00           H
ATOM   4854  CG  ASP A 954      37.960  41.840  39.370  1.00  0.00           C
ATOM   4855  OD1 ASP A 954      37.770  40.650  39.210  1.00  0.00           O
ATOM   4856  OD2 ASP A 954      39.030  42.490  38.790  1.00  0.00           O
ATOM   4857  HD2 ASP A 954      39.270  41.940  38.050  1.00  0.00           H
ATOM   4858  C   ASP A 954      35.230  42.720  41.840  1.00  0.00           C
ATOM   4859  O   ASP A 954      35.410  42.340  42.990  1.00  0.00           O
ATOM   4860  N   LEU A 955      34.410  43.710  41.490  1.00  0.00           N
ATOM   4861  HN  LEU A 955      34.490  44.040  40.560  1.00  0.00           H
ATOM   4862  CA  LEU A 955      33.630  44.440  42.490  1.00  0.00           C
ATOM   4863  HA  LEU A 955      34.260  44.800  43.290  1.00  0.00           H
ATOM   4864  CB  LEU A 955      33.020  45.670  41.790  1.00  0.00           C
ATOM   4865  HB1 LEU A 955      32.450  45.190  40.970  1.00  0.00           H
ATOM   4866  HB2 LEU A 955      33.880  46.310  41.490  1.00  0.00           H
ATOM   4867  CG  LEU A 955      32.170  46.580  42.630  1.00  0.00           C
ATOM   4868  HG  LEU A 955      31.300  46.020  43.020  1.00  0.00           H
ATOM   4869  CD1 LEU A 955      32.780  47.180  43.860  1.00  0.00           C
ATOM   4870 HD11 LEU A 955      33.120  46.430  44.600  1.00  0.00           H
ATOM   4871 HD12 LEU A 955      31.970  47.710  44.420  1.00  0.00           H
ATOM   4872 HD13 LEU A 955      33.660  47.770  43.540  1.00  0.00           H
ATOM   4873  CD2 LEU A 955      31.500  47.660  41.670  1.00  0.00           C
ATOM   4874 HD21 LEU A 955      31.120  47.170  40.750  1.00  0.00           H
ATOM   4875 HD22 LEU A 955      32.260  48.420  41.390  1.00  0.00           H
ATOM   4876 HD23 LEU A 955      30.650  48.130  42.210  1.00  0.00           H
ATOM   4877  C   LEU A 955      32.610  43.540  43.230  1.00  0.00           C
ATOM   4878  O   LEU A 955      32.420  43.640  44.450  1.00  0.00           O
ATOM   4879  N   LEU A 956      31.970  42.590  42.530  1.00  0.00           N
ATOM   4880  HN  LEU A 956      32.220  42.590  41.570  1.00  0.00           H
ATOM   4881  CA  LEU A 956      30.940  41.700  42.890  1.00  0.00           C
ATOM   4882  HA  LEU A 956      30.180  42.230  43.460  1.00  0.00           H
ATOM   4883  CB  LEU A 956      30.300  41.200  41.570  1.00  0.00           C
ATOM   4884  HB1 LEU A 956      31.070  40.630  40.990  1.00  0.00           H
ATOM   4885  HB2 LEU A 956      30.090  42.100  40.960  1.00  0.00           H
ATOM   4886  CG  LEU A 956      29.170  40.150  41.870  1.00  0.00           C
ATOM   4887  HG  LEU A 956      29.570  39.400  42.580  1.00  0.00           H
ATOM   4888  CD1 LEU A 956      28.070  40.870  42.620  1.00  0.00           C
ATOM   4889 HD11 LEU A 956      28.250  40.930  43.710  1.00  0.00           H
ATOM   4890 HD12 LEU A 956      27.040  40.450  42.560  1.00  0.00           H
ATOM   4891 HD13 LEU A 956      28.150  41.950  42.370  1.00  0.00           H
ATOM   4892  CD2 LEU A 956      28.800  39.390  40.530  1.00  0.00           C
ATOM   4893 HD21 LEU A 956      28.410  40.000  39.690  1.00  0.00           H
ATOM   4894 HD22 LEU A 956      28.060  38.620  40.840  1.00  0.00           H
ATOM   4895 HD23 LEU A 956      29.810  39.170  40.150  1.00  0.00           H
ATOM   4896  C   LEU A 956      31.320  40.650  43.910  1.00  0.00           C
ATOM   4897  O   LEU A 956      30.520  40.300  44.800  1.00  0.00           O
ATOM   4898  N   MET A 957      32.560  40.230  43.810  1.00  0.00           N
ATOM   4899  HN  MET A 957      33.150  40.530  43.070  1.00  0.00           H
ATOM   4900  CA  MET A 957      33.050  39.210  44.710  1.00  0.00           C
ATOM   4901  HA  MET A 957      32.200  38.620  45.030  1.00  0.00           H
ATOM   4902  CB  MET A 957      34.120  38.250  44.000  1.00  0.00           C
ATOM   4903  HB1 MET A 957      34.560  37.580  44.780  1.00  0.00           H
ATOM   4904  HB2 MET A 957      34.980  38.870  43.650  1.00  0.00           H
ATOM   4905  CG  MET A 957      33.590  37.290  42.950  1.00  0.00           C
ATOM   4906  HG1 MET A 957      34.440  36.690  42.560  1.00  0.00           H
ATOM   4907  HG2 MET A 957      33.190  37.900  42.110  1.00  0.00           H
ATOM   4908  SD  MET A 957      32.380  36.050  43.430  1.00  0.00           S
ATOM   4909  CE  MET A 957      33.190  35.410  44.890  1.00  0.00           C
ATOM   4910  HE1 MET A 957      32.940  36.020  45.790  1.00  0.00           H
ATOM   4911  HE2 MET A 957      34.300  35.360  44.890  1.00  0.00           H
ATOM   4912  HE3 MET A 957      32.720  34.420  45.050  1.00  0.00           H
ATOM   4913  C   MET A 957      33.650  39.730  45.950  1.00  0.00           C
ATOM   4914  O   MET A 957      33.830  39.010  46.890  1.00  0.00           O
ATOM   4915  N   VAL A 958      33.990  41.000  46.020  1.00  0.00           N
ATOM   4916  HN  VAL A 958      34.100  41.510  45.170  1.00  0.00           H
ATOM   4917  CA  VAL A 958      34.050  41.700  47.320  1.00  0.00           C
ATOM   4918  HA  VAL A 958      34.580  41.130  48.060  1.00  0.00           H
ATOM   4919  CB  VAL A 958      34.930  42.990  47.200  1.00  0.00           C
ATOM   4920  HB  VAL A 958      34.610  43.610  46.320  1.00  0.00           H
ATOM   4921  CG1 VAL A 958      34.750  43.840  48.500  1.00  0.00           C
ATOM   4922 HG11 VAL A 958      34.980  43.310  49.440  1.00  0.00           H
ATOM   4923 HG12 VAL A 958      33.720  44.250  48.450  1.00  0.00           H
ATOM   4924 HG13 VAL A 958      35.320  44.790  48.410  1.00  0.00           H
ATOM   4925  CG2 VAL A 958      36.390  42.600  46.950  1.00  0.00           C
ATOM   4926 HG21 VAL A 958      37.080  43.470  47.020  1.00  0.00           H
ATOM   4927 HG22 VAL A 958      36.580  42.320  45.890  1.00  0.00           H
ATOM   4928 HG23 VAL A 958      36.700  41.670  47.460  1.00  0.00           H
ATOM   4929  C   VAL A 958      32.720  42.000  47.820  1.00  0.00           C
ATOM   4930  O   VAL A 958      32.500  41.900  49.060  1.00  0.00           O
ATOM   4931  N   GLY A 959      31.740  42.310  46.910  1.00  0.00           N
ATOM   4932  HN  GLY A 959      32.010  42.390  45.960  1.00  0.00           H
ATOM   4933  CA  GLY A 959      30.420  42.710  47.280  1.00  0.00           C
ATOM   4934  HA1 GLY A 959      29.960  43.080  46.380  1.00  0.00           H
ATOM   4935  HA2 GLY A 959      30.350  43.530  48.000  1.00  0.00           H
ATOM   4936  C   GLY A 959      29.660  41.690  48.020  1.00  0.00           C
ATOM   4937  O   GLY A 959      29.130  41.850  49.090  1.00  0.00           O
ATOM   4938  N   VAL A 960      29.590  40.470  47.460  1.00  0.00           N
ATOM   4939  HN  VAL A 960      29.970  40.190  46.590  1.00  0.00           H
ATOM   4940  CA  VAL A 960      28.780  39.440  48.220  1.00  0.00           C
ATOM   4941  HA  VAL A 960      27.840  39.850  48.550  1.00  0.00           H
ATOM   4942  CB  VAL A 960      28.270  38.300  47.350  1.00  0.00           C
ATOM   4943  HB  VAL A 960      27.620  37.610  47.910  1.00  0.00           H
ATOM   4944  CG1 VAL A 960      27.450  38.870  46.190  1.00  0.00           C
ATOM   4945 HG11 VAL A 960      28.150  39.350  45.470  1.00  0.00           H
ATOM   4946 HG12 VAL A 960      26.700  39.620  46.560  1.00  0.00           H
ATOM   4947 HG13 VAL A 960      27.050  38.010  45.630  1.00  0.00           H
ATOM   4948  CG2 VAL A 960      29.470  37.570  46.720  1.00  0.00           C
ATOM   4949 HG21 VAL A 960      30.220  38.260  46.290  1.00  0.00           H
ATOM   4950 HG22 VAL A 960      29.100  36.940  45.890  1.00  0.00           H
ATOM   4951 HG23 VAL A 960      29.960  36.910  47.460  1.00  0.00           H
ATOM   4952  C   VAL A 960      29.470  38.910  49.460  1.00  0.00           C
ATOM   4953  O   VAL A 960      28.870  38.310  50.340  1.00  0.00           O
ATOM   4954  N   MET A 961      30.780  39.130  49.490  1.00  0.00           N
ATOM   4955  HN  MET A 961      31.250  39.620  48.770  1.00  0.00           H
ATOM   4956  CA  MET A 961      31.570  38.510  50.530  1.00  0.00           C
ATOM   4957  HA  MET A 961      31.040  37.680  50.970  1.00  0.00           H
ATOM   4958  CB  MET A 961      32.930  38.020  50.020  1.00  0.00           C
ATOM   4959  HB1 MET A 961      33.460  37.580  50.890  1.00  0.00           H
ATOM   4960  HB2 MET A 961      33.530  38.910  49.760  1.00  0.00           H
ATOM   4961  CG  MET A 961      32.820  36.990  48.870  1.00  0.00           C
ATOM   4962  HG1 MET A 961      33.870  36.690  48.660  1.00  0.00           H
ATOM   4963  HG2 MET A 961      32.430  37.520  47.990  1.00  0.00           H
ATOM   4964  SD  MET A 961      31.960  35.510  49.450  1.00  0.00           S
ATOM   4965  CE  MET A 961      32.950  34.910  50.780  1.00  0.00           C
ATOM   4966  HE1 MET A 961      34.020  34.880  50.490  1.00  0.00           H
ATOM   4967  HE2 MET A 961      32.550  33.930  51.120  1.00  0.00           H
ATOM   4968  HE3 MET A 961      32.890  35.600  51.640  1.00  0.00           H
ATOM   4969  C   MET A 961      31.680  39.420  51.720  1.00  0.00           C
ATOM   4970  O   MET A 961      31.740  38.970  52.870  1.00  0.00           O
ATOM   4971  N   LEU A 962      31.490  40.760  51.530  1.00  0.00           N
ATOM   4972  HN  LEU A 962      31.560  41.050  50.580  1.00  0.00           H
ATOM   4973  CA  LEU A 962      31.240  41.810  52.530  1.00  0.00           C
ATOM   4974  HA  LEU A 962      32.050  41.840  53.240  1.00  0.00           H
ATOM   4975  CB  LEU A 962      31.300  43.220  51.850  1.00  0.00           C
ATOM   4976  HB1 LEU A 962      30.580  43.310  51.000  1.00  0.00           H
ATOM   4977  HB2 LEU A 962      32.300  43.390  51.410  1.00  0.00           H
ATOM   4978  CG  LEU A 962      31.030  44.420  52.850  1.00  0.00           C
ATOM   4979  HG  LEU A 962      31.300  44.150  53.890  1.00  0.00           H
ATOM   4980  CD1 LEU A 962      31.820  45.650  52.370  1.00  0.00           C
ATOM   4981 HD11 LEU A 962      31.310  46.540  52.800  1.00  0.00           H
ATOM   4982 HD12 LEU A 962      31.720  45.730  51.270  1.00  0.00           H
ATOM   4983 HD13 LEU A 962      32.900  45.620  52.670  1.00  0.00           H
ATOM   4984  CD2 LEU A 962      29.480  44.700  52.860  1.00  0.00           C
ATOM   4985 HD21 LEU A 962      29.300  45.540  53.570  1.00  0.00           H
ATOM   4986 HD22 LEU A 962      29.050  43.840  53.430  1.00  0.00           H
ATOM   4987 HD23 LEU A 962      29.040  44.820  51.840  1.00  0.00           H
ATOM   4988  C   LEU A 962      29.980  41.480  53.280  1.00  0.00           C
ATOM   4989  O   LEU A 962      29.990  41.400  54.530  1.00  0.00           O
ATOM   4990  N   GLY A 963      28.830  41.110  52.550  1.00  0.00           N
ATOM   4991  HN  GLY A 963      28.870  41.160  51.560  1.00  0.00           H
ATOM   4992  CA  GLY A 963      27.650  40.530  53.120  1.00  0.00           C
ATOM   4993  HA1 GLY A 963      27.100  40.300  52.220  1.00  0.00           H
ATOM   4994  HA2 GLY A 963      27.190  41.210  53.830  1.00  0.00           H
ATOM   4995  C   GLY A 963      27.840  39.320  53.970  1.00  0.00           C
ATOM   4996  O   GLY A 963      27.540  39.360  55.140  1.00  0.00           O
ATOM   4997  N   VAL A 964      28.510  38.260  53.440  1.00  0.00           N
ATOM   4998  HN  VAL A 964      28.970  38.310  52.560  1.00  0.00           H
ATOM   4999  CA  VAL A 964      28.800  37.060  54.270  1.00  0.00           C
ATOM   5000  HA  VAL A 964      27.850  36.770  54.710  1.00  0.00           H
ATOM   5001  CB  VAL A 964      29.290  35.840  53.470  1.00  0.00           C
ATOM   5002  HB  VAL A 964      30.290  36.060  53.030  1.00  0.00           H
ATOM   5003  CG1 VAL A 964      29.530  34.640  54.320  1.00  0.00           C
ATOM   5004 HG11 VAL A 964      29.870  33.740  53.760  1.00  0.00           H
ATOM   5005 HG12 VAL A 964      28.580  34.480  54.870  1.00  0.00           H
ATOM   5006 HG13 VAL A 964      30.350  34.730  55.070  1.00  0.00           H
ATOM   5007  CG2 VAL A 964      28.280  35.610  52.320  1.00  0.00           C
ATOM   5008 HG21 VAL A 964      27.270  35.380  52.690  1.00  0.00           H
ATOM   5009 HG22 VAL A 964      28.540  34.780  51.620  1.00  0.00           H
ATOM   5010 HG23 VAL A 964      28.310  36.510  51.660  1.00  0.00           H
ATOM   5011  C   VAL A 964      29.550  37.370  55.540  1.00  0.00           C
ATOM   5012  O   VAL A 964      29.170  36.850  56.590  1.00  0.00           O
ATOM   5013  N   CYS A 965      30.670  38.180  55.510  1.00  0.00           N
ATOM   5014  HN  CYS A 965      30.850  38.580  54.620  1.00  0.00           H
ATOM   5015  CA  CYS A 965      31.480  38.560  56.620  1.00  0.00           C
ATOM   5016  HA  CYS A 965      31.890  37.670  57.070  1.00  0.00           H
ATOM   5017  CB  CYS A 965      32.630  39.480  56.210  1.00  0.00           C
ATOM   5018  HB1 CYS A 965      33.210  40.030  56.980  1.00  0.00           H
ATOM   5019  HB2 CYS A 965      32.250  40.340  55.620  1.00  0.00           H
ATOM   5020  SG  CYS A 965      34.010  38.690  55.230  1.00  0.00           S
ATOM   5021  HG1 CYS A 965      33.480  38.350  54.060  1.00  0.00           H
ATOM   5022  C   CYS A 965      30.710  39.330  57.750  1.00  0.00           C
ATOM   5023  O   CYS A 965      30.790  39.050  58.940  1.00  0.00           O
ATOM   5024  N   SER A 966      29.840  40.230  57.270  1.00  0.00           N
ATOM   5025  HN  SER A 966      29.710  40.320  56.290  1.00  0.00           H
ATOM   5026  CA  SER A 966      29.020  41.140  58.100  1.00  0.00           C
ATOM   5027  HA  SER A 966      29.660  41.740  58.730  1.00  0.00           H
ATOM   5028  CB  SER A 966      28.250  42.040  57.150  1.00  0.00           C
ATOM   5029  HB1 SER A 966      27.620  42.750  57.720  1.00  0.00           H
ATOM   5030  HB2 SER A 966      27.590  41.410  56.510  1.00  0.00           H
ATOM   5031  OG  SER A 966      29.160  42.900  56.400  1.00  0.00           O
ATOM   5032  HG1 SER A 966      29.390  42.360  55.650  1.00  0.00           H
ATOM   5033  C   SER A 966      28.050  40.380  58.950  1.00  0.00           C
ATOM   5034  O   SER A 966      27.810  40.750  60.090  1.00  0.00           O
ATOM   5035  N   VAL A 967      27.400  39.360  58.390  1.00  0.00           N
ATOM   5036  HN  VAL A 967      27.530  39.040  57.450  1.00  0.00           H
ATOM   5037  CA  VAL A 967      26.540  38.490  59.220  1.00  0.00           C
ATOM   5038  HA  VAL A 967      25.700  39.040  59.640  1.00  0.00           H
ATOM   5039  CB  VAL A 967      25.860  37.430  58.280  1.00  0.00           C
ATOM   5040  HB  VAL A 967      26.670  36.850  57.790  1.00  0.00           H
ATOM   5041  CG1 VAL A 967      24.900  36.380  58.970  1.00  0.00           C
ATOM   5042 HG11 VAL A 967      25.440  35.700  59.670  1.00  0.00           H
ATOM   5043 HG12 VAL A 967      24.450  35.650  58.270  1.00  0.00           H
ATOM   5044 HG13 VAL A 967      24.030  36.830  59.470  1.00  0.00           H
ATOM   5045  CG2 VAL A 967      25.010  38.280  57.290  1.00  0.00           C
ATOM   5046 HG21 VAL A 967      25.590  39.040  56.720  1.00  0.00           H
ATOM   5047 HG22 VAL A 967      24.240  38.820  57.880  1.00  0.00           H
ATOM   5048 HG23 VAL A 967      24.530  37.740  56.450  1.00  0.00           H
ATOM   5049  C   VAL A 967      27.190  37.760  60.450  1.00  0.00           C
ATOM   5050  O   VAL A 967      26.670  37.540  61.530  1.00  0.00           O
ATOM   5051  N   MET A 968      28.390  37.310  60.220  1.00  0.00           N
ATOM   5052  HN  MET A 968      28.860  37.360  59.340  1.00  0.00           H
ATOM   5053  CA  MET A 968      29.180  36.610  61.180  1.00  0.00           C
ATOM   5054  HA  MET A 968      28.690  35.990  61.920  1.00  0.00           H
ATOM   5055  CB  MET A 968      30.180  35.640  60.460  1.00  0.00           C
ATOM   5056  HB1 MET A 968      30.690  35.110  61.290  1.00  0.00           H
ATOM   5057  HB2 MET A 968      30.820  36.400  59.980  1.00  0.00           H
ATOM   5058  CG  MET A 968      29.510  34.680  59.420  1.00  0.00           C
ATOM   5059  HG1 MET A 968      28.800  35.180  58.720  1.00  0.00           H
ATOM   5060  HG2 MET A 968      28.890  33.860  59.820  1.00  0.00           H
[truncated: 6,873,249 more chars]
