# Supplementary material for: CryoEM and computational modeling structural insights into the pH regulator NBCn1
Source: Nat Commun. 2025 Nov 11;16:9932. doi: 10.1038/s41467-025-64868-z (PMC12606367; doi:10.1038/s41467-025-64868-z)
Supplement: Supplementary file 7 — Supplementary Data 5 [file 41467_2025_64868_MOESM7_ESM.zip › 100ns_z_restr_MD_NBCn1_2NaCO3/hNBCn1_OF/z-restr_hNBCn1_OF_2NaCO3_last_step_39.pdb]

REMARK    GENERATED BY TRJCONV
TITLE     Title t= 101000.00000 step= 50500000
REMARK    THIS IS A SIMULATION BOX
CRYST1   92.761   92.761  103.939  90.00  90.00  90.00 P 1           1
MODEL        1
ATOM      1  N   LEU A 585      24.340  42.790  34.230  1.00  0.00           N
ATOM      2  HT1 LEU A 585      23.850  42.160  33.560  1.00  0.00           H
ATOM      3  HT2 LEU A 585      25.160  43.090  33.670  1.00  0.00           H
ATOM      4  HT3 LEU A 585      23.760  43.650  34.250  1.00  0.00           H
ATOM      5  CA  LEU A 585      24.600  42.160  35.520  1.00  0.00           C
ATOM      6  HA  LEU A 585      25.220  42.810  36.120  1.00  0.00           H
ATOM      7  CB  LEU A 585      23.210  42.050  36.230  1.00  0.00           C
ATOM      8  HB1 LEU A 585      22.470  41.490  35.650  1.00  0.00           H
ATOM      9  HB2 LEU A 585      22.760  43.050  36.420  1.00  0.00           H
ATOM     10  CG  LEU A 585      23.270  41.510  37.750  1.00  0.00           C
ATOM     11  HG  LEU A 585      23.490  40.430  37.640  1.00  0.00           H
ATOM     12  CD1 LEU A 585      24.380  42.030  38.650  1.00  0.00           C
ATOM     13 HD11 LEU A 585      25.350  41.700  38.220  1.00  0.00           H
ATOM     14 HD12 LEU A 585      24.150  41.590  39.660  1.00  0.00           H
ATOM     15 HD13 LEU A 585      24.390  43.130  38.710  1.00  0.00           H
ATOM     16  CD2 LEU A 585      21.930  41.640  38.430  1.00  0.00           C
ATOM     17 HD21 LEU A 585      21.650  42.710  38.450  1.00  0.00           H
ATOM     18 HD22 LEU A 585      21.840  41.130  39.400  1.00  0.00           H
ATOM     19 HD23 LEU A 585      21.190  41.180  37.740  1.00  0.00           H
ATOM     20  C   LEU A 585      25.200  40.740  35.440  1.00  0.00           C
ATOM     21  O   LEU A 585      26.200  40.490  36.050  1.00  0.00           O
ATOM     22  N   ILE A 586      24.510  39.750  34.730  1.00  0.00           N
ATOM     23  HN  ILE A 586      23.670  40.030  34.260  1.00  0.00           H
ATOM     24  CA  ILE A 586      25.040  38.450  34.450  1.00  0.00           C
ATOM     25  HA  ILE A 586      25.840  38.240  35.150  1.00  0.00           H
ATOM     26  CB  ILE A 586      23.990  37.390  34.690  1.00  0.00           C
ATOM     27  HB  ILE A 586      23.180  37.660  33.980  1.00  0.00           H
ATOM     28  CG2 ILE A 586      24.460  35.950  34.350  1.00  0.00           C
ATOM     29 HG21 ILE A 586      24.560  35.830  33.250  1.00  0.00           H
ATOM     30 HG22 ILE A 586      23.740  35.200  34.750  1.00  0.00           H
ATOM     31 HG23 ILE A 586      25.460  35.740  34.760  1.00  0.00           H
ATOM     32  CG1 ILE A 586      23.400  37.400  36.100  1.00  0.00           C
ATOM     33 HG11 ILE A 586      22.570  36.670  36.060  1.00  0.00           H
ATOM     34 HG12 ILE A 586      22.900  38.360  36.340  1.00  0.00           H
ATOM     35  CD  ILE A 586      24.460  37.290  37.200  1.00  0.00           C
ATOM     36  HD1 ILE A 586      25.330  36.620  36.990  1.00  0.00           H
ATOM     37  HD2 ILE A 586      24.030  37.020  38.190  1.00  0.00           H
ATOM     38  HD3 ILE A 586      24.990  38.250  37.390  1.00  0.00           H
ATOM     39  C   ILE A 586      25.720  38.370  33.090  1.00  0.00           C
ATOM     40  O   ILE A 586      26.610  37.550  32.920  1.00  0.00           O
ATOM     41  N   LEU A 587      25.370  39.260  32.090  1.00  0.00           N
ATOM     42  HN  LEU A 587      24.580  39.860  32.130  1.00  0.00           H
ATOM     43  CA  LEU A 587      26.190  39.460  30.870  1.00  0.00           C
ATOM     44  HA  LEU A 587      26.170  38.490  30.370  1.00  0.00           H
ATOM     45  CB  LEU A 587      25.600  40.550  30.010  1.00  0.00           C
ATOM     46  HB1 LEU A 587      25.440  41.400  30.700  1.00  0.00           H
ATOM     47  HB2 LEU A 587      24.590  40.180  29.730  1.00  0.00           H
ATOM     48  CG  LEU A 587      26.230  40.960  28.660  1.00  0.00           C
ATOM     49  HG  LEU A 587      27.270  41.340  28.790  1.00  0.00           H
ATOM     50  CD1 LEU A 587      26.380  39.800  27.650  1.00  0.00           C
ATOM     51 HD11 LEU A 587      25.410  39.290  27.530  1.00  0.00           H
ATOM     52 HD12 LEU A 587      27.170  39.100  28.030  1.00  0.00           H
ATOM     53 HD13 LEU A 587      26.690  40.230  26.680  1.00  0.00           H
ATOM     54  CD2 LEU A 587      25.370  42.090  28.100  1.00  0.00           C
ATOM     55 HD21 LEU A 587      25.700  42.530  27.130  1.00  0.00           H
ATOM     56 HD22 LEU A 587      25.200  42.960  28.780  1.00  0.00           H
ATOM     57 HD23 LEU A 587      24.340  41.720  27.890  1.00  0.00           H
ATOM     58  C   LEU A 587      27.700  39.810  31.280  1.00  0.00           C
ATOM     59  O   LEU A 587      28.680  39.270  30.760  1.00  0.00           O
ATOM     60  N   ASP A 588      27.930  40.640  32.290  1.00  0.00           N
ATOM     61  HN  ASP A 588      27.170  41.200  32.620  1.00  0.00           H
ATOM     62  CA  ASP A 588      29.210  41.100  32.800  1.00  0.00           C
ATOM     63  HA  ASP A 588      29.620  41.590  31.930  1.00  0.00           H
ATOM     64  CB  ASP A 588      29.120  42.100  33.990  1.00  0.00           C
ATOM     65  HB1 ASP A 588      30.150  42.470  34.140  1.00  0.00           H
ATOM     66  HB2 ASP A 588      28.690  41.510  34.830  1.00  0.00           H
ATOM     67  CG  ASP A 588      28.200  43.180  33.590  1.00  0.00           C
ATOM     68  OD1 ASP A 588      28.640  44.250  33.090  1.00  0.00           O
ATOM     69  OD2 ASP A 588      26.930  43.060  33.630  1.00  0.00           O
ATOM     70  C   ASP A 588      30.080  39.880  33.320  1.00  0.00           C
ATOM     71  O   ASP A 588      31.290  39.880  33.270  1.00  0.00           O
ATOM     72  N   ILE A 589      29.480  38.860  33.910  1.00  0.00           N
ATOM     73  HN  ILE A 589      28.500  38.700  33.850  1.00  0.00           H
ATOM     74  CA  ILE A 589      30.360  37.770  34.420  1.00  0.00           C
ATOM     75  HA  ILE A 589      31.300  38.180  34.740  1.00  0.00           H
ATOM     76  CB  ILE A 589      29.620  37.120  35.630  1.00  0.00           C
ATOM     77  HB  ILE A 589      30.270  36.310  36.030  1.00  0.00           H
ATOM     78  CG2 ILE A 589      29.250  38.100  36.740  1.00  0.00           C
ATOM     79 HG21 ILE A 589      29.000  37.550  37.680  1.00  0.00           H
ATOM     80 HG22 ILE A 589      28.350  38.710  36.490  1.00  0.00           H
ATOM     81 HG23 ILE A 589      30.090  38.810  36.870  1.00  0.00           H
ATOM     82  CG1 ILE A 589      28.390  36.240  35.310  1.00  0.00           C
ATOM     83 HG11 ILE A 589      28.420  35.790  34.290  1.00  0.00           H
ATOM     84 HG12 ILE A 589      27.480  36.870  35.220  1.00  0.00           H
ATOM     85  CD  ILE A 589      28.080  35.060  36.270  1.00  0.00           C
ATOM     86  HD1 ILE A 589      28.190  35.320  37.350  1.00  0.00           H
ATOM     87  HD2 ILE A 589      28.890  34.320  36.090  1.00  0.00           H
ATOM     88  HD3 ILE A 589      27.130  34.510  36.080  1.00  0.00           H
ATOM     89  C   ILE A 589      30.730  36.790  33.370  1.00  0.00           C
ATOM     90  O   ILE A 589      31.810  36.190  33.440  1.00  0.00           O
ATOM     91  N   LYS A 590      30.020  36.710  32.230  1.00  0.00           N
ATOM     92  HN  LYS A 590      29.130  37.160  32.160  1.00  0.00           H
ATOM     93  CA  LYS A 590      30.350  35.960  31.070  1.00  0.00           C
ATOM     94  HA  LYS A 590      30.700  34.970  31.340  1.00  0.00           H
ATOM     95  CB  LYS A 590      29.130  35.610  30.180  1.00  0.00           C
ATOM     96  HB1 LYS A 590      29.430  35.260  29.170  1.00  0.00           H
ATOM     97  HB2 LYS A 590      28.540  36.540  30.000  1.00  0.00           H
ATOM     98  CG  LYS A 590      28.240  34.580  30.800  1.00  0.00           C
ATOM     99  HG1 LYS A 590      28.140  34.790  31.890  1.00  0.00           H
ATOM    100  HG2 LYS A 590      28.730  33.580  30.770  1.00  0.00           H
ATOM    101  CD  LYS A 590      26.890  34.480  30.120  1.00  0.00           C
ATOM    102  HD1 LYS A 590      27.100  34.360  29.040  1.00  0.00           H
ATOM    103  HD2 LYS A 590      26.430  35.470  30.360  1.00  0.00           H
ATOM    104  CE  LYS A 590      26.020  33.360  30.570  1.00  0.00           C
ATOM    105  HE1 LYS A 590      25.770  33.180  31.640  1.00  0.00           H
ATOM    106  HE2 LYS A 590      26.390  32.380  30.180  1.00  0.00           H
ATOM    107  NZ  LYS A 590      24.710  33.450  29.840  1.00  0.00           N
ATOM    108  HZ1 LYS A 590      24.640  34.300  29.260  1.00  0.00           H
ATOM    109  HZ2 LYS A 590      23.950  33.530  30.550  1.00  0.00           H
ATOM    110  HZ3 LYS A 590      24.410  32.610  29.310  1.00  0.00           H
ATOM    111  C   LYS A 590      31.450  36.530  30.210  1.00  0.00           C
ATOM    112  O   LYS A 590      31.930  35.840  29.340  1.00  0.00           O
ATOM    113  N   ARG A 591      31.810  37.830  30.310  1.00  0.00           N
ATOM    114  HN  ARG A 591      31.370  38.390  31.000  1.00  0.00           H
ATOM    115  CA  ARG A 591      32.850  38.540  29.540  1.00  0.00           C
ATOM    116  HA  ARG A 591      32.530  38.340  28.520  1.00  0.00           H
ATOM    117  CB  ARG A 591      33.010  40.060  29.930  1.00  0.00           C
ATOM    118  HB1 ARG A 591      33.720  40.530  29.220  1.00  0.00           H
ATOM    119  HB2 ARG A 591      33.400  40.210  30.960  1.00  0.00           H
ATOM    120  CG  ARG A 591      31.720  40.800  29.750  1.00  0.00           C
ATOM    121  HG1 ARG A 591      31.800  41.820  30.190  1.00  0.00           H
ATOM    122  HG2 ARG A 591      30.880  40.320  30.280  1.00  0.00           H
ATOM    123  CD  ARG A 591      31.260  40.880  28.270  1.00  0.00           C
ATOM    124  HD1 ARG A 591      30.740  39.970  27.910  1.00  0.00           H
ATOM    125  HD2 ARG A 591      32.230  41.060  27.760  1.00  0.00           H
ATOM    126  NE  ARG A 591      30.360  42.140  28.250  1.00  0.00           N
ATOM    127  HE  ARG A 591      30.430  42.800  28.990  1.00  0.00           H
ATOM    128  CZ  ARG A 591      29.520  42.410  27.190  1.00  0.00           C
ATOM    129  NH1 ARG A 591      29.290  41.720  26.120  1.00  0.00           N
ATOM    130 HH11 ARG A 591      28.530  42.130  25.620  1.00  0.00           H
ATOM    131 HH12 ARG A 591      29.670  40.810  26.000  1.00  0.00           H
ATOM    132  NH2 ARG A 591      28.830  43.510  27.150  1.00  0.00           N
ATOM    133 HH21 ARG A 591      28.840  44.010  28.010  1.00  0.00           H
ATOM    134 HH22 ARG A 591      28.340  43.710  26.300  1.00  0.00           H
ATOM    135  C   ARG A 591      34.250  37.820  29.590  1.00  0.00           C
ATOM    136  O   ARG A 591      34.900  37.720  28.550  1.00  0.00           O
ATOM    137  N   LYS A 592      34.680  37.330  30.780  1.00  0.00           N
ATOM    138  HN  LYS A 592      34.230  37.460  31.660  1.00  0.00           H
ATOM    139  CA  LYS A 592      36.140  36.760  30.880  1.00  0.00           C
ATOM    140  HA  LYS A 592      36.800  37.240  30.190  1.00  0.00           H
ATOM    141  CB  LYS A 592      36.670  36.850  32.340  1.00  0.00           C
ATOM    142  HB1 LYS A 592      37.560  36.200  32.510  1.00  0.00           H
ATOM    143  HB2 LYS A 592      35.910  36.540  33.090  1.00  0.00           H
ATOM    144  CG  LYS A 592      37.130  38.210  32.770  1.00  0.00           C
ATOM    145  HG1 LYS A 592      37.250  38.360  33.860  1.00  0.00           H
ATOM    146  HG2 LYS A 592      36.330  38.960  32.570  1.00  0.00           H
ATOM    147  CD  LYS A 592      38.520  38.680  32.180  1.00  0.00           C
ATOM    148  HD1 LYS A 592      38.540  39.780  32.290  1.00  0.00           H
ATOM    149  HD2 LYS A 592      38.450  38.300  31.140  1.00  0.00           H
ATOM    150  CE  LYS A 592      39.700  38.000  32.900  1.00  0.00           C
ATOM    151  HE1 LYS A 592      39.740  36.960  32.530  1.00  0.00           H
ATOM    152  HE2 LYS A 592      39.450  38.050  33.990  1.00  0.00           H
ATOM    153  NZ  LYS A 592      41.040  38.550  32.550  1.00  0.00           N
ATOM    154  HZ1 LYS A 592      41.070  38.290  31.560  1.00  0.00           H
ATOM    155  HZ2 LYS A 592      41.820  37.920  32.820  1.00  0.00           H
ATOM    156  HZ3 LYS A 592      41.290  39.540  32.750  1.00  0.00           H
ATOM    157  C   LYS A 592      36.140  35.230  30.650  1.00  0.00           C
ATOM    158  O   LYS A 592      37.090  34.500  30.500  1.00  0.00           O
ATOM    159  N   ALA A 593      34.930  34.730  30.520  1.00  0.00           N
ATOM    160  HN  ALA A 593      34.140  35.340  30.630  1.00  0.00           H
ATOM    161  CA  ALA A 593      34.620  33.250  30.400  1.00  0.00           C
ATOM    162  HA  ALA A 593      34.520  32.730  31.340  1.00  0.00           H
ATOM    163  CB  ALA A 593      33.190  32.920  29.940  1.00  0.00           C
ATOM    164  HB1 ALA A 593      32.830  33.630  29.180  1.00  0.00           H
ATOM    165  HB2 ALA A 593      32.560  33.150  30.830  1.00  0.00           H
ATOM    166  HB3 ALA A 593      33.040  31.860  29.660  1.00  0.00           H
ATOM    167  C   ALA A 593      35.560  32.440  29.470  1.00  0.00           C
ATOM    168  O   ALA A 593      35.920  31.370  29.940  1.00  0.00           O
ATOM    169  N   PRO A 594      36.030  32.770  28.320  1.00  0.00           N
ATOM    170  CD  PRO A 594      35.540  33.920  27.460  1.00  0.00           C
ATOM    171  HD1 PRO A 594      36.240  34.740  27.760  1.00  0.00           H
ATOM    172  HD2 PRO A 594      34.460  34.060  27.690  1.00  0.00           H
ATOM    173  CA  PRO A 594      36.830  31.900  27.480  1.00  0.00           C
ATOM    174  HA  PRO A 594      36.380  30.910  27.440  1.00  0.00           H
ATOM    175  CB  PRO A 594      36.890  32.560  26.100  1.00  0.00           C
ATOM    176  HB1 PRO A 594      36.710  31.900  25.220  1.00  0.00           H
ATOM    177  HB2 PRO A 594      37.870  33.060  25.960  1.00  0.00           H
ATOM    178  CG  PRO A 594      35.650  33.490  26.010  1.00  0.00           C
ATOM    179  HG1 PRO A 594      35.680  34.400  25.370  1.00  0.00           H
ATOM    180  HG2 PRO A 594      34.800  32.850  25.710  1.00  0.00           H
ATOM    181  C   PRO A 594      38.280  31.730  28.000  1.00  0.00           C
ATOM    182  O   PRO A 594      38.970  30.940  27.440  1.00  0.00           O
ATOM    183  N   PHE A 595      38.700  32.560  28.940  1.00  0.00           N
ATOM    184  HN  PHE A 595      38.010  33.230  29.220  1.00  0.00           H
ATOM    185  CA  PHE A 595      40.060  32.620  29.460  1.00  0.00           C
ATOM    186  HA  PHE A 595      40.770  31.950  28.990  1.00  0.00           H
ATOM    187  CB  PHE A 595      40.730  34.040  29.140  1.00  0.00           C
ATOM    188  HB1 PHE A 595      41.800  34.140  29.440  1.00  0.00           H
ATOM    189  HB2 PHE A 595      40.080  34.770  29.670  1.00  0.00           H
ATOM    190  CG  PHE A 595      40.640  34.460  27.730  1.00  0.00           C
ATOM    191  CD1 PHE A 595      41.650  34.100  26.860  1.00  0.00           C
ATOM    192  HD1 PHE A 595      42.570  33.730  27.300  1.00  0.00           H
ATOM    193  CE1 PHE A 595      41.580  34.370  25.540  1.00  0.00           C
ATOM    194  HE1 PHE A 595      42.400  33.990  24.960  1.00  0.00           H
ATOM    195  CZ  PHE A 595      40.360  34.870  24.980  1.00  0.00           C
ATOM    196  HZ  PHE A 595      40.240  34.950  23.910  1.00  0.00           H
ATOM    197  CD2 PHE A 595      39.430  35.000  27.210  1.00  0.00           C
ATOM    198  HD2 PHE A 595      38.720  35.390  27.930  1.00  0.00           H
ATOM    199  CE2 PHE A 595      39.300  35.170  25.800  1.00  0.00           C
ATOM    200  HE2 PHE A 595      38.380  35.660  25.550  1.00  0.00           H
ATOM    201  C   PHE A 595      40.130  32.470  30.990  1.00  0.00           C
ATOM    202  O   PHE A 595      41.180  32.490  31.650  1.00  0.00           O
ATOM    203  N   PHE A 596      38.980  32.330  31.610  1.00  0.00           N
ATOM    204  HN  PHE A 596      38.210  32.300  30.970  1.00  0.00           H
ATOM    205  CA  PHE A 596      38.740  32.430  33.080  1.00  0.00           C
ATOM    206  HA  PHE A 596      38.970  33.420  33.450  1.00  0.00           H
ATOM    207  CB  PHE A 596      37.190  32.490  33.260  1.00  0.00           C
ATOM    208  HB1 PHE A 596      36.610  31.730  32.720  1.00  0.00           H
ATOM    209  HB2 PHE A 596      36.890  33.490  32.860  1.00  0.00           H
ATOM    210  CG  PHE A 596      36.760  32.460  34.720  1.00  0.00           C
ATOM    211  CD1 PHE A 596      36.650  31.220  35.470  1.00  0.00           C
ATOM    212  HD1 PHE A 596      36.760  30.300  34.910  1.00  0.00           H
ATOM    213  CE1 PHE A 596      36.220  31.210  36.820  1.00  0.00           C
ATOM    214  HE1 PHE A 596      35.990  30.340  37.420  1.00  0.00           H
ATOM    215  CZ  PHE A 596      36.020  32.420  37.470  1.00  0.00           C
ATOM    216  HZ  PHE A 596      35.540  32.350  38.440  1.00  0.00           H
ATOM    217  CD2 PHE A 596      36.560  33.650  35.440  1.00  0.00           C
ATOM    218  HD2 PHE A 596      36.820  34.560  34.920  1.00  0.00           H
ATOM    219  CE2 PHE A 596      36.080  33.670  36.750  1.00  0.00           C
ATOM    220  HE2 PHE A 596      35.930  34.630  37.220  1.00  0.00           H
ATOM    221  C   PHE A 596      39.480  31.500  34.000  1.00  0.00           C
ATOM    222  O   PHE A 596      39.860  31.840  35.120  1.00  0.00           O
ATOM    223  N   LEU A 597      39.660  30.250  33.680  1.00  0.00           N
ATOM    224  HN  LEU A 597      39.280  29.870  32.830  1.00  0.00           H
ATOM    225  CA  LEU A 597      40.580  29.360  34.440  1.00  0.00           C
ATOM    226  HA  LEU A 597      41.110  29.950  35.180  1.00  0.00           H
ATOM    227  CB  LEU A 597      39.920  28.090  35.010  1.00  0.00           C
ATOM    228  HB1 LEU A 597      40.670  27.300  35.220  1.00  0.00           H
ATOM    229  HB2 LEU A 597      39.410  27.720  34.100  1.00  0.00           H
ATOM    230  CG  LEU A 597      38.980  28.200  36.210  1.00  0.00           C
ATOM    231  HG  LEU A 597      38.190  28.910  35.870  1.00  0.00           H
ATOM    232  CD1 LEU A 597      38.380  26.890  36.810  1.00  0.00           C
ATOM    233 HD11 LEU A 597      37.540  27.060  37.520  1.00  0.00           H
ATOM    234 HD12 LEU A 597      39.190  26.410  37.390  1.00  0.00           H
ATOM    235 HD13 LEU A 597      37.970  26.250  35.990  1.00  0.00           H
ATOM    236  CD2 LEU A 597      39.620  28.980  37.370  1.00  0.00           C
ATOM    237 HD21 LEU A 597      38.870  29.570  37.920  1.00  0.00           H
ATOM    238 HD22 LEU A 597      40.290  29.760  36.960  1.00  0.00           H
ATOM    239 HD23 LEU A 597      40.220  28.340  38.050  1.00  0.00           H
ATOM    240  C   LEU A 597      41.740  28.890  33.560  1.00  0.00           C
ATOM    241  O   LEU A 597      42.510  28.010  33.970  1.00  0.00           O
ATOM    242  N   SER A 598      41.980  29.550  32.390  1.00  0.00           N
ATOM    243  HN  SER A 598      41.340  30.190  31.980  1.00  0.00           H
ATOM    244  CA  SER A 598      43.130  29.200  31.480  1.00  0.00           C
ATOM    245  HA  SER A 598      42.880  28.180  31.210  1.00  0.00           H
ATOM    246  CB  SER A 598      43.130  30.060  30.200  1.00  0.00           C
ATOM    247  HB1 SER A 598      44.110  29.940  29.680  1.00  0.00           H
ATOM    248  HB2 SER A 598      43.010  31.150  30.380  1.00  0.00           H
ATOM    249  OG  SER A 598      42.040  29.710  29.340  1.00  0.00           O
ATOM    250  HG1 SER A 598      41.300  29.760  29.950  1.00  0.00           H
ATOM    251  C   SER A 598      44.530  29.180  32.130  1.00  0.00           C
ATOM    252  O   SER A 598      45.190  28.150  31.860  1.00  0.00           O
ATOM    253  N   ASP A 599      44.950  30.150  32.980  1.00  0.00           N
ATOM    254  HN  ASP A 599      44.480  31.010  33.160  1.00  0.00           H
ATOM    255  CA  ASP A 599      46.260  30.300  33.500  1.00  0.00           C
ATOM    256  HA  ASP A 599      46.960  29.880  32.790  1.00  0.00           H
ATOM    257  CB  ASP A 599      46.670  31.790  33.600  1.00  0.00           C
ATOM    258  HB1 ASP A 599      47.620  31.910  34.160  1.00  0.00           H
ATOM    259  HB2 ASP A 599      45.920  32.400  34.160  1.00  0.00           H
ATOM    260  CG  ASP A 599      47.060  32.500  32.350  1.00  0.00           C
ATOM    261  OD1 ASP A 599      47.220  33.780  32.400  1.00  0.00           O
ATOM    262  OD2 ASP A 599      47.220  31.890  31.300  1.00  0.00           O
ATOM    263  C   ASP A 599      46.420  29.620  34.890  1.00  0.00           C
ATOM    264  O   ASP A 599      47.490  29.430  35.450  1.00  0.00           O
ATOM    265  N   PHE A 600      45.260  29.240  35.500  1.00  0.00           N
ATOM    266  HN  PHE A 600      44.400  29.320  35.010  1.00  0.00           H
ATOM    267  CA  PHE A 600      45.220  28.380  36.690  1.00  0.00           C
ATOM    268  HA  PHE A 600      45.990  28.760  37.340  1.00  0.00           H
ATOM    269  CB  PHE A 600      43.830  28.550  37.290  1.00  0.00           C
ATOM    270  HB1 PHE A 600      43.080  28.700  36.490  1.00  0.00           H
ATOM    271  HB2 PHE A 600      43.820  29.440  37.950  1.00  0.00           H
ATOM    272  CG  PHE A 600      43.400  27.440  38.200  1.00  0.00           C
ATOM    273  CD1 PHE A 600      43.730  27.460  39.540  1.00  0.00           C
ATOM    274  HD1 PHE A 600      44.390  28.200  39.960  1.00  0.00           H
ATOM    275  CE1 PHE A 600      43.080  26.550  40.480  1.00  0.00           C
ATOM    276  HE1 PHE A 600      43.250  26.530  41.550  1.00  0.00           H
ATOM    277  CZ  PHE A 600      42.160  25.640  39.970  1.00  0.00           C
ATOM    278  HZ  PHE A 600      41.750  24.920  40.660  1.00  0.00           H
ATOM    279  CD2 PHE A 600      42.360  26.540  37.700  1.00  0.00           C
ATOM    280  HD2 PHE A 600      42.090  26.640  36.660  1.00  0.00           H
ATOM    281  CE2 PHE A 600      41.810  25.610  38.590  1.00  0.00           C
ATOM    282  HE2 PHE A 600      41.050  24.970  38.190  1.00  0.00           H
ATOM    283  C   PHE A 600      45.600  26.950  36.350  1.00  0.00           C
ATOM    284  O   PHE A 600      46.250  26.240  37.100  1.00  0.00           O
ATOM    285  N   LYS A 601      45.120  26.530  35.140  1.00  0.00           N
ATOM    286  HN  LYS A 601      44.500  27.060  34.570  1.00  0.00           H
ATOM    287  CA  LYS A 601      45.560  25.280  34.510  1.00  0.00           C
ATOM    288  HA  LYS A 601      45.340  24.440  35.150  1.00  0.00           H
ATOM    289  CB  LYS A 601      44.630  24.890  33.280  1.00  0.00           C
ATOM    290  HB1 LYS A 601      45.180  24.130  32.710  1.00  0.00           H
ATOM    291  HB2 LYS A 601      44.670  25.770  32.610  1.00  0.00           H
ATOM    292  CG  LYS A 601      43.270  24.420  33.760  1.00  0.00           C
ATOM    293  HG1 LYS A 601      42.900  25.100  34.560  1.00  0.00           H
ATOM    294  HG2 LYS A 601      43.490  23.460  34.280  1.00  0.00           H
ATOM    295  CD  LYS A 601      42.150  24.340  32.760  1.00  0.00           C
ATOM    296  HD1 LYS A 601      42.470  23.560  32.030  1.00  0.00           H
ATOM    297  HD2 LYS A 601      42.040  25.320  32.260  1.00  0.00           H
ATOM    298  CE  LYS A 601      40.790  23.920  33.350  1.00  0.00           C
ATOM    299  HE1 LYS A 601      40.520  24.630  34.160  1.00  0.00           H
ATOM    300  HE2 LYS A 601      40.720  22.850  33.610  1.00  0.00           H
ATOM    301  NZ  LYS A 601      39.780  23.990  32.250  1.00  0.00           N
ATOM    302  HZ1 LYS A 601      39.840  24.970  31.890  1.00  0.00           H
ATOM    303  HZ2 LYS A 601      38.840  23.710  32.570  1.00  0.00           H
ATOM    304  HZ3 LYS A 601      39.980  23.350  31.460  1.00  0.00           H
ATOM    305  C   LYS A 601      47.060  25.270  34.200  1.00  0.00           C
ATOM    306  O   LYS A 601      47.690  24.240  34.250  1.00  0.00           O
ATOM    307  N   ASP A 602      47.720  26.440  33.990  1.00  0.00           N
ATOM    308  HN  ASP A 602      47.170  27.230  33.750  1.00  0.00           H
ATOM    309  CA  ASP A 602      49.180  26.480  33.790  1.00  0.00           C
ATOM    310  HA  ASP A 602      49.590  25.590  33.320  1.00  0.00           H
ATOM    311  CB  ASP A 602      49.470  27.700  32.870  1.00  0.00           C
ATOM    312  HB1 ASP A 602      50.530  28.000  32.810  1.00  0.00           H
ATOM    313  HB2 ASP A 602      49.000  28.650  33.210  1.00  0.00           H
ATOM    314  CG  ASP A 602      48.990  27.480  31.470  1.00  0.00           C
ATOM    315  OD1 ASP A 602      48.850  28.580  30.820  1.00  0.00           O
ATOM    316  OD2 ASP A 602      48.850  26.310  30.950  1.00  0.00           O
ATOM    317  C   ASP A 602      50.050  26.610  35.080  1.00  0.00           C
ATOM    318  O   ASP A 602      51.240  26.360  35.100  1.00  0.00           O
ATOM    319  N   ALA A 603      49.350  26.950  36.160  1.00  0.00           N
ATOM    320  HN  ALA A 603      48.360  26.950  36.060  1.00  0.00           H
ATOM    321  CA  ALA A 603      49.930  27.110  37.550  1.00  0.00           C
ATOM    322  HA  ALA A 603      50.320  28.110  37.490  1.00  0.00           H
ATOM    323  CB  ALA A 603      48.860  27.010  38.670  1.00  0.00           C
ATOM    324  HB1 ALA A 603      49.280  27.310  39.650  1.00  0.00           H
ATOM    325  HB2 ALA A 603      48.540  25.940  38.760  1.00  0.00           H
ATOM    326  HB3 ALA A 603      48.050  27.680  38.330  1.00  0.00           H
ATOM    327  C   ALA A 603      51.200  26.310  37.980  1.00  0.00           C
ATOM    328  O   ALA A 603      52.190  26.890  38.460  1.00  0.00           O
ATOM    329  N   LEU A 604      51.110  24.990  37.940  1.00  0.00           N
ATOM    330  HN  LEU A 604      50.300  24.450  37.700  1.00  0.00           H
ATOM    331  CA  LEU A 604      52.110  24.080  38.380  1.00  0.00           C
ATOM    332  HA  LEU A 604      52.650  24.480  39.220  1.00  0.00           H
ATOM    333  CB  LEU A 604      51.550  22.690  38.790  1.00  0.00           C
ATOM    334  HB1 LEU A 604      52.330  22.060  39.250  1.00  0.00           H
ATOM    335  HB2 LEU A 604      51.150  22.190  37.870  1.00  0.00           H
ATOM    336  CG  LEU A 604      50.380  22.850  39.680  1.00  0.00           C
ATOM    337  HG  LEU A 604      49.580  23.270  39.050  1.00  0.00           H
ATOM    338  CD1 LEU A 604      49.720  21.520  40.010  1.00  0.00           C
ATOM    339 HD11 LEU A 604      49.780  20.880  39.110  1.00  0.00           H
ATOM    340 HD12 LEU A 604      48.670  21.740  40.300  1.00  0.00           H
ATOM    341 HD13 LEU A 604      50.200  21.080  40.900  1.00  0.00           H
ATOM    342  CD2 LEU A 604      50.630  23.810  40.880  1.00  0.00           C
ATOM    343 HD21 LEU A 604      50.770  24.850  40.530  1.00  0.00           H
ATOM    344 HD22 LEU A 604      51.420  23.480  41.590  1.00  0.00           H
ATOM    345 HD23 LEU A 604      49.660  23.820  41.410  1.00  0.00           H
ATOM    346  C   LEU A 604      53.200  23.820  37.280  1.00  0.00           C
ATOM    347  O   LEU A 604      54.150  23.120  37.520  1.00  0.00           O
ATOM    348  N   SER A 605      53.090  24.520  36.080  1.00  0.00           N
ATOM    349  HN  SER A 605      52.180  24.900  35.960  1.00  0.00           H
ATOM    350  CA  SER A 605      54.130  24.830  35.130  1.00  0.00           C
ATOM    351  HA  SER A 605      54.850  24.050  35.280  1.00  0.00           H
ATOM    352  CB  SER A 605      53.500  24.670  33.720  1.00  0.00           C
ATOM    353  HB1 SER A 605      52.760  25.490  33.590  1.00  0.00           H
ATOM    354  HB2 SER A 605      53.050  23.670  33.610  1.00  0.00           H
ATOM    355  OG  SER A 605      54.470  24.660  32.730  1.00  0.00           O
ATOM    356  HG1 SER A 605      55.020  23.880  32.800  1.00  0.00           H
ATOM    357  C   SER A 605      54.860  26.190  35.350  1.00  0.00           C
ATOM    358  O   SER A 605      55.880  26.490  34.750  1.00  0.00           O
ATOM    359  N   LEU A 606      54.260  27.060  36.220  1.00  0.00           N
ATOM    360  HN  LEU A 606      53.440  26.750  36.720  1.00  0.00           H
ATOM    361  CA  LEU A 606      54.760  28.420  36.510  1.00  0.00           C
ATOM    362  HA  LEU A 606      55.550  28.730  35.860  1.00  0.00           H
ATOM    363  CB  LEU A 606      53.640  29.440  36.490  1.00  0.00           C
ATOM    364  HB1 LEU A 606      53.880  30.400  36.970  1.00  0.00           H
ATOM    365  HB2 LEU A 606      52.850  29.020  37.170  1.00  0.00           H
ATOM    366  CG  LEU A 606      52.950  29.590  35.100  1.00  0.00           C
ATOM    367  HG  LEU A 606      52.630  28.580  34.730  1.00  0.00           H
ATOM    368  CD1 LEU A 606      51.660  30.450  35.320  1.00  0.00           C
ATOM    369 HD11 LEU A 606      51.110  30.640  34.380  1.00  0.00           H
ATOM    370 HD12 LEU A 606      51.900  31.510  35.540  1.00  0.00           H
ATOM    371 HD13 LEU A 606      51.060  30.050  36.180  1.00  0.00           H
ATOM    372  CD2 LEU A 606      53.910  30.270  34.090  1.00  0.00           C
ATOM    373 HD21 LEU A 606      54.920  29.800  34.030  1.00  0.00           H
ATOM    374 HD22 LEU A 606      54.040  31.340  34.410  1.00  0.00           H
ATOM    375 HD23 LEU A 606      53.500  30.400  33.060  1.00  0.00           H
ATOM    376  C   LEU A 606      55.390  28.390  37.940  1.00  0.00           C
ATOM    377  O   LEU A 606      55.160  27.510  38.680  1.00  0.00           O
ATOM    378  N   GLN A 607      56.400  29.320  38.120  1.00  0.00           N
ATOM    379  HN  GLN A 607      56.890  29.880  37.460  1.00  0.00           H
ATOM    380  CA  GLN A 607      57.020  29.440  39.380  1.00  0.00           C
ATOM    381  HA  GLN A 607      57.220  28.440  39.740  1.00  0.00           H
ATOM    382  CB  GLN A 607      58.410  30.260  39.440  1.00  0.00           C
ATOM    383  HB1 GLN A 607      58.190  31.210  38.930  1.00  0.00           H
ATOM    384  HB2 GLN A 607      59.120  29.670  38.820  1.00  0.00           H
ATOM    385  CG  GLN A 607      58.910  30.570  40.880  1.00  0.00           C
ATOM    386  HG1 GLN A 607      58.290  31.410  41.240  1.00  0.00           H
ATOM    387  HG2 GLN A 607      59.980  30.850  40.790  1.00  0.00           H
ATOM    388  CD  GLN A 607      59.000  29.370  41.800  1.00  0.00           C
ATOM    389  OE1 GLN A 607      58.810  29.670  42.980  1.00  0.00           O
ATOM    390  NE2 GLN A 607      59.260  28.130  41.420  1.00  0.00           N
ATOM    391 HE21 GLN A 607      59.850  27.520  41.940  1.00  0.00           H
ATOM    392 HE22 GLN A 607      59.380  27.990  40.430  1.00  0.00           H
ATOM    393  C   GLN A 607      56.120  30.240  40.330  1.00  0.00           C
ATOM    394  O   GLN A 607      55.800  31.440  40.210  1.00  0.00           O
ATOM    395  N   CYS A 608      55.710  29.570  41.440  1.00  0.00           N
ATOM    396  HN  CYS A 608      55.970  28.640  41.700  1.00  0.00           H
ATOM    397  CA  CYS A 608      54.760  30.200  42.400  1.00  0.00           C
ATOM    398  HA  CYS A 608      54.430  31.210  42.170  1.00  0.00           H
ATOM    399  CB  CYS A 608      53.490  29.340  42.420  1.00  0.00           C
ATOM    400  HB1 CYS A 608      52.740  29.760  43.120  1.00  0.00           H
ATOM    401  HB2 CYS A 608      53.850  28.340  42.730  1.00  0.00           H
ATOM    402  SG  CYS A 608      52.710  29.270  40.800  1.00  0.00           S
ATOM    403  HG1 CYS A 608      53.760  28.520  40.430  1.00  0.00           H
ATOM    404  C   CYS A 608      55.260  30.310  43.800  1.00  0.00           C
ATOM    405  O   CYS A 608      54.830  31.190  44.490  1.00  0.00           O
ATOM    406  N   LEU A 609      56.130  29.420  44.240  1.00  0.00           N
ATOM    407  HN  LEU A 609      56.530  28.690  43.690  1.00  0.00           H
ATOM    408  CA  LEU A 609      56.650  29.460  45.650  1.00  0.00           C
ATOM    409  HA  LEU A 609      55.920  29.420  46.450  1.00  0.00           H
ATOM    410  CB  LEU A 609      57.570  28.220  45.870  1.00  0.00           C
ATOM    411  HB1 LEU A 609      58.500  28.420  45.300  1.00  0.00           H
ATOM    412  HB2 LEU A 609      57.070  27.290  45.520  1.00  0.00           H
ATOM    413  CG  LEU A 609      58.030  28.010  47.360  1.00  0.00           C
ATOM    414  HG  LEU A 609      58.500  28.980  47.620  1.00  0.00           H
ATOM    415  CD1 LEU A 609      56.880  27.710  48.340  1.00  0.00           C
ATOM    416 HD11 LEU A 609      56.400  26.720  48.160  1.00  0.00           H
ATOM    417 HD12 LEU A 609      56.050  28.470  48.300  1.00  0.00           H
ATOM    418 HD13 LEU A 609      57.270  27.740  49.370  1.00  0.00           H
ATOM    419  CD2 LEU A 609      59.130  26.850  47.260  1.00  0.00           C
ATOM    420 HD21 LEU A 609      59.680  26.790  48.230  1.00  0.00           H
ATOM    421 HD22 LEU A 609      59.880  27.190  46.520  1.00  0.00           H
ATOM    422 HD23 LEU A 609      58.570  25.920  47.060  1.00  0.00           H
ATOM    423  C   LEU A 609      57.290  30.800  45.940  1.00  0.00           C
ATOM    424  O   LEU A 609      56.930  31.420  46.970  1.00  0.00           O
ATOM    425  N   ALA A 610      58.140  31.320  45.060  1.00  0.00           N
ATOM    426  HN  ALA A 610      58.570  30.790  44.340  1.00  0.00           H
ATOM    427  CA  ALA A 610      58.730  32.660  45.340  1.00  0.00           C
ATOM    428  HA  ALA A 610      59.150  32.450  46.310  1.00  0.00           H
ATOM    429  CB  ALA A 610      59.650  32.900  44.100  1.00  0.00           C
ATOM    430  HB1 ALA A 610      60.360  32.050  44.020  1.00  0.00           H
ATOM    431  HB2 ALA A 610      60.340  33.770  44.220  1.00  0.00           H
ATOM    432  HB3 ALA A 610      59.170  32.960  43.110  1.00  0.00           H
ATOM    433  C   ALA A 610      57.750  33.740  45.740  1.00  0.00           C
ATOM    434  O   ALA A 610      57.880  34.500  46.710  1.00  0.00           O
ATOM    435  N   SER A 611      56.660  33.910  44.950  1.00  0.00           N
ATOM    436  HN  SER A 611      56.500  33.310  44.170  1.00  0.00           H
ATOM    437  CA  SER A 611      55.640  34.900  45.190  1.00  0.00           C
ATOM    438  HA  SER A 611      56.170  35.830  45.270  1.00  0.00           H
ATOM    439  CB  SER A 611      54.540  34.960  44.040  1.00  0.00           C
ATOM    440  HB1 SER A 611      53.770  35.690  44.380  1.00  0.00           H
ATOM    441  HB2 SER A 611      54.280  33.900  43.880  1.00  0.00           H
ATOM    442  OG  SER A 611      55.190  35.400  42.890  1.00  0.00           O
ATOM    443  HG1 SER A 611      55.750  34.660  42.640  1.00  0.00           H
ATOM    444  C   SER A 611      54.850  34.670  46.540  1.00  0.00           C
ATOM    445  O   SER A 611      54.560  35.650  47.210  1.00  0.00           O
ATOM    446  N   ILE A 612      54.430  33.380  46.880  1.00  0.00           N
ATOM    447  HN  ILE A 612      54.740  32.670  46.270  1.00  0.00           H
ATOM    448  CA  ILE A 612      53.690  32.960  48.060  1.00  0.00           C
ATOM    449  HA  ILE A 612      52.710  33.410  48.040  1.00  0.00           H
ATOM    450  CB  ILE A 612      53.400  31.430  47.940  1.00  0.00           C
ATOM    451  HB  ILE A 612      54.390  31.010  47.680  1.00  0.00           H
ATOM    452  CG2 ILE A 612      52.720  30.700  49.130  1.00  0.00           C
ATOM    453 HG21 ILE A 612      52.410  29.640  49.030  1.00  0.00           H
ATOM    454 HG22 ILE A 612      51.860  31.270  49.530  1.00  0.00           H
ATOM    455 HG23 ILE A 612      53.540  30.690  49.890  1.00  0.00           H
ATOM    456  CG1 ILE A 612      52.490  31.100  46.630  1.00  0.00           C
ATOM    457 HG11 ILE A 612      52.890  31.660  45.750  1.00  0.00           H
ATOM    458 HG12 ILE A 612      51.440  31.370  46.880  1.00  0.00           H
ATOM    459  CD  ILE A 612      52.340  29.650  46.220  1.00  0.00           C
ATOM    460  HD1 ILE A 612      51.780  29.570  45.270  1.00  0.00           H
ATOM    461  HD2 ILE A 612      51.970  28.960  47.010  1.00  0.00           H
ATOM    462  HD3 ILE A 612      53.320  29.260  45.880  1.00  0.00           H
ATOM    463  C   ILE A 612      54.400  33.270  49.360  1.00  0.00           C
ATOM    464  O   ILE A 612      53.790  33.620  50.360  1.00  0.00           O
ATOM    465  N   LEU A 613      55.730  32.960  49.330  1.00  0.00           N
ATOM    466  HN  LEU A 613      56.200  32.670  48.500  1.00  0.00           H
ATOM    467  CA  LEU A 613      56.520  33.410  50.430  1.00  0.00           C
ATOM    468  HA  LEU A 613      56.050  33.020  51.330  1.00  0.00           H
ATOM    469  CB  LEU A 613      57.990  32.820  50.260  1.00  0.00           C
ATOM    470  HB1 LEU A 613      58.580  33.150  51.150  1.00  0.00           H
ATOM    471  HB2 LEU A 613      58.330  33.230  49.290  1.00  0.00           H
ATOM    472  CG  LEU A 613      58.200  31.260  50.220  1.00  0.00           C
ATOM    473  HG  LEU A 613      57.690  30.900  49.300  1.00  0.00           H
ATOM    474  CD1 LEU A 613      59.670  30.760  50.010  1.00  0.00           C
ATOM    475 HD11 LEU A 613      60.060  31.110  49.040  1.00  0.00           H
ATOM    476 HD12 LEU A 613      59.590  29.650  49.970  1.00  0.00           H
ATOM    477 HD13 LEU A 613      60.320  30.910  50.900  1.00  0.00           H
ATOM    478  CD2 LEU A 613      57.450  30.590  51.440  1.00  0.00           C
ATOM    479 HD21 LEU A 613      57.630  29.490  51.410  1.00  0.00           H
ATOM    480 HD22 LEU A 613      56.350  30.800  51.410  1.00  0.00           H
ATOM    481 HD23 LEU A 613      57.880  31.010  52.370  1.00  0.00           H
ATOM    482  C   LEU A 613      56.710  34.920  50.600  1.00  0.00           C
ATOM    483  O   LEU A 613      56.690  35.410  51.760  1.00  0.00           O
ATOM    484  N   PHE A 614      56.980  35.650  49.510  1.00  0.00           N
ATOM    485  HN  PHE A 614      57.050  35.280  48.590  1.00  0.00           H
ATOM    486  CA  PHE A 614      57.120  37.080  49.570  1.00  0.00           C
ATOM    487  HA  PHE A 614      57.870  37.250  50.320  1.00  0.00           H
ATOM    488  CB  PHE A 614      57.820  37.510  48.200  1.00  0.00           C
ATOM    489  HB1 PHE A 614      57.430  37.020  47.280  1.00  0.00           H
ATOM    490  HB2 PHE A 614      58.850  37.110  48.290  1.00  0.00           H
ATOM    491  CG  PHE A 614      58.020  39.010  47.810  1.00  0.00           C
ATOM    492  CD1 PHE A 614      58.190  40.050  48.800  1.00  0.00           C
ATOM    493  HD1 PHE A 614      58.270  39.850  49.860  1.00  0.00           H
ATOM    494  CE1 PHE A 614      58.130  41.360  48.440  1.00  0.00           C
ATOM    495  HE1 PHE A 614      58.390  42.150  49.140  1.00  0.00           H
ATOM    496  CZ  PHE A 614      58.080  41.720  47.080  1.00  0.00           C
ATOM    497  HZ  PHE A 614      58.070  42.760  46.800  1.00  0.00           H
ATOM    498  CD2 PHE A 614      57.890  39.420  46.510  1.00  0.00           C
ATOM    499  HD2 PHE A 614      57.780  38.670  45.760  1.00  0.00           H
ATOM    500  CE2 PHE A 614      57.900  40.820  46.100  1.00  0.00           C
ATOM    501  HE2 PHE A 614      57.730  41.020  45.050  1.00  0.00           H
ATOM    502  C   PHE A 614      55.890  37.850  50.070  1.00  0.00           C
ATOM    503  O   PHE A 614      55.970  38.660  50.940  1.00  0.00           O
ATOM    504  N   LEU A 615      54.720  37.440  49.520  1.00  0.00           N
ATOM    505  HN  LEU A 615      54.780  36.890  48.700  1.00  0.00           H
ATOM    506  CA  LEU A 615      53.530  38.310  49.780  1.00  0.00           C
ATOM    507  HA  LEU A 615      53.800  39.330  49.990  1.00  0.00           H
ATOM    508  CB  LEU A 615      52.730  38.350  48.520  1.00  0.00           C
ATOM    509  HB1 LEU A 615      51.630  38.450  48.730  1.00  0.00           H
ATOM    510  HB2 LEU A 615      53.030  37.340  48.180  1.00  0.00           H
ATOM    511  CG  LEU A 615      53.100  39.380  47.390  1.00  0.00           C
ATOM    512  HG  LEU A 615      52.340  39.400  46.590  1.00  0.00           H
ATOM    513  CD1 LEU A 615      52.980  40.740  47.970  1.00  0.00           C
ATOM    514 HD11 LEU A 615      53.790  41.100  48.630  1.00  0.00           H
ATOM    515 HD12 LEU A 615      51.990  40.850  48.450  1.00  0.00           H
ATOM    516 HD13 LEU A 615      52.880  41.370  47.070  1.00  0.00           H
ATOM    517  CD2 LEU A 615      54.460  39.110  46.790  1.00  0.00           C
ATOM    518 HD21 LEU A 615      54.740  38.100  46.420  1.00  0.00           H
ATOM    519 HD22 LEU A 615      55.280  39.390  47.480  1.00  0.00           H
ATOM    520 HD23 LEU A 615      54.620  39.760  45.900  1.00  0.00           H
ATOM    521  C   LEU A 615      52.650  37.850  50.960  1.00  0.00           C
ATOM    522  O   LEU A 615      51.850  38.710  51.370  1.00  0.00           O
ATOM    523  N   TYR A 616      52.790  36.630  51.500  1.00  0.00           N
ATOM    524  HN  TYR A 616      53.370  35.920  51.110  1.00  0.00           H
ATOM    525  CA  TYR A 616      52.280  36.350  52.860  1.00  0.00           C
ATOM    526  HA  TYR A 616      51.330  36.860  53.010  1.00  0.00           H
ATOM    527  CB  TYR A 616      52.270  34.810  53.140  1.00  0.00           C
ATOM    528  HB1 TYR A 616      53.220  34.290  52.900  1.00  0.00           H
ATOM    529  HB2 TYR A 616      51.450  34.430  52.470  1.00  0.00           H
ATOM    530  CG  TYR A 616      52.000  34.460  54.490  1.00  0.00           C
ATOM    531  CD1 TYR A 616      50.690  34.610  55.090  1.00  0.00           C
ATOM    532  HD1 TYR A 616      49.900  34.990  54.440  1.00  0.00           H
ATOM    533  CE1 TYR A 616      50.450  34.430  56.470  1.00  0.00           C
ATOM    534  HE1 TYR A 616      49.540  34.710  56.960  1.00  0.00           H
ATOM    535  CZ  TYR A 616      51.510  33.850  57.220  1.00  0.00           C
ATOM    536  OH  TYR A 616      51.220  33.470  58.550  1.00  0.00           O
ATOM    537  HH  TYR A 616      50.360  33.050  58.540  1.00  0.00           H
ATOM    538  CD2 TYR A 616      53.010  34.020  55.370  1.00  0.00           C
ATOM    539  HD2 TYR A 616      54.040  33.900  55.090  1.00  0.00           H
ATOM    540  CE2 TYR A 616      52.750  33.630  56.700  1.00  0.00           C
ATOM    541  HE2 TYR A 616      53.570  33.190  57.250  1.00  0.00           H
ATOM    542  C   TYR A 616      53.120  37.120  53.910  1.00  0.00           C
ATOM    543  O   TYR A 616      52.510  37.890  54.680  1.00  0.00           O
ATOM    544  N   CYS A 617      54.500  37.050  53.780  1.00  0.00           N
ATOM    545  HN  CYS A 617      54.970  36.390  53.190  1.00  0.00           H
ATOM    546  CA  CYS A 617      55.360  37.810  54.750  1.00  0.00           C
ATOM    547  HA  CYS A 617      55.050  37.510  55.740  1.00  0.00           H
ATOM    548  CB  CYS A 617      56.840  37.440  54.470  1.00  0.00           C
ATOM    549  HB1 CYS A 617      57.460  38.020  55.190  1.00  0.00           H
ATOM    550  HB2 CYS A 617      57.170  37.670  53.440  1.00  0.00           H
ATOM    551  SG  CYS A 617      57.250  35.700  54.970  1.00  0.00           S
ATOM    552  HG1 CYS A 617      57.190  35.040  53.830  1.00  0.00           H
ATOM    553  C   CYS A 617      55.060  39.280  54.640  1.00  0.00           C
ATOM    554  O   CYS A 617      55.000  40.050  55.610  1.00  0.00           O
ATOM    555  N   ALA A 618      54.890  39.830  53.340  1.00  0.00           N
ATOM    556  HN  ALA A 618      55.190  39.340  52.530  1.00  0.00           H
ATOM    557  CA  ALA A 618      54.410  41.180  53.150  1.00  0.00           C
ATOM    558  HA  ALA A 618      54.990  41.810  53.800  1.00  0.00           H
ATOM    559  CB  ALA A 618      54.760  41.570  51.690  1.00  0.00           C
ATOM    560  HB1 ALA A 618      54.220  42.500  51.410  1.00  0.00           H
ATOM    561  HB2 ALA A 618      54.390  40.800  50.980  1.00  0.00           H
ATOM    562  HB3 ALA A 618      55.840  41.760  51.560  1.00  0.00           H
ATOM    563  C   ALA A 618      52.960  41.570  53.530  1.00  0.00           C
ATOM    564  O   ALA A 618      52.690  42.620  54.090  1.00  0.00           O
ATOM    565  N   CYS A 619      51.960  40.720  53.370  1.00  0.00           N
ATOM    566  HN  CYS A 619      52.110  39.790  53.060  1.00  0.00           H
ATOM    567  CA  CYS A 619      50.570  41.130  53.700  1.00  0.00           C
ATOM    568  HA  CYS A 619      50.440  42.200  53.570  1.00  0.00           H
ATOM    569  CB  CYS A 619      49.610  40.440  52.710  1.00  0.00           C
ATOM    570  HB1 CYS A 619      49.680  39.360  52.960  1.00  0.00           H
ATOM    571  HB2 CYS A 619      50.060  40.510  51.690  1.00  0.00           H
ATOM    572  SG  CYS A 619      47.880  41.030  52.780  1.00  0.00           S
ATOM    573  HG1 CYS A 619      48.060  42.260  52.320  1.00  0.00           H
ATOM    574  C   CYS A 619      50.200  40.810  55.190  1.00  0.00           C
ATOM    575  O   CYS A 619      49.260  41.410  55.780  1.00  0.00           O
ATOM    576  N   MET A 620      50.920  39.910  55.840  1.00  0.00           N
ATOM    577  HN  MET A 620      51.770  39.540  55.500  1.00  0.00           H
ATOM    578  CA  MET A 620      50.560  39.340  57.140  1.00  0.00           C
ATOM    579  HA  MET A 620      49.580  38.900  57.070  1.00  0.00           H
ATOM    580  CB  MET A 620      51.430  38.110  57.390  1.00  0.00           C
ATOM    581  HB1 MET A 620      52.470  38.430  57.190  1.00  0.00           H
ATOM    582  HB2 MET A 620      51.080  37.330  56.680  1.00  0.00           H
ATOM    583  CG  MET A 620      51.350  37.480  58.800  1.00  0.00           C
ATOM    584  HG1 MET A 620      51.880  38.170  59.510  1.00  0.00           H
ATOM    585  HG2 MET A 620      52.060  36.640  58.740  1.00  0.00           H
ATOM    586  SD  MET A 620      49.700  36.980  59.370  1.00  0.00           S
ATOM    587  CE  MET A 620      50.330  36.370  60.960  1.00  0.00           C
ATOM    588  HE1 MET A 620      49.540  36.020  61.670  1.00  0.00           H
ATOM    589  HE2 MET A 620      50.920  37.080  61.560  1.00  0.00           H
ATOM    590  HE3 MET A 620      50.850  35.410  60.770  1.00  0.00           H
ATOM    591  C   MET A 620      50.380  40.310  58.340  1.00  0.00           C
ATOM    592  O   MET A 620      49.330  40.210  59.030  1.00  0.00           O
ATOM    593  N   SER A 621      51.280  41.240  58.560  1.00  0.00           N
ATOM    594  HN  SER A 621      52.050  41.350  57.930  1.00  0.00           H
ATOM    595  CA  SER A 621      51.190  42.200  59.630  1.00  0.00           C
ATOM    596  HA  SER A 621      50.960  41.700  60.550  1.00  0.00           H
ATOM    597  CB  SER A 621      52.580  42.790  59.850  1.00  0.00           C
ATOM    598  HB1 SER A 621      53.110  43.010  58.890  1.00  0.00           H
ATOM    599  HB2 SER A 621      53.240  42.020  60.310  1.00  0.00           H
ATOM    600  OG  SER A 621      52.540  43.960  60.720  1.00  0.00           O
ATOM    601  HG1 SER A 621      52.610  43.640  61.620  1.00  0.00           H
ATOM    602  C   SER A 621      50.060  43.190  59.350  1.00  0.00           C
ATOM    603  O   SER A 621      49.290  43.350  60.280  1.00  0.00           O
ATOM    604  N   PRO A 622      49.810  43.740  58.130  1.00  0.00           N
ATOM    605  CD  PRO A 622      50.880  44.060  57.140  1.00  0.00           C
ATOM    606  HD1 PRO A 622      51.130  43.120  56.600  1.00  0.00           H
ATOM    607  HD2 PRO A 622      51.830  44.330  57.660  1.00  0.00           H
ATOM    608  CA  PRO A 622      48.700  44.580  57.860  1.00  0.00           C
ATOM    609  HA  PRO A 622      48.870  45.490  58.400  1.00  0.00           H
ATOM    610  CB  PRO A 622      48.840  45.010  56.400  1.00  0.00           C
ATOM    611  HB1 PRO A 622      48.160  45.880  56.300  1.00  0.00           H
ATOM    612  HB2 PRO A 622      48.500  44.120  55.830  1.00  0.00           H
ATOM    613  CG  PRO A 622      50.340  45.150  56.250  1.00  0.00           C
ATOM    614  HG1 PRO A 622      50.550  45.040  55.170  1.00  0.00           H
ATOM    615  HG2 PRO A 622      50.660  46.170  56.550  1.00  0.00           H
ATOM    616  C   PRO A 622      47.310  44.100  58.310  1.00  0.00           C
ATOM    617  O   PRO A 622      46.510  44.940  58.690  1.00  0.00           O
ATOM    618  N   VAL A 623      47.030  42.770  58.160  1.00  0.00           N
ATOM    619  HN  VAL A 623      47.610  42.140  57.650  1.00  0.00           H
ATOM    620  CA  VAL A 623      45.870  42.080  58.810  1.00  0.00           C
ATOM    621  HA  VAL A 623      44.980  42.560  58.400  1.00  0.00           H
ATOM    622  CB  VAL A 623      45.690  40.680  58.240  1.00  0.00           C
ATOM    623  HB  VAL A 623      46.590  40.060  58.430  1.00  0.00           H
ATOM    624  CG1 VAL A 623      44.480  39.920  58.820  1.00  0.00           C
ATOM    625 HG11 VAL A 623      44.620  39.790  59.920  1.00  0.00           H
ATOM    626 HG12 VAL A 623      44.530  38.960  58.280  1.00  0.00           H
ATOM    627 HG13 VAL A 623      43.580  40.480  58.500  1.00  0.00           H
ATOM    628  CG2 VAL A 623      45.600  40.790  56.630  1.00  0.00           C
ATOM    629 HG21 VAL A 623      44.780  41.500  56.440  1.00  0.00           H
ATOM    630 HG22 VAL A 623      45.440  39.810  56.130  1.00  0.00           H
ATOM    631 HG23 VAL A 623      46.530  41.260  56.250  1.00  0.00           H
ATOM    632  C   VAL A 623      45.800  42.150  60.350  1.00  0.00           C
ATOM    633  O   VAL A 623      44.800  42.630  60.820  1.00  0.00           O
ATOM    634  N   ILE A 624      46.880  41.750  60.950  1.00  0.00           N
ATOM    635  HN  ILE A 624      47.610  41.460  60.340  1.00  0.00           H
ATOM    636  CA  ILE A 624      47.050  41.560  62.400  1.00  0.00           C
ATOM    637  HA  ILE A 624      46.170  41.010  62.690  1.00  0.00           H
ATOM    638  CB  ILE A 624      48.360  40.770  62.790  1.00  0.00           C
ATOM    639  HB  ILE A 624      49.050  41.260  62.080  1.00  0.00           H
ATOM    640  CG2 ILE A 624      48.930  40.810  64.210  1.00  0.00           C
ATOM    641 HG21 ILE A 624      49.780  40.100  64.320  1.00  0.00           H
ATOM    642 HG22 ILE A 624      48.200  40.540  65.000  1.00  0.00           H
ATOM    643 HG23 ILE A 624      49.280  41.830  64.490  1.00  0.00           H
ATOM    644  CG1 ILE A 624      48.280  39.240  62.330  1.00  0.00           C
ATOM    645 HG11 ILE A 624      49.300  38.800  62.380  1.00  0.00           H
ATOM    646 HG12 ILE A 624      48.110  39.190  61.230  1.00  0.00           H
ATOM    647  CD  ILE A 624      47.430  38.370  63.210  1.00  0.00           C
ATOM    648  HD1 ILE A 624      47.670  37.290  63.070  1.00  0.00           H
ATOM    649  HD2 ILE A 624      46.340  38.450  63.050  1.00  0.00           H
ATOM    650  HD3 ILE A 624      47.770  38.540  64.260  1.00  0.00           H
ATOM    651  C   ILE A 624      47.090  42.830  63.200  1.00  0.00           C
ATOM    652  O   ILE A 624      46.530  42.970  64.310  1.00  0.00           O
ATOM    653  N   THR A 625      47.720  43.890  62.610  1.00  0.00           N
ATOM    654  HN  THR A 625      48.210  43.790  61.750  1.00  0.00           H
ATOM    655  CA  THR A 625      47.840  45.270  63.220  1.00  0.00           C
ATOM    656  HA  THR A 625      48.060  45.210  64.270  1.00  0.00           H
ATOM    657  CB  THR A 625      48.880  46.240  62.620  1.00  0.00           C
ATOM    658  HB  THR A 625      48.510  46.740  61.690  1.00  0.00           H
ATOM    659  OG1 THR A 625      50.010  45.500  62.230  1.00  0.00           O
ATOM    660  HG1 THR A 625      49.750  45.050  61.420  1.00  0.00           H
ATOM    661  CG2 THR A 625      49.290  47.220  63.640  1.00  0.00           C
ATOM    662 HG21 THR A 625      49.960  48.030  63.260  1.00  0.00           H
ATOM    663 HG22 THR A 625      49.750  46.730  64.520  1.00  0.00           H
ATOM    664 HG23 THR A 625      48.440  47.890  63.880  1.00  0.00           H
ATOM    665  C   THR A 625      46.480  46.020  63.100  1.00  0.00           C
ATOM    666  O   THR A 625      46.100  46.730  64.010  1.00  0.00           O
ATOM    667  N   PHE A 626      45.710  45.710  62.010  1.00  0.00           N
ATOM    668  HN  PHE A 626      46.150  45.240  61.240  1.00  0.00           H
ATOM    669  CA  PHE A 626      44.310  46.180  61.900  1.00  0.00           C
ATOM    670  HA  PHE A 626      44.260  47.250  62.090  1.00  0.00           H
ATOM    671  CB  PHE A 626      43.740  45.850  60.480  1.00  0.00           C
ATOM    672  HB1 PHE A 626      43.640  44.770  60.280  1.00  0.00           H
ATOM    673  HB2 PHE A 626      44.480  46.080  59.680  1.00  0.00           H
ATOM    674  CG  PHE A 626      42.460  46.590  60.360  1.00  0.00           C
ATOM    675  CD1 PHE A 626      42.390  47.850  59.750  1.00  0.00           C
ATOM    676  HD1 PHE A 626      43.260  48.440  59.530  1.00  0.00           H
ATOM    677  CE1 PHE A 626      41.110  48.410  59.430  1.00  0.00           C
ATOM    678  HE1 PHE A 626      40.980  49.450  59.160  1.00  0.00           H
ATOM    679  CZ  PHE A 626      39.960  47.700  59.790  1.00  0.00           C
ATOM    680  HZ  PHE A 626      39.010  48.140  59.550  1.00  0.00           H
ATOM    681  CD2 PHE A 626      41.290  45.810  60.610  1.00  0.00           C
ATOM    682  HD2 PHE A 626      41.350  44.790  60.910  1.00  0.00           H
ATOM    683  CE2 PHE A 626      40.050  46.400  60.420  1.00  0.00           C
ATOM    684  HE2 PHE A 626      39.100  46.010  60.730  1.00  0.00           H
ATOM    685  C   PHE A 626      43.410  45.660  63.050  1.00  0.00           C
ATOM    686  O   PHE A 626      42.550  46.380  63.600  1.00  0.00           O
ATOM    687  N   GLY A 627      43.590  44.430  63.470  1.00  0.00           N
ATOM    688  HN  GLY A 627      44.320  43.910  63.030  1.00  0.00           H
ATOM    689  CA  GLY A 627      42.840  43.790  64.540  1.00  0.00           C
ATOM    690  HA1 GLY A 627      43.160  42.770  64.700  1.00  0.00           H
ATOM    691  HA2 GLY A 627      41.790  43.930  64.370  1.00  0.00           H
ATOM    692  C   GLY A 627      43.060  44.320  65.910  1.00  0.00           C
ATOM    693  O   GLY A 627      42.180  44.140  66.730  1.00  0.00           O
ATOM    694  N   GLY A 628      44.250  44.940  66.150  1.00  0.00           N
ATOM    695  HN  GLY A 628      44.840  45.000  65.350  1.00  0.00           H
ATOM    696  CA  GLY A 628      44.510  45.620  67.310  1.00  0.00           C
ATOM    697  HA1 GLY A 628      45.550  45.910  67.280  1.00  0.00           H
ATOM    698  HA2 GLY A 628      44.260  45.010  68.170  1.00  0.00           H
ATOM    699  C   GLY A 628      43.690  46.820  67.580  1.00  0.00           C
ATOM    700  O   GLY A 628      42.900  46.950  68.500  1.00  0.00           O
ATOM    701  N   LEU A 629      43.790  47.790  66.660  1.00  0.00           N
ATOM    702  HN  LEU A 629      44.270  47.450  65.860  1.00  0.00           H
ATOM    703  CA  LEU A 629      43.050  49.080  66.620  1.00  0.00           C
ATOM    704  HA  LEU A 629      43.210  49.470  67.620  1.00  0.00           H
ATOM    705  CB  LEU A 629      43.560  50.020  65.500  1.00  0.00           C
ATOM    706  HB1 LEU A 629      42.940  50.930  65.320  1.00  0.00           H
ATOM    707  HB2 LEU A 629      43.490  49.560  64.500  1.00  0.00           H
ATOM    708  CG  LEU A 629      45.080  50.430  65.730  1.00  0.00           C
ATOM    709  HG  LEU A 629      45.740  49.640  66.160  1.00  0.00           H
ATOM    710  CD1 LEU A 629      45.730  50.870  64.360  1.00  0.00           C
ATOM    711 HD11 LEU A 629      45.280  51.850  64.050  1.00  0.00           H
ATOM    712 HD12 LEU A 629      45.690  50.110  63.550  1.00  0.00           H
ATOM    713 HD13 LEU A 629      46.770  51.130  64.660  1.00  0.00           H
ATOM    714  CD2 LEU A 629      45.280  51.530  66.810  1.00  0.00           C
ATOM    715 HD21 LEU A 629      46.320  51.910  66.920  1.00  0.00           H
ATOM    716 HD22 LEU A 629      44.980  51.070  67.780  1.00  0.00           H
ATOM    717 HD23 LEU A 629      44.620  52.410  66.690  1.00  0.00           H
ATOM    718  C   LEU A 629      41.590  48.810  66.540  1.00  0.00           C
ATOM    719  O   LEU A 629      40.850  49.490  67.260  1.00  0.00           O
ATOM    720  N   LEU A 630      41.030  47.940  65.740  1.00  0.00           N
ATOM    721  HN  LEU A 630      41.550  47.410  65.070  1.00  0.00           H
ATOM    722  CA  LEU A 630      39.570  47.660  65.770  1.00  0.00           C
ATOM    723  HA  LEU A 630      39.010  48.590  65.790  1.00  0.00           H
ATOM    724  CB  LEU A 630      39.230  46.940  64.500  1.00  0.00           C
ATOM    725  HB1 LEU A 630      39.700  45.940  64.630  1.00  0.00           H
ATOM    726  HB2 LEU A 630      39.690  47.440  63.620  1.00  0.00           H
ATOM    727  CG  LEU A 630      37.680  46.800  64.270  1.00  0.00           C
ATOM    728  HG  LEU A 630      37.410  45.960  64.950  1.00  0.00           H
ATOM    729  CD1 LEU A 630      36.790  48.040  64.590  1.00  0.00           C
ATOM    730 HD11 LEU A 630      36.870  48.410  65.640  1.00  0.00           H
ATOM    731 HD12 LEU A 630      35.710  47.780  64.440  1.00  0.00           H
ATOM    732 HD13 LEU A 630      37.040  48.800  63.830  1.00  0.00           H
ATOM    733  CD2 LEU A 630      37.520  46.340  62.850  1.00  0.00           C
ATOM    734 HD21 LEU A 630      36.500  45.960  62.610  1.00  0.00           H
ATOM    735 HD22 LEU A 630      38.310  45.570  62.760  1.00  0.00           H
ATOM    736 HD23 LEU A 630      37.800  47.240  62.270  1.00  0.00           H
ATOM    737  C   LEU A 630      39.100  46.840  67.000  1.00  0.00           C
ATOM    738  O   LEU A 630      38.010  47.060  67.500  1.00  0.00           O
ATOM    739  N   GLY A 631      40.080  46.070  67.610  1.00  0.00           N
ATOM    740  HN  GLY A 631      41.020  45.960  67.250  1.00  0.00           H
ATOM    741  CA  GLY A 631      39.840  45.530  68.910  1.00  0.00           C
ATOM    742  HA1 GLY A 631      40.670  44.890  69.190  1.00  0.00           H
ATOM    743  HA2 GLY A 631      38.910  45.000  68.850  1.00  0.00           H
ATOM    744  C   GLY A 631      39.680  46.650  69.930  1.00  0.00           C
ATOM    745  O   GLY A 631      38.680  46.640  70.640  1.00  0.00           O
ATOM    746  N   GLU A 632      40.670  47.580  69.990  1.00  0.00           N
ATOM    747  HN  GLU A 632      41.510  47.340  69.500  1.00  0.00           H
ATOM    748  CA  GLU A 632      40.580  48.760  70.880  1.00  0.00           C
ATOM    749  HA  GLU A 632      40.330  48.350  71.850  1.00  0.00           H
ATOM    750  CB  GLU A 632      41.930  49.610  70.880  1.00  0.00           C
ATOM    751  HB1 GLU A 632      41.730  50.610  71.290  1.00  0.00           H
ATOM    752  HB2 GLU A 632      42.140  49.790  69.810  1.00  0.00           H
ATOM    753  CG  GLU A 632      43.080  48.920  71.670  1.00  0.00           C
ATOM    754  HG1 GLU A 632      43.950  49.570  71.870  1.00  0.00           H
ATOM    755  HG2 GLU A 632      43.390  47.960  71.200  1.00  0.00           H
ATOM    756  CD  GLU A 632      42.550  48.570  73.080  1.00  0.00           C
ATOM    757  OE1 GLU A 632      42.800  47.430  73.590  1.00  0.00           O
ATOM    758  OE2 GLU A 632      41.980  49.480  73.750  1.00  0.00           O
ATOM    759  C   GLU A 632      39.370  49.690  70.720  1.00  0.00           C
ATOM    760  O   GLU A 632      38.670  50.230  71.610  1.00  0.00           O
ATOM    761  N   ALA A 633      39.060  49.960  69.470  1.00  0.00           N
ATOM    762  HN  ALA A 633      39.650  49.650  68.720  1.00  0.00           H
ATOM    763  CA  ALA A 633      37.990  50.890  69.180  1.00  0.00           C
ATOM    764  HA  ALA A 633      38.080  51.750  69.810  1.00  0.00           H
ATOM    765  CB  ALA A 633      38.050  51.340  67.750  1.00  0.00           C
ATOM    766  HB1 ALA A 633      37.120  51.890  67.480  1.00  0.00           H
ATOM    767  HB2 ALA A 633      38.020  50.500  67.020  1.00  0.00           H
ATOM    768  HB3 ALA A 633      38.930  51.970  67.520  1.00  0.00           H
ATOM    769  C   ALA A 633      36.640  50.260  69.480  1.00  0.00           C
ATOM    770  O   ALA A 633      35.650  50.930  69.670  1.00  0.00           O
ATOM    771  N   THR A 634      36.540  48.890  69.590  1.00  0.00           N
ATOM    772  HN  THR A 634      37.340  48.320  69.420  1.00  0.00           H
ATOM    773  CA  THR A 634      35.240  48.280  69.950  1.00  0.00           C
ATOM    774  HA  THR A 634      34.400  48.960  69.930  1.00  0.00           H
ATOM    775  CB  THR A 634      34.830  47.150  69.020  1.00  0.00           C
ATOM    776  HB  THR A 634      33.840  46.700  69.270  1.00  0.00           H
ATOM    777  OG1 THR A 634      35.810  46.140  68.870  1.00  0.00           O
ATOM    778  HG1 THR A 634      36.460  46.540  68.280  1.00  0.00           H
ATOM    779  CG2 THR A 634      34.440  47.700  67.660  1.00  0.00           C
ATOM    780 HG21 THR A 634      33.670  48.500  67.730  1.00  0.00           H
ATOM    781 HG22 THR A 634      34.050  46.860  67.050  1.00  0.00           H
ATOM    782 HG23 THR A 634      35.370  48.050  67.170  1.00  0.00           H
ATOM    783  C   THR A 634      35.370  47.740  71.350  1.00  0.00           C
ATOM    784  O   THR A 634      34.580  46.830  71.710  1.00  0.00           O
ATOM    785  N   GLU A 635      36.270  48.220  72.180  1.00  0.00           N
ATOM    786  HN  GLU A 635      36.940  48.840  71.760  1.00  0.00           H
ATOM    787  CA  GLU A 635      36.510  47.880  73.560  1.00  0.00           C
ATOM    788  HA  GLU A 635      37.420  48.380  73.840  1.00  0.00           H
ATOM    789  CB  GLU A 635      35.460  48.520  74.490  1.00  0.00           C
ATOM    790  HB1 GLU A 635      35.590  47.990  75.460  1.00  0.00           H
ATOM    791  HB2 GLU A 635      34.430  48.290  74.140  1.00  0.00           H
ATOM    792  CG  GLU A 635      35.660  49.980  74.750  1.00  0.00           C
ATOM    793  HG1 GLU A 635      35.410  50.610  73.860  1.00  0.00           H
ATOM    794  HG2 GLU A 635      36.640  50.350  75.120  1.00  0.00           H
ATOM    795  CD  GLU A 635      34.690  50.680  75.740  1.00  0.00           C
ATOM    796  OE1 GLU A 635      33.640  51.100  75.300  1.00  0.00           O
ATOM    797  OE2 GLU A 635      34.990  50.700  76.920  1.00  0.00           O
ATOM    798  C   GLU A 635      36.800  46.360  73.850  1.00  0.00           C
ATOM    799  O   GLU A 635      36.440  45.790  74.820  1.00  0.00           O
ATOM    800  N   GLY A 636      37.480  45.650  72.940  1.00  0.00           N
ATOM    801  HN  GLY A 636      37.850  46.090  72.130  1.00  0.00           H
ATOM    802  CA  GLY A 636      37.800  44.280  73.150  1.00  0.00           C
ATOM    803  HA1 GLY A 636      38.020  44.110  74.190  1.00  0.00           H
ATOM    804  HA2 GLY A 636      38.730  44.200  72.620  1.00  0.00           H
ATOM    805  C   GLY A 636      36.900  43.190  72.500  1.00  0.00           C
ATOM    806  O   GLY A 636      37.200  42.050  72.550  1.00  0.00           O
ATOM    807  N   ARG A 637      35.890  43.620  71.760  1.00  0.00           N
ATOM    808  HN  ARG A 637      35.610  44.580  71.710  1.00  0.00           H
ATOM    809  CA  ARG A 637      35.000  42.660  71.090  1.00  0.00           C
ATOM    810  HA  ARG A 637      34.670  41.960  71.850  1.00  0.00           H
ATOM    811  CB  ARG A 637      33.760  43.430  70.510  1.00  0.00           C
ATOM    812  HB1 ARG A 637      33.260  42.600  69.980  1.00  0.00           H
ATOM    813  HB2 ARG A 637      34.170  44.250  69.890  1.00  0.00           H
ATOM    814  CG  ARG A 637      32.990  43.970  71.680  1.00  0.00           C
ATOM    815  HG1 ARG A 637      33.710  44.520  72.330  1.00  0.00           H
ATOM    816  HG2 ARG A 637      32.710  43.090  72.320  1.00  0.00           H
ATOM    817  CD  ARG A 637      31.780  44.810  71.420  1.00  0.00           C
ATOM    818  HD1 ARG A 637      31.150  44.280  70.680  1.00  0.00           H
ATOM    819  HD2 ARG A 637      32.120  45.790  71.010  1.00  0.00           H
ATOM    820  NE  ARG A 637      31.000  44.980  72.640  1.00  0.00           N
ATOM    821  HE  ARG A 637      30.170  44.430  72.770  1.00  0.00           H
ATOM    822  CZ  ARG A 637      31.260  45.870  73.640  1.00  0.00           C
ATOM    823  NH1 ARG A 637      32.200  46.730  73.550  1.00  0.00           N
ATOM    824 HH11 ARG A 637      32.680  46.790  72.670  1.00  0.00           H
ATOM    825 HH12 ARG A 637      32.290  47.390  74.300  1.00  0.00           H
ATOM    826  NH2 ARG A 637      30.550  45.830  74.750  1.00  0.00           N
ATOM    827 HH21 ARG A 637      29.850  45.150  74.890  1.00  0.00           H
ATOM    828 HH22 ARG A 637      30.980  46.310  75.520  1.00  0.00           H
ATOM    829  C   ARG A 637      35.660  41.830  69.990  1.00  0.00           C
ATOM    830  O   ARG A 637      35.390  40.620  69.790  1.00  0.00           O
ATOM    831  N   ILE A 638      36.510  42.510  69.210  1.00  0.00           N
ATOM    832  HN  ILE A 638      36.710  43.480  69.380  1.00  0.00           H
ATOM    833  CA  ILE A 638      37.100  42.000  67.990  1.00  0.00           C
ATOM    834  HA  ILE A 638      36.480  41.170  67.700  1.00  0.00           H
ATOM    835  CB  ILE A 638      37.240  43.080  66.940  1.00  0.00           C
ATOM    836  HB  ILE A 638      37.960  43.850  67.290  1.00  0.00           H
ATOM    837  CG2 ILE A 638      37.960  42.500  65.670  1.00  0.00           C
ATOM    838 HG21 ILE A 638      38.000  43.180  64.790  1.00  0.00           H
ATOM    839 HG22 ILE A 638      37.430  41.580  65.360  1.00  0.00           H
ATOM    840 HG23 ILE A 638      39.030  42.370  65.960  1.00  0.00           H
ATOM    841  CG1 ILE A 638      35.870  43.720  66.570  1.00  0.00           C
ATOM    842 HG11 ILE A 638      36.150  44.460  65.790  1.00  0.00           H
ATOM    843 HG12 ILE A 638      35.440  44.340  67.380  1.00  0.00           H
ATOM    844  CD  ILE A 638      34.860  42.720  66.140  1.00  0.00           C
ATOM    845  HD1 ILE A 638      34.200  43.200  65.380  1.00  0.00           H
ATOM    846  HD2 ILE A 638      34.170  42.480  66.980  1.00  0.00           H
ATOM    847  HD3 ILE A 638      35.290  41.790  65.710  1.00  0.00           H
ATOM    848  C   ILE A 638      38.500  41.290  68.260  1.00  0.00           C
ATOM    849  O   ILE A 638      39.370  41.730  69.020  1.00  0.00           O
ATOM    850  N   SER A 639      38.770  40.110  67.720  1.00  0.00           N
ATOM    851  HN  SER A 639      38.060  39.560  67.310  1.00  0.00           H
ATOM    852  CA  SER A 639      40.100  39.450  67.840  1.00  0.00           C
ATOM    853  HA  SER A 639      40.630  39.910  68.670  1.00  0.00           H
ATOM    854  CB  SER A 639      40.000  37.900  68.100  1.00  0.00           C
ATOM    855  HB1 SER A 639      39.400  37.520  68.960  1.00  0.00           H
ATOM    856  HB2 SER A 639      41.070  37.610  68.200  1.00  0.00           H
ATOM    857  OG  SER A 639      39.400  37.210  66.990  1.00  0.00           O
ATOM    858  HG1 SER A 639      38.490  37.480  66.970  1.00  0.00           H
ATOM    859  C   SER A 639      41.010  39.710  66.670  1.00  0.00           C
ATOM    860  O   SER A 639      40.640  40.340  65.630  1.00  0.00           O
ATOM    861  N   ALA A 640      42.230  39.260  66.670  1.00  0.00           N
ATOM    862  HN  ALA A 640      42.610  38.920  67.510  1.00  0.00           H
ATOM    863  CA  ALA A 640      43.140  39.250  65.520  1.00  0.00           C
ATOM    864  HA  ALA A 640      43.090  40.110  64.880  1.00  0.00           H
ATOM    865  CB  ALA A 640      44.530  39.400  65.990  1.00  0.00           C
ATOM    866  HB1 ALA A 640      45.280  39.460  65.180  1.00  0.00           H
ATOM    867  HB2 ALA A 640      44.770  38.540  66.660  1.00  0.00           H
ATOM    868  HB3 ALA A 640      44.600  40.310  66.630  1.00  0.00           H
ATOM    869  C   ALA A 640      43.050  37.960  64.590  1.00  0.00           C
ATOM    870  O   ALA A 640      43.290  38.010  63.360  1.00  0.00           O
ATOM    871  N   ILE A 641      42.630  36.790  65.230  1.00  0.00           N
ATOM    872  HN  ILE A 641      42.270  36.820  66.150  1.00  0.00           H
ATOM    873  CA  ILE A 641      42.250  35.550  64.540  1.00  0.00           C
ATOM    874  HA  ILE A 641      43.130  35.280  63.970  1.00  0.00           H
ATOM    875  CB  ILE A 641      42.180  34.420  65.530  1.00  0.00           C
ATOM    876  HB  ILE A 641      43.150  34.220  66.050  1.00  0.00           H
ATOM    877  CG2 ILE A 641      41.360  34.670  66.790  1.00  0.00           C
ATOM    878 HG21 ILE A 641      40.350  35.010  66.490  1.00  0.00           H
ATOM    879 HG22 ILE A 641      41.930  35.380  67.420  1.00  0.00           H
ATOM    880 HG23 ILE A 641      41.370  33.690  67.330  1.00  0.00           H
ATOM    881  CG1 ILE A 641      41.830  33.090  64.850  1.00  0.00           C
ATOM    882 HG11 ILE A 641      40.830  33.140  64.400  1.00  0.00           H
ATOM    883 HG12 ILE A 641      41.830  32.370  65.690  1.00  0.00           H
ATOM    884  CD  ILE A 641      42.720  32.600  63.750  1.00  0.00           C
ATOM    885  HD1 ILE A 641      43.820  32.550  63.900  1.00  0.00           H
ATOM    886  HD2 ILE A 641      42.690  33.170  62.780  1.00  0.00           H
ATOM    887  HD3 ILE A 641      42.530  31.530  63.540  1.00  0.00           H
ATOM    888  C   ILE A 641      41.020  35.780  63.590  1.00  0.00           C
ATOM    889  O   ILE A 641      40.950  35.300  62.460  1.00  0.00           O
ATOM    890  N   GLU A 642      40.020  36.540  64.150  1.00  0.00           N
ATOM    891  HN  GLU A 642      40.110  36.950  65.060  1.00  0.00           H
ATOM    892  CA  GLU A 642      38.880  36.950  63.360  1.00  0.00           C
ATOM    893  HA  GLU A 642      38.370  36.100  62.910  1.00  0.00           H
ATOM    894  CB  GLU A 642      37.940  37.830  64.220  1.00  0.00           C
ATOM    895  HB1 GLU A 642      37.220  38.320  63.530  1.00  0.00           H
ATOM    896  HB2 GLU A 642      38.490  38.540  64.870  1.00  0.00           H
ATOM    897  CG  GLU A 642      37.020  36.870  65.110  1.00  0.00           C
ATOM    898  HG1 GLU A 642      37.620  36.020  65.510  1.00  0.00           H
ATOM    899  HG2 GLU A 642      36.260  36.420  64.440  1.00  0.00           H
ATOM    900  CD  GLU A 642      36.210  37.680  66.120  1.00  0.00           C
ATOM    901  OE1 GLU A 642      34.950  37.850  66.090  1.00  0.00           O
ATOM    902  OE2 GLU A 642      36.910  38.050  67.100  1.00  0.00           O
ATOM    903  C   GLU A 642      39.260  37.860  62.120  1.00  0.00           C
ATOM    904  O   GLU A 642      38.700  37.690  61.040  1.00  0.00           O
ATOM    905  N   SER A 643      40.210  38.760  62.290  1.00  0.00           N
ATOM    906  HN  SER A 643      40.610  38.760  63.210  1.00  0.00           H
ATOM    907  CA  SER A 643      40.810  39.540  61.210  1.00  0.00           C
ATOM    908  HA  SER A 643      40.050  40.120  60.730  1.00  0.00           H
ATOM    909  CB  SER A 643      41.910  40.600  61.680  1.00  0.00           C
ATOM    910  HB1 SER A 643      42.340  41.180  60.830  1.00  0.00           H
ATOM    911  HB2 SER A 643      42.790  40.020  62.050  1.00  0.00           H
ATOM    912  OG  SER A 643      41.310  41.450  62.630  1.00  0.00           O
ATOM    913  HG1 SER A 643      41.130  40.870  63.380  1.00  0.00           H
ATOM    914  C   SER A 643      41.470  38.620  60.160  1.00  0.00           C
ATOM    915  O   SER A 643      41.260  38.730  59.000  1.00  0.00           O
ATOM    916  N   LEU A 644      42.280  37.580  60.680  1.00  0.00           N
ATOM    917  HN  LEU A 644      42.550  37.460  61.630  1.00  0.00           H
ATOM    918  CA  LEU A 644      42.820  36.540  59.760  1.00  0.00           C
ATOM    919  HA  LEU A 644      43.220  36.990  58.860  1.00  0.00           H
ATOM    920  CB  LEU A 644      43.850  35.540  60.410  1.00  0.00           C
ATOM    921  HB1 LEU A 644      44.190  34.750  59.710  1.00  0.00           H
ATOM    922  HB2 LEU A 644      43.320  35.030  61.250  1.00  0.00           H
ATOM    923  CG  LEU A 644      45.060  36.220  61.020  1.00  0.00           C
ATOM    924  HG  LEU A 644      44.760  37.180  61.500  1.00  0.00           H
ATOM    925  CD1 LEU A 644      45.720  35.430  62.160  1.00  0.00           C
ATOM    926 HD11 LEU A 644      45.950  34.390  61.840  1.00  0.00           H
ATOM    927 HD12 LEU A 644      45.150  35.360  63.100  1.00  0.00           H
ATOM    928 HD13 LEU A 644      46.740  35.840  62.340  1.00  0.00           H
ATOM    929  CD2 LEU A 644      46.140  36.710  59.950  1.00  0.00           C
ATOM    930 HD21 LEU A 644      46.330  37.790  59.860  1.00  0.00           H
ATOM    931 HD22 LEU A 644      45.760  36.390  58.960  1.00  0.00           H
ATOM    932 HD23 LEU A 644      47.040  36.080  60.120  1.00  0.00           H
ATOM    933  C   LEU A 644      41.780  35.660  59.020  1.00  0.00           C
ATOM    934  O   LEU A 644      41.940  35.280  57.860  1.00  0.00           O
ATOM    935  N   PHE A 645      40.560  35.430  59.600  1.00  0.00           N
ATOM    936  HN  PHE A 645      40.420  35.770  60.530  1.00  0.00           H
ATOM    937  CA  PHE A 645      39.590  34.570  58.910  1.00  0.00           C
ATOM    938  HA  PHE A 645      39.970  33.730  58.350  1.00  0.00           H
ATOM    939  CB  PHE A 645      38.480  33.910  59.840  1.00  0.00           C
ATOM    940  HB1 PHE A 645      37.570  33.740  59.210  1.00  0.00           H
ATOM    941  HB2 PHE A 645      38.270  34.610  60.680  1.00  0.00           H
ATOM    942  CG  PHE A 645      38.990  32.500  60.280  1.00  0.00           C
ATOM    943  CD1 PHE A 645      38.870  31.380  59.410  1.00  0.00           C
ATOM    944  HD1 PHE A 645      38.600  31.480  58.370  1.00  0.00           H
ATOM    945  CE1 PHE A 645      39.490  30.200  59.720  1.00  0.00           C
ATOM    946  HE1 PHE A 645      39.390  29.400  59.000  1.00  0.00           H
ATOM    947  CZ  PHE A 645      40.110  30.150  60.950  1.00  0.00           C
ATOM    948  HZ  PHE A 645      40.650  29.280  61.280  1.00  0.00           H
ATOM    949  CD2 PHE A 645      39.560  32.370  61.520  1.00  0.00           C
ATOM    950  HD2 PHE A 645      39.490  33.170  62.240  1.00  0.00           H
ATOM    951  CE2 PHE A 645      40.020  31.170  61.890  1.00  0.00           C
ATOM    952  HE2 PHE A 645      40.560  31.070  62.830  1.00  0.00           H
ATOM    953  C   PHE A 645      38.780  35.380  57.870  1.00  0.00           C
ATOM    954  O   PHE A 645      38.500  34.940  56.760  1.00  0.00           O
ATOM    955  N   GLY A 646      38.480  36.720  58.130  1.00  0.00           N
ATOM    956  HN  GLY A 646      38.580  37.050  59.060  1.00  0.00           H
ATOM    957  CA  GLY A 646      37.780  37.600  57.250  1.00  0.00           C
ATOM    958  HA1 GLY A 646      37.560  38.500  57.780  1.00  0.00           H
ATOM    959  HA2 GLY A 646      36.830  37.100  57.070  1.00  0.00           H
ATOM    960  C   GLY A 646      38.640  37.940  56.020  1.00  0.00           C
ATOM    961  O   GLY A 646      38.060  38.150  54.980  1.00  0.00           O
ATOM    962  N   ALA A 647      40.000  38.050  56.120  1.00  0.00           N
ATOM    963  HN  ALA A 647      40.520  37.940  56.960  1.00  0.00           H
ATOM    964  CA  ALA A 647      40.790  38.310  54.980  1.00  0.00           C
ATOM    965  HA  ALA A 647      40.240  39.050  54.430  1.00  0.00           H
ATOM    966  CB  ALA A 647      42.220  38.690  55.430  1.00  0.00           C
ATOM    967  HB1 ALA A 647      42.890  38.790  54.540  1.00  0.00           H
ATOM    968  HB2 ALA A 647      42.580  37.940  56.180  1.00  0.00           H
ATOM    969  HB3 ALA A 647      42.170  39.710  55.880  1.00  0.00           H
ATOM    970  C   ALA A 647      40.980  37.060  54.160  1.00  0.00           C
ATOM    971  O   ALA A 647      41.110  37.170  52.960  1.00  0.00           O
ATOM    972  N   SER A 648      41.170  35.830  54.790  1.00  0.00           N
ATOM    973  HN  SER A 648      41.120  35.790  55.800  1.00  0.00           H
ATOM    974  CA  SER A 648      41.350  34.500  54.310  1.00  0.00           C
ATOM    975  HA  SER A 648      42.150  34.580  53.600  1.00  0.00           H
ATOM    976  CB  SER A 648      41.800  33.530  55.490  1.00  0.00           C
ATOM    977  HB1 SER A 648      41.050  33.550  56.310  1.00  0.00           H
ATOM    978  HB2 SER A 648      42.770  33.870  55.920  1.00  0.00           H
ATOM    979  OG  SER A 648      42.040  32.130  55.190  1.00  0.00           O
ATOM    980  HG1 SER A 648      42.810  32.080  54.630  1.00  0.00           H
ATOM    981  C   SER A 648      40.140  34.050  53.520  1.00  0.00           C
ATOM    982  O   SER A 648      40.250  33.600  52.420  1.00  0.00           O
ATOM    983  N   LEU A 649      38.900  34.220  53.980  1.00  0.00           N
ATOM    984  HN  LEU A 649      38.820  34.530  54.920  1.00  0.00           H
ATOM    985  CA  LEU A 649      37.690  33.870  53.330  1.00  0.00           C
ATOM    986  HA  LEU A 649      37.780  32.840  53.010  1.00  0.00           H
ATOM    987  CB  LEU A 649      36.610  34.110  54.390  1.00  0.00           C
ATOM    988  HB1 LEU A 649      36.590  35.190  54.590  1.00  0.00           H
ATOM    989  HB2 LEU A 649      36.780  33.530  55.330  1.00  0.00           H
ATOM    990  CG  LEU A 649      35.170  33.810  53.920  1.00  0.00           C
ATOM    991  HG  LEU A 649      34.840  34.470  53.080  1.00  0.00           H
ATOM    992  CD1 LEU A 649      35.010  32.420  53.200  1.00  0.00           C
ATOM    993 HD11 LEU A 649      35.240  31.610  53.920  1.00  0.00           H
ATOM    994 HD12 LEU A 649      35.790  32.320  52.410  1.00  0.00           H
ATOM    995 HD13 LEU A 649      33.990  32.300  52.780  1.00  0.00           H
ATOM    996  CD2 LEU A 649      34.190  33.930  55.070  1.00  0.00           C
ATOM    997 HD21 LEU A 649      33.200  33.770  54.590  1.00  0.00           H
ATOM    998 HD22 LEU A 649      34.180  34.900  55.620  1.00  0.00           H
ATOM    999 HD23 LEU A 649      34.480  33.260  55.910  1.00  0.00           H
ATOM   1000  C   LEU A 649      37.440  34.710  52.120  1.00  0.00           C
ATOM   1001  O   LEU A 649      37.200  34.190  51.040  1.00  0.00           O
ATOM   1002  N   THR A 650      37.610  36.030  52.330  1.00  0.00           N
ATOM   1003  HN  THR A 650      37.720  36.260  53.290  1.00  0.00           H
ATOM   1004  CA  THR A 650      37.530  36.990  51.360  1.00  0.00           C
ATOM   1005  HA  THR A 650      36.580  36.940  50.860  1.00  0.00           H
ATOM   1006  CB  THR A 650      37.640  38.450  51.910  1.00  0.00           C
ATOM   1007  HB  THR A 650      38.570  38.430  52.520  1.00  0.00           H
ATOM   1008  OG1 THR A 650      36.560  38.750  52.690  1.00  0.00           O
ATOM   1009  HG1 THR A 650      36.960  39.050  53.510  1.00  0.00           H
ATOM   1010  CG2 THR A 650      37.590  39.450  50.730  1.00  0.00           C
ATOM   1011 HG21 THR A 650      36.720  39.550  50.050  1.00  0.00           H
ATOM   1012 HG22 THR A 650      38.460  39.170  50.100  1.00  0.00           H
ATOM   1013 HG23 THR A 650      37.720  40.470  51.130  1.00  0.00           H
ATOM   1014  C   THR A 650      38.600  36.720  50.280  1.00  0.00           C
ATOM   1015  O   THR A 650      38.280  36.520  49.120  1.00  0.00           O
ATOM   1016  N   GLY A 651      39.820  36.550  50.730  1.00  0.00           N
ATOM   1017  HN  GLY A 651      40.060  36.750  51.680  1.00  0.00           H
ATOM   1018  CA  GLY A 651      40.960  36.060  49.910  1.00  0.00           C
ATOM   1019  HA1 GLY A 651      41.770  35.850  50.600  1.00  0.00           H
ATOM   1020  HA2 GLY A 651      41.320  36.860  49.300  1.00  0.00           H
ATOM   1021  C   GLY A 651      40.740  34.830  48.940  1.00  0.00           C
ATOM   1022  O   GLY A 651      41.000  34.870  47.760  1.00  0.00           O
ATOM   1023  N   ILE A 652      40.410  33.700  49.580  1.00  0.00           N
ATOM   1024  HN  ILE A 652      40.490  33.640  50.560  1.00  0.00           H
ATOM   1025  CA  ILE A 652      40.190  32.400  48.990  1.00  0.00           C
ATOM   1026  HA  ILE A 652      41.060  32.080  48.450  1.00  0.00           H
ATOM   1027  CB  ILE A 652      40.000  31.210  50.030  1.00  0.00           C
ATOM   1028  HB  ILE A 652      39.140  31.560  50.660  1.00  0.00           H
ATOM   1029  CG2 ILE A 652      39.590  29.920  49.260  1.00  0.00           C
ATOM   1030 HG21 ILE A 652      38.480  29.910  49.160  1.00  0.00           H
ATOM   1031 HG22 ILE A 652      39.720  28.930  49.760  1.00  0.00           H
ATOM   1032 HG23 ILE A 652      39.990  29.750  48.240  1.00  0.00           H
ATOM   1033  CG1 ILE A 652      41.250  31.040  50.810  1.00  0.00           C
ATOM   1034 HG11 ILE A 652      41.810  32.000  50.940  1.00  0.00           H
ATOM   1035 HG12 ILE A 652      41.990  30.450  50.240  1.00  0.00           H
ATOM   1036  CD  ILE A 652      41.040  30.470  52.240  1.00  0.00           C
ATOM   1037  HD1 ILE A 652      41.990  30.600  52.820  1.00  0.00           H
ATOM   1038  HD2 ILE A 652      40.690  29.410  52.150  1.00  0.00           H
ATOM   1039  HD3 ILE A 652      40.290  31.030  52.850  1.00  0.00           H
ATOM   1040  C   ILE A 652      39.160  32.440  47.890  1.00  0.00           C
ATOM   1041  O   ILE A 652      39.320  31.990  46.740  1.00  0.00           O
ATOM   1042  N   ALA A 653      38.000  32.970  48.240  1.00  0.00           N
ATOM   1043  HN  ALA A 653      37.870  33.300  49.170  1.00  0.00           H
ATOM   1044  CA  ALA A 653      36.800  33.050  47.410  1.00  0.00           C
ATOM   1045  HA  ALA A 653      36.310  32.130  47.110  1.00  0.00           H
ATOM   1046  CB  ALA A 653      35.700  33.660  48.320  1.00  0.00           C
ATOM   1047  HB1 ALA A 653      35.970  34.670  48.710  1.00  0.00           H
ATOM   1048  HB2 ALA A 653      35.560  32.950  49.160  1.00  0.00           H
ATOM   1049  HB3 ALA A 653      34.710  33.780  47.830  1.00  0.00           H
ATOM   1050  C   ALA A 653      37.060  33.980  46.250  1.00  0.00           C
ATOM   1051  O   ALA A 653      36.550  33.780  45.150  1.00  0.00           O
ATOM   1052  N   TYR A 654      37.780  35.120  46.490  1.00  0.00           N
ATOM   1053  HN  TYR A 654      38.130  35.300  47.410  1.00  0.00           H
ATOM   1054  CA  TYR A 654      38.240  36.110  45.510  1.00  0.00           C
ATOM   1055  HA  TYR A 654      37.370  36.470  44.970  1.00  0.00           H
ATOM   1056  CB  TYR A 654      38.850  37.330  46.230  1.00  0.00           C
ATOM   1057  HB1 TYR A 654      39.740  37.110  46.860  1.00  0.00           H
ATOM   1058  HB2 TYR A 654      38.050  37.740  46.890  1.00  0.00           H
ATOM   1059  CG  TYR A 654      39.060  38.420  45.230  1.00  0.00           C
ATOM   1060  CD1 TYR A 654      40.320  38.520  44.680  1.00  0.00           C
ATOM   1061  HD1 TYR A 654      41.070  37.780  44.890  1.00  0.00           H
ATOM   1062  CE1 TYR A 654      40.520  39.420  43.600  1.00  0.00           C
ATOM   1063  HE1 TYR A 654      41.490  39.410  43.130  1.00  0.00           H
ATOM   1064  CZ  TYR A 654      39.530  40.300  43.260  1.00  0.00           C
ATOM   1065  OH  TYR A 654      39.660  41.260  42.240  1.00  0.00           O
ATOM   1066  HH  TYR A 654      40.570  41.250  41.950  1.00  0.00           H
ATOM   1067  CD2 TYR A 654      38.000  39.210  44.850  1.00  0.00           C
ATOM   1068  HD2 TYR A 654      37.020  39.100  45.290  1.00  0.00           H
ATOM   1069  CE2 TYR A 654      38.300  40.200  43.900  1.00  0.00           C
ATOM   1070  HE2 TYR A 654      37.480  40.870  43.710  1.00  0.00           H
ATOM   1071  C   TYR A 654      39.180  35.450  44.480  1.00  0.00           C
ATOM   1072  O   TYR A 654      39.140  35.620  43.300  1.00  0.00           O
ATOM   1073  N   SER A 655      40.190  34.670  44.980  1.00  0.00           N
ATOM   1074  HN  SER A 655      40.200  34.540  45.970  1.00  0.00           H
ATOM   1075  CA  SER A 655      41.160  34.000  44.110  1.00  0.00           C
ATOM   1076  HA  SER A 655      41.500  34.740  43.410  1.00  0.00           H
ATOM   1077  CB  SER A 655      42.440  33.360  44.790  1.00  0.00           C
ATOM   1078  HB1 SER A 655      43.250  33.080  44.090  1.00  0.00           H
ATOM   1079  HB2 SER A 655      42.180  32.540  45.490  1.00  0.00           H
ATOM   1080  OG  SER A 655      43.030  34.440  45.480  1.00  0.00           O
ATOM   1081  HG1 SER A 655      42.520  34.550  46.270  1.00  0.00           H
ATOM   1082  C   SER A 655      40.530  32.910  43.200  1.00  0.00           C
ATOM   1083  O   SER A 655      40.820  32.890  42.000  1.00  0.00           O
ATOM   1084  N   LEU A 656      39.580  32.130  43.630  1.00  0.00           N
ATOM   1085  HN  LEU A 656      39.230  32.250  44.550  1.00  0.00           H
ATOM   1086  CA  LEU A 656      38.880  31.170  42.800  1.00  0.00           C
ATOM   1087  HA  LEU A 656      39.620  30.580  42.280  1.00  0.00           H
ATOM   1088  CB  LEU A 656      38.060  30.320  43.770  1.00  0.00           C
ATOM   1089  HB1 LEU A 656      37.480  29.640  43.110  1.00  0.00           H
ATOM   1090  HB2 LEU A 656      37.410  31.000  44.380  1.00  0.00           H
ATOM   1091  CG  LEU A 656      38.840  29.320  44.690  1.00  0.00           C
ATOM   1092  HG  LEU A 656      39.500  30.000  45.280  1.00  0.00           H
ATOM   1093  CD1 LEU A 656      38.010  28.620  45.790  1.00  0.00           C
ATOM   1094 HD11 LEU A 656      38.720  28.010  46.380  1.00  0.00           H
ATOM   1095 HD12 LEU A 656      37.160  28.010  45.440  1.00  0.00           H
ATOM   1096 HD13 LEU A 656      37.660  29.450  46.440  1.00  0.00           H
ATOM   1097  CD2 LEU A 656      39.660  28.310  43.900  1.00  0.00           C
ATOM   1098 HD21 LEU A 656      40.300  27.710  44.590  1.00  0.00           H
ATOM   1099 HD22 LEU A 656      40.380  28.820  43.210  1.00  0.00           H
ATOM   1100 HD23 LEU A 656      38.940  27.680  43.360  1.00  0.00           H
ATOM   1101  C   LEU A 656      37.920  31.750  41.740  1.00  0.00           C
ATOM   1102  O   LEU A 656      37.920  31.200  40.690  1.00  0.00           O
ATOM   1103  N   PHE A 657      37.250  32.840  42.140  1.00  0.00           N
ATOM   1104  HN  PHE A 657      37.450  33.150  43.070  1.00  0.00           H
ATOM   1105  CA  PHE A 657      36.110  33.320  41.290  1.00  0.00           C
ATOM   1106  HA  PHE A 657      35.990  32.660  40.460  1.00  0.00           H
ATOM   1107  CB  PHE A 657      34.820  33.240  42.160  1.00  0.00           C
ATOM   1108  HB1 PHE A 657      33.940  33.640  41.610  1.00  0.00           H
ATOM   1109  HB2 PHE A 657      34.940  33.870  43.070  1.00  0.00           H
ATOM   1110  CG  PHE A 657      34.700  31.850  42.560  1.00  0.00           C
ATOM   1111  CD1 PHE A 657      34.720  31.540  43.950  1.00  0.00           C
ATOM   1112  HD1 PHE A 657      34.770  32.400  44.610  1.00  0.00           H
ATOM   1113  CE1 PHE A 657      34.480  30.200  44.400  1.00  0.00           C
ATOM   1114  HE1 PHE A 657      34.490  29.980  45.460  1.00  0.00           H
ATOM   1115  CZ  PHE A 657      34.260  29.200  43.450  1.00  0.00           C
ATOM   1116  HZ  PHE A 657      34.240  28.160  43.780  1.00  0.00           H
ATOM   1117  CD2 PHE A 657      34.280  30.860  41.700  1.00  0.00           C
ATOM   1118  HD2 PHE A 657      34.230  31.030  40.630  1.00  0.00           H
ATOM   1119  CE2 PHE A 657      34.070  29.540  42.120  1.00  0.00           C
ATOM   1120  HE2 PHE A 657      33.800  28.810  41.370  1.00  0.00           H
ATOM   1121  C   PHE A 657      36.270  34.710  40.560  1.00  0.00           C
ATOM   1122  O   PHE A 657      35.470  35.070  39.740  1.00  0.00           O
ATOM   1123  N   ALA A 658      37.290  35.470  40.920  1.00  0.00           N
ATOM   1124  HN  ALA A 658      37.990  35.250  41.610  1.00  0.00           H
ATOM   1125  CA  ALA A 658      37.390  36.780  40.300  1.00  0.00           C
ATOM   1126  HA  ALA A 658      36.410  37.220  40.360  1.00  0.00           H
ATOM   1127  CB  ALA A 658      38.420  37.650  41.060  1.00  0.00           C
ATOM   1128  HB1 ALA A 658      39.450  37.210  41.080  1.00  0.00           H
ATOM   1129  HB2 ALA A 658      38.250  37.630  42.160  1.00  0.00           H
ATOM   1130  HB3 ALA A 658      38.290  38.700  40.740  1.00  0.00           H
ATOM   1131  C   ALA A 658      37.830  36.840  38.720  1.00  0.00           C
ATOM   1132  O   ALA A 658      38.320  35.850  38.160  1.00  0.00           O
ATOM   1133  N   GLY A 659      37.680  38.020  38.060  1.00  0.00           N
ATOM   1134  HN  GLY A 659      37.200  38.780  38.510  1.00  0.00           H
ATOM   1135  CA  GLY A 659      38.360  38.290  36.780  1.00  0.00           C
ATOM   1136  HA1 GLY A 659      37.700  38.930  36.220  1.00  0.00           H
ATOM   1137  HA2 GLY A 659      38.570  37.350  36.300  1.00  0.00           H
ATOM   1138  C   GLY A 659      39.750  38.870  36.870  1.00  0.00           C
ATOM   1139  O   GLY A 659      40.580  38.760  36.000  1.00  0.00           O
ATOM   1140  N   GLN A 660      40.110  39.580  37.960  1.00  0.00           N
ATOM   1141  HN  GLN A 660      39.380  39.940  38.530  1.00  0.00           H
ATOM   1142  CA  GLN A 660      41.470  39.810  38.210  1.00  0.00           C
ATOM   1143  HA  GLN A 660      42.060  39.280  37.480  1.00  0.00           H
ATOM   1144  CB  GLN A 660      41.670  41.410  38.160  1.00  0.00           C
ATOM   1145  HB1 GLN A 660      40.780  41.770  38.730  1.00  0.00           H
ATOM   1146  HB2 GLN A 660      41.580  41.800  37.130  1.00  0.00           H
ATOM   1147  CG  GLN A 660      42.880  41.950  38.850  1.00  0.00           C
ATOM   1148  HG1 GLN A 660      42.980  41.670  39.910  1.00  0.00           H
ATOM   1149  HG2 GLN A 660      42.980  43.050  38.840  1.00  0.00           H
ATOM   1150  CD  GLN A 660      44.200  41.390  38.310  1.00  0.00           C
ATOM   1151  OE1 GLN A 660      44.830  40.670  39.080  1.00  0.00           O
ATOM   1152  NE2 GLN A 660      44.530  41.600  37.030  1.00  0.00           N
ATOM   1153 HE21 GLN A 660      43.900  41.950  36.330  1.00  0.00           H
ATOM   1154 HE22 GLN A 660      45.420  41.290  36.690  1.00  0.00           H
ATOM   1155  C   GLN A 660      41.780  39.260  39.570  1.00  0.00           C
ATOM   1156  O   GLN A 660      41.490  39.880  40.580  1.00  0.00           O
ATOM   1157  N   PRO A 661      42.570  38.180  39.750  1.00  0.00           N
ATOM   1158  CD  PRO A 661      42.850  37.210  38.700  1.00  0.00           C
ATOM   1159  HD1 PRO A 661      43.760  37.520  38.130  1.00  0.00           H
ATOM   1160  HD2 PRO A 661      41.910  37.080  38.120  1.00  0.00           H
ATOM   1161  CA  PRO A 661      42.650  37.590  41.070  1.00  0.00           C
ATOM   1162  HA  PRO A 661      41.820  37.950  41.660  1.00  0.00           H
ATOM   1163  CB  PRO A 661      42.410  36.060  40.830  1.00  0.00           C
ATOM   1164  HB1 PRO A 661      41.310  35.870  40.880  1.00  0.00           H
ATOM   1165  HB2 PRO A 661      42.980  35.470  41.570  1.00  0.00           H
ATOM   1166  CG  PRO A 661      42.990  35.790  39.430  1.00  0.00           C
ATOM   1167  HG1 PRO A 661      44.030  35.440  39.590  1.00  0.00           H
ATOM   1168  HG2 PRO A 661      42.440  34.960  38.950  1.00  0.00           H
ATOM   1169  C   PRO A 661      43.930  37.940  41.840  1.00  0.00           C
ATOM   1170  O   PRO A 661      44.070  37.590  42.970  1.00  0.00           O
ATOM   1171  N   LEU A 662      44.910  38.670  41.210  1.00  0.00           N
ATOM   1172  HN  LEU A 662      44.740  39.000  40.290  1.00  0.00           H
ATOM   1173  CA  LEU A 662      46.310  38.640  41.720  1.00  0.00           C
ATOM   1174  HA  LEU A 662      46.490  37.780  42.340  1.00  0.00           H
ATOM   1175  CB  LEU A 662      47.210  38.820  40.460  1.00  0.00           C
ATOM   1176  HB1 LEU A 662      48.270  38.870  40.790  1.00  0.00           H
ATOM   1177  HB2 LEU A 662      46.990  39.790  39.960  1.00  0.00           H
ATOM   1178  CG  LEU A 662      47.080  37.650  39.530  1.00  0.00           C
ATOM   1179  HG  LEU A 662      46.120  37.800  39.000  1.00  0.00           H
ATOM   1180  CD1 LEU A 662      48.120  37.820  38.430  1.00  0.00           C
ATOM   1181 HD11 LEU A 662      49.120  37.770  38.910  1.00  0.00           H
ATOM   1182 HD12 LEU A 662      48.080  38.830  37.950  1.00  0.00           H
ATOM   1183 HD13 LEU A 662      48.090  36.960  37.740  1.00  0.00           H
ATOM   1184  CD2 LEU A 662      47.200  36.290  40.220  1.00  0.00           C
ATOM   1185 HD21 LEU A 662      46.420  36.210  40.990  1.00  0.00           H
ATOM   1186 HD22 LEU A 662      48.120  36.140  40.840  1.00  0.00           H
ATOM   1187 HD23 LEU A 662      47.160  35.450  39.480  1.00  0.00           H
ATOM   1188  C   LEU A 662      46.520  39.900  42.440  1.00  0.00           C
ATOM   1189  O   LEU A 662      47.620  40.280  42.810  1.00  0.00           O
ATOM   1190  N   THR A 663      45.450  40.710  42.570  1.00  0.00           N
ATOM   1191  HN  THR A 663      44.560  40.460  42.200  1.00  0.00           H
ATOM   1192  CA  THR A 663      45.350  41.780  43.600  1.00  0.00           C
ATOM   1193  HA  THR A 663      46.240  42.390  43.480  1.00  0.00           H
ATOM   1194  CB  THR A 663      44.070  42.680  43.320  1.00  0.00           C
ATOM   1195  HB  THR A 663      44.000  43.320  44.230  1.00  0.00           H
ATOM   1196  OG1 THR A 663      42.790  42.060  43.110  1.00  0.00           O
ATOM   1197  HG1 THR A 663      42.570  41.560  43.900  1.00  0.00           H
ATOM   1198  CG2 THR A 663      44.330  43.430  42.040  1.00  0.00           C
ATOM   1199 HG21 THR A 663      43.470  44.080  41.780  1.00  0.00           H
ATOM   1200 HG22 THR A 663      44.620  42.650  41.310  1.00  0.00           H
ATOM   1201 HG23 THR A 663      45.220  44.090  42.110  1.00  0.00           H
ATOM   1202  C   THR A 663      45.290  41.230  44.990  1.00  0.00           C
ATOM   1203  O   THR A 663      44.490  40.340  45.270  1.00  0.00           O
ATOM   1204  N   ILE A 664      46.070  41.730  45.860  1.00  0.00           N
ATOM   1205  HN  ILE A 664      46.750  42.430  45.700  1.00  0.00           H
ATOM   1206  CA  ILE A 664      46.340  41.310  47.180  1.00  0.00           C
ATOM   1207  HA  ILE A 664      45.830  40.380  47.360  1.00  0.00           H
ATOM   1208  CB  ILE A 664      47.850  41.140  47.490  1.00  0.00           C
ATOM   1209  HB  ILE A 664      48.280  42.150  47.310  1.00  0.00           H
ATOM   1210  CG2 ILE A 664      48.190  40.920  48.920  1.00  0.00           C
ATOM   1211 HG21 ILE A 664      47.870  41.810  49.500  1.00  0.00           H
ATOM   1212 HG22 ILE A 664      49.240  40.660  49.150  1.00  0.00           H
ATOM   1213 HG23 ILE A 664      47.540  40.130  49.370  1.00  0.00           H
ATOM   1214  CG1 ILE A 664      48.600  40.100  46.620  1.00  0.00           C
ATOM   1215 HG11 ILE A 664      49.640  40.070  46.990  1.00  0.00           H
ATOM   1216 HG12 ILE A 664      48.540  40.380  45.550  1.00  0.00           H
ATOM   1217  CD  ILE A 664      47.790  38.710  46.710  1.00  0.00           C
ATOM   1218  HD1 ILE A 664      47.470  38.610  47.780  1.00  0.00           H
ATOM   1219  HD2 ILE A 664      48.360  37.800  46.400  1.00  0.00           H
ATOM   1220  HD3 ILE A 664      46.860  38.910  46.140  1.00  0.00           H
ATOM   1221  C   ILE A 664      45.750  42.320  48.170  1.00  0.00           C
ATOM   1222  O   ILE A 664      45.660  43.540  47.870  1.00  0.00           O
ATOM   1223  N   LEU A 665      45.120  41.760  49.230  1.00  0.00           N
ATOM   1224  HN  LEU A 665      44.900  40.800  49.180  1.00  0.00           H
ATOM   1225  CA  LEU A 665      44.370  42.520  50.210  1.00  0.00           C
ATOM   1226  HA  LEU A 665      43.630  43.170  49.770  1.00  0.00           H
ATOM   1227  CB  LEU A 665      43.520  41.560  51.150  1.00  0.00           C
ATOM   1228  HB1 LEU A 665      43.150  42.220  51.960  1.00  0.00           H
ATOM   1229  HB2 LEU A 665      44.270  40.910  51.630  1.00  0.00           H
ATOM   1230  CG  LEU A 665      42.430  40.790  50.390  1.00  0.00           C
ATOM   1231  HG  LEU A 665      42.830  39.860  49.940  1.00  0.00           H
ATOM   1232  CD1 LEU A 665      41.290  40.470  51.380  1.00  0.00           C
ATOM   1233 HD11 LEU A 665      40.710  41.380  51.680  1.00  0.00           H
ATOM   1234 HD12 LEU A 665      41.690  40.060  52.330  1.00  0.00           H
ATOM   1235 HD13 LEU A 665      40.540  39.750  51.010  1.00  0.00           H
ATOM   1236  CD2 LEU A 665      41.770  41.640  49.320  1.00  0.00           C
ATOM   1237 HD21 LEU A 665      40.900  41.010  49.000  1.00  0.00           H
ATOM   1238 HD22 LEU A 665      42.410  41.680  48.420  1.00  0.00           H
ATOM   1239 HD23 LEU A 665      41.420  42.620  49.700  1.00  0.00           H
ATOM   1240  C   LEU A 665      45.310  43.460  51.010  1.00  0.00           C
ATOM   1241  O   LEU A 665      46.420  43.120  51.180  1.00  0.00           O
ATOM   1242  N   GLY A 666      44.850  44.610  51.460  1.00  0.00           N
ATOM   1243  HN  GLY A 666      43.930  44.960  51.290  1.00  0.00           H
ATOM   1244  CA  GLY A 666      45.470  45.390  52.540  1.00  0.00           C
ATOM   1245  HA1 GLY A 666      46.030  46.190  52.070  1.00  0.00           H
ATOM   1246  HA2 GLY A 666      46.140  44.730  53.060  1.00  0.00           H
ATOM   1247  C   GLY A 666      44.440  45.920  53.480  1.00  0.00           C
ATOM   1248  O   GLY A 666      43.230  45.850  53.250  1.00  0.00           O
ATOM   1249  N   SER A 667      44.890  46.570  54.540  1.00  0.00           N
ATOM   1250  HN  SER A 667      45.850  46.530  54.780  1.00  0.00           H
ATOM   1251  CA  SER A 667      43.980  47.220  55.440  1.00  0.00           C
ATOM   1252  HA  SER A 667      43.050  46.680  55.350  1.00  0.00           H
ATOM   1253  CB  SER A 667      44.530  47.180  56.940  1.00  0.00           C
ATOM   1254  HB1 SER A 667      44.760  46.140  57.260  1.00  0.00           H
ATOM   1255  HB2 SER A 667      43.760  47.570  57.620  1.00  0.00           H
ATOM   1256  OG  SER A 667      45.670  48.010  57.170  1.00  0.00           O
ATOM   1257  HG1 SER A 667      46.250  48.000  56.410  1.00  0.00           H
ATOM   1258  C   SER A 667      43.690  48.630  54.960  1.00  0.00           C
ATOM   1259  O   SER A 667      44.480  49.390  54.510  1.00  0.00           O
ATOM   1260  N   THR A 668      42.430  49.060  55.200  1.00  0.00           N
ATOM   1261  HN  THR A 668      41.760  48.380  55.490  1.00  0.00           H
ATOM   1262  CA  THR A 668      42.020  50.350  54.840  1.00  0.00           C
ATOM   1263  HA  THR A 668      42.890  50.920  54.520  1.00  0.00           H
ATOM   1264  CB  THR A 668      41.210  50.220  53.590  1.00  0.00           C
ATOM   1265  HB  THR A 668      41.850  49.820  52.780  1.00  0.00           H
ATOM   1266  OG1 THR A 668      40.570  51.500  53.240  1.00  0.00           O
ATOM   1267  HG1 THR A 668      40.350  51.440  52.310  1.00  0.00           H
ATOM   1268  CG2 THR A 668      40.000  49.270  53.750  1.00  0.00           C
ATOM   1269 HG21 THR A 668      40.370  48.220  53.700  1.00  0.00           H
ATOM   1270 HG22 THR A 668      39.290  49.340  52.900  1.00  0.00           H
ATOM   1271 HG23 THR A 668      39.500  49.690  54.650  1.00  0.00           H
ATOM   1272  C   THR A 668      41.330  51.110  55.960  1.00  0.00           C
ATOM   1273  O   THR A 668      40.540  50.550  56.740  1.00  0.00           O
ATOM   1274  N   GLY A 669      41.690  52.390  56.160  1.00  0.00           N
ATOM   1275  HN  GLY A 669      42.310  52.860  55.540  1.00  0.00           H
ATOM   1276  CA  GLY A 669      41.300  53.100  57.400  1.00  0.00           C
ATOM   1277  HA1 GLY A 669      41.870  54.010  57.390  1.00  0.00           H
ATOM   1278  HA2 GLY A 669      41.350  52.360  58.180  1.00  0.00           H
ATOM   1279  C   GLY A 669      39.970  53.740  57.610  1.00  0.00           C
ATOM   1280  O   GLY A 669      39.540  53.730  58.780  1.00  0.00           O
ATOM   1281  N   PRO A 670      39.240  54.330  56.760  1.00  0.00           N
ATOM   1282  CD  PRO A 670      39.950  55.200  55.760  1.00  0.00           C
ATOM   1283  HD1 PRO A 670      40.080  54.650  54.800  1.00  0.00           H
ATOM   1284  HD2 PRO A 670      40.950  55.520  56.100  1.00  0.00           H
ATOM   1285  CA  PRO A 670      37.990  54.970  57.140  1.00  0.00           C
ATOM   1286  HA  PRO A 670      38.100  55.550  58.050  1.00  0.00           H
ATOM   1287  CB  PRO A 670      37.660  55.820  55.940  1.00  0.00           C
ATOM   1288  HB1 PRO A 670      36.990  56.650  56.240  1.00  0.00           H
ATOM   1289  HB2 PRO A 670      37.210  55.270  55.090  1.00  0.00           H
ATOM   1290  CG  PRO A 670      39.000  56.410  55.500  1.00  0.00           C
ATOM   1291  HG1 PRO A 670      39.000  56.680  54.410  1.00  0.00           H
ATOM   1292  HG2 PRO A 670      39.300  57.250  56.140  1.00  0.00           H
ATOM   1293  C   PRO A 670      36.910  53.960  57.480  1.00  0.00           C
ATOM   1294  O   PRO A 670      35.870  54.220  58.120  1.00  0.00           O
ATOM   1295  N   VAL A 671      37.140  52.650  57.080  1.00  0.00           N
ATOM   1296  HN  VAL A 671      37.820  52.510  56.360  1.00  0.00           H
ATOM   1297  CA  VAL A 671      36.400  51.450  57.500  1.00  0.00           C
ATOM   1298  HA  VAL A 671      35.350  51.590  57.340  1.00  0.00           H
ATOM   1299  CB  VAL A 671      37.000  50.290  56.670  1.00  0.00           C
ATOM   1300  HB  VAL A 671      38.100  50.270  56.810  1.00  0.00           H
ATOM   1301  CG1 VAL A 671      36.490  48.900  57.180  1.00  0.00           C
ATOM   1302 HG11 VAL A 671      35.410  48.930  57.430  1.00  0.00           H
ATOM   1303 HG12 VAL A 671      37.110  48.590  58.050  1.00  0.00           H
ATOM   1304 HG13 VAL A 671      36.690  48.080  56.440  1.00  0.00           H
ATOM   1305  CG2 VAL A 671      36.600  50.560  55.160  1.00  0.00           C
ATOM   1306 HG21 VAL A 671      37.080  51.540  54.930  1.00  0.00           H
ATOM   1307 HG22 VAL A 671      35.500  50.620  55.140  1.00  0.00           H
ATOM   1308 HG23 VAL A 671      37.090  49.780  54.550  1.00  0.00           H
ATOM   1309  C   VAL A 671      36.440  51.280  59.010  1.00  0.00           C
ATOM   1310  O   VAL A 671      35.480  51.000  59.740  1.00  0.00           O
ATOM   1311  N   LEU A 672      37.730  51.390  59.530  1.00  0.00           N
ATOM   1312  HN  LEU A 672      38.540  51.680  59.020  1.00  0.00           H
ATOM   1313  CA  LEU A 672      38.000  51.310  60.940  1.00  0.00           C
ATOM   1314  HA  LEU A 672      37.650  50.350  61.300  1.00  0.00           H
ATOM   1315  CB  LEU A 672      39.460  51.350  61.180  1.00  0.00           C
ATOM   1316  HB1 LEU A 672      39.940  52.170  60.620  1.00  0.00           H
ATOM   1317  HB2 LEU A 672      39.760  50.370  60.790  1.00  0.00           H
ATOM   1318  CG  LEU A 672      40.110  51.290  62.580  1.00  0.00           C
ATOM   1319  HG  LEU A 672      40.030  52.280  63.050  1.00  0.00           H
ATOM   1320  CD1 LEU A 672      39.320  50.330  63.470  1.00  0.00           C
ATOM   1321 HD11 LEU A 672      39.670  50.330  64.520  1.00  0.00           H
ATOM   1322 HD12 LEU A 672      39.360  49.320  63.000  1.00  0.00           H
ATOM   1323 HD13 LEU A 672      38.310  50.780  63.550  1.00  0.00           H
ATOM   1324  CD2 LEU A 672      41.500  50.880  62.460  1.00  0.00           C
ATOM   1325 HD21 LEU A 672      42.140  51.260  63.290  1.00  0.00           H
ATOM   1326 HD22 LEU A 672      42.050  51.240  61.560  1.00  0.00           H
ATOM   1327 HD23 LEU A 672      41.630  49.790  62.520  1.00  0.00           H
ATOM   1328  C   LEU A 672      37.350  52.530  61.680  1.00  0.00           C
ATOM   1329  O   LEU A 672      36.720  52.230  62.700  1.00  0.00           O
ATOM   1330  N   VAL A 673      37.440  53.740  61.150  1.00  0.00           N
ATOM   1331  HN  VAL A 673      37.860  53.920  60.270  1.00  0.00           H
ATOM   1332  CA  VAL A 673      36.730  54.870  61.720  1.00  0.00           C
ATOM   1333  HA  VAL A 673      37.110  54.980  62.720  1.00  0.00           H
ATOM   1334  CB  VAL A 673      37.110  56.160  60.890  1.00  0.00           C
ATOM   1335  HB  VAL A 673      36.590  56.210  59.900  1.00  0.00           H
ATOM   1336  CG1 VAL A 673      36.510  57.380  61.550  1.00  0.00           C
ATOM   1337 HG11 VAL A 673      36.920  57.530  62.570  1.00  0.00           H
ATOM   1338 HG12 VAL A 673      35.410  57.350  61.740  1.00  0.00           H
ATOM   1339 HG13 VAL A 673      36.790  58.310  61.020  1.00  0.00           H
ATOM   1340  CG2 VAL A 673      38.640  56.300  60.740  1.00  0.00           C
ATOM   1341 HG21 VAL A 673      39.080  55.420  60.200  1.00  0.00           H
ATOM   1342 HG22 VAL A 673      39.050  56.440  61.770  1.00  0.00           H
ATOM   1343 HG23 VAL A 673      38.830  57.170  60.090  1.00  0.00           H
ATOM   1344  C   VAL A 673      35.260  54.800  61.780  1.00  0.00           C
ATOM   1345  O   VAL A 673      34.670  55.000  62.840  1.00  0.00           O
ATOM   1346  N   PHE A 674      34.670  54.300  60.700  1.00  0.00           N
ATOM   1347  HN  PHE A 674      35.150  54.030  59.860  1.00  0.00           H
ATOM   1348  CA  PHE A 674      33.260  53.950  60.540  1.00  0.00           C
ATOM   1349  HA  PHE A 674      32.710  54.870  60.640  1.00  0.00           H
ATOM   1350  CB  PHE A 674      32.950  53.400  59.070  1.00  0.00           C
ATOM   1351  HB1 PHE A 674      33.520  52.450  58.910  1.00  0.00           H
ATOM   1352  HB2 PHE A 674      33.300  54.030  58.230  1.00  0.00           H
ATOM   1353  CG  PHE A 674      31.480  53.110  58.900  1.00  0.00           C
ATOM   1354  CD1 PHE A 674      30.980  51.870  59.090  1.00  0.00           C
ATOM   1355  HD1 PHE A 674      31.560  51.000  59.420  1.00  0.00           H
ATOM   1356  CE1 PHE A 674      29.560  51.570  58.890  1.00  0.00           C
ATOM   1357  HE1 PHE A 674      29.180  50.570  59.060  1.00  0.00           H
ATOM   1358  CZ  PHE A 674      28.820  52.550  58.230  1.00  0.00           C
ATOM   1359  HZ  PHE A 674      27.800  52.370  57.930  1.00  0.00           H
ATOM   1360  CD2 PHE A 674      30.640  54.140  58.430  1.00  0.00           C
ATOM   1361  HD2 PHE A 674      30.980  55.120  58.170  1.00  0.00           H
ATOM   1362  CE2 PHE A 674      29.290  53.920  58.110  1.00  0.00           C
ATOM   1363  HE2 PHE A 674      28.640  54.690  57.730  1.00  0.00           H
ATOM   1364  C   PHE A 674      32.770  53.020  61.640  1.00  0.00           C
ATOM   1365  O   PHE A 674      31.780  53.280  62.350  1.00  0.00           O
ATOM   1366  N   GLU A 675      33.540  51.960  61.880  1.00  0.00           N
ATOM   1367  HN  GLU A 675      34.370  51.910  61.310  1.00  0.00           H
ATOM   1368  CA  GLU A 675      33.350  50.980  62.980  1.00  0.00           C
ATOM   1369  HA  GLU A 675      32.320  50.670  62.830  1.00  0.00           H
ATOM   1370  CB  GLU A 675      34.260  49.720  62.970  1.00  0.00           C
ATOM   1371  HB1 GLU A 675      34.090  49.060  63.850  1.00  0.00           H
ATOM   1372  HB2 GLU A 675      35.310  50.090  62.940  1.00  0.00           H
ATOM   1373  CG  GLU A 675      34.090  48.890  61.660  1.00  0.00           C
ATOM   1374  HG1 GLU A 675      35.100  48.660  61.260  1.00  0.00           H
ATOM   1375  HG2 GLU A 675      33.630  49.510  60.870  1.00  0.00           H
ATOM   1376  CD  GLU A 675      33.420  47.570  61.900  1.00  0.00           C
ATOM   1377  OE1 GLU A 675      33.860  46.540  61.330  1.00  0.00           O
ATOM   1378  OE2 GLU A 675      32.480  47.520  62.720  1.00  0.00           O
ATOM   1379  C   GLU A 675      33.310  51.540  64.400  1.00  0.00           C
ATOM   1380  O   GLU A 675      32.580  51.120  65.310  1.00  0.00           O
ATOM   1381  N   LYS A 676      34.250  52.470  64.690  1.00  0.00           N
ATOM   1382  HN  LYS A 676      34.910  52.690  63.970  1.00  0.00           H
ATOM   1383  CA  LYS A 676      34.370  53.270  65.870  1.00  0.00           C
ATOM   1384  HA  LYS A 676      34.230  52.640  66.740  1.00  0.00           H
ATOM   1385  CB  LYS A 676      35.800  54.000  65.960  1.00  0.00           C
ATOM   1386  HB1 LYS A 676      35.860  54.560  65.010  1.00  0.00           H
ATOM   1387  HB2 LYS A 676      36.650  53.280  65.980  1.00  0.00           H
ATOM   1388  CG  LYS A 676      35.970  55.000  67.180  1.00  0.00           C
ATOM   1389  HG1 LYS A 676      35.390  55.950  67.050  1.00  0.00           H
ATOM   1390  HG2 LYS A 676      36.990  55.430  67.080  1.00  0.00           H
ATOM   1391  CD  LYS A 676      35.740  54.310  68.510  1.00  0.00           C
ATOM   1392  HD1 LYS A 676      36.470  53.500  68.690  1.00  0.00           H
ATOM   1393  HD2 LYS A 676      34.720  53.850  68.510  1.00  0.00           H
ATOM   1394  CE  LYS A 676      35.460  55.210  69.750  1.00  0.00           C
ATOM   1395  HE1 LYS A 676      35.120  54.660  70.650  1.00  0.00           H
ATOM   1396  HE2 LYS A 676      34.660  55.970  69.590  1.00  0.00           H
ATOM   1397  NZ  LYS A 676      36.690  55.920  70.100  1.00  0.00           N
ATOM   1398  HZ1 LYS A 676      36.620  56.640  70.850  1.00  0.00           H
ATOM   1399  HZ2 LYS A 676      36.980  56.400  69.230  1.00  0.00           H
ATOM   1400  HZ3 LYS A 676      37.490  55.330  70.380  1.00  0.00           H
ATOM   1401  C   LYS A 676      33.350  54.340  66.010  1.00  0.00           C
ATOM   1402  O   LYS A 676      32.870  54.560  67.150  1.00  0.00           O
ATOM   1403  N   ILE A 677      32.880  55.050  65.010  1.00  0.00           N
ATOM   1404  HN  ILE A 677      33.460  54.950  64.200  1.00  0.00           H
ATOM   1405  CA  ILE A 677      31.770  55.980  65.020  1.00  0.00           C
ATOM   1406  HA  ILE A 677      31.920  56.600  65.890  1.00  0.00           H
ATOM   1407  CB  ILE A 677      31.780  57.000  63.840  1.00  0.00           C
ATOM   1408  HB  ILE A 677      31.840  56.510  62.850  1.00  0.00           H
ATOM   1409  CG2 ILE A 677      30.460  57.840  64.020  1.00  0.00           C
ATOM   1410 HG21 ILE A 677      30.090  58.320  63.090  1.00  0.00           H
ATOM   1411 HG22 ILE A 677      30.500  58.660  64.770  1.00  0.00           H
ATOM   1412 HG23 ILE A 677      29.550  57.240  64.250  1.00  0.00           H
ATOM   1413  CG1 ILE A 677      33.070  57.950  63.830  1.00  0.00           C
ATOM   1414 HG11 ILE A 677      34.040  57.400  63.800  1.00  0.00           H
ATOM   1415 HG12 ILE A 677      33.090  58.600  64.730  1.00  0.00           H
ATOM   1416  CD  ILE A 677      33.130  58.810  62.580  1.00  0.00           C
ATOM   1417  HD1 ILE A 677      32.330  59.590  62.670  1.00  0.00           H
ATOM   1418  HD2 ILE A 677      32.900  58.240  61.650  1.00  0.00           H
ATOM   1419  HD3 ILE A 677      34.090  59.360  62.530  1.00  0.00           H
ATOM   1420  C   ILE A 677      30.470  55.220  65.180  1.00  0.00           C
ATOM   1421  O   ILE A 677      29.720  55.670  66.030  1.00  0.00           O
ATOM   1422  N   LEU A 678      30.210  54.100  64.500  1.00  0.00           N
ATOM   1423  HN  LEU A 678      30.900  53.790  63.850  1.00  0.00           H
ATOM   1424  CA  LEU A 678      29.120  53.150  64.610  1.00  0.00           C
ATOM   1425  HA  LEU A 678      28.250  53.790  64.510  1.00  0.00           H
ATOM   1426  CB  LEU A 678      29.100  52.140  63.490  1.00  0.00           C
ATOM   1427  HB1 LEU A 678      30.030  51.520  63.480  1.00  0.00           H
ATOM   1428  HB2 LEU A 678      29.130  52.780  62.580  1.00  0.00           H
ATOM   1429  CG  LEU A 678      27.800  51.260  63.190  1.00  0.00           C
ATOM   1430  HG  LEU A 678      27.950  50.900  62.160  1.00  0.00           H
ATOM   1431  CD1 LEU A 678      27.650  50.090  64.170  1.00  0.00           C
ATOM   1432 HD11 LEU A 678      28.660  49.630  64.270  1.00  0.00           H
ATOM   1433 HD12 LEU A 678      26.890  49.380  63.800  1.00  0.00           H
ATOM   1434 HD13 LEU A 678      27.240  50.300  65.170  1.00  0.00           H
ATOM   1435  CD2 LEU A 678      26.500  52.090  63.300  1.00  0.00           C
ATOM   1436 HD21 LEU A 678      25.970  52.020  64.270  1.00  0.00           H
ATOM   1437 HD22 LEU A 678      25.860  51.600  62.550  1.00  0.00           H
ATOM   1438 HD23 LEU A 678      26.750  53.130  63.000  1.00  0.00           H
ATOM   1439  C   LEU A 678      29.000  52.530  65.960  1.00  0.00           C
ATOM   1440  O   LEU A 678      27.930  52.510  66.580  1.00  0.00           O
ATOM   1441  N   TYR A 679      30.170  52.060  66.450  1.00  0.00           N
ATOM   1442  HN  TYR A 679      30.980  51.930  65.860  1.00  0.00           H
ATOM   1443  CA  TYR A 679      30.210  51.630  67.850  1.00  0.00           C
ATOM   1444  HA  TYR A 679      29.350  50.990  68.000  1.00  0.00           H
ATOM   1445  CB  TYR A 679      31.380  50.710  68.260  1.00  0.00           C
ATOM   1446  HB1 TYR A 679      32.330  51.220  67.960  1.00  0.00           H
ATOM   1447  HB2 TYR A 679      31.180  49.750  67.740  1.00  0.00           H
ATOM   1448  CG  TYR A 679      31.550  50.390  69.740  1.00  0.00           C
ATOM   1449  CD1 TYR A 679      32.670  51.000  70.450  1.00  0.00           C
ATOM   1450  HD1 TYR A 679      33.240  51.690  69.860  1.00  0.00           H
ATOM   1451  CE1 TYR A 679      32.860  50.790  71.780  1.00  0.00           C
ATOM   1452  HE1 TYR A 679      33.700  51.320  72.220  1.00  0.00           H
ATOM   1453  CZ  TYR A 679      31.980  49.970  72.460  1.00  0.00           C
ATOM   1454  OH  TYR A 679      32.150  49.750  73.820  1.00  0.00           O
ATOM   1455  HH  TYR A 679      32.990  50.160  74.020  1.00  0.00           H
ATOM   1456  CD2 TYR A 679      30.730  49.480  70.400  1.00  0.00           C
ATOM   1457  HD2 TYR A 679      29.940  49.020  69.820  1.00  0.00           H
ATOM   1458  CE2 TYR A 679      30.890  49.340  71.770  1.00  0.00           C
ATOM   1459  HE2 TYR A 679      30.210  48.770  72.380  1.00  0.00           H
ATOM   1460  C   TYR A 679      29.820  52.710  68.910  1.00  0.00           C
ATOM   1461  O   TYR A 679      29.030  52.430  69.860  1.00  0.00           O
ATOM   1462  N   LYS A 680      30.380  54.000  68.860  1.00  0.00           N
ATOM   1463  HN  LYS A 680      31.110  54.220  68.210  1.00  0.00           H
ATOM   1464  CA  LYS A 680      30.070  55.050  69.840  1.00  0.00           C
ATOM   1465  HA  LYS A 680      30.100  54.560  70.810  1.00  0.00           H
ATOM   1466  CB  LYS A 680      31.110  56.240  69.870  1.00  0.00           C
ATOM   1467  HB1 LYS A 680      31.090  56.610  68.820  1.00  0.00           H
ATOM   1468  HB2 LYS A 680      32.130  55.820  69.960  1.00  0.00           H
ATOM   1469  CG  LYS A 680      30.920  57.460  70.830  1.00  0.00           C
ATOM   1470  HG1 LYS A 680      29.900  57.890  70.710  1.00  0.00           H
ATOM   1471  HG2 LYS A 680      31.720  58.160  70.520  1.00  0.00           H
ATOM   1472  CD  LYS A 680      31.140  57.160  72.340  1.00  0.00           C
ATOM   1473  HD1 LYS A 680      32.100  56.660  72.580  1.00  0.00           H
ATOM   1474  HD2 LYS A 680      30.320  56.450  72.570  1.00  0.00           H
ATOM   1475  CE  LYS A 680      31.250  58.460  73.140  1.00  0.00           C
ATOM   1476  HE1 LYS A 680      32.170  58.980  72.790  1.00  0.00           H
ATOM   1477  HE2 LYS A 680      31.300  58.330  74.250  1.00  0.00           H
ATOM   1478  NZ  LYS A 680      30.210  59.410  72.730  1.00  0.00           N
ATOM   1479  HZ1 LYS A 680      29.290  58.940  72.750  1.00  0.00           H
ATOM   1480  HZ2 LYS A 680      30.330  59.720  71.740  1.00  0.00           H
ATOM   1481  HZ3 LYS A 680      30.220  60.240  73.360  1.00  0.00           H
ATOM   1482  C   LYS A 680      28.690  55.660  69.580  1.00  0.00           C
ATOM   1483  O   LYS A 680      27.980  56.050  70.510  1.00  0.00           O
ATOM   1484  N   PHE A 681      28.190  55.650  68.340  1.00  0.00           N
ATOM   1485  HN  PHE A 681      28.780  55.430  67.570  1.00  0.00           H
ATOM   1486  CA  PHE A 681      26.810  56.090  67.900  1.00  0.00           C
ATOM   1487  HA  PHE A 681      26.700  57.090  68.300  1.00  0.00           H
ATOM   1488  CB  PHE A 681      26.640  56.210  66.300  1.00  0.00           C
ATOM   1489  HB1 PHE A 681      27.110  55.330  65.810  1.00  0.00           H
ATOM   1490  HB2 PHE A 681      27.320  57.030  66.000  1.00  0.00           H
ATOM   1491  CG  PHE A 681      25.190  56.370  65.880  1.00  0.00           C
ATOM   1492  CD1 PHE A 681      24.510  55.480  65.010  1.00  0.00           C
ATOM   1493  HD1 PHE A 681      25.080  54.620  64.700  1.00  0.00           H
ATOM   1494  CE1 PHE A 681      23.190  55.680  64.660  1.00  0.00           C
ATOM   1495  HE1 PHE A 681      22.670  54.930  64.090  1.00  0.00           H
ATOM   1496  CZ  PHE A 681      22.450  56.740  65.270  1.00  0.00           C
ATOM   1497  HZ  PHE A 681      21.390  56.800  65.080  1.00  0.00           H
ATOM   1498  CD2 PHE A 681      24.500  57.430  66.400  1.00  0.00           C
ATOM   1499  HD2 PHE A 681      25.020  58.090  67.070  1.00  0.00           H
ATOM   1500  CE2 PHE A 681      23.130  57.640  66.100  1.00  0.00           C
ATOM   1501  HE2 PHE A 681      22.650  58.480  66.580  1.00  0.00           H
ATOM   1502  C   PHE A 681      25.820  55.160  68.590  1.00  0.00           C
ATOM   1503  O   PHE A 681      24.860  55.590  69.270  1.00  0.00           O
ATOM   1504  N   CYS A 682      26.070  53.900  68.590  1.00  0.00           N
ATOM   1505  HN  CYS A 682      26.760  53.460  68.010  1.00  0.00           H
ATOM   1506  CA  CYS A 682      25.250  52.860  69.370  1.00  0.00           C
ATOM   1507  HA  CYS A 682      24.220  53.030  69.080  1.00  0.00           H
ATOM   1508  CB  CYS A 682      25.590  51.430  69.030  1.00  0.00           C
ATOM   1509  HB1 CYS A 682      25.110  50.640  69.630  1.00  0.00           H
ATOM   1510  HB2 CYS A 682      26.680  51.280  69.150  1.00  0.00           H
ATOM   1511  SG  CYS A 682      25.190  50.960  67.260  1.00  0.00           S
ATOM   1512  HG1 CYS A 682      25.800  52.050  66.830  1.00  0.00           H
ATOM   1513  C   CYS A 682      25.320  52.980  70.900  1.00  0.00           C
ATOM   1514  O   CYS A 682      24.300  53.090  71.520  1.00  0.00           O
ATOM   1515  N   ARG A 683      26.490  53.190  71.530  1.00  0.00           N
ATOM   1516  HN  ARG A 683      27.380  53.060  71.090  1.00  0.00           H
ATOM   1517  CA  ARG A 683      26.680  53.560  72.900  1.00  0.00           C
ATOM   1518  HA  ARG A 683      26.160  52.860  73.540  1.00  0.00           H
ATOM   1519  CB  ARG A 683      28.130  53.550  73.370  1.00  0.00           C
ATOM   1520  HB1 ARG A 683      28.260  53.920  74.420  1.00  0.00           H
ATOM   1521  HB2 ARG A 683      28.640  54.250  72.680  1.00  0.00           H
ATOM   1522  CG  ARG A 683      28.800  52.180  73.270  1.00  0.00           C
ATOM   1523  HG1 ARG A 683      29.910  52.270  73.250  1.00  0.00           H
ATOM   1524  HG2 ARG A 683      28.520  51.760  72.280  1.00  0.00           H
ATOM   1525  CD  ARG A 683      28.370  51.160  74.410  1.00  0.00           C
ATOM   1526  HD1 ARG A 683      28.920  50.190  74.410  1.00  0.00           H
ATOM   1527  HD2 ARG A 683      27.300  50.980  74.140  1.00  0.00           H
ATOM   1528  NE  ARG A 683      28.540  51.870  75.770  1.00  0.00           N
ATOM   1529  HE  ARG A 683      27.800  52.430  76.150  1.00  0.00           H
ATOM   1530  CZ  ARG A 683      29.550  51.710  76.580  1.00  0.00           C
ATOM   1531  NH1 ARG A 683      30.660  51.180  76.150  1.00  0.00           N
ATOM   1532 HH11 ARG A 683      30.880  50.910  75.210  1.00  0.00           H
ATOM   1533 HH12 ARG A 683      31.350  51.110  76.880  1.00  0.00           H
ATOM   1534  NH2 ARG A 683      29.420  52.160  77.810  1.00  0.00           N
ATOM   1535 HH21 ARG A 683      30.250  52.150  78.380  1.00  0.00           H
ATOM   1536 HH22 ARG A 683      28.640  52.730  78.060  1.00  0.00           H
ATOM   1537  C   ARG A 683      26.130  54.900  73.340  1.00  0.00           C
ATOM   1538  O   ARG A 683      25.500  54.970  74.380  1.00  0.00           O
ATOM   1539  N   ASP A 684      26.160  55.950  72.540  1.00  0.00           N
ATOM   1540  HN  ASP A 684      26.680  55.950  71.690  1.00  0.00           H
ATOM   1541  CA  ASP A 684      25.450  57.170  72.870  1.00  0.00           C
ATOM   1542  HA  ASP A 684      25.670  57.470  73.890  1.00  0.00           H
ATOM   1543  CB  ASP A 684      25.730  58.400  71.980  1.00  0.00           C
ATOM   1544  HB1 ASP A 684      25.030  59.230  72.210  1.00  0.00           H
ATOM   1545  HB2 ASP A 684      25.640  58.070  70.920  1.00  0.00           H
ATOM   1546  CG  ASP A 684      27.090  58.960  72.350  1.00  0.00           C
ATOM   1547  OD1 ASP A 684      27.710  58.520  73.300  1.00  0.00           O
ATOM   1548  OD2 ASP A 684      27.480  60.010  71.700  1.00  0.00           O
ATOM   1549  C   ASP A 684      23.960  57.030  72.830  1.00  0.00           C
ATOM   1550  O   ASP A 684      23.280  57.690  73.610  1.00  0.00           O
ATOM   1551  N   TYR A 685      23.300  56.200  71.900  1.00  0.00           N
ATOM   1552  HN  TYR A 685      23.850  55.640  71.280  1.00  0.00           H
ATOM   1553  CA  TYR A 685      21.880  56.230  71.610  1.00  0.00           C
ATOM   1554  HA  TYR A 685      21.410  56.920  72.280  1.00  0.00           H
ATOM   1555  CB  TYR A 685      21.530  56.510  70.060  1.00  0.00           C
ATOM   1556  HB1 TYR A 685      20.520  56.120  69.810  1.00  0.00           H
ATOM   1557  HB2 TYR A 685      22.360  56.120  69.430  1.00  0.00           H
ATOM   1558  CG  TYR A 685      21.620  57.950  69.770  1.00  0.00           C
ATOM   1559  CD1 TYR A 685      20.510  58.820  69.830  1.00  0.00           C
ATOM   1560  HD1 TYR A 685      19.560  58.340  69.970  1.00  0.00           H
ATOM   1561  CE1 TYR A 685      20.590  60.150  69.540  1.00  0.00           C
ATOM   1562  HE1 TYR A 685      19.690  60.750  69.520  1.00  0.00           H
ATOM   1563  CZ  TYR A 685      21.860  60.750  69.230  1.00  0.00           C
ATOM   1564  OH  TYR A 685      21.980  62.100  68.900  1.00  0.00           O
ATOM   1565  HH  TYR A 685      22.920  62.300  68.980  1.00  0.00           H
ATOM   1566  CD2 TYR A 685      22.890  58.580  69.560  1.00  0.00           C
ATOM   1567  HD2 TYR A 685      23.680  57.850  69.480  1.00  0.00           H
ATOM   1568  CE2 TYR A 685      23.000  59.900  69.240  1.00  0.00           C
ATOM   1569  HE2 TYR A 685      23.960  60.250  68.930  1.00  0.00           H
ATOM   1570  C   TYR A 685      21.200  54.960  72.060  1.00  0.00           C
ATOM   1571  O   TYR A 685      20.030  54.730  71.690  1.00  0.00           O
ATOM   1572  N   GLN A 686      21.890  54.080  72.840  1.00  0.00           N
ATOM   1573  HN  GLN A 686      22.840  54.280  73.020  1.00  0.00           H
ATOM   1574  CA  GLN A 686      21.470  52.810  73.250  1.00  0.00           C
ATOM   1575  HA  GLN A 686      22.350  52.310  73.630  1.00  0.00           H
ATOM   1576  CB  GLN A 686      20.500  52.830  74.470  1.00  0.00           C
ATOM   1577  HB1 GLN A 686      20.440  51.880  75.030  1.00  0.00           H
ATOM   1578  HB2 GLN A 686      19.480  53.010  74.070  1.00  0.00           H
ATOM   1579  CG  GLN A 686      20.770  53.930  75.530  1.00  0.00           C
ATOM   1580  HG1 GLN A 686      20.150  53.720  76.420  1.00  0.00           H
ATOM   1581  HG2 GLN A 686      20.400  54.850  75.040  1.00  0.00           H
ATOM   1582  CD  GLN A 686      22.150  54.200  76.100  1.00  0.00           C
ATOM   1583  OE1 GLN A 686      22.730  53.550  76.990  1.00  0.00           O
ATOM   1584  NE2 GLN A 686      22.830  55.230  75.460  1.00  0.00           N
ATOM   1585 HE21 GLN A 686      23.800  55.350  75.650  1.00  0.00           H
ATOM   1586 HE22 GLN A 686      22.260  55.850  74.940  1.00  0.00           H
ATOM   1587  C   GLN A 686      20.950  51.800  72.270  1.00  0.00           C
ATOM   1588  O   GLN A 686      19.860  51.230  72.400  1.00  0.00           O
ATOM   1589  N   LEU A 687      21.680  51.600  71.150  1.00  0.00           N
ATOM   1590  HN  LEU A 687      22.570  52.060  71.280  1.00  0.00           H
ATOM   1591  CA  LEU A 687      21.330  50.790  69.950  1.00  0.00           C
ATOM   1592  HA  LEU A 687      20.250  50.850  70.030  1.00  0.00           H
ATOM   1593  CB  LEU A 687      21.710  51.450  68.610  1.00  0.00           C
ATOM   1594  HB1 LEU A 687      21.170  50.830  67.870  1.00  0.00           H
ATOM   1595  HB2 LEU A 687      22.760  51.080  68.510  1.00  0.00           H
ATOM   1596  CG  LEU A 687      21.510  52.880  68.430  1.00  0.00           C
ATOM   1597  HG  LEU A 687      21.980  53.520  69.220  1.00  0.00           H
ATOM   1598  CD1 LEU A 687      22.310  53.320  67.180  1.00  0.00           C
ATOM   1599 HD11 LEU A 687      22.230  54.430  67.040  1.00  0.00           H
ATOM   1600 HD12 LEU A 687      21.850  52.860  66.280  1.00  0.00           H
ATOM   1601 HD13 LEU A 687      23.360  53.040  67.360  1.00  0.00           H
ATOM   1602  CD2 LEU A 687      20.020  53.390  68.220  1.00  0.00           C
ATOM   1603 HD21 LEU A 687      19.440  53.200  69.160  1.00  0.00           H
ATOM   1604 HD22 LEU A 687      19.460  53.090  67.310  1.00  0.00           H
ATOM   1605 HD23 LEU A 687      20.090  54.500  68.190  1.00  0.00           H
ATOM   1606  C   LEU A 687      21.790  49.370  70.130  1.00  0.00           C
ATOM   1607  O   LEU A 687      22.880  49.090  70.640  1.00  0.00           O
ATOM   1608  N   SER A 688      20.950  48.440  69.680  1.00  0.00           N
ATOM   1609  HN  SER A 688      20.080  48.580  69.220  1.00  0.00           H
ATOM   1610  CA  SER A 688      21.430  47.060  69.360  1.00  0.00           C
ATOM   1611  HA  SER A 688      21.990  46.780  70.250  1.00  0.00           H
ATOM   1612  CB  SER A 688      20.290  46.030  69.200  1.00  0.00           C
ATOM   1613  HB1 SER A 688      19.930  46.120  68.150  1.00  0.00           H
ATOM   1614  HB2 SER A 688      19.440  46.420  69.820  1.00  0.00           H
ATOM   1615  OG  SER A 688      20.700  44.680  69.510  1.00  0.00           O
ATOM   1616  HG1 SER A 688      19.940  44.150  69.750  1.00  0.00           H
ATOM   1617  C   SER A 688      22.450  46.930  68.230  1.00  0.00           C
ATOM   1618  O   SER A 688      22.150  47.150  67.070  1.00  0.00           O
ATOM   1619  N   TYR A 689      23.680  46.600  68.620  1.00  0.00           N
ATOM   1620  HN  TYR A 689      23.900  46.130  69.470  1.00  0.00           H
ATOM   1621  CA  TYR A 689      24.930  46.870  67.840  1.00  0.00           C
ATOM   1622  HA  TYR A 689      24.810  47.780  67.290  1.00  0.00           H
ATOM   1623  CB  TYR A 689      26.000  47.030  69.020  1.00  0.00           C
ATOM   1624  HB1 TYR A 689      25.810  46.280  69.830  1.00  0.00           H
ATOM   1625  HB2 TYR A 689      25.760  47.960  69.590  1.00  0.00           H
ATOM   1626  CG  TYR A 689      27.380  47.030  68.600  1.00  0.00           C
ATOM   1627  CD1 TYR A 689      27.770  47.870  67.520  1.00  0.00           C
ATOM   1628  HD1 TYR A 689      27.150  48.690  67.170  1.00  0.00           H
ATOM   1629  CE1 TYR A 689      29.050  47.770  66.960  1.00  0.00           C
ATOM   1630  HE1 TYR A 689      29.410  48.520  66.280  1.00  0.00           H
ATOM   1631  CZ  TYR A 689      29.990  46.920  67.540  1.00  0.00           C
ATOM   1632  OH  TYR A 689      31.290  46.620  67.040  1.00  0.00           O
ATOM   1633  HH  TYR A 689      31.400  47.280  66.360  1.00  0.00           H
ATOM   1634  CD2 TYR A 689      28.340  46.110  69.100  1.00  0.00           C
ATOM   1635  HD2 TYR A 689      28.040  45.360  69.810  1.00  0.00           H
ATOM   1636  CE2 TYR A 689      29.610  46.090  68.600  1.00  0.00           C
ATOM   1637  HE2 TYR A 689      30.300  45.420  69.090  1.00  0.00           H
ATOM   1638  C   TYR A 689      25.220  45.800  66.800  1.00  0.00           C
ATOM   1639  O   TYR A 689      25.230  46.130  65.600  1.00  0.00           O
ATOM   1640  N   LEU A 690      25.420  44.530  67.220  1.00  0.00           N
ATOM   1641  HN  LEU A 690      25.200  44.210  68.140  1.00  0.00           H
ATOM   1642  CA  LEU A 690      25.850  43.470  66.370  1.00  0.00           C
ATOM   1643  HA  LEU A 690      26.780  43.790  65.920  1.00  0.00           H
ATOM   1644  CB  LEU A 690      26.070  42.100  67.030  1.00  0.00           C
ATOM   1645  HB1 LEU A 690      26.690  41.550  66.280  1.00  0.00           H
ATOM   1646  HB2 LEU A 690      25.230  41.430  67.280  1.00  0.00           H
ATOM   1647  CG  LEU A 690      26.900  42.190  68.370  1.00  0.00           C
ATOM   1648  HG  LEU A 690      26.640  43.080  68.970  1.00  0.00           H
ATOM   1649  CD1 LEU A 690      26.650  40.930  69.240  1.00  0.00           C
ATOM   1650 HD11 LEU A 690      25.610  40.570  69.340  1.00  0.00           H
ATOM   1651 HD12 LEU A 690      27.290  41.020  70.140  1.00  0.00           H
ATOM   1652 HD13 LEU A 690      27.240  40.200  68.630  1.00  0.00           H
ATOM   1653  CD2 LEU A 690      28.410  42.300  68.190  1.00  0.00           C
ATOM   1654 HD21 LEU A 690      28.890  42.230  69.200  1.00  0.00           H
ATOM   1655 HD22 LEU A 690      28.580  43.340  67.870  1.00  0.00           H
ATOM   1656 HD23 LEU A 690      28.880  41.550  67.530  1.00  0.00           H
ATOM   1657  C   LEU A 690      24.820  43.350  65.150  1.00  0.00           C
ATOM   1658  O   LEU A 690      25.220  43.140  64.020  1.00  0.00           O
ATOM   1659  N   SER A 691      23.570  43.430  65.470  1.00  0.00           N
ATOM   1660  HN  SER A 691      23.350  43.800  66.360  1.00  0.00           H
ATOM   1661  CA  SER A 691      22.400  43.200  64.590  1.00  0.00           C
ATOM   1662  HA  SER A 691      22.490  42.240  64.120  1.00  0.00           H
ATOM   1663  CB  SER A 691      21.050  42.910  65.370  1.00  0.00           C
ATOM   1664  HB1 SER A 691      20.900  43.640  66.190  1.00  0.00           H
ATOM   1665  HB2 SER A 691      21.000  41.940  65.900  1.00  0.00           H
ATOM   1666  OG  SER A 691      19.860  43.000  64.450  1.00  0.00           O
ATOM   1667  HG1 SER A 691      19.570  43.880  64.690  1.00  0.00           H
ATOM   1668  C   SER A 691      22.280  44.380  63.550  1.00  0.00           C
ATOM   1669  O   SER A 691      22.060  44.150  62.320  1.00  0.00           O
ATOM   1670  N   LEU A 692      22.410  45.630  64.040  1.00  0.00           N
ATOM   1671  HN  LEU A 692      22.570  45.750  65.020  1.00  0.00           H
ATOM   1672  CA  LEU A 692      22.530  46.880  63.240  1.00  0.00           C
ATOM   1673  HA  LEU A 692      21.640  46.920  62.620  1.00  0.00           H
ATOM   1674  CB  LEU A 692      22.470  48.200  64.110  1.00  0.00           C
ATOM   1675  HB1 LEU A 692      23.290  48.220  64.860  1.00  0.00           H
ATOM   1676  HB2 LEU A 692      21.500  48.240  64.630  1.00  0.00           H
ATOM   1677  CG  LEU A 692      22.660  49.530  63.400  1.00  0.00           C
ATOM   1678  HG  LEU A 692      23.670  49.490  62.950  1.00  0.00           H
ATOM   1679  CD1 LEU A 692      21.670  49.660  62.290  1.00  0.00           C
ATOM   1680 HD11 LEU A 692      20.610  49.640  62.610  1.00  0.00           H
ATOM   1681 HD12 LEU A 692      21.830  48.830  61.560  1.00  0.00           H
ATOM   1682 HD13 LEU A 692      21.900  50.610  61.780  1.00  0.00           H
ATOM   1683  CD2 LEU A 692      22.540  50.700  64.370  1.00  0.00           C
ATOM   1684 HD21 LEU A 692      21.500  50.700  64.780  1.00  0.00           H
ATOM   1685 HD22 LEU A 692      22.790  51.640  63.840  1.00  0.00           H
ATOM   1686 HD23 LEU A 692      23.340  50.630  65.140  1.00  0.00           H
ATOM   1687  C   LEU A 692      23.710  46.910  62.310  1.00  0.00           C
ATOM   1688  O   LEU A 692      23.610  47.180  61.150  1.00  0.00           O
ATOM   1689  N   ARG A 693      24.860  46.400  62.850  1.00  0.00           N
ATOM   1690  HN  ARG A 693      24.860  46.180  63.820  1.00  0.00           H
ATOM   1691  CA  ARG A 693      26.160  46.270  62.110  1.00  0.00           C
ATOM   1692  HA  ARG A 693      26.310  47.280  61.720  1.00  0.00           H
ATOM   1693  CB  ARG A 693      27.320  45.770  62.990  1.00  0.00           C
ATOM   1694  HB1 ARG A 693      27.060  44.730  63.280  1.00  0.00           H
ATOM   1695  HB2 ARG A 693      27.410  46.300  63.960  1.00  0.00           H
ATOM   1696  CG  ARG A 693      28.730  45.730  62.270  1.00  0.00           C
ATOM   1697  HG1 ARG A 693      28.980  46.750  61.920  1.00  0.00           H
ATOM   1698  HG2 ARG A 693      28.630  45.080  61.380  1.00  0.00           H
ATOM   1699  CD  ARG A 693      29.930  45.220  63.090  1.00  0.00           C
ATOM   1700  HD1 ARG A 693      29.950  45.700  64.090  1.00  0.00           H
ATOM   1701  HD2 ARG A 693      30.900  45.440  62.600  1.00  0.00           H
ATOM   1702  NE  ARG A 693      29.840  43.710  63.210  1.00  0.00           N
ATOM   1703  HE  ARG A 693      28.990  43.500  62.720  1.00  0.00           H
ATOM   1704  CZ  ARG A 693      30.160  43.100  64.340  1.00  0.00           C
ATOM   1705  NH1 ARG A 693      31.230  43.440  65.040  1.00  0.00           N
ATOM   1706 HH11 ARG A 693      31.770  44.140  64.570  1.00  0.00           H
ATOM   1707 HH12 ARG A 693      31.370  43.150  65.990  1.00  0.00           H
ATOM   1708  NH2 ARG A 693      29.410  42.110  64.660  1.00  0.00           N
ATOM   1709 HH21 ARG A 693      28.730  41.800  63.990  1.00  0.00           H
ATOM   1710 HH22 ARG A 693      29.750  41.440  65.330  1.00  0.00           H
ATOM   1711  C   ARG A 693      25.920  45.250  61.040  1.00  0.00           C
ATOM   1712  O   ARG A 693      26.240  45.530  59.900  1.00  0.00           O
ATOM   1713  N   THR A 694      25.300  44.100  61.380  1.00  0.00           N
ATOM   1714  HN  THR A 694      25.130  43.850  62.330  1.00  0.00           H
ATOM   1715  CA  THR A 694      24.910  43.070  60.390  1.00  0.00           C
ATOM   1716  HA  THR A 694      25.850  42.700  59.980  1.00  0.00           H
ATOM   1717  CB  THR A 694      24.090  41.830  61.010  1.00  0.00           C
ATOM   1718  HB  THR A 694      23.190  42.200  61.550  1.00  0.00           H
ATOM   1719  OG1 THR A 694      24.750  41.130  62.070  1.00  0.00           O
ATOM   1720  HG1 THR A 694      24.040  40.640  62.490  1.00  0.00           H
ATOM   1721  CG2 THR A 694      23.800  40.810  59.840  1.00  0.00           C
ATOM   1722 HG21 THR A 694      24.730  40.490  59.320  1.00  0.00           H
ATOM   1723 HG22 THR A 694      23.260  41.240  58.980  1.00  0.00           H
ATOM   1724 HG23 THR A 694      23.300  39.840  60.050  1.00  0.00           H
ATOM   1725  C   THR A 694      24.080  43.620  59.340  1.00  0.00           C
ATOM   1726  O   THR A 694      24.350  43.400  58.190  1.00  0.00           O
ATOM   1727  N   SER A 695      23.050  44.370  59.750  1.00  0.00           N
ATOM   1728  HN  SER A 695      22.930  44.530  60.730  1.00  0.00           H
ATOM   1729  CA  SER A 695      22.150  44.950  58.800  1.00  0.00           C
ATOM   1730  HA  SER A 695      21.700  44.100  58.320  1.00  0.00           H
ATOM   1731  CB  SER A 695      20.930  45.630  59.470  1.00  0.00           C
ATOM   1732  HB1 SER A 695      20.190  45.980  58.720  1.00  0.00           H
ATOM   1733  HB2 SER A 695      21.120  46.560  60.050  1.00  0.00           H
ATOM   1734  OG  SER A 695      20.250  44.680  60.320  1.00  0.00           O
ATOM   1735  HG1 SER A 695      20.930  44.400  60.930  1.00  0.00           H
ATOM   1736  C   SER A 695      22.720  45.860  57.730  1.00  0.00           C
ATOM   1737  O   SER A 695      22.450  45.730  56.550  1.00  0.00           O
ATOM   1738  N   ILE A 696      23.670  46.760  58.220  1.00  0.00           N
ATOM   1739  HN  ILE A 696      23.930  46.760  59.190  1.00  0.00           H
ATOM   1740  CA  ILE A 696      24.470  47.650  57.400  1.00  0.00           C
ATOM   1741  HA  ILE A 696      23.750  48.300  56.920  1.00  0.00           H
ATOM   1742  CB  ILE A 696      25.180  48.660  58.330  1.00  0.00           C
ATOM   1743  HB  ILE A 696      25.610  48.080  59.170  1.00  0.00           H
ATOM   1744  CG2 ILE A 696      26.280  49.400  57.600  1.00  0.00           C
ATOM   1745 HG21 ILE A 696      26.980  48.780  56.990  1.00  0.00           H
ATOM   1746 HG22 ILE A 696      26.900  49.860  58.410  1.00  0.00           H
ATOM   1747 HG23 ILE A 696      25.870  50.200  56.950  1.00  0.00           H
ATOM   1748  CG1 ILE A 696      24.260  49.600  59.070  1.00  0.00           C
ATOM   1749 HG11 ILE A 696      23.500  48.990  59.580  1.00  0.00           H
ATOM   1750 HG12 ILE A 696      23.800  50.220  58.270  1.00  0.00           H
ATOM   1751  CD  ILE A 696      24.940  50.440  60.150  1.00  0.00           C
ATOM   1752  HD1 ILE A 696      25.340  49.690  60.870  1.00  0.00           H
ATOM   1753  HD2 ILE A 696      24.240  51.000  60.820  1.00  0.00           H
ATOM   1754  HD3 ILE A 696      25.760  51.030  59.680  1.00  0.00           H
ATOM   1755  C   ILE A 696      25.300  46.960  56.330  1.00  0.00           C
ATOM   1756  O   ILE A 696      25.270  47.290  55.140  1.00  0.00           O
ATOM   1757  N   GLY A 697      26.050  45.910  56.760  1.00  0.00           N
ATOM   1758  HN  GLY A 697      26.060  45.680  57.730  1.00  0.00           H
ATOM   1759  CA  GLY A 697      26.950  45.060  55.920  1.00  0.00           C
ATOM   1760  HA1 GLY A 697      27.420  44.390  56.620  1.00  0.00           H
ATOM   1761  HA2 GLY A 697      27.740  45.620  55.450  1.00  0.00           H
ATOM   1762  C   GLY A 697      26.120  44.280  54.920  1.00  0.00           C
ATOM   1763  O   GLY A 697      26.530  44.140  53.780  1.00  0.00           O
ATOM   1764  N   LEU A 698      24.940  43.810  55.330  1.00  0.00           N
ATOM   1765  HN  LEU A 698      24.650  43.980  56.270  1.00  0.00           H
ATOM   1766  CA  LEU A 698      23.980  43.210  54.450  1.00  0.00           C
ATOM   1767  HA  LEU A 698      24.500  42.470  53.880  1.00  0.00           H
ATOM   1768  CB  LEU A 698      22.810  42.530  55.180  1.00  0.00           C
ATOM   1769  HB1 LEU A 698      22.000  42.470  54.420  1.00  0.00           H
ATOM   1770  HB2 LEU A 698      22.560  43.210  56.020  1.00  0.00           H
ATOM   1771  CG  LEU A 698      23.130  41.120  55.750  1.00  0.00           C
ATOM   1772  HG  LEU A 698      24.020  41.100  56.400  1.00  0.00           H
ATOM   1773  CD1 LEU A 698      21.930  40.550  56.440  1.00  0.00           C
ATOM   1774 HD11 LEU A 698      22.090  39.510  56.800  1.00  0.00           H
ATOM   1775 HD12 LEU A 698      21.000  40.610  55.850  1.00  0.00           H
ATOM   1776 HD13 LEU A 698      21.620  41.200  57.300  1.00  0.00           H
ATOM   1777  CD2 LEU A 698      23.510  40.140  54.630  1.00  0.00           C
ATOM   1778 HD21 LEU A 698      22.600  40.300  54.010  1.00  0.00           H
ATOM   1779 HD22 LEU A 698      23.740  39.130  55.020  1.00  0.00           H
ATOM   1780 HD23 LEU A 698      24.450  40.400  54.110  1.00  0.00           H
ATOM   1781  C   LEU A 698      23.530  44.110  53.270  1.00  0.00           C
ATOM   1782  O   LEU A 698      23.600  43.760  52.090  1.00  0.00           O
ATOM   1783  N   TRP A 699      23.160  45.350  53.610  1.00  0.00           N
ATOM   1784  HN  TRP A 699      22.880  45.670  54.510  1.00  0.00           H
ATOM   1785  CA  TRP A 699      22.910  46.450  52.630  1.00  0.00           C
ATOM   1786  HA  TRP A 699      22.180  46.080  51.930  1.00  0.00           H
ATOM   1787  CB  TRP A 699      22.370  47.740  53.330  1.00  0.00           C
ATOM   1788  HB1 TRP A 699      22.460  48.660  52.720  1.00  0.00           H
ATOM   1789  HB2 TRP A 699      23.010  47.870  54.230  1.00  0.00           H
ATOM   1790  CG  TRP A 699      20.970  47.650  53.750  1.00  0.00           C
ATOM   1791  CD1 TRP A 699      20.350  47.780  54.950  1.00  0.00           C
ATOM   1792  HD1 TRP A 699      20.890  47.660  55.890  1.00  0.00           H
ATOM   1793  NE1 TRP A 699      18.990  47.780  54.790  1.00  0.00           N
ATOM   1794  HE1 TRP A 699      18.300  47.640  55.480  1.00  0.00           H
ATOM   1795  CE2 TRP A 699      18.730  47.860  53.500  1.00  0.00           C
ATOM   1796  CD2 TRP A 699      19.880  47.630  52.770  1.00  0.00           C
ATOM   1797  CE3 TRP A 699      19.870  47.490  51.420  1.00  0.00           C
ATOM   1798  HE3 TRP A 699      20.720  47.190  50.810  1.00  0.00           H
ATOM   1799  CZ3 TRP A 699      18.750  47.790  50.700  1.00  0.00           C
ATOM   1800  HZ3 TRP A 699      18.820  47.740  49.610  1.00  0.00           H
ATOM   1801  CZ2 TRP A 699      17.470  48.000  52.810  1.00  0.00           C
ATOM   1802  HZ2 TRP A 699      16.570  48.240  53.360  1.00  0.00           H
ATOM   1803  CH2 TRP A 699      17.580  48.010  51.390  1.00  0.00           C
ATOM   1804  HH2 TRP A 699      16.670  48.200  50.870  1.00  0.00           H
ATOM   1805  C   TRP A 699      24.140  46.770  51.750  1.00  0.00           C
ATOM   1806  O   TRP A 699      24.050  46.930  50.530  1.00  0.00           O
ATOM   1807  N   THR A 700      25.380  46.920  52.320  1.00  0.00           N
ATOM   1808  HN  THR A 700      25.510  46.810  53.310  1.00  0.00           H
ATOM   1809  CA  THR A 700      26.610  47.280  51.680  1.00  0.00           C
ATOM   1810  HA  THR A 700      26.400  48.240  51.240  1.00  0.00           H
ATOM   1811  CB  THR A 700      27.800  47.400  52.680  1.00  0.00           C
ATOM   1812  HB  THR A 700      28.010  46.390  53.080  1.00  0.00           H
ATOM   1813  OG1 THR A 700      27.660  48.330  53.730  1.00  0.00           O
ATOM   1814  HG1 THR A 700      26.810  48.090  54.110  1.00  0.00           H
ATOM   1815  CG2 THR A 700      29.130  47.770  52.000  1.00  0.00           C
ATOM   1816 HG21 THR A 700      29.290  47.280  51.010  1.00  0.00           H
ATOM   1817 HG22 THR A 700      29.910  47.550  52.760  1.00  0.00           H
ATOM   1818 HG23 THR A 700      29.170  48.830  51.670  1.00  0.00           H
ATOM   1819  C   THR A 700      27.040  46.200  50.620  1.00  0.00           C
ATOM   1820  O   THR A 700      27.430  46.480  49.530  1.00  0.00           O
ATOM   1821  N   SER A 701      26.860  44.900  50.970  1.00  0.00           N
ATOM   1822  HN  SER A 701      26.490  44.540  51.820  1.00  0.00           H
ATOM   1823  CA  SER A 701      26.980  43.760  50.050  1.00  0.00           C
ATOM   1824  HA  SER A 701      28.030  43.680  49.810  1.00  0.00           H
ATOM   1825  CB  SER A 701      26.500  42.440  50.910  1.00  0.00           C
ATOM   1826  HB1 SER A 701      25.460  42.370  51.280  1.00  0.00           H
ATOM   1827  HB2 SER A 701      27.160  42.550  51.800  1.00  0.00           H
ATOM   1828  OG  SER A 701      26.760  41.190  50.300  1.00  0.00           O
ATOM   1829  HG1 SER A 701      27.710  41.200  50.230  1.00  0.00           H
ATOM   1830  C   SER A 701      26.030  43.710  48.790  1.00  0.00           C
ATOM   1831  O   SER A 701      26.460  43.540  47.620  1.00  0.00           O
ATOM   1832  N   PHE A 702      24.750  43.990  49.030  1.00  0.00           N
ATOM   1833  HN  PHE A 702      24.470  44.230  49.960  1.00  0.00           H
ATOM   1834  CA  PHE A 702      23.810  44.150  47.980  1.00  0.00           C
ATOM   1835  HA  PHE A 702      23.760  43.320  47.280  1.00  0.00           H
ATOM   1836  CB  PHE A 702      22.400  44.010  48.560  1.00  0.00           C
ATOM   1837  HB1 PHE A 702      22.360  44.650  49.470  1.00  0.00           H
ATOM   1838  HB2 PHE A 702      22.300  42.960  48.900  1.00  0.00           H
ATOM   1839  CG  PHE A 702      21.310  44.390  47.590  1.00  0.00           C
ATOM   1840  CD1 PHE A 702      21.020  43.670  46.400  1.00  0.00           C
ATOM   1841  HD1 PHE A 702      21.670  42.830  46.250  1.00  0.00           H
ATOM   1842  CE1 PHE A 702      19.890  43.920  45.600  1.00  0.00           C
ATOM   1843  HE1 PHE A 702      19.750  43.390  44.670  1.00  0.00           H
ATOM   1844  CZ  PHE A 702      19.070  44.930  45.970  1.00  0.00           C
ATOM   1845  HZ  PHE A 702      18.270  45.280  45.340  1.00  0.00           H
ATOM   1846  CD2 PHE A 702      20.470  45.450  47.820  1.00  0.00           C
ATOM   1847  HD2 PHE A 702      20.660  46.180  48.570  1.00  0.00           H
ATOM   1848  CE2 PHE A 702      19.400  45.750  47.020  1.00  0.00           C
ATOM   1849  HE2 PHE A 702      18.700  46.570  47.170  1.00  0.00           H
ATOM   1850  C   PHE A 702      23.980  45.450  47.150  1.00  0.00           C
ATOM   1851  O   PHE A 702      23.750  45.380  45.940  1.00  0.00           O
ATOM   1852  N   LEU A 703      24.340  46.590  47.730  1.00  0.00           N
ATOM   1853  HN  LEU A 703      24.370  46.670  48.720  1.00  0.00           H
ATOM   1854  CA  LEU A 703      24.640  47.750  46.850  1.00  0.00           C
ATOM   1855  HA  LEU A 703      23.710  47.970  46.330  1.00  0.00           H
ATOM   1856  CB  LEU A 703      24.840  49.000  47.760  1.00  0.00           C
ATOM   1857  HB1 LEU A 703      25.200  49.930  47.250  1.00  0.00           H
ATOM   1858  HB2 LEU A 703      25.580  48.700  48.530  1.00  0.00           H
ATOM   1859  CG  LEU A 703      23.560  49.520  48.490  1.00  0.00           C
ATOM   1860  HG  LEU A 703      23.080  48.570  48.800  1.00  0.00           H
ATOM   1861  CD1 LEU A 703      23.880  50.340  49.760  1.00  0.00           C
ATOM   1862 HD11 LEU A 703      22.970  50.890  50.060  1.00  0.00           H
ATOM   1863 HD12 LEU A 703      24.710  51.030  49.470  1.00  0.00           H
ATOM   1864 HD13 LEU A 703      24.220  49.630  50.540  1.00  0.00           H
ATOM   1865  CD2 LEU A 703      22.730  50.340  47.540  1.00  0.00           C
ATOM   1866 HD21 LEU A 703      23.040  51.400  47.460  1.00  0.00           H
ATOM   1867 HD22 LEU A 703      21.670  50.150  47.810  1.00  0.00           H
ATOM   1868 HD23 LEU A 703      22.780  49.890  46.530  1.00  0.00           H
ATOM   1869  C   LEU A 703      25.760  47.640  45.830  1.00  0.00           C
ATOM   1870  O   LEU A 703      25.630  48.190  44.740  1.00  0.00           O
ATOM   1871  N   CYS A 704      26.920  46.950  46.050  1.00  0.00           N
ATOM   1872  HN  CYS A 704      27.170  46.440  46.870  1.00  0.00           H
ATOM   1873  CA  CYS A 704      27.810  46.600  45.020  1.00  0.00           C
ATOM   1874  HA  CYS A 704      28.210  47.470  44.520  1.00  0.00           H
ATOM   1875  CB  CYS A 704      28.990  45.810  45.670  1.00  0.00           C
ATOM   1876  HB1 CYS A 704      29.760  45.580  44.890  1.00  0.00           H
ATOM   1877  HB2 CYS A 704      28.520  44.890  46.070  1.00  0.00           H
ATOM   1878  SG  CYS A 704      29.710  46.730  47.030  1.00  0.00           S
ATOM   1879  HG1 CYS A 704      28.800  46.680  47.990  1.00  0.00           H
ATOM   1880  C   CYS A 704      27.150  45.850  43.830  1.00  0.00           C
ATOM   1881  O   CYS A 704      27.510  46.040  42.680  1.00  0.00           O
ATOM   1882  N   ILE A 705      26.220  44.950  44.090  1.00  0.00           N
ATOM   1883  HN  ILE A 705      25.910  44.840  45.030  1.00  0.00           H
ATOM   1884  CA  ILE A 705      25.520  44.180  43.070  1.00  0.00           C
ATOM   1885  HA  ILE A 705      26.260  43.870  42.340  1.00  0.00           H
ATOM   1886  CB  ILE A 705      24.750  43.040  43.650  1.00  0.00           C
ATOM   1887  HB  ILE A 705      23.860  43.380  44.230  1.00  0.00           H
ATOM   1888  CG2 ILE A 705      24.190  42.130  42.520  1.00  0.00           C
ATOM   1889 HG21 ILE A 705      24.950  41.820  41.780  1.00  0.00           H
ATOM   1890 HG22 ILE A 705      23.380  42.700  42.040  1.00  0.00           H
ATOM   1891 HG23 ILE A 705      23.870  41.160  42.980  1.00  0.00           H
ATOM   1892  CG1 ILE A 705      25.550  42.240  44.710  1.00  0.00           C
ATOM   1893 HG11 ILE A 705      24.900  41.330  44.770  1.00  0.00           H
ATOM   1894 HG12 ILE A 705      25.520  42.800  45.660  1.00  0.00           H
ATOM   1895  CD  ILE A 705      26.990  41.790  44.360  1.00  0.00           C
ATOM   1896  HD1 ILE A 705      27.050  41.180  43.420  1.00  0.00           H
ATOM   1897  HD2 ILE A 705      27.380  41.090  45.140  1.00  0.00           H
ATOM   1898  HD3 ILE A 705      27.700  42.640  44.320  1.00  0.00           H
ATOM   1899  C   ILE A 705      24.580  45.110  42.240  1.00  0.00           C
ATOM   1900  O   ILE A 705      24.540  44.990  40.970  1.00  0.00           O
ATOM   1901  N   VAL A 706      23.890  46.000  42.950  1.00  0.00           N
ATOM   1902  HN  VAL A 706      24.010  45.890  43.920  1.00  0.00           H
ATOM   1903  CA  VAL A 706      23.080  47.010  42.310  1.00  0.00           C
ATOM   1904  HA  VAL A 706      22.490  46.520  41.560  1.00  0.00           H
ATOM   1905  CB  VAL A 706      22.200  47.830  43.290  1.00  0.00           C
ATOM   1906  HB  VAL A 706      22.770  48.390  44.070  1.00  0.00           H
ATOM   1907  CG1 VAL A 706      21.400  48.970  42.600  1.00  0.00           C
ATOM   1908 HG11 VAL A 706      20.800  49.470  43.380  1.00  0.00           H
ATOM   1909 HG12 VAL A 706      20.690  48.540  41.860  1.00  0.00           H
ATOM   1910 HG13 VAL A 706      22.120  49.720  42.190  1.00  0.00           H
ATOM   1911  CG2 VAL A 706      21.240  46.920  44.120  1.00  0.00           C
ATOM   1912 HG21 VAL A 706      21.880  46.400  44.870  1.00  0.00           H
ATOM   1913 HG22 VAL A 706      20.730  46.260  43.390  1.00  0.00           H
ATOM   1914 HG23 VAL A 706      20.590  47.570  44.730  1.00  0.00           H
ATOM   1915  C   VAL A 706      23.860  48.000  41.440  1.00  0.00           C
ATOM   1916  O   VAL A 706      23.460  48.350  40.350  1.00  0.00           O
ATOM   1917  N   LEU A 707      25.000  48.500  41.930  1.00  0.00           N
ATOM   1918  HN  LEU A 707      25.270  48.190  42.840  1.00  0.00           H
ATOM   1919  CA  LEU A 707      25.920  49.320  41.170  1.00  0.00           C
ATOM   1920  HA  LEU A 707      25.410  50.250  40.950  1.00  0.00           H
ATOM   1921  CB  LEU A 707      27.160  49.560  42.060  1.00  0.00           C
ATOM   1922  HB1 LEU A 707      27.750  48.670  42.370  1.00  0.00           H
ATOM   1923  HB2 LEU A 707      26.840  49.980  43.040  1.00  0.00           H
ATOM   1924  CG  LEU A 707      28.190  50.520  41.420  1.00  0.00           C
ATOM   1925  HG  LEU A 707      28.610  50.000  40.530  1.00  0.00           H
ATOM   1926  CD1 LEU A 707      27.640  51.860  40.980  1.00  0.00           C
ATOM   1927 HD11 LEU A 707      26.880  51.850  40.170  1.00  0.00           H
ATOM   1928 HD12 LEU A 707      28.470  52.480  40.580  1.00  0.00           H
ATOM   1929 HD13 LEU A 707      27.200  52.390  41.840  1.00  0.00           H
ATOM   1930  CD2 LEU A 707      29.370  50.710  42.410  1.00  0.00           C
ATOM   1931 HD21 LEU A 707      29.750  49.780  42.890  1.00  0.00           H
ATOM   1932 HD22 LEU A 707      28.950  51.350  43.210  1.00  0.00           H
ATOM   1933 HD23 LEU A 707      30.240  51.250  41.980  1.00  0.00           H
ATOM   1934  C   LEU A 707      26.390  48.640  39.830  1.00  0.00           C
ATOM   1935  O   LEU A 707      26.410  49.230  38.750  1.00  0.00           O
ATOM   1936  N   VAL A 708      26.750  47.310  39.920  1.00  0.00           N
ATOM   1937  HN  VAL A 708      26.780  46.850  40.800  1.00  0.00           H
ATOM   1938  CA  VAL A 708      27.090  46.520  38.690  1.00  0.00           C
ATOM   1939  HA  VAL A 708      27.940  46.920  38.170  1.00  0.00           H
ATOM   1940  CB  VAL A 708      27.350  45.070  38.990  1.00  0.00           C
ATOM   1941  HB  VAL A 708      26.520  44.650  39.610  1.00  0.00           H
ATOM   1942  CG1 VAL A 708      27.490  44.260  37.650  1.00  0.00           C
ATOM   1943 HG11 VAL A 708      28.120  44.880  36.980  1.00  0.00           H
ATOM   1944 HG12 VAL A 708      26.480  44.060  37.210  1.00  0.00           H
ATOM   1945 HG13 VAL A 708      28.040  43.290  37.690  1.00  0.00           H
ATOM   1946  CG2 VAL A 708      28.680  44.810  39.740  1.00  0.00           C
ATOM   1947 HG21 VAL A 708      28.800  45.310  40.710  1.00  0.00           H
ATOM   1948 HG22 VAL A 708      29.520  45.180  39.110  1.00  0.00           H
ATOM   1949 HG23 VAL A 708      28.760  43.770  40.100  1.00  0.00           H
ATOM   1950  C   VAL A 708      25.930  46.520  37.700  1.00  0.00           C
ATOM   1951  O   VAL A 708      26.010  46.710  36.500  1.00  0.00           O
ATOM   1952  N   ALA A 709      24.770  46.270  38.160  1.00  0.00           N
ATOM   1953  HN  ALA A 709      24.620  45.990  39.110  1.00  0.00           H
ATOM   1954  CA  ALA A 709      23.500  46.300  37.380  1.00  0.00           C
ATOM   1955  HA  ALA A 709      23.510  45.670  36.510  1.00  0.00           H
ATOM   1956  CB  ALA A 709      22.320  45.990  38.190  1.00  0.00           C
ATOM   1957  HB1 ALA A 709      22.200  45.030  38.740  1.00  0.00           H
ATOM   1958  HB2 ALA A 709      21.440  46.020  37.510  1.00  0.00           H
ATOM   1959  HB3 ALA A 709      22.120  46.730  39.010  1.00  0.00           H
ATOM   1960  C   ALA A 709      23.270  47.680  36.760  1.00  0.00           C
ATOM   1961  O   ALA A 709      22.750  47.630  35.640  1.00  0.00           O
ATOM   1962  N   THR A 710      23.710  48.870  37.290  1.00  0.00           N
ATOM   1963  HN  THR A 710      24.230  48.770  38.130  1.00  0.00           H
ATOM   1964  CA  THR A 710      23.430  50.240  36.860  1.00  0.00           C
ATOM   1965  HA  THR A 710      22.520  50.210  36.280  1.00  0.00           H
ATOM   1966  CB  THR A 710      23.220  51.150  38.050  1.00  0.00           C
ATOM   1967  HB  THR A 710      24.180  51.520  38.480  1.00  0.00           H
ATOM   1968  OG1 THR A 710      22.410  50.570  39.040  1.00  0.00           O
ATOM   1969  HG1 THR A 710      22.890  49.810  39.380  1.00  0.00           H
ATOM   1970  CG2 THR A 710      22.400  52.380  37.600  1.00  0.00           C
ATOM   1971 HG21 THR A 710      21.410  52.120  37.150  1.00  0.00           H
ATOM   1972 HG22 THR A 710      23.010  53.000  36.920  1.00  0.00           H
ATOM   1973 HG23 THR A 710      22.280  53.130  38.410  1.00  0.00           H
ATOM   1974  C   THR A 710      24.610  50.780  36.090  1.00  0.00           C
ATOM   1975  O   THR A 710      24.570  51.840  35.480  1.00  0.00           O
ATOM   1976  N   ASP A 711      25.680  49.920  35.910  1.00  0.00           N
ATOM   1977  HN  ASP A 711      25.570  48.980  36.210  1.00  0.00           H
ATOM   1978  CA  ASP A 711      26.970  50.130  35.260  1.00  0.00           C
ATOM   1979  HA  ASP A 711      27.500  49.200  35.390  1.00  0.00           H
ATOM   1980  CB  ASP A 711      26.710  50.240  33.760  1.00  0.00           C
ATOM   1981  HB1 ASP A 711      26.180  51.180  33.480  1.00  0.00           H
ATOM   1982  HB2 ASP A 711      26.040  49.380  33.540  1.00  0.00           H
ATOM   1983  CG  ASP A 711      27.850  50.170  32.830  1.00  0.00           C
ATOM   1984  OD1 ASP A 711      28.970  49.760  33.130  1.00  0.00           O
ATOM   1985  OD2 ASP A 711      27.600  50.550  31.630  1.00  0.00           O
ATOM   1986  C   ASP A 711      28.000  51.070  35.960  1.00  0.00           C
ATOM   1987  O   ASP A 711      27.780  52.230  36.200  1.00  0.00           O
ATOM   1988  N   ALA A 712      29.160  50.540  36.370  1.00  0.00           N
ATOM   1989  HN  ALA A 712      29.400  49.600  36.140  1.00  0.00           H
ATOM   1990  CA  ALA A 712      30.230  51.270  37.000  1.00  0.00           C
ATOM   1991  HA  ALA A 712      29.960  52.310  37.080  1.00  0.00           H
ATOM   1992  CB  ALA A 712      30.680  50.690  38.260  1.00  0.00           C
ATOM   1993  HB1 ALA A 712      29.790  50.290  38.800  1.00  0.00           H
ATOM   1994  HB2 ALA A 712      31.280  51.450  38.790  1.00  0.00           H
ATOM   1995  HB3 ALA A 712      31.360  49.810  38.140  1.00  0.00           H
ATOM   1996  C   ALA A 712      31.490  51.300  36.050  1.00  0.00           C
ATOM   1997  O   ALA A 712      32.620  51.580  36.500  1.00  0.00           O
ATOM   1998  N   SER A 713      31.280  51.080  34.730  1.00  0.00           N
ATOM   1999  HN  SER A 713      30.430  50.790  34.290  1.00  0.00           H
ATOM   2000  CA  SER A 713      32.460  51.130  33.780  1.00  0.00           C
ATOM   2001  HA  SER A 713      33.290  50.750  34.350  1.00  0.00           H
ATOM   2002  CB  SER A 713      32.300  50.200  32.580  1.00  0.00           C
ATOM   2003  HB1 SER A 713      32.160  49.160  32.910  1.00  0.00           H
ATOM   2004  HB2 SER A 713      33.200  50.130  31.920  1.00  0.00           H
ATOM   2005  OG  SER A 713      31.150  50.520  31.800  1.00  0.00           O
ATOM   2006  HG1 SER A 713      30.370  50.290  32.300  1.00  0.00           H
ATOM   2007  C   SER A 713      32.810  52.500  33.300  1.00  0.00           C
ATOM   2008  O   SER A 713      33.950  52.800  32.950  1.00  0.00           O
ATOM   2009  N   SER A 714      31.850  53.410  33.200  1.00  0.00           N
ATOM   2010  HN  SER A 714      30.970  52.950  33.210  1.00  0.00           H
ATOM   2011  CA  SER A 714      32.020  54.860  33.080  1.00  0.00           C
ATOM   2012  HA  SER A 714      32.630  55.020  32.210  1.00  0.00           H
ATOM   2013  CB  SER A 714      30.670  55.620  33.040  1.00  0.00           C
ATOM   2014  HB1 SER A 714      30.810  56.710  33.240  1.00  0.00           H
ATOM   2015  HB2 SER A 714      29.980  55.180  33.790  1.00  0.00           H
ATOM   2016  OG  SER A 714      29.930  55.540  31.860  1.00  0.00           O
ATOM   2017  HG1 SER A 714      29.570  54.670  31.770  1.00  0.00           H
ATOM   2018  C   SER A 714      32.870  55.440  34.290  1.00  0.00           C
ATOM   2019  O   SER A 714      33.870  56.150  34.090  1.00  0.00           O
ATOM   2020  N   LEU A 715      32.550  55.040  35.540  1.00  0.00           N
ATOM   2021  HN  LEU A 715      31.840  54.390  35.800  1.00  0.00           H
ATOM   2022  CA  LEU A 715      33.100  55.850  36.620  1.00  0.00           C
ATOM   2023  HA  LEU A 715      33.110  56.880  36.320  1.00  0.00           H
ATOM   2024  CB  LEU A 715      32.260  55.690  37.850  1.00  0.00           C
ATOM   2025  HB1 LEU A 715      32.310  54.580  37.990  1.00  0.00           H
ATOM   2026  HB2 LEU A 715      31.240  55.900  37.480  1.00  0.00           H
ATOM   2027  CG  LEU A 715      32.600  56.550  39.070  1.00  0.00           C
ATOM   2028  HG  LEU A 715      33.640  56.310  39.400  1.00  0.00           H
ATOM   2029  CD1 LEU A 715      32.570  57.990  38.630  1.00  0.00           C
ATOM   2030 HD11 LEU A 715      31.540  58.190  38.280  1.00  0.00           H
ATOM   2031 HD12 LEU A 715      33.170  58.230  37.720  1.00  0.00           H
ATOM   2032 HD13 LEU A 715      32.890  58.750  39.380  1.00  0.00           H
ATOM   2033  CD2 LEU A 715      31.770  56.300  40.290  1.00  0.00           C
ATOM   2034 HD21 LEU A 715      32.250  56.940  41.040  1.00  0.00           H
ATOM   2035 HD22 LEU A 715      31.880  55.230  40.550  1.00  0.00           H
ATOM   2036 HD23 LEU A 715      30.670  56.420  40.140  1.00  0.00           H
ATOM   2037  C   LEU A 715      34.630  55.560  36.910  1.00  0.00           C
ATOM   2038  O   LEU A 715      35.350  56.410  37.370  1.00  0.00           O
ATOM   2039  N   VAL A 716      35.130  54.370  36.560  1.00  0.00           N
ATOM   2040  HN  VAL A 716      34.510  53.690  36.190  1.00  0.00           H
ATOM   2041  CA  VAL A 716      36.560  54.110  36.580  1.00  0.00           C
ATOM   2042  HA  VAL A 716      37.020  54.640  37.390  1.00  0.00           H
ATOM   2043  CB  VAL A 716      36.800  52.650  36.730  1.00  0.00           C
ATOM   2044  HB  VAL A 716      37.890  52.470  36.810  1.00  0.00           H
ATOM   2045  CG1 VAL A 716      36.110  52.050  37.920  1.00  0.00           C
ATOM   2046 HG11 VAL A 716      35.040  52.340  37.910  1.00  0.00           H
ATOM   2047 HG12 VAL A 716      36.590  52.490  38.830  1.00  0.00           H
ATOM   2048 HG13 VAL A 716      36.180  50.950  37.830  1.00  0.00           H
ATOM   2049  CG2 VAL A 716      36.170  51.790  35.570  1.00  0.00           C
ATOM   2050 HG21 VAL A 716      36.520  50.740  35.470  1.00  0.00           H
ATOM   2051 HG22 VAL A 716      36.510  52.150  34.580  1.00  0.00           H
ATOM   2052 HG23 VAL A 716      35.060  51.820  35.750  1.00  0.00           H
ATOM   2053  C   VAL A 716      37.350  54.550  35.330  1.00  0.00           C
ATOM   2054  O   VAL A 716      38.560  54.560  35.290  1.00  0.00           O
ATOM   2055  N   CYS A 717      36.590  54.950  34.230  1.00  0.00           N
ATOM   2056  HN  CYS A 717      35.600  55.020  34.350  1.00  0.00           H
ATOM   2057  CA  CYS A 717      37.200  55.360  32.960  1.00  0.00           C
ATOM   2058  HA  CYS A 717      38.270  55.220  32.930  1.00  0.00           H
ATOM   2059  CB  CYS A 717      36.640  54.560  31.670  1.00  0.00           C
ATOM   2060  HB1 CYS A 717      37.090  54.930  30.730  1.00  0.00           H
ATOM   2061  HB2 CYS A 717      35.550  54.640  31.870  1.00  0.00           H
ATOM   2062  SG  CYS A 717      37.210  52.780  31.790  1.00  0.00           S
ATOM   2063  HG1 CYS A 717      36.260  52.520  32.670  1.00  0.00           H
ATOM   2064  C   CYS A 717      36.990  56.820  32.690  1.00  0.00           C
ATOM   2065  O   CYS A 717      37.160  57.220  31.610  1.00  0.00           O
ATOM   2066  N   TYR A 718      36.760  57.680  33.720  1.00  0.00           N
ATOM   2067  HN  TYR A 718      36.630  57.230  34.600  1.00  0.00           H
ATOM   2068  CA  TYR A 718      36.850  59.140  33.670  1.00  0.00           C
ATOM   2069  HA  TYR A 718      37.110  59.560  32.710  1.00  0.00           H
ATOM   2070  CB  TYR A 718      35.510  59.790  34.080  1.00  0.00           C
ATOM   2071  HB1 TYR A 718      35.510  60.890  33.930  1.00  0.00           H
ATOM   2072  HB2 TYR A 718      35.260  59.490  35.110  1.00  0.00           H
ATOM   2073  CG  TYR A 718      34.370  59.450  33.160  1.00  0.00           C
ATOM   2074  CD1 TYR A 718      34.460  59.290  31.740  1.00  0.00           C
ATOM   2075  HD1 TYR A 718      35.410  59.210  31.250  1.00  0.00           H
ATOM   2076  CE1 TYR A 718      33.390  59.090  30.910  1.00  0.00           C
ATOM   2077  HE1 TYR A 718      33.580  59.030  29.840  1.00  0.00           H
ATOM   2078  CZ  TYR A 718      32.100  59.060  31.470  1.00  0.00           C
ATOM   2079  OH  TYR A 718      31.080  58.990  30.490  1.00  0.00           O
ATOM   2080  HH  TYR A 718      30.230  58.940  30.940  1.00  0.00           H
ATOM   2081  CD2 TYR A 718      33.100  59.420  33.690  1.00  0.00           C
ATOM   2082  HD2 TYR A 718      32.950  59.660  34.740  1.00  0.00           H
ATOM   2083  CE2 TYR A 718      31.930  59.320  32.830  1.00  0.00           C
ATOM   2084  HE2 TYR A 718      30.970  59.260  33.340  1.00  0.00           H
ATOM   2085  C   TYR A 718      37.950  59.690  34.580  1.00  0.00           C
ATOM   2086  O   TYR A 718      38.100  60.880  34.750  1.00  0.00           O
ATOM   2087  N   ILE A 719      38.800  58.770  35.200  1.00  0.00           N
ATOM   2088  HN  ILE A 719      38.760  57.810  34.900  1.00  0.00           H
ATOM   2089  CA  ILE A 719      39.830  59.280  36.020  1.00  0.00           C
ATOM   2090  HA  ILE A 719      39.590  60.170  36.580  1.00  0.00           H
ATOM   2091  CB  ILE A 719      40.170  58.300  37.230  1.00  0.00           C
ATOM   2092  HB  ILE A 719      40.980  58.800  37.800  1.00  0.00           H
ATOM   2093  CG2 ILE A 719      38.950  58.130  38.230  1.00  0.00           C
ATOM   2094 HG21 ILE A 719      39.290  57.900  39.260  1.00  0.00           H
ATOM   2095 HG22 ILE A 719      38.260  57.440  37.700  1.00  0.00           H
ATOM   2096 HG23 ILE A 719      38.340  59.060  38.340  1.00  0.00           H
ATOM   2097  CG1 ILE A 719      40.800  57.010  36.580  1.00  0.00           C
ATOM   2098 HG11 ILE A 719      41.630  57.340  35.920  1.00  0.00           H
ATOM   2099 HG12 ILE A 719      39.950  56.600  36.000  1.00  0.00           H
ATOM   2100  CD  ILE A 719      41.310  56.030  37.560  1.00  0.00           C
ATOM   2101  HD1 ILE A 719      41.550  55.080  37.040  1.00  0.00           H
ATOM   2102  HD2 ILE A 719      40.570  55.720  38.340  1.00  0.00           H
ATOM   2103  HD3 ILE A 719      42.210  56.370  38.120  1.00  0.00           H
ATOM   2104  C   ILE A 719      40.930  59.930  35.240  1.00  0.00           C
ATOM   2105  O   ILE A 719      41.560  60.950  35.620  1.00  0.00           O
ATOM   2106  N   THR A 720      41.150  59.530  33.960  1.00  0.00           N
ATOM   2107  HN  THR A 720      40.660  58.800  33.480  1.00  0.00           H
ATOM   2108  CA  THR A 720      42.230  59.870  33.090  1.00  0.00           C
ATOM   2109  HA  THR A 720      41.890  59.280  32.250  1.00  0.00           H
ATOM   2110  CB  THR A 720      42.260  61.200  32.530  1.00  0.00           C
ATOM   2111  HB  THR A 720      43.040  61.400  31.750  1.00  0.00           H
ATOM   2112  OG1 THR A 720      42.460  62.290  33.470  1.00  0.00           O
ATOM   2113  HG1 THR A 720      42.180  61.990  34.340  1.00  0.00           H
ATOM   2114  CG2 THR A 720      40.910  61.490  31.850  1.00  0.00           C
ATOM   2115 HG21 THR A 720      40.060  61.570  32.560  1.00  0.00           H
ATOM   2116 HG22 THR A 720      40.690  60.780  31.020  1.00  0.00           H
ATOM   2117 HG23 THR A 720      40.950  62.480  31.350  1.00  0.00           H
ATOM   2118  C   THR A 720      43.730  59.470  33.490  1.00  0.00           C
ATOM   2119  O   THR A 720      44.060  58.950  34.550  1.00  0.00           O
ATOM   2120  N   ARG A 721      44.710  59.630  32.630  1.00  0.00           N
ATOM   2121  HN  ARG A 721      44.360  59.900  31.740  1.00  0.00           H
ATOM   2122  CA  ARG A 721      46.190  59.390  32.860  1.00  0.00           C
ATOM   2123  HA  ARG A 721      46.280  58.400  33.270  1.00  0.00           H
ATOM   2124  CB  ARG A 721      47.130  59.530  31.650  1.00  0.00           C
ATOM   2125  HB1 ARG A 721      48.210  59.500  31.950  1.00  0.00           H
ATOM   2126  HB2 ARG A 721      47.080  60.500  31.130  1.00  0.00           H
ATOM   2127  CG  ARG A 721      46.980  58.450  30.590  1.00  0.00           C
ATOM   2128  HG1 ARG A 721      47.510  58.710  29.650  1.00  0.00           H
ATOM   2129  HG2 ARG A 721      45.900  58.420  30.370  1.00  0.00           H
ATOM   2130  CD  ARG A 721      47.310  57.000  31.100  1.00  0.00           C
ATOM   2131  HD1 ARG A 721      47.070  56.260  30.300  1.00  0.00           H
ATOM   2132  HD2 ARG A 721      46.770  56.680  32.020  1.00  0.00           H
ATOM   2133  NE  ARG A 721      48.780  56.950  31.280  1.00  0.00           N
ATOM   2134  HE  ARG A 721      49.420  57.270  30.570  1.00  0.00           H
ATOM   2135  CZ  ARG A 721      49.530  56.650  32.340  1.00  0.00           C
ATOM   2136  NH1 ARG A 721      49.030  56.030  33.330  1.00  0.00           N
ATOM   2137 HH11 ARG A 721      49.600  55.820  34.120  1.00  0.00           H
ATOM   2138 HH12 ARG A 721      48.060  55.770  33.280  1.00  0.00           H
ATOM   2139  NH2 ARG A 721      50.810  56.810  32.330  1.00  0.00           N
ATOM   2140 HH21 ARG A 721      51.260  57.190  31.520  1.00  0.00           H
ATOM   2141 HH22 ARG A 721      51.290  56.590  33.180  1.00  0.00           H
ATOM   2142  C   ARG A 721      46.690  60.300  33.970  1.00  0.00           C
ATOM   2143  O   ARG A 721      47.680  59.970  34.710  1.00  0.00           O
ATOM   2144  N   PHE A 722      46.190  61.520  34.020  1.00  0.00           N
ATOM   2145  HN  PHE A 722      45.460  61.910  33.470  1.00  0.00           H
ATOM   2146  CA  PHE A 722      46.660  62.380  35.140  1.00  0.00           C
ATOM   2147  HA  PHE A 722      47.730  62.410  35.230  1.00  0.00           H
ATOM   2148  CB  PHE A 722      46.170  63.780  34.770  1.00  0.00           C
ATOM   2149  HB1 PHE A 722      45.070  63.780  34.600  1.00  0.00           H
ATOM   2150  HB2 PHE A 722      46.620  64.090  33.800  1.00  0.00           H
ATOM   2151  CG  PHE A 722      46.520  64.810  35.810  1.00  0.00           C
ATOM   2152  CD1 PHE A 722      45.640  65.170  36.850  1.00  0.00           C
ATOM   2153  HD1 PHE A 722      44.730  64.600  36.930  1.00  0.00           H
ATOM   2154  CE1 PHE A 722      45.980  66.100  37.780  1.00  0.00           C
ATOM   2155  HE1 PHE A 722      45.240  66.400  38.500  1.00  0.00           H
ATOM   2156  CZ  PHE A 722      47.200  66.760  37.710  1.00  0.00           C
ATOM   2157  HZ  PHE A 722      47.430  67.530  38.440  1.00  0.00           H
ATOM   2158  CD2 PHE A 722      47.750  65.440  35.710  1.00  0.00           C
ATOM   2159  HD2 PHE A 722      48.370  65.190  34.870  1.00  0.00           H
ATOM   2160  CE2 PHE A 722      48.110  66.460  36.630  1.00  0.00           C
ATOM   2161  HE2 PHE A 722      49.070  66.940  36.570  1.00  0.00           H
ATOM   2162  C   PHE A 722      46.220  61.930  36.580  1.00  0.00           C
ATOM   2163  O   PHE A 722      47.110  61.980  37.450  1.00  0.00           O
ATOM   2164  N   THR A 723      44.970  61.410  36.820  1.00  0.00           N
ATOM   2165  HN  THR A 723      44.260  61.350  36.130  1.00  0.00           H
ATOM   2166  CA  THR A 723      44.630  60.810  38.150  1.00  0.00           C
ATOM   2167  HA  THR A 723      44.890  61.540  38.900  1.00  0.00           H
ATOM   2168  CB  THR A 723      43.200  60.340  38.290  1.00  0.00           C
ATOM   2169  HB  THR A 723      42.940  59.570  37.540  1.00  0.00           H
ATOM   2170  OG1 THR A 723      42.280  61.390  38.080  1.00  0.00           O
ATOM   2171  HG1 THR A 723      42.000  61.360  37.170  1.00  0.00           H
ATOM   2172  CG2 THR A 723      42.980  59.890  39.740  1.00  0.00           C
ATOM   2173 HG21 THR A 723      43.310  58.860  40.010  1.00  0.00           H
ATOM   2174 HG22 THR A 723      41.910  60.010  40.000  1.00  0.00           H
ATOM   2175 HG23 THR A 723      43.510  60.550  40.470  1.00  0.00           H
ATOM   2176  C   THR A 723      45.480  59.570  38.330  1.00  0.00           C
ATOM   2177  O   THR A 723      46.030  59.350  39.430  1.00  0.00           O
ATOM   2178  N   GLU A 724      45.720  58.730  37.280  1.00  0.00           N
ATOM   2179  HN  GLU A 724      45.170  58.750  36.450  1.00  0.00           H
ATOM   2180  CA  GLU A 724      46.560  57.560  37.480  1.00  0.00           C
ATOM   2181  HA  GLU A 724      46.140  56.970  38.290  1.00  0.00           H
ATOM   2182  CB  GLU A 724      46.620  56.690  36.190  1.00  0.00           C
ATOM   2183  HB1 GLU A 724      47.330  55.840  36.230  1.00  0.00           H
ATOM   2184  HB2 GLU A 724      46.980  57.300  35.330  1.00  0.00           H
ATOM   2185  CG  GLU A 724      45.340  56.020  35.670  1.00  0.00           C
ATOM   2186  HG1 GLU A 724      44.660  56.810  35.260  1.00  0.00           H
ATOM   2187  HG2 GLU A 724      44.820  55.520  36.510  1.00  0.00           H
ATOM   2188  CD  GLU A 724      45.570  55.030  34.590  1.00  0.00           C
ATOM   2189  OE1 GLU A 724      46.690  55.090  33.980  1.00  0.00           O
ATOM   2190  OE2 GLU A 724      44.640  54.260  34.280  1.00  0.00           O
ATOM   2191  C   GLU A 724      47.970  57.840  37.920  1.00  0.00           C
ATOM   2192  O   GLU A 724      48.510  57.310  38.910  1.00  0.00           O
ATOM   2193  N   GLU A 725      48.700  58.690  37.140  1.00  0.00           N
ATOM   2194  HN  GLU A 725      48.340  59.140  36.330  1.00  0.00           H
ATOM   2195  CA  GLU A 725      50.050  59.180  37.360  1.00  0.00           C
ATOM   2196  HA  GLU A 725      50.600  58.250  37.480  1.00  0.00           H
ATOM   2197  CB  GLU A 725      50.690  59.870  36.150  1.00  0.00           C
ATOM   2198  HB1 GLU A 725      51.550  60.510  36.430  1.00  0.00           H
ATOM   2199  HB2 GLU A 725      49.990  60.500  35.570  1.00  0.00           H
ATOM   2200  CG  GLU A 725      51.200  58.950  35.030  1.00  0.00           C
ATOM   2201  HG1 GLU A 725      50.370  58.420  34.510  1.00  0.00           H
ATOM   2202  HG2 GLU A 725      51.950  58.220  35.390  1.00  0.00           H
ATOM   2203  CD  GLU A 725      52.030  59.620  33.950  1.00  0.00           C
ATOM   2204  OE1 GLU A 725      52.890  58.970  33.260  1.00  0.00           O
ATOM   2205  OE2 GLU A 725      51.960  60.860  33.900  1.00  0.00           O
ATOM   2206  C   GLU A 725      50.270  59.830  38.690  1.00  0.00           C
ATOM   2207  O   GLU A 725      51.340  59.660  39.280  1.00  0.00           O
ATOM   2208  N   ALA A 726      49.220  60.610  39.170  1.00  0.00           N
ATOM   2209  HN  ALA A 726      48.320  60.670  38.720  1.00  0.00           H
ATOM   2210  CA  ALA A 726      49.350  61.340  40.460  1.00  0.00           C
ATOM   2211  HA  ALA A 726      50.290  61.840  40.600  1.00  0.00           H
ATOM   2212  CB  ALA A 726      48.330  62.470  40.690  1.00  0.00           C
ATOM   2213  HB1 ALA A 726      48.060  62.680  41.740  1.00  0.00           H
ATOM   2214  HB2 ALA A 726      47.370  62.240  40.180  1.00  0.00           H
ATOM   2215  HB3 ALA A 726      48.600  63.400  40.130  1.00  0.00           H
ATOM   2216  C   ALA A 726      49.280  60.280  41.520  1.00  0.00           C
ATOM   2217  O   ALA A 726      50.080  60.190  42.460  1.00  0.00           O
ATOM   2218  N   PHE A 727      48.280  59.340  41.380  1.00  0.00           N
ATOM   2219  HN  PHE A 727      47.740  59.250  40.560  1.00  0.00           H
ATOM   2220  CA  PHE A 727      47.940  58.400  42.420  1.00  0.00           C
ATOM   2221  HA  PHE A 727      47.900  58.880  43.370  1.00  0.00           H
ATOM   2222  CB  PHE A 727      46.580  57.710  42.190  1.00  0.00           C
ATOM   2223  HB1 PHE A 727      46.420  57.300  41.170  1.00  0.00           H
ATOM   2224  HB2 PHE A 727      45.780  58.460  42.310  1.00  0.00           H
ATOM   2225  CG  PHE A 727      46.380  56.560  43.250  1.00  0.00           C
ATOM   2226  CD1 PHE A 727      46.250  56.860  44.660  1.00  0.00           C
ATOM   2227  HD1 PHE A 727      46.260  57.850  45.080  1.00  0.00           H
ATOM   2228  CE1 PHE A 727      46.010  55.850  45.610  1.00  0.00           C
ATOM   2229  HE1 PHE A 727      45.620  56.160  46.570  1.00  0.00           H
ATOM   2230  CZ  PHE A 727      45.930  54.530  45.200  1.00  0.00           C
ATOM   2231  HZ  PHE A 727      45.620  53.750  45.880  1.00  0.00           H
ATOM   2232  CD2 PHE A 727      46.320  55.260  42.880  1.00  0.00           C
ATOM   2233  HD2 PHE A 727      46.570  55.020  41.850  1.00  0.00           H
ATOM   2234  CE2 PHE A 727      46.090  54.220  43.820  1.00  0.00           C
ATOM   2235  HE2 PHE A 727      46.040  53.210  43.450  1.00  0.00           H
ATOM   2236  C   PHE A 727      49.030  57.350  42.580  1.00  0.00           C
ATOM   2237  O   PHE A 727      49.560  57.100  43.670  1.00  0.00           O
ATOM   2238  N   ALA A 728      49.450  56.700  41.470  1.00  0.00           N
ATOM   2239  HN  ALA A 728      49.150  57.000  40.560  1.00  0.00           H
ATOM   2240  CA  ALA A 728      50.350  55.560  41.400  1.00  0.00           C
ATOM   2241  HA  ALA A 728      50.110  54.990  42.280  1.00  0.00           H
ATOM   2242  CB  ALA A 728      50.270  54.850  40.030  1.00  0.00           C
ATOM   2243  HB1 ALA A 728      50.490  55.650  39.290  1.00  0.00           H
ATOM   2244  HB2 ALA A 728      49.250  54.510  39.760  1.00  0.00           H
ATOM   2245  HB3 ALA A 728      50.950  53.970  39.950  1.00  0.00           H
ATOM   2246  C   ALA A 728      51.760  55.970  41.700  1.00  0.00           C
ATOM   2247  O   ALA A 728      52.570  55.110  42.110  1.00  0.00           O
ATOM   2248  N   ALA A 729      52.060  57.240  41.580  1.00  0.00           N
ATOM   2249  HN  ALA A 729      51.380  57.940  41.370  1.00  0.00           H
ATOM   2250  CA  ALA A 729      53.280  57.600  42.190  1.00  0.00           C
ATOM   2251  HA  ALA A 729      54.020  56.830  42.130  1.00  0.00           H
ATOM   2252  CB  ALA A 729      53.970  58.770  41.410  1.00  0.00           C
ATOM   2253  HB1 ALA A 729      54.420  58.400  40.460  1.00  0.00           H
ATOM   2254  HB2 ALA A 729      54.850  59.070  42.020  1.00  0.00           H
ATOM   2255  HB3 ALA A 729      53.350  59.680  41.260  1.00  0.00           H
ATOM   2256  C   ALA A 729      53.280  57.860  43.720  1.00  0.00           C
ATOM   2257  O   ALA A 729      54.050  57.250  44.490  1.00  0.00           O
ATOM   2258  N   LEU A 730      52.380  58.780  44.110  1.00  0.00           N
ATOM   2259  HN  LEU A 730      51.770  59.170  43.420  1.00  0.00           H
ATOM   2260  CA  LEU A 730      52.140  59.170  45.490  1.00  0.00           C
ATOM   2261  HA  LEU A 730      52.920  59.790  45.930  1.00  0.00           H
ATOM   2262  CB  LEU A 730      50.930  60.120  45.570  1.00  0.00           C
ATOM   2263  HB1 LEU A 730      50.080  59.620  45.040  1.00  0.00           H
ATOM   2264  HB2 LEU A 730      51.260  61.010  44.990  1.00  0.00           H
ATOM   2265  CG  LEU A 730      50.460  60.510  47.020  1.00  0.00           C
ATOM   2266  HG  LEU A 730      50.150  59.630  47.640  1.00  0.00           H
ATOM   2267  CD1 LEU A 730      51.610  61.160  47.760  1.00  0.00           C
ATOM   2268 HD11 LEU A 730      51.330  61.390  48.810  1.00  0.00           H
ATOM   2269 HD12 LEU A 730      51.860  62.120  47.240  1.00  0.00           H
ATOM   2270 HD13 LEU A 730      52.500  60.510  47.890  1.00  0.00           H
ATOM   2271  CD2 LEU A 730      49.290  61.460  46.890  1.00  0.00           C
ATOM   2272 HD21 LEU A 730      48.430  61.050  46.310  1.00  0.00           H
ATOM   2273 HD22 LEU A 730      49.590  62.470  46.580  1.00  0.00           H
ATOM   2274 HD23 LEU A 730      48.920  61.610  47.930  1.00  0.00           H
ATOM   2275  C   LEU A 730      51.840  57.970  46.390  1.00  0.00           C
ATOM   2276  O   LEU A 730      52.350  57.960  47.510  1.00  0.00           O
ATOM   2277  N   ILE A 731      51.090  56.880  46.040  1.00  0.00           N
ATOM   2278  HN  ILE A 731      50.610  56.830  45.170  1.00  0.00           H
ATOM   2279  CA  ILE A 731      50.850  55.770  46.990  1.00  0.00           C
ATOM   2280  HA  ILE A 731      50.490  56.170  47.940  1.00  0.00           H
ATOM   2281  CB  ILE A 731      49.950  54.780  46.470  1.00  0.00           C
ATOM   2282  HB  ILE A 731      49.060  55.330  46.100  1.00  0.00           H
ATOM   2283  CG2 ILE A 731      50.480  54.160  45.240  1.00  0.00           C
ATOM   2284 HG21 ILE A 731      51.430  53.620  45.410  1.00  0.00           H
ATOM   2285 HG22 ILE A 731      50.720  54.840  44.380  1.00  0.00           H
ATOM   2286 HG23 ILE A 731      49.850  53.330  44.860  1.00  0.00           H
ATOM   2287  CG1 ILE A 731      49.440  53.690  47.440  1.00  0.00           C
ATOM   2288 HG11 ILE A 731      50.270  53.070  47.850  1.00  0.00           H
ATOM   2289 HG12 ILE A 731      48.740  53.020  46.900  1.00  0.00           H
ATOM   2290  CD  ILE A 731      48.640  54.330  48.560  1.00  0.00           C
ATOM   2291  HD1 ILE A 731      49.190  55.060  49.200  1.00  0.00           H
ATOM   2292  HD2 ILE A 731      48.150  53.620  49.260  1.00  0.00           H
ATOM   2293  HD3 ILE A 731      47.880  54.940  48.030  1.00  0.00           H
ATOM   2294  C   ILE A 731      52.110  55.140  47.510  1.00  0.00           C
ATOM   2295  O   ILE A 731      52.200  54.760  48.680  1.00  0.00           O
ATOM   2296  N   CYS A 732      53.130  54.990  46.700  1.00  0.00           N
ATOM   2297  HN  CYS A 732      52.960  55.210  45.740  1.00  0.00           H
ATOM   2298  CA  CYS A 732      54.340  54.340  47.020  1.00  0.00           C
ATOM   2299  HA  CYS A 732      54.100  53.380  47.440  1.00  0.00           H
ATOM   2300  CB  CYS A 732      55.170  54.190  45.750  1.00  0.00           C
ATOM   2301  HB1 CYS A 732      56.000  53.490  46.000  1.00  0.00           H
ATOM   2302  HB2 CYS A 732      55.580  55.170  45.420  1.00  0.00           H
ATOM   2303  SG  CYS A 732      54.190  53.340  44.520  1.00  0.00           S
ATOM   2304  HG1 CYS A 732      53.690  54.310  43.760  1.00  0.00           H
ATOM   2305  C   CYS A 732      55.110  55.140  48.060  1.00  0.00           C
ATOM   2306  O   CYS A 732      55.620  54.550  49.000  1.00  0.00           O
ATOM   2307  N   ILE A 733      55.130  56.450  47.830  1.00  0.00           N
ATOM   2308  HN  ILE A 733      54.760  56.800  46.970  1.00  0.00           H
ATOM   2309  CA  ILE A 733      55.670  57.400  48.780  1.00  0.00           C
ATOM   2310  HA  ILE A 733      56.680  57.100  49.050  1.00  0.00           H
ATOM   2311  CB  ILE A 733      55.620  58.790  48.200  1.00  0.00           C
ATOM   2312  HB  ILE A 733      54.580  58.890  47.830  1.00  0.00           H
ATOM   2313  CG2 ILE A 733      55.910  59.900  49.160  1.00  0.00           C
ATOM   2314 HG21 ILE A 733      55.390  59.880  50.140  1.00  0.00           H
ATOM   2315 HG22 ILE A 733      55.710  60.890  48.700  1.00  0.00           H
ATOM   2316 HG23 ILE A 733      56.990  59.940  49.420  1.00  0.00           H
ATOM   2317  CG1 ILE A 733      56.520  58.770  46.940  1.00  0.00           C
ATOM   2318 HG11 ILE A 733      56.080  58.030  46.250  1.00  0.00           H
ATOM   2319 HG12 ILE A 733      57.470  58.280  47.240  1.00  0.00           H
ATOM   2320  CD  ILE A 733      56.920  60.090  46.310  1.00  0.00           C
ATOM   2321  HD1 ILE A 733      56.690  60.120  45.230  1.00  0.00           H
ATOM   2322  HD2 ILE A 733      58.020  60.240  46.450  1.00  0.00           H
ATOM   2323  HD3 ILE A 733      56.430  61.010  46.690  1.00  0.00           H
ATOM   2324  C   ILE A 733      54.890  57.370  50.150  1.00  0.00           C
ATOM   2325  O   ILE A 733      55.510  57.370  51.190  1.00  0.00           O
ATOM   2326  N   ILE A 734      53.540  57.350  50.200  1.00  0.00           N
ATOM   2327  HN  ILE A 734      53.050  57.510  49.340  1.00  0.00           H
ATOM   2328  CA  ILE A 734      52.700  57.090  51.490  1.00  0.00           C
ATOM   2329  HA  ILE A 734      52.920  57.840  52.240  1.00  0.00           H
ATOM   2330  CB  ILE A 734      51.110  57.060  51.130  1.00  0.00           C
ATOM   2331  HB  ILE A 734      50.910  56.380  50.280  1.00  0.00           H
ATOM   2332  CG2 ILE A 734      50.240  56.730  52.290  1.00  0.00           C
ATOM   2333 HG21 ILE A 734      50.320  55.700  52.690  1.00  0.00           H
ATOM   2334 HG22 ILE A 734      49.140  56.780  52.100  1.00  0.00           H
ATOM   2335 HG23 ILE A 734      50.470  57.350  53.180  1.00  0.00           H
ATOM   2336  CG1 ILE A 734      50.750  58.550  50.630  1.00  0.00           C
ATOM   2337 HG11 ILE A 734      49.640  58.570  50.600  1.00  0.00           H
ATOM   2338 HG12 ILE A 734      51.060  58.680  49.570  1.00  0.00           H
ATOM   2339  CD  ILE A 734      51.120  59.690  51.480  1.00  0.00           C
ATOM   2340  HD1 ILE A 734      50.720  59.580  52.510  1.00  0.00           H
ATOM   2341  HD2 ILE A 734      50.740  60.680  51.140  1.00  0.00           H
ATOM   2342  HD3 ILE A 734      52.220  59.820  51.570  1.00  0.00           H
ATOM   2343  C   ILE A 734      53.040  55.760  52.080  1.00  0.00           C
ATOM   2344  O   ILE A 734      53.100  55.580  53.310  1.00  0.00           O
ATOM   2345  N   PHE A 735      53.170  54.720  51.230  1.00  0.00           N
ATOM   2346  HN  PHE A 735      53.070  54.860  50.240  1.00  0.00           H
ATOM   2347  CA  PHE A 735      53.350  53.370  51.710  1.00  0.00           C
ATOM   2348  HA  PHE A 735      52.480  53.260  52.340  1.00  0.00           H
ATOM   2349  CB  PHE A 735      53.170  52.390  50.470  1.00  0.00           C
ATOM   2350  HB1 PHE A 735      53.850  52.660  49.630  1.00  0.00           H
ATOM   2351  HB2 PHE A 735      52.110  52.560  50.170  1.00  0.00           H
ATOM   2352  CG  PHE A 735      53.340  50.950  50.830  1.00  0.00           C
ATOM   2353  CD1 PHE A 735      52.250  50.250  51.090  1.00  0.00           C
ATOM   2354  HD1 PHE A 735      51.330  50.810  51.050  1.00  0.00           H
ATOM   2355  CE1 PHE A 735      52.350  48.850  51.310  1.00  0.00           C
ATOM   2356  HE1 PHE A 735      51.460  48.300  51.570  1.00  0.00           H
ATOM   2357  CZ  PHE A 735      53.610  48.240  51.260  1.00  0.00           C
ATOM   2358  HZ  PHE A 735      53.770  47.200  51.510  1.00  0.00           H
ATOM   2359  CD2 PHE A 735      54.580  50.380  50.730  1.00  0.00           C
ATOM   2360  HD2 PHE A 735      55.460  50.930  50.430  1.00  0.00           H
ATOM   2361  CE2 PHE A 735      54.760  49.000  50.990  1.00  0.00           C
ATOM   2362  HE2 PHE A 735      55.720  48.540  50.800  1.00  0.00           H
ATOM   2363  C   PHE A 735      54.610  53.230  52.590  1.00  0.00           C
ATOM   2364  O   PHE A 735      54.590  52.720  53.690  1.00  0.00           O
ATOM   2365  N   ILE A 736      55.760  53.840  52.120  1.00  0.00           N
ATOM   2366  HN  ILE A 736      55.750  54.240  51.210  1.00  0.00           H
ATOM   2367  CA  ILE A 736      57.060  53.990  52.860  1.00  0.00           C
ATOM   2368  HA  ILE A 736      57.320  53.030  53.260  1.00  0.00           H
ATOM   2369  CB  ILE A 736      58.160  54.520  51.840  1.00  0.00           C
ATOM   2370  HB  ILE A 736      57.810  55.340  51.190  1.00  0.00           H
ATOM   2371  CG2 ILE A 736      59.400  54.970  52.600  1.00  0.00           C
ATOM   2372 HG21 ILE A 736      60.200  55.030  51.820  1.00  0.00           H
ATOM   2373 HG22 ILE A 736      59.740  54.130  53.240  1.00  0.00           H
ATOM   2374 HG23 ILE A 736      59.250  55.920  53.160  1.00  0.00           H
ATOM   2375  CG1 ILE A 736      58.440  53.390  50.790  1.00  0.00           C
ATOM   2376 HG11 ILE A 736      57.530  53.010  50.280  1.00  0.00           H
ATOM   2377 HG12 ILE A 736      58.950  52.570  51.340  1.00  0.00           H
ATOM   2378  CD  ILE A 736      59.250  53.930  49.590  1.00  0.00           C
ATOM   2379  HD1 ILE A 736      59.020  53.340  48.680  1.00  0.00           H
ATOM   2380  HD2 ILE A 736      60.340  53.890  49.730  1.00  0.00           H
ATOM   2381  HD3 ILE A 736      58.970  55.000  49.450  1.00  0.00           H
ATOM   2382  C   ILE A 736      56.840  54.830  54.130  1.00  0.00           C
ATOM   2383  O   ILE A 736      57.350  54.540  55.230  1.00  0.00           O
ATOM   2384  N   TYR A 737      56.100  55.920  54.070  1.00  0.00           N
ATOM   2385  HN  TYR A 737      55.670  56.080  53.180  1.00  0.00           H
ATOM   2386  CA  TYR A 737      55.720  56.860  55.100  1.00  0.00           C
ATOM   2387  HA  TYR A 737      56.690  57.150  55.460  1.00  0.00           H
ATOM   2388  CB  TYR A 737      55.040  58.180  54.550  1.00  0.00           C
ATOM   2389  HB1 TYR A 737      54.210  57.750  53.940  1.00  0.00           H
ATOM   2390  HB2 TYR A 737      55.660  58.620  53.750  1.00  0.00           H
ATOM   2391  CG  TYR A 737      54.460  59.030  55.610  1.00  0.00           C
ATOM   2392  CD1 TYR A 737      53.100  59.080  55.940  1.00  0.00           C
ATOM   2393  HD1 TYR A 737      52.420  58.480  55.350  1.00  0.00           H
ATOM   2394  CE1 TYR A 737      52.640  59.950  56.900  1.00  0.00           C
ATOM   2395  HE1 TYR A 737      51.600  60.010  57.190  1.00  0.00           H
ATOM   2396  CZ  TYR A 737      53.600  60.650  57.630  1.00  0.00           C
ATOM   2397  OH  TYR A 737      53.320  61.480  58.770  1.00  0.00           O
ATOM   2398  HH  TYR A 737      52.360  61.430  58.830  1.00  0.00           H
ATOM   2399  CD2 TYR A 737      55.420  59.690  56.370  1.00  0.00           C
ATOM   2400  HD2 TYR A 737      56.490  59.560  56.260  1.00  0.00           H
ATOM   2401  CE2 TYR A 737      54.930  60.480  57.460  1.00  0.00           C
ATOM   2402  HE2 TYR A 737      55.700  60.980  58.030  1.00  0.00           H
ATOM   2403  C   TYR A 737      55.050  56.260  56.320  1.00  0.00           C
ATOM   2404  O   TYR A 737      55.330  56.450  57.510  1.00  0.00           O
ATOM   2405  N   GLU A 738      54.010  55.440  55.990  1.00  0.00           N
ATOM   2406  HN  GLU A 738      53.850  55.350  55.010  1.00  0.00           H
ATOM   2407  CA  GLU A 738      53.180  54.720  56.890  1.00  0.00           C
ATOM   2408  HA  GLU A 738      52.900  55.370  57.700  1.00  0.00           H
ATOM   2409  CB  GLU A 738      51.870  54.320  56.150  1.00  0.00           C
ATOM   2410  HB1 GLU A 738      52.110  53.800  55.190  1.00  0.00           H
ATOM   2411  HB2 GLU A 738      51.520  55.370  56.000  1.00  0.00           H
ATOM   2412  CG  GLU A 738      50.800  53.480  56.900  1.00  0.00           C
ATOM   2413  HG1 GLU A 738      50.690  53.830  57.940  1.00  0.00           H
ATOM   2414  HG2 GLU A 738      51.140  52.430  56.980  1.00  0.00           H
ATOM   2415  CD  GLU A 738      49.400  53.680  56.380  1.00  0.00           C
ATOM   2416  OE1 GLU A 738      48.490  52.940  56.790  1.00  0.00           O
ATOM   2417  OE2 GLU A 738      49.140  54.710  55.710  1.00  0.00           O
ATOM   2418  C   GLU A 738      53.870  53.470  57.490  1.00  0.00           C
ATOM   2419  O   GLU A 738      53.590  53.110  58.670  1.00  0.00           O
ATOM   2420  N   ALA A 739      54.830  52.870  56.760  1.00  0.00           N
ATOM   2421  HN  ALA A 739      54.970  53.090  55.800  1.00  0.00           H
ATOM   2422  CA  ALA A 739      55.710  51.830  57.360  1.00  0.00           C
ATOM   2423  HA  ALA A 739      54.990  51.100  57.710  1.00  0.00           H
ATOM   2424  CB  ALA A 739      56.630  51.340  56.280  1.00  0.00           C
ATOM   2425  HB1 ALA A 739      56.050  50.810  55.500  1.00  0.00           H
ATOM   2426  HB2 ALA A 739      57.410  50.670  56.700  1.00  0.00           H
ATOM   2427  HB3 ALA A 739      57.150  52.160  55.750  1.00  0.00           H
ATOM   2428  C   ALA A 739      56.550  52.420  58.550  1.00  0.00           C
ATOM   2429  O   ALA A 739      56.660  51.830  59.590  1.00  0.00           O
ATOM   2430  N   LEU A 740      57.120  53.610  58.340  1.00  0.00           N
ATOM   2431  HN  LEU A 740      57.000  54.160  57.530  1.00  0.00           H
ATOM   2432  CA  LEU A 740      57.730  54.350  59.430  1.00  0.00           C
ATOM   2433  HA  LEU A 740      58.370  53.630  59.910  1.00  0.00           H
ATOM   2434  CB  LEU A 740      58.730  55.450  59.060  1.00  0.00           C
ATOM   2435  HB1 LEU A 740      58.840  56.160  59.910  1.00  0.00           H
ATOM   2436  HB2 LEU A 740      58.310  56.060  58.240  1.00  0.00           H
ATOM   2437  CG  LEU A 740      60.160  54.920  58.680  1.00  0.00           C
ATOM   2438  HG  LEU A 740      60.030  54.130  57.920  1.00  0.00           H
ATOM   2439  CD1 LEU A 740      60.930  56.070  58.020  1.00  0.00           C
ATOM   2440 HD11 LEU A 740      60.350  56.440  57.150  1.00  0.00           H
ATOM   2441 HD12 LEU A 740      61.920  55.680  57.690  1.00  0.00           H
ATOM   2442 HD13 LEU A 740      61.030  56.940  58.710  1.00  0.00           H
ATOM   2443  CD2 LEU A 740      60.920  54.300  59.880  1.00  0.00           C
ATOM   2444 HD21 LEU A 740      60.300  53.560  60.430  1.00  0.00           H
ATOM   2445 HD22 LEU A 740      61.170  55.060  60.650  1.00  0.00           H
ATOM   2446 HD23 LEU A 740      61.900  53.850  59.590  1.00  0.00           H
ATOM   2447  C   LEU A 740      56.740  54.840  60.550  1.00  0.00           C
ATOM   2448  O   LEU A 740      57.110  54.640  61.680  1.00  0.00           O
ATOM   2449  N   GLU A 741      55.530  55.420  60.280  1.00  0.00           N
ATOM   2450  HN  GLU A 741      55.480  55.590  59.290  1.00  0.00           H
ATOM   2451  CA  GLU A 741      54.580  55.670  61.270  1.00  0.00           C
ATOM   2452  HA  GLU A 741      55.040  56.320  61.990  1.00  0.00           H
ATOM   2453  CB  GLU A 741      53.230  56.320  60.740  1.00  0.00           C
ATOM   2454  HB1 GLU A 741      52.480  56.220  61.550  1.00  0.00           H
ATOM   2455  HB2 GLU A 741      52.910  55.740  59.840  1.00  0.00           H
ATOM   2456  CG  GLU A 741      53.330  57.830  60.390  1.00  0.00           C
ATOM   2457  HG1 GLU A 741      54.010  58.020  59.540  1.00  0.00           H
ATOM   2458  HG2 GLU A 741      53.730  58.410  61.250  1.00  0.00           H
ATOM   2459  CD  GLU A 741      51.910  58.370  60.090  1.00  0.00           C
ATOM   2460  OE1 GLU A 741      51.030  57.690  59.510  1.00  0.00           O
ATOM   2461  OE2 GLU A 741      51.550  59.450  60.610  1.00  0.00           O
ATOM   2462  C   GLU A 741      54.130  54.380  62.060  1.00  0.00           C
ATOM   2463  O   GLU A 741      53.740  54.500  63.240  1.00  0.00           O
ATOM   2464  N   LYS A 742      54.140  53.240  61.420  1.00  0.00           N
ATOM   2465  HN  LYS A 742      54.290  53.280  60.440  1.00  0.00           H
ATOM   2466  CA  LYS A 742      54.060  52.020  62.210  1.00  0.00           C
ATOM   2467  HA  LYS A 742      53.260  52.200  62.920  1.00  0.00           H
ATOM   2468  CB  LYS A 742      53.680  50.670  61.460  1.00  0.00           C
ATOM   2469  HB1 LYS A 742      53.750  49.770  62.110  1.00  0.00           H
ATOM   2470  HB2 LYS A 742      54.290  50.460  60.560  1.00  0.00           H
ATOM   2471  CG  LYS A 742      52.230  50.640  60.970  1.00  0.00           C
ATOM   2472  HG1 LYS A 742      52.120  49.950  60.100  1.00  0.00           H
ATOM   2473  HG2 LYS A 742      52.090  51.650  60.550  1.00  0.00           H
ATOM   2474  CD  LYS A 742      51.100  50.230  61.990  1.00  0.00           C
ATOM   2475  HD1 LYS A 742      51.500  50.210  63.020  1.00  0.00           H
ATOM   2476  HD2 LYS A 742      50.900  49.180  61.710  1.00  0.00           H
ATOM   2477  CE  LYS A 742      49.780  51.050  62.000  1.00  0.00           C
ATOM   2478  HE1 LYS A 742      49.070  50.770  62.820  1.00  0.00           H
ATOM   2479  HE2 LYS A 742      49.250  51.010  61.020  1.00  0.00           H
ATOM   2480  NZ  LYS A 742      50.050  52.540  62.230  1.00  0.00           N
ATOM   2481  HZ1 LYS A 742      50.570  52.990  61.460  1.00  0.00           H
ATOM   2482  HZ2 LYS A 742      50.590  52.580  63.120  1.00  0.00           H
ATOM   2483  HZ3 LYS A 742      49.260  53.190  62.390  1.00  0.00           H
ATOM   2484  C   LYS A 742      55.230  51.720  63.250  1.00  0.00           C
ATOM   2485  O   LYS A 742      55.060  51.060  64.250  1.00  0.00           O
ATOM   2486  N   LEU A 743      56.480  52.070  62.860  1.00  0.00           N
ATOM   2487  HN  LEU A 743      56.660  52.470  61.960  1.00  0.00           H
ATOM   2488  CA  LEU A 743      57.590  51.890  63.860  1.00  0.00           C
ATOM   2489  HA  LEU A 743      57.550  50.860  64.170  1.00  0.00           H
ATOM   2490  CB  LEU A 743      59.020  52.260  63.240  1.00  0.00           C
ATOM   2491  HB1 LEU A 743      59.000  53.300  62.850  1.00  0.00           H
ATOM   2492  HB2 LEU A 743      59.250  51.550  62.410  1.00  0.00           H
ATOM   2493  CG  LEU A 743      60.390  52.170  64.110  1.00  0.00           C
ATOM   2494  HG  LEU A 743      60.440  53.030  64.820  1.00  0.00           H
ATOM   2495  CD1 LEU A 743      60.400  50.850  64.870  1.00  0.00           C
ATOM   2496 HD11 LEU A 743      60.890  50.060  64.270  1.00  0.00           H
ATOM   2497 HD12 LEU A 743      59.340  50.570  65.120  1.00  0.00           H
ATOM   2498 HD13 LEU A 743      60.900  51.010  65.850  1.00  0.00           H
ATOM   2499  CD2 LEU A 743      61.620  52.470  63.220  1.00  0.00           C
ATOM   2500 HD21 LEU A 743      61.560  53.400  62.610  1.00  0.00           H
ATOM   2501 HD22 LEU A 743      61.720  51.510  62.660  1.00  0.00           H
ATOM   2502 HD23 LEU A 743      62.490  52.590  63.890  1.00  0.00           H
ATOM   2503  C   LEU A 743      57.400  52.730  65.100  1.00  0.00           C
ATOM   2504  O   LEU A 743      57.900  52.400  66.210  1.00  0.00           O
ATOM   2505  N   PHE A 744      56.770  53.940  64.940  1.00  0.00           N
ATOM   2506  HN  PHE A 744      56.630  54.250  64.000  1.00  0.00           H
ATOM   2507  CA  PHE A 744      56.320  54.840  65.990  1.00  0.00           C
ATOM   2508  HA  PHE A 744      57.150  55.080  66.630  1.00  0.00           H
ATOM   2509  CB  PHE A 744      55.780  56.100  65.250  1.00  0.00           C
ATOM   2510  HB1 PHE A 744      54.680  56.130  65.040  1.00  0.00           H
ATOM   2511  HB2 PHE A 744      56.220  56.370  64.260  1.00  0.00           H
ATOM   2512  CG  PHE A 744      55.920  57.320  66.090  1.00  0.00           C
ATOM   2513  CD1 PHE A 744      56.920  58.280  65.650  1.00  0.00           C
ATOM   2514  HD1 PHE A 744      57.440  58.080  64.720  1.00  0.00           H
ATOM   2515  CE1 PHE A 744      57.260  59.380  66.460  1.00  0.00           C
ATOM   2516  HE1 PHE A 744      58.170  59.900  66.210  1.00  0.00           H
ATOM   2517  CZ  PHE A 744      56.640  59.700  67.660  1.00  0.00           C
ATOM   2518  HZ  PHE A 744      56.820  60.550  68.300  1.00  0.00           H
ATOM   2519  CD2 PHE A 744      55.220  57.660  67.280  1.00  0.00           C
ATOM   2520  HD2 PHE A 744      54.360  57.070  67.550  1.00  0.00           H
ATOM   2521  CE2 PHE A 744      55.640  58.800  68.070  1.00  0.00           C
ATOM   2522  HE2 PHE A 744      55.120  58.930  69.010  1.00  0.00           H
ATOM   2523  C   PHE A 744      55.250  54.190  66.880  1.00  0.00           C
ATOM   2524  O   PHE A 744      55.440  54.210  68.080  1.00  0.00           O
ATOM   2525  N   ASP A 745      54.220  53.480  66.310  1.00  0.00           N
ATOM   2526  HN  ASP A 745      54.110  53.260  65.350  1.00  0.00           H
ATOM   2527  CA  ASP A 745      53.370  52.690  67.190  1.00  0.00           C
ATOM   2528  HA  ASP A 745      53.020  53.340  67.970  1.00  0.00           H
ATOM   2529  CB  ASP A 745      52.240  51.960  66.400  1.00  0.00           C
ATOM   2530  HB1 ASP A 745      51.610  51.260  66.990  1.00  0.00           H
ATOM   2531  HB2 ASP A 745      52.790  51.370  65.630  1.00  0.00           H
ATOM   2532  CG  ASP A 745      51.300  52.970  65.820  1.00  0.00           C
ATOM   2533  OD1 ASP A 745      51.000  54.030  66.350  1.00  0.00           O
ATOM   2534  OD2 ASP A 745      50.870  52.580  64.720  1.00  0.00           O
ATOM   2535  C   ASP A 745      54.170  51.640  67.950  1.00  0.00           C
ATOM   2536  O   ASP A 745      54.030  51.580  69.180  1.00  0.00           O
ATOM   2537  N   LEU A 746      55.150  50.920  67.370  1.00  0.00           N
ATOM   2538  HN  LEU A 746      55.320  51.120  66.400  1.00  0.00           H
ATOM   2539  CA  LEU A 746      56.050  50.030  68.050  1.00  0.00           C
ATOM   2540  HA  LEU A 746      55.450  49.320  68.620  1.00  0.00           H
ATOM   2541  CB  LEU A 746      56.800  49.220  66.950  1.00  0.00           C
ATOM   2542  HB1 LEU A 746      57.460  49.880  66.370  1.00  0.00           H
ATOM   2543  HB2 LEU A 746      56.110  48.900  66.140  1.00  0.00           H
ATOM   2544  CG  LEU A 746      57.620  47.920  67.340  1.00  0.00           C
ATOM   2545  HG  LEU A 746      58.450  48.170  68.030  1.00  0.00           H
ATOM   2546  CD1 LEU A 746      56.750  46.890  68.030  1.00  0.00           C
ATOM   2547 HD11 LEU A 746      55.990  46.640  67.260  1.00  0.00           H
ATOM   2548 HD12 LEU A 746      56.320  47.240  68.990  1.00  0.00           H
ATOM   2549 HD13 LEU A 746      57.370  45.980  68.220  1.00  0.00           H
ATOM   2550  CD2 LEU A 746      58.230  47.390  66.100  1.00  0.00           C
ATOM   2551 HD21 LEU A 746      58.730  48.240  65.590  1.00  0.00           H
ATOM   2552 HD22 LEU A 746      57.560  46.940  65.350  1.00  0.00           H
ATOM   2553 HD23 LEU A 746      58.930  46.610  66.480  1.00  0.00           H
ATOM   2554  C   LEU A 746      56.990  50.630  69.110  1.00  0.00           C
ATOM   2555  O   LEU A 746      57.220  50.110  70.200  1.00  0.00           O
ATOM   2556  N   GLY A 747      57.440  51.880  68.830  1.00  0.00           N
ATOM   2557  HN  GLY A 747      57.500  52.090  67.850  1.00  0.00           H
ATOM   2558  CA  GLY A 747      57.970  52.800  69.790  1.00  0.00           C
ATOM   2559  HA1 GLY A 747      58.060  53.720  69.240  1.00  0.00           H
ATOM   2560  HA2 GLY A 747      58.900  52.410  70.200  1.00  0.00           H
ATOM   2561  C   GLY A 747      57.140  53.060  71.010  1.00  0.00           C
ATOM   2562  O   GLY A 747      57.590  52.920  72.210  1.00  0.00           O
ATOM   2563  N   GLU A 748      55.830  53.390  70.820  1.00  0.00           N
ATOM   2564  HN  GLU A 748      55.450  53.390  69.900  1.00  0.00           H
ATOM   2565  CA  GLU A 748      54.970  53.750  71.940  1.00  0.00           C
ATOM   2566  HA  GLU A 748      55.470  54.380  72.660  1.00  0.00           H
ATOM   2567  CB  GLU A 748      53.740  54.570  71.380  1.00  0.00           C
ATOM   2568  HB1 GLU A 748      53.720  54.410  70.290  1.00  0.00           H
ATOM   2569  HB2 GLU A 748      53.880  55.670  71.380  1.00  0.00           H
ATOM   2570  CG  GLU A 748      52.320  54.150  71.910  1.00  0.00           C
ATOM   2571  HG1 GLU A 748      52.210  54.380  72.990  1.00  0.00           H
ATOM   2572  HG2 GLU A 748      52.190  53.050  71.740  1.00  0.00           H
ATOM   2573  CD  GLU A 748      51.240  54.810  71.110  1.00  0.00           C
ATOM   2574  OE1 GLU A 748      51.080  56.080  71.180  1.00  0.00           O
ATOM   2575  OE2 GLU A 748      50.460  54.090  70.400  1.00  0.00           O
ATOM   2576  C   GLU A 748      54.520  52.530  72.710  1.00  0.00           C
ATOM   2577  O   GLU A 748      54.430  52.590  73.970  1.00  0.00           O
ATOM   2578  N   THR A 749      54.390  51.380  72.010  1.00  0.00           N
ATOM   2579  HN  THR A 749      54.580  51.390  71.030  1.00  0.00           H
ATOM   2580  CA  THR A 749      54.280  50.100  72.620  1.00  0.00           C
ATOM   2581  HA  THR A 749      53.480  50.170  73.340  1.00  0.00           H
ATOM   2582  CB  THR A 749      53.810  49.140  71.580  1.00  0.00           C
ATOM   2583  HB  THR A 749      54.660  48.990  70.870  1.00  0.00           H
ATOM   2584  OG1 THR A 749      52.770  49.620  70.830  1.00  0.00           O
ATOM   2585  HG1 THR A 749      53.090  50.390  70.340  1.00  0.00           H
ATOM   2586  CG2 THR A 749      53.440  47.760  72.170  1.00  0.00           C
ATOM   2587 HG21 THR A 749      52.860  47.170  71.440  1.00  0.00           H
ATOM   2588 HG22 THR A 749      52.820  48.000  73.060  1.00  0.00           H
ATOM   2589 HG23 THR A 749      54.410  47.300  72.490  1.00  0.00           H
ATOM   2590  C   THR A 749      55.330  49.540  73.530  1.00  0.00           C
ATOM   2591  O   THR A 749      55.000  48.800  74.510  1.00  0.00           O
ATOM   2592  N   TYR A 750      56.640  49.810  73.250  1.00  0.00           N
ATOM   2593  HN  TYR A 750      56.820  50.320  72.410  1.00  0.00           H
ATOM   2594  CA  TYR A 750      57.810  49.380  74.040  1.00  0.00           C
ATOM   2595  HA  TYR A 750      57.500  48.690  74.800  1.00  0.00           H
ATOM   2596  CB  TYR A 750      58.720  48.600  73.090  1.00  0.00           C
ATOM   2597  HB1 TYR A 750      59.720  48.500  73.550  1.00  0.00           H
ATOM   2598  HB2 TYR A 750      58.810  49.170  72.150  1.00  0.00           H
ATOM   2599  CG  TYR A 750      58.220  47.190  72.870  1.00  0.00           C
ATOM   2600  CD1 TYR A 750      58.460  46.150  73.760  1.00  0.00           C
ATOM   2601  HD1 TYR A 750      58.920  46.360  74.710  1.00  0.00           H
ATOM   2602  CE1 TYR A 750      58.050  44.890  73.460  1.00  0.00           C
ATOM   2603  HE1 TYR A 750      58.200  44.060  74.130  1.00  0.00           H
ATOM   2604  CZ  TYR A 750      57.360  44.670  72.270  1.00  0.00           C
ATOM   2605  OH  TYR A 750      56.720  43.470  71.850  1.00  0.00           O
ATOM   2606  HH  TYR A 750      57.010  42.720  72.390  1.00  0.00           H
ATOM   2607  CD2 TYR A 750      57.530  46.980  71.670  1.00  0.00           C
ATOM   2608  HD2 TYR A 750      57.260  47.850  71.110  1.00  0.00           H
ATOM   2609  CE2 TYR A 750      57.120  45.650  71.330  1.00  0.00           C
ATOM   2610  HE2 TYR A 750      56.550  45.560  70.420  1.00  0.00           H
ATOM   2611  C   TYR A 750      58.460  50.470  74.830  1.00  0.00           C
ATOM   2612  O   TYR A 750      59.450  50.270  75.520  1.00  0.00           O
ATOM   2613  N   ALA A 751      57.830  51.630  74.920  1.00  0.00           N
ATOM   2614  HN  ALA A 751      57.050  51.790  74.320  1.00  0.00           H
ATOM   2615  CA  ALA A 751      58.040  52.700  75.850  1.00  0.00           C
ATOM   2616  HA  ALA A 751      57.240  53.410  75.710  1.00  0.00           H
ATOM   2617  CB  ALA A 751      58.110  52.250  77.290  1.00  0.00           C
ATOM   2618  HB1 ALA A 751      57.390  51.410  77.360  1.00  0.00           H
ATOM   2619  HB2 ALA A 751      57.930  53.110  77.970  1.00  0.00           H
ATOM   2620  HB3 ALA A 751      59.120  51.900  77.540  1.00  0.00           H
ATOM   2621  C   ALA A 751      59.300  53.550  75.580  1.00  0.00           C
ATOM   2622  O   ALA A 751      59.890  54.180  76.460  1.00  0.00           O
ATOM   2623  N   PHE A 752      59.620  53.550  74.310  1.00  0.00           N
ATOM   2624  HN  PHE A 752      58.950  53.190  73.660  1.00  0.00           H
ATOM   2625  CA  PHE A 752      60.870  54.190  73.830  1.00  0.00           C
ATOM   2626  HA  PHE A 752      61.230  54.900  74.580  1.00  0.00           H
ATOM   2627  CB  PHE A 752      60.710  55.040  72.560  1.00  0.00           C
ATOM   2628  HB1 PHE A 752      60.350  54.310  71.810  1.00  0.00           H
ATOM   2629  HB2 PHE A 752      61.690  55.430  72.230  1.00  0.00           H
ATOM   2630  CG  PHE A 752      59.650  56.170  72.730  1.00  0.00           C
ATOM   2631  CD1 PHE A 752      59.510  56.940  73.860  1.00  0.00           C
ATOM   2632  HD1 PHE A 752      60.270  56.840  74.610  1.00  0.00           H
ATOM   2633  CE1 PHE A 752      58.590  57.990  73.880  1.00  0.00           C
ATOM   2634  HE1 PHE A 752      58.560  58.680  74.720  1.00  0.00           H
ATOM   2635  CZ  PHE A 752      57.860  58.290  72.690  1.00  0.00           C
ATOM   2636  HZ  PHE A 752      57.020  58.930  72.870  1.00  0.00           H
ATOM   2637  CD2 PHE A 752      58.750  56.340  71.680  1.00  0.00           C
ATOM   2638  HD2 PHE A 752      58.750  55.680  70.820  1.00  0.00           H
ATOM   2639  CE2 PHE A 752      57.830  57.380  71.680  1.00  0.00           C
ATOM   2640  HE2 PHE A 752      57.160  57.500  70.850  1.00  0.00           H
ATOM   2641  C   PHE A 752      61.970  53.140  73.740  1.00  0.00           C
ATOM   2642  O   PHE A 752      62.890  53.340  74.490  1.00  0.00           O
ATOM   2643  N   PRO A 822      61.930  52.020  72.930  1.00  0.00           N
ATOM   2644  CD  PRO A 822      60.760  51.570  72.170  1.00  0.00           C
ATOM   2645  HD1 PRO A 822      60.240  52.330  71.550  1.00  0.00           H
ATOM   2646  HD2 PRO A 822      59.990  51.160  72.840  1.00  0.00           H
ATOM   2647  CA  PRO A 822      62.910  50.960  73.070  1.00  0.00           C
ATOM   2648  HA  PRO A 822      62.780  50.510  74.050  1.00  0.00           H
ATOM   2649  CB  PRO A 822      62.590  49.990  71.900  1.00  0.00           C
ATOM   2650  HB1 PRO A 822      62.520  48.940  72.220  1.00  0.00           H
ATOM   2651  HB2 PRO A 822      63.330  50.020  71.060  1.00  0.00           H
ATOM   2652  CG  PRO A 822      61.320  50.530  71.210  1.00  0.00           C
ATOM   2653  HG1 PRO A 822      61.610  50.990  70.240  1.00  0.00           H
ATOM   2654  HG2 PRO A 822      60.640  49.660  71.010  1.00  0.00           H
ATOM   2655  C   PRO A 822      64.400  51.310  72.990  1.00  0.00           C
ATOM   2656  O   PRO A 822      64.860  52.140  72.180  1.00  0.00           O
ATOM   2657  N   ASP A 823      65.210  50.750  73.960  1.00  0.00           N
ATOM   2658  HN  ASP A 823      64.850  50.370  74.790  1.00  0.00           H
ATOM   2659  CA  ASP A 823      66.630  51.060  74.140  1.00  0.00           C
ATOM   2660  HA  ASP A 823      66.840  52.110  74.260  1.00  0.00           H
ATOM   2661  CB  ASP A 823      67.270  50.190  75.290  1.00  0.00           C
ATOM   2662  HB1 ASP A 823      68.320  50.480  75.480  1.00  0.00           H
ATOM   2663  HB2 ASP A 823      67.280  49.100  75.070  1.00  0.00           H
ATOM   2664  CG  ASP A 823      66.540  50.200  76.600  1.00  0.00           C
ATOM   2665  OD1 ASP A 823      66.990  49.510  77.590  1.00  0.00           O
ATOM   2666  OD2 ASP A 823      65.380  50.730  76.630  1.00  0.00           O
ATOM   2667  C   ASP A 823      67.320  50.630  72.850  1.00  0.00           C
ATOM   2668  O   ASP A 823      68.130  51.330  72.300  1.00  0.00           O
ATOM   2669  N   VAL A 824      66.960  49.430  72.300  1.00  0.00           N
ATOM   2670  HN  VAL A 824      66.280  48.810  72.670  1.00  0.00           H
ATOM   2671  CA  VAL A 824      67.650  48.890  71.120  1.00  0.00           C
ATOM   2672  HA  VAL A 824      68.670  49.230  71.120  1.00  0.00           H
ATOM   2673  CB  VAL A 824      67.750  47.360  71.170  1.00  0.00           C
ATOM   2674  HB  VAL A 824      68.330  47.070  70.260  1.00  0.00           H
ATOM   2675  CG1 VAL A 824      68.530  46.890  72.390  1.00  0.00           C
ATOM   2676 HG11 VAL A 824      69.500  47.440  72.440  1.00  0.00           H
ATOM   2677 HG12 VAL A 824      68.750  45.810  72.280  1.00  0.00           H
ATOM   2678 HG13 VAL A 824      67.990  47.100  73.340  1.00  0.00           H
ATOM   2679  CG2 VAL A 824      66.330  46.800  71.010  1.00  0.00           C
ATOM   2680 HG21 VAL A 824      65.790  47.130  70.090  1.00  0.00           H
ATOM   2681 HG22 VAL A 824      65.640  46.890  71.870  1.00  0.00           H
ATOM   2682 HG23 VAL A 824      66.390  45.690  71.010  1.00  0.00           H
ATOM   2683  C   VAL A 824      66.970  49.360  69.850  1.00  0.00           C
ATOM   2684  O   VAL A 824      67.140  48.850  68.720  1.00  0.00           O
ATOM   2685  N   LEU A 825      66.140  50.430  69.840  1.00  0.00           N
ATOM   2686  HN  LEU A 825      66.000  50.890  70.720  1.00  0.00           H
ATOM   2687  CA  LEU A 825      65.550  51.110  68.770  1.00  0.00           C
ATOM   2688  HA  LEU A 825      64.810  50.420  68.390  1.00  0.00           H
ATOM   2689  CB  LEU A 825      64.770  52.330  69.230  1.00  0.00           C
ATOM   2690  HB1 LEU A 825      65.400  52.980  69.890  1.00  0.00           H
ATOM   2691  HB2 LEU A 825      63.900  51.880  69.760  1.00  0.00           H
ATOM   2692  CG  LEU A 825      64.190  53.190  68.140  1.00  0.00           C
ATOM   2693  HG  LEU A 825      65.080  53.460  67.530  1.00  0.00           H
ATOM   2694  CD1 LEU A 825      62.990  52.490  67.440  1.00  0.00           C
ATOM   2695 HD11 LEU A 825      62.390  53.160  66.790  1.00  0.00           H
ATOM   2696 HD12 LEU A 825      62.320  52.220  68.290  1.00  0.00           H
ATOM   2697 HD13 LEU A 825      63.390  51.570  66.970  1.00  0.00           H
ATOM   2698  CD2 LEU A 825      63.710  54.490  68.700  1.00  0.00           C
ATOM   2699 HD21 LEU A 825      64.400  54.960  69.430  1.00  0.00           H
ATOM   2700 HD22 LEU A 825      62.710  54.440  69.200  1.00  0.00           H
ATOM   2701 HD23 LEU A 825      63.500  55.140  67.820  1.00  0.00           H
ATOM   2702  C   LEU A 825      66.560  51.430  67.720  1.00  0.00           C
ATOM   2703  O   LEU A 825      66.340  51.110  66.560  1.00  0.00           O
ATOM   2704  N   PHE A 826      67.750  51.970  68.020  1.00  0.00           N
ATOM   2705  HN  PHE A 826      68.030  52.220  68.960  1.00  0.00           H
ATOM   2706  CA  PHE A 826      68.790  52.300  67.060  1.00  0.00           C
ATOM   2707  HA  PHE A 826      68.440  53.060  66.370  1.00  0.00           H
ATOM   2708  CB  PHE A 826      69.900  52.910  67.910  1.00  0.00           C
ATOM   2709  HB1 PHE A 826      70.220  52.240  68.730  1.00  0.00           H
ATOM   2710  HB2 PHE A 826      69.440  53.750  68.480  1.00  0.00           H
ATOM   2711  CG  PHE A 826      71.150  53.430  67.210  1.00  0.00           C
ATOM   2712  CD1 PHE A 826      72.390  53.570  67.970  1.00  0.00           C
ATOM   2713  HD1 PHE A 826      72.270  53.400  69.030  1.00  0.00           H
ATOM   2714  CE1 PHE A 826      73.550  53.980  67.320  1.00  0.00           C
ATOM   2715  HE1 PHE A 826      74.450  53.970  67.910  1.00  0.00           H
ATOM   2716  CZ  PHE A 826      73.510  54.370  65.990  1.00  0.00           C
ATOM   2717  HZ  PHE A 826      74.440  54.610  65.500  1.00  0.00           H
ATOM   2718  CD2 PHE A 826      71.160  53.780  65.810  1.00  0.00           C
ATOM   2719  HD2 PHE A 826      70.290  53.720  65.170  1.00  0.00           H
ATOM   2720  CE2 PHE A 826      72.390  54.260  65.230  1.00  0.00           C
ATOM   2721  HE2 PHE A 826      72.340  54.610  64.210  1.00  0.00           H
ATOM   2722  C   PHE A 826      69.290  51.020  66.220  1.00  0.00           C
ATOM   2723  O   PHE A 826      69.380  51.020  64.990  1.00  0.00           O
ATOM   2724  N   TRP A 827      69.560  49.850  66.850  1.00  0.00           N
ATOM   2725  HN  TRP A 827      69.580  49.800  67.840  1.00  0.00           H
ATOM   2726  CA  TRP A 827      69.840  48.600  66.270  1.00  0.00           C
ATOM   2727  HA  TRP A 827      70.650  48.800  65.570  1.00  0.00           H
ATOM   2728  CB  TRP A 827      70.220  47.490  67.310  1.00  0.00           C
ATOM   2729  HB1 TRP A 827      69.270  47.420  67.900  1.00  0.00           H
ATOM   2730  HB2 TRP A 827      71.070  47.910  67.900  1.00  0.00           H
ATOM   2731  CG  TRP A 827      70.590  46.140  66.730  1.00  0.00           C
ATOM   2732  CD1 TRP A 827      69.940  44.990  67.060  1.00  0.00           C
ATOM   2733  HD1 TRP A 827      69.090  44.910  67.720  1.00  0.00           H
ATOM   2734  NE1 TRP A 827      70.470  43.940  66.340  1.00  0.00           N
ATOM   2735  HE1 TRP A 827      70.040  43.070  66.180  1.00  0.00           H
ATOM   2736  CE2 TRP A 827      71.390  44.460  65.460  1.00  0.00           C
ATOM   2737  CD2 TRP A 827      71.600  45.800  65.770  1.00  0.00           C
ATOM   2738  CE3 TRP A 827      72.480  46.530  65.060  1.00  0.00           C
ATOM   2739  HE3 TRP A 827      72.640  47.580  65.260  1.00  0.00           H
ATOM   2740  CZ3 TRP A 827      73.180  45.950  63.990  1.00  0.00           C
ATOM   2741  HZ3 TRP A 827      73.900  46.500  63.400  1.00  0.00           H
ATOM   2742  CZ2 TRP A 827      72.150  43.850  64.490  1.00  0.00           C
ATOM   2743  HZ2 TRP A 827      72.150  42.830  64.180  1.00  0.00           H
ATOM   2744  CH2 TRP A 827      73.060  44.590  63.740  1.00  0.00           C
ATOM   2745  HH2 TRP A 827      73.600  44.140  62.930  1.00  0.00           H
ATOM   2746  C   TRP A 827      68.680  48.060  65.380  1.00  0.00           C
ATOM   2747  O   TRP A 827      68.890  47.580  64.270  1.00  0.00           O
ATOM   2748  N   CYS A 828      67.410  48.300  65.770  1.00  0.00           N
ATOM   2749  HN  CYS A 828      67.280  48.690  66.690  1.00  0.00           H
ATOM   2750  CA  CYS A 828      66.190  48.110  65.060  1.00  0.00           C
ATOM   2751  HA  CYS A 828      66.330  47.130  64.640  1.00  0.00           H
ATOM   2752  CB  CYS A 828      64.860  48.150  65.860  1.00  0.00           C
ATOM   2753  HB1 CYS A 828      64.070  47.820  65.150  1.00  0.00           H
ATOM   2754  HB2 CYS A 828      64.590  49.180  66.160  1.00  0.00           H
ATOM   2755  SG  CYS A 828      64.990  47.020  67.320  1.00  0.00           S
ATOM   2756  HG1 CYS A 828      66.140  47.530  67.730  1.00  0.00           H
ATOM   2757  C   CYS A 828      66.150  49.020  63.800  1.00  0.00           C
ATOM   2758  O   CYS A 828      65.780  48.550  62.730  1.00  0.00           O
ATOM   2759  N   VAL A 829      66.560  50.250  63.940  1.00  0.00           N
ATOM   2760  HN  VAL A 829      66.850  50.460  64.860  1.00  0.00           H
ATOM   2761  CA  VAL A 829      66.740  51.160  62.850  1.00  0.00           C
ATOM   2762  HA  VAL A 829      65.850  51.150  62.260  1.00  0.00           H
ATOM   2763  CB  VAL A 829      66.870  52.660  63.240  1.00  0.00           C
ATOM   2764  HB  VAL A 829      67.580  52.730  64.100  1.00  0.00           H
ATOM   2765  CG1 VAL A 829      67.370  53.630  62.160  1.00  0.00           C
ATOM   2766 HG11 VAL A 829      67.430  54.680  62.540  1.00  0.00           H
ATOM   2767 HG12 VAL A 829      66.670  53.480  61.320  1.00  0.00           H
ATOM   2768 HG13 VAL A 829      68.410  53.440  61.840  1.00  0.00           H
ATOM   2769  CG2 VAL A 829      65.490  52.940  63.840  1.00  0.00           C
ATOM   2770 HG21 VAL A 829      64.710  53.190  63.080  1.00  0.00           H
ATOM   2771 HG22 VAL A 829      65.680  53.880  64.410  1.00  0.00           H
ATOM   2772 HG23 VAL A 829      65.100  52.190  64.560  1.00  0.00           H
ATOM   2773  C   VAL A 829      67.790  50.740  61.770  1.00  0.00           C
ATOM   2774  O   VAL A 829      67.480  50.900  60.580  1.00  0.00           O
ATOM   2775  N   ILE A 830      68.970  50.120  62.210  1.00  0.00           N
ATOM   2776  HN  ILE A 830      69.090  50.050  63.190  1.00  0.00           H
ATOM   2777  CA  ILE A 830      70.020  49.630  61.350  1.00  0.00           C
ATOM   2778  HA  ILE A 830      70.140  50.440  60.640  1.00  0.00           H
ATOM   2779  CB  ILE A 830      71.220  49.210  62.210  1.00  0.00           C
ATOM   2780  HB  ILE A 830      70.870  48.460  62.960  1.00  0.00           H
ATOM   2781  CG2 ILE A 830      72.300  48.740  61.240  1.00  0.00           C
ATOM   2782 HG21 ILE A 830      73.300  48.780  61.730  1.00  0.00           H
ATOM   2783 HG22 ILE A 830      72.400  49.410  60.350  1.00  0.00           H
ATOM   2784 HG23 ILE A 830      72.020  47.790  60.730  1.00  0.00           H
ATOM   2785  CG1 ILE A 830      71.760  50.420  63.080  1.00  0.00           C
ATOM   2786 HG11 ILE A 830      72.360  49.910  63.860  1.00  0.00           H
ATOM   2787 HG12 ILE A 830      70.990  51.140  63.440  1.00  0.00           H
ATOM   2788  CD  ILE A 830      72.720  51.390  62.330  1.00  0.00           C
ATOM   2789  HD1 ILE A 830      72.280  51.690  61.340  1.00  0.00           H
ATOM   2790  HD2 ILE A 830      73.720  50.930  62.250  1.00  0.00           H
ATOM   2791  HD3 ILE A 830      72.870  52.380  62.830  1.00  0.00           H
ATOM   2792  C   ILE A 830      69.510  48.450  60.590  1.00  0.00           C
ATOM   2793  O   ILE A 830      69.790  48.360  59.380  1.00  0.00           O
ATOM   2794  N   LEU A 831      68.740  47.500  61.250  1.00  0.00           N
ATOM   2795  HN  LEU A 831      68.620  47.680  62.230  1.00  0.00           H
ATOM   2796  CA  LEU A 831      68.200  46.320  60.630  1.00  0.00           C
ATOM   2797  HA  LEU A 831      69.070  45.870  60.170  1.00  0.00           H
ATOM   2798  CB  LEU A 831      67.620  45.350  61.700  1.00  0.00           C
ATOM   2799  HB1 LEU A 831      67.230  44.400  61.300  1.00  0.00           H
ATOM   2800  HB2 LEU A 831      66.830  45.920  62.220  1.00  0.00           H
ATOM   2801  CG  LEU A 831      68.580  44.760  62.720  1.00  0.00           C
ATOM   2802  HG  LEU A 831      69.290  45.540  63.070  1.00  0.00           H
ATOM   2803  CD1 LEU A 831      67.740  44.230  63.980  1.00  0.00           C
ATOM   2804 HD11 LEU A 831      66.850  43.640  63.690  1.00  0.00           H
ATOM   2805 HD12 LEU A 831      67.510  45.150  64.540  1.00  0.00           H
ATOM   2806 HD13 LEU A 831      68.400  43.620  64.630  1.00  0.00           H
ATOM   2807  CD2 LEU A 831      69.280  43.520  62.110  1.00  0.00           C
ATOM   2808 HD21 LEU A 831      69.960  43.030  62.840  1.00  0.00           H
ATOM   2809 HD22 LEU A 831      69.980  43.750  61.290  1.00  0.00           H
ATOM   2810 HD23 LEU A 831      68.560  42.760  61.710  1.00  0.00           H
ATOM   2811  C   LEU A 831      67.250  46.730  59.520  1.00  0.00           C
ATOM   2812  O   LEU A 831      67.230  46.080  58.450  1.00  0.00           O
ATOM   2813  N   PHE A 832      66.440  47.830  59.650  1.00  0.00           N
ATOM   2814  HN  PHE A 832      66.580  48.460  60.410  1.00  0.00           H
ATOM   2815  CA  PHE A 832      65.470  48.370  58.700  1.00  0.00           C
ATOM   2816  HA  PHE A 832      64.800  47.540  58.520  1.00  0.00           H
ATOM   2817  CB  PHE A 832      64.670  49.460  59.410  1.00  0.00           C
ATOM   2818  HB1 PHE A 832      65.380  50.100  59.980  1.00  0.00           H
ATOM   2819  HB2 PHE A 832      63.990  49.000  60.170  1.00  0.00           H
ATOM   2820  CG  PHE A 832      63.900  50.400  58.510  1.00  0.00           C
ATOM   2821  CD1 PHE A 832      62.700  49.990  57.840  1.00  0.00           C
ATOM   2822  HD1 PHE A 832      62.450  48.940  57.870  1.00  0.00           H
ATOM   2823  CE1 PHE A 832      61.960  50.870  57.100  1.00  0.00           C
ATOM   2824  HE1 PHE A 832      61.020  50.430  56.770  1.00  0.00           H
ATOM   2825  CZ  PHE A 832      62.340  52.170  56.950  1.00  0.00           C
ATOM   2826  HZ  PHE A 832      61.860  52.820  56.230  1.00  0.00           H
ATOM   2827  CD2 PHE A 832      64.310  51.700  58.280  1.00  0.00           C
ATOM   2828  HD2 PHE A 832      65.250  52.030  58.720  1.00  0.00           H
ATOM   2829  CE2 PHE A 832      63.610  52.550  57.410  1.00  0.00           C
ATOM   2830  HE2 PHE A 832      64.020  53.530  57.280  1.00  0.00           H
ATOM   2831  C   PHE A 832      66.120  48.750  57.410  1.00  0.00           C
ATOM   2832  O   PHE A 832      65.640  48.460  56.300  1.00  0.00           O
ATOM   2833  N   PHE A 833      67.230  49.470  57.410  1.00  0.00           N
ATOM   2834  HN  PHE A 833      67.490  49.970  58.240  1.00  0.00           H
ATOM   2835  CA  PHE A 833      67.980  49.790  56.140  1.00  0.00           C
ATOM   2836  HA  PHE A 833      67.300  50.150  55.370  1.00  0.00           H
ATOM   2837  CB  PHE A 833      68.950  51.000  56.560  1.00  0.00           C
ATOM   2838  HB1 PHE A 833      69.700  51.080  55.750  1.00  0.00           H
ATOM   2839  HB2 PHE A 833      69.390  50.700  57.540  1.00  0.00           H
ATOM   2840  CG  PHE A 833      68.220  52.250  56.750  1.00  0.00           C
ATOM   2841  CD1 PHE A 833      67.460  52.750  55.650  1.00  0.00           C
ATOM   2842  HD1 PHE A 833      67.490  52.160  54.750  1.00  0.00           H
ATOM   2843  CE1 PHE A 833      66.650  53.890  55.810  1.00  0.00           C
ATOM   2844  HE1 PHE A 833      66.140  54.400  55.000  1.00  0.00           H
ATOM   2845  CZ  PHE A 833      66.530  54.480  57.080  1.00  0.00           C
ATOM   2846  HZ  PHE A 833      65.890  55.330  57.210  1.00  0.00           H
ATOM   2847  CD2 PHE A 833      67.990  52.820  58.020  1.00  0.00           C
ATOM   2848  HD2 PHE A 833      68.520  52.330  58.830  1.00  0.00           H
ATOM   2849  CE2 PHE A 833      67.220  53.950  58.200  1.00  0.00           C
ATOM   2850  HE2 PHE A 833      66.880  54.190  59.200  1.00  0.00           H
ATOM   2851  C   PHE A 833      68.780  48.640  55.530  1.00  0.00           C
ATOM   2852  O   PHE A 833      68.790  48.510  54.320  1.00  0.00           O
ATOM   2853  N   THR A 834      69.290  47.780  56.450  1.00  0.00           N
ATOM   2854  HN  THR A 834      69.230  47.990  57.420  1.00  0.00           H
ATOM   2855  CA  THR A 834      70.020  46.580  56.140  1.00  0.00           C
ATOM   2856  HA  THR A 834      70.790  46.950  55.470  1.00  0.00           H
ATOM   2857  CB  THR A 834      70.650  45.950  57.410  1.00  0.00           C
ATOM   2858  HB  THR A 834      69.740  45.840  58.030  1.00  0.00           H
ATOM   2859  OG1 THR A 834      71.480  46.730  58.220  1.00  0.00           O
ATOM   2860  HG1 THR A 834      70.920  47.470  58.460  1.00  0.00           H
ATOM   2861  CG2 THR A 834      71.320  44.570  57.210  1.00  0.00           C
ATOM   2862 HG21 THR A 834      70.620  43.830  56.750  1.00  0.00           H
ATOM   2863 HG22 THR A 834      71.660  44.180  58.190  1.00  0.00           H
ATOM   2864 HG23 THR A 834      72.140  44.720  56.480  1.00  0.00           H
ATOM   2865  C   THR A 834      69.170  45.520  55.480  1.00  0.00           C
ATOM   2866  O   THR A 834      69.540  44.920  54.510  1.00  0.00           O
ATOM   2867  N   THR A 835      67.910  45.330  55.930  1.00  0.00           N
ATOM   2868  HN  THR A 835      67.630  45.690  56.820  1.00  0.00           H
ATOM   2869  CA  THR A 835      66.940  44.500  55.230  1.00  0.00           C
ATOM   2870  HA  THR A 835      67.300  43.490  55.290  1.00  0.00           H
ATOM   2871  CB  THR A 835      65.520  44.500  55.930  1.00  0.00           C
ATOM   2872  HB  THR A 835      65.070  45.490  56.200  1.00  0.00           H
ATOM   2873  OG1 THR A 835      65.670  43.900  57.200  1.00  0.00           O
ATOM   2874  HG1 THR A 835      66.330  44.410  57.670  1.00  0.00           H
ATOM   2875  CG2 THR A 835      64.470  43.660  55.230  1.00  0.00           C
ATOM   2876 HG21 THR A 835      63.560  43.570  55.840  1.00  0.00           H
ATOM   2877 HG22 THR A 835      64.830  42.640  54.970  1.00  0.00           H
ATOM   2878 HG23 THR A 835      64.120  44.090  54.260  1.00  0.00           H
ATOM   2879  C   THR A 835      66.740  44.930  53.790  1.00  0.00           C
ATOM   2880  O   THR A 835      66.800  44.040  52.870  1.00  0.00           O
ATOM   2881  N   PHE A 836      66.550  46.210  53.630  1.00  0.00           N
ATOM   2882  HN  PHE A 836      66.570  46.820  54.420  1.00  0.00           H
ATOM   2883  CA  PHE A 836      66.370  46.810  52.340  1.00  0.00           C
ATOM   2884  HA  PHE A 836      65.550  46.220  51.930  1.00  0.00           H
ATOM   2885  CB  PHE A 836      65.810  48.270  52.430  1.00  0.00           C
ATOM   2886  HB1 PHE A 836      66.300  48.780  53.290  1.00  0.00           H
ATOM   2887  HB2 PHE A 836      64.730  48.290  52.630  1.00  0.00           H
ATOM   2888  CG  PHE A 836      66.040  49.170  51.220  1.00  0.00           C
ATOM   2889  CD1 PHE A 836      65.140  49.130  50.150  1.00  0.00           C
ATOM   2890  HD1 PHE A 836      64.370  48.370  50.170  1.00  0.00           H
ATOM   2891  CE1 PHE A 836      65.260  49.950  49.030  1.00  0.00           C
ATOM   2892  HE1 PHE A 836      64.430  49.930  48.340  1.00  0.00           H
ATOM   2893  CZ  PHE A 836      66.390  50.800  48.890  1.00  0.00           C
ATOM   2894  HZ  PHE A 836      66.530  51.390  47.990  1.00  0.00           H
ATOM   2895  CD2 PHE A 836      67.110  50.080  51.120  1.00  0.00           C
ATOM   2896  HD2 PHE A 836      67.700  50.010  52.030  1.00  0.00           H
ATOM   2897  CE2 PHE A 836      67.300  50.850  49.930  1.00  0.00           C
ATOM   2898  HE2 PHE A 836      68.110  51.550  49.910  1.00  0.00           H
ATOM   2899  C   PHE A 836      67.590  46.670  51.340  1.00  0.00           C
ATOM   2900  O   PHE A 836      67.390  46.330  50.170  1.00  0.00           O
ATOM   2901  N   PHE A 837      68.870  46.960  51.690  1.00  0.00           N
ATOM   2902  HN  PHE A 837      69.030  47.430  52.560  1.00  0.00           H
ATOM   2903  CA  PHE A 837      70.100  46.780  50.930  1.00  0.00           C
ATOM   2904  HA  PHE A 837      69.960  47.390  50.050  1.00  0.00           H
ATOM   2905  CB  PHE A 837      71.470  47.240  51.660  1.00  0.00           C
ATOM   2906  HB1 PHE A 837      72.240  47.350  50.860  1.00  0.00           H
ATOM   2907  HB2 PHE A 837      71.680  46.490  52.450  1.00  0.00           H
ATOM   2908  CG  PHE A 837      71.490  48.670  52.200  1.00  0.00           C
ATOM   2909  CD1 PHE A 837      70.850  49.710  51.420  1.00  0.00           C
ATOM   2910  HD1 PHE A 837      70.360  49.550  50.470  1.00  0.00           H
ATOM   2911  CE1 PHE A 837      70.950  51.020  51.910  1.00  0.00           C
ATOM   2912  HE1 PHE A 837      70.610  51.830  51.300  1.00  0.00           H
ATOM   2913  CZ  PHE A 837      71.430  51.300  53.160  1.00  0.00           C
ATOM   2914  HZ  PHE A 837      71.420  52.290  53.600  1.00  0.00           H
ATOM   2915  CD2 PHE A 837      72.000  49.000  53.460  1.00  0.00           C
ATOM   2916  HD2 PHE A 837      72.400  48.160  54.010  1.00  0.00           H
ATOM   2917  CE2 PHE A 837      71.970  50.310  53.960  1.00  0.00           C
ATOM   2918  HE2 PHE A 837      72.290  50.530  54.980  1.00  0.00           H
ATOM   2919  C   PHE A 837      70.220  45.340  50.590  1.00  0.00           C
ATOM   2920  O   PHE A 837      70.500  45.080  49.400  1.00  0.00           O
ATOM   2921  N   LEU A 838      69.980  44.440  51.540  1.00  0.00           N
ATOM   2922  HN  LEU A 838      69.700  44.520  52.490  1.00  0.00           H
ATOM   2923  CA  LEU A 838      70.160  42.990  51.340  1.00  0.00           C
ATOM   2924  HA  LEU A 838      71.130  42.690  50.950  1.00  0.00           H
ATOM   2925  CB  LEU A 838      70.140  42.360  52.720  1.00  0.00           C
ATOM   2926  HB1 LEU A 838      69.260  42.610  53.360  1.00  0.00           H
ATOM   2927  HB2 LEU A 838      71.060  42.620  53.280  1.00  0.00           H
ATOM   2928  CG  LEU A 838      70.120  40.810  52.680  1.00  0.00           C
ATOM   2929  HG  LEU A 838      69.210  40.330  52.250  1.00  0.00           H
ATOM   2930  CD1 LEU A 838      71.340  40.310  51.910  1.00  0.00           C
ATOM   2931 HD11 LEU A 838      71.210  40.330  50.810  1.00  0.00           H
ATOM   2932 HD12 LEU A 838      71.540  39.240  52.130  1.00  0.00           H
ATOM   2933 HD13 LEU A 838      72.270  40.890  52.100  1.00  0.00           H
ATOM   2934  CD2 LEU A 838      70.250  40.370  54.130  1.00  0.00           C
ATOM   2935 HD21 LEU A 838      70.500  39.290  54.080  1.00  0.00           H
ATOM   2936 HD22 LEU A 838      69.330  40.400  54.750  1.00  0.00           H
ATOM   2937 HD23 LEU A 838      71.140  40.780  54.650  1.00  0.00           H
ATOM   2938  C   LEU A 838      69.230  42.460  50.310  1.00  0.00           C
ATOM   2939  O   LEU A 838      69.600  41.670  49.420  1.00  0.00           O
ATOM   2940  N   SER A 839      67.880  42.760  50.320  1.00  0.00           N
ATOM   2941  HN  SER A 839      67.600  43.480  50.970  1.00  0.00           H
ATOM   2942  CA  SER A 839      66.900  42.370  49.270  1.00  0.00           C
ATOM   2943  HA  SER A 839      67.030  41.330  49.020  1.00  0.00           H
ATOM   2944  CB  SER A 839      65.530  42.790  49.720  1.00  0.00           C
ATOM   2945  HB1 SER A 839      64.910  42.880  48.790  1.00  0.00           H
ATOM   2946  HB2 SER A 839      65.470  43.800  50.180  1.00  0.00           H
ATOM   2947  OG  SER A 839      64.860  41.840  50.520  1.00  0.00           O
ATOM   2948  HG1 SER A 839      65.570  41.500  51.050  1.00  0.00           H
ATOM   2949  C   SER A 839      67.330  43.100  47.980  1.00  0.00           C
ATOM   2950  O   SER A 839      67.210  42.400  46.960  1.00  0.00           O
ATOM   2951  N   SER A 840      67.730  44.360  48.010  1.00  0.00           N
ATOM   2952  HN  SER A 840      67.830  44.850  48.870  1.00  0.00           H
ATOM   2953  CA  SER A 840      68.070  45.190  46.810  1.00  0.00           C
ATOM   2954  HA  SER A 840      67.250  45.090  46.110  1.00  0.00           H
ATOM   2955  CB  SER A 840      68.290  46.670  47.240  1.00  0.00           C
ATOM   2956  HB1 SER A 840      69.170  46.750  47.930  1.00  0.00           H
ATOM   2957  HB2 SER A 840      67.360  47.030  47.720  1.00  0.00           H
ATOM   2958  OG  SER A 840      68.620  47.550  46.070  1.00  0.00           O
ATOM   2959  HG1 SER A 840      67.810  47.560  45.560  1.00  0.00           H
ATOM   2960  C   SER A 840      69.330  44.670  46.070  1.00  0.00           C
ATOM   2961  O   SER A 840      69.360  44.600  44.860  1.00  0.00           O
ATOM   2962  N   PHE A 841      70.350  44.240  46.790  1.00  0.00           N
ATOM   2963  HN  PHE A 841      70.290  44.290  47.790  1.00  0.00           H
ATOM   2964  CA  PHE A 841      71.590  43.650  46.260  1.00  0.00           C
ATOM   2965  HA  PHE A 841      71.960  44.300  45.480  1.00  0.00           H
ATOM   2966  CB  PHE A 841      72.620  43.440  47.410  1.00  0.00           C
ATOM   2967  HB1 PHE A 841      71.990  42.930  48.170  1.00  0.00           H
ATOM   2968  HB2 PHE A 841      73.000  44.410  47.790  1.00  0.00           H
ATOM   2969  CG  PHE A 841      73.810  42.390  47.070  1.00  0.00           C
ATOM   2970  CD1 PHE A 841      74.700  42.590  46.030  1.00  0.00           C
ATOM   2971  HD1 PHE A 841      74.660  43.480  45.430  1.00  0.00           H
ATOM   2972  CE1 PHE A 841      75.630  41.570  45.770  1.00  0.00           C
ATOM   2973  HE1 PHE A 841      76.280  41.690  44.910  1.00  0.00           H
ATOM   2974  CZ  PHE A 841      75.860  40.480  46.610  1.00  0.00           C
ATOM   2975  HZ  PHE A 841      76.670  39.770  46.600  1.00  0.00           H
ATOM   2976  CD2 PHE A 841      73.940  41.300  47.920  1.00  0.00           C
ATOM   2977  HD2 PHE A 841      73.220  41.120  48.700  1.00  0.00           H
ATOM   2978  CE2 PHE A 841      75.020  40.390  47.720  1.00  0.00           C
ATOM   2979  HE2 PHE A 841      74.970  39.600  48.460  1.00  0.00           H
ATOM   2980  C   PHE A 841      71.290  42.440  45.510  1.00  0.00           C
ATOM   2981  O   PHE A 841      71.810  42.240  44.430  1.00  0.00           O
ATOM   2982  N   LEU A 842      70.350  41.590  46.050  1.00  0.00           N
ATOM   2983  HN  LEU A 842      69.850  41.910  46.840  1.00  0.00           H
ATOM   2984  CA  LEU A 842      70.160  40.280  45.500  1.00  0.00           C
ATOM   2985  HA  LEU A 842      71.090  39.890  45.100  1.00  0.00           H
ATOM   2986  CB  LEU A 842      69.620  39.330  46.690  1.00  0.00           C
ATOM   2987  HB1 LEU A 842      69.200  38.410  46.230  1.00  0.00           H
ATOM   2988  HB2 LEU A 842      68.640  39.700  47.060  1.00  0.00           H
ATOM   2989  CG  LEU A 842      70.750  38.870  47.730  1.00  0.00           C
ATOM   2990  HG  LEU A 842      71.190  39.820  48.100  1.00  0.00           H
ATOM   2991  CD1 LEU A 842      70.090  38.280  48.960  1.00  0.00           C
ATOM   2992 HD11 LEU A 842      70.850  38.310  49.770  1.00  0.00           H
ATOM   2993 HD12 LEU A 842      69.690  37.260  48.770  1.00  0.00           H
ATOM   2994 HD13 LEU A 842      69.260  38.900  49.340  1.00  0.00           H
ATOM   2995  CD2 LEU A 842      71.870  37.970  47.160  1.00  0.00           C
ATOM   2996 HD21 LEU A 842      72.650  37.600  47.870  1.00  0.00           H
ATOM   2997 HD22 LEU A 842      72.540  38.580  46.510  1.00  0.00           H
ATOM   2998 HD23 LEU A 842      71.460  37.130  46.550  1.00  0.00           H
ATOM   2999  C   LEU A 842      69.150  40.450  44.330  1.00  0.00           C
ATOM   3000  O   LEU A 842      69.010  39.720  43.300  1.00  0.00           O
ATOM   3001  N   LYS A 843      68.400  41.610  44.310  1.00  0.00           N
ATOM   3002  HN  LYS A 843      68.520  42.370  44.940  1.00  0.00           H
ATOM   3003  CA  LYS A 843      67.490  41.910  43.190  1.00  0.00           C
ATOM   3004  HA  LYS A 843      67.000  40.950  43.150  1.00  0.00           H
ATOM   3005  CB  LYS A 843      66.480  43.030  43.570  1.00  0.00           C
ATOM   3006  HB1 LYS A 843      67.110  43.950  43.660  1.00  0.00           H
ATOM   3007  HB2 LYS A 843      65.900  42.730  44.470  1.00  0.00           H
ATOM   3008  CG  LYS A 843      65.530  43.400  42.460  1.00  0.00           C
ATOM   3009  HG1 LYS A 843      66.150  43.710  41.590  1.00  0.00           H
ATOM   3010  HG2 LYS A 843      64.840  44.240  42.700  1.00  0.00           H
ATOM   3011  CD  LYS A 843      64.550  42.270  41.980  1.00  0.00           C
ATOM   3012  HD1 LYS A 843      63.600  42.160  42.550  1.00  0.00           H
ATOM   3013  HD2 LYS A 843      65.130  41.330  42.110  1.00  0.00           H
ATOM   3014  CE  LYS A 843      64.130  42.470  40.530  1.00  0.00           C
ATOM   3015  HE1 LYS A 843      65.060  42.620  39.970  1.00  0.00           H
ATOM   3016  HE2 LYS A 843      63.480  43.360  40.580  1.00  0.00           H
ATOM   3017  NZ  LYS A 843      63.330  41.320  40.100  1.00  0.00           N
ATOM   3018  HZ1 LYS A 843      63.890  40.460  40.170  1.00  0.00           H
ATOM   3019  HZ2 LYS A 843      63.190  41.570  39.100  1.00  0.00           H
ATOM   3020  HZ3 LYS A 843      62.460  41.270  40.670  1.00  0.00           H
ATOM   3021  C   LYS A 843      68.280  42.340  41.900  1.00  0.00           C
ATOM   3022  O   LYS A 843      67.810  41.990  40.840  1.00  0.00           O
ATOM   3023  N   GLN A 844      69.460  42.990  42.090  1.00  0.00           N
ATOM   3024  HN  GLN A 844      69.740  43.330  42.980  1.00  0.00           H
ATOM   3025  CA  GLN A 844      70.400  43.240  40.970  1.00  0.00           C
ATOM   3026  HA  GLN A 844      69.840  43.720  40.170  1.00  0.00           H
ATOM   3027  CB  GLN A 844      71.530  44.200  41.580  1.00  0.00           C
ATOM   3028  HB1 GLN A 844      72.310  44.360  40.800  1.00  0.00           H
ATOM   3029  HB2 GLN A 844      72.070  43.690  42.400  1.00  0.00           H
ATOM   3030  CG  GLN A 844      71.050  45.620  41.990  1.00  0.00           C
ATOM   3031  HG1 GLN A 844      71.890  46.330  42.160  1.00  0.00           H
ATOM   3032  HG2 GLN A 844      70.440  45.490  42.920  1.00  0.00           H
ATOM   3033  CD  GLN A 844      70.210  46.310  40.940  1.00  0.00           C
ATOM   3034  OE1 GLN A 844      70.700  46.520  39.840  1.00  0.00           O
ATOM   3035  NE2 GLN A 844      68.930  46.580  41.200  1.00  0.00           N
ATOM   3036 HE21 GLN A 844      68.370  47.080  40.530  1.00  0.00           H
ATOM   3037 HE22 GLN A 844      68.550  46.600  42.110  1.00  0.00           H
ATOM   3038  C   GLN A 844      71.180  41.990  40.340  1.00  0.00           C
ATOM   3039  O   GLN A 844      71.730  42.210  39.270  1.00  0.00           O
ATOM   3040  N   PHE A 845      71.050  40.830  40.870  1.00  0.00           N
ATOM   3041  HN  PHE A 845      70.360  40.660  41.570  1.00  0.00           H
ATOM   3042  CA  PHE A 845      71.860  39.700  40.480  1.00  0.00           C
ATOM   3043  HA  PHE A 845      72.810  40.140  40.240  1.00  0.00           H
ATOM   3044  CB  PHE A 845      71.920  38.810  41.750  1.00  0.00           C
ATOM   3045  HB1 PHE A 845      70.920  38.440  42.090  1.00  0.00           H
ATOM   3046  HB2 PHE A 845      72.150  39.590  42.520  1.00  0.00           H
ATOM   3047  CG  PHE A 845      72.930  37.770  41.860  1.00  0.00           C
ATOM   3048  CD1 PHE A 845      72.570  36.390  42.020  1.00  0.00           C
ATOM   3049  HD1 PHE A 845      71.570  36.020  41.890  1.00  0.00           H
ATOM   3050  CE1 PHE A 845      73.660  35.460  42.370  1.00  0.00           C
ATOM   3051  HE1 PHE A 845      73.300  34.460  42.540  1.00  0.00           H
ATOM   3052  CZ  PHE A 845      74.980  35.860  42.280  1.00  0.00           C
ATOM   3053  HZ  PHE A 845      75.710  35.090  42.430  1.00  0.00           H
ATOM   3054  CD2 PHE A 845      74.280  38.180  41.820  1.00  0.00           C
ATOM   3055  HD2 PHE A 845      74.510  39.200  41.580  1.00  0.00           H
ATOM   3056  CE2 PHE A 845      75.320  37.240  42.030  1.00  0.00           C
ATOM   3057  HE2 PHE A 845      76.340  37.490  41.850  1.00  0.00           H
ATOM   3058  C   PHE A 845      71.390  38.940  39.250  1.00  0.00           C
ATOM   3059  O   PHE A 845      72.160  38.250  38.610  1.00  0.00           O
ATOM   3060  N   LYS A 846      70.140  39.030  38.830  1.00  0.00           N
ATOM   3061  HN  LYS A 846      69.530  39.550  39.420  1.00  0.00           H
ATOM   3062  CA  LYS A 846      69.510  38.220  37.800  1.00  0.00           C
ATOM   3063  HA  LYS A 846      69.520  37.190  38.110  1.00  0.00           H
ATOM   3064  CB  LYS A 846      67.960  38.540  37.690  1.00  0.00           C
ATOM   3065  HB1 LYS A 846      67.880  39.650  37.620  1.00  0.00           H
ATOM   3066  HB2 LYS A 846      67.510  38.090  38.600  1.00  0.00           H
ATOM   3067  CG  LYS A 846      67.330  37.750  36.480  1.00  0.00           C
ATOM   3068  HG1 LYS A 846      67.770  36.730  36.470  1.00  0.00           H
ATOM   3069  HG2 LYS A 846      67.750  38.170  35.530  1.00  0.00           H
ATOM   3070  CD  LYS A 846      65.800  37.630  36.400  1.00  0.00           C
ATOM   3071  HD1 LYS A 846      65.400  36.940  35.630  1.00  0.00           H
ATOM   3072  HD2 LYS A 846      65.370  38.650  36.270  1.00  0.00           H
ATOM   3073  CE  LYS A 846      65.250  37.150  37.770  1.00  0.00           C
ATOM   3074  HE1 LYS A 846      65.530  37.940  38.510  1.00  0.00           H
ATOM   3075  HE2 LYS A 846      65.620  36.180  38.160  1.00  0.00           H
ATOM   3076  NZ  LYS A 846      63.790  37.110  37.720  1.00  0.00           N
ATOM   3077  HZ1 LYS A 846      63.430  36.850  38.660  1.00  0.00           H
ATOM   3078  HZ2 LYS A 846      63.490  36.340  37.080  1.00  0.00           H
ATOM   3079  HZ3 LYS A 846      63.460  38.090  37.690  1.00  0.00           H
ATOM   3080  C   LYS A 846      70.220  38.210  36.460  1.00  0.00           C
ATOM   3081  O   LYS A 846      70.210  37.280  35.590  1.00  0.00           O
ATOM   3082  N   THR A 847      70.860  39.320  36.050  1.00  0.00           N
ATOM   3083  HN  THR A 847      70.840  40.140  36.610  1.00  0.00           H
ATOM   3084  CA  THR A 847      71.490  39.390  34.780  1.00  0.00           C
ATOM   3085  HA  THR A 847      71.200  38.540  34.200  1.00  0.00           H
ATOM   3086  CB  THR A 847      71.030  40.530  33.940  1.00  0.00           C
ATOM   3087  HB  THR A 847      71.440  40.350  32.930  1.00  0.00           H
ATOM   3088  OG1 THR A 847      71.460  41.790  34.370  1.00  0.00           O
ATOM   3089  HG1 THR A 847      71.000  41.970  35.200  1.00  0.00           H
ATOM   3090  CG2 THR A 847      69.540  40.730  33.920  1.00  0.00           C
ATOM   3091 HG21 THR A 847      69.360  41.710  33.440  1.00  0.00           H
ATOM   3092 HG22 THR A 847      69.150  40.750  34.960  1.00  0.00           H
ATOM   3093 HG23 THR A 847      69.120  39.810  33.450  1.00  0.00           H
ATOM   3094  C   THR A 847      72.950  39.460  35.030  1.00  0.00           C
ATOM   3095  O   THR A 847      73.650  39.630  34.060  1.00  0.00           O
ATOM   3096  N   LYS A 848      73.520  39.340  36.290  1.00  0.00           N
ATOM   3097  HN  LYS A 848      72.940  39.100  37.050  1.00  0.00           H
ATOM   3098  CA  LYS A 848      75.000  39.340  36.480  1.00  0.00           C
ATOM   3099  HA  LYS A 848      75.150  40.230  35.880  1.00  0.00           H
ATOM   3100  CB  LYS A 848      75.320  39.480  37.950  1.00  0.00           C
ATOM   3101  HB1 LYS A 848      76.400  39.330  38.170  1.00  0.00           H
ATOM   3102  HB2 LYS A 848      74.800  38.650  38.470  1.00  0.00           H
ATOM   3103  CG  LYS A 848      74.880  40.870  38.460  1.00  0.00           C
ATOM   3104  HG1 LYS A 848      75.090  40.940  39.550  1.00  0.00           H
ATOM   3105  HG2 LYS A 848      73.810  41.070  38.220  1.00  0.00           H
ATOM   3106  CD  LYS A 848      75.680  42.020  37.820  1.00  0.00           C
ATOM   3107  HD1 LYS A 848      75.410  42.110  36.750  1.00  0.00           H
ATOM   3108  HD2 LYS A 848      76.770  41.950  38.040  1.00  0.00           H
ATOM   3109  CE  LYS A 848      75.380  43.370  38.470  1.00  0.00           C
ATOM   3110  HE1 LYS A 848      76.110  44.030  37.940  1.00  0.00           H
ATOM   3111  HE2 LYS A 848      75.500  43.510  39.550  1.00  0.00           H
ATOM   3112  NZ  LYS A 848      74.020  43.890  38.140  1.00  0.00           N
ATOM   3113  HZ1 LYS A 848      73.390  43.190  38.570  1.00  0.00           H
ATOM   3114  HZ2 LYS A 848      73.830  43.980  37.110  1.00  0.00           H
ATOM   3115  HZ3 LYS A 848      73.780  44.810  38.570  1.00  0.00           H
ATOM   3116  C   LYS A 848      75.830  38.270  35.830  1.00  0.00           C
ATOM   3117  O   LYS A 848      75.490  37.090  35.750  1.00  0.00           O
ATOM   3118  N   ARG A 849      77.050  38.550  35.490  1.00  0.00           N
ATOM   3119  HN  ARG A 849      77.490  39.410  35.680  1.00  0.00           H
ATOM   3120  CA  ARG A 849      77.890  37.590  34.880  1.00  0.00           C
ATOM   3121  HA  ARG A 849      77.370  37.130  34.060  1.00  0.00           H
ATOM   3122  CB  ARG A 849      79.020  38.340  34.210  1.00  0.00           C
ATOM   3123  HB1 ARG A 849      79.760  37.670  33.710  1.00  0.00           H
ATOM   3124  HB2 ARG A 849      79.620  38.870  34.980  1.00  0.00           H
ATOM   3125  CG  ARG A 849      78.640  39.350  33.080  1.00  0.00           C
ATOM   3126  HG1 ARG A 849      79.610  39.860  32.930  1.00  0.00           H
ATOM   3127  HG2 ARG A 849      77.990  40.140  33.510  1.00  0.00           H
ATOM   3128  CD  ARG A 849      77.950  38.730  31.870  1.00  0.00           C
ATOM   3129  HD1 ARG A 849      77.460  39.500  31.240  1.00  0.00           H
ATOM   3130  HD2 ARG A 849      77.260  37.920  32.170  1.00  0.00           H
ATOM   3131  NE  ARG A 849      79.020  37.970  31.100  1.00  0.00           N
ATOM   3132  HE  ARG A 849      79.980  37.950  31.390  1.00  0.00           H
ATOM   3133  CZ  ARG A 849      78.760  36.860  30.380  1.00  0.00           C
ATOM   3134  NH1 ARG A 849      77.650  36.380  29.960  1.00  0.00           N
ATOM   3135 HH11 ARG A 849      76.830  36.810  30.360  1.00  0.00           H
ATOM   3136 HH12 ARG A 849      77.600  35.390  29.800  1.00  0.00           H
ATOM   3137  NH2 ARG A 849      79.770  36.190  29.890  1.00  0.00           N
ATOM   3138 HH21 ARG A 849      80.710  36.210  30.230  1.00  0.00           H
ATOM   3139 HH22 ARG A 849      79.510  35.490  29.230  1.00  0.00           H
ATOM   3140  C   ARG A 849      78.520  36.580  35.820  1.00  0.00           C
ATOM   3141  O   ARG A 849      78.400  36.600  37.020  1.00  0.00           O
ATOM   3142  N   TYR A 850      79.180  35.520  35.280  1.00  0.00           N
ATOM   3143  HN  TYR A 850      79.260  35.420  34.300  1.00  0.00           H
ATOM   3144  CA  TYR A 850      79.980  34.540  35.960  1.00  0.00           C
ATOM   3145  HA  TYR A 850      80.500  33.970  35.200  1.00  0.00           H
ATOM   3146  CB  TYR A 850      81.210  35.190  36.780  1.00  0.00           C
ATOM   3147  HB1 TYR A 850      80.870  36.120  37.280  1.00  0.00           H
ATOM   3148  HB2 TYR A 850      81.920  35.310  35.930  1.00  0.00           H
ATOM   3149  CG  TYR A 850      81.800  34.260  37.870  1.00  0.00           C
ATOM   3150  CD1 TYR A 850      83.100  33.730  37.780  1.00  0.00           C
ATOM   3151  HD1 TYR A 850      83.590  33.820  36.820  1.00  0.00           H
ATOM   3152  CE1 TYR A 850      83.730  33.030  38.820  1.00  0.00           C
ATOM   3153  HE1 TYR A 850      84.740  32.670  38.650  1.00  0.00           H
ATOM   3154  CZ  TYR A 850      83.110  33.000  40.060  1.00  0.00           C
ATOM   3155  OH  TYR A 850      83.840  32.490  41.080  1.00  0.00           O
ATOM   3156  HH  TYR A 850      84.690  32.240  40.680  1.00  0.00           H
ATOM   3157  CD2 TYR A 850      81.170  34.090  39.160  1.00  0.00           C
ATOM   3158  HD2 TYR A 850      80.190  34.490  39.350  1.00  0.00           H
ATOM   3159  CE2 TYR A 850      81.830  33.550  40.290  1.00  0.00           C
ATOM   3160  HE2 TYR A 850      81.340  33.490  41.240  1.00  0.00           H
ATOM   3161  C   TYR A 850      79.170  33.470  36.630  1.00  0.00           C
ATOM   3162  O   TYR A 850      79.200  32.290  36.440  1.00  0.00           O
ATOM   3163  N   PHE A 851      78.320  33.880  37.620  1.00  0.00           N
ATOM   3164  HN  PHE A 851      78.210  34.850  37.790  1.00  0.00           H
ATOM   3165  CA  PHE A 851      77.330  33.060  38.390  1.00  0.00           C
ATOM   3166  HA  PHE A 851      77.940  32.330  38.900  1.00  0.00           H
ATOM   3167  CB  PHE A 851      76.620  33.930  39.480  1.00  0.00           C
ATOM   3168  HB1 PHE A 851      75.880  33.180  39.880  1.00  0.00           H
ATOM   3169  HB2 PHE A 851      76.000  34.800  39.160  1.00  0.00           H
ATOM   3170  CG  PHE A 851      77.480  34.390  40.610  1.00  0.00           C
ATOM   3171  CD1 PHE A 851      78.150  35.620  40.540  1.00  0.00           C
ATOM   3172  HD1 PHE A 851      77.910  36.160  39.650  1.00  0.00           H
ATOM   3173  CE1 PHE A 851      78.850  35.980  41.600  1.00  0.00           C
ATOM   3174  HE1 PHE A 851      79.300  36.970  41.630  1.00  0.00           H
ATOM   3175  CZ  PHE A 851      79.130  35.170  42.720  1.00  0.00           C
ATOM   3176  HZ  PHE A 851      79.820  35.510  43.490  1.00  0.00           H
ATOM   3177  CD2 PHE A 851      77.700  33.560  41.680  1.00  0.00           C
ATOM   3178  HD2 PHE A 851      77.250  32.590  41.650  1.00  0.00           H
ATOM   3179  CE2 PHE A 851      78.560  33.890  42.750  1.00  0.00           C
ATOM   3180  HE2 PHE A 851      78.750  33.230  43.590  1.00  0.00           H
ATOM   3181  C   PHE A 851      76.320  32.320  37.420  1.00  0.00           C
ATOM   3182  O   PHE A 851      75.670  33.030  36.660  1.00  0.00           O
ATOM   3183  N   PRO A 852      76.210  31.040  37.360  1.00  0.00           N
ATOM   3184  CD  PRO A 852      77.160  30.180  38.150  1.00  0.00           C
ATOM   3185  HD1 PRO A 852      76.840  30.360  39.210  1.00  0.00           H
ATOM   3186  HD2 PRO A 852      78.220  30.500  38.100  1.00  0.00           H
ATOM   3187  CA  PRO A 852      75.420  30.220  36.470  1.00  0.00           C
ATOM   3188  HA  PRO A 852      75.870  30.440  35.510  1.00  0.00           H
ATOM   3189  CB  PRO A 852      75.620  28.770  36.950  1.00  0.00           C
ATOM   3190  HB1 PRO A 852      75.520  28.100  36.060  1.00  0.00           H
ATOM   3191  HB2 PRO A 852      74.940  28.470  37.770  1.00  0.00           H
ATOM   3192  CG  PRO A 852      77.080  28.790  37.580  1.00  0.00           C
ATOM   3193  HG1 PRO A 852      77.180  28.100  38.450  1.00  0.00           H
ATOM   3194  HG2 PRO A 852      77.830  28.660  36.770  1.00  0.00           H
ATOM   3195  C   PRO A 852      73.960  30.600  36.430  1.00  0.00           C
ATOM   3196  O   PRO A 852      73.330  30.920  37.430  1.00  0.00           O
ATOM   3197  N   THR A 853      73.370  30.560  35.260  1.00  0.00           N
ATOM   3198  HN  THR A 853      73.820  30.240  34.430  1.00  0.00           H
ATOM   3199  CA  THR A 853      72.110  31.270  34.930  1.00  0.00           C
ATOM   3200  HA  THR A 853      72.250  32.330  35.050  1.00  0.00           H
ATOM   3201  CB  THR A 853      71.550  31.060  33.500  1.00  0.00           C
ATOM   3202  HB  THR A 853      71.360  29.970  33.410  1.00  0.00           H
ATOM   3203  OG1 THR A 853      72.570  31.370  32.550  1.00  0.00           O
ATOM   3204  HG1 THR A 853      73.310  30.750  32.630  1.00  0.00           H
ATOM   3205  CG2 THR A 853      70.410  32.040  33.210  1.00  0.00           C
ATOM   3206 HG21 THR A 853      69.930  31.750  32.260  1.00  0.00           H
ATOM   3207 HG22 THR A 853      70.830  33.070  33.110  1.00  0.00           H
ATOM   3208 HG23 THR A 853      69.640  32.010  34.010  1.00  0.00           H
ATOM   3209  C   THR A 853      70.930  30.970  35.900  1.00  0.00           C
ATOM   3210  O   THR A 853      70.320  31.920  36.410  1.00  0.00           O
ATOM   3211  N   LYS A 854      70.620  29.700  36.120  1.00  0.00           N
ATOM   3212  HN  LYS A 854      71.240  29.020  35.740  1.00  0.00           H
ATOM   3213  CA  LYS A 854      69.400  29.290  36.890  1.00  0.00           C
ATOM   3214  HA  LYS A 854      68.560  29.940  36.700  1.00  0.00           H
ATOM   3215  CB  LYS A 854      69.080  27.830  36.550  1.00  0.00           C
ATOM   3216  HB1 LYS A 854      68.210  27.490  37.160  1.00  0.00           H
ATOM   3217  HB2 LYS A 854      69.900  27.160  36.860  1.00  0.00           H
ATOM   3218  CG  LYS A 854      68.660  27.630  35.120  1.00  0.00           C
ATOM   3219  HG1 LYS A 854      68.140  26.680  34.870  1.00  0.00           H
ATOM   3220  HG2 LYS A 854      69.540  27.690  34.460  1.00  0.00           H
ATOM   3221  CD  LYS A 854      67.490  28.600  34.650  1.00  0.00           C
ATOM   3222  HD1 LYS A 854      67.910  29.610  34.810  1.00  0.00           H
ATOM   3223  HD2 LYS A 854      66.600  28.580  35.310  1.00  0.00           H
ATOM   3224  CE  LYS A 854      66.940  28.320  33.240  1.00  0.00           C
ATOM   3225  HE1 LYS A 854      66.610  27.280  33.030  1.00  0.00           H
ATOM   3226  HE2 LYS A 854      67.720  28.600  32.510  1.00  0.00           H
ATOM   3227  NZ  LYS A 854      65.800  29.250  32.890  1.00  0.00           N
ATOM   3228  HZ1 LYS A 854      65.740  29.420  31.870  1.00  0.00           H
ATOM   3229  HZ2 LYS A 854      66.100  30.180  33.230  1.00  0.00           H
ATOM   3230  HZ3 LYS A 854      64.860  29.100  33.320  1.00  0.00           H
ATOM   3231  C   LYS A 854      69.660  29.460  38.400  1.00  0.00           C
ATOM   3232  O   LYS A 854      68.750  29.850  39.170  1.00  0.00           O
ATOM   3233  N   VAL A 855      70.890  29.250  38.750  1.00  0.00           N
ATOM   3234  HN  VAL A 855      71.710  29.010  38.240  1.00  0.00           H
ATOM   3235  CA  VAL A 855      71.340  29.610  40.100  1.00  0.00           C
ATOM   3236  HA  VAL A 855      70.640  29.150  40.780  1.00  0.00           H
ATOM   3237  CB  VAL A 855      72.700  29.010  40.270  1.00  0.00           C
ATOM   3238  HB  VAL A 855      73.370  29.200  39.400  1.00  0.00           H
ATOM   3239  CG1 VAL A 855      73.500  29.570  41.440  1.00  0.00           C
ATOM   3240 HG11 VAL A 855      74.470  29.030  41.560  1.00  0.00           H
ATOM   3241 HG12 VAL A 855      72.900  29.600  42.370  1.00  0.00           H
ATOM   3242 HG13 VAL A 855      73.680  30.670  41.370  1.00  0.00           H
ATOM   3243  CG2 VAL A 855      72.550  27.450  40.410  1.00  0.00           C
ATOM   3244 HG21 VAL A 855      73.560  27.000  40.500  1.00  0.00           H
ATOM   3245 HG22 VAL A 855      72.230  27.000  39.430  1.00  0.00           H
ATOM   3246 HG23 VAL A 855      71.790  27.230  41.200  1.00  0.00           H
ATOM   3247  C   VAL A 855      71.250  31.080  40.470  1.00  0.00           C
ATOM   3248  O   VAL A 855      70.600  31.380  41.470  1.00  0.00           O
ATOM   3249  N   ARG A 856      71.810  32.020  39.680  1.00  0.00           N
ATOM   3250  HN  ARG A 856      72.280  31.650  38.880  1.00  0.00           H
ATOM   3251  CA  ARG A 856      71.700  33.440  39.850  1.00  0.00           C
ATOM   3252  HA  ARG A 856      72.080  33.670  40.840  1.00  0.00           H
ATOM   3253  CB  ARG A 856      72.540  34.450  38.920  1.00  0.00           C
ATOM   3254  HB1 ARG A 856      73.550  34.230  39.330  1.00  0.00           H
ATOM   3255  HB2 ARG A 856      72.210  35.460  39.250  1.00  0.00           H
ATOM   3256  CG  ARG A 856      72.300  34.320  37.380  1.00  0.00           C
ATOM   3257  HG1 ARG A 856      71.210  34.540  37.220  1.00  0.00           H
ATOM   3258  HG2 ARG A 856      72.530  33.310  36.990  1.00  0.00           H
ATOM   3259  CD  ARG A 856      73.120  35.320  36.560  1.00  0.00           C
ATOM   3260  HD1 ARG A 856      74.200  35.070  36.700  1.00  0.00           H
ATOM   3261  HD2 ARG A 856      72.920  36.280  37.070  1.00  0.00           H
ATOM   3262  NE  ARG A 856      72.720  35.400  35.090  1.00  0.00           N
ATOM   3263  HE  ARG A 856      71.970  35.990  34.770  1.00  0.00           H
ATOM   3264  CZ  ARG A 856      73.430  34.830  34.100  1.00  0.00           C
ATOM   3265  NH1 ARG A 856      74.600  34.150  34.290  1.00  0.00           N
ATOM   3266 HH11 ARG A 856      75.050  34.070  35.180  1.00  0.00           H
ATOM   3267 HH12 ARG A 856      74.940  33.640  33.500  1.00  0.00           H
ATOM   3268  NH2 ARG A 856      72.900  34.870  32.880  1.00  0.00           N
ATOM   3269 HH21 ARG A 856      73.310  34.570  32.020  1.00  0.00           H
ATOM   3270 HH22 ARG A 856      71.920  35.110  32.920  1.00  0.00           H
ATOM   3271  C   ARG A 856      70.250  33.820  39.760  1.00  0.00           C
ATOM   3272  O   ARG A 856      69.730  34.640  40.580  1.00  0.00           O
ATOM   3273  N   SER A 857      69.450  33.220  38.840  1.00  0.00           N
ATOM   3274  HN  SER A 857      69.840  32.650  38.110  1.00  0.00           H
ATOM   3275  CA  SER A 857      67.990  33.420  38.780  1.00  0.00           C
ATOM   3276  HA  SER A 857      67.830  34.500  38.690  1.00  0.00           H
ATOM   3277  CB  SER A 857      67.340  32.870  37.500  1.00  0.00           C
ATOM   3278  HB1 SER A 857      67.550  31.790  37.560  1.00  0.00           H
ATOM   3279  HB2 SER A 857      67.750  33.230  36.530  1.00  0.00           H
ATOM   3280  OG  SER A 857      65.980  33.120  37.530  1.00  0.00           O
ATOM   3281  HG1 SER A 857      65.670  32.790  36.690  1.00  0.00           H
ATOM   3282  C   SER A 857      67.260  33.040  40.060  1.00  0.00           C
ATOM   3283  O   SER A 857      66.600  33.860  40.680  1.00  0.00           O
ATOM   3284  N   THR A 858      67.450  31.860  40.640  1.00  0.00           N
ATOM   3285  HN  THR A 858      67.980  31.120  40.240  1.00  0.00           H
ATOM   3286  CA  THR A 858      66.880  31.410  41.940  1.00  0.00           C
ATOM   3287  HA  THR A 858      65.810  31.530  41.840  1.00  0.00           H
ATOM   3288  CB  THR A 858      67.310  29.990  42.130  1.00  0.00           C
ATOM   3289  HB  THR A 858      68.410  29.880  42.120  1.00  0.00           H
ATOM   3290  OG1 THR A 858      66.670  29.190  41.150  1.00  0.00           O
ATOM   3291  HG1 THR A 858      67.100  29.420  40.330  1.00  0.00           H
ATOM   3292  CG2 THR A 858      66.850  29.310  43.480  1.00  0.00           C
ATOM   3293 HG21 THR A 858      67.180  29.890  44.360  1.00  0.00           H
ATOM   3294 HG22 THR A 858      67.220  28.260  43.470  1.00  0.00           H
ATOM   3295 HG23 THR A 858      65.740  29.210  43.450  1.00  0.00           H
ATOM   3296  C   THR A 858      67.230  32.280  43.120  1.00  0.00           C
ATOM   3297  O   THR A 858      66.330  32.720  43.810  1.00  0.00           O
ATOM   3298  N   ILE A 859      68.570  32.590  43.350  1.00  0.00           N
ATOM   3299  HN  ILE A 859      69.300  32.110  42.860  1.00  0.00           H
ATOM   3300  CA  ILE A 859      68.960  33.530  44.380  1.00  0.00           C
ATOM   3301  HA  ILE A 859      68.800  33.040  45.330  1.00  0.00           H
ATOM   3302  CB  ILE A 859      70.430  33.600  44.240  1.00  0.00           C
ATOM   3303  HB  ILE A 859      70.710  33.710  43.170  1.00  0.00           H
ATOM   3304  CG2 ILE A 859      71.060  34.840  44.930  1.00  0.00           C
ATOM   3305 HG21 ILE A 859      72.110  34.660  45.230  1.00  0.00           H
ATOM   3306 HG22 ILE A 859      70.500  35.110  45.860  1.00  0.00           H
ATOM   3307 HG23 ILE A 859      70.980  35.740  44.260  1.00  0.00           H
ATOM   3308  CG1 ILE A 859      71.110  32.260  44.740  1.00  0.00           C
ATOM   3309 HG11 ILE A 859      70.570  31.430  44.240  1.00  0.00           H
ATOM   3310 HG12 ILE A 859      70.950  32.280  45.840  1.00  0.00           H
ATOM   3311  CD  ILE A 859      72.610  32.060  44.340  1.00  0.00           C
ATOM   3312  HD1 ILE A 859      72.980  31.020  44.540  1.00  0.00           H
ATOM   3313  HD2 ILE A 859      73.280  32.830  44.750  1.00  0.00           H
ATOM   3314  HD3 ILE A 859      72.640  32.210  43.230  1.00  0.00           H
ATOM   3315  C   ILE A 859      68.300  34.880  44.420  1.00  0.00           C
ATOM   3316  O   ILE A 859      67.830  35.430  45.400  1.00  0.00           O
ATOM   3317  N   SER A 860      68.210  35.510  43.220  1.00  0.00           N
ATOM   3318  HN  SER A 860      68.810  35.060  42.550  1.00  0.00           H
ATOM   3319  CA  SER A 860      67.600  36.800  42.940  1.00  0.00           C
ATOM   3320  HA  SER A 860      67.930  37.550  43.650  1.00  0.00           H
ATOM   3321  CB  SER A 860      68.030  37.400  41.560  1.00  0.00           C
ATOM   3322  HB1 SER A 860      67.710  36.650  40.800  1.00  0.00           H
ATOM   3323  HB2 SER A 860      69.140  37.390  41.570  1.00  0.00           H
ATOM   3324  OG  SER A 860      67.500  38.760  41.330  1.00  0.00           O
ATOM   3325  HG1 SER A 860      67.990  39.300  41.950  1.00  0.00           H
ATOM   3326  C   SER A 860      66.110  36.840  43.130  1.00  0.00           C
ATOM   3327  O   SER A 860      65.700  37.860  43.640  1.00  0.00           O
ATOM   3328  N   ASP A 861      65.350  35.820  42.660  1.00  0.00           N
ATOM   3329  HN  ASP A 861      65.810  35.190  42.040  1.00  0.00           H
ATOM   3330  CA  ASP A 861      63.870  35.840  42.800  1.00  0.00           C
ATOM   3331  HA  ASP A 861      63.500  36.860  42.790  1.00  0.00           H
ATOM   3332  CB  ASP A 861      63.260  34.930  41.770  1.00  0.00           C
ATOM   3333  HB1 ASP A 861      62.200  34.810  42.030  1.00  0.00           H
ATOM   3334  HB2 ASP A 861      63.770  33.940  41.730  1.00  0.00           H
ATOM   3335  CG  ASP A 861      63.270  35.610  40.420  1.00  0.00           C
ATOM   3336  OD1 ASP A 861      63.350  36.860  40.390  1.00  0.00           O
ATOM   3337  OD2 ASP A 861      63.030  34.990  39.340  1.00  0.00           O
ATOM   3338  C   ASP A 861      63.390  35.310  44.100  1.00  0.00           C
ATOM   3339  O   ASP A 861      62.280  35.620  44.470  1.00  0.00           O
ATOM   3340  N   PHE A 862      64.210  34.550  44.830  1.00  0.00           N
ATOM   3341  HN  PHE A 862      65.040  34.160  44.450  1.00  0.00           H
ATOM   3342  CA  PHE A 862      63.870  34.110  46.140  1.00  0.00           C
ATOM   3343  HA  PHE A 862      62.790  34.140  46.220  1.00  0.00           H
ATOM   3344  CB  PHE A 862      64.280  32.620  46.510  1.00  0.00           C
ATOM   3345  HB1 PHE A 862      64.310  32.400  47.610  1.00  0.00           H
ATOM   3346  HB2 PHE A 862      65.320  32.420  46.160  1.00  0.00           H
ATOM   3347  CG  PHE A 862      63.280  31.640  45.810  1.00  0.00           C
ATOM   3348  CD1 PHE A 862      62.200  31.100  46.600  1.00  0.00           C
ATOM   3349  HD1 PHE A 862      61.960  31.390  47.610  1.00  0.00           H
ATOM   3350  CE1 PHE A 862      61.340  30.180  46.050  1.00  0.00           C
ATOM   3351  HE1 PHE A 862      60.630  29.690  46.690  1.00  0.00           H
ATOM   3352  CZ  PHE A 862      61.680  29.710  44.790  1.00  0.00           C
ATOM   3353  HZ  PHE A 862      60.840  29.100  44.460  1.00  0.00           H
ATOM   3354  CD2 PHE A 862      63.530  31.190  44.510  1.00  0.00           C
ATOM   3355  HD2 PHE A 862      64.320  31.580  43.890  1.00  0.00           H
ATOM   3356  CE2 PHE A 862      62.750  30.160  43.960  1.00  0.00           C
ATOM   3357  HE2 PHE A 862      62.840  30.000  42.900  1.00  0.00           H
ATOM   3358  C   PHE A 862      64.490  34.980  47.240  1.00  0.00           C
ATOM   3359  O   PHE A 862      64.410  34.650  48.410  1.00  0.00           O
ATOM   3360  N   ALA A 863      65.110  36.100  46.830  1.00  0.00           N
ATOM   3361  HN  ALA A 863      65.170  36.340  45.860  1.00  0.00           H
ATOM   3362  CA  ALA A 863      65.930  37.060  47.580  1.00  0.00           C
ATOM   3363  HA  ALA A 863      66.880  36.650  47.890  1.00  0.00           H
ATOM   3364  CB  ALA A 863      66.150  38.250  46.670  1.00  0.00           C
ATOM   3365  HB1 ALA A 863      65.280  38.690  46.120  1.00  0.00           H
ATOM   3366  HB2 ALA A 863      66.920  37.950  45.920  1.00  0.00           H
ATOM   3367  HB3 ALA A 863      66.610  39.140  47.130  1.00  0.00           H
ATOM   3368  C   ALA A 863      65.310  37.580  48.860  1.00  0.00           C
ATOM   3369  O   ALA A 863      65.940  37.800  49.870  1.00  0.00           O
ATOM   3370  N   VAL A 864      64.010  37.950  48.740  1.00  0.00           N
ATOM   3371  HN  VAL A 864      63.520  37.950  47.880  1.00  0.00           H
ATOM   3372  CA  VAL A 864      63.390  38.410  49.980  1.00  0.00           C
ATOM   3373  HA  VAL A 864      63.950  39.210  50.430  1.00  0.00           H
ATOM   3374  CB  VAL A 864      61.990  39.060  49.680  1.00  0.00           C
ATOM   3375  HB  VAL A 864      61.280  38.220  49.590  1.00  0.00           H
ATOM   3376  CG1 VAL A 864      61.580  39.880  50.950  1.00  0.00           C
ATOM   3377 HG11 VAL A 864      62.250  40.760  50.930  1.00  0.00           H
ATOM   3378 HG12 VAL A 864      61.660  39.370  51.940  1.00  0.00           H
ATOM   3379 HG13 VAL A 864      60.560  40.300  50.870  1.00  0.00           H
ATOM   3380  CG2 VAL A 864      62.110  39.910  48.360  1.00  0.00           C
ATOM   3381 HG21 VAL A 864      62.050  39.340  47.410  1.00  0.00           H
ATOM   3382 HG22 VAL A 864      63.130  40.350  48.340  1.00  0.00           H
ATOM   3383 HG23 VAL A 864      61.340  40.700  48.350  1.00  0.00           H
ATOM   3384  C   VAL A 864      63.190  37.270  51.020  1.00  0.00           C
ATOM   3385  O   VAL A 864      63.460  37.570  52.230  1.00  0.00           O
ATOM   3386  N   PHE A 865      62.810  36.050  50.690  1.00  0.00           N
ATOM   3387  HN  PHE A 865      62.500  35.820  49.760  1.00  0.00           H
ATOM   3388  CA  PHE A 865      62.950  34.990  51.640  1.00  0.00           C
ATOM   3389  HA  PHE A 865      62.300  35.300  52.450  1.00  0.00           H
ATOM   3390  CB  PHE A 865      62.340  33.640  50.960  1.00  0.00           C
ATOM   3391  HB1 PHE A 865      62.930  33.390  50.050  1.00  0.00           H
ATOM   3392  HB2 PHE A 865      61.290  33.740  50.650  1.00  0.00           H
ATOM   3393  CG  PHE A 865      62.410  32.360  51.960  1.00  0.00           C
ATOM   3394  CD1 PHE A 865      61.790  32.360  53.210  1.00  0.00           C
ATOM   3395  HD1 PHE A 865      61.360  33.290  53.570  1.00  0.00           H
ATOM   3396  CE1 PHE A 865      61.860  31.220  54.030  1.00  0.00           C
ATOM   3397  HE1 PHE A 865      61.380  31.130  55.000  1.00  0.00           H
ATOM   3398  CZ  PHE A 865      62.420  30.040  53.570  1.00  0.00           C
ATOM   3399  HZ  PHE A 865      62.650  29.160  54.140  1.00  0.00           H
ATOM   3400  CD2 PHE A 865      63.030  31.160  51.510  1.00  0.00           C
ATOM   3401  HD2 PHE A 865      63.430  31.060  50.510  1.00  0.00           H
ATOM   3402  CE2 PHE A 865      63.070  29.980  52.260  1.00  0.00           C
ATOM   3403  HE2 PHE A 865      63.510  29.120  51.780  1.00  0.00           H
ATOM   3404  C   PHE A 865      64.360  34.730  52.220  1.00  0.00           C
ATOM   3405  O   PHE A 865      64.560  34.550  53.410  1.00  0.00           O
ATOM   3406  N   LEU A 866      65.400  34.800  51.340  1.00  0.00           N
ATOM   3407  HN  LEU A 866      65.130  34.930  50.400  1.00  0.00           H
ATOM   3408  CA  LEU A 866      66.720  34.600  51.840  1.00  0.00           C
ATOM   3409  HA  LEU A 866      66.650  33.760  52.510  1.00  0.00           H
ATOM   3410  CB  LEU A 866      67.720  34.590  50.620  1.00  0.00           C
ATOM   3411  HB1 LEU A 866      68.790  34.670  50.910  1.00  0.00           H
ATOM   3412  HB2 LEU A 866      67.580  35.570  50.110  1.00  0.00           H
ATOM   3413  CG  LEU A 866      67.530  33.440  49.580  1.00  0.00           C
ATOM   3414  HG  LEU A 866      66.600  33.660  49.000  1.00  0.00           H
ATOM   3415  CD1 LEU A 866      68.650  33.440  48.490  1.00  0.00           C
ATOM   3416 HD11 LEU A 866      69.660  33.140  48.850  1.00  0.00           H
ATOM   3417 HD12 LEU A 866      68.630  34.370  47.880  1.00  0.00           H
ATOM   3418 HD13 LEU A 866      68.510  32.660  47.720  1.00  0.00           H
ATOM   3419  CD2 LEU A 866      67.530  32.090  50.270  1.00  0.00           C
ATOM   3420 HD21 LEU A 866      67.510  31.230  49.570  1.00  0.00           H
ATOM   3421 HD22 LEU A 866      66.680  31.970  50.960  1.00  0.00           H
ATOM   3422 HD23 LEU A 866      68.500  31.890  50.790  1.00  0.00           H
ATOM   3423  C   LEU A 866      67.170  35.770  52.780  1.00  0.00           C
ATOM   3424  O   LEU A 866      67.840  35.440  53.720  1.00  0.00           O
ATOM   3425  N   THR A 867      66.740  36.970  52.470  1.00  0.00           N
ATOM   3426  HN  THR A 867      66.180  37.070  51.650  1.00  0.00           H
ATOM   3427  CA  THR A 867      66.890  38.130  53.350  1.00  0.00           C
ATOM   3428  HA  THR A 867      67.930  38.200  53.640  1.00  0.00           H
ATOM   3429  CB  THR A 867      66.350  39.410  52.710  1.00  0.00           C
ATOM   3430  HB  THR A 867      65.350  39.210  52.280  1.00  0.00           H
ATOM   3431  OG1 THR A 867      67.080  39.700  51.540  1.00  0.00           O
ATOM   3432  HG1 THR A 867      66.900  38.920  51.000  1.00  0.00           H
ATOM   3433  CG2 THR A 867      66.530  40.730  53.410  1.00  0.00           C
ATOM   3434 HG21 THR A 867      66.180  40.610  54.470  1.00  0.00           H
ATOM   3435 HG22 THR A 867      65.780  41.500  53.120  1.00  0.00           H
ATOM   3436 HG23 THR A 867      67.540  41.150  53.350  1.00  0.00           H
ATOM   3437  C   THR A 867      66.210  37.890  54.690  1.00  0.00           C
ATOM   3438  O   THR A 867      66.860  38.050  55.710  1.00  0.00           O
ATOM   3439  N   ILE A 868      64.960  37.430  54.730  1.00  0.00           N
ATOM   3440  HN  ILE A 868      64.360  37.400  53.930  1.00  0.00           H
ATOM   3441  CA  ILE A 868      64.230  37.060  55.960  1.00  0.00           C
ATOM   3442  HA  ILE A 868      64.380  37.930  56.570  1.00  0.00           H
ATOM   3443  CB  ILE A 868      62.740  36.750  55.660  1.00  0.00           C
ATOM   3444  HB  ILE A 868      62.860  35.860  55.020  1.00  0.00           H
ATOM   3445  CG2 ILE A 868      62.030  36.430  56.970  1.00  0.00           C
ATOM   3446 HG21 ILE A 868      62.610  35.850  57.720  1.00  0.00           H
ATOM   3447 HG22 ILE A 868      61.000  36.020  56.970  1.00  0.00           H
ATOM   3448 HG23 ILE A 868      61.760  37.320  57.580  1.00  0.00           H
ATOM   3449  CG1 ILE A 868      61.980  37.890  54.980  1.00  0.00           C
ATOM   3450 HG11 ILE A 868      62.590  38.440  54.220  1.00  0.00           H
ATOM   3451 HG12 ILE A 868      61.650  38.650  55.700  1.00  0.00           H
ATOM   3452  CD  ILE A 868      60.750  37.390  54.210  1.00  0.00           C
ATOM   3453  HD1 ILE A 868      60.290  38.270  53.700  1.00  0.00           H
ATOM   3454  HD2 ILE A 868      60.070  36.900  54.940  1.00  0.00           H
ATOM   3455  HD3 ILE A 868      61.010  36.660  53.410  1.00  0.00           H
ATOM   3456  C   ILE A 868      64.970  35.990  56.790  1.00  0.00           C
ATOM   3457  O   ILE A 868      65.190  36.220  57.980  1.00  0.00           O
ATOM   3458  N   VAL A 869      65.450  34.920  56.170  1.00  0.00           N
ATOM   3459  HN  VAL A 869      65.280  34.730  55.210  1.00  0.00           H
ATOM   3460  CA  VAL A 869      66.180  33.900  56.850  1.00  0.00           C
ATOM   3461  HA  VAL A 869      65.620  33.410  57.640  1.00  0.00           H
ATOM   3462  CB  VAL A 869      66.630  32.890  55.850  1.00  0.00           C
ATOM   3463  HB  VAL A 869      66.930  33.520  54.970  1.00  0.00           H
ATOM   3464  CG1 VAL A 869      67.920  31.990  56.250  1.00  0.00           C
ATOM   3465 HG11 VAL A 869      68.860  32.580  56.330  1.00  0.00           H
ATOM   3466 HG12 VAL A 869      68.040  31.390  55.320  1.00  0.00           H
ATOM   3467 HG13 VAL A 869      67.750  31.310  57.110  1.00  0.00           H
ATOM   3468  CG2 VAL A 869      65.570  31.880  55.410  1.00  0.00           C
ATOM   3469 HG21 VAL A 869      65.900  31.350  54.490  1.00  0.00           H
ATOM   3470 HG22 VAL A 869      64.640  32.410  55.110  1.00  0.00           H
ATOM   3471 HG23 VAL A 869      65.420  31.030  56.100  1.00  0.00           H
ATOM   3472  C   VAL A 869      67.440  34.550  57.530  1.00  0.00           C
ATOM   3473  O   VAL A 869      67.570  34.420  58.780  1.00  0.00           O
ATOM   3474  N   ILE A 870      68.240  35.340  56.830  1.00  0.00           N
ATOM   3475  HN  ILE A 870      67.900  35.620  55.940  1.00  0.00           H
ATOM   3476  CA  ILE A 870      69.540  35.840  57.240  1.00  0.00           C
ATOM   3477  HA  ILE A 870      70.110  35.030  57.680  1.00  0.00           H
ATOM   3478  CB  ILE A 870      70.330  36.590  56.150  1.00  0.00           C
ATOM   3479  HB  ILE A 870      69.640  37.300  55.630  1.00  0.00           H
ATOM   3480  CG2 ILE A 870      71.510  37.400  56.690  1.00  0.00           C
ATOM   3481 HG21 ILE A 870      71.120  38.300  57.220  1.00  0.00           H
ATOM   3482 HG22 ILE A 870      72.200  37.730  55.890  1.00  0.00           H
ATOM   3483 HG23 ILE A 870      72.180  36.800  57.350  1.00  0.00           H
ATOM   3484  CG1 ILE A 870      70.780  35.560  55.130  1.00  0.00           C
ATOM   3485 HG11 ILE A 870      69.890  35.090  54.670  1.00  0.00           H
ATOM   3486 HG12 ILE A 870      71.350  34.700  55.560  1.00  0.00           H
ATOM   3487  CD  ILE A 870      71.620  36.100  53.970  1.00  0.00           C
ATOM   3488  HD1 ILE A 870      72.590  36.540  54.310  1.00  0.00           H
ATOM   3489  HD2 ILE A 870      71.060  37.040  53.770  1.00  0.00           H
ATOM   3490  HD3 ILE A 870      71.790  35.430  53.100  1.00  0.00           H
ATOM   3491  C   ILE A 870      69.340  36.790  58.400  1.00  0.00           C
ATOM   3492  O   ILE A 870      70.130  36.740  59.390  1.00  0.00           O
ATOM   3493  N   MET A 871      68.320  37.730  58.300  1.00  0.00           N
ATOM   3494  HN  MET A 871      67.750  37.700  57.480  1.00  0.00           H
ATOM   3495  CA  MET A 871      67.960  38.670  59.360  1.00  0.00           C
ATOM   3496  HA  MET A 871      68.870  39.110  59.750  1.00  0.00           H
ATOM   3497  CB  MET A 871      66.990  39.740  58.770  1.00  0.00           C
ATOM   3498  HB1 MET A 871      66.630  40.360  59.630  1.00  0.00           H
ATOM   3499  HB2 MET A 871      65.990  39.420  58.440  1.00  0.00           H
ATOM   3500  CG  MET A 871      67.620  40.660  57.670  1.00  0.00           C
ATOM   3501  HG1 MET A 871      66.920  40.970  56.880  1.00  0.00           H
ATOM   3502  HG2 MET A 871      68.270  40.040  57.030  1.00  0.00           H
ATOM   3503  SD  MET A 871      68.580  42.120  58.270  1.00  0.00           S
ATOM   3504  CE  MET A 871      70.010  41.460  59.190  1.00  0.00           C
ATOM   3505  HE1 MET A 871      70.720  42.270  59.440  1.00  0.00           H
ATOM   3506  HE2 MET A 871      70.660  40.790  58.580  1.00  0.00           H
ATOM   3507  HE3 MET A 871      69.730  41.010  60.170  1.00  0.00           H
ATOM   3508  C   MET A 871      67.370  38.100  60.650  1.00  0.00           C
ATOM   3509  O   MET A 871      67.650  38.440  61.750  1.00  0.00           O
ATOM   3510  N   VAL A 872      66.690  36.920  60.540  1.00  0.00           N
ATOM   3511  HN  VAL A 872      66.450  36.650  59.610  1.00  0.00           H
ATOM   3512  CA  VAL A 872      66.300  36.070  61.660  1.00  0.00           C
ATOM   3513  HA  VAL A 872      65.860  36.690  62.430  1.00  0.00           H
ATOM   3514  CB  VAL A 872      65.240  35.020  61.370  1.00  0.00           C
ATOM   3515  HB  VAL A 872      65.620  34.370  60.570  1.00  0.00           H
ATOM   3516  CG1 VAL A 872      64.830  34.290  62.610  1.00  0.00           C
ATOM   3517 HG11 VAL A 872      63.840  33.800  62.480  1.00  0.00           H
ATOM   3518 HG12 VAL A 872      64.680  35.030  63.430  1.00  0.00           H
ATOM   3519 HG13 VAL A 872      65.520  33.550  63.080  1.00  0.00           H
ATOM   3520  CG2 VAL A 872      63.980  35.720  60.960  1.00  0.00           C
ATOM   3521 HG21 VAL A 872      64.120  36.540  60.230  1.00  0.00           H
ATOM   3522 HG22 VAL A 872      63.350  36.050  61.820  1.00  0.00           H
ATOM   3523 HG23 VAL A 872      63.350  35.000  60.400  1.00  0.00           H
ATOM   3524  C   VAL A 872      67.530  35.450  62.340  1.00  0.00           C
ATOM   3525  O   VAL A 872      67.750  35.420  63.550  1.00  0.00           O
ATOM   3526  N   THR A 873      68.450  34.980  61.480  1.00  0.00           N
ATOM   3527  HN  THR A 873      68.120  35.010  60.540  1.00  0.00           H
ATOM   3528  CA  THR A 873      69.740  34.320  61.920  1.00  0.00           C
ATOM   3529  HA  THR A 873      69.440  33.540  62.600  1.00  0.00           H
ATOM   3530  CB  THR A 873      70.520  33.710  60.760  1.00  0.00           C
ATOM   3531  HB  THR A 873      70.860  34.460  60.000  1.00  0.00           H
ATOM   3532  OG1 THR A 873      69.680  32.890  59.880  1.00  0.00           O
ATOM   3533  HG1 THR A 873      68.840  33.330  59.830  1.00  0.00           H
ATOM   3534  CG2 THR A 873      71.690  32.790  61.190  1.00  0.00           C
ATOM   3535 HG21 THR A 873      71.270  31.980  61.820  1.00  0.00           H
ATOM   3536 HG22 THR A 873      72.440  33.350  61.780  1.00  0.00           H
ATOM   3537 HG23 THR A 873      72.180  32.200  60.390  1.00  0.00           H
ATOM   3538  C   THR A 873      70.630  35.270  62.630  1.00  0.00           C
ATOM   3539  O   THR A 873      71.100  35.020  63.730  1.00  0.00           O
ATOM   3540  N   ILE A 874      70.860  36.410  62.000  1.00  0.00           N
ATOM   3541  HN  ILE A 874      70.560  36.580  61.080  1.00  0.00           H
ATOM   3542  CA  ILE A 874      71.620  37.470  62.550  1.00  0.00           C
ATOM   3543  HA  ILE A 874      72.530  36.970  62.830  1.00  0.00           H
ATOM   3544  CB  ILE A 874      71.800  38.700  61.570  1.00  0.00           C
ATOM   3545  HB  ILE A 874      70.850  39.040  61.120  1.00  0.00           H
ATOM   3546  CG2 ILE A 874      72.460  39.980  62.250  1.00  0.00           C
ATOM   3547 HG21 ILE A 874      72.620  40.810  61.530  1.00  0.00           H
ATOM   3548 HG22 ILE A 874      73.400  39.680  62.760  1.00  0.00           H
ATOM   3549 HG23 ILE A 874      71.850  40.370  63.090  1.00  0.00           H
ATOM   3550  CG1 ILE A 874      72.690  38.290  60.370  1.00  0.00           C
ATOM   3551 HG11 ILE A 874      72.660  39.110  59.620  1.00  0.00           H
ATOM   3552 HG12 ILE A 874      72.290  37.360  59.910  1.00  0.00           H
ATOM   3553  CD  ILE A 874      74.140  38.080  60.750  1.00  0.00           C
ATOM   3554  HD1 ILE A 874      74.710  38.020  59.800  1.00  0.00           H
ATOM   3555  HD2 ILE A 874      74.270  37.140  61.330  1.00  0.00           H
ATOM   3556  HD3 ILE A 874      74.530  39.030  61.140  1.00  0.00           H
ATOM   3557  C   ILE A 874      71.120  38.010  63.830  1.00  0.00           C
ATOM   3558  O   ILE A 874      71.980  38.100  64.740  1.00  0.00           O
ATOM   3559  N   ASP A 875      69.820  38.330  64.070  1.00  0.00           N
ATOM   3560  HN  ASP A 875      69.180  38.260  63.310  1.00  0.00           H
ATOM   3561  CA  ASP A 875      69.180  38.680  65.390  1.00  0.00           C
ATOM   3562  HA  ASP A 875      69.820  39.470  65.750  1.00  0.00           H
ATOM   3563  CB  ASP A 875      67.700  39.250  65.360  1.00  0.00           C
ATOM   3564  HB1 ASP A 875      67.180  38.590  64.630  1.00  0.00           H
ATOM   3565  HB2 ASP A 875      67.700  40.300  65.000  1.00  0.00           H
ATOM   3566  CG  ASP A 875      66.860  39.180  66.610  1.00  0.00           C
ATOM   3567  OD1 ASP A 875      66.500  40.210  67.260  1.00  0.00           O
ATOM   3568  OD2 ASP A 875      66.510  38.040  67.040  1.00  0.00           O
ATOM   3569  C   ASP A 875      69.450  37.560  66.390  1.00  0.00           C
ATOM   3570  O   ASP A 875      69.900  37.810  67.520  1.00  0.00           O
ATOM   3571  N   TYR A 876      69.290  36.260  66.070  1.00  0.00           N
ATOM   3572  HN  TYR A 876      68.720  36.050  65.270  1.00  0.00           H
ATOM   3573  CA  TYR A 876      69.610  35.100  66.880  1.00  0.00           C
ATOM   3574  HA  TYR A 876      69.080  35.190  67.810  1.00  0.00           H
ATOM   3575  CB  TYR A 876      69.060  33.790  66.170  1.00  0.00           C
ATOM   3576  HB1 TYR A 876      69.400  33.790  65.110  1.00  0.00           H
ATOM   3577  HB2 TYR A 876      67.960  33.830  66.180  1.00  0.00           H
ATOM   3578  CG  TYR A 876      69.500  32.590  66.960  1.00  0.00           C
ATOM   3579  CD1 TYR A 876      70.580  31.780  66.640  1.00  0.00           C
ATOM   3580  HD1 TYR A 876      71.220  31.970  65.800  1.00  0.00           H
ATOM   3581  CE1 TYR A 876      70.850  30.650  67.420  1.00  0.00           C
ATOM   3582  HE1 TYR A 876      71.760  30.120  67.200  1.00  0.00           H
ATOM   3583  CZ  TYR A 876      70.140  30.340  68.540  1.00  0.00           C
ATOM   3584  OH  TYR A 876      70.570  29.310  69.320  1.00  0.00           O
ATOM   3585  HH  TYR A 876      71.220  28.830  68.800  1.00  0.00           H
ATOM   3586  CD2 TYR A 876      68.730  32.260  68.150  1.00  0.00           C
ATOM   3587  HD2 TYR A 876      67.930  32.950  68.350  1.00  0.00           H
ATOM   3588  CE2 TYR A 876      69.030  31.080  68.880  1.00  0.00           C
ATOM   3589  HE2 TYR A 876      68.520  30.720  69.760  1.00  0.00           H
ATOM   3590  C   TYR A 876      71.150  35.060  67.210  1.00  0.00           C
ATOM   3591  O   TYR A 876      71.480  34.710  68.340  1.00  0.00           O
ATOM   3592  N   LEU A 877      72.050  35.250  66.240  1.00  0.00           N
ATOM   3593  HN  LEU A 877      71.820  35.300  65.270  1.00  0.00           H
ATOM   3594  CA  LEU A 877      73.440  35.210  66.460  1.00  0.00           C
ATOM   3595  HA  LEU A 877      73.750  34.430  67.150  1.00  0.00           H
ATOM   3596  CB  LEU A 877      74.220  35.150  65.040  1.00  0.00           C
ATOM   3597  HB1 LEU A 877      75.260  35.460  65.280  1.00  0.00           H
ATOM   3598  HB2 LEU A 877      73.600  35.850  64.450  1.00  0.00           H
ATOM   3599  CG  LEU A 877      74.280  33.800  64.310  1.00  0.00           C
ATOM   3600  HG  LEU A 877      73.220  33.470  64.200  1.00  0.00           H
ATOM   3601  CD1 LEU A 877      74.920  33.880  62.910  1.00  0.00           C
ATOM   3602 HD11 LEU A 877      74.320  34.520  62.230  1.00  0.00           H
ATOM   3603 HD12 LEU A 877      74.800  32.840  62.560  1.00  0.00           H
ATOM   3604 HD13 LEU A 877      75.980  34.220  62.950  1.00  0.00           H
ATOM   3605  CD2 LEU A 877      75.160  32.860  65.150  1.00  0.00           C
ATOM   3606 HD21 LEU A 877      76.130  33.270  65.500  1.00  0.00           H
ATOM   3607 HD22 LEU A 877      75.230  31.890  64.630  1.00  0.00           H
ATOM   3608 HD23 LEU A 877      74.720  32.580  66.140  1.00  0.00           H
ATOM   3609  C   LEU A 877      74.070  36.360  67.180  1.00  0.00           C
ATOM   3610  O   LEU A 877      74.970  36.130  67.950  1.00  0.00           O
ATOM   3611  N   VAL A 878      73.600  37.590  66.960  1.00  0.00           N
ATOM   3612  HN  VAL A 878      72.930  37.630  66.220  1.00  0.00           H
ATOM   3613  CA  VAL A 878      73.810  38.780  67.760  1.00  0.00           C
ATOM   3614  HA  VAL A 878      74.850  39.010  67.910  1.00  0.00           H
ATOM   3615  CB  VAL A 878      73.210  40.050  67.140  1.00  0.00           C
ATOM   3616  HB  VAL A 878      72.200  39.800  66.760  1.00  0.00           H
ATOM   3617  CG1 VAL A 878      73.110  41.340  68.070  1.00  0.00           C
ATOM   3618 HG11 VAL A 878      72.760  42.250  67.530  1.00  0.00           H
ATOM   3619 HG12 VAL A 878      74.040  41.600  68.620  1.00  0.00           H
ATOM   3620 HG13 VAL A 878      72.360  41.160  68.860  1.00  0.00           H
ATOM   3621  CG2 VAL A 878      74.110  40.370  65.960  1.00  0.00           C
ATOM   3622 HG21 VAL A 878      75.120  40.670  66.320  1.00  0.00           H
ATOM   3623 HG22 VAL A 878      73.590  41.180  65.420  1.00  0.00           H
ATOM   3624 HG23 VAL A 878      74.190  39.460  65.320  1.00  0.00           H
ATOM   3625  C   VAL A 878      73.320  38.520  69.110  1.00  0.00           C
ATOM   3626  O   VAL A 878      74.070  38.590  70.100  1.00  0.00           O
ATOM   3627  N   GLY A 879      72.110  37.900  69.180  1.00  0.00           N
ATOM   3628  HN  GLY A 879      71.570  37.740  68.340  1.00  0.00           H
ATOM   3629  CA  GLY A 879      71.500  37.270  70.360  1.00  0.00           C
ATOM   3630  HA1 GLY A 879      72.240  36.690  70.900  1.00  0.00           H
ATOM   3631  HA2 GLY A 879      70.710  36.610  70.030  1.00  0.00           H
ATOM   3632  C   GLY A 879      70.920  38.280  71.270  1.00  0.00           C
ATOM   3633  O   GLY A 879      70.810  38.160  72.510  1.00  0.00           O
ATOM   3634  N   VAL A 880      70.570  39.490  70.800  1.00  0.00           N
ATOM   3635  HN  VAL A 880      70.720  39.700  69.840  1.00  0.00           H
ATOM   3636  CA  VAL A 880      69.850  40.530  71.590  1.00  0.00           C
ATOM   3637  HA  VAL A 880      69.800  40.190  72.620  1.00  0.00           H
ATOM   3638  CB  VAL A 880      70.590  41.850  71.680  1.00  0.00           C
ATOM   3639  HB  VAL A 880      70.860  42.160  70.650  1.00  0.00           H
ATOM   3640  CG1 VAL A 880      69.640  42.880  72.340  1.00  0.00           C
ATOM   3641 HG11 VAL A 880      68.970  43.160  71.490  1.00  0.00           H
ATOM   3642 HG12 VAL A 880      70.320  43.740  72.480  1.00  0.00           H
ATOM   3643 HG13 VAL A 880      69.080  42.560  73.240  1.00  0.00           H
ATOM   3644  CG2 VAL A 880      71.880  41.610  72.510  1.00  0.00           C
ATOM   3645 HG21 VAL A 880      72.680  41.200  71.850  1.00  0.00           H
ATOM   3646 HG22 VAL A 880      71.690  40.880  73.330  1.00  0.00           H
ATOM   3647 HG23 VAL A 880      72.460  42.450  72.930  1.00  0.00           H
ATOM   3648  C   VAL A 880      68.520  40.620  70.900  1.00  0.00           C
ATOM   3649  O   VAL A 880      68.580  40.970  69.730  1.00  0.00           O
ATOM   3650  N   PRO A 881      67.380  40.410  71.510  1.00  0.00           N
ATOM   3651  CD  PRO A 881      67.210  39.780  72.880  1.00  0.00           C
ATOM   3652  HD1 PRO A 881      67.330  40.520  73.690  1.00  0.00           H
ATOM   3653  HD2 PRO A 881      68.040  39.050  72.980  1.00  0.00           H
ATOM   3654  CA  PRO A 881      66.070  40.670  70.900  1.00  0.00           C
ATOM   3655  HA  PRO A 881      66.100  40.010  70.040  1.00  0.00           H
ATOM   3656  CB  PRO A 881      65.050  40.090  71.860  1.00  0.00           C
ATOM   3657  HB1 PRO A 881      64.260  39.500  71.330  1.00  0.00           H
ATOM   3658  HB2 PRO A 881      64.520  40.890  72.400  1.00  0.00           H
ATOM   3659  CG  PRO A 881      65.830  39.200  72.890  1.00  0.00           C
ATOM   3660  HG1 PRO A 881      65.310  39.150  73.880  1.00  0.00           H
ATOM   3661  HG2 PRO A 881      65.890  38.140  72.550  1.00  0.00           H
ATOM   3662  C   PRO A 881      65.830  42.050  70.380  1.00  0.00           C
ATOM   3663  O   PRO A 881      65.590  42.970  71.190  1.00  0.00           O
ATOM   3664  N   SER A 882      65.650  42.220  69.070  1.00  0.00           N
ATOM   3665  HN  SER A 882      66.060  41.520  68.480  1.00  0.00           H
ATOM   3666  CA  SER A 882      64.770  43.220  68.420  1.00  0.00           C
ATOM   3667  HA  SER A 882      65.000  44.150  68.920  1.00  0.00           H
ATOM   3668  CB  SER A 882      65.050  43.520  66.930  1.00  0.00           C
ATOM   3669  HB1 SER A 882      64.300  44.190  66.440  1.00  0.00           H
ATOM   3670  HB2 SER A 882      64.820  42.670  66.250  1.00  0.00           H
ATOM   3671  OG  SER A 882      66.280  44.130  66.760  1.00  0.00           O
ATOM   3672  HG1 SER A 882      66.890  43.420  67.020  1.00  0.00           H
ATOM   3673  C   SER A 882      63.310  42.730  68.530  1.00  0.00           C
ATOM   3674  O   SER A 882      63.020  41.510  68.520  1.00  0.00           O
ATOM   3675  N   PRO A 883      62.400  43.650  68.630  1.00  0.00           N
ATOM   3676  CD  PRO A 883      62.580  45.080  68.960  1.00  0.00           C
ATOM   3677  HD1 PRO A 883      62.960  45.600  68.050  1.00  0.00           H
ATOM   3678  HD2 PRO A 883      63.350  45.220  69.740  1.00  0.00           H
ATOM   3679  CA  PRO A 883      60.970  43.280  68.580  1.00  0.00           C
ATOM   3680  HA  PRO A 883      60.710  42.630  69.400  1.00  0.00           H
ATOM   3681  CB  PRO A 883      60.240  44.620  68.610  1.00  0.00           C
ATOM   3682  HB1 PRO A 883      59.300  44.600  69.200  1.00  0.00           H
ATOM   3683  HB2 PRO A 883      59.980  44.890  67.570  1.00  0.00           H
ATOM   3684  CG  PRO A 883      61.180  45.650  69.310  1.00  0.00           C
ATOM   3685  HG1 PRO A 883      61.130  46.660  68.860  1.00  0.00           H
ATOM   3686  HG2 PRO A 883      61.010  45.540  70.410  1.00  0.00           H
ATOM   3687  C   PRO A 883      60.580  42.400  67.410  1.00  0.00           C
ATOM   3688  O   PRO A 883      60.890  42.680  66.270  1.00  0.00           O
ATOM   3689  N   LYS A 884      59.760  41.370  67.700  1.00  0.00           N
ATOM   3690  HN  LYS A 884      59.320  41.350  68.590  1.00  0.00           H
ATOM   3691  CA  LYS A 884      59.260  40.340  66.840  1.00  0.00           C
ATOM   3692  HA  LYS A 884      59.630  40.470  65.840  1.00  0.00           H
ATOM   3693  CB  LYS A 884      59.800  38.930  67.250  1.00  0.00           C
ATOM   3694  HB1 LYS A 884      59.380  38.130  66.590  1.00  0.00           H
ATOM   3695  HB2 LYS A 884      59.480  38.660  68.280  1.00  0.00           H
ATOM   3696  CG  LYS A 884      61.320  38.870  67.250  1.00  0.00           C
ATOM   3697  HG1 LYS A 884      61.730  39.530  68.030  1.00  0.00           H
ATOM   3698  HG2 LYS A 884      61.710  39.200  66.270  1.00  0.00           H
ATOM   3699  CD  LYS A 884      61.930  37.550  67.510  1.00  0.00           C
ATOM   3700  HD1 LYS A 884      61.420  36.760  66.920  1.00  0.00           H
ATOM   3701  HD2 LYS A 884      61.810  37.150  68.550  1.00  0.00           H
ATOM   3702  CE  LYS A 884      63.430  37.570  67.260  1.00  0.00           C
ATOM   3703  HE1 LYS A 884      63.640  37.910  66.230  1.00  0.00           H
ATOM   3704  HE2 LYS A 884      63.960  36.600  67.270  1.00  0.00           H
ATOM   3705  NZ  LYS A 884      64.110  38.500  68.220  1.00  0.00           N
ATOM   3706  HZ1 LYS A 884      65.080  38.620  67.860  1.00  0.00           H
ATOM   3707  HZ2 LYS A 884      64.070  38.060  69.160  1.00  0.00           H
ATOM   3708  HZ3 LYS A 884      63.560  39.380  68.280  1.00  0.00           H
ATOM   3709  C   LYS A 884      57.810  40.360  66.780  1.00  0.00           C
ATOM   3710  O   LYS A 884      57.120  40.860  67.610  1.00  0.00           O
ATOM   3711  N   LEU A 885      57.190  39.790  65.700  1.00  0.00           N
ATOM   3712  HN  LEU A 885      57.750  39.310  65.030  1.00  0.00           H
ATOM   3713  CA  LEU A 885      55.720  39.740  65.500  1.00  0.00           C
ATOM   3714  HA  LEU A 885      55.330  40.730  65.660  1.00  0.00           H
ATOM   3715  CB  LEU A 885      55.660  39.430  64.000  1.00  0.00           C
ATOM   3716  HB1 LEU A 885      56.070  38.410  63.860  1.00  0.00           H
ATOM   3717  HB2 LEU A 885      56.190  40.270  63.490  1.00  0.00           H
ATOM   3718  CG  LEU A 885      54.200  39.290  63.460  1.00  0.00           C
ATOM   3719  HG  LEU A 885      53.600  38.680  64.160  1.00  0.00           H
ATOM   3720  CD1 LEU A 885      53.590  40.710  63.210  1.00  0.00           C
ATOM   3721 HD11 LEU A 885      54.370  41.310  62.690  1.00  0.00           H
ATOM   3722 HD12 LEU A 885      53.520  41.270  64.160  1.00  0.00           H
ATOM   3723 HD13 LEU A 885      52.640  40.790  62.640  1.00  0.00           H
ATOM   3724  CD2 LEU A 885      54.220  38.620  62.070  1.00  0.00           C
ATOM   3725 HD21 LEU A 885      54.800  37.660  62.140  1.00  0.00           H
ATOM   3726 HD22 LEU A 885      54.780  39.280  61.370  1.00  0.00           H
ATOM   3727 HD23 LEU A 885      53.180  38.430  61.730  1.00  0.00           H
ATOM   3728  C   LEU A 885      54.850  38.780  66.410  1.00  0.00           C
ATOM   3729  O   LEU A 885      55.300  37.700  66.720  1.00  0.00           O
ATOM   3730  N   HSD A 886      53.590  39.080  66.850  1.00  0.00           N
ATOM   3731  HN  HSD A 886      53.260  40.010  66.700  1.00  0.00           H
ATOM   3732  CA  HSD A 886      52.770  38.330  67.760  1.00  0.00           C
ATOM   3733  HA  HSD A 886      53.250  37.450  68.170  1.00  0.00           H
ATOM   3734  CB  HSD A 886      52.410  39.030  69.090  1.00  0.00           C
ATOM   3735  HB1 HSD A 886      51.870  38.350  69.770  1.00  0.00           H
ATOM   3736  HB2 HSD A 886      51.760  39.860  68.750  1.00  0.00           H
ATOM   3737  ND1 HSD A 886      54.590  40.270  69.580  1.00  0.00           N
ATOM   3738  HD1 HSD A 886      54.610  40.700  68.680  1.00  0.00           H
ATOM   3739  CG  HSD A 886      53.560  39.480  69.990  1.00  0.00           C
ATOM   3740  CE1 HSD A 886      55.410  40.460  70.610  1.00  0.00           C
ATOM   3741  HE1 HSD A 886      56.140  41.250  70.470  1.00  0.00           H
ATOM   3742  NE2 HSD A 886      54.930  39.810  71.730  1.00  0.00           N
ATOM   3743  CD2 HSD A 886      53.790  39.270  71.300  1.00  0.00           C
ATOM   3744  HD2 HSD A 886      53.180  38.670  71.960  1.00  0.00           H
ATOM   3745  C   HSD A 886      51.470  37.810  67.130  1.00  0.00           C
ATOM   3746  O   HSD A 886      50.790  38.590  66.410  1.00  0.00           O
ATOM   3747  N   VAL A 887      51.180  36.550  67.200  1.00  0.00           N
ATOM   3748  HN  VAL A 887      51.580  36.000  67.930  1.00  0.00           H
ATOM   3749  CA  VAL A 887      50.330  35.870  66.200  1.00  0.00           C
ATOM   3750  HA  VAL A 887      49.710  36.580  65.670  1.00  0.00           H
ATOM   3751  CB  VAL A 887      51.060  35.020  65.230  1.00  0.00           C
ATOM   3752  HB  VAL A 887      51.700  34.300  65.790  1.00  0.00           H
ATOM   3753  CG1 VAL A 887      50.150  34.230  64.240  1.00  0.00           C
ATOM   3754 HG11 VAL A 887      49.600  33.420  64.760  1.00  0.00           H
ATOM   3755 HG12 VAL A 887      50.720  33.750  63.420  1.00  0.00           H
ATOM   3756 HG13 VAL A 887      49.380  34.900  63.810  1.00  0.00           H
ATOM   3757  CG2 VAL A 887      52.120  35.800  64.440  1.00  0.00           C
ATOM   3758 HG21 VAL A 887      52.850  36.230  65.160  1.00  0.00           H
ATOM   3759 HG22 VAL A 887      51.680  36.580  63.790  1.00  0.00           H
ATOM   3760 HG23 VAL A 887      52.480  35.080  63.680  1.00  0.00           H
ATOM   3761  C   VAL A 887      49.430  35.030  67.200  1.00  0.00           C
ATOM   3762  O   VAL A 887      49.920  34.530  68.190  1.00  0.00           O
ATOM   3763  N   PRO A 888      48.030  34.950  66.980  1.00  0.00           N
ATOM   3764  CD  PRO A 888      47.250  35.640  65.940  1.00  0.00           C
ATOM   3765  HD1 PRO A 888      47.700  35.440  64.950  1.00  0.00           H
ATOM   3766  HD2 PRO A 888      47.120  36.690  66.320  1.00  0.00           H
ATOM   3767  CA  PRO A 888      47.110  34.370  67.980  1.00  0.00           C
ATOM   3768  HA  PRO A 888      47.490  34.870  68.860  1.00  0.00           H
ATOM   3769  CB  PRO A 888      45.710  34.670  67.470  1.00  0.00           C
ATOM   3770  HB1 PRO A 888      45.280  35.650  67.750  1.00  0.00           H
ATOM   3771  HB2 PRO A 888      45.000  33.870  67.730  1.00  0.00           H
ATOM   3772  CG  PRO A 888      45.900  34.930  65.990  1.00  0.00           C
ATOM   3773  HG1 PRO A 888      45.980  33.970  65.430  1.00  0.00           H
ATOM   3774  HG2 PRO A 888      44.980  35.400  65.590  1.00  0.00           H
ATOM   3775  C   PRO A 888      47.360  32.870  68.130  1.00  0.00           C
ATOM   3776  O   PRO A 888      47.780  32.120  67.270  1.00  0.00           O
ATOM   3777  N   GLU A 889      47.180  32.330  69.400  1.00  0.00           N
ATOM   3778  HN  GLU A 889      46.990  32.910  70.180  1.00  0.00           H
ATOM   3779  CA  GLU A 889      47.710  30.950  69.630  1.00  0.00           C
ATOM   3780  HA  GLU A 889      48.390  30.610  68.870  1.00  0.00           H
ATOM   3781  CB  GLU A 889      48.520  30.980  70.940  1.00  0.00           C
ATOM   3782  HB1 GLU A 889      48.670  29.910  71.190  1.00  0.00           H
ATOM   3783  HB2 GLU A 889      48.000  31.560  71.730  1.00  0.00           H
ATOM   3784  CG  GLU A 889      49.880  31.770  70.680  1.00  0.00           C
ATOM   3785  HG1 GLU A 889      49.650  32.610  69.980  1.00  0.00           H
ATOM   3786  HG2 GLU A 889      50.580  31.130  70.110  1.00  0.00           H
ATOM   3787  CD  GLU A 889      50.450  32.420  71.960  1.00  0.00           C
ATOM   3788  OE1 GLU A 889      51.730  32.430  71.880  1.00  0.00           O
ATOM   3789  OE2 GLU A 889      49.810  32.910  72.850  1.00  0.00           O
ATOM   3790  C   GLU A 889      46.700  29.790  69.750  1.00  0.00           C
ATOM   3791  O   GLU A 889      47.220  28.640  69.590  1.00  0.00           O
ATOM   3792  N   LYS A 890      45.370  30.020  69.820  1.00  0.00           N
ATOM   3793  HN  LYS A 890      45.110  30.970  69.690  1.00  0.00           H
ATOM   3794  CA  LYS A 890      44.330  29.090  69.860  1.00  0.00           C
ATOM   3795  HA  LYS A 890      44.700  28.130  69.550  1.00  0.00           H
ATOM   3796  CB  LYS A 890      43.700  28.970  71.370  1.00  0.00           C
ATOM   3797  HB1 LYS A 890      44.550  28.860  72.080  1.00  0.00           H
ATOM   3798  HB2 LYS A 890      42.990  28.120  71.440  1.00  0.00           H
ATOM   3799  CG  LYS A 890      42.900  30.210  71.670  1.00  0.00           C
ATOM   3800  HG1 LYS A 890      42.080  30.200  70.920  1.00  0.00           H
ATOM   3801  HG2 LYS A 890      43.680  30.990  71.520  1.00  0.00           H
ATOM   3802  CD  LYS A 890      42.350  30.380  73.060  1.00  0.00           C
ATOM   3803  HD1 LYS A 890      41.730  29.500  73.320  1.00  0.00           H
ATOM   3804  HD2 LYS A 890      41.820  31.350  73.040  1.00  0.00           H
ATOM   3805  CE  LYS A 890      43.470  30.450  74.160  1.00  0.00           C
ATOM   3806  HE1 LYS A 890      44.080  31.370  74.100  1.00  0.00           H
ATOM   3807  HE2 LYS A 890      44.100  29.540  74.040  1.00  0.00           H
ATOM   3808  NZ  LYS A 890      42.800  30.290  75.540  1.00  0.00           N
ATOM   3809  HZ1 LYS A 890      42.310  31.180  75.770  1.00  0.00           H
ATOM   3810  HZ2 LYS A 890      43.530  29.980  76.200  1.00  0.00           H
ATOM   3811  HZ3 LYS A 890      42.110  29.510  75.530  1.00  0.00           H
ATOM   3812  C   LYS A 890      43.290  29.580  68.850  1.00  0.00           C
ATOM   3813  O   LYS A 890      43.170  30.720  68.500  1.00  0.00           O
ATOM   3814  N   PHE A 891      42.490  28.630  68.320  1.00  0.00           N
ATOM   3815  HN  PHE A 891      42.550  27.710  68.690  1.00  0.00           H
ATOM   3816  CA  PHE A 891      41.430  28.840  67.380  1.00  0.00           C
ATOM   3817  HA  PHE A 891      41.900  29.520  66.680  1.00  0.00           H
ATOM   3818  CB  PHE A 891      40.980  27.460  66.640  1.00  0.00           C
ATOM   3819  HB1 PHE A 891      40.610  26.790  67.450  1.00  0.00           H
ATOM   3820  HB2 PHE A 891      41.830  26.900  66.190  1.00  0.00           H
ATOM   3821  CG  PHE A 891      39.810  27.690  65.640  1.00  0.00           C
ATOM   3822  CD1 PHE A 891      40.100  27.710  64.270  1.00  0.00           C
ATOM   3823  HD1 PHE A 891      41.100  27.550  63.890  1.00  0.00           H
ATOM   3824  CE1 PHE A 891      39.060  27.780  63.340  1.00  0.00           C
ATOM   3825  HE1 PHE A 891      39.370  27.780  62.300  1.00  0.00           H
ATOM   3826  CZ  PHE A 891      37.730  27.780  63.730  1.00  0.00           C
ATOM   3827  HZ  PHE A 891      36.960  27.940  62.980  1.00  0.00           H
ATOM   3828  CD2 PHE A 891      38.500  27.810  66.030  1.00  0.00           C
ATOM   3829  HD2 PHE A 891      38.200  27.750  67.070  1.00  0.00           H
ATOM   3830  CE2 PHE A 891      37.450  27.750  65.060  1.00  0.00           C
ATOM   3831  HE2 PHE A 891      36.440  27.740  65.440  1.00  0.00           H
ATOM   3832  C   PHE A 891      40.260  29.680  67.820  1.00  0.00           C
ATOM   3833  O   PHE A 891      39.820  30.590  67.060  1.00  0.00           O
ATOM   3834  N   GLU A 892      39.690  29.590  69.010  1.00  0.00           N
ATOM   3835  HN  GLU A 892      39.920  28.930  69.710  1.00  0.00           H
ATOM   3836  CA  GLU A 892      38.660  30.520  69.620  1.00  0.00           C
ATOM   3837  HA  GLU A 892      37.660  30.400  69.230  1.00  0.00           H
ATOM   3838  CB  GLU A 892      38.410  29.940  71.090  1.00  0.00           C
ATOM   3839  HB1 GLU A 892      38.190  30.760  71.800  1.00  0.00           H
ATOM   3840  HB2 GLU A 892      39.400  29.560  71.440  1.00  0.00           H
ATOM   3841  CG  GLU A 892      37.280  28.900  71.200  1.00  0.00           C
ATOM   3842  HG1 GLU A 892      37.500  28.200  70.360  1.00  0.00           H
ATOM   3843  HG2 GLU A 892      36.340  29.430  70.970  1.00  0.00           H
ATOM   3844  CD  GLU A 892      37.200  28.060  72.380  1.00  0.00           C
ATOM   3845  OE1 GLU A 892      37.200  28.480  73.540  1.00  0.00           O
ATOM   3846  OE2 GLU A 892      36.980  26.820  72.120  1.00  0.00           O
ATOM   3847  C   GLU A 892      38.990  32.080  69.700  1.00  0.00           C
ATOM   3848  O   GLU A 892      40.150  32.490  69.970  1.00  0.00           O
ATOM   3849  N   PRO A 893      38.120  33.000  69.270  1.00  0.00           N
ATOM   3850  CD  PRO A 893      37.080  32.610  68.400  1.00  0.00           C
ATOM   3851  HD1 PRO A 893      36.270  32.040  68.900  1.00  0.00           H
ATOM   3852  HD2 PRO A 893      37.430  32.010  67.530  1.00  0.00           H
ATOM   3853  CA  PRO A 893      38.120  34.410  69.540  1.00  0.00           C
ATOM   3854  HA  PRO A 893      38.970  34.820  69.040  1.00  0.00           H
ATOM   3855  CB  PRO A 893      36.770  34.840  68.910  1.00  0.00           C
ATOM   3856  HB1 PRO A 893      36.750  35.910  68.600  1.00  0.00           H
ATOM   3857  HB2 PRO A 893      35.930  34.640  69.620  1.00  0.00           H
ATOM   3858  CG  PRO A 893      36.530  33.900  67.820  1.00  0.00           C
ATOM   3859  HG1 PRO A 893      35.460  33.880  67.520  1.00  0.00           H
ATOM   3860  HG2 PRO A 893      37.110  33.930  66.880  1.00  0.00           H
ATOM   3861  C   PRO A 893      38.360  34.790  70.980  1.00  0.00           C
ATOM   3862  O   PRO A 893      37.900  34.130  71.920  1.00  0.00           O
ATOM   3863  N   THR A 894      39.060  35.880  71.290  1.00  0.00           N
ATOM   3864  HN  THR A 894      39.600  36.430  70.660  1.00  0.00           H
ATOM   3865  CA  THR A 894      39.390  36.390  72.610  1.00  0.00           C
ATOM   3866  HA  THR A 894      39.770  35.620  73.260  1.00  0.00           H
ATOM   3867  CB  THR A 894      40.520  37.430  72.550  1.00  0.00           C
ATOM   3868  HB  THR A 894      40.490  38.130  73.420  1.00  0.00           H
ATOM   3869  OG1 THR A 894      40.550  38.040  71.260  1.00  0.00           O
ATOM   3870  HG1 THR A 894      40.160  38.910  71.400  1.00  0.00           H
ATOM   3871  CG2 THR A 894      41.910  36.660  72.600  1.00  0.00           C
ATOM   3872 HG21 THR A 894      42.790  37.300  72.380  1.00  0.00           H
ATOM   3873 HG22 THR A 894      41.880  35.850  71.840  1.00  0.00           H
ATOM   3874 HG23 THR A 894      42.110  36.100  73.540  1.00  0.00           H
ATOM   3875  C   THR A 894      38.340  36.940  73.390  1.00  0.00           C
ATOM   3876  O   THR A 894      38.260  36.790  74.660  1.00  0.00           O
ATOM   3877  N   HSD A 895      37.310  37.590  72.770  1.00  0.00           N
ATOM   3878  HN  HSD A 895      37.260  37.620  71.770  1.00  0.00           H
ATOM   3879  CA  HSD A 895      36.240  38.320  73.420  1.00  0.00           C
ATOM   3880  HA  HSD A 895      36.840  38.960  74.030  1.00  0.00           H
ATOM   3881  CB  HSD A 895      35.470  39.090  72.350  1.00  0.00           C
ATOM   3882  HB1 HSD A 895      35.090  38.370  71.590  1.00  0.00           H
ATOM   3883  HB2 HSD A 895      36.140  39.830  71.870  1.00  0.00           H
ATOM   3884  ND1 HSD A 895      34.310  40.830  73.850  1.00  0.00           N
ATOM   3885  HD1 HSD A 895      35.150  41.210  74.220  1.00  0.00           H
ATOM   3886  CG  HSD A 895      34.260  39.780  72.950  1.00  0.00           C
ATOM   3887  CE1 HSD A 895      32.970  41.210  74.070  1.00  0.00           C
ATOM   3888  HE1 HSD A 895      32.670  41.930  74.840  1.00  0.00           H
ATOM   3889  NE2 HSD A 895      32.140  40.410  73.420  1.00  0.00           N
ATOM   3890  CD2 HSD A 895      32.950  39.540  72.690  1.00  0.00           C
ATOM   3891  HD2 HSD A 895      32.400  38.800  72.110  1.00  0.00           H
ATOM   3892  C   HSD A 895      35.270  37.490  74.280  1.00  0.00           C
ATOM   3893  O   HSD A 895      34.690  36.560  73.690  1.00  0.00           O
ATOM   3894  N   PRO A 896      35.090  37.700  75.600  1.00  0.00           N
ATOM   3895  CD  PRO A 896      35.960  38.540  76.420  1.00  0.00           C
ATOM   3896  HD1 PRO A 896      35.490  39.550  76.400  1.00  0.00           H
ATOM   3897  HD2 PRO A 896      37.020  38.730  76.130  1.00  0.00           H
ATOM   3898  CA  PRO A 896      34.300  36.870  76.420  1.00  0.00           C
ATOM   3899  HA  PRO A 896      34.920  35.980  76.380  1.00  0.00           H
ATOM   3900  CB  PRO A 896      34.520  37.490  77.770  1.00  0.00           C
ATOM   3901  HB1 PRO A 896      34.250  36.740  78.550  1.00  0.00           H
ATOM   3902  HB2 PRO A 896      33.830  38.360  77.910  1.00  0.00           H
ATOM   3903  CG  PRO A 896      35.970  37.860  77.780  1.00  0.00           C
ATOM   3904  HG1 PRO A 896      36.290  38.560  78.570  1.00  0.00           H
ATOM   3905  HG2 PRO A 896      36.630  36.960  77.820  1.00  0.00           H
ATOM   3906  C   PRO A 896      32.850  36.630  76.060  1.00  0.00           C
ATOM   3907  O   PRO A 896      32.360  35.520  76.350  1.00  0.00           O
ATOM   3908  N   GLU A 897      32.070  37.510  75.410  1.00  0.00           N
ATOM   3909  HN  GLU A 897      32.490  38.350  75.080  1.00  0.00           H
ATOM   3910  CA  GLU A 897      30.690  37.250  75.100  1.00  0.00           C
ATOM   3911  HA  GLU A 897      30.290  36.400  75.640  1.00  0.00           H
ATOM   3912  CB  GLU A 897      29.850  38.480  75.520  1.00  0.00           C
ATOM   3913  HB1 GLU A 897      28.940  38.550  74.880  1.00  0.00           H
ATOM   3914  HB2 GLU A 897      30.480  39.360  75.260  1.00  0.00           H
ATOM   3915  CG  GLU A 897      29.420  38.480  77.000  1.00  0.00           C
ATOM   3916  HG1 GLU A 897      30.290  38.730  77.660  1.00  0.00           H
ATOM   3917  HG2 GLU A 897      29.070  37.480  77.320  1.00  0.00           H
ATOM   3918  CD  GLU A 897      28.300  39.390  77.340  1.00  0.00           C
ATOM   3919  OE1 GLU A 897      28.320  40.580  76.970  1.00  0.00           O
ATOM   3920  OE2 GLU A 897      27.250  38.860  77.900  1.00  0.00           O
ATOM   3921  C   GLU A 897      30.600  36.910  73.580  1.00  0.00           C
ATOM   3922  O   GLU A 897      29.560  37.030  72.910  1.00  0.00           O
ATOM   3923  N   ARG A 898      31.750  36.460  72.970  1.00  0.00           N
ATOM   3924  HN  ARG A 898      32.640  36.390  73.430  1.00  0.00           H
ATOM   3925  CA  ARG A 898      31.690  36.100  71.520  1.00  0.00           C
ATOM   3926  HA  ARG A 898      31.120  36.800  70.940  1.00  0.00           H
ATOM   3927  CB  ARG A 898      33.110  36.050  70.920  1.00  0.00           C
ATOM   3928  HB1 ARG A 898      33.610  35.050  70.990  1.00  0.00           H
ATOM   3929  HB2 ARG A 898      33.790  36.770  71.420  1.00  0.00           H
ATOM   3930  CG  ARG A 898      33.350  36.480  69.440  1.00  0.00           C
ATOM   3931  HG1 ARG A 898      34.400  36.230  69.170  1.00  0.00           H
ATOM   3932  HG2 ARG A 898      33.190  37.580  69.350  1.00  0.00           H
ATOM   3933  CD  ARG A 898      32.530  35.770  68.410  1.00  0.00           C
ATOM   3934  HD1 ARG A 898      31.460  36.030  68.530  1.00  0.00           H
ATOM   3935  HD2 ARG A 898      32.590  34.670  68.550  1.00  0.00           H
ATOM   3936  NE  ARG A 898      32.900  36.190  66.990  1.00  0.00           N
ATOM   3937  HE  ARG A 898      33.550  36.960  66.960  1.00  0.00           H
ATOM   3938  CZ  ARG A 898      32.290  36.060  65.850  1.00  0.00           C
ATOM   3939  NH1 ARG A 898      31.100  35.490  65.800  1.00  0.00           N
ATOM   3940 HH11 ARG A 898      30.880  35.080  66.680  1.00  0.00           H
ATOM   3941 HH12 ARG A 898      30.860  35.230  64.860  1.00  0.00           H
ATOM   3942  NH2 ARG A 898      32.710  36.640  64.800  1.00  0.00           N
ATOM   3943 HH21 ARG A 898      33.500  37.220  65.010  1.00  0.00           H
ATOM   3944 HH22 ARG A 898      32.180  36.740  63.960  1.00  0.00           H
ATOM   3945  C   ARG A 898      30.910  34.810  71.210  1.00  0.00           C
ATOM   3946  O   ARG A 898      31.470  33.790  71.340  1.00  0.00           O
ATOM   3947  N   GLY A 899      29.620  34.890  70.790  1.00  0.00           N
ATOM   3948  HN  GLY A 899      29.170  35.770  70.700  1.00  0.00           H
ATOM   3949  CA  GLY A 899      28.800  33.830  70.190  1.00  0.00           C
ATOM   3950  HA1 GLY A 899      27.970  34.250  69.650  1.00  0.00           H
ATOM   3951  HA2 GLY A 899      28.510  33.130  70.960  1.00  0.00           H
ATOM   3952  C   GLY A 899      29.520  33.030  69.090  1.00  0.00           C
ATOM   3953  O   GLY A 899      30.320  33.660  68.350  1.00  0.00           O
ATOM   3954  N   TRP A 900      29.260  31.730  68.980  1.00  0.00           N
ATOM   3955  HN  TRP A 900      28.810  31.320  69.760  1.00  0.00           H
ATOM   3956  CA  TRP A 900      30.060  30.900  68.030  1.00  0.00           C
ATOM   3957  HA  TRP A 900      31.090  31.180  68.110  1.00  0.00           H
ATOM   3958  CB  TRP A 900      29.820  29.400  68.330  1.00  0.00           C
ATOM   3959  HB1 TRP A 900      28.810  29.080  68.020  1.00  0.00           H
ATOM   3960  HB2 TRP A 900      29.850  29.330  69.450  1.00  0.00           H
ATOM   3961  CG  TRP A 900      30.840  28.420  67.820  1.00  0.00           C
ATOM   3962  CD1 TRP A 900      30.600  27.300  67.010  1.00  0.00           C
ATOM   3963  HD1 TRP A 900      29.680  27.090  66.490  1.00  0.00           H
ATOM   3964  NE1 TRP A 900      31.760  26.610  66.880  1.00  0.00           N
ATOM   3965  HE1 TRP A 900      31.870  25.660  66.690  1.00  0.00           H
ATOM   3966  CE2 TRP A 900      32.790  27.350  67.420  1.00  0.00           C
ATOM   3967  CD2 TRP A 900      32.240  28.480  68.020  1.00  0.00           C
ATOM   3968  CE3 TRP A 900      33.070  29.360  68.770  1.00  0.00           C
ATOM   3969  HE3 TRP A 900      32.750  30.210  69.350  1.00  0.00           H
ATOM   3970  CZ3 TRP A 900      34.460  29.070  68.760  1.00  0.00           C
ATOM   3971  HZ3 TRP A 900      35.170  29.730  69.220  1.00  0.00           H
ATOM   3972  CZ2 TRP A 900      34.210  27.100  67.400  1.00  0.00           C
ATOM   3973  HZ2 TRP A 900      34.640  26.220  66.940  1.00  0.00           H
ATOM   3974  CH2 TRP A 900      34.990  28.030  68.060  1.00  0.00           C
ATOM   3975  HH2 TRP A 900      36.050  27.990  67.840  1.00  0.00           H
ATOM   3976  C   TRP A 900      29.680  31.200  66.600  1.00  0.00           C
ATOM   3977  O   TRP A 900      28.500  31.310  66.290  1.00  0.00           O
ATOM   3978  N   ILE A 901      30.700  31.490  65.790  1.00  0.00           N
ATOM   3979  HN  ILE A 901      31.640  31.520  66.130  1.00  0.00           H
ATOM   3980  CA  ILE A 901      30.490  31.780  64.370  1.00  0.00           C
ATOM   3981  HA  ILE A 901      31.460  32.070  64.030  1.00  0.00           H
ATOM   3982  CB  ILE A 901      30.040  30.560  63.490  1.00  0.00           C
ATOM   3983  HB  ILE A 901      29.000  30.250  63.750  1.00  0.00           H
ATOM   3984  CG2 ILE A 901      29.900  31.040  62.070  1.00  0.00           C
ATOM   3985 HG21 ILE A 901      29.700  30.180  61.390  1.00  0.00           H
ATOM   3986 HG22 ILE A 901      30.820  31.580  61.800  1.00  0.00           H
ATOM   3987 HG23 ILE A 901      29.030  31.720  61.980  1.00  0.00           H
ATOM   3988  CG1 ILE A 901      31.120  29.410  63.670  1.00  0.00           C
ATOM   3989 HG11 ILE A 901      31.090  29.060  64.730  1.00  0.00           H
ATOM   3990 HG12 ILE A 901      32.100  29.860  63.380  1.00  0.00           H
ATOM   3991  CD  ILE A 901      30.780  28.220  62.770  1.00  0.00           C
ATOM   3992  HD1 ILE A 901      31.430  27.320  62.820  1.00  0.00           H
ATOM   3993  HD2 ILE A 901      30.740  28.580  61.720  1.00  0.00           H
ATOM   3994  HD3 ILE A 901      29.720  27.880  62.890  1.00  0.00           H
ATOM   3995  C   ILE A 901      29.720  33.060  64.030  1.00  0.00           C
ATOM   3996  O   ILE A 901      30.320  33.970  63.460  1.00  0.00           O
ATOM   3997  N   ILE A 902      28.430  33.130  64.220  1.00  0.00           N
ATOM   3998  HN  ILE A 902      28.070  32.350  64.740  1.00  0.00           H
ATOM   3999  CA  ILE A 902      27.580  34.090  63.480  1.00  0.00           C
ATOM   4000  HA  ILE A 902      28.160  34.450  62.640  1.00  0.00           H
ATOM   4001  CB  ILE A 902      26.270  33.380  62.950  1.00  0.00           C
ATOM   4002  HB  ILE A 902      26.700  32.560  62.330  1.00  0.00           H
ATOM   4003  CG2 ILE A 902      25.450  32.770  64.180  1.00  0.00           C
ATOM   4004 HG21 ILE A 902      25.990  31.970  64.720  1.00  0.00           H
ATOM   4005 HG22 ILE A 902      24.500  32.460  63.680  1.00  0.00           H
ATOM   4006 HG23 ILE A 902      25.220  33.550  64.930  1.00  0.00           H
ATOM   4007  CG1 ILE A 902      25.390  34.220  61.970  1.00  0.00           C
ATOM   4008 HG11 ILE A 902      25.870  35.160  61.630  1.00  0.00           H
ATOM   4009 HG12 ILE A 902      24.660  34.690  62.670  1.00  0.00           H
ATOM   4010  CD  ILE A 902      24.760  33.430  60.850  1.00  0.00           C
ATOM   4011  HD1 ILE A 902      23.760  33.870  60.630  1.00  0.00           H
ATOM   4012  HD2 ILE A 902      24.570  32.370  61.110  1.00  0.00           H
ATOM   4013  HD3 ILE A 902      25.390  33.340  59.940  1.00  0.00           H
ATOM   4014  C   ILE A 902      27.300  35.200  64.380  1.00  0.00           C
ATOM   4015  O   ILE A 902      27.810  35.160  65.490  1.00  0.00           O
ATOM   4016  N   SER A 903      26.560  36.250  64.020  1.00  0.00           N
ATOM   4017  HN  SER A 903      26.470  36.280  63.020  1.00  0.00           H
ATOM   4018  CA  SER A 903      26.150  37.410  64.780  1.00  0.00           C
ATOM   4019  HA  SER A 903      26.640  37.350  65.740  1.00  0.00           H
ATOM   4020  CB  SER A 903      26.680  38.710  64.030  1.00  0.00           C
ATOM   4021  HB1 SER A 903      26.240  39.630  64.480  1.00  0.00           H
ATOM   4022  HB2 SER A 903      26.420  38.630  62.950  1.00  0.00           H
ATOM   4023  OG  SER A 903      28.070  38.820  64.180  1.00  0.00           O
ATOM   4024  HG1 SER A 903      28.360  38.270  63.440  1.00  0.00           H
ATOM   4025  C   SER A 903      24.640  37.310  64.980  1.00  0.00           C
ATOM   4026  O   SER A 903      23.980  36.830  64.060  1.00  0.00           O
ATOM   4027  N   PRO A 904      24.080  37.720  66.110  1.00  0.00           N
ATOM   4028  CD  PRO A 904      24.800  38.170  67.320  1.00  0.00           C
ATOM   4029  HD1 PRO A 904      25.350  39.120  67.130  1.00  0.00           H
ATOM   4030  HD2 PRO A 904      25.370  37.280  67.680  1.00  0.00           H
ATOM   4031  CA  PRO A 904      22.700  38.060  66.110  1.00  0.00           C
ATOM   4032  HA  PRO A 904      22.270  37.070  66.050  1.00  0.00           H
ATOM   4033  CB  PRO A 904      22.510  38.890  67.400  1.00  0.00           C
ATOM   4034  HB1 PRO A 904      21.540  38.610  67.850  1.00  0.00           H
ATOM   4035  HB2 PRO A 904      22.580  39.980  67.150  1.00  0.00           H
ATOM   4036  CG  PRO A 904      23.650  38.440  68.320  1.00  0.00           C
ATOM   4037  HG1 PRO A 904      23.820  39.280  69.030  1.00  0.00           H
ATOM   4038  HG2 PRO A 904      23.480  37.550  68.970  1.00  0.00           H
ATOM   4039  C   PRO A 904      22.040  38.820  64.950  1.00  0.00           C
ATOM   4040  O   PRO A 904      22.790  39.600  64.290  1.00  0.00           O
ATOM   4041  N   LEU A 905      20.770  38.680  64.640  1.00  0.00           N
ATOM   4042  HN  LEU A 905      20.190  38.080  65.180  1.00  0.00           H
ATOM   4043  CA  LEU A 905      20.140  39.480  63.610  1.00  0.00           C
ATOM   4044  HA  LEU A 905      20.580  40.460  63.650  1.00  0.00           H
ATOM   4045  CB  LEU A 905      20.420  38.900  62.180  1.00  0.00           C
ATOM   4046  HB1 LEU A 905      20.120  37.850  62.000  1.00  0.00           H
ATOM   4047  HB2 LEU A 905      21.530  38.850  62.100  1.00  0.00           H
ATOM   4048  CG  LEU A 905      19.860  39.730  60.980  1.00  0.00           C
ATOM   4049  HG  LEU A 905      18.770  39.720  61.150  1.00  0.00           H
ATOM   4050  CD1 LEU A 905      20.190  41.280  60.930  1.00  0.00           C
ATOM   4051 HD11 LEU A 905      20.260  41.750  61.940  1.00  0.00           H
ATOM   4052 HD12 LEU A 905      19.440  41.860  60.360  1.00  0.00           H
ATOM   4053 HD13 LEU A 905      21.140  41.550  60.410  1.00  0.00           H
ATOM   4054  CD2 LEU A 905      20.200  39.150  59.550  1.00  0.00           C
ATOM   4055 HD21 LEU A 905      19.570  38.260  59.410  1.00  0.00           H
ATOM   4056 HD22 LEU A 905      21.240  38.790  59.740  1.00  0.00           H
ATOM   4057 HD23 LEU A 905      20.170  39.880  58.710  1.00  0.00           H
ATOM   4058  C   LEU A 905      18.700  39.680  63.820  1.00  0.00           C
ATOM   4059  O   LEU A 905      17.980  38.770  64.210  1.00  0.00           O
ATOM   4060  N   GLY A 906      18.230  40.880  63.630  1.00  0.00           N
ATOM   4061  HN  GLY A 906      18.850  41.590  63.320  1.00  0.00           H
ATOM   4062  CA  GLY A 906      16.810  41.230  63.660  1.00  0.00           C
ATOM   4063  HA1 GLY A 906      16.240  40.380  63.320  1.00  0.00           H
ATOM   4064  HA2 GLY A 906      16.700  41.990  62.910  1.00  0.00           H
ATOM   4065  C   GLY A 906      16.350  41.660  64.960  1.00  0.00           C
ATOM   4066  O   GLY A 906      15.260  41.400  65.320  1.00  0.00           O
ATOM   4067  N   ASP A 907      17.180  42.520  65.670  1.00  0.00           N
ATOM   4068  HN  ASP A 907      18.070  42.840  65.330  1.00  0.00           H
ATOM   4069  CA  ASP A 907      16.910  42.880  67.020  1.00  0.00           C
ATOM   4070  HA  ASP A 907      16.100  42.260  67.390  1.00  0.00           H
ATOM   4071  CB  ASP A 907      18.130  42.280  67.860  1.00  0.00           C
ATOM   4072  HB1 ASP A 907      19.050  42.840  67.570  1.00  0.00           H
ATOM   4073  HB2 ASP A 907      18.200  41.240  67.490  1.00  0.00           H
ATOM   4074  CG  ASP A 907      17.910  42.480  69.340  1.00  0.00           C
ATOM   4075  OD1 ASP A 907      18.840  42.920  70.140  1.00  0.00           O
ATOM   4076  OD2 ASP A 907      16.730  42.220  69.770  1.00  0.00           O
ATOM   4077  C   ASP A 907      16.700  44.350  67.280  1.00  0.00           C
ATOM   4078  O   ASP A 907      16.900  44.840  68.380  1.00  0.00           O
ATOM   4079  N   ASN A 908      16.450  45.070  66.180  1.00  0.00           N
ATOM   4080  HN  ASN A 908      16.260  44.540  65.350  1.00  0.00           H
ATOM   4081  CA  ASN A 908      16.250  46.490  65.990  1.00  0.00           C
ATOM   4082  HA  ASN A 908      16.490  46.930  66.950  1.00  0.00           H
ATOM   4083  CB  ASN A 908      17.300  47.030  64.910  1.00  0.00           C
ATOM   4084  HB1 ASN A 908      17.380  48.140  64.840  1.00  0.00           H
ATOM   4085  HB2 ASN A 908      17.110  46.720  63.860  1.00  0.00           H
ATOM   4086  CG  ASN A 908      18.740  46.540  65.210  1.00  0.00           C
ATOM   4087  OD1 ASN A 908      19.160  45.470  64.810  1.00  0.00           O
ATOM   4088  ND2 ASN A 908      19.470  47.400  66.020  1.00  0.00           N
ATOM   4089 HD21 ASN A 908      20.410  47.170  66.220  1.00  0.00           H
ATOM   4090 HD22 ASN A 908      18.930  47.990  66.630  1.00  0.00           H
ATOM   4091  C   ASN A 908      14.840  46.700  65.460  1.00  0.00           C
ATOM   4092  O   ASN A 908      14.320  45.690  64.860  1.00  0.00           O
ATOM   4093  N   PRO A 909      14.120  47.830  65.700  1.00  0.00           N
ATOM   4094  CD  PRO A 909      14.450  48.900  66.620  1.00  0.00           C
ATOM   4095  HD1 PRO A 909      15.340  49.480  66.300  1.00  0.00           H
ATOM   4096  HD2 PRO A 909      14.730  48.570  67.640  1.00  0.00           H
ATOM   4097  CA  PRO A 909      12.890  48.150  64.940  1.00  0.00           C
ATOM   4098  HA  PRO A 909      12.250  47.470  65.470  1.00  0.00           H
ATOM   4099  CB  PRO A 909      12.670  49.650  65.260  1.00  0.00           C
ATOM   4100  HB1 PRO A 909      11.620  49.980  65.130  1.00  0.00           H
ATOM   4101  HB2 PRO A 909      13.300  50.210  64.540  1.00  0.00           H
ATOM   4102  CG  PRO A 909      13.270  49.830  66.550  1.00  0.00           C
ATOM   4103  HG1 PRO A 909      13.640  50.880  66.640  1.00  0.00           H
ATOM   4104  HG2 PRO A 909      12.530  49.530  67.320  1.00  0.00           H
ATOM   4105  C   PRO A 909      12.920  47.810  63.480  1.00  0.00           C
ATOM   4106  O   PRO A 909      13.870  48.220  62.800  1.00  0.00           O
ATOM   4107  N   TRP A 910      11.820  47.260  62.990  1.00  0.00           N
ATOM   4108  HN  TRP A 910      11.120  46.890  63.590  1.00  0.00           H
ATOM   4109  CA  TRP A 910      11.520  47.030  61.600  1.00  0.00           C
ATOM   4110  HA  TRP A 910      12.120  46.190  61.300  1.00  0.00           H
ATOM   4111  CB  TRP A 910       9.970  46.730  61.300  1.00  0.00           C
ATOM   4112  HB1 TRP A 910       9.660  45.860  61.920  1.00  0.00           H
ATOM   4113  HB2 TRP A 910       9.900  46.370  60.260  1.00  0.00           H
ATOM   4114  CG  TRP A 910       8.990  47.800  61.460  1.00  0.00           C
ATOM   4115  CD1 TRP A 910       8.240  48.040  62.630  1.00  0.00           C
ATOM   4116  HD1 TRP A 910       8.200  47.350  63.460  1.00  0.00           H
ATOM   4117  NE1 TRP A 910       7.460  49.140  62.440  1.00  0.00           N
ATOM   4118  HE1 TRP A 910       6.780  49.300  63.100  1.00  0.00           H
ATOM   4119  CE2 TRP A 910       7.660  49.660  61.190  1.00  0.00           C
ATOM   4120  CD2 TRP A 910       8.550  48.860  60.510  1.00  0.00           C
ATOM   4121  CE3 TRP A 910       8.970  49.240  59.160  1.00  0.00           C
ATOM   4122  HE3 TRP A 910       9.680  48.610  58.660  1.00  0.00           H
ATOM   4123  CZ3 TRP A 910       8.340  50.350  58.610  1.00  0.00           C
ATOM   4124  HZ3 TRP A 910       8.490  50.720  57.600  1.00  0.00           H
ATOM   4125  CZ2 TRP A 910       7.010  50.760  60.600  1.00  0.00           C
ATOM   4126  HZ2 TRP A 910       6.150  51.100  61.140  1.00  0.00           H
ATOM   4127  CH2 TRP A 910       7.430  51.060  59.320  1.00  0.00           C
ATOM   4128  HH2 TRP A 910       6.900  51.880  58.840  1.00  0.00           H
ATOM   4129  C   TRP A 910      11.830  48.180  60.660  1.00  0.00           C
ATOM   4130  O   TRP A 910      12.390  48.080  59.590  1.00  0.00           O
ATOM   4131  N   TRP A 911      11.610  49.440  61.100  1.00  0.00           N
ATOM   4132  HN  TRP A 911      11.130  49.550  61.970  1.00  0.00           H
ATOM   4133  CA  TRP A 911      11.830  50.590  60.310  1.00  0.00           C
ATOM   4134  HA  TRP A 911      11.660  50.380  59.260  1.00  0.00           H
ATOM   4135  CB  TRP A 911      10.970  51.770  60.810  1.00  0.00           C
ATOM   4136  HB1 TRP A 911       9.950  51.350  60.710  1.00  0.00           H
ATOM   4137  HB2 TRP A 911      11.010  52.660  60.160  1.00  0.00           H
ATOM   4138  CG  TRP A 911      11.250  52.210  62.220  1.00  0.00           C
ATOM   4139  CD1 TRP A 911      10.670  51.830  63.350  1.00  0.00           C
ATOM   4140  HD1 TRP A 911      10.000  50.990  63.460  1.00  0.00           H
ATOM   4141  NE1 TRP A 911      11.060  52.640  64.400  1.00  0.00           N
ATOM   4142  HE1 TRP A 911      10.630  52.700  65.280  1.00  0.00           H
ATOM   4143  CE2 TRP A 911      11.940  53.590  64.010  1.00  0.00           C
ATOM   4144  CD2 TRP A 911      12.040  53.400  62.580  1.00  0.00           C
ATOM   4145  CE3 TRP A 911      12.920  54.210  61.840  1.00  0.00           C
ATOM   4146  HE3 TRP A 911      13.070  53.920  60.820  1.00  0.00           H
ATOM   4147  CZ3 TRP A 911      13.550  55.270  62.560  1.00  0.00           C
ATOM   4148  HZ3 TRP A 911      13.990  56.100  62.050  1.00  0.00           H
ATOM   4149  CZ2 TRP A 911      12.780  54.460  64.730  1.00  0.00           C
ATOM   4150  HZ2 TRP A 911      12.900  54.610  65.790  1.00  0.00           H
ATOM   4151  CH2 TRP A 911      13.430  55.390  63.900  1.00  0.00           C
ATOM   4152  HH2 TRP A 911      14.010  56.110  64.460  1.00  0.00           H
ATOM   4153  C   TRP A 911      13.280  51.080  60.310  1.00  0.00           C
ATOM   4154  O   TRP A 911      13.800  51.670  59.360  1.00  0.00           O
ATOM   4155  N   THR A 912      14.000  50.790  61.400  1.00  0.00           N
ATOM   4156  HN  THR A 912      13.520  50.170  62.030  1.00  0.00           H
ATOM   4157  CA  THR A 912      15.490  51.040  61.500  1.00  0.00           C
ATOM   4158  HA  THR A 912      15.640  52.080  61.260  1.00  0.00           H
ATOM   4159  CB  THR A 912      16.010  51.140  62.940  1.00  0.00           C
ATOM   4160  HB  THR A 912      17.080  51.400  63.020  1.00  0.00           H
ATOM   4161  OG1 THR A 912      15.980  49.880  63.600  1.00  0.00           O
ATOM   4162  HG1 THR A 912      15.140  49.460  63.370  1.00  0.00           H
ATOM   4163  CG2 THR A 912      15.280  52.110  63.800  1.00  0.00           C
ATOM   4164 HG21 THR A 912      15.730  52.230  64.800  1.00  0.00           H
ATOM   4165 HG22 THR A 912      14.270  51.760  64.100  1.00  0.00           H
ATOM   4166 HG23 THR A 912      15.170  53.110  63.310  1.00  0.00           H
ATOM   4167  C   THR A 912      16.360  50.250  60.570  1.00  0.00           C
ATOM   4168  O   THR A 912      17.240  50.740  59.870  1.00  0.00           O
ATOM   4169  N   LEU A 913      16.080  48.980  60.380  1.00  0.00           N
ATOM   4170  HN  LEU A 913      15.430  48.500  60.970  1.00  0.00           H
ATOM   4171  CA  LEU A 913      16.570  48.120  59.320  1.00  0.00           C
ATOM   4172  HA  LEU A 913      17.630  48.040  59.470  1.00  0.00           H
ATOM   4173  CB  LEU A 913      16.000  46.640  59.370  1.00  0.00           C
ATOM   4174  HB1 LEU A 913      16.650  46.090  58.660  1.00  0.00           H
ATOM   4175  HB2 LEU A 913      14.950  46.560  59.020  1.00  0.00           H
ATOM   4176  CG  LEU A 913      15.960  45.860  60.700  1.00  0.00           C
ATOM   4177  HG  LEU A 913      15.320  46.270  61.510  1.00  0.00           H
ATOM   4178  CD1 LEU A 913      15.430  44.420  60.490  1.00  0.00           C
ATOM   4179 HD11 LEU A 913      14.350  44.520  60.230  1.00  0.00           H
ATOM   4180 HD12 LEU A 913      15.500  43.830  61.420  1.00  0.00           H
ATOM   4181 HD13 LEU A 913      16.010  43.740  59.830  1.00  0.00           H
ATOM   4182  CD2 LEU A 913      17.360  45.910  61.320  1.00  0.00           C
ATOM   4183 HD21 LEU A 913      17.470  45.350  62.260  1.00  0.00           H
ATOM   4184 HD22 LEU A 913      17.580  46.970  61.570  1.00  0.00           H
ATOM   4185 HD23 LEU A 913      18.160  45.550  60.630  1.00  0.00           H
ATOM   4186  C   LEU A 913      16.380  48.660  57.920  1.00  0.00           C
ATOM   4187  O   LEU A 913      17.200  48.430  57.010  1.00  0.00           O
ATOM   4188  N   LEU A 914      15.260  49.340  57.660  1.00  0.00           N
ATOM   4189  HN  LEU A 914      14.490  49.350  58.300  1.00  0.00           H
ATOM   4190  CA  LEU A 914      14.860  49.910  56.410  1.00  0.00           C
ATOM   4191  HA  LEU A 914      15.030  49.210  55.610  1.00  0.00           H
ATOM   4192  CB  LEU A 914      13.340  50.300  56.380  1.00  0.00           C
ATOM   4193  HB1 LEU A 914      13.140  51.120  57.110  1.00  0.00           H
ATOM   4194  HB2 LEU A 914      12.750  49.440  56.760  1.00  0.00           H
ATOM   4195  CG  LEU A 914      12.590  50.630  55.070  1.00  0.00           C
ATOM   4196  HG  LEU A 914      12.880  51.680  54.860  1.00  0.00           H
ATOM   4197  CD1 LEU A 914      12.980  49.870  53.810  1.00  0.00           C
ATOM   4198 HD11 LEU A 914      14.070  49.980  53.670  1.00  0.00           H
ATOM   4199 HD12 LEU A 914      12.400  50.290  52.950  1.00  0.00           H
ATOM   4200 HD13 LEU A 914      12.760  48.780  53.870  1.00  0.00           H
ATOM   4201  CD2 LEU A 914      11.070  50.680  55.330  1.00  0.00           C
ATOM   4202 HD21 LEU A 914      10.950  51.600  55.950  1.00  0.00           H
ATOM   4203 HD22 LEU A 914      10.580  49.780  55.740  1.00  0.00           H
ATOM   4204 HD23 LEU A 914      10.530  50.880  54.390  1.00  0.00           H
ATOM   4205  C   LEU A 914      15.670  51.150  56.030  1.00  0.00           C
ATOM   4206  O   LEU A 914      15.930  51.420  54.840  1.00  0.00           O
ATOM   4207  N   ILE A 915      16.150  51.950  56.990  1.00  0.00           N
ATOM   4208  HN  ILE A 915      15.750  51.830  57.890  1.00  0.00           H
ATOM   4209  CA  ILE A 915      17.080  53.110  56.760  1.00  0.00           C
ATOM   4210  HA  ILE A 915      17.070  53.250  55.690  1.00  0.00           H
ATOM   4211  CB  ILE A 915      16.720  54.410  57.550  1.00  0.00           C
ATOM   4212  HB  ILE A 915      17.530  55.150  57.480  1.00  0.00           H
ATOM   4213  CG2 ILE A 915      15.460  55.040  56.880  1.00  0.00           C
ATOM   4214 HG21 ILE A 915      14.590  54.390  57.100  1.00  0.00           H
ATOM   4215 HG22 ILE A 915      15.590  55.110  55.780  1.00  0.00           H
ATOM   4216 HG23 ILE A 915      15.150  56.010  57.340  1.00  0.00           H
ATOM   4217  CG1 ILE A 915      16.460  54.000  59.060  1.00  0.00           C
ATOM   4218 HG11 ILE A 915      17.310  53.400  59.430  1.00  0.00           H
ATOM   4219 HG12 ILE A 915      15.560  53.420  59.360  1.00  0.00           H
ATOM   4220  CD  ILE A 915      16.440  55.290  59.980  1.00  0.00           C
ATOM   4221  HD1 ILE A 915      15.830  56.170  59.670  1.00  0.00           H
ATOM   4222  HD2 ILE A 915      17.520  55.560  60.010  1.00  0.00           H
ATOM   4223  HD3 ILE A 915      16.200  55.010  61.030  1.00  0.00           H
ATOM   4224  C   ILE A 915      18.550  52.650  56.970  1.00  0.00           C
ATOM   4225  O   ILE A 915      19.460  53.470  56.770  1.00  0.00           O
ATOM   4226  N   ALA A 916      18.840  51.430  57.240  1.00  0.00           N
ATOM   4227  HN  ALA A 916      18.060  50.870  57.530  1.00  0.00           H
ATOM   4228  CA  ALA A 916      20.250  50.950  57.350  1.00  0.00           C
ATOM   4229  HA  ALA A 916      20.810  51.660  57.930  1.00  0.00           H
ATOM   4230  CB  ALA A 916      20.510  49.640  58.160  1.00  0.00           C
ATOM   4231  HB1 ALA A 916      21.610  49.530  58.100  1.00  0.00           H
ATOM   4232  HB2 ALA A 916      19.980  48.830  57.620  1.00  0.00           H
ATOM   4233  HB3 ALA A 916      20.260  49.720  59.240  1.00  0.00           H
ATOM   4234  C   ALA A 916      20.990  50.880  56.060  1.00  0.00           C
ATOM   4235  O   ALA A 916      22.260  50.880  56.070  1.00  0.00           O
ATOM   4236  N   ALA A 917      20.260  51.060  54.880  1.00  0.00           N
ATOM   4237  HN  ALA A 917      19.250  51.030  54.890  1.00  0.00           H
ATOM   4238  CA  ALA A 917      20.790  51.260  53.530  1.00  0.00           C
ATOM   4239  HA  ALA A 917      21.530  50.460  53.510  1.00  0.00           H
ATOM   4240  CB  ALA A 917      19.780  51.230  52.370  1.00  0.00           C
ATOM   4241  HB1 ALA A 917      20.180  51.070  51.350  1.00  0.00           H
ATOM   4242  HB2 ALA A 917      19.270  52.200  52.170  1.00  0.00           H
ATOM   4243  HB3 ALA A 917      19.010  50.460  52.590  1.00  0.00           H
ATOM   4244  C   ALA A 917      21.500  52.580  53.350  1.00  0.00           C
ATOM   4245  O   ALA A 917      22.520  52.630  52.690  1.00  0.00           O
ATOM   4246  N   ILE A 918      21.010  53.690  54.050  1.00  0.00           N
ATOM   4247  HN  ILE A 918      20.210  53.640  54.650  1.00  0.00           H
ATOM   4248  CA  ILE A 918      21.620  54.950  53.960  1.00  0.00           C
ATOM   4249  HA  ILE A 918      21.660  55.110  52.890  1.00  0.00           H
ATOM   4250  CB  ILE A 918      20.650  56.040  54.550  1.00  0.00           C
ATOM   4251  HB  ILE A 918      20.670  55.830  55.650  1.00  0.00           H
ATOM   4252  CG2 ILE A 918      21.210  57.410  54.290  1.00  0.00           C
ATOM   4253 HG21 ILE A 918      21.050  57.510  53.190  1.00  0.00           H
ATOM   4254 HG22 ILE A 918      22.280  57.560  54.500  1.00  0.00           H
ATOM   4255 HG23 ILE A 918      20.650  58.170  54.870  1.00  0.00           H
ATOM   4256  CG1 ILE A 918      19.130  56.080  54.190  1.00  0.00           C
ATOM   4257 HG11 ILE A 918      18.730  57.040  54.590  1.00  0.00           H
ATOM   4258 HG12 ILE A 918      18.570  55.300  54.740  1.00  0.00           H
ATOM   4259  CD  ILE A 918      18.680  55.900  52.770  1.00  0.00           C
ATOM   4260  HD1 ILE A 918      19.080  56.780  52.220  1.00  0.00           H
ATOM   4261  HD2 ILE A 918      17.580  55.820  52.650  1.00  0.00           H
ATOM   4262  HD3 ILE A 918      19.120  55.000  52.300  1.00  0.00           H
ATOM   4263  C   ILE A 918      23.120  55.130  54.370  1.00  0.00           C
ATOM   4264  O   ILE A 918      23.980  55.590  53.580  1.00  0.00           O
ATOM   4265  N   PRO A 919      23.580  54.690  55.580  1.00  0.00           N
ATOM   4266  CD  PRO A 919      22.840  54.500  56.880  1.00  0.00           C
ATOM   4267  HD1 PRO A 919      21.920  53.890  56.730  1.00  0.00           H
ATOM   4268  HD2 PRO A 919      22.480  55.460  57.330  1.00  0.00           H
ATOM   4269  CA  PRO A 919      25.000  54.680  55.880  1.00  0.00           C
ATOM   4270  HA  PRO A 919      25.350  55.680  55.660  1.00  0.00           H
ATOM   4271  CB  PRO A 919      25.100  54.490  57.350  1.00  0.00           C
ATOM   4272  HB1 PRO A 919      25.030  55.500  57.810  1.00  0.00           H
ATOM   4273  HB2 PRO A 919      25.960  53.850  57.640  1.00  0.00           H
ATOM   4274  CG  PRO A 919      23.840  53.810  57.780  1.00  0.00           C
ATOM   4275  HG1 PRO A 919      24.040  52.740  57.490  1.00  0.00           H
ATOM   4276  HG2 PRO A 919      23.620  53.780  58.870  1.00  0.00           H
ATOM   4277  C   PRO A 919      25.840  53.660  55.050  1.00  0.00           C
ATOM   4278  O   PRO A 919      27.070  53.920  54.880  1.00  0.00           O
ATOM   4279  N   ALA A 920      25.360  52.560  54.600  1.00  0.00           N
ATOM   4280  HN  ALA A 920      24.380  52.470  54.760  1.00  0.00           H
ATOM   4281  CA  ALA A 920      25.970  51.640  53.690  1.00  0.00           C
ATOM   4282  HA  ALA A 920      26.930  51.340  54.100  1.00  0.00           H
ATOM   4283  CB  ALA A 920      25.080  50.380  53.710  1.00  0.00           C
ATOM   4284  HB1 ALA A 920      25.380  49.600  52.980  1.00  0.00           H
ATOM   4285  HB2 ALA A 920      24.070  50.750  53.430  1.00  0.00           H
ATOM   4286  HB3 ALA A 920      25.020  49.850  54.690  1.00  0.00           H
ATOM   4287  C   ALA A 920      26.200  52.100  52.340  1.00  0.00           C
ATOM   4288  O   ALA A 920      27.110  51.600  51.620  1.00  0.00           O
ATOM   4289  N   LEU A 921      25.500  53.130  51.890  1.00  0.00           N
ATOM   4290  HN  LEU A 921      24.600  53.290  52.290  1.00  0.00           H
ATOM   4291  CA  LEU A 921      25.770  53.710  50.560  1.00  0.00           C
ATOM   4292  HA  LEU A 921      25.830  52.940  49.820  1.00  0.00           H
ATOM   4293  CB  LEU A 921      24.650  54.800  50.350  1.00  0.00           C
ATOM   4294  HB1 LEU A 921      24.740  55.510  51.190  1.00  0.00           H
ATOM   4295  HB2 LEU A 921      23.650  54.350  50.470  1.00  0.00           H
ATOM   4296  CG  LEU A 921      24.680  55.510  49.020  1.00  0.00           C
ATOM   4297  HG  LEU A 921      25.670  56.000  48.920  1.00  0.00           H
ATOM   4298  CD1 LEU A 921      24.470  54.580  47.800  1.00  0.00           C
ATOM   4299 HD11 LEU A 921      24.790  53.550  48.050  1.00  0.00           H
ATOM   4300 HD12 LEU A 921      24.990  55.110  46.970  1.00  0.00           H
ATOM   4301 HD13 LEU A 921      23.380  54.560  47.590  1.00  0.00           H
ATOM   4302  CD2 LEU A 921      23.760  56.770  48.970  1.00  0.00           C
ATOM   4303 HD21 LEU A 921      22.710  56.450  49.110  1.00  0.00           H
ATOM   4304 HD22 LEU A 921      23.870  57.340  48.030  1.00  0.00           H
ATOM   4305 HD23 LEU A 921      23.940  57.370  49.890  1.00  0.00           H
ATOM   4306  C   LEU A 921      27.150  54.440  50.560  1.00  0.00           C
ATOM   4307  O   LEU A 921      28.010  54.400  49.700  1.00  0.00           O
ATOM   4308  N   LEU A 922      27.420  54.990  51.750  1.00  0.00           N
ATOM   4309  HN  LEU A 922      26.790  54.950  52.530  1.00  0.00           H
ATOM   4310  CA  LEU A 922      28.660  55.630  52.110  1.00  0.00           C
ATOM   4311  HA  LEU A 922      28.830  56.320  51.280  1.00  0.00           H
ATOM   4312  CB  LEU A 922      28.410  56.500  53.340  1.00  0.00           C
ATOM   4313  HB1 LEU A 922      27.790  55.970  54.090  1.00  0.00           H
ATOM   4314  HB2 LEU A 922      27.740  57.330  53.010  1.00  0.00           H
ATOM   4315  CG  LEU A 922      29.540  57.200  54.080  1.00  0.00           C
ATOM   4316  HG  LEU A 922      30.330  57.540  53.380  1.00  0.00           H
ATOM   4317  CD1 LEU A 922      28.960  58.490  54.790  1.00  0.00           C
ATOM   4318 HD11 LEU A 922      28.600  59.260  54.080  1.00  0.00           H
ATOM   4319 HD12 LEU A 922      29.710  58.860  55.520  1.00  0.00           H
ATOM   4320 HD13 LEU A 922      28.120  58.110  55.400  1.00  0.00           H
ATOM   4321  CD2 LEU A 922      30.210  56.260  55.100  1.00  0.00           C
ATOM   4322 HD21 LEU A 922      30.610  55.320  54.670  1.00  0.00           H
ATOM   4323 HD22 LEU A 922      29.500  55.850  55.850  1.00  0.00           H
ATOM   4324 HD23 LEU A 922      31.050  56.690  55.690  1.00  0.00           H
ATOM   4325  C   LEU A 922      29.860  54.770  52.160  1.00  0.00           C
ATOM   4326  O   LEU A 922      30.930  55.100  51.640  1.00  0.00           O
ATOM   4327  N   CYS A 923      29.730  53.540  52.710  1.00  0.00           N
ATOM   4328  HN  CYS A 923      28.940  53.380  53.280  1.00  0.00           H
ATOM   4329  CA  CYS A 923      30.580  52.400  52.570  1.00  0.00           C
ATOM   4330  HA  CYS A 923      31.600  52.650  52.810  1.00  0.00           H
ATOM   4331  CB  CYS A 923      30.030  51.160  53.380  1.00  0.00           C
ATOM   4332  HB1 CYS A 923      30.690  50.280  53.200  1.00  0.00           H
ATOM   4333  HB2 CYS A 923      28.990  51.020  53.000  1.00  0.00           H
ATOM   4334  SG  CYS A 923      29.930  51.290  55.190  1.00  0.00           S
ATOM   4335  HG1 CYS A 923      28.980  52.220  55.120  1.00  0.00           H
ATOM   4336  C   CYS A 923      30.750  51.990  51.080  1.00  0.00           C
ATOM   4337  O   CYS A 923      31.830  51.680  50.660  1.00  0.00           O
ATOM   4338  N   THR A 924      29.680  51.880  50.240  1.00  0.00           N
ATOM   4339  HN  THR A 924      28.810  52.160  50.630  1.00  0.00           H
ATOM   4340  CA  THR A 924      29.700  51.220  48.930  1.00  0.00           C
ATOM   4341  HA  THR A 924      30.310  50.340  49.120  1.00  0.00           H
ATOM   4342  CB  THR A 924      28.250  51.040  48.350  1.00  0.00           C
ATOM   4343  HB  THR A 924      27.750  52.020  48.230  1.00  0.00           H
ATOM   4344  OG1 THR A 924      27.550  50.210  49.290  1.00  0.00           O
ATOM   4345  HG1 THR A 924      27.370  50.700  50.100  1.00  0.00           H
ATOM   4346  CG2 THR A 924      28.370  50.300  47.010  1.00  0.00           C
ATOM   4347 HG21 THR A 924      27.370  49.860  46.780  1.00  0.00           H
ATOM   4348 HG22 THR A 924      29.140  49.500  46.960  1.00  0.00           H
ATOM   4349 HG23 THR A 924      28.500  50.980  46.130  1.00  0.00           H
ATOM   4350  C   THR A 924      30.540  52.060  47.970  1.00  0.00           C
ATOM   4351  O   THR A 924      31.250  51.470  47.160  1.00  0.00           O
ATOM   4352  N   ILE A 925      30.510  53.400  48.170  1.00  0.00           N
ATOM   4353  HN  ILE A 925      29.810  53.640  48.840  1.00  0.00           H
ATOM   4354  CA  ILE A 925      31.440  54.380  47.670  1.00  0.00           C
ATOM   4355  HA  ILE A 925      31.460  54.300  46.590  1.00  0.00           H
ATOM   4356  CB  ILE A 925      31.040  55.800  48.040  1.00  0.00           C
ATOM   4357  HB  ILE A 925      30.940  55.850  49.150  1.00  0.00           H
ATOM   4358  CG2 ILE A 925      32.110  56.850  47.650  1.00  0.00           C
ATOM   4359 HG21 ILE A 925      32.500  56.610  46.640  1.00  0.00           H
ATOM   4360 HG22 ILE A 925      33.000  56.780  48.310  1.00  0.00           H
ATOM   4361 HG23 ILE A 925      31.600  57.840  47.740  1.00  0.00           H
ATOM   4362  CG1 ILE A 925      29.700  56.230  47.380  1.00  0.00           C
ATOM   4363 HG11 ILE A 925      29.030  55.360  47.460  1.00  0.00           H
ATOM   4364 HG12 ILE A 925      29.890  56.310  46.290  1.00  0.00           H
ATOM   4365  CD  ILE A 925      29.060  57.570  47.900  1.00  0.00           C
ATOM   4366  HD1 ILE A 925      28.020  57.630  47.510  1.00  0.00           H
ATOM   4367  HD2 ILE A 925      29.540  58.500  47.500  1.00  0.00           H
ATOM   4368  HD3 ILE A 925      28.860  57.670  48.990  1.00  0.00           H
ATOM   4369  C   ILE A 925      32.920  54.100  47.920  1.00  0.00           C
ATOM   4370  O   ILE A 925      33.710  54.130  46.940  1.00  0.00           O
ATOM   4371  N   LEU A 926      33.190  53.800  49.200  1.00  0.00           N
ATOM   4372  HN  LEU A 926      32.460  53.880  49.870  1.00  0.00           H
ATOM   4373  CA  LEU A 926      34.570  53.580  49.650  1.00  0.00           C
ATOM   4374  HA  LEU A 926      35.260  54.210  49.080  1.00  0.00           H
ATOM   4375  CB  LEU A 926      34.520  53.920  51.140  1.00  0.00           C
ATOM   4376  HB1 LEU A 926      35.440  53.460  51.550  1.00  0.00           H
ATOM   4377  HB2 LEU A 926      33.660  53.350  51.570  1.00  0.00           H
ATOM   4378  CG  LEU A 926      34.300  55.410  51.520  1.00  0.00           C
ATOM   4379  HG  LEU A 926      33.440  55.930  51.050  1.00  0.00           H
ATOM   4380  CD1 LEU A 926      34.060  55.500  53.060  1.00  0.00           C
ATOM   4381 HD11 LEU A 926      33.890  56.570  53.290  1.00  0.00           H
ATOM   4382 HD12 LEU A 926      34.940  55.150  53.670  1.00  0.00           H
ATOM   4383 HD13 LEU A 926      33.170  54.960  53.440  1.00  0.00           H
ATOM   4384  CD2 LEU A 926      35.600  56.090  51.140  1.00  0.00           C
ATOM   4385 HD21 LEU A 926      36.530  55.730  51.610  1.00  0.00           H
ATOM   4386 HD22 LEU A 926      35.490  57.180  51.240  1.00  0.00           H
ATOM   4387 HD23 LEU A 926      35.880  55.940  50.070  1.00  0.00           H
ATOM   4388  C   LEU A 926      35.130  52.160  49.430  1.00  0.00           C
ATOM   4389  O   LEU A 926      36.300  51.930  49.000  1.00  0.00           O
ATOM   4390  N   ILE A 927      34.340  51.100  49.590  1.00  0.00           N
ATOM   4391  HN  ILE A 927      33.390  51.190  49.880  1.00  0.00           H
ATOM   4392  CA  ILE A 927      34.720  49.680  49.140  1.00  0.00           C
ATOM   4393  HA  ILE A 927      35.690  49.560  49.610  1.00  0.00           H
ATOM   4394  CB  ILE A 927      33.720  48.610  49.530  1.00  0.00           C
ATOM   4395  HB  ILE A 927      32.780  48.800  48.960  1.00  0.00           H
ATOM   4396  CG2 ILE A 927      34.220  47.210  49.220  1.00  0.00           C
ATOM   4397 HG21 ILE A 927      34.400  47.100  48.130  1.00  0.00           H
ATOM   4398 HG22 ILE A 927      33.560  46.370  49.490  1.00  0.00           H
ATOM   4399 HG23 ILE A 927      35.110  47.010  49.860  1.00  0.00           H
ATOM   4400  CG1 ILE A 927      33.270  48.670  51.060  1.00  0.00           C
ATOM   4401 HG11 ILE A 927      32.640  47.790  51.290  1.00  0.00           H
ATOM   4402 HG12 ILE A 927      32.630  49.560  51.250  1.00  0.00           H
ATOM   4403  CD  ILE A 927      34.420  48.780  52.050  1.00  0.00           C
ATOM   4404  HD1 ILE A 927      34.290  48.450  53.100  1.00  0.00           H
ATOM   4405  HD2 ILE A 927      34.840  49.810  51.940  1.00  0.00           H
ATOM   4406  HD3 ILE A 927      35.320  48.240  51.680  1.00  0.00           H
ATOM   4407  C   ILE A 927      35.010  49.560  47.630  1.00  0.00           C
ATOM   4408  O   ILE A 927      36.090  49.140  47.250  1.00  0.00           O
ATOM   4409  N   PHE A 928      34.160  50.120  46.760  1.00  0.00           N
ATOM   4410  HN  PHE A 928      33.280  50.510  47.040  1.00  0.00           H
ATOM   4411  CA  PHE A 928      34.360  50.360  45.370  1.00  0.00           C
ATOM   4412  HA  PHE A 928      34.410  49.360  44.930  1.00  0.00           H
ATOM   4413  CB  PHE A 928      33.130  51.050  44.670  1.00  0.00           C
ATOM   4414  HB1 PHE A 928      32.870  52.020  45.150  1.00  0.00           H
ATOM   4415  HB2 PHE A 928      32.230  50.400  44.840  1.00  0.00           H
ATOM   4416  CG  PHE A 928      33.250  51.290  43.120  1.00  0.00           C
ATOM   4417  CD1 PHE A 928      32.760  50.360  42.140  1.00  0.00           C
ATOM   4418  HD1 PHE A 928      32.280  49.430  42.450  1.00  0.00           H
ATOM   4419  CE1 PHE A 928      32.930  50.770  40.820  1.00  0.00           C
ATOM   4420  HE1 PHE A 928      32.710  50.210  39.920  1.00  0.00           H
ATOM   4421  CZ  PHE A 928      33.380  52.030  40.470  1.00  0.00           C
ATOM   4422  HZ  PHE A 928      33.610  52.390  39.470  1.00  0.00           H
ATOM   4423  CD2 PHE A 928      33.650  52.590  42.770  1.00  0.00           C
ATOM   4424  HD2 PHE A 928      34.070  53.250  43.520  1.00  0.00           H
ATOM   4425  CE2 PHE A 928      33.810  52.850  41.450  1.00  0.00           C
ATOM   4426  HE2 PHE A 928      34.220  53.830  41.230  1.00  0.00           H
ATOM   4427  C   PHE A 928      35.770  50.940  44.980  1.00  0.00           C
ATOM   4428  O   PHE A 928      36.570  50.260  44.420  1.00  0.00           O
ATOM   4429  N   MET A 929      36.010  52.210  45.320  1.00  0.00           N
ATOM   4430  HN  MET A 929      35.400  52.700  45.940  1.00  0.00           H
ATOM   4431  CA  MET A 929      37.190  52.920  44.970  1.00  0.00           C
ATOM   4432  HA  MET A 929      37.180  52.990  43.890  1.00  0.00           H
ATOM   4433  CB  MET A 929      37.160  54.400  45.510  1.00  0.00           C
ATOM   4434  HB1 MET A 929      38.110  54.900  45.230  1.00  0.00           H
ATOM   4435  HB2 MET A 929      37.220  54.510  46.620  1.00  0.00           H
ATOM   4436  CG  MET A 929      35.990  55.260  44.860  1.00  0.00           C
ATOM   4437  HG1 MET A 929      36.120  56.250  45.370  1.00  0.00           H
ATOM   4438  HG2 MET A 929      35.020  54.890  45.260  1.00  0.00           H
ATOM   4439  SD  MET A 929      36.150  55.240  43.090  1.00  0.00           S
ATOM   4440  CE  MET A 929      37.360  56.550  42.980  1.00  0.00           C
ATOM   4441  HE1 MET A 929      37.360  56.920  41.930  1.00  0.00           H
ATOM   4442  HE2 MET A 929      38.320  56.150  43.400  1.00  0.00           H
ATOM   4443  HE3 MET A 929      37.110  57.350  43.700  1.00  0.00           H
ATOM   4444  C   MET A 929      38.480  52.300  45.400  1.00  0.00           C
ATOM   4445  O   MET A 929      39.510  52.390  44.660  1.00  0.00           O
ATOM   4446  N   ASP A 930      38.600  51.700  46.610  1.00  0.00           N
ATOM   4447  HN  ASP A 930      37.880  51.770  47.300  1.00  0.00           H
ATOM   4448  CA  ASP A 930      39.750  50.980  47.050  1.00  0.00           C
ATOM   4449  HA  ASP A 930      40.700  51.460  46.810  1.00  0.00           H
ATOM   4450  CB  ASP A 930      39.720  50.720  48.550  1.00  0.00           C
ATOM   4451  HB1 ASP A 930      40.440  49.910  48.820  1.00  0.00           H
ATOM   4452  HB2 ASP A 930      38.700  50.400  48.830  1.00  0.00           H
ATOM   4453  CG  ASP A 930      40.130  51.810  49.490  1.00  0.00           C
ATOM   4454  OD1 ASP A 930      40.600  52.930  49.080  1.00  0.00           O
ATOM   4455  OD2 ASP A 930      39.990  51.560  50.730  1.00  0.00           O
ATOM   4456  C   ASP A 930      39.970  49.750  46.180  1.00  0.00           C
ATOM   4457  O   ASP A 930      41.070  49.450  45.710  1.00  0.00           O
ATOM   4458  N   GLN A 931      38.940  48.900  45.930  1.00  0.00           N
ATOM   4459  HN  GLN A 931      38.070  49.150  46.340  1.00  0.00           H
ATOM   4460  CA  GLN A 931      39.070  47.680  45.000  1.00  0.00           C
ATOM   4461  HA  GLN A 931      39.920  47.110  45.370  1.00  0.00           H
ATOM   4462  CB  GLN A 931      37.770  46.810  45.080  1.00  0.00           C
ATOM   4463  HB1 GLN A 931      36.880  47.390  44.770  1.00  0.00           H
ATOM   4464  HB2 GLN A 931      37.680  46.650  46.170  1.00  0.00           H
ATOM   4465  CG  GLN A 931      37.820  45.440  44.370  1.00  0.00           C
ATOM   4466  HG1 GLN A 931      37.700  45.530  43.270  1.00  0.00           H
ATOM   4467  HG2 GLN A 931      36.960  44.790  44.630  1.00  0.00           H
ATOM   4468  CD  GLN A 931      39.100  44.730  44.790  1.00  0.00           C
ATOM   4469  OE1 GLN A 931      39.400  44.520  46.010  1.00  0.00           O
ATOM   4470  NE2 GLN A 931      40.010  44.420  43.830  1.00  0.00           N
ATOM   4471 HE21 GLN A 931      40.730  43.750  44.040  1.00  0.00           H
ATOM   4472 HE22 GLN A 931      39.890  44.820  42.920  1.00  0.00           H
ATOM   4473  C   GLN A 931      39.360  48.040  43.570  1.00  0.00           C
ATOM   4474  O   GLN A 931      40.300  47.540  42.930  1.00  0.00           O
ATOM   4475  N   GLN A 932      38.560  49.010  43.060  1.00  0.00           N
ATOM   4476  HN  GLN A 932      37.770  49.250  43.620  1.00  0.00           H
ATOM   4477  CA  GLN A 932      38.440  49.240  41.610  1.00  0.00           C
ATOM   4478  HA  GLN A 932      38.460  48.280  41.130  1.00  0.00           H
ATOM   4479  CB  GLN A 932      37.100  49.870  41.230  1.00  0.00           C
ATOM   4480  HB1 GLN A 932      37.130  50.120  40.160  1.00  0.00           H
ATOM   4481  HB2 GLN A 932      36.840  50.800  41.800  1.00  0.00           H
ATOM   4482  CG  GLN A 932      35.900  48.950  41.430  1.00  0.00           C
ATOM   4483  HG1 GLN A 932      35.000  49.370  40.940  1.00  0.00           H
ATOM   4484  HG2 GLN A 932      35.720  48.870  42.520  1.00  0.00           H
ATOM   4485  CD  GLN A 932      36.070  47.530  40.820  1.00  0.00           C
ATOM   4486  OE1 GLN A 932      36.700  46.610  41.380  1.00  0.00           O
ATOM   4487  NE2 GLN A 932      35.460  47.340  39.630  1.00  0.00           N
ATOM   4488 HE21 GLN A 932      35.360  46.380  39.390  1.00  0.00           H
ATOM   4489 HE22 GLN A 932      35.320  48.140  39.050  1.00  0.00           H
ATOM   4490  C   GLN A 932      39.590  50.000  41.080  1.00  0.00           C
ATOM   4491  O   GLN A 932      40.080  49.630  39.980  1.00  0.00           O
ATOM   4492  N   ILE A 933      40.080  51.110  41.720  1.00  0.00           N
ATOM   4493  HN  ILE A 933      39.740  51.480  42.580  1.00  0.00           H
ATOM   4494  CA  ILE A 933      41.230  51.790  41.190  1.00  0.00           C
ATOM   4495  HA  ILE A 933      41.140  51.920  40.130  1.00  0.00           H
ATOM   4496  CB  ILE A 933      41.300  53.190  41.760  1.00  0.00           C
ATOM   4497  HB  ILE A 933      41.570  53.130  42.840  1.00  0.00           H
ATOM   4498  CG2 ILE A 933      42.410  53.870  40.920  1.00  0.00           C
ATOM   4499 HG21 ILE A 933      43.400  53.490  41.240  1.00  0.00           H
ATOM   4500 HG22 ILE A 933      42.460  54.950  41.190  1.00  0.00           H
ATOM   4501 HG23 ILE A 933      42.220  53.700  39.850  1.00  0.00           H
ATOM   4502  CG1 ILE A 933      39.880  53.900  41.620  1.00  0.00           C
ATOM   4503 HG11 ILE A 933      40.290  54.870  41.950  1.00  0.00           H
ATOM   4504 HG12 ILE A 933      39.200  53.500  42.410  1.00  0.00           H
ATOM   4505  CD  ILE A 933      39.140  53.810  40.300  1.00  0.00           C
ATOM   4506  HD1 ILE A 933      39.130  52.820  39.790  1.00  0.00           H
ATOM   4507  HD2 ILE A 933      39.500  54.510  39.520  1.00  0.00           H
ATOM   4508  HD3 ILE A 933      38.060  53.960  40.490  1.00  0.00           H
ATOM   4509  C   ILE A 933      42.600  50.930  41.280  1.00  0.00           C
ATOM   4510  O   ILE A 933      43.410  50.980  40.370  1.00  0.00           O
ATOM   4511  N   THR A 934      42.690  50.040  42.170  1.00  0.00           N
ATOM   4512  HN  THR A 934      41.890  50.010  42.780  1.00  0.00           H
ATOM   4513  CA  THR A 934      43.700  49.060  42.290  1.00  0.00           C
ATOM   4514  HA  THR A 934      44.630  49.590  42.150  1.00  0.00           H
ATOM   4515  CB  THR A 934      43.730  48.230  43.620  1.00  0.00           C
ATOM   4516  HB  THR A 934      42.710  48.020  43.990  1.00  0.00           H
ATOM   4517  OG1 THR A 934      44.330  49.040  44.670  1.00  0.00           O
ATOM   4518  HG1 THR A 934      43.540  49.160  45.210  1.00  0.00           H
ATOM   4519  CG2 THR A 934      44.450  46.870  43.530  1.00  0.00           C
ATOM   4520 HG21 THR A 934      43.770  46.060  43.170  1.00  0.00           H
ATOM   4521 HG22 THR A 934      44.810  46.470  44.500  1.00  0.00           H
ATOM   4522 HG23 THR A 934      45.220  46.950  42.730  1.00  0.00           H
ATOM   4523  C   THR A 934      43.550  48.080  41.090  1.00  0.00           C
ATOM   4524  O   THR A 934      44.500  47.690  40.440  1.00  0.00           O
ATOM   4525  N   ALA A 935      42.260  47.630  40.760  1.00  0.00           N
ATOM   4526  HN  ALA A 935      41.520  47.760  41.400  1.00  0.00           H
ATOM   4527  CA  ALA A 935      42.040  47.020  39.480  1.00  0.00           C
ATOM   4528  HA  ALA A 935      42.780  46.230  39.470  1.00  0.00           H
ATOM   4529  CB  ALA A 935      40.650  46.320  39.410  1.00  0.00           C
ATOM   4530  HB1 ALA A 935      40.580  45.640  40.290  1.00  0.00           H
ATOM   4531  HB2 ALA A 935      40.600  45.660  38.500  1.00  0.00           H
ATOM   4532  HB3 ALA A 935      39.750  46.970  39.390  1.00  0.00           H
ATOM   4533  C   ALA A 935      42.450  47.820  38.270  1.00  0.00           C
ATOM   4534  O   ALA A 935      43.180  47.310  37.430  1.00  0.00           O
ATOM   4535  N   VAL A 936      42.100  49.090  38.180  1.00  0.00           N
ATOM   4536  HN  VAL A 936      41.500  49.400  38.910  1.00  0.00           H
ATOM   4537  CA  VAL A 936      42.610  49.910  37.090  1.00  0.00           C
ATOM   4538  HA  VAL A 936      42.220  49.410  36.220  1.00  0.00           H
ATOM   4539  CB  VAL A 936      42.080  51.390  37.180  1.00  0.00           C
ATOM   4540  HB  VAL A 936      42.250  51.770  38.210  1.00  0.00           H
ATOM   4541  CG1 VAL A 936      42.920  52.400  36.310  1.00  0.00           C
ATOM   4542 HG11 VAL A 936      42.320  53.310  36.060  1.00  0.00           H
ATOM   4543 HG12 VAL A 936      43.240  51.940  35.360  1.00  0.00           H
ATOM   4544 HG13 VAL A 936      43.790  52.770  36.900  1.00  0.00           H
ATOM   4545  CG2 VAL A 936      40.470  51.460  37.100  1.00  0.00           C
ATOM   4546 HG21 VAL A 936      40.170  51.170  36.080  1.00  0.00           H
ATOM   4547 HG22 VAL A 936      40.240  52.530  37.260  1.00  0.00           H
ATOM   4548 HG23 VAL A 936      39.950  50.860  37.880  1.00  0.00           H
ATOM   4549  C   VAL A 936      44.080  49.990  36.990  1.00  0.00           C
ATOM   4550  O   VAL A 936      44.680  49.960  35.930  1.00  0.00           O
ATOM   4551  N   ILE A 937      44.710  50.140  38.130  1.00  0.00           N
ATOM   4552  HN  ILE A 937      44.180  50.270  38.970  1.00  0.00           H
ATOM   4553  CA  ILE A 937      46.150  50.360  38.250  1.00  0.00           C
ATOM   4554  HA  ILE A 937      46.530  51.020  37.500  1.00  0.00           H
ATOM   4555  CB  ILE A 937      46.410  50.980  39.620  1.00  0.00           C
ATOM   4556  HB  ILE A 937      45.820  50.460  40.420  1.00  0.00           H
ATOM   4557  CG2 ILE A 937      47.940  50.870  39.970  1.00  0.00           C
ATOM   4558 HG21 ILE A 937      48.160  49.800  40.160  1.00  0.00           H
ATOM   4559 HG22 ILE A 937      48.200  51.420  40.890  1.00  0.00           H
ATOM   4560 HG23 ILE A 937      48.490  51.230  39.070  1.00  0.00           H
ATOM   4561  CG1 ILE A 937      46.040  52.430  39.700  1.00  0.00           C
ATOM   4562 HG11 ILE A 937      46.140  52.760  40.760  1.00  0.00           H
ATOM   4563 HG12 ILE A 937      44.970  52.500  39.420  1.00  0.00           H
ATOM   4564  CD  ILE A 937      46.700  53.310  38.730  1.00  0.00           C
ATOM   4565  HD1 ILE A 937      46.320  53.180  37.700  1.00  0.00           H
ATOM   4566  HD2 ILE A 937      47.810  53.170  38.760  1.00  0.00           H
ATOM   4567  HD3 ILE A 937      46.410  54.360  38.980  1.00  0.00           H
ATOM   4568  C   ILE A 937      46.920  49.080  37.970  1.00  0.00           C
ATOM   4569  O   ILE A 937      47.930  49.110  37.290  1.00  0.00           O
ATOM   4570  N   ILE A 938      46.360  47.920  38.380  1.00  0.00           N
ATOM   4571  HN  ILE A 938      45.500  47.890  38.870  1.00  0.00           H
ATOM   4572  CA  ILE A 938      47.000  46.680  38.020  1.00  0.00           C
ATOM   4573  HA  ILE A 938      48.080  46.830  38.090  1.00  0.00           H
ATOM   4574  CB  ILE A 938      46.590  45.540  38.920  1.00  0.00           C
ATOM   4575  HB  ILE A 938      46.030  45.970  39.780  1.00  0.00           H
ATOM   4576  CG2 ILE A 938      45.610  44.540  38.260  1.00  0.00           C
ATOM   4577 HG21 ILE A 938      46.150  43.970  37.470  1.00  0.00           H
ATOM   4578 HG22 ILE A 938      44.680  44.970  37.830  1.00  0.00           H
ATOM   4579 HG23 ILE A 938      45.370  43.710  38.940  1.00  0.00           H
ATOM   4580  CG1 ILE A 938      47.890  44.760  39.470  1.00  0.00           C
ATOM   4581 HG11 ILE A 938      48.370  44.360  38.540  1.00  0.00           H
ATOM   4582 HG12 ILE A 938      47.440  43.960  40.100  1.00  0.00           H
ATOM   4583  CD  ILE A 938      48.690  45.660  40.330  1.00  0.00           C
ATOM   4584  HD1 ILE A 938      49.670  45.160  40.500  1.00  0.00           H
ATOM   4585  HD2 ILE A 938      48.210  45.750  41.330  1.00  0.00           H
ATOM   4586  HD3 ILE A 938      48.780  46.740  40.090  1.00  0.00           H
ATOM   4587  C   ILE A 938      46.860  46.420  36.440  1.00  0.00           C
ATOM   4588  O   ILE A 938      47.730  45.790  35.900  1.00  0.00           O
ATOM   4589  N   ASN A 939      45.750  46.930  35.810  1.00  0.00           N
ATOM   4590  HN  ASN A 939      45.140  47.540  36.310  1.00  0.00           H
ATOM   4591  CA  ASN A 939      45.590  46.690  34.410  1.00  0.00           C
ATOM   4592  HA  ASN A 939      46.090  45.780  34.120  1.00  0.00           H
ATOM   4593  CB  ASN A 939      44.070  46.620  34.030  1.00  0.00           C
ATOM   4594  HB1 ASN A 939      43.580  47.590  34.280  1.00  0.00           H
ATOM   4595  HB2 ASN A 939      43.700  45.670  34.490  1.00  0.00           H
ATOM   4596  CG  ASN A 939      43.820  46.420  32.580  1.00  0.00           C
ATOM   4597  OD1 ASN A 939      44.690  46.280  31.670  1.00  0.00           O
ATOM   4598  ND2 ASN A 939      42.450  46.220  32.350  1.00  0.00           N
ATOM   4599 HD21 ASN A 939      41.710  46.480  32.970  1.00  0.00           H
ATOM   4600 HD22 ASN A 939      42.070  46.260  31.420  1.00  0.00           H
ATOM   4601  C   ASN A 939      46.310  47.740  33.620  1.00  0.00           C
ATOM   4602  O   ASN A 939      45.950  48.960  33.710  1.00  0.00           O
ATOM   4603  N   ARG A 940      47.340  47.400  32.810  1.00  0.00           N
ATOM   4604  HN  ARG A 940      47.450  46.460  32.490  1.00  0.00           H
ATOM   4605  CA  ARG A 940      48.360  48.330  32.190  1.00  0.00           C
ATOM   4606  HA  ARG A 940      47.880  49.290  32.060  1.00  0.00           H
ATOM   4607  CB  ARG A 940      49.750  48.250  32.990  1.00  0.00           C
ATOM   4608  HB1 ARG A 940      50.500  48.810  32.400  1.00  0.00           H
ATOM   4609  HB2 ARG A 940      50.120  47.200  33.080  1.00  0.00           H
ATOM   4610  CG  ARG A 940      49.910  48.800  34.420  1.00  0.00           C
ATOM   4611  HG1 ARG A 940      50.950  48.630  34.770  1.00  0.00           H
ATOM   4612  HG2 ARG A 940      49.200  48.460  35.200  1.00  0.00           H
ATOM   4613  CD  ARG A 940      49.680  50.370  34.560  1.00  0.00           C
ATOM   4614  HD1 ARG A 940      50.170  50.920  33.740  1.00  0.00           H
ATOM   4615  HD2 ARG A 940      50.070  50.750  35.530  1.00  0.00           H
ATOM   4616  NE  ARG A 940      48.180  50.570  34.590  1.00  0.00           N
ATOM   4617  HE  ARG A 940      47.610  49.840  34.960  1.00  0.00           H
ATOM   4618  CZ  ARG A 940      47.540  51.740  34.300  1.00  0.00           C
ATOM   4619  NH1 ARG A 940      48.270  52.810  34.120  1.00  0.00           N
ATOM   4620 HH11 ARG A 940      49.260  52.870  34.220  1.00  0.00           H
ATOM   4621 HH12 ARG A 940      47.810  53.690  34.070  1.00  0.00           H
ATOM   4622  NH2 ARG A 940      46.260  51.870  34.580  1.00  0.00           N
ATOM   4623 HH21 ARG A 940      45.730  51.280  35.180  1.00  0.00           H
ATOM   4624 HH22 ARG A 940      45.900  52.760  34.280  1.00  0.00           H
ATOM   4625  C   ARG A 940      48.650  47.760  30.830  1.00  0.00           C
ATOM   4626  O   ARG A 940      48.330  46.640  30.550  1.00  0.00           O
ATOM   4627  N   LYS A 941      49.300  48.530  29.970  1.00  0.00           N
ATOM   4628  HN  LYS A 941      49.400  49.460  30.320  1.00  0.00           H
ATOM   4629  CA  LYS A 941      49.560  48.150  28.590  1.00  0.00           C
ATOM   4630  HA  LYS A 941      48.690  47.840  28.040  1.00  0.00           H
ATOM   4631  CB  LYS A 941      50.010  49.380  27.850  1.00  0.00           C
ATOM   4632  HB1 LYS A 941      49.320  50.200  28.150  1.00  0.00           H
ATOM   4633  HB2 LYS A 941      49.960  49.160  26.760  1.00  0.00           H
ATOM   4634  CG  LYS A 941      51.380  49.860  28.110  1.00  0.00           C
ATOM   4635  HG1 LYS A 941      52.020  49.120  27.580  1.00  0.00           H
ATOM   4636  HG2 LYS A 941      51.680  49.840  29.180  1.00  0.00           H
ATOM   4637  CD  LYS A 941      51.730  51.200  27.560  1.00  0.00           C
ATOM   4638  HD1 LYS A 941      51.000  51.860  28.070  1.00  0.00           H
ATOM   4639  HD2 LYS A 941      51.570  51.240  26.460  1.00  0.00           H
ATOM   4640  CE  LYS A 941      53.150  51.650  27.870  1.00  0.00           C
ATOM   4641  HE1 LYS A 941      53.920  50.930  27.500  1.00  0.00           H
ATOM   4642  HE2 LYS A 941      53.260  51.790  28.970  1.00  0.00           H
ATOM   4643  NZ  LYS A 941      53.330  53.000  27.230  1.00  0.00           N
ATOM   4644  HZ1 LYS A 941      52.490  53.520  27.550  1.00  0.00           H
ATOM   4645  HZ2 LYS A 941      53.250  53.010  26.190  1.00  0.00           H
ATOM   4646  HZ3 LYS A 941      54.240  53.400  27.550  1.00  0.00           H
ATOM   4647  C   LYS A 941      50.470  46.940  28.500  1.00  0.00           C
ATOM   4648  O   LYS A 941      50.340  46.030  27.650  1.00  0.00           O
ATOM   4649  N   GLU A 942      51.540  46.960  29.350  1.00  0.00           N
ATOM   4650  HN  GLU A 942      51.710  47.690  30.010  1.00  0.00           H
ATOM   4651  CA  GLU A 942      52.490  45.870  29.450  1.00  0.00           C
ATOM   4652  HA  GLU A 942      52.850  45.660  28.460  1.00  0.00           H
ATOM   4653  CB  GLU A 942      53.700  46.160  30.380  1.00  0.00           C
ATOM   4654  HB1 GLU A 942      54.280  45.220  30.430  1.00  0.00           H
ATOM   4655  HB2 GLU A 942      53.280  46.530  31.350  1.00  0.00           H
ATOM   4656  CG  GLU A 942      54.700  47.180  29.770  1.00  0.00           C
ATOM   4657  HG1 GLU A 942      54.140  48.080  29.450  1.00  0.00           H
ATOM   4658  HG2 GLU A 942      55.140  46.840  28.810  1.00  0.00           H
ATOM   4659  CD  GLU A 942      55.750  47.460  30.800  1.00  0.00           C
ATOM   4660  OE1 GLU A 942      56.600  46.590  31.050  1.00  0.00           O
ATOM   4661  OE2 GLU A 942      55.830  48.660  31.290  1.00  0.00           O
ATOM   4662  C   GLU A 942      51.950  44.540  29.980  1.00  0.00           C
ATOM   4663  O   GLU A 942      52.450  43.470  29.560  1.00  0.00           O
ATOM   4664  N   HSD A 943      50.890  44.500  30.870  1.00  0.00           N
ATOM   4665  HN  HSD A 943      50.430  45.290  31.270  1.00  0.00           H
ATOM   4666  CA  HSD A 943      50.550  43.280  31.560  1.00  0.00           C
ATOM   4667  HA  HSD A 943      51.480  42.800  31.820  1.00  0.00           H
ATOM   4668  CB  HSD A 943      49.890  43.600  32.930  1.00  0.00           C
ATOM   4669  HB1 HSD A 943      49.700  42.630  33.430  1.00  0.00           H
ATOM   4670  HB2 HSD A 943      48.930  44.160  32.760  1.00  0.00           H
ATOM   4671  ND1 HSD A 943      50.200  45.040  34.940  1.00  0.00           N
ATOM   4672  HD1 HSD A 943      49.300  45.280  35.330  1.00  0.00           H
ATOM   4673  CG  HSD A 943      50.730  44.440  33.840  1.00  0.00           C
ATOM   4674  CE1 HSD A 943      51.230  45.590  35.640  1.00  0.00           C
ATOM   4675  HE1 HSD A 943      51.170  46.130  36.580  1.00  0.00           H
ATOM   4676  NE2 HSD A 943      52.380  45.310  35.060  1.00  0.00           N
ATOM   4677  CD2 HSD A 943      52.070  44.640  33.940  1.00  0.00           C
ATOM   4678  HD2 HSD A 943      52.840  44.330  33.250  1.00  0.00           H
ATOM   4679  C   HSD A 943      49.810  42.290  30.630  1.00  0.00           C
ATOM   4680  O   HSD A 943      49.640  41.180  31.040  1.00  0.00           O
ATOM   4681  N   LYS A 944      49.270  42.700  29.400  1.00  0.00           N
ATOM   4682  HN  LYS A 944      49.680  43.590  29.200  1.00  0.00           H
ATOM   4683  CA  LYS A 944      48.440  42.080  28.390  1.00  0.00           C
ATOM   4684  HA  LYS A 944      47.910  42.930  27.980  1.00  0.00           H
ATOM   4685  CB  LYS A 944      49.300  41.560  27.190  1.00  0.00           C
ATOM   4686  HB1 LYS A 944      48.700  41.290  26.290  1.00  0.00           H
ATOM   4687  HB2 LYS A 944      49.900  40.670  27.480  1.00  0.00           H
ATOM   4688  CG  LYS A 944      50.260  42.610  26.550  1.00  0.00           C
ATOM   4689  HG1 LYS A 944      51.080  42.740  27.270  1.00  0.00           H
ATOM   4690  HG2 LYS A 944      49.760  43.600  26.480  1.00  0.00           H
ATOM   4691  CD  LYS A 944      50.840  42.240  25.140  1.00  0.00           C
ATOM   4692  HD1 LYS A 944      51.350  43.200  24.900  1.00  0.00           H
ATOM   4693  HD2 LYS A 944      49.980  42.120  24.440  1.00  0.00           H
ATOM   4694  CE  LYS A 944      51.820  41.040  25.090  1.00  0.00           C
ATOM   4695  HE1 LYS A 944      51.370  40.190  25.650  1.00  0.00           H
ATOM   4696  HE2 LYS A 944      52.690  41.380  25.700  1.00  0.00           H
ATOM   4697  NZ  LYS A 944      52.140  40.690  23.720  1.00  0.00           N
ATOM   4698  HZ1 LYS A 944      51.370  41.050  23.120  1.00  0.00           H
ATOM   4699  HZ2 LYS A 944      52.240  39.670  23.500  1.00  0.00           H
ATOM   4700  HZ3 LYS A 944      53.080  41.050  23.470  1.00  0.00           H
ATOM   4701  C   LYS A 944      47.440  41.070  28.920  1.00  0.00           C
ATOM   4702  O   LYS A 944      47.350  39.880  28.440  1.00  0.00           O
ATOM   4703  N   LEU A 945      46.620  41.480  29.920  1.00  0.00           N
ATOM   4704  HN  LEU A 945      46.700  42.360  30.370  1.00  0.00           H
ATOM   4705  CA  LEU A 945      45.610  40.610  30.490  1.00  0.00           C
ATOM   4706  HA  LEU A 945      46.150  39.790  30.940  1.00  0.00           H
ATOM   4707  CB  LEU A 945      44.800  41.330  31.570  1.00  0.00           C
ATOM   4708  HB1 LEU A 945      43.930  40.720  31.870  1.00  0.00           H
ATOM   4709  HB2 LEU A 945      44.510  42.300  31.140  1.00  0.00           H
ATOM   4710  CG  LEU A 945      45.550  41.620  32.880  1.00  0.00           C
ATOM   4711  HG  LEU A 945      46.500  42.080  32.550  1.00  0.00           H
ATOM   4712  CD1 LEU A 945      44.840  42.630  33.700  1.00  0.00           C
ATOM   4713 HD11 LEU A 945      45.560  43.030  34.450  1.00  0.00           H
ATOM   4714 HD12 LEU A 945      43.840  42.360  34.090  1.00  0.00           H
ATOM   4715 HD13 LEU A 945      44.660  43.490  33.020  1.00  0.00           H
ATOM   4716  CD2 LEU A 945      45.880  40.400  33.650  1.00  0.00           C
ATOM   4717 HD21 LEU A 945      46.230  40.830  34.620  1.00  0.00           H
ATOM   4718 HD22 LEU A 945      46.550  39.730  33.070  1.00  0.00           H
ATOM   4719 HD23 LEU A 945      45.000  39.750  33.840  1.00  0.00           H
ATOM   4720  C   LEU A 945      44.690  39.980  29.440  1.00  0.00           C
ATOM   4721  O   LEU A 945      44.210  40.620  28.510  1.00  0.00           O
ATOM   4722  N   LYS A 946      44.280  38.690  29.740  1.00  0.00           N
ATOM   4723  HN  LYS A 946      44.460  38.260  30.620  1.00  0.00           H
ATOM   4724  CA  LYS A 946      43.320  38.000  28.810  1.00  0.00           C
ATOM   4725  HA  LYS A 946      43.620  38.210  27.790  1.00  0.00           H
ATOM   4726  CB  LYS A 946      43.580  36.470  28.980  1.00  0.00           C
ATOM   4727  HB1 LYS A 946      42.890  35.790  28.440  1.00  0.00           H
ATOM   4728  HB2 LYS A 946      43.330  36.340  30.050  1.00  0.00           H
ATOM   4729  CG  LYS A 946      44.990  35.940  28.730  1.00  0.00           C
ATOM   4730  HG1 LYS A 946      45.260  35.010  29.280  1.00  0.00           H
ATOM   4731  HG2 LYS A 946      45.710  36.660  29.190  1.00  0.00           H
ATOM   4732  CD  LYS A 946      45.250  35.810  27.240  1.00  0.00           C
ATOM   4733  HD1 LYS A 946      45.190  36.830  26.810  1.00  0.00           H
ATOM   4734  HD2 LYS A 946      44.570  35.120  26.700  1.00  0.00           H
ATOM   4735  CE  LYS A 946      46.740  35.390  26.840  1.00  0.00           C
ATOM   4736  HE1 LYS A 946      46.890  34.410  27.310  1.00  0.00           H
ATOM   4737  HE2 LYS A 946      47.580  36.040  27.210  1.00  0.00           H
ATOM   4738  NZ  LYS A 946      46.880  35.250  25.360  1.00  0.00           N
ATOM   4739  HZ1 LYS A 946      47.590  34.510  25.160  1.00  0.00           H
ATOM   4740  HZ2 LYS A 946      47.290  36.160  25.050  1.00  0.00           H
ATOM   4741  HZ3 LYS A 946      46.010  35.140  24.810  1.00  0.00           H
ATOM   4742  C   LYS A 946      41.900  38.470  28.940  1.00  0.00           C
ATOM   4743  O   LYS A 946      41.180  37.970  29.820  1.00  0.00           O
ATOM   4744  N   LYS A 947      41.470  39.390  28.110  1.00  0.00           N
ATOM   4745  HN  LYS A 947      42.110  39.760  27.430  1.00  0.00           H
ATOM   4746  CA  LYS A 947      40.120  39.860  27.970  1.00  0.00           C
ATOM   4747  HA  LYS A 947      40.090  40.480  27.090  1.00  0.00           H
ATOM   4748  CB  LYS A 947      39.000  38.830  27.660  1.00  0.00           C
ATOM   4749  HB1 LYS A 947      38.070  39.150  28.170  1.00  0.00           H
ATOM   4750  HB2 LYS A 947      39.210  37.830  28.080  1.00  0.00           H
ATOM   4751  CG  LYS A 947      38.700  38.720  26.090  1.00  0.00           C
ATOM   4752  HG1 LYS A 947      38.010  37.880  25.850  1.00  0.00           H
ATOM   4753  HG2 LYS A 947      39.720  38.420  25.770  1.00  0.00           H
ATOM   4754  CD  LYS A 947      38.170  40.030  25.460  1.00  0.00           C
ATOM   4755  HD1 LYS A 947      38.830  40.930  25.590  1.00  0.00           H
ATOM   4756  HD2 LYS A 947      37.120  40.190  25.760  1.00  0.00           H
ATOM   4757  CE  LYS A 947      38.130  39.950  23.960  1.00  0.00           C
ATOM   4758  HE1 LYS A 947      37.280  39.310  23.620  1.00  0.00           H
ATOM   4759  HE2 LYS A 947      39.000  39.360  23.600  1.00  0.00           H
ATOM   4760  NZ  LYS A 947      38.130  41.250  23.280  1.00  0.00           N
ATOM   4761  HZ1 LYS A 947      38.000  41.200  22.240  1.00  0.00           H
ATOM   4762  HZ2 LYS A 947      38.960  41.830  23.530  1.00  0.00           H
ATOM   4763  HZ3 LYS A 947      37.240  41.750  23.480  1.00  0.00           H
ATOM   4764  C   LYS A 947      39.800  40.780  29.180  1.00  0.00           C
ATOM   4765  O   LYS A 947      38.780  40.730  29.810  1.00  0.00           O
ATOM   4766  N   GLY A 948      40.730  41.740  29.460  1.00  0.00           N
ATOM   4767  HN  GLY A 948      41.470  41.730  28.790  1.00  0.00           H
ATOM   4768  CA  GLY A 948      40.620  42.750  30.560  1.00  0.00           C
ATOM   4769  HA1 GLY A 948      39.620  43.140  30.600  1.00  0.00           H
ATOM   4770  HA2 GLY A 948      41.420  43.470  30.400  1.00  0.00           H
ATOM   4771  C   GLY A 948      40.750  42.140  31.920  1.00  0.00           C
ATOM   4772  O   GLY A 948      41.330  41.090  32.090  1.00  0.00           O
ATOM   4773  N   ALA A 949      40.360  42.910  32.950  1.00  0.00           N
ATOM   4774  HN  ALA A 949      40.010  43.830  32.770  1.00  0.00           H
ATOM   4775  CA  ALA A 949      40.570  42.570  34.330  1.00  0.00           C
ATOM   4776  HA  ALA A 949      41.280  41.770  34.450  1.00  0.00           H
ATOM   4777  CB  ALA A 949      41.220  43.880  35.060  1.00  0.00           C
ATOM   4778  HB1 ALA A 949      41.300  43.890  36.160  1.00  0.00           H
ATOM   4779  HB2 ALA A 949      40.540  44.690  34.750  1.00  0.00           H
ATOM   4780  HB3 ALA A 949      42.230  44.000  34.620  1.00  0.00           H
ATOM   4781  C   ALA A 949      39.240  42.260  35.050  1.00  0.00           C
ATOM   4782  O   ALA A 949      39.160  42.110  36.270  1.00  0.00           O
ATOM   4783  N   GLY A 950      38.080  42.250  34.360  1.00  0.00           N
ATOM   4784  HN  GLY A 950      38.110  42.340  33.360  1.00  0.00           H
ATOM   4785  CA  GLY A 950      36.820  41.700  34.880  1.00  0.00           C
ATOM   4786  HA1 GLY A 950      36.950  40.680  35.240  1.00  0.00           H
ATOM   4787  HA2 GLY A 950      36.220  41.770  33.980  1.00  0.00           H
ATOM   4788  C   GLY A 950      36.170  42.580  35.990  1.00  0.00           C
ATOM   4789  O   GLY A 950      35.740  42.030  36.980  1.00  0.00           O
ATOM   4790  N   TYR A 951      36.100  43.850  35.690  1.00  0.00           N
ATOM   4791  HN  TYR A 951      36.230  44.270  34.790  1.00  0.00           H
ATOM   4792  CA  TYR A 951      35.790  44.840  36.780  1.00  0.00           C
ATOM   4793  HA  TYR A 951      36.580  44.850  37.520  1.00  0.00           H
ATOM   4794  CB  TYR A 951      35.660  46.250  36.100  1.00  0.00           C
ATOM   4795  HB1 TYR A 951      35.390  46.940  36.920  1.00  0.00           H
ATOM   4796  HB2 TYR A 951      34.820  46.270  35.370  1.00  0.00           H
ATOM   4797  CG  TYR A 951      37.020  46.720  35.610  1.00  0.00           C
ATOM   4798  CD1 TYR A 951      38.190  46.480  36.300  1.00  0.00           C
ATOM   4799  HD1 TYR A 951      38.210  45.840  37.160  1.00  0.00           H
ATOM   4800  CE1 TYR A 951      39.360  46.860  35.700  1.00  0.00           C
ATOM   4801  HE1 TYR A 951      40.320  46.620  36.130  1.00  0.00           H
ATOM   4802  CZ  TYR A 951      39.450  47.700  34.590  1.00  0.00           C
ATOM   4803  OH  TYR A 951      40.700  48.110  34.150  1.00  0.00           O
ATOM   4804  HH  TYR A 951      40.480  48.970  33.800  1.00  0.00           H
ATOM   4805  CD2 TYR A 951      37.040  47.470  34.450  1.00  0.00           C
ATOM   4806  HD2 TYR A 951      36.110  47.710  33.940  1.00  0.00           H
ATOM   4807  CE2 TYR A 951      38.200  48.040  34.000  1.00  0.00           C
ATOM   4808  HE2 TYR A 951      38.280  48.650  33.110  1.00  0.00           H
ATOM   4809  C   TYR A 951      34.500  44.580  37.540  1.00  0.00           C
ATOM   4810  O   TYR A 951      34.560  44.550  38.770  1.00  0.00           O
ATOM   4811  N   HSD A 952      33.380  44.310  36.860  1.00  0.00           N
ATOM   4812  HN  HSD A 952      33.390  44.220  35.860  1.00  0.00           H
ATOM   4813  CA  HSD A 952      32.070  44.000  37.490  1.00  0.00           C
ATOM   4814  HA  HSD A 952      31.910  44.710  38.300  1.00  0.00           H
ATOM   4815  CB  HSD A 952      30.970  44.090  36.350  1.00  0.00           C
ATOM   4816  HB1 HSD A 952      30.090  43.480  36.620  1.00  0.00           H
ATOM   4817  HB2 HSD A 952      31.480  43.740  35.420  1.00  0.00           H
ATOM   4818  ND1 HSD A 952      29.700  46.020  35.170  1.00  0.00           N
ATOM   4819  HD1 HSD A 952      29.450  45.540  34.330  1.00  0.00           H
ATOM   4820  CG  HSD A 952      30.430  45.530  36.230  1.00  0.00           C
ATOM   4821  CE1 HSD A 952      29.480  47.360  35.390  1.00  0.00           C
ATOM   4822  HE1 HSD A 952      28.930  47.930  34.630  1.00  0.00           H
ATOM   4823  NE2 HSD A 952      30.060  47.800  36.480  1.00  0.00           N
ATOM   4824  CD2 HSD A 952      30.650  46.630  37.010  1.00  0.00           C
ATOM   4825  HD2 HSD A 952      31.170  46.640  37.960  1.00  0.00           H
ATOM   4826  C   HSD A 952      32.110  42.660  38.220  1.00  0.00           C
ATOM   4827  O   HSD A 952      31.400  42.520  39.220  1.00  0.00           O
ATOM   4828  N   LEU A 953      32.890  41.730  37.710  1.00  0.00           N
ATOM   4829  HN  LEU A 953      33.480  41.930  36.930  1.00  0.00           H
ATOM   4830  CA  LEU A 953      33.070  40.450  38.390  1.00  0.00           C
ATOM   4831  HA  LEU A 953      32.080  40.100  38.610  1.00  0.00           H
ATOM   4832  CB  LEU A 953      33.680  39.420  37.380  1.00  0.00           C
ATOM   4833  HB1 LEU A 953      34.600  39.920  37.030  1.00  0.00           H
ATOM   4834  HB2 LEU A 953      32.920  39.350  36.560  1.00  0.00           H
ATOM   4835  CG  LEU A 953      33.890  38.010  38.020  1.00  0.00           C
ATOM   4836  HG  LEU A 953      34.580  38.020  38.890  1.00  0.00           H
ATOM   4837  CD1 LEU A 953      32.570  37.360  38.560  1.00  0.00           C
ATOM   4838 HD11 LEU A 953      32.070  38.020  39.300  1.00  0.00           H
ATOM   4839 HD12 LEU A 953      32.730  36.350  38.990  1.00  0.00           H
ATOM   4840 HD13 LEU A 953      31.960  37.300  37.640  1.00  0.00           H
ATOM   4841  CD2 LEU A 953      34.300  37.080  36.970  1.00  0.00           C
ATOM   4842 HD21 LEU A 953      33.540  37.200  36.160  1.00  0.00           H
ATOM   4843 HD22 LEU A 953      34.350  36.060  37.400  1.00  0.00           H
ATOM   4844 HD23 LEU A 953      35.260  37.400  36.490  1.00  0.00           H
ATOM   4845  C   LEU A 953      33.870  40.610  39.680  1.00  0.00           C
ATOM   4846  O   LEU A 953      33.540  40.120  40.740  1.00  0.00           O
ATOM   4847  N   ASP A 954      34.940  41.390  39.600  1.00  0.00           N
ATOM   4848  HN  ASP A 954      35.210  41.600  38.660  1.00  0.00           H
ATOM   4849  CA  ASP A 954      35.770  41.710  40.750  1.00  0.00           C
ATOM   4850  HA  ASP A 954      36.060  40.810  41.280  1.00  0.00           H
ATOM   4851  CB  ASP A 954      36.940  42.640  40.330  1.00  0.00           C
ATOM   4852  HB1 ASP A 954      37.640  42.830  41.160  1.00  0.00           H
ATOM   4853  HB2 ASP A 954      36.480  43.630  40.110  1.00  0.00           H
ATOM   4854  CG  ASP A 954      37.810  41.960  39.340  1.00  0.00           C
ATOM   4855  OD1 ASP A 954      37.840  40.760  38.980  1.00  0.00           O
ATOM   4856  OD2 ASP A 954      38.430  42.930  38.590  1.00  0.00           O
ATOM   4857  HD2 ASP A 954      38.940  42.530  37.880  1.00  0.00           H
ATOM   4858  C   ASP A 954      34.980  42.520  41.880  1.00  0.00           C
ATOM   4859  O   ASP A 954      34.950  42.410  43.120  1.00  0.00           O
ATOM   4860  N   LEU A 955      34.100  43.460  41.380  1.00  0.00           N
ATOM   4861  HN  LEU A 955      34.060  43.570  40.400  1.00  0.00           H
ATOM   4862  CA  LEU A 955      33.170  44.230  42.280  1.00  0.00           C
ATOM   4863  HA  LEU A 955      33.720  44.550  43.160  1.00  0.00           H
ATOM   4864  CB  LEU A 955      32.630  45.360  41.370  1.00  0.00           C
ATOM   4865  HB1 LEU A 955      31.930  44.920  40.620  1.00  0.00           H
ATOM   4866  HB2 LEU A 955      33.570  45.760  40.930  1.00  0.00           H
ATOM   4867  CG  LEU A 955      31.760  46.400  42.140  1.00  0.00           C
ATOM   4868  HG  LEU A 955      30.930  45.880  42.660  1.00  0.00           H
ATOM   4869  CD1 LEU A 955      32.600  46.960  43.290  1.00  0.00           C
ATOM   4870 HD11 LEU A 955      32.930  46.170  43.980  1.00  0.00           H
ATOM   4871 HD12 LEU A 955      31.980  47.710  43.810  1.00  0.00           H
ATOM   4872 HD13 LEU A 955      33.510  47.490  42.950  1.00  0.00           H
ATOM   4873  CD2 LEU A 955      31.120  47.430  41.130  1.00  0.00           C
ATOM   4874 HD21 LEU A 955      30.760  47.040  40.150  1.00  0.00           H
ATOM   4875 HD22 LEU A 955      31.900  48.160  40.840  1.00  0.00           H
ATOM   4876 HD23 LEU A 955      30.220  47.870  41.610  1.00  0.00           H
ATOM   4877  C   LEU A 955      31.930  43.550  42.840  1.00  0.00           C
ATOM   4878  O   LEU A 955      31.520  43.730  43.960  1.00  0.00           O
ATOM   4879  N   LEU A 956      31.390  42.560  42.050  1.00  0.00           N
ATOM   4880  HN  LEU A 956      31.520  42.380  41.080  1.00  0.00           H
ATOM   4881  CA  LEU A 956      30.420  41.650  42.560  1.00  0.00           C
ATOM   4882  HA  LEU A 956      29.670  42.190  43.110  1.00  0.00           H
ATOM   4883  CB  LEU A 956      29.920  40.790  41.420  1.00  0.00           C
ATOM   4884  HB1 LEU A 956      30.790  40.220  41.040  1.00  0.00           H
ATOM   4885  HB2 LEU A 956      29.540  41.500  40.650  1.00  0.00           H
ATOM   4886  CG  LEU A 956      28.900  39.620  41.750  1.00  0.00           C
ATOM   4887  HG  LEU A 956      28.570  39.660  42.810  1.00  0.00           H
ATOM   4888  CD1 LEU A 956      27.650  39.730  40.920  1.00  0.00           C
ATOM   4889 HD11 LEU A 956      26.990  38.890  41.240  1.00  0.00           H
ATOM   4890 HD12 LEU A 956      27.730  39.420  39.860  1.00  0.00           H
ATOM   4891 HD13 LEU A 956      27.040  40.640  41.100  1.00  0.00           H
ATOM   4892  CD2 LEU A 956      29.560  38.210  41.480  1.00  0.00           C
ATOM   4893 HD21 LEU A 956      30.450  38.050  42.120  1.00  0.00           H
ATOM   4894 HD22 LEU A 956      29.850  38.250  40.400  1.00  0.00           H
ATOM   4895 HD23 LEU A 956      28.760  37.430  41.400  1.00  0.00           H
ATOM   4896  C   LEU A 956      31.080  40.780  43.700  1.00  0.00           C
ATOM   4897  O   LEU A 956      30.550  40.640  44.790  1.00  0.00           O
ATOM   4898  N   MET A 957      32.320  40.260  43.480  1.00  0.00           N
ATOM   4899  HN  MET A 957      32.650  40.280  42.530  1.00  0.00           H
ATOM   4900  CA  MET A 957      33.000  39.390  44.450  1.00  0.00           C
ATOM   4901  HA  MET A 957      32.250  38.670  44.750  1.00  0.00           H
ATOM   4902  CB  MET A 957      34.130  38.500  43.900  1.00  0.00           C
ATOM   4903  HB1 MET A 957      34.740  38.140  44.760  1.00  0.00           H
ATOM   4904  HB2 MET A 957      34.810  39.120  43.300  1.00  0.00           H
ATOM   4905  CG  MET A 957      33.730  37.390  42.950  1.00  0.00           C
ATOM   4906  HG1 MET A 957      34.610  36.860  42.520  1.00  0.00           H
ATOM   4907  HG2 MET A 957      33.220  37.980  42.160  1.00  0.00           H
ATOM   4908  SD  MET A 957      32.520  36.120  43.460  1.00  0.00           S
ATOM   4909  CE  MET A 957      33.320  35.740  45.130  1.00  0.00           C
ATOM   4910  HE1 MET A 957      32.950  34.720  45.380  1.00  0.00           H
ATOM   4911  HE2 MET A 957      33.130  36.500  45.910  1.00  0.00           H
ATOM   4912  HE3 MET A 957      34.420  35.680  44.970  1.00  0.00           H
ATOM   4913  C   MET A 957      33.450  40.130  45.710  1.00  0.00           C
ATOM   4914  O   MET A 957      33.290  39.590  46.810  1.00  0.00           O
ATOM   4915  N   VAL A 958      33.990  41.330  45.670  1.00  0.00           N
ATOM   4916  HN  VAL A 958      34.230  41.710  44.780  1.00  0.00           H
ATOM   4917  CA  VAL A 958      34.290  42.140  46.860  1.00  0.00           C
ATOM   4918  HA  VAL A 958      34.990  41.480  47.350  1.00  0.00           H
ATOM   4919  CB  VAL A 958      34.960  43.450  46.410  1.00  0.00           C
ATOM   4920  HB  VAL A 958      35.420  43.320  45.410  1.00  0.00           H
ATOM   4921  CG1 VAL A 958      34.090  44.740  46.380  1.00  0.00           C
ATOM   4922 HG11 VAL A 958      34.700  45.600  46.030  1.00  0.00           H
ATOM   4923 HG12 VAL A 958      33.580  45.150  47.270  1.00  0.00           H
ATOM   4924 HG13 VAL A 958      33.220  44.600  45.710  1.00  0.00           H
ATOM   4925  CG2 VAL A 958      36.100  43.610  47.400  1.00  0.00           C
ATOM   4926 HG21 VAL A 958      36.800  44.410  47.050  1.00  0.00           H
ATOM   4927 HG22 VAL A 958      36.790  42.750  47.360  1.00  0.00           H
ATOM   4928 HG23 VAL A 958      35.900  43.800  48.470  1.00  0.00           H
ATOM   4929  C   VAL A 958      33.110  42.380  47.840  1.00  0.00           C
ATOM   4930  O   VAL A 958      33.210  42.200  49.060  1.00  0.00           O
ATOM   4931  N   GLY A 959      31.890  42.560  47.270  1.00  0.00           N
ATOM   4932  HN  GLY A 959      32.040  42.570  46.300  1.00  0.00           H
ATOM   4933  CA  GLY A 959      30.620  42.820  48.000  1.00  0.00           C
ATOM   4934  HA1 GLY A 959      29.950  43.280  47.290  1.00  0.00           H
ATOM   4935  HA2 GLY A 959      30.840  43.390  48.900  1.00  0.00           H
ATOM   4936  C   GLY A 959      29.930  41.570  48.460  1.00  0.00           C
ATOM   4937  O   GLY A 959      29.490  41.520  49.610  1.00  0.00           O
ATOM   4938  N   VAL A 960      29.950  40.430  47.770  1.00  0.00           N
ATOM   4939  HN  VAL A 960      30.270  40.510  46.830  1.00  0.00           H
ATOM   4940  CA  VAL A 960      29.540  39.140  48.340  1.00  0.00           C
ATOM   4941  HA  VAL A 960      28.500  39.220  48.630  1.00  0.00           H
ATOM   4942  CB  VAL A 960      29.450  37.930  47.390  1.00  0.00           C
ATOM   4943  HB  VAL A 960      30.310  37.920  46.690  1.00  0.00           H
ATOM   4944  CG1 VAL A 960      29.360  36.530  48.100  1.00  0.00           C
ATOM   4945 HG11 VAL A 960      28.540  36.490  48.840  1.00  0.00           H
ATOM   4946 HG12 VAL A 960      30.350  36.240  48.510  1.00  0.00           H
ATOM   4947 HG13 VAL A 960      29.160  35.780  47.300  1.00  0.00           H
ATOM   4948  CG2 VAL A 960      28.360  38.230  46.330  1.00  0.00           C
ATOM   4949 HG21 VAL A 960      28.480  37.470  45.530  1.00  0.00           H
ATOM   4950 HG22 VAL A 960      28.390  39.300  46.010  1.00  0.00           H
ATOM   4951 HG23 VAL A 960      27.400  38.070  46.890  1.00  0.00           H
ATOM   4952  C   VAL A 960      30.310  38.670  49.540  1.00  0.00           C
ATOM   4953  O   VAL A 960      29.830  38.260  50.570  1.00  0.00           O
ATOM   4954  N   MET A 961      31.680  38.790  49.450  1.00  0.00           N
ATOM   4955  HN  MET A 961      32.220  39.250  48.750  1.00  0.00           H
ATOM   4956  CA  MET A 961      32.480  38.380  50.570  1.00  0.00           C
ATOM   4957  HA  MET A 961      32.090  37.410  50.850  1.00  0.00           H
ATOM   4958  CB  MET A 961      33.930  38.090  50.230  1.00  0.00           C
ATOM   4959  HB1 MET A 961      34.480  37.720  51.120  1.00  0.00           H
ATOM   4960  HB2 MET A 961      34.390  39.050  49.910  1.00  0.00           H
ATOM   4961  CG  MET A 961      34.210  37.140  49.090  1.00  0.00           C
ATOM   4962  HG1 MET A 961      35.270  36.860  49.230  1.00  0.00           H
ATOM   4963  HG2 MET A 961      34.120  37.650  48.100  1.00  0.00           H
ATOM   4964  SD  MET A 961      33.130  35.660  49.130  1.00  0.00           S
ATOM   4965  CE  MET A 961      33.730  34.970  50.690  1.00  0.00           C
ATOM   4966  HE1 MET A 961      34.840  34.940  50.730  1.00  0.00           H
ATOM   4967  HE2 MET A 961      33.460  33.880  50.770  1.00  0.00           H
ATOM   4968  HE3 MET A 961      33.390  35.540  51.580  1.00  0.00           H
ATOM   4969  C   MET A 961      32.470  39.260  51.800  1.00  0.00           C
ATOM   4970  O   MET A 961      32.560  38.780  52.920  1.00  0.00           O
ATOM   4971  N   LEU A 962      32.210  40.570  51.580  1.00  0.00           N
ATOM   4972  HN  LEU A 962      32.330  40.980  50.680  1.00  0.00           H
ATOM   4973  CA  LEU A 962      31.980  41.610  52.610  1.00  0.00           C
ATOM   4974  HA  LEU A 962      32.800  41.620  53.320  1.00  0.00           H
ATOM   4975  CB  LEU A 962      31.670  42.960  51.850  1.00  0.00           C
ATOM   4976  HB1 LEU A 962      30.760  42.860  51.220  1.00  0.00           H
ATOM   4977  HB2 LEU A 962      32.510  42.980  51.130  1.00  0.00           H
ATOM   4978  CG  LEU A 962      31.760  44.090  52.790  1.00  0.00           C
ATOM   4979  HG  LEU A 962      32.270  43.900  53.760  1.00  0.00           H
ATOM   4980  CD1 LEU A 962      32.590  45.220  52.050  1.00  0.00           C
ATOM   4981 HD11 LEU A 962      32.100  45.730  51.200  1.00  0.00           H
ATOM   4982 HD12 LEU A 962      33.640  44.910  51.840  1.00  0.00           H
ATOM   4983 HD13 LEU A 962      32.640  46.140  52.680  1.00  0.00           H
ATOM   4984  CD2 LEU A 962      30.340  44.550  52.990  1.00  0.00           C
ATOM   4985 HD21 LEU A 962      29.810  43.930  53.740  1.00  0.00           H
ATOM   4986 HD22 LEU A 962      29.810  44.590  52.010  1.00  0.00           H
ATOM   4987 HD23 LEU A 962      30.400  45.590  53.390  1.00  0.00           H
ATOM   4988  C   LEU A 962      30.710  41.250  53.420  1.00  0.00           C
ATOM   4989  O   LEU A 962      30.630  41.510  54.670  1.00  0.00           O
ATOM   4990  N   GLY A 963      29.620  40.820  52.780  1.00  0.00           N
ATOM   4991  HN  GLY A 963      29.610  40.740  51.780  1.00  0.00           H
ATOM   4992  CA  GLY A 963      28.310  40.490  53.400  1.00  0.00           C
ATOM   4993  HA1 GLY A 963      27.670  40.340  52.550  1.00  0.00           H
ATOM   4994  HA2 GLY A 963      28.030  41.370  53.970  1.00  0.00           H
ATOM   4995  C   GLY A 963      28.340  39.290  54.290  1.00  0.00           C
ATOM   4996  O   GLY A 963      27.820  39.130  55.390  1.00  0.00           O
ATOM   4997  N   VAL A 964      29.050  38.300  53.560  1.00  0.00           N
ATOM   4998  HN  VAL A 964      29.670  38.520  52.810  1.00  0.00           H
ATOM   4999  CA  VAL A 964      29.210  36.980  54.270  1.00  0.00           C
ATOM   5000  HA  VAL A 964      28.210  36.700  54.570  1.00  0.00           H
ATOM   5001  CB  VAL A 964      29.860  35.980  53.380  1.00  0.00           C
ATOM   5002  HB  VAL A 964      30.730  36.470  52.910  1.00  0.00           H
ATOM   5003  CG1 VAL A 964      30.330  34.780  54.300  1.00  0.00           C
ATOM   5004 HG11 VAL A 964      31.340  34.920  54.730  1.00  0.00           H
ATOM   5005 HG12 VAL A 964      30.470  33.880  53.650  1.00  0.00           H
ATOM   5006 HG13 VAL A 964      29.520  34.530  55.000  1.00  0.00           H
ATOM   5007  CG2 VAL A 964      28.950  35.460  52.200  1.00  0.00           C
ATOM   5008 HG21 VAL A 964      28.180  34.700  52.470  1.00  0.00           H
ATOM   5009 HG22 VAL A 964      29.470  34.930  51.360  1.00  0.00           H
ATOM   5010 HG23 VAL A 964      28.520  36.350  51.720  1.00  0.00           H
ATOM   5011  C   VAL A 964      30.030  37.240  55.590  1.00  0.00           C
ATOM   5012  O   VAL A 964      29.690  36.720  56.650  1.00  0.00           O
ATOM   5013  N   CYS A 965      31.080  38.100  55.480  1.00  0.00           N
ATOM   5014  HN  CYS A 965      31.350  38.260  54.530  1.00  0.00           H
ATOM   5015  CA  CYS A 965      31.850  38.570  56.660  1.00  0.00           C
ATOM   5016  HA  CYS A 965      32.270  37.720  57.180  1.00  0.00           H
ATOM   5017  CB  CYS A 965      33.100  39.340  56.090  1.00  0.00           C
ATOM   5018  HB1 CYS A 965      33.550  40.040  56.810  1.00  0.00           H
ATOM   5019  HB2 CYS A 965      32.810  40.020  55.260  1.00  0.00           H
ATOM   5020  SG  CYS A 965      34.330  38.140  55.520  1.00  0.00           S
ATOM   5021  HG1 CYS A 965      33.540  37.880  54.490  1.00  0.00           H
ATOM   5022  C   CYS A 965      31.160  39.330  57.700  1.00  0.00           C
ATOM   5023  O   CYS A 965      31.410  39.190  58.930  1.00  0.00           O
ATOM   5024  N   SER A 966      30.290  40.260  57.210  1.00  0.00           N
ATOM   5025  HN  SER A 966      30.080  40.240  56.230  1.00  0.00           H
ATOM   5026  CA  SER A 966      29.350  40.990  58.080  1.00  0.00           C
ATOM   5027  HA  SER A 966      29.900  41.580  58.790  1.00  0.00           H
ATOM   5028  CB  SER A 966      28.490  42.010  57.290  1.00  0.00           C
ATOM   5029  HB1 SER A 966      27.970  42.590  58.090  1.00  0.00           H
ATOM   5030  HB2 SER A 966      27.800  41.350  56.730  1.00  0.00           H
ATOM   5031  OG  SER A 966      29.360  42.880  56.480  1.00  0.00           O
ATOM   5032  HG1 SER A 966      29.820  42.300  55.870  1.00  0.00           H
ATOM   5033  C   SER A 966      28.380  40.180  58.840  1.00  0.00           C
ATOM   5034  O   SER A 966      28.240  40.330  60.060  1.00  0.00           O
ATOM   5035  N   VAL A 967      27.720  39.190  58.200  1.00  0.00           N
ATOM   5036  HN  VAL A 967      27.880  39.020  57.230  1.00  0.00           H
ATOM   5037  CA  VAL A 967      26.970  38.160  58.960  1.00  0.00           C
ATOM   5038  HA  VAL A 967      26.380  38.730  59.650  1.00  0.00           H
ATOM   5039  CB  VAL A 967      26.140  37.250  58.120  1.00  0.00           C
ATOM   5040  HB  VAL A 967      26.830  36.920  57.310  1.00  0.00           H
ATOM   5041  CG1 VAL A 967      25.570  36.070  58.990  1.00  0.00           C
ATOM   5042 HG11 VAL A 967      26.330  35.340  59.350  1.00  0.00           H
ATOM   5043 HG12 VAL A 967      24.770  35.610  58.370  1.00  0.00           H
ATOM   5044 HG13 VAL A 967      25.100  36.470  59.910  1.00  0.00           H
ATOM   5045  CG2 VAL A 967      24.950  38.060  57.550  1.00  0.00           C
ATOM   5046 HG21 VAL A 967      24.390  38.420  58.430  1.00  0.00           H
ATOM   5047 HG22 VAL A 967      24.360  37.240  57.090  1.00  0.00           H
ATOM   5048 HG23 VAL A 967      25.070  38.880  56.810  1.00  0.00           H
ATOM   5049  C   VAL A 967      27.800  37.390  60.000  1.00  0.00           C
ATOM   5050  O   VAL A 967      27.360  37.250  61.120  1.00  0.00           O
ATOM   5051  N   MET A 968      29.060  37.070  59.740  1.00  0.00           N
ATOM   5052  HN  MET A 968      29.430  37.270  58.830  1.00  0.00           H
ATOM   5053  CA  MET A 968      29.800  36.240  60.670  1.00  0.00           C
ATOM   5054  HA  MET A 968      29.080  35.660  61.210  1.00  0.00           H
ATOM   5055  CB  MET A 968      30.650  35.270  59.890  1.00  0.00           C
ATOM   5056  HB1 MET A 968      31.300  34.620  60.540  1.00  0.00           H
ATOM   5057  HB2 MET A 968      31.310  35.940  59.300  1.00  0.00           H
ATOM   5058  CG  MET A 968      29.890  34.300  58.970  1.00  0.00           C
ATOM   5059  HG1 MET A 968      30.610  33.570  58.550  1.00  0.00           H
ATOM   5060  HG2 MET A 968      29.480  34.900  58.120  1.00  0.00           H
[truncated: 6,873,249 more chars]
