# Supplementary material for: CryoEM and computational modeling structural insights into the pH regulator NBCn1
Source: Nat Commun. 2025 Nov 11;16:9932. doi: 10.1038/s41467-025-64868-z (PMC12606367; doi:10.1038/s41467-025-64868-z)
Supplement: Supplementary file 7 — Supplementary Data 5 [file 41467_2025_64868_MOESM7_ESM.zip › 100ns_z_restr_MD_NBCn1_2NaCO3/hNBCn1_OF/z-restr_hNBCn1_OF_2NaCO3_last_step_42.pdb]

REMARK    GENERATED BY TRJCONV
TITLE     Title t= 101000.00000 step= 50500000
REMARK    THIS IS A SIMULATION BOX
CRYST1   92.287   92.287  105.017  90.00  90.00  90.00 P 1           1
MODEL        1
ATOM      1  N   LEU A 585      27.270  42.810  33.900  1.00  0.00           N
ATOM      2  HT1 LEU A 585      27.350  43.630  34.550  1.00  0.00           H
ATOM      3  HT2 LEU A 585      26.290  42.820  33.560  1.00  0.00           H
ATOM      4  HT3 LEU A 585      27.860  43.120  33.120  1.00  0.00           H
ATOM      5  CA  LEU A 585      27.650  41.610  34.680  1.00  0.00           C
ATOM      6  HA  LEU A 585      28.680  41.800  34.950  1.00  0.00           H
ATOM      7  CB  LEU A 585      26.770  41.460  35.950  1.00  0.00           C
ATOM      8  HB1 LEU A 585      25.740  41.300  35.600  1.00  0.00           H
ATOM      9  HB2 LEU A 585      26.740  42.320  36.650  1.00  0.00           H
ATOM     10  CG  LEU A 585      27.120  40.340  36.920  1.00  0.00           C
ATOM     11  HG  LEU A 585      26.950  39.420  36.310  1.00  0.00           H
ATOM     12  CD1 LEU A 585      28.630  40.440  37.350  1.00  0.00           C
ATOM     13 HD11 LEU A 585      28.770  39.640  38.090  1.00  0.00           H
ATOM     14 HD12 LEU A 585      28.930  41.340  37.930  1.00  0.00           H
ATOM     15 HD13 LEU A 585      29.360  40.340  36.510  1.00  0.00           H
ATOM     16  CD2 LEU A 585      26.220  40.200  38.090  1.00  0.00           C
ATOM     17 HD21 LEU A 585      26.300  41.030  38.830  1.00  0.00           H
ATOM     18 HD22 LEU A 585      26.490  39.340  38.740  1.00  0.00           H
ATOM     19 HD23 LEU A 585      25.140  40.250  37.840  1.00  0.00           H
ATOM     20  C   LEU A 585      27.720  40.320  33.990  1.00  0.00           C
ATOM     21  O   LEU A 585      28.710  39.560  34.090  1.00  0.00           O
ATOM     22  N   ILE A 586      26.690  39.970  33.200  1.00  0.00           N
ATOM     23  HN  ILE A 586      25.850  40.500  33.260  1.00  0.00           H
ATOM     24  CA  ILE A 586      26.680  38.700  32.420  1.00  0.00           C
ATOM     25  HA  ILE A 586      26.850  37.940  33.150  1.00  0.00           H
ATOM     26  CB  ILE A 586      25.270  38.530  31.820  1.00  0.00           C
ATOM     27  HB  ILE A 586      25.130  39.310  31.030  1.00  0.00           H
ATOM     28  CG2 ILE A 586      25.110  37.150  31.080  1.00  0.00           C
ATOM     29 HG21 ILE A 586      25.530  36.280  31.640  1.00  0.00           H
ATOM     30 HG22 ILE A 586      25.530  37.200  30.050  1.00  0.00           H
ATOM     31 HG23 ILE A 586      24.060  36.930  30.850  1.00  0.00           H
ATOM     32  CG1 ILE A 586      24.200  38.780  32.850  1.00  0.00           C
ATOM     33 HG11 ILE A 586      23.200  38.430  32.510  1.00  0.00           H
ATOM     34 HG12 ILE A 586      24.050  39.890  32.900  1.00  0.00           H
ATOM     35  CD  ILE A 586      24.330  38.280  34.340  1.00  0.00           C
ATOM     36  HD1 ILE A 586      25.270  38.700  34.780  1.00  0.00           H
ATOM     37  HD2 ILE A 586      24.540  37.190  34.300  1.00  0.00           H
ATOM     38  HD3 ILE A 586      23.430  38.560  34.910  1.00  0.00           H
ATOM     39  C   ILE A 586      27.770  38.610  31.350  1.00  0.00           C
ATOM     40  O   ILE A 586      28.210  37.520  31.030  1.00  0.00           O
ATOM     41  N   LEU A 587      28.170  39.740  30.740  1.00  0.00           N
ATOM     42  HN  LEU A 587      27.610  40.530  30.950  1.00  0.00           H
ATOM     43  CA  LEU A 587      29.370  39.820  29.870  1.00  0.00           C
ATOM     44  HA  LEU A 587      29.110  39.040  29.170  1.00  0.00           H
ATOM     45  CB  LEU A 587      29.430  41.120  29.120  1.00  0.00           C
ATOM     46  HB1 LEU A 587      29.560  41.860  29.940  1.00  0.00           H
ATOM     47  HB2 LEU A 587      28.490  41.260  28.560  1.00  0.00           H
ATOM     48  CG  LEU A 587      30.530  41.220  27.980  1.00  0.00           C
ATOM     49  HG  LEU A 587      31.500  41.070  28.490  1.00  0.00           H
ATOM     50  CD1 LEU A 587      30.410  40.140  26.940  1.00  0.00           C
ATOM     51 HD11 LEU A 587      30.390  39.150  27.440  1.00  0.00           H
ATOM     52 HD12 LEU A 587      31.280  40.140  26.230  1.00  0.00           H
ATOM     53 HD13 LEU A 587      29.470  40.240  26.360  1.00  0.00           H
ATOM     54  CD2 LEU A 587      30.540  42.570  27.310  1.00  0.00           C
ATOM     55 HD21 LEU A 587      31.420  42.760  26.660  1.00  0.00           H
ATOM     56 HD22 LEU A 587      30.570  43.490  27.950  1.00  0.00           H
ATOM     57 HD23 LEU A 587      29.650  42.710  26.670  1.00  0.00           H
ATOM     58  C   LEU A 587      30.710  39.520  30.630  1.00  0.00           C
ATOM     59  O   LEU A 587      31.610  38.880  30.030  1.00  0.00           O
ATOM     60  N   ASP A 588      30.880  39.930  31.910  1.00  0.00           N
ATOM     61  HN  ASP A 588      30.300  40.600  32.360  1.00  0.00           H
ATOM     62  CA  ASP A 588      32.150  39.680  32.610  1.00  0.00           C
ATOM     63  HA  ASP A 588      32.990  40.080  32.070  1.00  0.00           H
ATOM     64  CB  ASP A 588      32.040  40.420  34.010  1.00  0.00           C
ATOM     65  HB1 ASP A 588      32.910  40.120  34.620  1.00  0.00           H
ATOM     66  HB2 ASP A 588      31.080  40.160  34.510  1.00  0.00           H
ATOM     67  CG  ASP A 588      31.990  41.930  33.930  1.00  0.00           C
ATOM     68  OD1 ASP A 588      32.050  42.520  35.060  1.00  0.00           O
ATOM     69  OD2 ASP A 588      31.670  42.570  32.870  1.00  0.00           O
ATOM     70  C   ASP A 588      32.420  38.170  32.870  1.00  0.00           C
ATOM     71  O   ASP A 588      33.510  37.660  32.710  1.00  0.00           O
ATOM     72  N   ILE A 589      31.280  37.480  33.260  1.00  0.00           N
ATOM     73  HN  ILE A 589      30.480  38.060  33.370  1.00  0.00           H
ATOM     74  CA  ILE A 589      31.250  36.060  33.260  1.00  0.00           C
ATOM     75  HA  ILE A 589      31.980  35.770  33.980  1.00  0.00           H
ATOM     76  CB  ILE A 589      30.010  35.510  33.910  1.00  0.00           C
ATOM     77  HB  ILE A 589      29.170  35.570  33.200  1.00  0.00           H
ATOM     78  CG2 ILE A 589      30.050  33.960  34.180  1.00  0.00           C
ATOM     79 HG21 ILE A 589      29.160  33.580  34.720  1.00  0.00           H
ATOM     80 HG22 ILE A 589      30.860  33.750  34.920  1.00  0.00           H
ATOM     81 HG23 ILE A 589      30.280  33.420  33.240  1.00  0.00           H
ATOM     82  CG1 ILE A 589      29.590  36.230  35.230  1.00  0.00           C
ATOM     83 HG11 ILE A 589      29.280  37.270  34.970  1.00  0.00           H
ATOM     84 HG12 ILE A 589      30.560  36.300  35.790  1.00  0.00           H
ATOM     85  CD  ILE A 589      28.410  35.650  36.010  1.00  0.00           C
ATOM     86  HD1 ILE A 589      28.790  34.720  36.500  1.00  0.00           H
ATOM     87  HD2 ILE A 589      27.510  35.560  35.360  1.00  0.00           H
ATOM     88  HD3 ILE A 589      28.190  36.380  36.810  1.00  0.00           H
ATOM     89  C   ILE A 589      31.490  35.390  31.900  1.00  0.00           C
ATOM     90  O   ILE A 589      32.280  34.460  31.820  1.00  0.00           O
ATOM     91  N   LYS A 590      30.880  35.850  30.730  1.00  0.00           N
ATOM     92  HN  LYS A 590      30.180  36.540  30.820  1.00  0.00           H
ATOM     93  CA  LYS A 590      31.030  35.250  29.350  1.00  0.00           C
ATOM     94  HA  LYS A 590      30.860  34.180  29.350  1.00  0.00           H
ATOM     95  CB  LYS A 590      30.130  36.010  28.360  1.00  0.00           C
ATOM     96  HB1 LYS A 590      30.440  35.640  27.370  1.00  0.00           H
ATOM     97  HB2 LYS A 590      30.210  37.120  28.490  1.00  0.00           H
ATOM     98  CG  LYS A 590      28.610  35.550  28.570  1.00  0.00           C
ATOM     99  HG1 LYS A 590      28.070  36.440  28.150  1.00  0.00           H
ATOM    100  HG2 LYS A 590      28.290  35.520  29.630  1.00  0.00           H
ATOM    101  CD  LYS A 590      28.120  34.280  27.830  1.00  0.00           C
ATOM    102  HD1 LYS A 590      28.590  33.360  28.240  1.00  0.00           H
ATOM    103  HD2 LYS A 590      28.540  34.310  26.800  1.00  0.00           H
ATOM    104  CE  LYS A 590      26.550  34.140  27.690  1.00  0.00           C
ATOM    105  HE1 LYS A 590      26.040  35.040  27.270  1.00  0.00           H
ATOM    106  HE2 LYS A 590      26.160  34.000  28.720  1.00  0.00           H
ATOM    107  NZ  LYS A 590      26.220  32.950  26.920  1.00  0.00           N
ATOM    108  HZ1 LYS A 590      26.040  32.050  27.430  1.00  0.00           H
ATOM    109  HZ2 LYS A 590      27.050  32.640  26.380  1.00  0.00           H
ATOM    110  HZ3 LYS A 590      25.430  33.070  26.250  1.00  0.00           H
ATOM    111  C   LYS A 590      32.450  35.440  28.930  1.00  0.00           C
ATOM    112  O   LYS A 590      33.130  34.570  28.390  1.00  0.00           O
ATOM    113  N   ARG A 591      33.040  36.640  29.130  1.00  0.00           N
ATOM    114  HN  ARG A 591      32.510  37.320  29.640  1.00  0.00           H
ATOM    115  CA  ARG A 591      34.430  37.010  28.850  1.00  0.00           C
ATOM    116  HA  ARG A 591      34.600  36.790  27.800  1.00  0.00           H
ATOM    117  CB  ARG A 591      34.660  38.530  29.000  1.00  0.00           C
ATOM    118  HB1 ARG A 591      35.760  38.670  29.000  1.00  0.00           H
ATOM    119  HB2 ARG A 591      34.290  38.930  29.980  1.00  0.00           H
ATOM    120  CG  ARG A 591      34.160  39.410  27.890  1.00  0.00           C
ATOM    121  HG1 ARG A 591      33.090  39.280  27.680  1.00  0.00           H
ATOM    122  HG2 ARG A 591      34.820  39.160  27.030  1.00  0.00           H
ATOM    123  CD  ARG A 591      34.440  40.920  28.120  1.00  0.00           C
ATOM    124  HD1 ARG A 591      35.510  41.080  28.380  1.00  0.00           H
ATOM    125  HD2 ARG A 591      33.840  41.280  28.990  1.00  0.00           H
ATOM    126  NE  ARG A 591      34.340  41.640  26.830  1.00  0.00           N
ATOM    127  HE  ARG A 591      34.260  41.050  26.010  1.00  0.00           H
ATOM    128  CZ  ARG A 591      34.240  42.930  26.540  1.00  0.00           C
ATOM    129  NH1 ARG A 591      34.500  43.670  27.610  1.00  0.00           N
ATOM    130 HH11 ARG A 591      34.750  44.620  27.420  1.00  0.00           H
ATOM    131 HH12 ARG A 591      34.830  43.150  28.390  1.00  0.00           H
ATOM    132  NH2 ARG A 591      34.190  43.410  25.370  1.00  0.00           N
ATOM    133 HH21 ARG A 591      33.970  42.770  24.650  1.00  0.00           H
ATOM    134 HH22 ARG A 591      34.260  44.400  25.190  1.00  0.00           H
ATOM    135  C   ARG A 591      35.450  36.240  29.720  1.00  0.00           C
ATOM    136  O   ARG A 591      36.420  35.700  29.240  1.00  0.00           O
ATOM    137  N   LYS A 592      35.330  36.080  31.040  1.00  0.00           N
ATOM    138  HN  LYS A 592      34.680  36.650  31.550  1.00  0.00           H
ATOM    139  CA  LYS A 592      36.290  35.450  31.840  1.00  0.00           C
ATOM    140  HA  LYS A 592      37.240  35.570  31.340  1.00  0.00           H
ATOM    141  CB  LYS A 592      36.460  36.280  33.130  1.00  0.00           C
ATOM    142  HB1 LYS A 592      37.200  35.820  33.830  1.00  0.00           H
ATOM    143  HB2 LYS A 592      35.470  36.210  33.630  1.00  0.00           H
ATOM    144  CG  LYS A 592      36.850  37.750  32.940  1.00  0.00           C
ATOM    145  HG1 LYS A 592      36.830  38.160  33.970  1.00  0.00           H
ATOM    146  HG2 LYS A 592      36.140  38.360  32.330  1.00  0.00           H
ATOM    147  CD  LYS A 592      38.210  38.120  32.390  1.00  0.00           C
ATOM    148  HD1 LYS A 592      38.310  39.220  32.340  1.00  0.00           H
ATOM    149  HD2 LYS A 592      38.220  37.730  31.340  1.00  0.00           H
ATOM    150  CE  LYS A 592      39.400  37.500  33.190  1.00  0.00           C
ATOM    151  HE1 LYS A 592      39.360  36.390  33.170  1.00  0.00           H
ATOM    152  HE2 LYS A 592      39.510  37.750  34.260  1.00  0.00           H
ATOM    153  NZ  LYS A 592      40.580  37.940  32.550  1.00  0.00           N
ATOM    154  HZ1 LYS A 592      41.380  37.580  33.120  1.00  0.00           H
ATOM    155  HZ2 LYS A 592      40.720  38.960  32.470  1.00  0.00           H
ATOM    156  HZ3 LYS A 592      40.600  37.540  31.580  1.00  0.00           H
ATOM    157  C   LYS A 592      36.080  33.960  32.100  1.00  0.00           C
ATOM    158  O   LYS A 592      37.090  33.180  32.260  1.00  0.00           O
ATOM    159  N   ALA A 593      34.840  33.470  32.170  1.00  0.00           N
ATOM    160  HN  ALA A 593      33.970  33.940  32.050  1.00  0.00           H
ATOM    161  CA  ALA A 593      34.620  32.100  32.640  1.00  0.00           C
ATOM    162  HA  ALA A 593      35.070  32.000  33.620  1.00  0.00           H
ATOM    163  CB  ALA A 593      33.120  31.810  32.810  1.00  0.00           C
ATOM    164  HB1 ALA A 593      32.580  32.020  31.860  1.00  0.00           H
ATOM    165  HB2 ALA A 593      32.620  32.470  33.560  1.00  0.00           H
ATOM    166  HB3 ALA A 593      32.930  30.750  33.080  1.00  0.00           H
ATOM    167  C   ALA A 593      35.300  30.920  31.880  1.00  0.00           C
ATOM    168  O   ALA A 593      35.790  30.040  32.600  1.00  0.00           O
ATOM    169  N   PRO A 594      35.350  30.880  30.520  1.00  0.00           N
ATOM    170  CD  PRO A 594      34.590  31.730  29.590  1.00  0.00           C
ATOM    171  HD1 PRO A 594      34.850  32.800  29.710  1.00  0.00           H
ATOM    172  HD2 PRO A 594      33.530  31.580  29.870  1.00  0.00           H
ATOM    173  CA  PRO A 594      36.000  29.720  29.870  1.00  0.00           C
ATOM    174  HA  PRO A 594      35.520  28.790  30.180  1.00  0.00           H
ATOM    175  CB  PRO A 594      35.620  29.860  28.420  1.00  0.00           C
ATOM    176  HB1 PRO A 594      34.830  29.110  28.230  1.00  0.00           H
ATOM    177  HB2 PRO A 594      36.490  29.710  27.760  1.00  0.00           H
ATOM    178  CG  PRO A 594      35.010  31.270  28.160  1.00  0.00           C
ATOM    179  HG1 PRO A 594      35.700  31.990  27.670  1.00  0.00           H
ATOM    180  HG2 PRO A 594      34.140  31.080  27.490  1.00  0.00           H
ATOM    181  C   PRO A 594      37.470  29.460  30.060  1.00  0.00           C
ATOM    182  O   PRO A 594      38.130  28.480  29.610  1.00  0.00           O
ATOM    183  N   PHE A 595      38.060  30.390  30.790  1.00  0.00           N
ATOM    184  HN  PHE A 595      37.550  31.170  31.170  1.00  0.00           H
ATOM    185  CA  PHE A 595      39.480  30.450  31.000  1.00  0.00           C
ATOM    186  HA  PHE A 595      39.880  29.570  30.520  1.00  0.00           H
ATOM    187  CB  PHE A 595      40.160  31.740  30.460  1.00  0.00           C
ATOM    188  HB1 PHE A 595      41.260  31.570  30.440  1.00  0.00           H
ATOM    189  HB2 PHE A 595      40.010  32.550  31.200  1.00  0.00           H
ATOM    190  CG  PHE A 595      39.720  32.150  29.050  1.00  0.00           C
ATOM    191  CD1 PHE A 595      38.870  33.250  28.870  1.00  0.00           C
ATOM    192  HD1 PHE A 595      38.430  33.780  29.700  1.00  0.00           H
ATOM    193  CE1 PHE A 595      38.350  33.480  27.520  1.00  0.00           C
ATOM    194  HE1 PHE A 595      37.590  34.240  27.380  1.00  0.00           H
ATOM    195  CZ  PHE A 595      38.750  32.660  26.440  1.00  0.00           C
ATOM    196  HZ  PHE A 595      38.440  32.960  25.460  1.00  0.00           H
ATOM    197  CD2 PHE A 595      40.020  31.300  28.010  1.00  0.00           C
ATOM    198  HD2 PHE A 595      40.540  30.380  28.260  1.00  0.00           H
ATOM    199  CE2 PHE A 595      39.660  31.580  26.700  1.00  0.00           C
ATOM    200  HE2 PHE A 595      40.100  30.930  25.950  1.00  0.00           H
ATOM    201  C   PHE A 595      39.750  30.150  32.480  1.00  0.00           C
ATOM    202  O   PHE A 595      40.810  30.370  32.990  1.00  0.00           O
ATOM    203  N   PHE A 596      38.730  29.680  33.200  1.00  0.00           N
ATOM    204  HN  PHE A 596      37.800  29.570  32.890  1.00  0.00           H
ATOM    205  CA  PHE A 596      38.780  29.350  34.650  1.00  0.00           C
ATOM    206  HA  PHE A 596      39.060  30.270  35.140  1.00  0.00           H
ATOM    207  CB  PHE A 596      37.300  28.930  35.170  1.00  0.00           C
ATOM    208  HB1 PHE A 596      37.040  28.000  34.610  1.00  0.00           H
ATOM    209  HB2 PHE A 596      36.610  29.740  34.850  1.00  0.00           H
ATOM    210  CG  PHE A 596      37.170  28.590  36.580  1.00  0.00           C
ATOM    211  CD1 PHE A 596      36.980  27.260  37.030  1.00  0.00           C
ATOM    212  HD1 PHE A 596      37.110  26.400  36.380  1.00  0.00           H
ATOM    213  CE1 PHE A 596      36.660  26.970  38.320  1.00  0.00           C
ATOM    214  HE1 PHE A 596      36.500  25.920  38.490  1.00  0.00           H
ATOM    215  CZ  PHE A 596      36.360  28.030  39.190  1.00  0.00           C
ATOM    216  HZ  PHE A 596      36.110  27.830  40.230  1.00  0.00           H
ATOM    217  CD2 PHE A 596      36.760  29.640  37.440  1.00  0.00           C
ATOM    218  HD2 PHE A 596      36.670  30.640  37.050  1.00  0.00           H
ATOM    219  CE2 PHE A 596      36.460  29.350  38.800  1.00  0.00           C
ATOM    220  HE2 PHE A 596      36.270  30.150  39.490  1.00  0.00           H
ATOM    221  C   PHE A 596      39.850  28.280  35.000  1.00  0.00           C
ATOM    222  O   PHE A 596      40.520  28.460  36.040  1.00  0.00           O
ATOM    223  N   LEU A 597      40.000  27.220  34.260  1.00  0.00           N
ATOM    224  HN  LEU A 597      39.490  27.170  33.410  1.00  0.00           H
ATOM    225  CA  LEU A 597      41.050  26.210  34.520  1.00  0.00           C
ATOM    226  HA  LEU A 597      41.370  26.420  35.540  1.00  0.00           H
ATOM    227  CB  LEU A 597      40.460  24.820  34.220  1.00  0.00           C
ATOM    228  HB1 LEU A 597      41.160  23.950  34.200  1.00  0.00           H
ATOM    229  HB2 LEU A 597      40.060  24.820  33.190  1.00  0.00           H
ATOM    230  CG  LEU A 597      39.460  24.350  35.310  1.00  0.00           C
ATOM    231  HG  LEU A 597      38.660  25.120  35.440  1.00  0.00           H
ATOM    232  CD1 LEU A 597      38.820  22.960  34.920  1.00  0.00           C
ATOM    233 HD11 LEU A 597      39.530  22.150  35.190  1.00  0.00           H
ATOM    234 HD12 LEU A 597      38.850  22.890  33.820  1.00  0.00           H
ATOM    235 HD13 LEU A 597      37.880  22.780  35.500  1.00  0.00           H
ATOM    236  CD2 LEU A 597      40.000  24.210  36.730  1.00  0.00           C
ATOM    237 HD21 LEU A 597      40.840  23.500  36.710  1.00  0.00           H
ATOM    238 HD22 LEU A 597      39.250  23.830  37.450  1.00  0.00           H
ATOM    239 HD23 LEU A 597      40.440  25.180  37.060  1.00  0.00           H
ATOM    240  C   LEU A 597      42.290  26.360  33.620  1.00  0.00           C
ATOM    241  O   LEU A 597      43.210  25.570  33.780  1.00  0.00           O
ATOM    242  N   SER A 598      42.310  27.330  32.730  1.00  0.00           N
ATOM    243  HN  SER A 598      41.620  28.060  32.790  1.00  0.00           H
ATOM    244  CA  SER A 598      43.280  27.490  31.680  1.00  0.00           C
ATOM    245  HA  SER A 598      43.230  26.490  31.270  1.00  0.00           H
ATOM    246  CB  SER A 598      42.950  28.490  30.540  1.00  0.00           C
ATOM    247  HB1 SER A 598      41.920  28.440  30.110  1.00  0.00           H
ATOM    248  HB2 SER A 598      43.560  28.310  29.630  1.00  0.00           H
ATOM    249  OG  SER A 598      43.130  29.840  31.060  1.00  0.00           O
ATOM    250  HG1 SER A 598      44.080  30.030  30.990  1.00  0.00           H
ATOM    251  C   SER A 598      44.690  27.700  32.090  1.00  0.00           C
ATOM    252  O   SER A 598      45.640  27.300  31.440  1.00  0.00           O
ATOM    253  N   ASP A 599      44.810  28.450  33.220  1.00  0.00           N
ATOM    254  HN  ASP A 599      44.030  28.760  33.770  1.00  0.00           H
ATOM    255  CA  ASP A 599      46.130  28.970  33.560  1.00  0.00           C
ATOM    256  HA  ASP A 599      46.790  28.800  32.730  1.00  0.00           H
ATOM    257  CB  ASP A 599      46.020  30.480  33.860  1.00  0.00           C
ATOM    258  HB1 ASP A 599      46.930  30.920  34.340  1.00  0.00           H
ATOM    259  HB2 ASP A 599      45.210  30.860  34.530  1.00  0.00           H
ATOM    260  CG  ASP A 599      46.010  31.220  32.570  1.00  0.00           C
ATOM    261  OD1 ASP A 599      45.780  30.710  31.470  1.00  0.00           O
ATOM    262  OD2 ASP A 599      45.970  32.470  32.700  1.00  0.00           O
ATOM    263  C   ASP A 599      46.770  28.190  34.710  1.00  0.00           C
ATOM    264  O   ASP A 599      47.860  28.500  35.180  1.00  0.00           O
ATOM    265  N   PHE A 600      46.080  27.110  35.270  1.00  0.00           N
ATOM    266  HN  PHE A 600      45.220  26.940  34.790  1.00  0.00           H
ATOM    267  CA  PHE A 600      46.650  26.220  36.290  1.00  0.00           C
ATOM    268  HA  PHE A 600      46.740  26.780  37.210  1.00  0.00           H
ATOM    269  CB  PHE A 600      45.560  25.160  36.490  1.00  0.00           C
ATOM    270  HB1 PHE A 600      45.500  24.540  35.570  1.00  0.00           H
ATOM    271  HB2 PHE A 600      44.620  25.710  36.690  1.00  0.00           H
ATOM    272  CG  PHE A 600      45.610  24.230  37.690  1.00  0.00           C
ATOM    273  CD1 PHE A 600      46.100  24.660  38.910  1.00  0.00           C
ATOM    274  HD1 PHE A 600      46.490  25.670  38.920  1.00  0.00           H
ATOM    275  CE1 PHE A 600      46.120  23.750  40.020  1.00  0.00           C
ATOM    276  HE1 PHE A 600      46.600  24.080  40.930  1.00  0.00           H
ATOM    277  CZ  PHE A 600      45.590  22.420  39.830  1.00  0.00           C
ATOM    278  HZ  PHE A 600      45.630  21.670  40.600  1.00  0.00           H
ATOM    279  CD2 PHE A 600      45.040  22.930  37.610  1.00  0.00           C
ATOM    280  HD2 PHE A 600      44.610  22.740  36.640  1.00  0.00           H
ATOM    281  CE2 PHE A 600      44.970  22.020  38.660  1.00  0.00           C
ATOM    282  HE2 PHE A 600      44.480  21.060  38.640  1.00  0.00           H
ATOM    283  C   PHE A 600      48.100  25.620  36.090  1.00  0.00           C
ATOM    284  O   PHE A 600      49.090  25.890  36.730  1.00  0.00           O
ATOM    285  N   LYS A 601      48.240  24.720  35.050  1.00  0.00           N
ATOM    286  HN  LYS A 601      47.580  24.600  34.320  1.00  0.00           H
ATOM    287  CA  LYS A 601      49.430  23.950  34.820  1.00  0.00           C
ATOM    288  HA  LYS A 601      49.880  23.670  35.760  1.00  0.00           H
ATOM    289  CB  LYS A 601      49.180  22.690  33.890  1.00  0.00           C
ATOM    290  HB1 LYS A 601      50.050  22.010  33.940  1.00  0.00           H
ATOM    291  HB2 LYS A 601      49.090  22.880  32.800  1.00  0.00           H
ATOM    292  CG  LYS A 601      47.950  21.890  34.270  1.00  0.00           C
ATOM    293  HG1 LYS A 601      47.020  22.440  34.020  1.00  0.00           H
ATOM    294  HG2 LYS A 601      48.000  21.870  35.390  1.00  0.00           H
ATOM    295  CD  LYS A 601      47.820  20.450  33.770  1.00  0.00           C
ATOM    296  HD1 LYS A 601      46.750  20.180  33.890  1.00  0.00           H
ATOM    297  HD2 LYS A 601      48.500  19.800  34.360  1.00  0.00           H
ATOM    298  CE  LYS A 601      48.120  20.340  32.310  1.00  0.00           C
ATOM    299  HE1 LYS A 601      49.170  20.650  32.120  1.00  0.00           H
ATOM    300  HE2 LYS A 601      47.380  20.990  31.810  1.00  0.00           H
ATOM    301  NZ  LYS A 601      48.050  18.950  31.870  1.00  0.00           N
ATOM    302  HZ1 LYS A 601      48.280  18.850  30.860  1.00  0.00           H
ATOM    303  HZ2 LYS A 601      47.120  18.540  32.120  1.00  0.00           H
ATOM    304  HZ3 LYS A 601      48.690  18.240  32.290  1.00  0.00           H
ATOM    305  C   LYS A 601      50.520  24.760  34.200  1.00  0.00           C
ATOM    306  O   LYS A 601      51.690  24.550  34.390  1.00  0.00           O
ATOM    307  N   ASP A 602      50.230  25.820  33.390  1.00  0.00           N
ATOM    308  HN  ASP A 602      49.310  25.930  33.030  1.00  0.00           H
ATOM    309  CA  ASP A 602      51.120  26.860  33.000  1.00  0.00           C
ATOM    310  HA  ASP A 602      51.990  26.300  32.690  1.00  0.00           H
ATOM    311  CB  ASP A 602      50.420  27.690  31.910  1.00  0.00           C
ATOM    312  HB1 ASP A 602      51.160  28.480  31.640  1.00  0.00           H
ATOM    313  HB2 ASP A 602      49.530  28.150  32.390  1.00  0.00           H
ATOM    314  CG  ASP A 602      50.150  26.900  30.730  1.00  0.00           C
ATOM    315  OD1 ASP A 602      49.360  27.280  29.830  1.00  0.00           O
ATOM    316  OD2 ASP A 602      50.730  25.710  30.560  1.00  0.00           O
ATOM    317  C   ASP A 602      51.720  27.760  34.100  1.00  0.00           C
ATOM    318  O   ASP A 602      52.940  28.020  34.200  1.00  0.00           O
ATOM    319  N   ALA A 603      50.920  27.970  35.180  1.00  0.00           N
ATOM    320  HN  ALA A 603      50.000  27.590  35.110  1.00  0.00           H
ATOM    321  CA  ALA A 603      51.520  28.500  36.420  1.00  0.00           C
ATOM    322  HA  ALA A 603      52.160  29.300  36.080  1.00  0.00           H
ATOM    323  CB  ALA A 603      50.410  29.150  37.200  1.00  0.00           C
ATOM    324  HB1 ALA A 603      50.890  29.840  37.920  1.00  0.00           H
ATOM    325  HB2 ALA A 603      49.910  28.320  37.760  1.00  0.00           H
ATOM    326  HB3 ALA A 603      49.770  29.780  36.530  1.00  0.00           H
ATOM    327  C   ALA A 603      52.230  27.530  37.260  1.00  0.00           C
ATOM    328  O   ALA A 603      53.190  27.890  37.930  1.00  0.00           O
ATOM    329  N   LEU A 604      51.910  26.230  37.180  1.00  0.00           N
ATOM    330  HN  LEU A 604      51.000  25.980  36.840  1.00  0.00           H
ATOM    331  CA  LEU A 604      52.780  25.140  37.690  1.00  0.00           C
ATOM    332  HA  LEU A 604      53.190  25.400  38.660  1.00  0.00           H
ATOM    333  CB  LEU A 604      51.950  23.870  38.090  1.00  0.00           C
ATOM    334  HB1 LEU A 604      52.770  23.160  38.350  1.00  0.00           H
ATOM    335  HB2 LEU A 604      51.570  23.480  37.120  1.00  0.00           H
ATOM    336  CG  LEU A 604      50.890  24.090  39.170  1.00  0.00           C
ATOM    337  HG  LEU A 604      50.120  24.750  38.710  1.00  0.00           H
ATOM    338  CD1 LEU A 604      50.230  22.770  39.520  1.00  0.00           C
ATOM    339 HD11 LEU A 604      49.700  22.320  38.670  1.00  0.00           H
ATOM    340 HD12 LEU A 604      49.390  23.070  40.190  1.00  0.00           H
ATOM    341 HD13 LEU A 604      50.910  22.040  40.020  1.00  0.00           H
ATOM    342  CD2 LEU A 604      51.420  24.720  40.460  1.00  0.00           C
ATOM    343 HD21 LEU A 604      50.500  24.850  41.080  1.00  0.00           H
ATOM    344 HD22 LEU A 604      52.070  25.610  40.340  1.00  0.00           H
ATOM    345 HD23 LEU A 604      52.050  24.040  41.060  1.00  0.00           H
ATOM    346  C   LEU A 604      54.080  24.830  36.950  1.00  0.00           C
ATOM    347  O   LEU A 604      55.050  24.360  37.530  1.00  0.00           O
ATOM    348  N   SER A 605      54.160  25.210  35.610  1.00  0.00           N
ATOM    349  HN  SER A 605      53.310  25.420  35.110  1.00  0.00           H
ATOM    350  CA  SER A 605      55.480  25.150  34.860  1.00  0.00           C
ATOM    351  HA  SER A 605      55.920  24.170  35.040  1.00  0.00           H
ATOM    352  CB  SER A 605      55.150  25.300  33.300  1.00  0.00           C
ATOM    353  HB1 SER A 605      54.550  26.210  33.140  1.00  0.00           H
ATOM    354  HB2 SER A 605      54.540  24.440  32.950  1.00  0.00           H
ATOM    355  OG  SER A 605      56.300  25.460  32.490  1.00  0.00           O
ATOM    356  HG1 SER A 605      56.960  24.820  32.740  1.00  0.00           H
ATOM    357  C   SER A 605      56.480  26.260  35.300  1.00  0.00           C
ATOM    358  O   SER A 605      57.690  26.160  35.060  1.00  0.00           O
ATOM    359  N   LEU A 606      55.950  27.380  35.840  1.00  0.00           N
ATOM    360  HN  LEU A 606      54.950  27.420  35.850  1.00  0.00           H
ATOM    361  CA  LEU A 606      56.680  28.520  36.490  1.00  0.00           C
ATOM    362  HA  LEU A 606      57.660  28.570  36.040  1.00  0.00           H
ATOM    363  CB  LEU A 606      55.940  29.870  36.390  1.00  0.00           C
ATOM    364  HB1 LEU A 606      56.500  30.620  36.980  1.00  0.00           H
ATOM    365  HB2 LEU A 606      54.910  29.670  36.750  1.00  0.00           H
ATOM    366  CG  LEU A 606      55.890  30.390  34.940  1.00  0.00           C
ATOM    367  HG  LEU A 606      55.640  29.490  34.330  1.00  0.00           H
ATOM    368  CD1 LEU A 606      54.860  31.490  34.900  1.00  0.00           C
ATOM    369 HD11 LEU A 606      55.100  32.300  35.620  1.00  0.00           H
ATOM    370 HD12 LEU A 606      53.840  31.170  35.210  1.00  0.00           H
ATOM    371 HD13 LEU A 606      54.710  31.970  33.910  1.00  0.00           H
ATOM    372  CD2 LEU A 606      57.270  30.900  34.450  1.00  0.00           C
ATOM    373 HD21 LEU A 606      57.280  31.080  33.360  1.00  0.00           H
ATOM    374 HD22 LEU A 606      58.090  30.170  34.600  1.00  0.00           H
ATOM    375 HD23 LEU A 606      57.500  31.800  35.080  1.00  0.00           H
ATOM    376  C   LEU A 606      56.860  28.180  37.990  1.00  0.00           C
ATOM    377  O   LEU A 606      56.190  27.330  38.510  1.00  0.00           O
ATOM    378  N   GLN A 607      57.760  28.870  38.620  1.00  0.00           N
ATOM    379  HN  GLN A 607      58.400  29.500  38.180  1.00  0.00           H
ATOM    380  CA  GLN A 607      58.130  28.760  40.010  1.00  0.00           C
ATOM    381  HA  GLN A 607      58.280  27.710  40.220  1.00  0.00           H
ATOM    382  CB  GLN A 607      59.550  29.450  40.180  1.00  0.00           C
ATOM    383  HB1 GLN A 607      59.680  30.420  39.660  1.00  0.00           H
ATOM    384  HB2 GLN A 607      60.330  28.800  39.720  1.00  0.00           H
ATOM    385  CG  GLN A 607      60.030  29.750  41.600  1.00  0.00           C
ATOM    386  HG1 GLN A 607      59.530  30.630  42.070  1.00  0.00           H
ATOM    387  HG2 GLN A 607      61.090  30.100  41.530  1.00  0.00           H
ATOM    388  CD  GLN A 607      60.020  28.510  42.580  1.00  0.00           C
ATOM    389  OE1 GLN A 607      59.100  28.400  43.430  1.00  0.00           O
ATOM    390  NE2 GLN A 607      61.050  27.650  42.450  1.00  0.00           N
ATOM    391 HE21 GLN A 607      61.080  26.820  43.020  1.00  0.00           H
ATOM    392 HE22 GLN A 607      61.740  27.820  41.730  1.00  0.00           H
ATOM    393  C   GLN A 607      57.080  29.400  40.960  1.00  0.00           C
ATOM    394  O   GLN A 607      57.210  30.520  41.480  1.00  0.00           O
ATOM    395  N   CYS A 608      56.020  28.650  41.210  1.00  0.00           N
ATOM    396  HN  CYS A 608      56.080  27.730  40.840  1.00  0.00           H
ATOM    397  CA  CYS A 608      54.790  29.050  41.850  1.00  0.00           C
ATOM    398  HA  CYS A 608      54.350  29.910  41.350  1.00  0.00           H
ATOM    399  CB  CYS A 608      53.860  27.840  41.610  1.00  0.00           C
ATOM    400  HB1 CYS A 608      54.400  27.020  42.150  1.00  0.00           H
ATOM    401  HB2 CYS A 608      53.800  27.540  40.540  1.00  0.00           H
ATOM    402  SG  CYS A 608      52.180  28.160  42.150  1.00  0.00           S
ATOM    403  HG1 CYS A 608      51.570  28.440  41.010  1.00  0.00           H
ATOM    404  C   CYS A 608      54.890  29.300  43.280  1.00  0.00           C
ATOM    405  O   CYS A 608      54.370  30.270  43.830  1.00  0.00           O
ATOM    406  N   LEU A 609      55.670  28.560  44.030  1.00  0.00           N
ATOM    407  HN  LEU A 609      56.220  27.910  43.510  1.00  0.00           H
ATOM    408  CA  LEU A 609      55.800  28.630  45.510  1.00  0.00           C
ATOM    409  HA  LEU A 609      54.810  28.570  45.940  1.00  0.00           H
ATOM    410  CB  LEU A 609      56.650  27.450  46.070  1.00  0.00           C
ATOM    411  HB1 LEU A 609      57.680  27.550  45.680  1.00  0.00           H
ATOM    412  HB2 LEU A 609      56.180  26.610  45.520  1.00  0.00           H
ATOM    413  CG  LEU A 609      56.560  27.200  47.520  1.00  0.00           C
ATOM    414  HG  LEU A 609      56.940  28.050  48.110  1.00  0.00           H
ATOM    415  CD1 LEU A 609      55.050  27.070  47.980  1.00  0.00           C
ATOM    416 HD11 LEU A 609      54.400  26.460  47.320  1.00  0.00           H
ATOM    417 HD12 LEU A 609      54.500  28.030  48.020  1.00  0.00           H
ATOM    418 HD13 LEU A 609      55.040  26.580  48.980  1.00  0.00           H
ATOM    419  CD2 LEU A 609      57.260  25.820  47.770  1.00  0.00           C
ATOM    420 HD21 LEU A 609      57.270  25.800  48.890  1.00  0.00           H
ATOM    421 HD22 LEU A 609      58.320  25.630  47.510  1.00  0.00           H
ATOM    422 HD23 LEU A 609      56.730  24.910  47.420  1.00  0.00           H
ATOM    423  C   LEU A 609      56.370  29.960  46.090  1.00  0.00           C
ATOM    424  O   LEU A 609      55.990  30.430  47.110  1.00  0.00           O
ATOM    425  N   ALA A 610      57.230  30.640  45.280  1.00  0.00           N
ATOM    426  HN  ALA A 610      57.500  30.150  44.460  1.00  0.00           H
ATOM    427  CA  ALA A 610      57.830  31.910  45.690  1.00  0.00           C
ATOM    428  HA  ALA A 610      58.390  31.740  46.600  1.00  0.00           H
ATOM    429  CB  ALA A 610      58.740  32.350  44.560  1.00  0.00           C
ATOM    430  HB1 ALA A 610      58.230  32.590  43.610  1.00  0.00           H
ATOM    431  HB2 ALA A 610      59.500  31.590  44.270  1.00  0.00           H
ATOM    432  HB3 ALA A 610      59.380  33.240  44.790  1.00  0.00           H
ATOM    433  C   ALA A 610      56.770  33.020  45.920  1.00  0.00           C
ATOM    434  O   ALA A 610      56.870  33.940  46.770  1.00  0.00           O
ATOM    435  N   SER A 611      55.740  33.130  45.090  1.00  0.00           N
ATOM    436  HN  SER A 611      55.690  32.420  44.380  1.00  0.00           H
ATOM    437  CA  SER A 611      54.570  33.960  45.290  1.00  0.00           C
ATOM    438  HA  SER A 611      54.790  35.020  45.290  1.00  0.00           H
ATOM    439  CB  SER A 611      53.500  33.820  44.160  1.00  0.00           C
ATOM    440  HB1 SER A 611      52.520  34.280  44.370  1.00  0.00           H
ATOM    441  HB2 SER A 611      53.330  32.740  43.950  1.00  0.00           H
ATOM    442  OG  SER A 611      54.010  34.440  42.980  1.00  0.00           O
ATOM    443  HG1 SER A 611      54.480  33.830  42.430  1.00  0.00           H
ATOM    444  C   SER A 611      53.760  33.590  46.550  1.00  0.00           C
ATOM    445  O   SER A 611      53.520  34.440  47.360  1.00  0.00           O
ATOM    446  N   ILE A 612      53.400  32.270  46.820  1.00  0.00           N
ATOM    447  HN  ILE A 612      53.570  31.530  46.180  1.00  0.00           H
ATOM    448  CA  ILE A 612      52.780  31.870  48.060  1.00  0.00           C
ATOM    449  HA  ILE A 612      51.820  32.370  48.040  1.00  0.00           H
ATOM    450  CB  ILE A 612      52.570  30.380  47.980  1.00  0.00           C
ATOM    451  HB  ILE A 612      53.530  29.900  47.700  1.00  0.00           H
ATOM    452  CG2 ILE A 612      52.200  29.740  49.330  1.00  0.00           C
ATOM    453 HG21 ILE A 612      51.840  28.710  49.160  1.00  0.00           H
ATOM    454 HG22 ILE A 612      51.470  30.420  49.820  1.00  0.00           H
ATOM    455 HG23 ILE A 612      53.070  29.660  50.020  1.00  0.00           H
ATOM    456  CG1 ILE A 612      51.420  30.090  46.880  1.00  0.00           C
ATOM    457 HG11 ILE A 612      51.500  30.850  46.080  1.00  0.00           H
ATOM    458 HG12 ILE A 612      50.410  30.260  47.300  1.00  0.00           H
ATOM    459  CD  ILE A 612      51.630  28.710  46.200  1.00  0.00           C
ATOM    460  HD1 ILE A 612      51.350  27.940  46.950  1.00  0.00           H
ATOM    461  HD2 ILE A 612      52.700  28.570  45.920  1.00  0.00           H
ATOM    462  HD3 ILE A 612      51.070  28.490  45.270  1.00  0.00           H
ATOM    463  C   ILE A 612      53.500  32.370  49.370  1.00  0.00           C
ATOM    464  O   ILE A 612      52.830  32.710  50.350  1.00  0.00           O
ATOM    465  N   LEU A 613      54.860  32.240  49.380  1.00  0.00           N
ATOM    466  HN  LEU A 613      55.260  31.750  48.610  1.00  0.00           H
ATOM    467  CA  LEU A 613      55.690  32.570  50.490  1.00  0.00           C
ATOM    468  HA  LEU A 613      55.140  32.290  51.370  1.00  0.00           H
ATOM    469  CB  LEU A 613      56.970  31.690  50.430  1.00  0.00           C
ATOM    470  HB1 LEU A 613      57.560  31.880  49.500  1.00  0.00           H
ATOM    471  HB2 LEU A 613      56.710  30.620  50.380  1.00  0.00           H
ATOM    472  CG  LEU A 613      58.020  31.780  51.580  1.00  0.00           C
ATOM    473  HG  LEU A 613      58.490  32.780  51.480  1.00  0.00           H
ATOM    474  CD1 LEU A 613      57.390  31.560  52.960  1.00  0.00           C
ATOM    475 HD11 LEU A 613      56.500  32.190  53.170  1.00  0.00           H
ATOM    476 HD12 LEU A 613      58.180  31.770  53.720  1.00  0.00           H
ATOM    477 HD13 LEU A 613      57.160  30.480  53.070  1.00  0.00           H
ATOM    478  CD2 LEU A 613      59.240  30.710  51.450  1.00  0.00           C
ATOM    479 HD21 LEU A 613      59.790  30.950  50.530  1.00  0.00           H
ATOM    480 HD22 LEU A 613      58.910  29.650  51.450  1.00  0.00           H
ATOM    481 HD23 LEU A 613      59.990  30.780  52.270  1.00  0.00           H
ATOM    482  C   LEU A 613      55.870  34.070  50.750  1.00  0.00           C
ATOM    483  O   LEU A 613      55.650  34.570  51.860  1.00  0.00           O
ATOM    484  N   PHE A 614      56.110  34.830  49.680  1.00  0.00           N
ATOM    485  HN  PHE A 614      56.140  34.390  48.790  1.00  0.00           H
ATOM    486  CA  PHE A 614      56.140  36.240  49.800  1.00  0.00           C
ATOM    487  HA  PHE A 614      56.780  36.500  50.640  1.00  0.00           H
ATOM    488  CB  PHE A 614      56.760  36.860  48.520  1.00  0.00           C
ATOM    489  HB1 PHE A 614      56.190  36.420  47.670  1.00  0.00           H
ATOM    490  HB2 PHE A 614      57.830  36.580  48.400  1.00  0.00           H
ATOM    491  CG  PHE A 614      56.660  38.380  48.340  1.00  0.00           C
ATOM    492  CD1 PHE A 614      56.910  39.230  49.420  1.00  0.00           C
ATOM    493  HD1 PHE A 614      57.070  38.840  50.410  1.00  0.00           H
ATOM    494  CE1 PHE A 614      56.870  40.620  49.150  1.00  0.00           C
ATOM    495  HE1 PHE A 614      57.200  41.360  49.860  1.00  0.00           H
ATOM    496  CZ  PHE A 614      56.520  41.150  47.880  1.00  0.00           C
ATOM    497  HZ  PHE A 614      56.440  42.230  47.830  1.00  0.00           H
ATOM    498  CD2 PHE A 614      56.300  38.860  47.060  1.00  0.00           C
ATOM    499  HD2 PHE A 614      55.980  38.250  46.220  1.00  0.00           H
ATOM    500  CE2 PHE A 614      56.290  40.250  46.860  1.00  0.00           C
ATOM    501  HE2 PHE A 614      55.950  40.670  45.930  1.00  0.00           H
ATOM    502  C   PHE A 614      54.860  36.890  50.120  1.00  0.00           C
ATOM    503  O   PHE A 614      54.820  37.710  51.040  1.00  0.00           O
ATOM    504  N   LEU A 615      53.760  36.400  49.450  1.00  0.00           N
ATOM    505  HN  LEU A 615      53.810  35.820  48.650  1.00  0.00           H
ATOM    506  CA  LEU A 615      52.430  36.870  49.810  1.00  0.00           C
ATOM    507  HA  LEU A 615      52.410  37.940  49.670  1.00  0.00           H
ATOM    508  CB  LEU A 615      51.330  36.360  48.740  1.00  0.00           C
ATOM    509  HB1 LEU A 615      51.080  35.280  48.890  1.00  0.00           H
ATOM    510  HB2 LEU A 615      51.700  36.500  47.700  1.00  0.00           H
ATOM    511  CG  LEU A 615      49.910  37.030  48.710  1.00  0.00           C
ATOM    512  HG  LEU A 615      49.420  36.760  49.670  1.00  0.00           H
ATOM    513  CD1 LEU A 615      49.940  38.570  48.580  1.00  0.00           C
ATOM    514 HD11 LEU A 615      48.890  38.910  48.450  1.00  0.00           H
ATOM    515 HD12 LEU A 615      50.670  38.800  47.780  1.00  0.00           H
ATOM    516 HD13 LEU A 615      50.270  39.020  49.550  1.00  0.00           H
ATOM    517  CD2 LEU A 615      49.190  36.460  47.460  1.00  0.00           C
ATOM    518 HD21 LEU A 615      49.090  35.350  47.500  1.00  0.00           H
ATOM    519 HD22 LEU A 615      49.760  36.760  46.560  1.00  0.00           H
ATOM    520 HD23 LEU A 615      48.210  36.960  47.290  1.00  0.00           H
ATOM    521  C   LEU A 615      51.880  36.560  51.190  1.00  0.00           C
ATOM    522  O   LEU A 615      51.130  37.360  51.760  1.00  0.00           O
ATOM    523  N   TYR A 616      52.250  35.420  51.780  1.00  0.00           N
ATOM    524  HN  TYR A 616      52.690  34.750  51.190  1.00  0.00           H
ATOM    525  CA  TYR A 616      51.990  35.130  53.210  1.00  0.00           C
ATOM    526  HA  TYR A 616      50.980  35.460  53.390  1.00  0.00           H
ATOM    527  CB  TYR A 616      52.070  33.600  53.520  1.00  0.00           C
ATOM    528  HB1 TYR A 616      53.080  33.240  53.280  1.00  0.00           H
ATOM    529  HB2 TYR A 616      51.360  33.140  52.800  1.00  0.00           H
ATOM    530  CG  TYR A 616      51.620  33.130  54.950  1.00  0.00           C
ATOM    531  CD1 TYR A 616      50.340  33.260  55.350  1.00  0.00           C
ATOM    532  HD1 TYR A 616      49.590  33.780  54.750  1.00  0.00           H
ATOM    533  CE1 TYR A 616      49.890  32.780  56.610  1.00  0.00           C
ATOM    534  HE1 TYR A 616      48.840  32.810  56.850  1.00  0.00           H
ATOM    535  CZ  TYR A 616      50.780  32.010  57.350  1.00  0.00           C
ATOM    536  OH  TYR A 616      50.440  31.350  58.530  1.00  0.00           O
ATOM    537  HH  TYR A 616      49.540  31.640  58.710  1.00  0.00           H
ATOM    538  CD2 TYR A 616      52.550  32.390  55.710  1.00  0.00           C
ATOM    539  HD2 TYR A 616      53.390  31.910  55.230  1.00  0.00           H
ATOM    540  CE2 TYR A 616      52.110  31.810  56.890  1.00  0.00           C
ATOM    541  HE2 TYR A 616      52.820  31.230  57.480  1.00  0.00           H
ATOM    542  C   TYR A 616      52.800  36.000  54.170  1.00  0.00           C
ATOM    543  O   TYR A 616      52.310  36.510  55.190  1.00  0.00           O
ATOM    544  N   CYS A 617      54.060  36.220  53.900  1.00  0.00           N
ATOM    545  HN  CYS A 617      54.490  35.830  53.090  1.00  0.00           H
ATOM    546  CA  CYS A 617      54.990  37.000  54.660  1.00  0.00           C
ATOM    547  HA  CYS A 617      54.820  36.650  55.670  1.00  0.00           H
ATOM    548  CB  CYS A 617      56.480  37.040  54.200  1.00  0.00           C
ATOM    549  HB1 CYS A 617      57.170  37.650  54.820  1.00  0.00           H
ATOM    550  HB2 CYS A 617      56.710  37.320  53.150  1.00  0.00           H
ATOM    551  SG  CYS A 617      57.310  35.480  54.550  1.00  0.00           S
ATOM    552  HG1 CYS A 617      56.800  34.620  53.680  1.00  0.00           H
ATOM    553  C   CYS A 617      54.570  38.480  54.650  1.00  0.00           C
ATOM    554  O   CYS A 617      54.620  39.120  55.680  1.00  0.00           O
ATOM    555  N   ALA A 618      54.170  38.980  53.440  1.00  0.00           N
ATOM    556  HN  ALA A 618      54.190  38.340  52.670  1.00  0.00           H
ATOM    557  CA  ALA A 618      53.680  40.300  53.140  1.00  0.00           C
ATOM    558  HA  ALA A 618      54.390  41.020  53.510  1.00  0.00           H
ATOM    559  CB  ALA A 618      53.430  40.460  51.630  1.00  0.00           C
ATOM    560  HB1 ALA A 618      54.280  40.190  50.980  1.00  0.00           H
ATOM    561  HB2 ALA A 618      52.920  41.420  51.390  1.00  0.00           H
ATOM    562  HB3 ALA A 618      52.610  39.770  51.380  1.00  0.00           H
ATOM    563  C   ALA A 618      52.370  40.650  53.920  1.00  0.00           C
ATOM    564  O   ALA A 618      52.110  41.770  54.440  1.00  0.00           O
ATOM    565  N   CYS A 619      51.390  39.630  53.910  1.00  0.00           N
ATOM    566  HN  CYS A 619      51.550  38.770  53.430  1.00  0.00           H
ATOM    567  CA  CYS A 619      49.950  39.780  54.330  1.00  0.00           C
ATOM    568  HA  CYS A 619      49.600  40.790  54.220  1.00  0.00           H
ATOM    569  CB  CYS A 619      49.060  38.830  53.550  1.00  0.00           C
ATOM    570  HB1 CYS A 619      48.000  38.770  53.880  1.00  0.00           H
ATOM    571  HB2 CYS A 619      49.520  37.830  53.590  1.00  0.00           H
ATOM    572  SG  CYS A 619      49.020  39.450  51.840  1.00  0.00           S
ATOM    573  HG1 CYS A 619      50.280  39.080  51.600  1.00  0.00           H
ATOM    574  C   CYS A 619      49.750  39.670  55.860  1.00  0.00           C
ATOM    575  O   CYS A 619      48.710  40.150  56.340  1.00  0.00           O
ATOM    576  N   MET A 620      50.550  38.870  56.550  1.00  0.00           N
ATOM    577  HN  MET A 620      51.290  38.410  56.070  1.00  0.00           H
ATOM    578  CA  MET A 620      50.330  38.580  57.930  1.00  0.00           C
ATOM    579  HA  MET A 620      49.330  38.180  58.010  1.00  0.00           H
ATOM    580  CB  MET A 620      51.340  37.510  58.440  1.00  0.00           C
ATOM    581  HB1 MET A 620      51.590  37.660  59.510  1.00  0.00           H
ATOM    582  HB2 MET A 620      52.270  37.770  57.890  1.00  0.00           H
ATOM    583  CG  MET A 620      50.890  36.130  58.140  1.00  0.00           C
ATOM    584  HG1 MET A 620      51.690  35.420  58.430  1.00  0.00           H
ATOM    585  HG2 MET A 620      50.750  36.000  57.050  1.00  0.00           H
ATOM    586  SD  MET A 620      49.350  35.670  59.040  1.00  0.00           S
ATOM    587  CE  MET A 620      50.080  35.440  60.730  1.00  0.00           C
ATOM    588  HE1 MET A 620      49.920  36.330  61.380  1.00  0.00           H
ATOM    589  HE2 MET A 620      51.120  35.060  60.700  1.00  0.00           H
ATOM    590  HE3 MET A 620      49.530  34.570  61.150  1.00  0.00           H
ATOM    591  C   MET A 620      50.230  39.740  58.920  1.00  0.00           C
ATOM    592  O   MET A 620      49.290  39.960  59.650  1.00  0.00           O
ATOM    593  N   SER A 621      51.170  40.660  58.830  1.00  0.00           N
ATOM    594  HN  SER A 621      51.940  40.740  58.210  1.00  0.00           H
ATOM    595  CA  SER A 621      51.190  41.820  59.720  1.00  0.00           C
ATOM    596  HA  SER A 621      50.970  41.550  60.730  1.00  0.00           H
ATOM    597  CB  SER A 621      52.520  42.590  59.900  1.00  0.00           C
ATOM    598  HB1 SER A 621      52.890  42.810  58.870  1.00  0.00           H
ATOM    599  HB2 SER A 621      53.300  41.890  60.260  1.00  0.00           H
ATOM    600  OG  SER A 621      52.490  43.830  60.640  1.00  0.00           O
ATOM    601  HG1 SER A 621      52.320  43.610  61.560  1.00  0.00           H
ATOM    602  C   SER A 621      50.100  42.850  59.520  1.00  0.00           C
ATOM    603  O   SER A 621      49.490  43.130  60.530  1.00  0.00           O
ATOM    604  N   PRO A 622      49.620  43.300  58.390  1.00  0.00           N
ATOM    605  CD  PRO A 622      50.420  43.410  57.140  1.00  0.00           C
ATOM    606  HD1 PRO A 622      50.570  42.430  56.650  1.00  0.00           H
ATOM    607  HD2 PRO A 622      51.430  43.860  57.300  1.00  0.00           H
ATOM    608  CA  PRO A 622      48.280  43.960  58.230  1.00  0.00           C
ATOM    609  HA  PRO A 622      48.370  44.960  58.630  1.00  0.00           H
ATOM    610  CB  PRO A 622      48.150  44.020  56.670  1.00  0.00           C
ATOM    611  HB1 PRO A 622      47.460  44.790  56.260  1.00  0.00           H
ATOM    612  HB2 PRO A 622      47.840  43.070  56.200  1.00  0.00           H
ATOM    613  CG  PRO A 622      49.630  44.350  56.180  1.00  0.00           C
ATOM    614  HG1 PRO A 622      49.800  44.030  55.130  1.00  0.00           H
ATOM    615  HG2 PRO A 622      49.840  45.430  56.360  1.00  0.00           H
ATOM    616  C   PRO A 622      47.080  43.330  58.880  1.00  0.00           C
ATOM    617  O   PRO A 622      46.460  44.000  59.710  1.00  0.00           O
ATOM    618  N   VAL A 623      46.820  42.040  58.610  1.00  0.00           N
ATOM    619  HN  VAL A 623      47.490  41.620  57.990  1.00  0.00           H
ATOM    620  CA  VAL A 623      45.660  41.310  59.110  1.00  0.00           C
ATOM    621  HA  VAL A 623      44.760  41.890  59.030  1.00  0.00           H
ATOM    622  CB  VAL A 623      45.500  39.910  58.440  1.00  0.00           C
ATOM    623  HB  VAL A 623      46.510  39.440  58.370  1.00  0.00           H
ATOM    624  CG1 VAL A 623      44.560  38.910  59.140  1.00  0.00           C
ATOM    625 HG11 VAL A 623      44.990  38.690  60.140  1.00  0.00           H
ATOM    626 HG12 VAL A 623      44.370  37.970  58.590  1.00  0.00           H
ATOM    627 HG13 VAL A 623      43.560  39.380  59.230  1.00  0.00           H
ATOM    628  CG2 VAL A 623      44.950  40.030  57.000  1.00  0.00           C
ATOM    629 HG21 VAL A 623      45.040  39.050  56.490  1.00  0.00           H
ATOM    630 HG22 VAL A 623      45.560  40.740  56.390  1.00  0.00           H
ATOM    631 HG23 VAL A 623      43.890  40.380  57.040  1.00  0.00           H
ATOM    632  C   VAL A 623      45.890  41.110  60.630  1.00  0.00           C
ATOM    633  O   VAL A 623      44.940  41.290  61.390  1.00  0.00           O
ATOM    634  N   ILE A 624      47.050  40.710  61.160  1.00  0.00           N
ATOM    635  HN  ILE A 624      47.850  40.560  60.580  1.00  0.00           H
ATOM    636  CA  ILE A 624      47.330  40.700  62.630  1.00  0.00           C
ATOM    637  HA  ILE A 624      46.680  39.990  63.130  1.00  0.00           H
ATOM    638  CB  ILE A 624      48.750  40.200  62.940  1.00  0.00           C
ATOM    639  HB  ILE A 624      49.490  40.770  62.340  1.00  0.00           H
ATOM    640  CG2 ILE A 624      49.180  40.420  64.430  1.00  0.00           C
ATOM    641 HG21 ILE A 624      49.330  41.490  64.690  1.00  0.00           H
ATOM    642 HG22 ILE A 624      49.980  39.740  64.780  1.00  0.00           H
ATOM    643 HG23 ILE A 624      48.340  40.060  65.050  1.00  0.00           H
ATOM    644  CG1 ILE A 624      48.960  38.760  62.500  1.00  0.00           C
ATOM    645 HG11 ILE A 624      50.060  38.580  62.580  1.00  0.00           H
ATOM    646 HG12 ILE A 624      48.530  38.640  61.470  1.00  0.00           H
ATOM    647  CD  ILE A 624      48.200  37.740  63.330  1.00  0.00           C
ATOM    648  HD1 ILE A 624      48.320  37.750  64.440  1.00  0.00           H
ATOM    649  HD2 ILE A 624      48.520  36.710  63.070  1.00  0.00           H
ATOM    650  HD3 ILE A 624      47.110  37.640  63.140  1.00  0.00           H
ATOM    651  C   ILE A 624      47.180  42.060  63.310  1.00  0.00           C
ATOM    652  O   ILE A 624      46.730  42.140  64.470  1.00  0.00           O
ATOM    653  N   THR A 625      47.570  43.100  62.530  1.00  0.00           N
ATOM    654  HN  THR A 625      48.050  42.970  61.670  1.00  0.00           H
ATOM    655  CA  THR A 625      47.420  44.460  63.020  1.00  0.00           C
ATOM    656  HA  THR A 625      47.790  44.560  64.020  1.00  0.00           H
ATOM    657  CB  THR A 625      48.090  45.550  62.230  1.00  0.00           C
ATOM    658  HB  THR A 625      47.780  45.520  61.160  1.00  0.00           H
ATOM    659  OG1 THR A 625      49.450  45.300  62.210  1.00  0.00           O
ATOM    660  HG1 THR A 625      49.490  44.470  61.740  1.00  0.00           H
ATOM    661  CG2 THR A 625      47.850  46.980  62.870  1.00  0.00           C
ATOM    662 HG21 THR A 625      47.890  46.820  63.970  1.00  0.00           H
ATOM    663 HG22 THR A 625      46.830  47.330  62.600  1.00  0.00           H
ATOM    664 HG23 THR A 625      48.580  47.710  62.450  1.00  0.00           H
ATOM    665  C   THR A 625      45.910  44.880  63.120  1.00  0.00           C
ATOM    666  O   THR A 625      45.490  45.400  64.210  1.00  0.00           O
ATOM    667  N   PHE A 626      45.140  44.510  62.100  1.00  0.00           N
ATOM    668  HN  PHE A 626      45.590  44.100  61.320  1.00  0.00           H
ATOM    669  CA  PHE A 626      43.690  44.870  61.910  1.00  0.00           C
ATOM    670  HA  PHE A 626      43.580  45.950  61.920  1.00  0.00           H
ATOM    671  CB  PHE A 626      43.190  44.420  60.440  1.00  0.00           C
ATOM    672  HB1 PHE A 626      43.550  43.370  60.330  1.00  0.00           H
ATOM    673  HB2 PHE A 626      43.670  45.130  59.730  1.00  0.00           H
ATOM    674  CG  PHE A 626      41.770  44.500  60.230  1.00  0.00           C
ATOM    675  CD1 PHE A 626      40.960  45.610  60.740  1.00  0.00           C
ATOM    676  HD1 PHE A 626      41.390  46.360  61.390  1.00  0.00           H
ATOM    677  CE1 PHE A 626      39.670  45.890  60.220  1.00  0.00           C
ATOM    678  HE1 PHE A 626      39.060  46.700  60.580  1.00  0.00           H
ATOM    679  CZ  PHE A 626      39.110  44.980  59.330  1.00  0.00           C
ATOM    680  HZ  PHE A 626      38.090  45.060  59.010  1.00  0.00           H
ATOM    681  CD2 PHE A 626      41.130  43.650  59.340  1.00  0.00           C
ATOM    682  HD2 PHE A 626      41.720  42.840  58.950  1.00  0.00           H
ATOM    683  CE2 PHE A 626      39.810  43.860  58.870  1.00  0.00           C
ATOM    684  HE2 PHE A 626      39.310  43.160  58.210  1.00  0.00           H
ATOM    685  C   PHE A 626      42.830  44.350  63.010  1.00  0.00           C
ATOM    686  O   PHE A 626      42.070  45.060  63.650  1.00  0.00           O
ATOM    687  N   GLY A 627      43.070  43.070  63.370  1.00  0.00           N
ATOM    688  HN  GLY A 627      43.570  42.430  62.790  1.00  0.00           H
ATOM    689  CA  GLY A 627      42.530  42.460  64.580  1.00  0.00           C
ATOM    690  HA1 GLY A 627      42.990  41.490  64.650  1.00  0.00           H
ATOM    691  HA2 GLY A 627      41.440  42.450  64.560  1.00  0.00           H
ATOM    692  C   GLY A 627      42.920  43.130  65.890  1.00  0.00           C
ATOM    693  O   GLY A 627      42.140  43.070  66.860  1.00  0.00           O
ATOM    694  N   GLY A 628      44.040  43.830  65.990  1.00  0.00           N
ATOM    695  HN  GLY A 628      44.700  43.840  65.240  1.00  0.00           H
ATOM    696  CA  GLY A 628      44.330  44.620  67.190  1.00  0.00           C
ATOM    697  HA1 GLY A 628      45.370  44.850  67.350  1.00  0.00           H
ATOM    698  HA2 GLY A 628      44.020  44.080  68.070  1.00  0.00           H
ATOM    699  C   GLY A 628      43.730  45.990  67.140  1.00  0.00           C
ATOM    700  O   GLY A 628      43.080  46.450  68.140  1.00  0.00           O
ATOM    701  N   LEU A 629      43.690  46.670  65.970  1.00  0.00           N
ATOM    702  HN  LEU A 629      44.330  46.370  65.270  1.00  0.00           H
ATOM    703  CA  LEU A 629      43.050  47.900  65.730  1.00  0.00           C
ATOM    704  HA  LEU A 629      43.500  48.520  66.490  1.00  0.00           H
ATOM    705  CB  LEU A 629      43.440  48.360  64.310  1.00  0.00           C
ATOM    706  HB1 LEU A 629      42.840  49.270  64.140  1.00  0.00           H
ATOM    707  HB2 LEU A 629      43.200  47.470  63.680  1.00  0.00           H
ATOM    708  CG  LEU A 629      44.930  48.810  64.010  1.00  0.00           C
ATOM    709  HG  LEU A 629      45.650  48.050  64.380  1.00  0.00           H
ATOM    710  CD1 LEU A 629      44.950  49.110  62.480  1.00  0.00           C
ATOM    711 HD11 LEU A 629      46.020  49.120  62.190  1.00  0.00           H
ATOM    712 HD12 LEU A 629      44.450  50.090  62.300  1.00  0.00           H
ATOM    713 HD13 LEU A 629      44.400  48.310  61.950  1.00  0.00           H
ATOM    714  CD2 LEU A 629      45.180  50.030  64.910  1.00  0.00           C
ATOM    715 HD21 LEU A 629      44.370  50.760  64.640  1.00  0.00           H
ATOM    716 HD22 LEU A 629      46.170  50.470  64.690  1.00  0.00           H
ATOM    717 HD23 LEU A 629      45.180  49.830  66.000  1.00  0.00           H
ATOM    718  C   LEU A 629      41.570  47.910  65.930  1.00  0.00           C
ATOM    719  O   LEU A 629      40.970  48.780  66.610  1.00  0.00           O
ATOM    720  N   LEU A 630      40.860  46.960  65.270  1.00  0.00           N
ATOM    721  HN  LEU A 630      41.280  46.370  64.590  1.00  0.00           H
ATOM    722  CA  LEU A 630      39.370  46.950  65.320  1.00  0.00           C
ATOM    723  HA  LEU A 630      38.970  47.940  65.400  1.00  0.00           H
ATOM    724  CB  LEU A 630      38.730  46.220  64.080  1.00  0.00           C
ATOM    725  HB1 LEU A 630      39.200  45.220  64.110  1.00  0.00           H
ATOM    726  HB2 LEU A 630      39.110  46.710  63.150  1.00  0.00           H
ATOM    727  CG  LEU A 630      37.250  46.180  64.110  1.00  0.00           C
ATOM    728  HG  LEU A 630      36.930  45.590  64.980  1.00  0.00           H
ATOM    729  CD1 LEU A 630      36.550  47.630  63.960  1.00  0.00           C
ATOM    730 HD11 LEU A 630      35.460  47.410  63.960  1.00  0.00           H
ATOM    731 HD12 LEU A 630      36.770  48.120  62.990  1.00  0.00           H
ATOM    732 HD13 LEU A 630      36.830  48.290  64.810  1.00  0.00           H
ATOM    733  CD2 LEU A 630      36.610  45.250  62.960  1.00  0.00           C
ATOM    734 HD21 LEU A 630      37.060  45.540  61.990  1.00  0.00           H
ATOM    735 HD22 LEU A 630      35.500  45.330  62.930  1.00  0.00           H
ATOM    736 HD23 LEU A 630      36.840  44.210  63.290  1.00  0.00           H
ATOM    737  C   LEU A 630      39.020  46.360  66.710  1.00  0.00           C
ATOM    738  O   LEU A 630      37.970  46.700  67.290  1.00  0.00           O
ATOM    739  N   GLY A 631      39.800  45.400  67.310  1.00  0.00           N
ATOM    740  HN  GLY A 631      40.580  45.050  66.800  1.00  0.00           H
ATOM    741  CA  GLY A 631      39.640  44.910  68.730  1.00  0.00           C
ATOM    742  HA1 GLY A 631      40.470  44.230  68.910  1.00  0.00           H
ATOM    743  HA2 GLY A 631      38.700  44.380  68.810  1.00  0.00           H
ATOM    744  C   GLY A 631      39.600  45.960  69.730  1.00  0.00           C
ATOM    745  O   GLY A 631      38.610  46.170  70.410  1.00  0.00           O
ATOM    746  N   GLU A 632      40.700  46.740  69.850  1.00  0.00           N
ATOM    747  HN  GLU A 632      41.570  46.640  69.370  1.00  0.00           H
ATOM    748  CA  GLU A 632      40.670  47.830  70.850  1.00  0.00           C
ATOM    749  HA  GLU A 632      40.500  47.360  71.820  1.00  0.00           H
ATOM    750  CB  GLU A 632      41.960  48.630  71.010  1.00  0.00           C
ATOM    751  HB1 GLU A 632      41.910  49.450  71.760  1.00  0.00           H
ATOM    752  HB2 GLU A 632      42.250  48.970  70.000  1.00  0.00           H
ATOM    753  CG  GLU A 632      43.030  47.630  71.480  1.00  0.00           C
ATOM    754  HG1 GLU A 632      43.040  46.680  70.920  1.00  0.00           H
ATOM    755  HG2 GLU A 632      42.840  47.350  72.540  1.00  0.00           H
ATOM    756  CD  GLU A 632      44.390  48.230  71.320  1.00  0.00           C
ATOM    757  OE1 GLU A 632      45.430  47.490  71.440  1.00  0.00           O
ATOM    758  OE2 GLU A 632      44.530  49.460  71.030  1.00  0.00           O
ATOM    759  C   GLU A 632      39.640  48.900  70.670  1.00  0.00           C
ATOM    760  O   GLU A 632      39.000  49.500  71.530  1.00  0.00           O
ATOM    761  N   ALA A 633      39.320  49.170  69.370  1.00  0.00           N
ATOM    762  HN  ALA A 633      39.750  48.750  68.570  1.00  0.00           H
ATOM    763  CA  ALA A 633      38.260  50.080  69.010  1.00  0.00           C
ATOM    764  HA  ALA A 633      38.210  51.050  69.500  1.00  0.00           H
ATOM    765  CB  ALA A 633      38.150  50.190  67.460  1.00  0.00           C
ATOM    766  HB1 ALA A 633      37.970  49.200  66.990  1.00  0.00           H
ATOM    767  HB2 ALA A 633      39.160  50.480  67.090  1.00  0.00           H
ATOM    768  HB3 ALA A 633      37.340  50.900  67.190  1.00  0.00           H
ATOM    769  C   ALA A 633      36.920  49.590  69.580  1.00  0.00           C
ATOM    770  O   ALA A 633      36.120  50.360  70.150  1.00  0.00           O
ATOM    771  N   THR A 634      36.730  48.280  69.590  1.00  0.00           N
ATOM    772  HN  THR A 634      37.320  47.690  69.070  1.00  0.00           H
ATOM    773  CA  THR A 634      35.510  47.660  70.090  1.00  0.00           C
ATOM    774  HA  THR A 634      34.660  48.320  69.960  1.00  0.00           H
ATOM    775  CB  THR A 634      34.990  46.390  69.340  1.00  0.00           C
ATOM    776  HB  THR A 634      34.150  45.930  69.910  1.00  0.00           H
ATOM    777  OG1 THR A 634      36.050  45.440  69.260  1.00  0.00           O
ATOM    778  HG1 THR A 634      36.720  45.920  68.770  1.00  0.00           H
ATOM    779  CG2 THR A 634      34.480  46.670  67.890  1.00  0.00           C
ATOM    780 HG21 THR A 634      34.300  45.640  67.520  1.00  0.00           H
ATOM    781 HG22 THR A 634      35.320  47.100  67.290  1.00  0.00           H
ATOM    782 HG23 THR A 634      33.590  47.320  67.860  1.00  0.00           H
ATOM    783  C   THR A 634      35.660  47.330  71.580  1.00  0.00           C
ATOM    784  O   THR A 634      34.800  46.670  72.180  1.00  0.00           O
ATOM    785  N   GLU A 635      36.730  47.720  72.380  1.00  0.00           N
ATOM    786  HN  GLU A 635      37.390  48.290  71.890  1.00  0.00           H
ATOM    787  CA  GLU A 635      37.000  47.390  73.760  1.00  0.00           C
ATOM    788  HA  GLU A 635      37.950  47.860  73.970  1.00  0.00           H
ATOM    789  CB  GLU A 635      36.090  48.160  74.740  1.00  0.00           C
ATOM    790  HB1 GLU A 635      36.000  47.670  75.730  1.00  0.00           H
ATOM    791  HB2 GLU A 635      35.020  48.080  74.450  1.00  0.00           H
ATOM    792  CG  GLU A 635      36.530  49.680  75.040  1.00  0.00           C
ATOM    793  HG1 GLU A 635      36.460  50.110  74.030  1.00  0.00           H
ATOM    794  HG2 GLU A 635      37.580  49.670  75.400  1.00  0.00           H
ATOM    795  CD  GLU A 635      35.520  50.270  76.000  1.00  0.00           C
ATOM    796  OE1 GLU A 635      35.640  50.060  77.210  1.00  0.00           O
ATOM    797  OE2 GLU A 635      34.650  50.990  75.410  1.00  0.00           O
ATOM    798  C   GLU A 635      37.240  45.900  74.000  1.00  0.00           C
ATOM    799  O   GLU A 635      37.120  45.370  75.110  1.00  0.00           O
ATOM    800  N   GLY A 636      37.610  45.160  72.930  1.00  0.00           N
ATOM    801  HN  GLY A 636      37.700  45.720  72.110  1.00  0.00           H
ATOM    802  CA  GLY A 636      38.010  43.760  72.900  1.00  0.00           C
ATOM    803  HA1 GLY A 636      38.410  43.500  73.860  1.00  0.00           H
ATOM    804  HA2 GLY A 636      38.900  43.750  72.290  1.00  0.00           H
ATOM    805  C   GLY A 636      37.000  42.760  72.310  1.00  0.00           C
ATOM    806  O   GLY A 636      37.240  41.560  72.420  1.00  0.00           O
ATOM    807  N   ARG A 637      35.870  43.170  71.710  1.00  0.00           N
ATOM    808  HN  ARG A 637      35.770  44.140  71.480  1.00  0.00           H
ATOM    809  CA  ARG A 637      34.930  42.260  71.040  1.00  0.00           C
ATOM    810  HA  ARG A 637      34.580  41.490  71.720  1.00  0.00           H
ATOM    811  CB  ARG A 637      33.650  43.010  70.640  1.00  0.00           C
ATOM    812  HB1 ARG A 637      33.140  42.470  69.810  1.00  0.00           H
ATOM    813  HB2 ARG A 637      34.090  43.960  70.240  1.00  0.00           H
ATOM    814  CG  ARG A 637      32.880  43.440  71.910  1.00  0.00           C
ATOM    815  HG1 ARG A 637      33.540  43.720  72.760  1.00  0.00           H
ATOM    816  HG2 ARG A 637      32.320  42.500  72.110  1.00  0.00           H
ATOM    817  CD  ARG A 637      31.800  44.540  71.590  1.00  0.00           C
ATOM    818  HD1 ARG A 637      31.020  44.100  70.930  1.00  0.00           H
ATOM    819  HD2 ARG A 637      32.100  45.490  71.100  1.00  0.00           H
ATOM    820  NE  ARG A 637      31.110  44.860  72.850  1.00  0.00           N
ATOM    821  HE  ARG A 637      30.150  44.570  72.980  1.00  0.00           H
ATOM    822  CZ  ARG A 637      31.670  45.510  73.870  1.00  0.00           C
ATOM    823  NH1 ARG A 637      32.880  46.050  73.970  1.00  0.00           N
ATOM    824 HH11 ARG A 637      33.480  45.910  73.190  1.00  0.00           H
ATOM    825 HH12 ARG A 637      32.950  46.640  74.770  1.00  0.00           H
ATOM    826  NH2 ARG A 637      30.860  45.800  74.910  1.00  0.00           N
ATOM    827 HH21 ARG A 637      29.900  45.540  74.810  1.00  0.00           H
ATOM    828 HH22 ARG A 637      31.070  46.590  75.480  1.00  0.00           H
ATOM    829  C   ARG A 637      35.470  41.560  69.790  1.00  0.00           C
ATOM    830  O   ARG A 637      35.060  40.480  69.520  1.00  0.00           O
ATOM    831  N   ILE A 638      36.130  42.350  68.890  1.00  0.00           N
ATOM    832  HN  ILE A 638      36.260  43.310  69.090  1.00  0.00           H
ATOM    833  CA  ILE A 638      36.730  41.740  67.680  1.00  0.00           C
ATOM    834  HA  ILE A 638      36.110  40.890  67.440  1.00  0.00           H
ATOM    835  CB  ILE A 638      36.840  42.700  66.470  1.00  0.00           C
ATOM    836  HB  ILE A 638      37.010  43.760  66.780  1.00  0.00           H
ATOM    837  CG2 ILE A 638      38.010  42.350  65.530  1.00  0.00           C
ATOM    838 HG21 ILE A 638      37.910  42.910  64.580  1.00  0.00           H
ATOM    839 HG22 ILE A 638      37.950  41.260  65.290  1.00  0.00           H
ATOM    840 HG23 ILE A 638      38.950  42.620  66.050  1.00  0.00           H
ATOM    841  CG1 ILE A 638      35.440  42.830  65.730  1.00  0.00           C
ATOM    842 HG11 ILE A 638      35.540  43.490  64.840  1.00  0.00           H
ATOM    843 HG12 ILE A 638      34.720  43.490  66.270  1.00  0.00           H
ATOM    844  CD  ILE A 638      34.760  41.470  65.420  1.00  0.00           C
ATOM    845  HD1 ILE A 638      35.470  40.670  65.120  1.00  0.00           H
ATOM    846  HD2 ILE A 638      34.030  41.620  64.600  1.00  0.00           H
ATOM    847  HD3 ILE A 638      34.220  41.140  66.340  1.00  0.00           H
ATOM    848  C   ILE A 638      38.080  41.190  68.100  1.00  0.00           C
ATOM    849  O   ILE A 638      38.960  41.780  68.760  1.00  0.00           O
ATOM    850  N   SER A 639      38.330  39.920  67.740  1.00  0.00           N
ATOM    851  HN  SER A 639      37.640  39.350  67.280  1.00  0.00           H
ATOM    852  CA  SER A 639      39.570  39.270  68.090  1.00  0.00           C
ATOM    853  HA  SER A 639      40.060  39.800  68.900  1.00  0.00           H
ATOM    854  CB  SER A 639      39.470  37.780  68.610  1.00  0.00           C
ATOM    855  HB1 SER A 639      38.800  37.970  69.470  1.00  0.00           H
ATOM    856  HB2 SER A 639      40.450  37.460  69.020  1.00  0.00           H
ATOM    857  OG  SER A 639      38.870  36.960  67.630  1.00  0.00           O
ATOM    858  HG1 SER A 639      37.960  37.280  67.610  1.00  0.00           H
ATOM    859  C   SER A 639      40.520  39.260  66.850  1.00  0.00           C
ATOM    860  O   SER A 639      40.070  39.340  65.710  1.00  0.00           O
ATOM    861  N   ALA A 640      41.750  38.970  67.130  1.00  0.00           N
ATOM    862  HN  ALA A 640      41.870  38.840  68.110  1.00  0.00           H
ATOM    863  CA  ALA A 640      42.860  38.750  66.360  1.00  0.00           C
ATOM    864  HA  ALA A 640      42.860  39.510  65.580  1.00  0.00           H
ATOM    865  CB  ALA A 640      44.140  38.910  67.200  1.00  0.00           C
ATOM    866  HB1 ALA A 640      45.000  39.330  66.650  1.00  0.00           H
ATOM    867  HB2 ALA A 640      44.440  37.910  67.600  1.00  0.00           H
ATOM    868  HB3 ALA A 640      43.980  39.670  68.000  1.00  0.00           H
ATOM    869  C   ALA A 640      42.760  37.470  65.650  1.00  0.00           C
ATOM    870  O   ALA A 640      43.210  37.250  64.560  1.00  0.00           O
ATOM    871  N   ILE A 641      42.240  36.400  66.310  1.00  0.00           N
ATOM    872  HN  ILE A 641      41.820  36.540  67.200  1.00  0.00           H
ATOM    873  CA  ILE A 641      41.950  35.130  65.680  1.00  0.00           C
ATOM    874  HA  ILE A 641      42.910  34.830  65.280  1.00  0.00           H
ATOM    875  CB  ILE A 641      41.730  34.050  66.720  1.00  0.00           C
ATOM    876  HB  ILE A 641      42.640  33.960  67.340  1.00  0.00           H
ATOM    877  CG2 ILE A 641      40.500  34.400  67.620  1.00  0.00           C
ATOM    878 HG21 ILE A 641      40.480  33.540  68.330  1.00  0.00           H
ATOM    879 HG22 ILE A 641      39.540  34.360  67.090  1.00  0.00           H
ATOM    880 HG23 ILE A 641      40.570  35.370  68.160  1.00  0.00           H
ATOM    881  CG1 ILE A 641      41.510  32.550  66.190  1.00  0.00           C
ATOM    882 HG11 ILE A 641      40.660  32.520  65.470  1.00  0.00           H
ATOM    883 HG12 ILE A 641      41.160  31.960  67.060  1.00  0.00           H
ATOM    884  CD  ILE A 641      42.730  31.950  65.620  1.00  0.00           C
ATOM    885  HD1 ILE A 641      43.510  31.800  66.400  1.00  0.00           H
ATOM    886  HD2 ILE A 641      43.190  32.640  64.870  1.00  0.00           H
ATOM    887  HD3 ILE A 641      42.530  30.950  65.190  1.00  0.00           H
ATOM    888  C   ILE A 641      40.840  35.170  64.620  1.00  0.00           C
ATOM    889  O   ILE A 641      40.940  34.690  63.530  1.00  0.00           O
ATOM    890  N   GLU A 642      39.740  35.920  64.910  1.00  0.00           N
ATOM    891  HN  GLU A 642      39.670  36.390  65.790  1.00  0.00           H
ATOM    892  CA  GLU A 642      38.650  36.340  63.940  1.00  0.00           C
ATOM    893  HA  GLU A 642      38.250  35.390  63.610  1.00  0.00           H
ATOM    894  CB  GLU A 642      37.480  37.140  64.640  1.00  0.00           C
ATOM    895  HB1 GLU A 642      36.820  37.660  63.920  1.00  0.00           H
ATOM    896  HB2 GLU A 642      37.990  37.960  65.210  1.00  0.00           H
ATOM    897  CG  GLU A 642      36.540  36.300  65.550  1.00  0.00           C
ATOM    898  HG1 GLU A 642      37.090  35.590  66.210  1.00  0.00           H
ATOM    899  HG2 GLU A 642      35.880  35.720  64.870  1.00  0.00           H
ATOM    900  CD  GLU A 642      35.800  37.070  66.620  1.00  0.00           C
ATOM    901  OE1 GLU A 642      34.570  36.970  66.780  1.00  0.00           O
ATOM    902  OE2 GLU A 642      36.490  37.740  67.440  1.00  0.00           O
ATOM    903  C   GLU A 642      39.110  37.110  62.770  1.00  0.00           C
ATOM    904  O   GLU A 642      38.640  36.840  61.650  1.00  0.00           O
ATOM    905  N   SER A 643      40.110  37.930  62.930  1.00  0.00           N
ATOM    906  HN  SER A 643      40.470  38.070  63.850  1.00  0.00           H
ATOM    907  CA  SER A 643      40.690  38.640  61.710  1.00  0.00           C
ATOM    908  HA  SER A 643      39.840  39.220  61.360  1.00  0.00           H
ATOM    909  CB  SER A 643      41.780  39.640  62.290  1.00  0.00           C
ATOM    910  HB1 SER A 643      42.540  39.030  62.830  1.00  0.00           H
ATOM    911  HB2 SER A 643      41.260  40.290  63.020  1.00  0.00           H
ATOM    912  OG  SER A 643      42.430  40.430  61.280  1.00  0.00           O
ATOM    913  HG1 SER A 643      43.360  40.480  61.480  1.00  0.00           H
ATOM    914  C   SER A 643      41.230  37.690  60.610  1.00  0.00           C
ATOM    915  O   SER A 643      41.060  37.720  59.380  1.00  0.00           O
ATOM    916  N   LEU A 644      41.900  36.680  61.100  1.00  0.00           N
ATOM    917  HN  LEU A 644      42.030  36.610  62.090  1.00  0.00           H
ATOM    918  CA  LEU A 644      42.470  35.590  60.330  1.00  0.00           C
ATOM    919  HA  LEU A 644      43.120  36.090  59.620  1.00  0.00           H
ATOM    920  CB  LEU A 644      43.450  34.720  61.240  1.00  0.00           C
ATOM    921  HB1 LEU A 644      43.750  33.810  60.680  1.00  0.00           H
ATOM    922  HB2 LEU A 644      42.950  34.370  62.160  1.00  0.00           H
ATOM    923  CG  LEU A 644      44.780  35.430  61.590  1.00  0.00           C
ATOM    924  HG  LEU A 644      44.550  36.520  61.740  1.00  0.00           H
ATOM    925  CD1 LEU A 644      45.440  34.810  62.870  1.00  0.00           C
ATOM    926 HD11 LEU A 644      44.820  35.060  63.760  1.00  0.00           H
ATOM    927 HD12 LEU A 644      46.520  35.030  63.040  1.00  0.00           H
ATOM    928 HD13 LEU A 644      45.290  33.710  62.840  1.00  0.00           H
ATOM    929  CD2 LEU A 644      45.840  35.420  60.480  1.00  0.00           C
ATOM    930 HD21 LEU A 644      46.780  35.710  61.010  1.00  0.00           H
ATOM    931 HD22 LEU A 644      45.570  36.180  59.720  1.00  0.00           H
ATOM    932 HD23 LEU A 644      46.000  34.470  59.930  1.00  0.00           H
ATOM    933  C   LEU A 644      41.490  34.730  59.700  1.00  0.00           C
ATOM    934  O   LEU A 644      41.620  34.360  58.530  1.00  0.00           O
ATOM    935  N   PHE A 645      40.420  34.410  60.390  1.00  0.00           N
ATOM    936  HN  PHE A 645      40.310  34.720  61.320  1.00  0.00           H
ATOM    937  CA  PHE A 645      39.280  33.790  59.810  1.00  0.00           C
ATOM    938  HA  PHE A 645      39.730  33.000  59.230  1.00  0.00           H
ATOM    939  CB  PHE A 645      38.290  33.430  60.900  1.00  0.00           C
ATOM    940  HB1 PHE A 645      37.460  32.880  60.420  1.00  0.00           H
ATOM    941  HB2 PHE A 645      38.010  34.380  61.420  1.00  0.00           H
ATOM    942  CG  PHE A 645      38.900  32.470  62.030  1.00  0.00           C
ATOM    943  CD1 PHE A 645      39.670  31.350  61.690  1.00  0.00           C
ATOM    944  HD1 PHE A 645      40.060  31.230  60.700  1.00  0.00           H
ATOM    945  CE1 PHE A 645      40.070  30.420  62.660  1.00  0.00           C
ATOM    946  HE1 PHE A 645      40.630  29.570  62.280  1.00  0.00           H
ATOM    947  CZ  PHE A 645      39.490  30.470  63.970  1.00  0.00           C
ATOM    948  HZ  PHE A 645      39.750  29.730  64.710  1.00  0.00           H
ATOM    949  CD2 PHE A 645      38.360  32.480  63.360  1.00  0.00           C
ATOM    950  HD2 PHE A 645      37.670  33.270  63.640  1.00  0.00           H
ATOM    951  CE2 PHE A 645      38.650  31.570  64.330  1.00  0.00           C
ATOM    952  HE2 PHE A 645      38.210  31.510  65.320  1.00  0.00           H
ATOM    953  C   PHE A 645      38.610  34.520  58.650  1.00  0.00           C
ATOM    954  O   PHE A 645      38.230  33.880  57.660  1.00  0.00           O
ATOM    955  N   GLY A 646      38.330  35.780  58.850  1.00  0.00           N
ATOM    956  HN  GLY A 646      38.520  36.150  59.770  1.00  0.00           H
ATOM    957  CA  GLY A 646      37.560  36.530  57.890  1.00  0.00           C
ATOM    958  HA1 GLY A 646      37.360  37.530  58.240  1.00  0.00           H
ATOM    959  HA2 GLY A 646      36.590  36.100  57.660  1.00  0.00           H
ATOM    960  C   GLY A 646      38.320  36.760  56.600  1.00  0.00           C
ATOM    961  O   GLY A 646      37.780  36.820  55.500  1.00  0.00           O
ATOM    962  N   ALA A 647      39.660  36.920  56.720  1.00  0.00           N
ATOM    963  HN  ALA A 647      40.080  36.920  57.630  1.00  0.00           H
ATOM    964  CA  ALA A 647      40.620  37.110  55.650  1.00  0.00           C
ATOM    965  HA  ALA A 647      40.260  37.940  55.070  1.00  0.00           H
ATOM    966  CB  ALA A 647      42.020  37.360  56.290  1.00  0.00           C
ATOM    967  HB1 ALA A 647      42.230  36.710  57.170  1.00  0.00           H
ATOM    968  HB2 ALA A 647      42.200  38.350  56.770  1.00  0.00           H
ATOM    969  HB3 ALA A 647      42.720  37.210  55.440  1.00  0.00           H
ATOM    970  C   ALA A 647      40.650  35.820  54.830  1.00  0.00           C
ATOM    971  O   ALA A 647      40.640  35.870  53.600  1.00  0.00           O
ATOM    972  N   SER A 648      40.670  34.710  55.560  1.00  0.00           N
ATOM    973  HN  SER A 648      40.740  34.860  56.540  1.00  0.00           H
ATOM    974  CA  SER A 648      40.800  33.400  54.980  1.00  0.00           C
ATOM    975  HA  SER A 648      41.570  33.450  54.210  1.00  0.00           H
ATOM    976  CB  SER A 648      41.090  32.250  56.030  1.00  0.00           C
ATOM    977  HB1 SER A 648      40.310  32.200  56.830  1.00  0.00           H
ATOM    978  HB2 SER A 648      42.030  32.520  56.560  1.00  0.00           H
ATOM    979  OG  SER A 648      41.280  30.960  55.440  1.00  0.00           O
ATOM    980  HG1 SER A 648      42.170  30.720  55.170  1.00  0.00           H
ATOM    981  C   SER A 648      39.590  32.950  54.190  1.00  0.00           C
ATOM    982  O   SER A 648      39.750  32.560  53.000  1.00  0.00           O
ATOM    983  N   LEU A 649      38.360  33.080  54.720  1.00  0.00           N
ATOM    984  HN  LEU A 649      38.280  33.360  55.680  1.00  0.00           H
ATOM    985  CA  LEU A 649      37.100  33.120  54.030  1.00  0.00           C
ATOM    986  HA  LEU A 649      36.880  32.090  53.790  1.00  0.00           H
ATOM    987  CB  LEU A 649      35.960  33.540  55.070  1.00  0.00           C
ATOM    988  HB1 LEU A 649      36.230  34.470  55.620  1.00  0.00           H
ATOM    989  HB2 LEU A 649      35.910  32.740  55.840  1.00  0.00           H
ATOM    990  CG  LEU A 649      34.510  33.690  54.520  1.00  0.00           C
ATOM    991  HG  LEU A 649      34.590  34.380  53.660  1.00  0.00           H
ATOM    992  CD1 LEU A 649      33.940  32.390  53.950  1.00  0.00           C
ATOM    993 HD11 LEU A 649      34.580  31.980  53.140  1.00  0.00           H
ATOM    994 HD12 LEU A 649      32.910  32.560  53.550  1.00  0.00           H
ATOM    995 HD13 LEU A 649      33.680  31.640  54.730  1.00  0.00           H
ATOM    996  CD2 LEU A 649      33.460  34.290  55.470  1.00  0.00           C
ATOM    997 HD21 LEU A 649      33.160  33.550  56.240  1.00  0.00           H
ATOM    998 HD22 LEU A 649      32.540  34.480  54.860  1.00  0.00           H
ATOM    999 HD23 LEU A 649      33.700  35.210  56.040  1.00  0.00           H
ATOM   1000  C   LEU A 649      37.080  33.930  52.810  1.00  0.00           C
ATOM   1001  O   LEU A 649      36.830  33.450  51.700  1.00  0.00           O
ATOM   1002  N   THR A 650      37.310  35.280  53.000  1.00  0.00           N
ATOM   1003  HN  THR A 650      37.520  35.560  53.930  1.00  0.00           H
ATOM   1004  CA  THR A 650      37.300  36.350  51.950  1.00  0.00           C
ATOM   1005  HA  THR A 650      36.310  36.330  51.500  1.00  0.00           H
ATOM   1006  CB  THR A 650      37.650  37.770  52.430  1.00  0.00           C
ATOM   1007  HB  THR A 650      38.630  37.810  52.970  1.00  0.00           H
ATOM   1008  OG1 THR A 650      36.730  38.140  53.440  1.00  0.00           O
ATOM   1009  HG1 THR A 650      37.020  37.720  54.250  1.00  0.00           H
ATOM   1010  CG2 THR A 650      37.450  38.860  51.360  1.00  0.00           C
ATOM   1011 HG21 THR A 650      36.430  38.820  50.920  1.00  0.00           H
ATOM   1012 HG22 THR A 650      38.250  38.770  50.580  1.00  0.00           H
ATOM   1013 HG23 THR A 650      37.560  39.840  51.860  1.00  0.00           H
ATOM   1014  C   THR A 650      38.220  36.070  50.860  1.00  0.00           C
ATOM   1015  O   THR A 650      37.810  36.160  49.690  1.00  0.00           O
ATOM   1016  N   GLY A 651      39.440  35.690  51.090  1.00  0.00           N
ATOM   1017  HN  GLY A 651      39.610  35.520  52.070  1.00  0.00           H
ATOM   1018  CA  GLY A 651      40.390  35.380  50.060  1.00  0.00           C
ATOM   1019  HA1 GLY A 651      41.210  35.120  50.710  1.00  0.00           H
ATOM   1020  HA2 GLY A 651      40.650  36.270  49.490  1.00  0.00           H
ATOM   1021  C   GLY A 651      40.200  34.220  49.120  1.00  0.00           C
ATOM   1022  O   GLY A 651      40.310  34.400  47.960  1.00  0.00           O
ATOM   1023  N   ILE A 652      39.770  33.060  49.660  1.00  0.00           N
ATOM   1024  HN  ILE A 652      39.690  33.000  50.650  1.00  0.00           H
ATOM   1025  CA  ILE A 652      39.400  31.870  48.960  1.00  0.00           C
ATOM   1026  HA  ILE A 652      40.220  31.530  48.330  1.00  0.00           H
ATOM   1027  CB  ILE A 652      39.040  30.760  49.940  1.00  0.00           C
ATOM   1028  HB  ILE A 652      38.250  31.180  50.600  1.00  0.00           H
ATOM   1029  CG2 ILE A 652      38.320  29.550  49.220  1.00  0.00           C
ATOM   1030 HG21 ILE A 652      37.470  29.750  48.540  1.00  0.00           H
ATOM   1031 HG22 ILE A 652      38.010  28.950  50.100  1.00  0.00           H
ATOM   1032 HG23 ILE A 652      39.130  28.960  48.730  1.00  0.00           H
ATOM   1033  CG1 ILE A 652      40.230  30.290  50.790  1.00  0.00           C
ATOM   1034 HG11 ILE A 652      40.900  31.070  51.200  1.00  0.00           H
ATOM   1035 HG12 ILE A 652      40.910  29.570  50.280  1.00  0.00           H
ATOM   1036  CD  ILE A 652      39.770  29.700  52.140  1.00  0.00           C
ATOM   1037  HD1 ILE A 652      40.560  29.630  52.920  1.00  0.00           H
ATOM   1038  HD2 ILE A 652      39.290  28.710  51.940  1.00  0.00           H
ATOM   1039  HD3 ILE A 652      39.060  30.310  52.730  1.00  0.00           H
ATOM   1040  C   ILE A 652      38.250  32.170  48.000  1.00  0.00           C
ATOM   1041  O   ILE A 652      38.390  31.890  46.810  1.00  0.00           O
ATOM   1042  N   ALA A 653      37.200  32.880  48.500  1.00  0.00           N
ATOM   1043  HN  ALA A 653      37.200  33.160  49.460  1.00  0.00           H
ATOM   1044  CA  ALA A 653      36.100  33.210  47.680  1.00  0.00           C
ATOM   1045  HA  ALA A 653      35.590  32.380  47.230  1.00  0.00           H
ATOM   1046  CB  ALA A 653      35.060  33.820  48.580  1.00  0.00           C
ATOM   1047  HB1 ALA A 653      34.150  33.940  47.940  1.00  0.00           H
ATOM   1048  HB2 ALA A 653      35.320  34.800  49.030  1.00  0.00           H
ATOM   1049  HB3 ALA A 653      34.700  33.170  49.410  1.00  0.00           H
ATOM   1050  C   ALA A 653      36.390  34.110  46.520  1.00  0.00           C
ATOM   1051  O   ALA A 653      36.020  33.830  45.390  1.00  0.00           O
ATOM   1052  N   TYR A 654      37.170  35.170  46.750  1.00  0.00           N
ATOM   1053  HN  TYR A 654      37.530  35.450  47.630  1.00  0.00           H
ATOM   1054  CA  TYR A 654      37.530  36.170  45.740  1.00  0.00           C
ATOM   1055  HA  TYR A 654      36.650  36.540  45.250  1.00  0.00           H
ATOM   1056  CB  TYR A 654      38.320  37.380  46.420  1.00  0.00           C
ATOM   1057  HB1 TYR A 654      39.370  37.070  46.600  1.00  0.00           H
ATOM   1058  HB2 TYR A 654      37.870  37.730  47.380  1.00  0.00           H
ATOM   1059  CG  TYR A 654      38.340  38.620  45.540  1.00  0.00           C
ATOM   1060  CD1 TYR A 654      39.350  38.840  44.600  1.00  0.00           C
ATOM   1061  HD1 TYR A 654      40.280  38.310  44.700  1.00  0.00           H
ATOM   1062  CE1 TYR A 654      39.280  39.980  43.790  1.00  0.00           C
ATOM   1063  HE1 TYR A 654      40.060  40.190  43.080  1.00  0.00           H
ATOM   1064  CZ  TYR A 654      38.170  40.820  43.820  1.00  0.00           C
ATOM   1065  OH  TYR A 654      38.120  42.090  43.170  1.00  0.00           O
ATOM   1066  HH  TYR A 654      37.560  42.690  43.670  1.00  0.00           H
ATOM   1067  CD2 TYR A 654      37.210  39.430  45.520  1.00  0.00           C
ATOM   1068  HD2 TYR A 654      36.420  39.270  46.260  1.00  0.00           H
ATOM   1069  CE2 TYR A 654      37.110  40.570  44.690  1.00  0.00           C
ATOM   1070  HE2 TYR A 654      36.280  41.240  44.810  1.00  0.00           H
ATOM   1071  C   TYR A 654      38.470  35.570  44.720  1.00  0.00           C
ATOM   1072  O   TYR A 654      38.290  35.790  43.520  1.00  0.00           O
ATOM   1073  N   SER A 655      39.440  34.770  45.180  1.00  0.00           N
ATOM   1074  HN  SER A 655      39.590  34.590  46.150  1.00  0.00           H
ATOM   1075  CA  SER A 655      40.350  34.040  44.320  1.00  0.00           C
ATOM   1076  HA  SER A 655      40.980  34.760  43.810  1.00  0.00           H
ATOM   1077  CB  SER A 655      41.380  33.240  45.170  1.00  0.00           C
ATOM   1078  HB1 SER A 655      40.830  32.460  45.760  1.00  0.00           H
ATOM   1079  HB2 SER A 655      41.750  33.950  45.930  1.00  0.00           H
ATOM   1080  OG  SER A 655      42.410  32.650  44.350  1.00  0.00           O
ATOM   1081  HG1 SER A 655      42.010  32.080  43.690  1.00  0.00           H
ATOM   1082  C   SER A 655      39.700  33.210  43.270  1.00  0.00           C
ATOM   1083  O   SER A 655      40.090  33.290  42.080  1.00  0.00           O
ATOM   1084  N   LEU A 656      38.790  32.330  43.650  1.00  0.00           N
ATOM   1085  HN  LEU A 656      38.490  32.230  44.590  1.00  0.00           H
ATOM   1086  CA  LEU A 656      38.020  31.480  42.620  1.00  0.00           C
ATOM   1087  HA  LEU A 656      38.770  31.130  41.930  1.00  0.00           H
ATOM   1088  CB  LEU A 656      37.180  30.380  43.210  1.00  0.00           C
ATOM   1089  HB1 LEU A 656      36.830  29.750  42.360  1.00  0.00           H
ATOM   1090  HB2 LEU A 656      36.320  30.670  43.840  1.00  0.00           H
ATOM   1091  CG  LEU A 656      37.950  29.310  44.050  1.00  0.00           C
ATOM   1092  HG  LEU A 656      38.530  29.810  44.860  1.00  0.00           H
ATOM   1093  CD1 LEU A 656      37.060  28.280  44.750  1.00  0.00           C
ATOM   1094 HD11 LEU A 656      36.280  28.770  45.360  1.00  0.00           H
ATOM   1095 HD12 LEU A 656      37.630  27.590  45.400  1.00  0.00           H
ATOM   1096 HD13 LEU A 656      36.580  27.610  44.010  1.00  0.00           H
ATOM   1097  CD2 LEU A 656      38.910  28.610  43.160  1.00  0.00           C
ATOM   1098 HD21 LEU A 656      39.580  27.870  43.630  1.00  0.00           H
ATOM   1099 HD22 LEU A 656      39.490  29.180  42.400  1.00  0.00           H
ATOM   1100 HD23 LEU A 656      38.270  27.990  42.500  1.00  0.00           H
ATOM   1101  C   LEU A 656      37.160  32.340  41.750  1.00  0.00           C
ATOM   1102  O   LEU A 656      37.170  32.160  40.530  1.00  0.00           O
ATOM   1103  N   PHE A 657      36.380  33.190  42.450  1.00  0.00           N
ATOM   1104  HN  PHE A 657      36.370  33.320  43.420  1.00  0.00           H
ATOM   1105  CA  PHE A 657      35.230  33.710  41.670  1.00  0.00           C
ATOM   1106  HA  PHE A 657      35.050  33.250  40.720  1.00  0.00           H
ATOM   1107  CB  PHE A 657      33.960  33.540  42.450  1.00  0.00           C
ATOM   1108  HB1 PHE A 657      33.010  33.950  42.030  1.00  0.00           H
ATOM   1109  HB2 PHE A 657      34.110  34.140  43.370  1.00  0.00           H
ATOM   1110  CG  PHE A 657      33.790  32.090  42.790  1.00  0.00           C
ATOM   1111  CD1 PHE A 657      33.620  31.710  44.130  1.00  0.00           C
ATOM   1112  HD1 PHE A 657      33.670  32.400  44.960  1.00  0.00           H
ATOM   1113  CE1 PHE A 657      33.440  30.310  44.370  1.00  0.00           C
ATOM   1114  HE1 PHE A 657      33.220  30.030  45.400  1.00  0.00           H
ATOM   1115  CZ  PHE A 657      33.460  29.360  43.340  1.00  0.00           C
ATOM   1116  HZ  PHE A 657      33.350  28.310  43.560  1.00  0.00           H
ATOM   1117  CD2 PHE A 657      33.760  31.170  41.750  1.00  0.00           C
ATOM   1118  HD2 PHE A 657      33.880  31.510  40.740  1.00  0.00           H
ATOM   1119  CE2 PHE A 657      33.600  29.790  42.050  1.00  0.00           C
ATOM   1120  HE2 PHE A 657      33.570  29.050  41.260  1.00  0.00           H
ATOM   1121  C   PHE A 657      35.160  35.160  41.240  1.00  0.00           C
ATOM   1122  O   PHE A 657      34.130  35.470  40.670  1.00  0.00           O
ATOM   1123  N   ALA A 658      36.210  36.040  41.380  1.00  0.00           N
ATOM   1124  HN  ALA A 658      37.010  35.730  41.880  1.00  0.00           H
ATOM   1125  CA  ALA A 658      36.160  37.440  40.940  1.00  0.00           C
ATOM   1126  HA  ALA A 658      35.110  37.710  40.880  1.00  0.00           H
ATOM   1127  CB  ALA A 658      37.000  38.270  41.900  1.00  0.00           C
ATOM   1128  HB1 ALA A 658      36.980  39.360  41.750  1.00  0.00           H
ATOM   1129  HB2 ALA A 658      38.100  38.110  41.900  1.00  0.00           H
ATOM   1130  HB3 ALA A 658      36.600  38.170  42.930  1.00  0.00           H
ATOM   1131  C   ALA A 658      36.750  37.630  39.520  1.00  0.00           C
ATOM   1132  O   ALA A 658      37.300  36.670  38.960  1.00  0.00           O
ATOM   1133  N   GLY A 659      36.660  38.840  38.880  1.00  0.00           N
ATOM   1134  HN  GLY A 659      36.450  39.680  39.390  1.00  0.00           H
ATOM   1135  CA  GLY A 659      37.230  39.030  37.560  1.00  0.00           C
ATOM   1136  HA1 GLY A 659      37.000  40.010  37.180  1.00  0.00           H
ATOM   1137  HA2 GLY A 659      36.770  38.350  36.850  1.00  0.00           H
ATOM   1138  C   GLY A 659      38.740  38.940  37.430  1.00  0.00           C
ATOM   1139  O   GLY A 659      39.200  38.470  36.400  1.00  0.00           O
ATOM   1140  N   GLN A 660      39.530  39.310  38.480  1.00  0.00           N
ATOM   1141  HN  GLN A 660      39.080  39.630  39.310  1.00  0.00           H
ATOM   1142  CA  GLN A 660      40.980  39.140  38.460  1.00  0.00           C
ATOM   1143  HA  GLN A 660      41.170  38.300  37.810  1.00  0.00           H
ATOM   1144  CB  GLN A 660      41.870  40.310  37.860  1.00  0.00           C
ATOM   1145  HB1 GLN A 660      41.660  40.490  36.790  1.00  0.00           H
ATOM   1146  HB2 GLN A 660      42.970  40.100  37.930  1.00  0.00           H
ATOM   1147  CG  GLN A 660      41.500  41.750  38.420  1.00  0.00           C
ATOM   1148  HG1 GLN A 660      40.600  42.100  37.860  1.00  0.00           H
ATOM   1149  HG2 GLN A 660      42.290  42.480  38.140  1.00  0.00           H
ATOM   1150  CD  GLN A 660      41.120  41.800  39.860  1.00  0.00           C
ATOM   1151  OE1 GLN A 660      41.910  41.690  40.790  1.00  0.00           O
ATOM   1152  NE2 GLN A 660      39.870  42.150  40.150  1.00  0.00           N
ATOM   1153 HE21 GLN A 660      39.610  41.920  41.090  1.00  0.00           H
ATOM   1154 HE22 GLN A 660      39.240  42.490  39.440  1.00  0.00           H
ATOM   1155  C   GLN A 660      41.330  38.680  39.840  1.00  0.00           C
ATOM   1156  O   GLN A 660      40.870  39.160  40.850  1.00  0.00           O
ATOM   1157  N   PRO A 661      42.110  37.610  40.030  1.00  0.00           N
ATOM   1158  CD  PRO A 661      42.660  36.780  38.970  1.00  0.00           C
ATOM   1159  HD1 PRO A 661      43.300  37.440  38.340  1.00  0.00           H
ATOM   1160  HD2 PRO A 661      41.710  36.400  38.560  1.00  0.00           H
ATOM   1161  CA  PRO A 661      42.400  37.050  41.300  1.00  0.00           C
ATOM   1162  HA  PRO A 661      41.500  37.110  41.910  1.00  0.00           H
ATOM   1163  CB  PRO A 661      42.780  35.580  41.070  1.00  0.00           C
ATOM   1164  HB1 PRO A 661      41.880  34.940  40.980  1.00  0.00           H
ATOM   1165  HB2 PRO A 661      43.430  35.120  41.840  1.00  0.00           H
ATOM   1166  CG  PRO A 661      43.470  35.700  39.750  1.00  0.00           C
ATOM   1167  HG1 PRO A 661      44.510  36.060  39.850  1.00  0.00           H
ATOM   1168  HG2 PRO A 661      43.410  34.760  39.150  1.00  0.00           H
ATOM   1169  C   PRO A 661      43.430  37.840  42.030  1.00  0.00           C
ATOM   1170  O   PRO A 661      43.920  37.440  43.090  1.00  0.00           O
ATOM   1171  N   LEU A 662      43.860  38.910  41.440  1.00  0.00           N
ATOM   1172  HN  LEU A 662      43.270  39.240  40.710  1.00  0.00           H
ATOM   1173  CA  LEU A 662      45.130  39.600  41.730  1.00  0.00           C
ATOM   1174  HA  LEU A 662      45.850  38.860  42.050  1.00  0.00           H
ATOM   1175  CB  LEU A 662      45.620  40.240  40.420  1.00  0.00           C
ATOM   1176  HB1 LEU A 662      46.590  40.710  40.680  1.00  0.00           H
ATOM   1177  HB2 LEU A 662      44.890  40.990  40.040  1.00  0.00           H
ATOM   1178  CG  LEU A 662      45.960  39.330  39.200  1.00  0.00           C
ATOM   1179  HG  LEU A 662      45.130  38.610  39.040  1.00  0.00           H
ATOM   1180  CD1 LEU A 662      46.130  40.130  37.900  1.00  0.00           C
ATOM   1181 HD11 LEU A 662      46.780  41.010  38.100  1.00  0.00           H
ATOM   1182 HD12 LEU A 662      45.130  40.470  37.540  1.00  0.00           H
ATOM   1183 HD13 LEU A 662      46.420  39.480  37.060  1.00  0.00           H
ATOM   1184  CD2 LEU A 662      47.260  38.540  39.410  1.00  0.00           C
ATOM   1185 HD21 LEU A 662      48.210  39.120  39.540  1.00  0.00           H
ATOM   1186 HD22 LEU A 662      47.440  37.850  38.550  1.00  0.00           H
ATOM   1187 HD23 LEU A 662      47.090  37.910  40.320  1.00  0.00           H
ATOM   1188  C   LEU A 662      45.000  40.660  42.810  1.00  0.00           C
ATOM   1189  O   LEU A 662      45.910  40.910  43.630  1.00  0.00           O
ATOM   1190  N   THR A 663      43.740  41.200  42.980  1.00  0.00           N
ATOM   1191  HN  THR A 663      43.000  41.150  42.320  1.00  0.00           H
ATOM   1192  CA  THR A 663      43.330  41.970  44.140  1.00  0.00           C
ATOM   1193  HA  THR A 663      44.030  42.790  44.220  1.00  0.00           H
ATOM   1194  CB  THR A 663      41.990  42.630  43.820  1.00  0.00           C
ATOM   1195  HB  THR A 663      41.230  41.960  43.380  1.00  0.00           H
ATOM   1196  OG1 THR A 663      42.120  43.760  42.990  1.00  0.00           O
ATOM   1197  HG1 THR A 663      42.310  43.410  42.110  1.00  0.00           H
ATOM   1198  CG2 THR A 663      41.360  43.170  45.130  1.00  0.00           C
ATOM   1199 HG21 THR A 663      41.200  42.270  45.770  1.00  0.00           H
ATOM   1200 HG22 THR A 663      40.390  43.690  45.050  1.00  0.00           H
ATOM   1201 HG23 THR A 663      42.000  43.840  45.740  1.00  0.00           H
ATOM   1202  C   THR A 663      43.470  41.250  45.470  1.00  0.00           C
ATOM   1203  O   THR A 663      42.740  40.260  45.630  1.00  0.00           O
ATOM   1204  N   ILE A 664      44.140  41.810  46.510  1.00  0.00           N
ATOM   1205  HN  ILE A 664      44.360  42.780  46.370  1.00  0.00           H
ATOM   1206  CA  ILE A 664      44.310  41.140  47.800  1.00  0.00           C
ATOM   1207  HA  ILE A 664      43.690  40.260  47.920  1.00  0.00           H
ATOM   1208  CB  ILE A 664      45.770  40.790  47.990  1.00  0.00           C
ATOM   1209  HB  ILE A 664      46.510  41.600  47.780  1.00  0.00           H
ATOM   1210  CG2 ILE A 664      45.970  40.380  49.460  1.00  0.00           C
ATOM   1211 HG21 ILE A 664      46.950  39.900  49.630  1.00  0.00           H
ATOM   1212 HG22 ILE A 664      45.130  39.700  49.730  1.00  0.00           H
ATOM   1213 HG23 ILE A 664      45.980  41.290  50.100  1.00  0.00           H
ATOM   1214  CG1 ILE A 664      46.250  39.640  47.110  1.00  0.00           C
ATOM   1215 HG11 ILE A 664      47.340  39.520  47.150  1.00  0.00           H
ATOM   1216 HG12 ILE A 664      46.100  40.040  46.090  1.00  0.00           H
ATOM   1217  CD  ILE A 664      45.580  38.340  47.330  1.00  0.00           C
ATOM   1218  HD1 ILE A 664      45.840  37.780  48.250  1.00  0.00           H
ATOM   1219  HD2 ILE A 664      45.700  37.640  46.480  1.00  0.00           H
ATOM   1220  HD3 ILE A 664      44.510  38.630  47.330  1.00  0.00           H
ATOM   1221  C   ILE A 664      43.770  42.170  48.800  1.00  0.00           C
ATOM   1222  O   ILE A 664      44.040  43.350  48.690  1.00  0.00           O
ATOM   1223  N   LEU A 665      42.770  41.620  49.570  1.00  0.00           N
ATOM   1224  HN  LEU A 665      42.470  40.670  49.670  1.00  0.00           H
ATOM   1225  CA  LEU A 665      41.860  42.520  50.370  1.00  0.00           C
ATOM   1226  HA  LEU A 665      41.800  43.430  49.810  1.00  0.00           H
ATOM   1227  CB  LEU A 665      40.420  42.010  50.440  1.00  0.00           C
ATOM   1228  HB1 LEU A 665      39.770  42.640  51.080  1.00  0.00           H
ATOM   1229  HB2 LEU A 665      40.460  41.010  50.930  1.00  0.00           H
ATOM   1230  CG  LEU A 665      39.690  41.920  49.060  1.00  0.00           C
ATOM   1231  HG  LEU A 665      39.940  42.760  48.380  1.00  0.00           H
ATOM   1232  CD1 LEU A 665      40.100  40.660  48.240  1.00  0.00           C
ATOM   1233 HD11 LEU A 665      39.790  40.660  47.170  1.00  0.00           H
ATOM   1234 HD12 LEU A 665      39.770  39.710  48.710  1.00  0.00           H
ATOM   1235 HD13 LEU A 665      41.180  40.410  48.290  1.00  0.00           H
ATOM   1236  CD2 LEU A 665      38.210  41.910  49.260  1.00  0.00           C
ATOM   1237 HD21 LEU A 665      37.820  42.610  50.030  1.00  0.00           H
ATOM   1238 HD22 LEU A 665      37.910  40.920  49.670  1.00  0.00           H
ATOM   1239 HD23 LEU A 665      37.760  42.100  48.260  1.00  0.00           H
ATOM   1240  C   LEU A 665      42.400  42.780  51.740  1.00  0.00           C
ATOM   1241  O   LEU A 665      42.620  41.820  52.530  1.00  0.00           O
ATOM   1242  N   GLY A 666      42.660  44.060  52.130  1.00  0.00           N
ATOM   1243  HN  GLY A 666      42.240  44.730  51.540  1.00  0.00           H
ATOM   1244  CA  GLY A 666      43.220  44.460  53.400  1.00  0.00           C
ATOM   1245  HA1 GLY A 666      44.040  45.150  53.220  1.00  0.00           H
ATOM   1246  HA2 GLY A 666      43.570  43.640  54.030  1.00  0.00           H
ATOM   1247  C   GLY A 666      42.160  45.180  54.230  1.00  0.00           C
ATOM   1248  O   GLY A 666      40.960  44.980  54.050  1.00  0.00           O
ATOM   1249  N   SER A 667      42.630  46.060  55.170  1.00  0.00           N
ATOM   1250  HN  SER A 667      43.610  46.190  55.230  1.00  0.00           H
ATOM   1251  CA  SER A 667      41.740  46.860  56.010  1.00  0.00           C
ATOM   1252  HA  SER A 667      40.730  46.750  55.660  1.00  0.00           H
ATOM   1253  CB  SER A 667      42.040  46.680  57.540  1.00  0.00           C
ATOM   1254  HB1 SER A 667      41.850  45.600  57.690  1.00  0.00           H
ATOM   1255  HB2 SER A 667      41.160  47.060  58.100  1.00  0.00           H
ATOM   1256  OG  SER A 667      43.340  47.080  57.890  1.00  0.00           O
ATOM   1257  HG1 SER A 667      43.410  48.010  57.670  1.00  0.00           H
ATOM   1258  C   SER A 667      41.920  48.440  55.790  1.00  0.00           C
ATOM   1259  O   SER A 667      43.010  48.950  55.850  1.00  0.00           O
ATOM   1260  N   THR A 668      40.780  49.140  55.580  1.00  0.00           N
ATOM   1261  HN  THR A 668      39.890  48.720  55.540  1.00  0.00           H
ATOM   1262  CA  THR A 668      40.840  50.560  55.450  1.00  0.00           C
ATOM   1263  HA  THR A 668      41.810  50.890  55.070  1.00  0.00           H
ATOM   1264  CB  THR A 668      39.880  50.990  54.360  1.00  0.00           C
ATOM   1265  HB  THR A 668      40.060  50.220  53.590  1.00  0.00           H
ATOM   1266  OG1 THR A 668      40.200  52.250  53.770  1.00  0.00           O
ATOM   1267  HG1 THR A 668      39.490  52.530  53.190  1.00  0.00           H
ATOM   1268  CG2 THR A 668      38.360  50.910  54.780  1.00  0.00           C
ATOM   1269 HG21 THR A 668      38.080  50.120  55.500  1.00  0.00           H
ATOM   1270 HG22 THR A 668      37.640  50.770  53.940  1.00  0.00           H
ATOM   1271 HG23 THR A 668      38.040  51.830  55.320  1.00  0.00           H
ATOM   1272  C   THR A 668      40.690  51.200  56.810  1.00  0.00           C
ATOM   1273  O   THR A 668      39.910  50.740  57.610  1.00  0.00           O
ATOM   1274  N   GLY A 669      41.320  52.340  56.980  1.00  0.00           N
ATOM   1275  HN  GLY A 669      41.910  52.650  56.240  1.00  0.00           H
ATOM   1276  CA  GLY A 669      41.210  53.240  58.070  1.00  0.00           C
ATOM   1277  HA1 GLY A 669      41.800  54.070  57.700  1.00  0.00           H
ATOM   1278  HA2 GLY A 669      41.650  52.790  58.950  1.00  0.00           H
ATOM   1279  C   GLY A 669      39.790  53.700  58.400  1.00  0.00           C
ATOM   1280  O   GLY A 669      39.440  53.610  59.610  1.00  0.00           O
ATOM   1281  N   PRO A 670      38.850  54.180  57.480  1.00  0.00           N
ATOM   1282  CD  PRO A 670      39.310  54.840  56.240  1.00  0.00           C
ATOM   1283  HD1 PRO A 670      39.480  54.000  55.530  1.00  0.00           H
ATOM   1284  HD2 PRO A 670      40.270  55.390  56.280  1.00  0.00           H
ATOM   1285  CA  PRO A 670      37.600  54.750  57.940  1.00  0.00           C
ATOM   1286  HA  PRO A 670      37.680  55.620  58.570  1.00  0.00           H
ATOM   1287  CB  PRO A 670      36.950  55.220  56.590  1.00  0.00           C
ATOM   1288  HB1 PRO A 670      36.250  56.050  56.830  1.00  0.00           H
ATOM   1289  HB2 PRO A 670      36.410  54.440  56.000  1.00  0.00           H
ATOM   1290  CG  PRO A 670      38.150  55.690  55.750  1.00  0.00           C
ATOM   1291  HG1 PRO A 670      37.850  55.600  54.680  1.00  0.00           H
ATOM   1292  HG2 PRO A 670      38.330  56.740  56.080  1.00  0.00           H
ATOM   1293  C   PRO A 670      36.670  53.790  58.680  1.00  0.00           C
ATOM   1294  O   PRO A 670      35.900  54.200  59.540  1.00  0.00           O
ATOM   1295  N   VAL A 671      36.760  52.470  58.480  1.00  0.00           N
ATOM   1296  HN  VAL A 671      37.470  52.000  57.940  1.00  0.00           H
ATOM   1297  CA  VAL A 671      35.960  51.500  59.160  1.00  0.00           C
ATOM   1298  HA  VAL A 671      34.930  51.780  59.030  1.00  0.00           H
ATOM   1299  CB  VAL A 671      36.190  50.120  58.490  1.00  0.00           C
ATOM   1300  HB  VAL A 671      37.270  49.890  58.410  1.00  0.00           H
ATOM   1301  CG1 VAL A 671      35.330  48.970  59.110  1.00  0.00           C
ATOM   1302 HG11 VAL A 671      35.780  48.530  60.030  1.00  0.00           H
ATOM   1303 HG12 VAL A 671      35.030  48.090  58.500  1.00  0.00           H
ATOM   1304 HG13 VAL A 671      34.400  49.470  59.440  1.00  0.00           H
ATOM   1305  CG2 VAL A 671      35.620  50.150  57.140  1.00  0.00           C
ATOM   1306 HG21 VAL A 671      36.170  50.830  56.450  1.00  0.00           H
ATOM   1307 HG22 VAL A 671      34.560  50.480  57.050  1.00  0.00           H
ATOM   1308 HG23 VAL A 671      35.730  49.230  56.530  1.00  0.00           H
ATOM   1309  C   VAL A 671      36.180  51.430  60.680  1.00  0.00           C
ATOM   1310  O   VAL A 671      35.260  51.180  61.450  1.00  0.00           O
ATOM   1311  N   LEU A 672      37.420  51.650  61.150  1.00  0.00           N
ATOM   1312  HN  LEU A 672      38.120  51.950  60.530  1.00  0.00           H
ATOM   1313  CA  LEU A 672      37.710  51.510  62.550  1.00  0.00           C
ATOM   1314  HA  LEU A 672      37.400  50.510  62.830  1.00  0.00           H
ATOM   1315  CB  LEU A 672      39.200  51.670  62.970  1.00  0.00           C
ATOM   1316  HB1 LEU A 672      39.420  51.450  64.040  1.00  0.00           H
ATOM   1317  HB2 LEU A 672      39.480  52.740  62.890  1.00  0.00           H
ATOM   1318  CG  LEU A 672      40.190  50.800  62.130  1.00  0.00           C
ATOM   1319  HG  LEU A 672      40.040  50.940  61.030  1.00  0.00           H
ATOM   1320  CD1 LEU A 672      41.640  51.340  62.200  1.00  0.00           C
ATOM   1321 HD11 LEU A 672      41.730  52.390  61.870  1.00  0.00           H
ATOM   1322 HD12 LEU A 672      42.290  50.780  61.500  1.00  0.00           H
ATOM   1323 HD13 LEU A 672      41.950  51.240  63.260  1.00  0.00           H
ATOM   1324  CD2 LEU A 672      40.190  49.280  62.410  1.00  0.00           C
ATOM   1325 HD21 LEU A 672      39.330  48.720  61.980  1.00  0.00           H
ATOM   1326 HD22 LEU A 672      40.330  49.210  63.510  1.00  0.00           H
ATOM   1327 HD23 LEU A 672      41.040  48.780  61.900  1.00  0.00           H
ATOM   1328  C   LEU A 672      36.990  52.610  63.380  1.00  0.00           C
ATOM   1329  O   LEU A 672      36.330  52.320  64.350  1.00  0.00           O
ATOM   1330  N   VAL A 673      36.970  53.920  62.880  1.00  0.00           N
ATOM   1331  HN  VAL A 673      37.560  54.140  62.090  1.00  0.00           H
ATOM   1332  CA  VAL A 673      36.260  55.060  63.510  1.00  0.00           C
ATOM   1333  HA  VAL A 673      36.530  55.060  64.570  1.00  0.00           H
ATOM   1334  CB  VAL A 673      36.980  56.410  63.050  1.00  0.00           C
ATOM   1335  HB  VAL A 673      38.030  56.310  63.390  1.00  0.00           H
ATOM   1336  CG1 VAL A 673      37.240  56.630  61.540  1.00  0.00           C
ATOM   1337 HG11 VAL A 673      36.340  56.430  60.910  1.00  0.00           H
ATOM   1338 HG12 VAL A 673      37.970  55.880  61.140  1.00  0.00           H
ATOM   1339 HG13 VAL A 673      37.620  57.630  61.280  1.00  0.00           H
ATOM   1340  CG2 VAL A 673      36.290  57.630  63.690  1.00  0.00           C
ATOM   1341 HG21 VAL A 673      36.710  58.570  63.280  1.00  0.00           H
ATOM   1342 HG22 VAL A 673      36.640  57.590  64.750  1.00  0.00           H
ATOM   1343 HG23 VAL A 673      35.180  57.700  63.700  1.00  0.00           H
ATOM   1344  C   VAL A 673      34.770  54.990  63.470  1.00  0.00           C
ATOM   1345  O   VAL A 673      34.020  55.290  64.360  1.00  0.00           O
ATOM   1346  N   PHE A 674      34.280  54.540  62.320  1.00  0.00           N
ATOM   1347  HN  PHE A 674      34.900  54.390  61.540  1.00  0.00           H
ATOM   1348  CA  PHE A 674      32.940  54.330  62.020  1.00  0.00           C
ATOM   1349  HA  PHE A 674      32.370  55.180  62.340  1.00  0.00           H
ATOM   1350  CB  PHE A 674      32.890  53.990  60.360  1.00  0.00           C
ATOM   1351  HB1 PHE A 674      33.700  53.240  60.230  1.00  0.00           H
ATOM   1352  HB2 PHE A 674      33.100  54.920  59.800  1.00  0.00           H
ATOM   1353  CG  PHE A 674      31.600  53.520  60.000  1.00  0.00           C
ATOM   1354  CD1 PHE A 674      30.460  54.110  60.420  1.00  0.00           C
ATOM   1355  HD1 PHE A 674      30.410  54.960  61.100  1.00  0.00           H
ATOM   1356  CE1 PHE A 674      29.160  53.590  60.070  1.00  0.00           C
ATOM   1357  HE1 PHE A 674      28.320  54.140  60.460  1.00  0.00           H
ATOM   1358  CZ  PHE A 674      29.100  52.610  59.110  1.00  0.00           C
ATOM   1359  HZ  PHE A 674      28.180  52.300  58.650  1.00  0.00           H
ATOM   1360  CD2 PHE A 674      31.540  52.460  59.030  1.00  0.00           C
ATOM   1361  HD2 PHE A 674      32.400  51.930  58.660  1.00  0.00           H
ATOM   1362  CE2 PHE A 674      30.290  51.960  58.690  1.00  0.00           C
ATOM   1363  HE2 PHE A 674      30.160  51.070  58.090  1.00  0.00           H
ATOM   1364  C   PHE A 674      32.230  53.150  62.850  1.00  0.00           C
ATOM   1365  O   PHE A 674      31.270  53.350  63.600  1.00  0.00           O
ATOM   1366  N   GLU A 675      32.830  52.010  62.840  1.00  0.00           N
ATOM   1367  HN  GLU A 675      33.630  51.830  62.270  1.00  0.00           H
ATOM   1368  CA  GLU A 675      32.580  50.990  63.800  1.00  0.00           C
ATOM   1369  HA  GLU A 675      31.570  50.640  63.720  1.00  0.00           H
ATOM   1370  CB  GLU A 675      33.490  49.810  63.520  1.00  0.00           C
ATOM   1371  HB1 GLU A 675      33.610  49.130  64.400  1.00  0.00           H
ATOM   1372  HB2 GLU A 675      34.490  50.260  63.370  1.00  0.00           H
ATOM   1373  CG  GLU A 675      33.080  49.010  62.270  1.00  0.00           C
ATOM   1374  HG1 GLU A 675      33.940  48.510  61.770  1.00  0.00           H
ATOM   1375  HG2 GLU A 675      32.830  49.580  61.350  1.00  0.00           H
ATOM   1376  CD  GLU A 675      32.000  47.930  62.480  1.00  0.00           C
ATOM   1377  OE1 GLU A 675      30.830  48.320  62.830  1.00  0.00           O
ATOM   1378  OE2 GLU A 675      32.260  46.700  62.360  1.00  0.00           O
ATOM   1379  C   GLU A 675      32.680  51.380  65.330  1.00  0.00           C
ATOM   1380  O   GLU A 675      31.860  51.070  66.170  1.00  0.00           O
ATOM   1381  N   LYS A 676      33.790  52.020  65.740  1.00  0.00           N
ATOM   1382  HN  LYS A 676      34.580  52.170  65.150  1.00  0.00           H
ATOM   1383  CA  LYS A 676      33.880  52.450  67.110  1.00  0.00           C
ATOM   1384  HA  LYS A 676      33.840  51.640  67.820  1.00  0.00           H
ATOM   1385  CB  LYS A 676      35.310  53.150  67.240  1.00  0.00           C
ATOM   1386  HB1 LYS A 676      35.290  53.890  66.420  1.00  0.00           H
ATOM   1387  HB2 LYS A 676      36.040  52.390  66.900  1.00  0.00           H
ATOM   1388  CG  LYS A 676      35.660  53.600  68.700  1.00  0.00           C
ATOM   1389  HG1 LYS A 676      35.560  52.730  69.380  1.00  0.00           H
ATOM   1390  HG2 LYS A 676      35.010  54.430  69.060  1.00  0.00           H
ATOM   1391  CD  LYS A 676      37.150  54.090  68.870  1.00  0.00           C
ATOM   1392  HD1 LYS A 676      37.150  55.060  68.320  1.00  0.00           H
ATOM   1393  HD2 LYS A 676      37.810  53.320  68.430  1.00  0.00           H
ATOM   1394  CE  LYS A 676      37.590  54.480  70.310  1.00  0.00           C
ATOM   1395  HE1 LYS A 676      37.630  53.540  70.910  1.00  0.00           H
ATOM   1396  HE2 LYS A 676      36.820  55.200  70.650  1.00  0.00           H
ATOM   1397  NZ  LYS A 676      38.900  55.080  70.250  1.00  0.00           N
ATOM   1398  HZ1 LYS A 676      38.880  55.900  69.610  1.00  0.00           H
ATOM   1399  HZ2 LYS A 676      39.560  54.390  69.830  1.00  0.00           H
ATOM   1400  HZ3 LYS A 676      39.270  55.330  71.190  1.00  0.00           H
ATOM   1401  C   LYS A 676      32.840  53.450  67.550  1.00  0.00           C
ATOM   1402  O   LYS A 676      32.240  53.330  68.640  1.00  0.00           O
ATOM   1403  N   ILE A 677      32.480  54.520  66.730  1.00  0.00           N
ATOM   1404  HN  ILE A 677      33.040  54.720  65.930  1.00  0.00           H
ATOM   1405  CA  ILE A 677      31.510  55.610  66.960  1.00  0.00           C
ATOM   1406  HA  ILE A 677      31.690  56.040  67.920  1.00  0.00           H
ATOM   1407  CB  ILE A 677      31.640  56.830  65.940  1.00  0.00           C
ATOM   1408  HB  ILE A 677      31.700  56.380  64.930  1.00  0.00           H
ATOM   1409  CG2 ILE A 677      30.460  57.760  66.000  1.00  0.00           C
ATOM   1410 HG21 ILE A 677      29.530  57.300  65.620  1.00  0.00           H
ATOM   1411 HG22 ILE A 677      30.760  58.660  65.430  1.00  0.00           H
ATOM   1412 HG23 ILE A 677      30.200  58.080  67.030  1.00  0.00           H
ATOM   1413  CG1 ILE A 677      32.940  57.560  66.160  1.00  0.00           C
ATOM   1414 HG11 ILE A 677      33.000  58.380  65.410  1.00  0.00           H
ATOM   1415 HG12 ILE A 677      33.770  56.830  65.990  1.00  0.00           H
ATOM   1416  CD  ILE A 677      33.100  58.070  67.600  1.00  0.00           C
ATOM   1417  HD1 ILE A 677      33.520  57.420  68.400  1.00  0.00           H
ATOM   1418  HD2 ILE A 677      32.210  58.590  67.980  1.00  0.00           H
ATOM   1419  HD3 ILE A 677      33.810  58.930  67.510  1.00  0.00           H
ATOM   1420  C   ILE A 677      30.160  55.020  66.910  1.00  0.00           C
ATOM   1421  O   ILE A 677      29.280  55.450  67.690  1.00  0.00           O
ATOM   1422  N   LEU A 678      29.920  53.980  66.070  1.00  0.00           N
ATOM   1423  HN  LEU A 678      30.520  53.670  65.330  1.00  0.00           H
ATOM   1424  CA  LEU A 678      28.710  53.250  66.190  1.00  0.00           C
ATOM   1425  HA  LEU A 678      27.940  54.010  66.210  1.00  0.00           H
ATOM   1426  CB  LEU A 678      28.540  52.400  64.890  1.00  0.00           C
ATOM   1427  HB1 LEU A 678      29.490  51.920  64.610  1.00  0.00           H
ATOM   1428  HB2 LEU A 678      28.320  53.170  64.110  1.00  0.00           H
ATOM   1429  CG  LEU A 678      27.320  51.440  64.730  1.00  0.00           C
ATOM   1430  HG  LEU A 678      27.380  50.680  65.540  1.00  0.00           H
ATOM   1431  CD1 LEU A 678      25.930  52.070  64.830  1.00  0.00           C
ATOM   1432 HD11 LEU A 678      25.850  52.810  64.010  1.00  0.00           H
ATOM   1433 HD12 LEU A 678      25.730  52.500  65.840  1.00  0.00           H
ATOM   1434 HD13 LEU A 678      25.200  51.300  64.520  1.00  0.00           H
ATOM   1435  CD2 LEU A 678      27.530  50.650  63.470  1.00  0.00           C
ATOM   1436 HD21 LEU A 678      26.830  49.780  63.430  1.00  0.00           H
ATOM   1437 HD22 LEU A 678      28.530  50.290  63.130  1.00  0.00           H
ATOM   1438 HD23 LEU A 678      27.140  51.280  62.640  1.00  0.00           H
ATOM   1439  C   LEU A 678      28.530  52.460  67.460  1.00  0.00           C
ATOM   1440  O   LEU A 678      27.410  52.490  68.050  1.00  0.00           O
ATOM   1441  N   TYR A 679      29.510  51.720  67.950  1.00  0.00           N
ATOM   1442  HN  TYR A 679      30.310  51.600  67.370  1.00  0.00           H
ATOM   1443  CA  TYR A 679      29.460  50.980  69.220  1.00  0.00           C
ATOM   1444  HA  TYR A 679      28.680  50.240  69.140  1.00  0.00           H
ATOM   1445  CB  TYR A 679      30.870  50.210  69.310  1.00  0.00           C
ATOM   1446  HB1 TYR A 679      31.540  50.950  68.830  1.00  0.00           H
ATOM   1447  HB2 TYR A 679      30.960  49.220  68.830  1.00  0.00           H
ATOM   1448  CG  TYR A 679      31.310  49.890  70.790  1.00  0.00           C
ATOM   1449  CD1 TYR A 679      32.560  50.390  71.150  1.00  0.00           C
ATOM   1450  HD1 TYR A 679      33.130  51.030  70.490  1.00  0.00           H
ATOM   1451  CE1 TYR A 679      33.010  50.210  72.480  1.00  0.00           C
ATOM   1452  HE1 TYR A 679      34.000  50.460  72.810  1.00  0.00           H
ATOM   1453  CZ  TYR A 679      32.300  49.370  73.290  1.00  0.00           C
ATOM   1454  OH  TYR A 679      32.820  49.040  74.570  1.00  0.00           O
ATOM   1455  HH  TYR A 679      33.560  49.620  74.730  1.00  0.00           H
ATOM   1456  CD2 TYR A 679      30.570  49.140  71.670  1.00  0.00           C
ATOM   1457  HD2 TYR A 679      29.630  48.730  71.330  1.00  0.00           H
ATOM   1458  CE2 TYR A 679      31.070  48.880  72.930  1.00  0.00           C
ATOM   1459  HE2 TYR A 679      30.410  48.240  73.490  1.00  0.00           H
ATOM   1460  C   TYR A 679      29.220  51.930  70.410  1.00  0.00           C
ATOM   1461  O   TYR A 679      28.370  51.800  71.330  1.00  0.00           O
ATOM   1462  N   LYS A 680      30.050  53.000  70.370  1.00  0.00           N
ATOM   1463  HN  LYS A 680      30.620  53.070  69.550  1.00  0.00           H
ATOM   1464  CA  LYS A 680      29.920  54.090  71.330  1.00  0.00           C
ATOM   1465  HA  LYS A 680      29.920  53.670  72.320  1.00  0.00           H
ATOM   1466  CB  LYS A 680      31.100  55.090  71.250  1.00  0.00           C
ATOM   1467  HB1 LYS A 680      30.830  55.940  71.910  1.00  0.00           H
ATOM   1468  HB2 LYS A 680      31.130  55.450  70.200  1.00  0.00           H
ATOM   1469  CG  LYS A 680      32.480  54.470  71.720  1.00  0.00           C
ATOM   1470  HG1 LYS A 680      33.250  55.260  71.520  1.00  0.00           H
ATOM   1471  HG2 LYS A 680      32.830  53.590  71.140  1.00  0.00           H
ATOM   1472  CD  LYS A 680      32.450  54.070  73.210  1.00  0.00           C
ATOM   1473  HD1 LYS A 680      31.770  53.220  73.380  1.00  0.00           H
ATOM   1474  HD2 LYS A 680      31.970  54.860  73.840  1.00  0.00           H
ATOM   1475  CE  LYS A 680      33.790  53.650  73.880  1.00  0.00           C
ATOM   1476  HE1 LYS A 680      34.550  54.450  73.770  1.00  0.00           H
ATOM   1477  HE2 LYS A 680      34.210  52.710  73.460  1.00  0.00           H
ATOM   1478  NZ  LYS A 680      33.610  53.430  75.300  1.00  0.00           N
ATOM   1479  HZ1 LYS A 680      34.310  52.740  75.640  1.00  0.00           H
ATOM   1480  HZ2 LYS A 680      32.670  53.060  75.560  1.00  0.00           H
ATOM   1481  HZ3 LYS A 680      33.750  54.290  75.860  1.00  0.00           H
ATOM   1482  C   LYS A 680      28.530  54.790  71.280  1.00  0.00           C
ATOM   1483  O   LYS A 680      27.960  55.120  72.320  1.00  0.00           O
ATOM   1484  N   PHE A 681      27.890  54.990  70.090  1.00  0.00           N
ATOM   1485  HN  PHE A 681      28.320  54.890  69.190  1.00  0.00           H
ATOM   1486  CA  PHE A 681      26.520  55.530  70.000  1.00  0.00           C
ATOM   1487  HA  PHE A 681      26.420  56.420  70.600  1.00  0.00           H
ATOM   1488  CB  PHE A 681      26.230  55.800  68.440  1.00  0.00           C
ATOM   1489  HB1 PHE A 681      26.180  54.820  67.900  1.00  0.00           H
ATOM   1490  HB2 PHE A 681      27.000  56.390  67.910  1.00  0.00           H
ATOM   1491  CG  PHE A 681      24.890  56.500  68.210  1.00  0.00           C
ATOM   1492  CD1 PHE A 681      23.840  55.590  67.940  1.00  0.00           C
ATOM   1493  HD1 PHE A 681      24.050  54.520  67.990  1.00  0.00           H
ATOM   1494  CE1 PHE A 681      22.610  56.090  67.630  1.00  0.00           C
ATOM   1495  HE1 PHE A 681      21.760  55.460  67.420  1.00  0.00           H
ATOM   1496  CZ  PHE A 681      22.460  57.520  67.530  1.00  0.00           C
ATOM   1497  HZ  PHE A 681      21.490  57.950  67.310  1.00  0.00           H
ATOM   1498  CD2 PHE A 681      24.770  57.870  68.110  1.00  0.00           C
ATOM   1499  HD2 PHE A 681      25.640  58.460  68.410  1.00  0.00           H
ATOM   1500  CE2 PHE A 681      23.470  58.420  67.800  1.00  0.00           C
ATOM   1501  HE2 PHE A 681      23.370  59.490  67.790  1.00  0.00           H
ATOM   1502  C   PHE A 681      25.500  54.620  70.600  1.00  0.00           C
ATOM   1503  O   PHE A 681      24.600  55.050  71.380  1.00  0.00           O
ATOM   1504  N   CYS A 682      25.660  53.330  70.220  1.00  0.00           N
ATOM   1505  HN  CYS A 682      26.420  53.150  69.600  1.00  0.00           H
ATOM   1506  CA  CYS A 682      24.820  52.190  70.540  1.00  0.00           C
ATOM   1507  HA  CYS A 682      23.830  52.490  70.220  1.00  0.00           H
ATOM   1508  CB  CYS A 682      25.180  50.830  69.830  1.00  0.00           C
ATOM   1509  HB1 CYS A 682      24.680  49.960  70.310  1.00  0.00           H
ATOM   1510  HB2 CYS A 682      26.260  50.620  69.930  1.00  0.00           H
ATOM   1511  SG  CYS A 682      24.730  50.900  68.010  1.00  0.00           S
ATOM   1512  HG1 CYS A 682      25.900  51.480  67.820  1.00  0.00           H
ATOM   1513  C   CYS A 682      24.720  51.960  72.080  1.00  0.00           C
ATOM   1514  O   CYS A 682      23.600  51.900  72.510  1.00  0.00           O
ATOM   1515  N   ARG A 683      25.840  52.010  72.850  1.00  0.00           N
ATOM   1516  HN  ARG A 683      26.700  51.910  72.340  1.00  0.00           H
ATOM   1517  CA  ARG A 683      25.890  52.080  74.310  1.00  0.00           C
ATOM   1518  HA  ARG A 683      25.410  51.150  74.560  1.00  0.00           H
ATOM   1519  CB  ARG A 683      27.410  52.060  74.780  1.00  0.00           C
ATOM   1520  HB1 ARG A 683      27.460  52.270  75.870  1.00  0.00           H
ATOM   1521  HB2 ARG A 683      27.950  52.910  74.320  1.00  0.00           H
ATOM   1522  CG  ARG A 683      28.270  50.750  74.430  1.00  0.00           C
ATOM   1523  HG1 ARG A 683      29.360  51.020  74.460  1.00  0.00           H
ATOM   1524  HG2 ARG A 683      28.090  50.420  73.380  1.00  0.00           H
ATOM   1525  CD  ARG A 683      28.010  49.640  75.380  1.00  0.00           C
ATOM   1526  HD1 ARG A 683      28.400  48.710  74.920  1.00  0.00           H
ATOM   1527  HD2 ARG A 683      26.980  49.400  75.720  1.00  0.00           H
ATOM   1528  NE  ARG A 683      28.840  49.920  76.660  1.00  0.00           N
ATOM   1529  HE  ARG A 683      29.440  50.720  76.620  1.00  0.00           H
ATOM   1530  CZ  ARG A 683      29.000  48.990  77.610  1.00  0.00           C
ATOM   1531  NH1 ARG A 683      28.460  47.780  77.620  1.00  0.00           N
ATOM   1532 HH11 ARG A 683      28.050  47.470  76.760  1.00  0.00           H
ATOM   1533 HH12 ARG A 683      28.830  47.050  78.200  1.00  0.00           H
ATOM   1534  NH2 ARG A 683      29.750  49.260  78.580  1.00  0.00           N
ATOM   1535 HH21 ARG A 683      29.880  48.530  79.260  1.00  0.00           H
ATOM   1536 HH22 ARG A 683      30.440  49.950  78.390  1.00  0.00           H
ATOM   1537  C   ARG A 683      25.100  53.110  75.020  1.00  0.00           C
ATOM   1538  O   ARG A 683      24.320  52.750  75.950  1.00  0.00           O
ATOM   1539  N   ASP A 684      25.210  54.400  74.580  1.00  0.00           N
ATOM   1540  HN  ASP A 684      25.990  54.590  73.990  1.00  0.00           H
ATOM   1541  CA  ASP A 684      24.410  55.570  74.990  1.00  0.00           C
ATOM   1542  HA  ASP A 684      24.470  55.760  76.050  1.00  0.00           H
ATOM   1543  CB  ASP A 684      24.910  56.830  74.230  1.00  0.00           C
ATOM   1544  HB1 ASP A 684      24.100  57.600  74.240  1.00  0.00           H
ATOM   1545  HB2 ASP A 684      25.170  56.690  73.150  1.00  0.00           H
ATOM   1546  CG  ASP A 684      26.260  57.280  74.880  1.00  0.00           C
ATOM   1547  OD1 ASP A 684      26.710  56.690  75.910  1.00  0.00           O
ATOM   1548  OD2 ASP A 684      26.780  58.280  74.470  1.00  0.00           O
ATOM   1549  C   ASP A 684      22.960  55.430  74.810  1.00  0.00           C
ATOM   1550  O   ASP A 684      22.200  55.840  75.710  1.00  0.00           O
ATOM   1551  N   TYR A 685      22.430  55.030  73.630  1.00  0.00           N
ATOM   1552  HN  TYR A 685      23.060  54.700  72.920  1.00  0.00           H
ATOM   1553  CA  TYR A 685      21.080  55.340  73.310  1.00  0.00           C
ATOM   1554  HA  TYR A 685      20.580  56.050  73.940  1.00  0.00           H
ATOM   1555  CB  TYR A 685      20.880  55.860  71.890  1.00  0.00           C
ATOM   1556  HB1 TYR A 685      19.800  55.910  71.660  1.00  0.00           H
ATOM   1557  HB2 TYR A 685      21.340  55.310  71.040  1.00  0.00           H
ATOM   1558  CG  TYR A 685      21.420  57.250  71.940  1.00  0.00           C
ATOM   1559  CD1 TYR A 685      20.920  58.310  72.770  1.00  0.00           C
ATOM   1560  HD1 TYR A 685      20.000  58.170  73.330  1.00  0.00           H
ATOM   1561  CE1 TYR A 685      21.600  59.520  72.770  1.00  0.00           C
ATOM   1562  HE1 TYR A 685      21.240  60.410  73.270  1.00  0.00           H
ATOM   1563  CZ  TYR A 685      22.790  59.770  72.060  1.00  0.00           C
ATOM   1564  OH  TYR A 685      23.330  61.070  72.080  1.00  0.00           O
ATOM   1565  HH  TYR A 685      23.050  61.680  72.760  1.00  0.00           H
ATOM   1566  CD2 TYR A 685      22.550  57.480  71.160  1.00  0.00           C
ATOM   1567  HD2 TYR A 685      22.890  56.750  70.440  1.00  0.00           H
ATOM   1568  CE2 TYR A 685      23.190  58.680  71.250  1.00  0.00           C
ATOM   1569  HE2 TYR A 685      23.990  58.880  70.550  1.00  0.00           H
ATOM   1570  C   TYR A 685      20.220  54.100  73.500  1.00  0.00           C
ATOM   1571  O   TYR A 685      19.020  54.150  73.170  1.00  0.00           O
ATOM   1572  N   GLN A 686      20.790  53.000  73.980  1.00  0.00           N
ATOM   1573  HN  GLN A 686      21.750  52.980  74.250  1.00  0.00           H
ATOM   1574  CA  GLN A 686      20.110  51.730  74.230  1.00  0.00           C
ATOM   1575  HA  GLN A 686      20.780  51.070  74.760  1.00  0.00           H
ATOM   1576  CB  GLN A 686      18.850  51.880  75.140  1.00  0.00           C
ATOM   1577  HB1 GLN A 686      18.520  50.830  75.280  1.00  0.00           H
ATOM   1578  HB2 GLN A 686      17.960  52.340  74.670  1.00  0.00           H
ATOM   1579  CG  GLN A 686      19.130  52.560  76.490  1.00  0.00           C
ATOM   1580  HG1 GLN A 686      18.230  52.540  77.140  1.00  0.00           H
ATOM   1581  HG2 GLN A 686      19.320  53.640  76.320  1.00  0.00           H
ATOM   1582  CD  GLN A 686      20.360  52.030  77.240  1.00  0.00           C
ATOM   1583  OE1 GLN A 686      21.520  52.480  77.200  1.00  0.00           O
ATOM   1584  NE2 GLN A 686      20.100  51.010  78.050  1.00  0.00           N
ATOM   1585 HE21 GLN A 686      20.880  50.640  78.560  1.00  0.00           H
ATOM   1586 HE22 GLN A 686      19.200  50.600  78.190  1.00  0.00           H
ATOM   1587  C   GLN A 686      19.800  51.020  72.980  1.00  0.00           C
ATOM   1588  O   GLN A 686      18.640  50.790  72.680  1.00  0.00           O
ATOM   1589  N   LEU A 687      20.880  50.610  72.240  1.00  0.00           N
ATOM   1590  HN  LEU A 687      21.760  51.020  72.460  1.00  0.00           H
ATOM   1591  CA  LEU A 687      20.800  49.830  71.000  1.00  0.00           C
ATOM   1592  HA  LEU A 687      19.870  49.290  71.000  1.00  0.00           H
ATOM   1593  CB  LEU A 687      21.220  50.640  69.720  1.00  0.00           C
ATOM   1594  HB1 LEU A 687      21.520  50.050  68.820  1.00  0.00           H
ATOM   1595  HB2 LEU A 687      22.160  51.180  69.960  1.00  0.00           H
ATOM   1596  CG  LEU A 687      20.060  51.630  69.270  1.00  0.00           C
ATOM   1597  HG  LEU A 687      19.700  52.130  70.190  1.00  0.00           H
ATOM   1598  CD1 LEU A 687      20.450  52.640  68.150  1.00  0.00           C
ATOM   1599 HD11 LEU A 687      21.070  52.060  67.440  1.00  0.00           H
ATOM   1600 HD12 LEU A 687      20.980  53.490  68.610  1.00  0.00           H
ATOM   1601 HD13 LEU A 687      19.570  53.120  67.660  1.00  0.00           H
ATOM   1602  CD2 LEU A 687      18.870  50.760  68.900  1.00  0.00           C
ATOM   1603 HD21 LEU A 687      19.050  50.160  67.980  1.00  0.00           H
ATOM   1604 HD22 LEU A 687      17.960  51.400  68.860  1.00  0.00           H
ATOM   1605 HD23 LEU A 687      18.580  50.010  69.670  1.00  0.00           H
ATOM   1606  C   LEU A 687      21.850  48.690  71.030  1.00  0.00           C
ATOM   1607  O   LEU A 687      22.970  48.900  71.490  1.00  0.00           O
ATOM   1608  N   SER A 688      21.440  47.510  70.550  1.00  0.00           N
ATOM   1609  HN  SER A 688      20.450  47.410  70.500  1.00  0.00           H
ATOM   1610  CA  SER A 688      22.320  46.380  70.240  1.00  0.00           C
ATOM   1611  HA  SER A 688      22.840  46.230  71.180  1.00  0.00           H
ATOM   1612  CB  SER A 688      21.610  45.000  70.000  1.00  0.00           C
ATOM   1613  HB1 SER A 688      20.830  45.230  69.230  1.00  0.00           H
ATOM   1614  HB2 SER A 688      21.110  44.590  70.900  1.00  0.00           H
ATOM   1615  OG  SER A 688      22.530  44.010  69.510  1.00  0.00           O
ATOM   1616  HG1 SER A 688      22.090  43.230  69.840  1.00  0.00           H
ATOM   1617  C   SER A 688      23.230  46.750  69.130  1.00  0.00           C
ATOM   1618  O   SER A 688      22.770  46.950  68.010  1.00  0.00           O
ATOM   1619  N   TYR A 689      24.580  46.880  69.430  1.00  0.00           N
ATOM   1620  HN  TYR A 689      24.780  46.560  70.360  1.00  0.00           H
ATOM   1621  CA  TYR A 689      25.730  47.030  68.480  1.00  0.00           C
ATOM   1622  HA  TYR A 689      25.560  47.840  67.790  1.00  0.00           H
ATOM   1623  CB  TYR A 689      27.090  47.440  69.140  1.00  0.00           C
ATOM   1624  HB1 TYR A 689      27.280  46.750  69.980  1.00  0.00           H
ATOM   1625  HB2 TYR A 689      27.000  48.450  69.600  1.00  0.00           H
ATOM   1626  CG  TYR A 689      28.250  47.480  68.230  1.00  0.00           C
ATOM   1627  CD1 TYR A 689      28.360  48.510  67.220  1.00  0.00           C
ATOM   1628  HD1 TYR A 689      27.530  49.180  67.090  1.00  0.00           H
ATOM   1629  CE1 TYR A 689      29.460  48.480  66.330  1.00  0.00           C
ATOM   1630  HE1 TYR A 689      29.490  49.270  65.600  1.00  0.00           H
ATOM   1631  CZ  TYR A 689      30.470  47.500  66.510  1.00  0.00           C
ATOM   1632  OH  TYR A 689      31.580  47.410  65.670  1.00  0.00           O
ATOM   1633  HH  TYR A 689      31.440  47.730  64.780  1.00  0.00           H
ATOM   1634  CD2 TYR A 689      29.380  46.770  68.550  1.00  0.00           C
ATOM   1635  HD2 TYR A 689      29.390  46.040  69.350  1.00  0.00           H
ATOM   1636  CE2 TYR A 689      30.470  46.710  67.660  1.00  0.00           C
ATOM   1637  HE2 TYR A 689      31.230  45.960  67.810  1.00  0.00           H
ATOM   1638  C   TYR A 689      25.820  45.860  67.520  1.00  0.00           C
ATOM   1639  O   TYR A 689      25.970  46.040  66.300  1.00  0.00           O
ATOM   1640  N   LEU A 690      25.720  44.630  67.980  1.00  0.00           N
ATOM   1641  HN  LEU A 690      25.620  44.470  68.970  1.00  0.00           H
ATOM   1642  CA  LEU A 690      25.970  43.470  67.110  1.00  0.00           C
ATOM   1643  HA  LEU A 690      26.900  43.730  66.630  1.00  0.00           H
ATOM   1644  CB  LEU A 690      26.110  42.190  68.060  1.00  0.00           C
ATOM   1645  HB1 LEU A 690      26.430  41.360  67.400  1.00  0.00           H
ATOM   1646  HB2 LEU A 690      25.120  41.840  68.430  1.00  0.00           H
ATOM   1647  CG  LEU A 690      27.210  42.260  69.110  1.00  0.00           C
ATOM   1648  HG  LEU A 690      27.020  43.150  69.740  1.00  0.00           H
ATOM   1649  CD1 LEU A 690      27.330  40.980  70.030  1.00  0.00           C
ATOM   1650 HD11 LEU A 690      26.640  41.170  70.890  1.00  0.00           H
ATOM   1651 HD12 LEU A 690      28.360  40.630  70.240  1.00  0.00           H
ATOM   1652 HD13 LEU A 690      26.920  40.060  69.560  1.00  0.00           H
ATOM   1653  CD2 LEU A 690      28.570  42.640  68.480  1.00  0.00           C
ATOM   1654 HD21 LEU A 690      28.580  43.690  68.130  1.00  0.00           H
ATOM   1655 HD22 LEU A 690      28.840  41.950  67.640  1.00  0.00           H
ATOM   1656 HD23 LEU A 690      29.390  42.460  69.210  1.00  0.00           H
ATOM   1657  C   LEU A 690      24.810  43.220  66.110  1.00  0.00           C
ATOM   1658  O   LEU A 690      25.060  42.990  64.950  1.00  0.00           O
ATOM   1659  N   SER A 691      23.540  43.430  66.470  1.00  0.00           N
ATOM   1660  HN  SER A 691      23.440  43.780  67.400  1.00  0.00           H
ATOM   1661  CA  SER A 691      22.330  43.440  65.590  1.00  0.00           C
ATOM   1662  HA  SER A 691      22.290  42.550  64.990  1.00  0.00           H
ATOM   1663  CB  SER A 691      21.020  43.450  66.460  1.00  0.00           C
ATOM   1664  HB1 SER A 691      20.960  44.300  67.170  1.00  0.00           H
ATOM   1665  HB2 SER A 691      21.010  42.520  67.070  1.00  0.00           H
ATOM   1666  OG  SER A 691      19.910  43.570  65.600  1.00  0.00           O
ATOM   1667  HG1 SER A 691      19.900  44.490  65.290  1.00  0.00           H
ATOM   1668  C   SER A 691      22.360  44.560  64.650  1.00  0.00           C
ATOM   1669  O   SER A 691      22.020  44.500  63.510  1.00  0.00           O
ATOM   1670  N   LEU A 692      22.700  45.760  65.100  1.00  0.00           N
ATOM   1671  HN  LEU A 692      23.050  45.910  66.030  1.00  0.00           H
ATOM   1672  CA  LEU A 692      22.620  46.870  64.150  1.00  0.00           C
ATOM   1673  HA  LEU A 692      21.690  46.790  63.610  1.00  0.00           H
ATOM   1674  CB  LEU A 692      22.590  48.190  64.880  1.00  0.00           C
ATOM   1675  HB1 LEU A 692      23.360  48.220  65.680  1.00  0.00           H
ATOM   1676  HB2 LEU A 692      21.590  48.270  65.360  1.00  0.00           H
ATOM   1677  CG  LEU A 692      22.740  49.500  64.080  1.00  0.00           C
ATOM   1678  HG  LEU A 692      23.770  49.640  63.670  1.00  0.00           H
ATOM   1679  CD1 LEU A 692      21.790  49.690  62.870  1.00  0.00           C
ATOM   1680 HD11 LEU A 692      20.750  49.420  63.160  1.00  0.00           H
ATOM   1681 HD12 LEU A 692      22.110  49.100  61.990  1.00  0.00           H
ATOM   1682 HD13 LEU A 692      21.710  50.760  62.580  1.00  0.00           H
ATOM   1683  CD2 LEU A 692      22.410  50.590  65.090  1.00  0.00           C
ATOM   1684 HD21 LEU A 692      21.360  50.470  65.420  1.00  0.00           H
ATOM   1685 HD22 LEU A 692      22.420  51.640  64.710  1.00  0.00           H
ATOM   1686 HD23 LEU A 692      22.980  50.460  66.030  1.00  0.00           H
ATOM   1687  C   LEU A 692      23.800  46.850  63.170  1.00  0.00           C
ATOM   1688  O   LEU A 692      23.610  47.120  61.970  1.00  0.00           O
ATOM   1689  N   ARG A 693      24.930  46.390  63.700  1.00  0.00           N
ATOM   1690  HN  ARG A 693      24.970  46.020  64.610  1.00  0.00           H
ATOM   1691  CA  ARG A 693      26.120  46.210  62.760  1.00  0.00           C
ATOM   1692  HA  ARG A 693      26.260  47.130  62.220  1.00  0.00           H
ATOM   1693  CB  ARG A 693      27.530  45.870  63.560  1.00  0.00           C
ATOM   1694  HB1 ARG A 693      27.270  45.020  64.210  1.00  0.00           H
ATOM   1695  HB2 ARG A 693      27.720  46.810  64.110  1.00  0.00           H
ATOM   1696  CG  ARG A 693      28.670  45.520  62.670  1.00  0.00           C
ATOM   1697  HG1 ARG A 693      28.980  46.530  62.310  1.00  0.00           H
ATOM   1698  HG2 ARG A 693      28.510  44.770  61.860  1.00  0.00           H
ATOM   1699  CD  ARG A 693      29.850  44.890  63.480  1.00  0.00           C
ATOM   1700  HD1 ARG A 693      30.040  45.420  64.440  1.00  0.00           H
ATOM   1701  HD2 ARG A 693      30.830  44.930  62.960  1.00  0.00           H
ATOM   1702  NE  ARG A 693      29.550  43.420  63.670  1.00  0.00           N
ATOM   1703  HE  ARG A 693      28.870  42.940  63.120  1.00  0.00           H
ATOM   1704  CZ  ARG A 693      30.280  42.690  64.410  1.00  0.00           C
ATOM   1705  NH1 ARG A 693      31.270  43.090  65.110  1.00  0.00           N
ATOM   1706 HH11 ARG A 693      31.600  42.350  65.690  1.00  0.00           H
ATOM   1707 HH12 ARG A 693      31.740  43.970  64.980  1.00  0.00           H
ATOM   1708  NH2 ARG A 693      29.910  41.470  64.620  1.00  0.00           N
ATOM   1709 HH21 ARG A 693      29.030  41.230  64.200  1.00  0.00           H
ATOM   1710 HH22 ARG A 693      30.160  40.940  65.420  1.00  0.00           H
ATOM   1711  C   ARG A 693      25.880  45.080  61.690  1.00  0.00           C
ATOM   1712  O   ARG A 693      26.200  45.230  60.530  1.00  0.00           O
ATOM   1713  N   THR A 694      25.290  43.940  62.070  1.00  0.00           N
ATOM   1714  HN  THR A 694      25.280  43.680  63.030  1.00  0.00           H
ATOM   1715  CA  THR A 694      24.800  42.950  61.150  1.00  0.00           C
ATOM   1716  HA  THR A 694      25.680  42.670  60.600  1.00  0.00           H
ATOM   1717  CB  THR A 694      24.260  41.620  61.730  1.00  0.00           C
ATOM   1718  HB  THR A 694      23.170  41.700  61.950  1.00  0.00           H
ATOM   1719  OG1 THR A 694      25.010  41.190  62.880  1.00  0.00           O
ATOM   1720  HG1 THR A 694      24.340  40.760  63.420  1.00  0.00           H
ATOM   1721  CG2 THR A 694      24.400  40.490  60.770  1.00  0.00           C
ATOM   1722 HG21 THR A 694      25.440  40.390  60.400  1.00  0.00           H
ATOM   1723 HG22 THR A 694      23.700  40.630  59.920  1.00  0.00           H
ATOM   1724 HG23 THR A 694      24.170  39.530  61.280  1.00  0.00           H
ATOM   1725  C   THR A 694      23.760  43.440  60.160  1.00  0.00           C
ATOM   1726  O   THR A 694      23.750  43.070  58.990  1.00  0.00           O
ATOM   1727  N   SER A 695      22.890  44.350  60.600  1.00  0.00           N
ATOM   1728  HN  SER A 695      22.920  44.770  61.500  1.00  0.00           H
ATOM   1729  CA  SER A 695      21.850  45.060  59.820  1.00  0.00           C
ATOM   1730  HA  SER A 695      21.250  44.400  59.210  1.00  0.00           H
ATOM   1731  CB  SER A 695      20.930  45.970  60.750  1.00  0.00           C
ATOM   1732  HB1 SER A 695      20.250  46.500  60.050  1.00  0.00           H
ATOM   1733  HB2 SER A 695      21.400  46.800  61.320  1.00  0.00           H
ATOM   1734  OG  SER A 695      20.040  45.370  61.720  1.00  0.00           O
ATOM   1735  HG1 SER A 695      20.560  45.120  62.490  1.00  0.00           H
ATOM   1736  C   SER A 695      22.470  45.910  58.720  1.00  0.00           C
ATOM   1737  O   SER A 695      22.000  46.010  57.590  1.00  0.00           O
ATOM   1738  N   ILE A 696      23.570  46.630  59.050  1.00  0.00           N
ATOM   1739  HN  ILE A 696      23.960  46.580  59.960  1.00  0.00           H
ATOM   1740  CA  ILE A 696      24.360  47.440  58.220  1.00  0.00           C
ATOM   1741  HA  ILE A 696      23.660  48.000  57.620  1.00  0.00           H
ATOM   1742  CB  ILE A 696      25.250  48.410  59.020  1.00  0.00           C
ATOM   1743  HB  ILE A 696      25.640  47.870  59.900  1.00  0.00           H
ATOM   1744  CG2 ILE A 696      26.500  48.890  58.280  1.00  0.00           C
ATOM   1745 HG21 ILE A 696      27.020  49.660  58.900  1.00  0.00           H
ATOM   1746 HG22 ILE A 696      26.230  49.300  57.290  1.00  0.00           H
ATOM   1747 HG23 ILE A 696      27.280  48.110  58.250  1.00  0.00           H
ATOM   1748  CG1 ILE A 696      24.460  49.670  59.580  1.00  0.00           C
ATOM   1749 HG11 ILE A 696      23.410  49.350  59.710  1.00  0.00           H
ATOM   1750 HG12 ILE A 696      24.460  50.490  58.830  1.00  0.00           H
ATOM   1751  CD  ILE A 696      25.120  50.100  60.940  1.00  0.00           C
ATOM   1752  HD1 ILE A 696      24.810  51.060  61.410  1.00  0.00           H
ATOM   1753  HD2 ILE A 696      26.220  49.930  60.870  1.00  0.00           H
ATOM   1754  HD3 ILE A 696      24.940  49.280  61.660  1.00  0.00           H
ATOM   1755  C   ILE A 696      25.180  46.580  57.170  1.00  0.00           C
ATOM   1756  O   ILE A 696      25.140  46.880  55.990  1.00  0.00           O
ATOM   1757  N   GLY A 697      25.800  45.460  57.570  1.00  0.00           N
ATOM   1758  HN  GLY A 697      25.850  45.250  58.540  1.00  0.00           H
ATOM   1759  CA  GLY A 697      26.530  44.580  56.540  1.00  0.00           C
ATOM   1760  HA1 GLY A 697      27.030  43.750  57.030  1.00  0.00           H
ATOM   1761  HA2 GLY A 697      27.320  45.170  56.100  1.00  0.00           H
ATOM   1762  C   GLY A 697      25.570  43.910  55.570  1.00  0.00           C
ATOM   1763  O   GLY A 697      25.910  43.860  54.410  1.00  0.00           O
ATOM   1764  N   LEU A 698      24.420  43.350  56.010  1.00  0.00           N
ATOM   1765  HN  LEU A 698      24.270  43.320  56.990  1.00  0.00           H
ATOM   1766  CA  LEU A 698      23.390  42.920  55.070  1.00  0.00           C
ATOM   1767  HA  LEU A 698      23.770  42.270  54.290  1.00  0.00           H
ATOM   1768  CB  LEU A 698      22.330  42.210  55.910  1.00  0.00           C
ATOM   1769  HB1 LEU A 698      21.420  41.840  55.400  1.00  0.00           H
ATOM   1770  HB2 LEU A 698      22.080  42.990  56.660  1.00  0.00           H
ATOM   1771  CG  LEU A 698      22.880  40.940  56.620  1.00  0.00           C
ATOM   1772  HG  LEU A 698      23.740  41.270  57.240  1.00  0.00           H
ATOM   1773  CD1 LEU A 698      21.780  40.340  57.460  1.00  0.00           C
ATOM   1774 HD11 LEU A 698      21.270  41.100  58.090  1.00  0.00           H
ATOM   1775 HD12 LEU A 698      22.210  39.710  58.270  1.00  0.00           H
ATOM   1776 HD13 LEU A 698      20.930  39.850  56.940  1.00  0.00           H
ATOM   1777  CD2 LEU A 698      23.400  39.880  55.570  1.00  0.00           C
ATOM   1778 HD21 LEU A 698      22.600  39.650  54.840  1.00  0.00           H
ATOM   1779 HD22 LEU A 698      23.610  38.960  56.160  1.00  0.00           H
ATOM   1780 HD23 LEU A 698      24.390  40.130  55.110  1.00  0.00           H
ATOM   1781  C   LEU A 698      22.750  44.010  54.230  1.00  0.00           C
ATOM   1782  O   LEU A 698      22.520  43.800  53.030  1.00  0.00           O
ATOM   1783  N   TRP A 699      22.580  45.270  54.730  1.00  0.00           N
ATOM   1784  HN  TRP A 699      22.680  45.570  55.670  1.00  0.00           H
ATOM   1785  CA  TRP A 699      22.230  46.350  53.830  1.00  0.00           C
ATOM   1786  HA  TRP A 699      21.330  46.010  53.350  1.00  0.00           H
ATOM   1787  CB  TRP A 699      21.830  47.650  54.630  1.00  0.00           C
ATOM   1788  HB1 TRP A 699      22.150  48.600  54.160  1.00  0.00           H
ATOM   1789  HB2 TRP A 699      22.450  47.740  55.540  1.00  0.00           H
ATOM   1790  CG  TRP A 699      20.340  47.810  55.080  1.00  0.00           C
ATOM   1791  CD1 TRP A 699      19.800  47.890  56.390  1.00  0.00           C
ATOM   1792  HD1 TRP A 699      20.460  47.800  57.230  1.00  0.00           H
ATOM   1793  NE1 TRP A 699      18.490  48.360  56.280  1.00  0.00           N
ATOM   1794  HE1 TRP A 699      17.940  48.770  56.980  1.00  0.00           H
ATOM   1795  CE2 TRP A 699      18.170  48.570  55.020  1.00  0.00           C
ATOM   1796  CD2 TRP A 699      19.270  48.230  54.150  1.00  0.00           C
ATOM   1797  CE3 TRP A 699      19.030  48.130  52.760  1.00  0.00           C
ATOM   1798  HE3 TRP A 699      19.800  47.880  52.030  1.00  0.00           H
ATOM   1799  CZ3 TRP A 699      17.770  48.420  52.320  1.00  0.00           C
ATOM   1800  HZ3 TRP A 699      17.670  48.400  51.250  1.00  0.00           H
ATOM   1801  CZ2 TRP A 699      16.950  48.990  54.480  1.00  0.00           C
ATOM   1802  HZ2 TRP A 699      16.120  49.160  55.140  1.00  0.00           H
ATOM   1803  CH2 TRP A 699      16.780  48.900  53.100  1.00  0.00           C
ATOM   1804  HH2 TRP A 699      15.830  49.300  52.790  1.00  0.00           H
ATOM   1805  C   TRP A 699      23.320  46.730  52.810  1.00  0.00           C
ATOM   1806  O   TRP A 699      23.080  46.880  51.640  1.00  0.00           O
ATOM   1807  N   THR A 700      24.610  46.940  53.270  1.00  0.00           N
ATOM   1808  HN  THR A 700      24.620  46.900  54.260  1.00  0.00           H
ATOM   1809  CA  THR A 700      25.740  47.260  52.480  1.00  0.00           C
ATOM   1810  HA  THR A 700      25.730  48.260  52.080  1.00  0.00           H
ATOM   1811  CB  THR A 700      27.080  47.060  53.230  1.00  0.00           C
ATOM   1812  HB  THR A 700      26.990  46.040  53.660  1.00  0.00           H
ATOM   1813  OG1 THR A 700      27.260  47.970  54.300  1.00  0.00           O
ATOM   1814  HG1 THR A 700      26.610  47.650  54.930  1.00  0.00           H
ATOM   1815  CG2 THR A 700      28.290  47.090  52.260  1.00  0.00           C
ATOM   1816 HG21 THR A 700      28.460  46.430  51.380  1.00  0.00           H
ATOM   1817 HG22 THR A 700      29.170  47.060  52.930  1.00  0.00           H
ATOM   1818 HG23 THR A 700      28.180  48.070  51.760  1.00  0.00           H
ATOM   1819  C   THR A 700      25.870  46.300  51.310  1.00  0.00           C
ATOM   1820  O   THR A 700      26.020  46.680  50.170  1.00  0.00           O
ATOM   1821  N   SER A 701      25.680  45.020  51.640  1.00  0.00           N
ATOM   1822  HN  SER A 701      25.510  44.840  52.600  1.00  0.00           H
ATOM   1823  CA  SER A 701      25.770  43.840  50.740  1.00  0.00           C
ATOM   1824  HA  SER A 701      26.650  43.920  50.120  1.00  0.00           H
ATOM   1825  CB  SER A 701      25.850  42.530  51.610  1.00  0.00           C
ATOM   1826  HB1 SER A 701      24.910  42.330  52.170  1.00  0.00           H
ATOM   1827  HB2 SER A 701      26.780  42.560  52.210  1.00  0.00           H
ATOM   1828  OG  SER A 701      26.030  41.410  50.800  1.00  0.00           O
ATOM   1829  HG1 SER A 701      26.900  41.420  50.400  1.00  0.00           H
ATOM   1830  C   SER A 701      24.630  43.920  49.700  1.00  0.00           C
ATOM   1831  O   SER A 701      24.860  43.760  48.520  1.00  0.00           O
ATOM   1832  N   PHE A 702      23.370  44.220  50.110  1.00  0.00           N
ATOM   1833  HN  PHE A 702      23.090  44.410  51.040  1.00  0.00           H
ATOM   1834  CA  PHE A 702      22.240  44.400  49.200  1.00  0.00           C
ATOM   1835  HA  PHE A 702      22.190  43.510  48.590  1.00  0.00           H
ATOM   1836  CB  PHE A 702      20.890  44.310  50.060  1.00  0.00           C
ATOM   1837  HB1 PHE A 702      21.040  45.010  50.920  1.00  0.00           H
ATOM   1838  HB2 PHE A 702      20.840  43.250  50.410  1.00  0.00           H
ATOM   1839  CG  PHE A 702      19.650  44.590  49.250  1.00  0.00           C
ATOM   1840  CD1 PHE A 702      19.290  43.710  48.210  1.00  0.00           C
ATOM   1841  HD1 PHE A 702      19.960  42.880  48.000  1.00  0.00           H
ATOM   1842  CE1 PHE A 702      18.160  43.950  47.460  1.00  0.00           C
ATOM   1843  HE1 PHE A 702      17.880  43.380  46.590  1.00  0.00           H
ATOM   1844  CZ  PHE A 702      17.270  45.030  47.760  1.00  0.00           C
ATOM   1845  HZ  PHE A 702      16.440  45.290  47.120  1.00  0.00           H
ATOM   1846  CD2 PHE A 702      18.800  45.630  49.540  1.00  0.00           C
ATOM   1847  HD2 PHE A 702      19.060  46.320  50.330  1.00  0.00           H
ATOM   1848  CE2 PHE A 702      17.610  45.860  48.800  1.00  0.00           C
ATOM   1849  HE2 PHE A 702      17.050  46.700  49.170  1.00  0.00           H
ATOM   1850  C   PHE A 702      22.310  45.580  48.220  1.00  0.00           C
ATOM   1851  O   PHE A 702      22.040  45.400  47.030  1.00  0.00           O
ATOM   1852  N   LEU A 703      22.760  46.710  48.780  1.00  0.00           N
ATOM   1853  HN  LEU A 703      22.960  46.700  49.760  1.00  0.00           H
ATOM   1854  CA  LEU A 703      23.180  47.920  48.100  1.00  0.00           C
ATOM   1855  HA  LEU A 703      22.390  48.410  47.560  1.00  0.00           H
ATOM   1856  CB  LEU A 703      23.320  49.150  49.100  1.00  0.00           C
ATOM   1857  HB1 LEU A 703      23.770  50.010  48.550  1.00  0.00           H
ATOM   1858  HB2 LEU A 703      24.090  48.890  49.850  1.00  0.00           H
ATOM   1859  CG  LEU A 703      22.030  49.490  49.850  1.00  0.00           C
ATOM   1860  HG  LEU A 703      21.550  48.490  49.980  1.00  0.00           H
ATOM   1861  CD1 LEU A 703      22.390  50.090  51.190  1.00  0.00           C
ATOM   1862 HD11 LEU A 703      22.380  49.240  51.900  1.00  0.00           H
ATOM   1863 HD12 LEU A 703      21.600  50.860  51.340  1.00  0.00           H
ATOM   1864 HD13 LEU A 703      23.420  50.490  51.150  1.00  0.00           H
ATOM   1865  CD2 LEU A 703      21.130  50.380  49.020  1.00  0.00           C
ATOM   1866 HD21 LEU A 703      21.730  51.320  48.860  1.00  0.00           H
ATOM   1867 HD22 LEU A 703      20.230  50.740  49.560  1.00  0.00           H
ATOM   1868 HD23 LEU A 703      20.820  49.920  48.060  1.00  0.00           H
ATOM   1869  C   LEU A 703      24.310  47.800  47.050  1.00  0.00           C
ATOM   1870  O   LEU A 703      24.200  48.350  45.970  1.00  0.00           O
ATOM   1871  N   CYS A 704      25.400  47.090  47.370  1.00  0.00           N
ATOM   1872  HN  CYS A 704      25.640  46.880  48.320  1.00  0.00           H
ATOM   1873  CA  CYS A 704      26.390  46.690  46.340  1.00  0.00           C
ATOM   1874  HA  CYS A 704      26.770  47.590  45.880  1.00  0.00           H
ATOM   1875  CB  CYS A 704      27.640  45.970  47.060  1.00  0.00           C
ATOM   1876  HB1 CYS A 704      28.280  45.530  46.280  1.00  0.00           H
ATOM   1877  HB2 CYS A 704      27.170  45.200  47.710  1.00  0.00           H
ATOM   1878  SG  CYS A 704      28.610  47.110  48.090  1.00  0.00           S
ATOM   1879  HG1 CYS A 704      27.900  47.290  49.190  1.00  0.00           H
ATOM   1880  C   CYS A 704      25.810  45.750  45.240  1.00  0.00           C
ATOM   1881  O   CYS A 704      26.000  46.040  44.050  1.00  0.00           O
ATOM   1882  N   ILE A 705      24.980  44.790  45.620  1.00  0.00           N
ATOM   1883  HN  ILE A 705      24.820  44.500  46.560  1.00  0.00           H
ATOM   1884  CA  ILE A 705      24.280  43.890  44.690  1.00  0.00           C
ATOM   1885  HA  ILE A 705      24.970  43.350  44.040  1.00  0.00           H
ATOM   1886  CB  ILE A 705      23.620  42.650  45.300  1.00  0.00           C
ATOM   1887  HB  ILE A 705      22.970  42.920  46.160  1.00  0.00           H
ATOM   1888  CG2 ILE A 705      22.800  41.770  44.360  1.00  0.00           C
ATOM   1889 HG21 ILE A 705      21.920  42.240  43.860  1.00  0.00           H
ATOM   1890 HG22 ILE A 705      22.450  40.860  44.890  1.00  0.00           H
ATOM   1891 HG23 ILE A 705      23.540  41.500  43.590  1.00  0.00           H
ATOM   1892  CG1 ILE A 705      24.750  41.740  45.970  1.00  0.00           C
ATOM   1893 HG11 ILE A 705      25.540  42.420  46.390  1.00  0.00           H
ATOM   1894 HG12 ILE A 705      25.140  41.130  45.140  1.00  0.00           H
ATOM   1895  CD  ILE A 705      24.140  40.910  47.090  1.00  0.00           C
ATOM   1896  HD1 ILE A 705      24.950  40.450  47.680  1.00  0.00           H
ATOM   1897  HD2 ILE A 705      23.340  40.210  46.750  1.00  0.00           H
ATOM   1898  HD3 ILE A 705      23.540  41.660  47.650  1.00  0.00           H
ATOM   1899  C   ILE A 705      23.290  44.620  43.670  1.00  0.00           C
ATOM   1900  O   ILE A 705      23.150  44.290  42.460  1.00  0.00           O
ATOM   1901  N   VAL A 706      22.550  45.580  44.180  1.00  0.00           N
ATOM   1902  HN  VAL A 706      22.450  45.580  45.180  1.00  0.00           H
ATOM   1903  CA  VAL A 706      21.890  46.630  43.490  1.00  0.00           C
ATOM   1904  HA  VAL A 706      21.260  46.150  42.770  1.00  0.00           H
ATOM   1905  CB  VAL A 706      20.950  47.370  44.510  1.00  0.00           C
ATOM   1906  HB  VAL A 706      21.600  47.690  45.350  1.00  0.00           H
ATOM   1907  CG1 VAL A 706      20.230  48.600  43.870  1.00  0.00           C
ATOM   1908 HG11 VAL A 706      19.500  49.200  44.460  1.00  0.00           H
ATOM   1909 HG12 VAL A 706      19.600  48.320  43.000  1.00  0.00           H
ATOM   1910 HG13 VAL A 706      20.930  49.380  43.510  1.00  0.00           H
ATOM   1911  CG2 VAL A 706      19.820  46.460  45.040  1.00  0.00           C
ATOM   1912 HG21 VAL A 706      19.200  45.990  44.260  1.00  0.00           H
ATOM   1913 HG22 VAL A 706      19.180  47.010  45.780  1.00  0.00           H
ATOM   1914 HG23 VAL A 706      20.270  45.560  45.510  1.00  0.00           H
ATOM   1915  C   VAL A 706      22.700  47.480  42.560  1.00  0.00           C
ATOM   1916  O   VAL A 706      22.310  47.650  41.410  1.00  0.00           O
ATOM   1917  N   LEU A 707      23.810  48.140  43.030  1.00  0.00           N
ATOM   1918  HN  LEU A 707      23.910  48.230  44.010  1.00  0.00           H
ATOM   1919  CA  LEU A 707      24.600  48.970  42.160  1.00  0.00           C
ATOM   1920  HA  LEU A 707      23.890  49.670  41.750  1.00  0.00           H
ATOM   1921  CB  LEU A 707      25.800  49.640  42.940  1.00  0.00           C
ATOM   1922  HB1 LEU A 707      26.350  48.850  43.480  1.00  0.00           H
ATOM   1923  HB2 LEU A 707      25.300  50.180  43.770  1.00  0.00           H
ATOM   1924  CG  LEU A 707      26.670  50.620  42.140  1.00  0.00           C
ATOM   1925  HG  LEU A 707      27.370  50.170  41.400  1.00  0.00           H
ATOM   1926  CD1 LEU A 707      25.830  51.640  41.350  1.00  0.00           C
ATOM   1927 HD11 LEU A 707      25.190  51.170  40.570  1.00  0.00           H
ATOM   1928 HD12 LEU A 707      26.510  52.310  40.760  1.00  0.00           H
ATOM   1929 HD13 LEU A 707      25.090  52.220  41.950  1.00  0.00           H
ATOM   1930  CD2 LEU A 707      27.700  51.310  43.110  1.00  0.00           C
ATOM   1931 HD21 LEU A 707      27.160  51.770  43.960  1.00  0.00           H
ATOM   1932 HD22 LEU A 707      28.370  52.000  42.550  1.00  0.00           H
ATOM   1933 HD23 LEU A 707      28.350  50.530  43.570  1.00  0.00           H
ATOM   1934  C   LEU A 707      25.180  48.200  40.900  1.00  0.00           C
ATOM   1935  O   LEU A 707      25.290  48.820  39.810  1.00  0.00           O
ATOM   1936  N   VAL A 708      25.630  46.930  41.100  1.00  0.00           N
ATOM   1937  HN  VAL A 708      25.590  46.620  42.050  1.00  0.00           H
ATOM   1938  CA  VAL A 708      26.090  46.030  40.040  1.00  0.00           C
ATOM   1939  HA  VAL A 708      26.870  46.510  39.470  1.00  0.00           H
ATOM   1940  CB  VAL A 708      26.670  44.710  40.450  1.00  0.00           C
ATOM   1941  HB  VAL A 708      25.990  44.270  41.210  1.00  0.00           H
ATOM   1942  CG1 VAL A 708      26.890  43.800  39.280  1.00  0.00           C
ATOM   1943 HG11 VAL A 708      27.270  44.430  38.450  1.00  0.00           H
ATOM   1944 HG12 VAL A 708      25.980  43.280  38.920  1.00  0.00           H
ATOM   1945 HG13 VAL A 708      27.600  42.990  39.520  1.00  0.00           H
ATOM   1946  CG2 VAL A 708      28.030  44.890  41.220  1.00  0.00           C
ATOM   1947 HG21 VAL A 708      27.760  45.530  42.080  1.00  0.00           H
ATOM   1948 HG22 VAL A 708      28.790  45.350  40.550  1.00  0.00           H
ATOM   1949 HG23 VAL A 708      28.520  43.950  41.550  1.00  0.00           H
ATOM   1950  C   VAL A 708      24.990  45.800  39.000  1.00  0.00           C
ATOM   1951  O   VAL A 708      25.250  45.920  37.800  1.00  0.00           O
ATOM   1952  N   ALA A 709      23.790  45.600  39.460  1.00  0.00           N
ATOM   1953  HN  ALA A 709      23.680  45.460  40.450  1.00  0.00           H
ATOM   1954  CA  ALA A 709      22.610  45.570  38.740  1.00  0.00           C
ATOM   1955  HA  ALA A 709      22.780  44.840  37.960  1.00  0.00           H
ATOM   1956  CB  ALA A 709      21.450  44.890  39.620  1.00  0.00           C
ATOM   1957  HB1 ALA A 709      21.820  43.930  40.060  1.00  0.00           H
ATOM   1958  HB2 ALA A 709      20.550  44.760  38.980  1.00  0.00           H
ATOM   1959  HB3 ALA A 709      21.270  45.550  40.490  1.00  0.00           H
ATOM   1960  C   ALA A 709      22.080  46.810  38.100  1.00  0.00           C
ATOM   1961  O   ALA A 709      21.510  46.810  37.020  1.00  0.00           O
ATOM   1962  N   THR A 710      22.350  48.020  38.700  1.00  0.00           N
ATOM   1963  HN  THR A 710      22.840  47.980  39.570  1.00  0.00           H
ATOM   1964  CA  THR A 710      22.020  49.350  38.130  1.00  0.00           C
ATOM   1965  HA  THR A 710      21.080  49.330  37.630  1.00  0.00           H
ATOM   1966  CB  THR A 710      21.930  50.410  39.160  1.00  0.00           C
ATOM   1967  HB  THR A 710      22.920  50.530  39.630  1.00  0.00           H
ATOM   1968  OG1 THR A 710      20.940  50.030  40.160  1.00  0.00           O
ATOM   1969  HG1 THR A 710      21.170  49.120  40.360  1.00  0.00           H
ATOM   1970  CG2 THR A 710      21.380  51.690  38.640  1.00  0.00           C
ATOM   1971 HG21 THR A 710      20.400  51.530  38.130  1.00  0.00           H
ATOM   1972 HG22 THR A 710      22.080  52.040  37.870  1.00  0.00           H
ATOM   1973 HG23 THR A 710      21.210  52.400  39.480  1.00  0.00           H
ATOM   1974  C   THR A 710      22.960  49.740  37.030  1.00  0.00           C
ATOM   1975  O   THR A 710      22.540  50.390  36.100  1.00  0.00           O
ATOM   1976  N   ASP A 711      24.210  49.210  37.070  1.00  0.00           N
ATOM   1977  HN  ASP A 711      24.410  48.740  37.930  1.00  0.00           H
ATOM   1978  CA  ASP A 711      25.290  49.400  36.130  1.00  0.00           C
ATOM   1979  HA  ASP A 711      25.990  48.630  36.440  1.00  0.00           H
ATOM   1980  CB  ASP A 711      24.940  49.110  34.670  1.00  0.00           C
ATOM   1981  HB1 ASP A 711      24.140  49.800  34.340  1.00  0.00           H
ATOM   1982  HB2 ASP A 711      24.610  48.050  34.600  1.00  0.00           H
ATOM   1983  CG  ASP A 711      26.010  49.240  33.700  1.00  0.00           C
ATOM   1984  OD1 ASP A 711      27.120  49.800  33.970  1.00  0.00           O
ATOM   1985  OD2 ASP A 711      25.740  48.730  32.530  1.00  0.00           O
ATOM   1986  C   ASP A 711      26.080  50.670  36.550  1.00  0.00           C
ATOM   1987  O   ASP A 711      25.540  51.780  36.590  1.00  0.00           O
ATOM   1988  N   ALA A 712      27.390  50.440  36.910  1.00  0.00           N
ATOM   1989  HN  ALA A 712      27.730  49.510  36.830  1.00  0.00           H
ATOM   1990  CA  ALA A 712      28.320  51.460  37.390  1.00  0.00           C
ATOM   1991  HA  ALA A 712      27.770  52.350  37.610  1.00  0.00           H
ATOM   1992  CB  ALA A 712      29.140  50.940  38.590  1.00  0.00           C
ATOM   1993  HB1 ALA A 712      28.420  50.510  39.330  1.00  0.00           H
ATOM   1994  HB2 ALA A 712      29.730  51.780  39.000  1.00  0.00           H
ATOM   1995  HB3 ALA A 712      29.940  50.180  38.430  1.00  0.00           H
ATOM   1996  C   ALA A 712      29.360  51.910  36.350  1.00  0.00           C
ATOM   1997  O   ALA A 712      30.150  52.820  36.540  1.00  0.00           O
ATOM   1998  N   SER A 713      29.270  51.360  35.120  1.00  0.00           N
ATOM   1999  HN  SER A 713      28.530  50.730  34.920  1.00  0.00           H
ATOM   2000  CA  SER A 713      30.320  51.480  34.140  1.00  0.00           C
ATOM   2001  HA  SER A 713      31.150  50.910  34.530  1.00  0.00           H
ATOM   2002  CB  SER A 713      29.930  50.700  32.850  1.00  0.00           C
ATOM   2003  HB1 SER A 713      29.720  49.680  33.260  1.00  0.00           H
ATOM   2004  HB2 SER A 713      30.750  50.700  32.090  1.00  0.00           H
ATOM   2005  OG  SER A 713      28.650  51.160  32.320  1.00  0.00           O
ATOM   2006  HG1 SER A 713      28.050  50.800  32.990  1.00  0.00           H
ATOM   2007  C   SER A 713      30.770  52.840  33.670  1.00  0.00           C
ATOM   2008  O   SER A 713      31.940  53.100  33.290  1.00  0.00           O
ATOM   2009  N   SER A 714      29.810  53.790  33.600  1.00  0.00           N
ATOM   2010  HN  SER A 714      28.850  53.660  33.830  1.00  0.00           H
ATOM   2011  CA  SER A 714      30.140  55.090  32.990  1.00  0.00           C
ATOM   2012  HA  SER A 714      30.630  54.860  32.050  1.00  0.00           H
ATOM   2013  CB  SER A 714      28.920  55.960  32.520  1.00  0.00           C
ATOM   2014  HB1 SER A 714      29.320  56.720  31.820  1.00  0.00           H
ATOM   2015  HB2 SER A 714      28.330  56.590  33.210  1.00  0.00           H
ATOM   2016  OG  SER A 714      28.040  55.170  31.820  1.00  0.00           O
ATOM   2017  HG1 SER A 714      28.400  54.760  31.020  1.00  0.00           H
ATOM   2018  C   SER A 714      30.980  55.940  33.920  1.00  0.00           C
ATOM   2019  O   SER A 714      31.780  56.770  33.420  1.00  0.00           O
ATOM   2020  N   LEU A 715      30.840  55.720  35.230  1.00  0.00           N
ATOM   2021  HN  LEU A 715      30.200  55.030  35.550  1.00  0.00           H
ATOM   2022  CA  LEU A 715      31.700  56.190  36.290  1.00  0.00           C
ATOM   2023  HA  LEU A 715      31.870  57.240  36.110  1.00  0.00           H
ATOM   2024  CB  LEU A 715      31.120  56.040  37.760  1.00  0.00           C
ATOM   2025  HB1 LEU A 715      31.780  56.600  38.440  1.00  0.00           H
ATOM   2026  HB2 LEU A 715      31.110  54.960  38.040  1.00  0.00           H
ATOM   2027  CG  LEU A 715      29.640  56.550  37.970  1.00  0.00           C
ATOM   2028  HG  LEU A 715      28.970  56.090  37.220  1.00  0.00           H
ATOM   2029  CD1 LEU A 715      29.110  56.120  39.350  1.00  0.00           C
ATOM   2030 HD11 LEU A 715      28.020  56.280  39.480  1.00  0.00           H
ATOM   2031 HD12 LEU A 715      29.790  56.560  40.120  1.00  0.00           H
ATOM   2032 HD13 LEU A 715      29.340  55.030  39.410  1.00  0.00           H
ATOM   2033  CD2 LEU A 715      29.620  58.030  37.810  1.00  0.00           C
ATOM   2034 HD21 LEU A 715      30.070  58.330  38.790  1.00  0.00           H
ATOM   2035 HD22 LEU A 715      28.610  58.490  37.890  1.00  0.00           H
ATOM   2036 HD23 LEU A 715      30.130  58.370  36.890  1.00  0.00           H
ATOM   2037  C   LEU A 715      33.080  55.650  36.360  1.00  0.00           C
ATOM   2038  O   LEU A 715      34.050  56.410  36.490  1.00  0.00           O
ATOM   2039  N   VAL A 716      33.230  54.390  36.000  1.00  0.00           N
ATOM   2040  HN  VAL A 716      32.550  53.690  35.860  1.00  0.00           H
ATOM   2041  CA  VAL A 716      34.580  53.750  35.820  1.00  0.00           C
ATOM   2042  HA  VAL A 716      35.230  53.990  36.650  1.00  0.00           H
ATOM   2043  CB  VAL A 716      34.430  52.250  36.000  1.00  0.00           C
ATOM   2044  HB  VAL A 716      33.820  51.900  35.150  1.00  0.00           H
ATOM   2045  CG1 VAL A 716      35.840  51.710  36.070  1.00  0.00           C
ATOM   2046 HG11 VAL A 716      36.230  52.020  37.070  1.00  0.00           H
ATOM   2047 HG12 VAL A 716      36.530  52.130  35.320  1.00  0.00           H
ATOM   2048 HG13 VAL A 716      35.960  50.600  36.040  1.00  0.00           H
ATOM   2049  CG2 VAL A 716      33.550  52.030  37.220  1.00  0.00           C
ATOM   2050 HG21 VAL A 716      32.470  52.320  37.170  1.00  0.00           H
ATOM   2051 HG22 VAL A 716      33.820  52.530  38.190  1.00  0.00           H
ATOM   2052 HG23 VAL A 716      33.610  50.930  37.360  1.00  0.00           H
ATOM   2053  C   VAL A 716      35.250  54.190  34.540  1.00  0.00           C
ATOM   2054  O   VAL A 716      36.500  54.290  34.520  1.00  0.00           O
ATOM   2055  N   CYS A 717      34.440  54.660  33.540  1.00  0.00           N
ATOM   2056  HN  CYS A 717      33.490  54.380  33.510  1.00  0.00           H
ATOM   2057  CA  CYS A 717      34.980  55.350  32.390  1.00  0.00           C
ATOM   2058  HA  CYS A 717      35.930  54.900  32.160  1.00  0.00           H
ATOM   2059  CB  CYS A 717      34.170  55.090  31.100  1.00  0.00           C
ATOM   2060  HB1 CYS A 717      34.700  55.500  30.210  1.00  0.00           H
ATOM   2061  HB2 CYS A 717      33.160  55.540  31.050  1.00  0.00           H
ATOM   2062  SG  CYS A 717      34.040  53.370  30.850  1.00  0.00           S
ATOM   2063  HG1 CYS A 717      34.480  53.460  29.600  1.00  0.00           H
ATOM   2064  C   CYS A 717      35.210  56.840  32.560  1.00  0.00           C
ATOM   2065  O   CYS A 717      35.910  57.370  31.680  1.00  0.00           O
ATOM   2066  N   TYR A 718      34.760  57.480  33.680  1.00  0.00           N
ATOM   2067  HN  TYR A 718      34.160  57.030  34.320  1.00  0.00           H
ATOM   2068  CA  TYR A 718      35.000  58.940  33.870  1.00  0.00           C
ATOM   2069  HA  TYR A 718      35.160  59.430  32.910  1.00  0.00           H
ATOM   2070  CB  TYR A 718      33.770  59.650  34.500  1.00  0.00           C
ATOM   2071  HB1 TYR A 718      33.980  60.700  34.810  1.00  0.00           H
ATOM   2072  HB2 TYR A 718      33.520  59.010  35.360  1.00  0.00           H
ATOM   2073  CG  TYR A 718      32.520  59.660  33.660  1.00  0.00           C
ATOM   2074  CD1 TYR A 718      31.270  59.870  34.290  1.00  0.00           C
ATOM   2075  HD1 TYR A 718      31.380  60.130  35.340  1.00  0.00           H
ATOM   2076  CE1 TYR A 718      30.060  59.810  33.590  1.00  0.00           C
ATOM   2077  HE1 TYR A 718      29.140  60.030  34.120  1.00  0.00           H
ATOM   2078  CZ  TYR A 718      30.050  59.560  32.280  1.00  0.00           C
ATOM   2079  OH  TYR A 718      28.860  59.770  31.520  1.00  0.00           O
ATOM   2080  HH  TYR A 718      28.110  59.690  32.120  1.00  0.00           H
ATOM   2081  CD2 TYR A 718      32.500  59.240  32.340  1.00  0.00           C
ATOM   2082  HD2 TYR A 718      33.400  59.030  31.770  1.00  0.00           H
ATOM   2083  CE2 TYR A 718      31.310  59.270  31.620  1.00  0.00           C
ATOM   2084  HE2 TYR A 718      31.340  59.000  30.580  1.00  0.00           H
ATOM   2085  C   TYR A 718      36.190  59.250  34.860  1.00  0.00           C
ATOM   2086  O   TYR A 718      36.530  60.350  35.220  1.00  0.00           O
ATOM   2087  N   ILE A 719      36.890  58.200  35.280  1.00  0.00           N
ATOM   2088  HN  ILE A 719      36.640  57.310  34.930  1.00  0.00           H
ATOM   2089  CA  ILE A 719      38.030  58.260  36.170  1.00  0.00           C
ATOM   2090  HA  ILE A 719      37.600  58.540  37.130  1.00  0.00           H
ATOM   2091  CB  ILE A 719      38.660  56.860  36.450  1.00  0.00           C
ATOM   2092  HB  ILE A 719      37.710  56.410  36.830  1.00  0.00           H
ATOM   2093  CG2 ILE A 719      39.020  56.010  35.290  1.00  0.00           C
ATOM   2094 HG21 ILE A 719      39.030  54.920  35.530  1.00  0.00           H
ATOM   2095 HG22 ILE A 719      40.060  56.310  35.040  1.00  0.00           H
ATOM   2096 HG23 ILE A 719      38.450  56.160  34.350  1.00  0.00           H
ATOM   2097  CG1 ILE A 719      39.810  56.930  37.500  1.00  0.00           C
ATOM   2098 HG11 ILE A 719      39.570  57.610  38.340  1.00  0.00           H
ATOM   2099 HG12 ILE A 719      40.710  57.310  36.970  1.00  0.00           H
ATOM   2100  CD  ILE A 719      40.150  55.660  38.300  1.00  0.00           C
ATOM   2101  HD1 ILE A 719      40.860  55.880  39.120  1.00  0.00           H
ATOM   2102  HD2 ILE A 719      40.430  54.830  37.610  1.00  0.00           H
ATOM   2103  HD3 ILE A 719      39.210  55.310  38.790  1.00  0.00           H
ATOM   2104  C   ILE A 719      39.170  59.240  35.870  1.00  0.00           C
ATOM   2105  O   ILE A 719      39.740  59.980  36.700  1.00  0.00           O
ATOM   2106  N   THR A 720      39.600  59.270  34.580  1.00  0.00           N
ATOM   2107  HN  THR A 720      39.210  58.660  33.890  1.00  0.00           H
ATOM   2108  CA  THR A 720      40.810  59.920  34.030  1.00  0.00           C
ATOM   2109  HA  THR A 720      40.580  60.060  32.980  1.00  0.00           H
ATOM   2110  CB  THR A 720      41.150  61.410  34.320  1.00  0.00           C
ATOM   2111  HB  THR A 720      41.790  61.780  33.480  1.00  0.00           H
ATOM   2112  OG1 THR A 720      41.680  61.620  35.610  1.00  0.00           O
ATOM   2113  HG1 THR A 720      41.110  61.040  36.120  1.00  0.00           H
ATOM   2114  CG2 THR A 720      39.830  62.280  34.180  1.00  0.00           C
ATOM   2115 HG21 THR A 720      39.230  62.220  35.100  1.00  0.00           H
ATOM   2116 HG22 THR A 720      39.220  61.990  33.310  1.00  0.00           H
ATOM   2117 HG23 THR A 720      40.120  63.350  34.100  1.00  0.00           H
ATOM   2118  C   THR A 720      42.100  59.080  34.170  1.00  0.00           C
ATOM   2119  O   THR A 720      42.340  58.400  35.140  1.00  0.00           O
ATOM   2120  N   ARG A 721      43.010  59.180  33.170  1.00  0.00           N
ATOM   2121  HN  ARG A 721      42.820  59.840  32.440  1.00  0.00           H
ATOM   2122  CA  ARG A 721      44.420  58.760  33.180  1.00  0.00           C
ATOM   2123  HA  ARG A 721      44.460  57.710  33.440  1.00  0.00           H
ATOM   2124  CB  ARG A 721      45.000  58.840  31.820  1.00  0.00           C
ATOM   2125  HB1 ARG A 721      46.010  58.390  31.820  1.00  0.00           H
ATOM   2126  HB2 ARG A 721      45.140  59.900  31.500  1.00  0.00           H
ATOM   2127  CG  ARG A 721      44.230  58.110  30.630  1.00  0.00           C
ATOM   2128  HG1 ARG A 721      44.840  58.100  29.710  1.00  0.00           H
ATOM   2129  HG2 ARG A 721      43.400  58.790  30.370  1.00  0.00           H
ATOM   2130  CD  ARG A 721      43.620  56.690  30.940  1.00  0.00           C
ATOM   2131  HD1 ARG A 721      43.000  56.230  30.140  1.00  0.00           H
ATOM   2132  HD2 ARG A 721      43.110  56.800  31.930  1.00  0.00           H
ATOM   2133  NE  ARG A 721      44.880  55.890  31.160  1.00  0.00           N
ATOM   2134  HE  ARG A 721      45.240  55.740  32.090  1.00  0.00           H
ATOM   2135  CZ  ARG A 721      45.590  55.310  30.250  1.00  0.00           C
ATOM   2136  NH1 ARG A 721      45.390  55.500  28.930  1.00  0.00           N
ATOM   2137 HH11 ARG A 721      46.030  55.140  28.260  1.00  0.00           H
ATOM   2138 HH12 ARG A 721      44.740  56.210  28.690  1.00  0.00           H
ATOM   2139  NH2 ARG A 721      46.640  54.580  30.530  1.00  0.00           N
ATOM   2140 HH21 ARG A 721      46.960  54.590  31.480  1.00  0.00           H
ATOM   2141 HH22 ARG A 721      47.050  54.060  29.790  1.00  0.00           H
ATOM   2142  C   ARG A 721      45.260  59.580  34.130  1.00  0.00           C
ATOM   2143  O   ARG A 721      46.210  59.060  34.710  1.00  0.00           O
ATOM   2144  N   PHE A 722      44.830  60.900  34.300  1.00  0.00           N
ATOM   2145  HN  PHE A 722      44.030  61.240  33.800  1.00  0.00           H
ATOM   2146  CA  PHE A 722      45.510  61.660  35.370  1.00  0.00           C
ATOM   2147  HA  PHE A 722      46.570  61.780  35.180  1.00  0.00           H
ATOM   2148  CB  PHE A 722      44.890  63.090  35.410  1.00  0.00           C
ATOM   2149  HB1 PHE A 722      43.790  63.200  35.500  1.00  0.00           H
ATOM   2150  HB2 PHE A 722      45.160  63.520  34.410  1.00  0.00           H
ATOM   2151  CG  PHE A 722      45.600  64.070  36.370  1.00  0.00           C
ATOM   2152  CD1 PHE A 722      46.790  64.720  36.010  1.00  0.00           C
ATOM   2153  HD1 PHE A 722      47.440  64.200  35.320  1.00  0.00           H
ATOM   2154  CE1 PHE A 722      47.270  65.840  36.690  1.00  0.00           C
ATOM   2155  HE1 PHE A 722      48.250  66.230  36.440  1.00  0.00           H
ATOM   2156  CZ  PHE A 722      46.330  66.390  37.630  1.00  0.00           C
ATOM   2157  HZ  PHE A 722      46.740  67.230  38.190  1.00  0.00           H
ATOM   2158  CD2 PHE A 722      44.770  64.610  37.310  1.00  0.00           C
ATOM   2159  HD2 PHE A 722      43.820  64.170  37.550  1.00  0.00           H
ATOM   2160  CE2 PHE A 722      45.190  65.730  38.000  1.00  0.00           C
ATOM   2161  HE2 PHE A 722      44.530  66.230  38.700  1.00  0.00           H
ATOM   2162  C   PHE A 722      45.430  61.000  36.780  1.00  0.00           C
ATOM   2163  O   PHE A 722      46.460  60.690  37.450  1.00  0.00           O
ATOM   2164  N   THR A 723      44.170  60.580  37.180  1.00  0.00           N
ATOM   2165  HN  THR A 723      43.360  61.000  36.780  1.00  0.00           H
ATOM   2166  CA  THR A 723      43.950  59.790  38.400  1.00  0.00           C
ATOM   2167  HA  THR A 723      44.190  60.400  39.260  1.00  0.00           H
ATOM   2168  CB  THR A 723      42.510  59.500  38.660  1.00  0.00           C
ATOM   2169  HB  THR A 723      42.140  58.830  37.860  1.00  0.00           H
ATOM   2170  OG1 THR A 723      41.830  60.730  38.620  1.00  0.00           O
ATOM   2171  HG1 THR A 723      40.960  60.510  38.280  1.00  0.00           H
ATOM   2172  CG2 THR A 723      42.220  58.860  40.050  1.00  0.00           C
ATOM   2173 HG21 THR A 723      42.560  57.810  40.160  1.00  0.00           H
ATOM   2174 HG22 THR A 723      41.110  58.940  40.110  1.00  0.00           H
ATOM   2175 HG23 THR A 723      42.600  59.420  40.940  1.00  0.00           H
ATOM   2176  C   THR A 723      44.660  58.500  38.440  1.00  0.00           C
ATOM   2177  O   THR A 723      45.380  58.210  39.440  1.00  0.00           O
ATOM   2178  N   GLU A 724      44.660  57.680  37.380  1.00  0.00           N
ATOM   2179  HN  GLU A 724      44.160  57.890  36.540  1.00  0.00           H
ATOM   2180  CA  GLU A 724      45.300  56.460  37.340  1.00  0.00           C
ATOM   2181  HA  GLU A 724      44.940  55.860  38.170  1.00  0.00           H
ATOM   2182  CB  GLU A 724      45.000  55.780  35.960  1.00  0.00           C
ATOM   2183  HB1 GLU A 724      45.720  54.940  35.860  1.00  0.00           H
ATOM   2184  HB2 GLU A 724      45.250  56.590  35.240  1.00  0.00           H
ATOM   2185  CG  GLU A 724      43.560  55.190  35.750  1.00  0.00           C
ATOM   2186  HG1 GLU A 724      42.800  55.990  35.830  1.00  0.00           H
ATOM   2187  HG2 GLU A 724      43.550  54.370  36.500  1.00  0.00           H
ATOM   2188  CD  GLU A 724      43.330  54.810  34.250  1.00  0.00           C
ATOM   2189  OE1 GLU A 724      44.150  54.020  33.650  1.00  0.00           O
ATOM   2190  OE2 GLU A 724      42.280  55.170  33.720  1.00  0.00           O
ATOM   2191  C   GLU A 724      46.760  56.530  37.530  1.00  0.00           C
ATOM   2192  O   GLU A 724      47.350  55.830  38.270  1.00  0.00           O
ATOM   2193  N   GLU A 725      47.420  57.520  36.930  1.00  0.00           N
ATOM   2194  HN  GLU A 725      46.950  58.020  36.220  1.00  0.00           H
ATOM   2195  CA  GLU A 725      48.830  57.800  37.220  1.00  0.00           C
ATOM   2196  HA  GLU A 725      49.330  56.840  37.120  1.00  0.00           H
ATOM   2197  CB  GLU A 725      49.420  58.850  36.260  1.00  0.00           C
ATOM   2198  HB1 GLU A 725      50.360  59.340  36.620  1.00  0.00           H
ATOM   2199  HB2 GLU A 725      48.650  59.640  36.220  1.00  0.00           H
ATOM   2200  CG  GLU A 725      49.450  58.370  34.760  1.00  0.00           C
ATOM   2201  HG1 GLU A 725      48.480  58.610  34.270  1.00  0.00           H
ATOM   2202  HG2 GLU A 725      49.590  57.270  34.760  1.00  0.00           H
ATOM   2203  CD  GLU A 725      50.610  58.940  34.040  1.00  0.00           C
ATOM   2204  OE1 GLU A 725      50.420  59.870  33.250  1.00  0.00           O
ATOM   2205  OE2 GLU A 725      51.790  58.540  34.300  1.00  0.00           O
ATOM   2206  C   GLU A 725      49.140  58.290  38.650  1.00  0.00           C
ATOM   2207  O   GLU A 725      50.040  57.830  39.390  1.00  0.00           O
ATOM   2208  N   ALA A 726      48.280  59.190  39.130  1.00  0.00           N
ATOM   2209  HN  ALA A 726      47.540  59.600  38.610  1.00  0.00           H
ATOM   2210  CA  ALA A 726      48.380  59.780  40.430  1.00  0.00           C
ATOM   2211  HA  ALA A 726      49.390  60.110  40.600  1.00  0.00           H
ATOM   2212  CB  ALA A 726      47.340  60.950  40.700  1.00  0.00           C
ATOM   2213  HB1 ALA A 726      47.360  61.220  41.770  1.00  0.00           H
ATOM   2214  HB2 ALA A 726      46.340  60.600  40.370  1.00  0.00           H
ATOM   2215  HB3 ALA A 726      47.760  61.850  40.190  1.00  0.00           H
ATOM   2216  C   ALA A 726      48.120  58.820  41.600  1.00  0.00           C
ATOM   2217  O   ALA A 726      48.830  58.820  42.600  1.00  0.00           O
ATOM   2218  N   PHE A 727      47.100  57.970  41.580  1.00  0.00           N
ATOM   2219  HN  PHE A 727      46.480  57.960  40.800  1.00  0.00           H
ATOM   2220  CA  PHE A 727      46.780  57.070  42.660  1.00  0.00           C
ATOM   2221  HA  PHE A 727      46.650  57.670  43.540  1.00  0.00           H
ATOM   2222  CB  PHE A 727      45.430  56.340  42.370  1.00  0.00           C
ATOM   2223  HB1 PHE A 727      45.530  55.670  41.490  1.00  0.00           H
ATOM   2224  HB2 PHE A 727      44.640  57.040  42.010  1.00  0.00           H
ATOM   2225  CG  PHE A 727      44.810  55.480  43.510  1.00  0.00           C
ATOM   2226  CD1 PHE A 727      45.200  54.130  43.810  1.00  0.00           C
ATOM   2227  HD1 PHE A 727      46.010  53.650  43.290  1.00  0.00           H
ATOM   2228  CE1 PHE A 727      44.470  53.400  44.780  1.00  0.00           C
ATOM   2229  HE1 PHE A 727      44.640  52.340  44.900  1.00  0.00           H
ATOM   2230  CZ  PHE A 727      43.430  53.970  45.460  1.00  0.00           C
ATOM   2231  HZ  PHE A 727      42.930  53.320  46.150  1.00  0.00           H
ATOM   2232  CD2 PHE A 727      43.780  56.060  44.310  1.00  0.00           C
ATOM   2233  HD2 PHE A 727      43.500  57.090  44.140  1.00  0.00           H
ATOM   2234  CE2 PHE A 727      43.070  55.320  45.300  1.00  0.00           C
ATOM   2235  HE2 PHE A 727      42.200  55.750  45.780  1.00  0.00           H
ATOM   2236  C   PHE A 727      47.790  56.020  42.990  1.00  0.00           C
ATOM   2237  O   PHE A 727      48.110  55.730  44.110  1.00  0.00           O
ATOM   2238  N   ALA A 728      48.340  55.340  41.970  1.00  0.00           N
ATOM   2239  HN  ALA A 728      47.890  55.550  41.110  1.00  0.00           H
ATOM   2240  CA  ALA A 728      49.420  54.350  42.160  1.00  0.00           C
ATOM   2241  HA  ALA A 728      49.160  53.500  42.770  1.00  0.00           H
ATOM   2242  CB  ALA A 728      49.710  53.600  40.830  1.00  0.00           C
ATOM   2243  HB1 ALA A 728      50.030  54.290  40.020  1.00  0.00           H
ATOM   2244  HB2 ALA A 728      48.770  53.170  40.420  1.00  0.00           H
ATOM   2245  HB3 ALA A 728      50.530  52.860  40.830  1.00  0.00           H
ATOM   2246  C   ALA A 728      50.810  54.940  42.700  1.00  0.00           C
ATOM   2247  O   ALA A 728      51.650  54.340  43.290  1.00  0.00           O
ATOM   2248  N   ALA A 729      51.130  56.190  42.270  1.00  0.00           N
ATOM   2249  HN  ALA A 729      50.710  56.520  41.430  1.00  0.00           H
ATOM   2250  CA  ALA A 729      52.220  56.970  42.820  1.00  0.00           C
ATOM   2251  HA  ALA A 729      53.140  56.410  42.870  1.00  0.00           H
ATOM   2252  CB  ALA A 729      52.410  58.320  42.130  1.00  0.00           C
ATOM   2253  HB1 ALA A 729      52.690  58.080  41.080  1.00  0.00           H
ATOM   2254  HB2 ALA A 729      53.200  58.980  42.560  1.00  0.00           H
ATOM   2255  HB3 ALA A 729      51.460  58.900  42.130  1.00  0.00           H
ATOM   2256  C   ALA A 729      51.910  57.160  44.290  1.00  0.00           C
ATOM   2257  O   ALA A 729      52.710  56.800  45.160  1.00  0.00           O
ATOM   2258  N   LEU A 730      50.800  57.840  44.570  1.00  0.00           N
ATOM   2259  HN  LEU A 730      50.170  58.080  43.840  1.00  0.00           H
ATOM   2260  CA  LEU A 730      50.490  58.300  45.930  1.00  0.00           C
ATOM   2261  HA  LEU A 730      51.230  59.080  46.110  1.00  0.00           H
ATOM   2262  CB  LEU A 730      49.180  59.040  45.770  1.00  0.00           C
ATOM   2263  HB1 LEU A 730      48.540  58.210  45.410  1.00  0.00           H
ATOM   2264  HB2 LEU A 730      49.100  59.710  44.890  1.00  0.00           H
ATOM   2265  CG  LEU A 730      48.540  59.660  47.060  1.00  0.00           C
ATOM   2266  HG  LEU A 730      47.750  60.380  46.700  1.00  0.00           H
ATOM   2267  CD1 LEU A 730      47.730  58.650  47.790  1.00  0.00           C
ATOM   2268 HD11 LEU A 730      47.250  58.030  47.010  1.00  0.00           H
ATOM   2269 HD12 LEU A 730      47.170  59.130  48.630  1.00  0.00           H
ATOM   2270 HD13 LEU A 730      48.410  58.050  48.430  1.00  0.00           H
ATOM   2271  CD2 LEU A 730      49.500  60.490  47.940  1.00  0.00           C
ATOM   2272 HD21 LEU A 730      50.320  59.820  48.300  1.00  0.00           H
ATOM   2273 HD22 LEU A 730      49.010  60.940  48.830  1.00  0.00           H
ATOM   2274 HD23 LEU A 730      50.000  61.200  47.240  1.00  0.00           H
ATOM   2275  C   LEU A 730      50.510  57.170  47.000  1.00  0.00           C
ATOM   2276  O   LEU A 730      51.120  57.330  48.070  1.00  0.00           O
ATOM   2277  N   ILE A 731      49.770  56.090  46.700  1.00  0.00           N
ATOM   2278  HN  ILE A 731      49.300  55.870  45.850  1.00  0.00           H
ATOM   2279  CA  ILE A 731      49.480  54.980  47.640  1.00  0.00           C
ATOM   2280  HA  ILE A 731      49.170  55.530  48.510  1.00  0.00           H
ATOM   2281  CB  ILE A 731      48.370  54.070  47.110  1.00  0.00           C
ATOM   2282  HB  ILE A 731      47.460  54.680  46.870  1.00  0.00           H
ATOM   2283  CG2 ILE A 731      48.830  53.340  45.730  1.00  0.00           C
ATOM   2284 HG21 ILE A 731      49.490  52.460  45.880  1.00  0.00           H
ATOM   2285 HG22 ILE A 731      49.330  54.070  45.050  1.00  0.00           H
ATOM   2286 HG23 ILE A 731      47.900  53.080  45.170  1.00  0.00           H
ATOM   2287  CG1 ILE A 731      47.870  53.000  48.140  1.00  0.00           C
ATOM   2288 HG11 ILE A 731      48.620  52.230  48.430  1.00  0.00           H
ATOM   2289 HG12 ILE A 731      47.000  52.470  47.730  1.00  0.00           H
ATOM   2290  CD  ILE A 731      47.330  53.650  49.480  1.00  0.00           C
ATOM   2291  HD1 ILE A 731      46.750  52.980  50.140  1.00  0.00           H
ATOM   2292  HD2 ILE A 731      46.720  54.570  49.320  1.00  0.00           H
ATOM   2293  HD3 ILE A 731      48.250  53.930  50.030  1.00  0.00           H
ATOM   2294  C   ILE A 731      50.720  54.190  48.140  1.00  0.00           C
ATOM   2295  O   ILE A 731      50.890  53.930  49.350  1.00  0.00           O
ATOM   2296  N   CYS A 732      51.690  54.030  47.250  1.00  0.00           N
ATOM   2297  HN  CYS A 732      51.470  54.140  46.300  1.00  0.00           H
ATOM   2298  CA  CYS A 732      53.110  53.670  47.600  1.00  0.00           C
ATOM   2299  HA  CYS A 732      53.000  52.760  48.170  1.00  0.00           H
ATOM   2300  CB  CYS A 732      53.930  53.380  46.310  1.00  0.00           C
ATOM   2301  HB1 CYS A 732      54.930  53.070  46.680  1.00  0.00           H
ATOM   2302  HB2 CYS A 732      54.010  54.260  45.630  1.00  0.00           H
ATOM   2303  SG  CYS A 732      53.010  52.190  45.280  1.00  0.00           S
ATOM   2304  HG1 CYS A 732      52.640  53.120  44.420  1.00  0.00           H
ATOM   2305  C   CYS A 732      53.910  54.710  48.380  1.00  0.00           C
ATOM   2306  O   CYS A 732      54.480  54.280  49.370  1.00  0.00           O
ATOM   2307  N   ILE A 733      53.960  55.960  48.030  1.00  0.00           N
ATOM   2308  HN  ILE A 733      53.490  56.380  47.250  1.00  0.00           H
ATOM   2309  CA  ILE A 733      54.490  56.980  48.940  1.00  0.00           C
ATOM   2310  HA  ILE A 733      55.550  56.910  49.140  1.00  0.00           H
ATOM   2311  CB  ILE A 733      54.600  58.380  48.240  1.00  0.00           C
ATOM   2312  HB  ILE A 733      53.560  58.540  47.870  1.00  0.00           H
ATOM   2313  CG2 ILE A 733      55.030  59.500  49.110  1.00  0.00           C
ATOM   2314 HG21 ILE A 733      56.030  59.290  49.550  1.00  0.00           H
ATOM   2315 HG22 ILE A 733      54.350  59.790  49.950  1.00  0.00           H
ATOM   2316 HG23 ILE A 733      55.240  60.490  48.650  1.00  0.00           H
ATOM   2317  CG1 ILE A 733      55.490  58.280  46.940  1.00  0.00           C
ATOM   2318 HG11 ILE A 733      55.200  57.430  46.290  1.00  0.00           H
ATOM   2319 HG12 ILE A 733      56.540  58.080  47.250  1.00  0.00           H
ATOM   2320  CD  ILE A 733      55.440  59.570  46.100  1.00  0.00           C
ATOM   2321  HD1 ILE A 733      55.910  60.420  46.640  1.00  0.00           H
ATOM   2322  HD2 ILE A 733      54.410  59.830  45.780  1.00  0.00           H
ATOM   2323  HD3 ILE A 733      56.150  59.470  45.260  1.00  0.00           H
ATOM   2324  C   ILE A 733      53.860  57.040  50.380  1.00  0.00           C
ATOM   2325  O   ILE A 733      54.510  57.120  51.430  1.00  0.00           O
ATOM   2326  N   ILE A 734      52.490  56.860  50.460  1.00  0.00           N
ATOM   2327  HN  ILE A 734      51.870  56.810  49.680  1.00  0.00           H
ATOM   2328  CA  ILE A 734      51.800  56.650  51.730  1.00  0.00           C
ATOM   2329  HA  ILE A 734      52.080  57.480  52.360  1.00  0.00           H
ATOM   2330  CB  ILE A 734      50.240  56.730  51.610  1.00  0.00           C
ATOM   2331  HB  ILE A 734      50.040  56.200  50.660  1.00  0.00           H
ATOM   2332  CG2 ILE A 734      49.500  56.060  52.800  1.00  0.00           C
ATOM   2333 HG21 ILE A 734      49.560  56.600  53.760  1.00  0.00           H
ATOM   2334 HG22 ILE A 734      49.570  54.940  52.830  1.00  0.00           H
ATOM   2335 HG23 ILE A 734      48.420  56.100  52.580  1.00  0.00           H
ATOM   2336  CG1 ILE A 734      49.700  58.190  51.440  1.00  0.00           C
ATOM   2337 HG11 ILE A 734      48.600  58.140  51.280  1.00  0.00           H
ATOM   2338 HG12 ILE A 734      50.150  58.680  50.560  1.00  0.00           H
ATOM   2339  CD  ILE A 734      49.960  59.160  52.610  1.00  0.00           C
ATOM   2340  HD1 ILE A 734      49.480  60.160  52.550  1.00  0.00           H
ATOM   2341  HD2 ILE A 734      51.050  59.260  52.760  1.00  0.00           H
ATOM   2342  HD3 ILE A 734      49.570  58.790  53.580  1.00  0.00           H
ATOM   2343  C   ILE A 734      52.220  55.350  52.450  1.00  0.00           C
ATOM   2344  O   ILE A 734      52.620  55.510  53.630  1.00  0.00           O
ATOM   2345  N   PHE A 735      52.340  54.120  51.820  1.00  0.00           N
ATOM   2346  HN  PHE A 735      52.100  54.080  50.850  1.00  0.00           H
ATOM   2347  CA  PHE A 735      52.750  52.890  52.500  1.00  0.00           C
ATOM   2348  HA  PHE A 735      51.990  52.730  53.250  1.00  0.00           H
ATOM   2349  CB  PHE A 735      52.550  51.750  51.470  1.00  0.00           C
ATOM   2350  HB1 PHE A 735      53.160  51.940  50.570  1.00  0.00           H
ATOM   2351  HB2 PHE A 735      51.540  51.830  51.030  1.00  0.00           H
ATOM   2352  CG  PHE A 735      52.790  50.380  52.000  1.00  0.00           C
ATOM   2353  CD1 PHE A 735      51.820  49.710  52.700  1.00  0.00           C
ATOM   2354  HD1 PHE A 735      50.970  50.320  52.930  1.00  0.00           H
ATOM   2355  CE1 PHE A 735      52.040  48.380  53.200  1.00  0.00           C
ATOM   2356  HE1 PHE A 735      51.310  47.990  53.900  1.00  0.00           H
ATOM   2357  CZ  PHE A 735      53.230  47.620  52.850  1.00  0.00           C
ATOM   2358  HZ  PHE A 735      53.240  46.580  53.140  1.00  0.00           H
ATOM   2359  CD2 PHE A 735      53.920  49.620  51.680  1.00  0.00           C
ATOM   2360  HD2 PHE A 735      54.640  50.110  51.030  1.00  0.00           H
ATOM   2361  CE2 PHE A 735      54.130  48.270  52.050  1.00  0.00           C
ATOM   2362  HE2 PHE A 735      55.030  47.750  51.720  1.00  0.00           H
ATOM   2363  C   PHE A 735      54.160  52.920  53.060  1.00  0.00           C
ATOM   2364  O   PHE A 735      54.460  52.380  54.100  1.00  0.00           O
ATOM   2365  N   ILE A 736      55.130  53.560  52.360  1.00  0.00           N
ATOM   2366  HN  ILE A 736      54.740  53.940  51.540  1.00  0.00           H
ATOM   2367  CA  ILE A 736      56.550  53.730  52.720  1.00  0.00           C
ATOM   2368  HA  ILE A 736      57.050  52.790  52.870  1.00  0.00           H
ATOM   2369  CB  ILE A 736      57.280  54.410  51.610  1.00  0.00           C
ATOM   2370  HB  ILE A 736      56.750  55.290  51.200  1.00  0.00           H
ATOM   2371  CG2 ILE A 736      58.610  55.000  52.110  1.00  0.00           C
ATOM   2372 HG21 ILE A 736      59.110  54.280  52.790  1.00  0.00           H
ATOM   2373 HG22 ILE A 736      58.420  55.940  52.680  1.00  0.00           H
ATOM   2374 HG23 ILE A 736      59.260  55.250  51.240  1.00  0.00           H
ATOM   2375  CG1 ILE A 736      57.510  53.430  50.440  1.00  0.00           C
ATOM   2376 HG11 ILE A 736      56.620  52.780  50.340  1.00  0.00           H
ATOM   2377 HG12 ILE A 736      58.290  52.670  50.640  1.00  0.00           H
ATOM   2378  CD  ILE A 736      57.810  54.100  49.100  1.00  0.00           C
ATOM   2379  HD1 ILE A 736      57.020  54.830  48.800  1.00  0.00           H
ATOM   2380  HD2 ILE A 736      57.970  53.400  48.260  1.00  0.00           H
ATOM   2381  HD3 ILE A 736      58.770  54.650  49.220  1.00  0.00           H
ATOM   2382  C   ILE A 736      56.670  54.520  54.040  1.00  0.00           C
ATOM   2383  O   ILE A 736      57.340  54.200  55.050  1.00  0.00           O
ATOM   2384  N   TYR A 737      55.980  55.670  54.000  1.00  0.00           N
ATOM   2385  HN  TYR A 737      55.540  55.920  53.130  1.00  0.00           H
ATOM   2386  CA  TYR A 737      55.860  56.520  55.170  1.00  0.00           C
ATOM   2387  HA  TYR A 737      56.800  56.900  55.540  1.00  0.00           H
ATOM   2388  CB  TYR A 737      55.150  57.860  54.610  1.00  0.00           C
ATOM   2389  HB1 TYR A 737      54.270  57.630  53.970  1.00  0.00           H
ATOM   2390  HB2 TYR A 737      55.810  58.490  53.980  1.00  0.00           H
ATOM   2391  CG  TYR A 737      54.630  58.670  55.790  1.00  0.00           C
ATOM   2392  CD1 TYR A 737      53.430  58.450  56.300  1.00  0.00           C
ATOM   2393  HD1 TYR A 737      52.770  57.720  55.830  1.00  0.00           H
ATOM   2394  CE1 TYR A 737      52.930  59.250  57.360  1.00  0.00           C
ATOM   2395  HE1 TYR A 737      52.050  58.790  57.790  1.00  0.00           H
ATOM   2396  CZ  TYR A 737      53.710  60.220  57.980  1.00  0.00           C
ATOM   2397  OH  TYR A 737      53.410  61.000  59.160  1.00  0.00           O
ATOM   2398  HH  TYR A 737      52.480  60.920  59.390  1.00  0.00           H
ATOM   2399  CD2 TYR A 737      55.460  59.660  56.350  1.00  0.00           C
ATOM   2400  HD2 TYR A 737      56.440  59.860  55.920  1.00  0.00           H
ATOM   2401  CE2 TYR A 737      55.060  60.360  57.450  1.00  0.00           C
ATOM   2402  HE2 TYR A 737      55.630  61.100  57.970  1.00  0.00           H
ATOM   2403  C   TYR A 737      55.100  55.800  56.250  1.00  0.00           C
ATOM   2404  O   TYR A 737      55.450  55.870  57.400  1.00  0.00           O
ATOM   2405  N   GLU A 738      54.070  55.070  56.020  1.00  0.00           N
ATOM   2406  HN  GLU A 738      53.610  55.120  55.130  1.00  0.00           H
ATOM   2407  CA  GLU A 738      53.390  54.260  57.000  1.00  0.00           C
ATOM   2408  HA  GLU A 738      52.990  54.900  57.770  1.00  0.00           H
ATOM   2409  CB  GLU A 738      52.180  53.430  56.380  1.00  0.00           C
ATOM   2410  HB1 GLU A 738      51.810  52.730  57.160  1.00  0.00           H
ATOM   2411  HB2 GLU A 738      52.530  52.860  55.490  1.00  0.00           H
ATOM   2412  CG  GLU A 738      50.900  54.280  56.150  1.00  0.00           C
ATOM   2413  HG1 GLU A 738      51.160  55.060  55.390  1.00  0.00           H
ATOM   2414  HG2 GLU A 738      50.560  54.720  57.100  1.00  0.00           H
ATOM   2415  CD  GLU A 738      49.740  53.470  55.650  1.00  0.00           C
ATOM   2416  OE1 GLU A 738      48.750  53.980  55.000  1.00  0.00           O
ATOM   2417  OE2 GLU A 738      49.690  52.260  55.990  1.00  0.00           O
ATOM   2418  C   GLU A 738      54.310  53.300  57.790  1.00  0.00           C
ATOM   2419  O   GLU A 738      54.280  53.260  59.030  1.00  0.00           O
ATOM   2420  N   ALA A 739      55.220  52.540  57.060  1.00  0.00           N
ATOM   2421  HN  ALA A 739      55.410  52.710  56.090  1.00  0.00           H
ATOM   2422  CA  ALA A 739      56.230  51.680  57.640  1.00  0.00           C
ATOM   2423  HA  ALA A 739      55.690  51.050  58.320  1.00  0.00           H
ATOM   2424  CB  ALA A 739      57.010  50.990  56.470  1.00  0.00           C
ATOM   2425  HB1 ALA A 739      56.350  50.330  55.870  1.00  0.00           H
ATOM   2426  HB2 ALA A 739      57.830  50.370  56.890  1.00  0.00           H
ATOM   2427  HB3 ALA A 739      57.420  51.750  55.780  1.00  0.00           H
ATOM   2428  C   ALA A 739      57.290  52.460  58.500  1.00  0.00           C
ATOM   2429  O   ALA A 739      57.620  51.950  59.560  1.00  0.00           O
ATOM   2430  N   LEU A 740      57.730  53.590  57.910  1.00  0.00           N
ATOM   2431  HN  LEU A 740      57.320  53.840  57.040  1.00  0.00           H
ATOM   2432  CA  LEU A 740      58.710  54.470  58.550  1.00  0.00           C
ATOM   2433  HA  LEU A 740      59.630  53.950  58.820  1.00  0.00           H
ATOM   2434  CB  LEU A 740      59.160  55.600  57.610  1.00  0.00           C
ATOM   2435  HB1 LEU A 740      59.510  56.510  58.130  1.00  0.00           H
ATOM   2436  HB2 LEU A 740      58.230  55.820  57.050  1.00  0.00           H
ATOM   2437  CG  LEU A 740      60.190  55.390  56.460  1.00  0.00           C
ATOM   2438  HG  LEU A 740      59.930  54.390  56.040  1.00  0.00           H
ATOM   2439  CD1 LEU A 740      60.260  56.530  55.350  1.00  0.00           C
ATOM   2440 HD11 LEU A 740      60.390  57.470  55.930  1.00  0.00           H
ATOM   2441 HD12 LEU A 740      59.330  56.650  54.770  1.00  0.00           H
ATOM   2442 HD13 LEU A 740      61.140  56.250  54.720  1.00  0.00           H
ATOM   2443  CD2 LEU A 740      61.540  55.330  57.180  1.00  0.00           C
ATOM   2444 HD21 LEU A 740      62.280  55.130  56.380  1.00  0.00           H
ATOM   2445 HD22 LEU A 740      61.500  54.440  57.840  1.00  0.00           H
ATOM   2446 HD23 LEU A 740      61.810  56.240  57.770  1.00  0.00           H
ATOM   2447  C   LEU A 740      58.120  55.090  59.860  1.00  0.00           C
ATOM   2448  O   LEU A 740      58.830  55.330  60.820  1.00  0.00           O
ATOM   2449  N   GLU A 741      56.800  55.520  59.850  1.00  0.00           N
ATOM   2450  HN  GLU A 741      56.220  55.500  59.030  1.00  0.00           H
ATOM   2451  CA  GLU A 741      56.030  56.060  60.980  1.00  0.00           C
ATOM   2452  HA  GLU A 741      56.530  56.860  61.500  1.00  0.00           H
ATOM   2453  CB  GLU A 741      54.590  56.540  60.540  1.00  0.00           C
ATOM   2454  HB1 GLU A 741      54.100  55.870  59.810  1.00  0.00           H
ATOM   2455  HB2 GLU A 741      54.830  57.450  59.950  1.00  0.00           H
ATOM   2456  CG  GLU A 741      53.480  56.700  61.620  1.00  0.00           C
ATOM   2457  HG1 GLU A 741      54.000  57.130  62.500  1.00  0.00           H
ATOM   2458  HG2 GLU A 741      53.140  55.710  61.980  1.00  0.00           H
ATOM   2459  CD  GLU A 741      52.290  57.580  61.180  1.00  0.00           C
ATOM   2460  OE1 GLU A 741      52.210  58.750  61.560  1.00  0.00           O
ATOM   2461  OE2 GLU A 741      51.390  57.010  60.500  1.00  0.00           O
ATOM   2462  C   GLU A 741      55.840  54.980  62.070  1.00  0.00           C
ATOM   2463  O   GLU A 741      55.810  55.180  63.230  1.00  0.00           O
ATOM   2464  N   LYS A 742      55.580  53.690  61.630  1.00  0.00           N
ATOM   2465  HN  LYS A 742      55.620  53.560  60.640  1.00  0.00           H
ATOM   2466  CA  LYS A 742      55.400  52.530  62.530  1.00  0.00           C
ATOM   2467  HA  LYS A 742      54.780  52.780  63.390  1.00  0.00           H
ATOM   2468  CB  LYS A 742      54.860  51.310  61.890  1.00  0.00           C
ATOM   2469  HB1 LYS A 742      54.970  50.470  62.610  1.00  0.00           H
ATOM   2470  HB2 LYS A 742      55.430  51.040  60.970  1.00  0.00           H
ATOM   2471  CG  LYS A 742      53.350  51.200  61.490  1.00  0.00           C
ATOM   2472  HG1 LYS A 742      53.120  50.120  61.340  1.00  0.00           H
ATOM   2473  HG2 LYS A 742      53.170  51.700  60.520  1.00  0.00           H
ATOM   2474  CD  LYS A 742      52.340  51.870  62.460  1.00  0.00           C
ATOM   2475  HD1 LYS A 742      51.300  51.820  62.080  1.00  0.00           H
ATOM   2476  HD2 LYS A 742      52.590  52.950  62.520  1.00  0.00           H
ATOM   2477  CE  LYS A 742      52.420  51.320  63.890  1.00  0.00           C
ATOM   2478  HE1 LYS A 742      53.450  51.240  64.290  1.00  0.00           H
ATOM   2479  HE2 LYS A 742      52.140  50.240  63.840  1.00  0.00           H
ATOM   2480  NZ  LYS A 742      51.500  52.090  64.750  1.00  0.00           N
ATOM   2481  HZ1 LYS A 742      51.330  52.980  64.240  1.00  0.00           H
ATOM   2482  HZ2 LYS A 742      51.950  52.240  65.660  1.00  0.00           H
ATOM   2483  HZ3 LYS A 742      50.600  51.630  65.010  1.00  0.00           H
ATOM   2484  C   LYS A 742      56.760  52.120  63.210  1.00  0.00           C
ATOM   2485  O   LYS A 742      56.770  51.640  64.340  1.00  0.00           O
ATOM   2486  N   LEU A 743      57.910  52.390  62.540  1.00  0.00           N
ATOM   2487  HN  LEU A 743      57.830  52.590  61.570  1.00  0.00           H
ATOM   2488  CA  LEU A 743      59.240  52.180  63.080  1.00  0.00           C
ATOM   2489  HA  LEU A 743      59.330  51.180  63.470  1.00  0.00           H
ATOM   2490  CB  LEU A 743      60.210  52.450  61.980  1.00  0.00           C
ATOM   2491  HB1 LEU A 743      59.990  53.440  61.530  1.00  0.00           H
ATOM   2492  HB2 LEU A 743      59.920  51.620  61.300  1.00  0.00           H
ATOM   2493  CG  LEU A 743      61.710  52.370  62.280  1.00  0.00           C
ATOM   2494  HG  LEU A 743      62.000  53.100  63.080  1.00  0.00           H
ATOM   2495  CD1 LEU A 743      62.260  50.980  62.830  1.00  0.00           C
ATOM   2496 HD11 LEU A 743      63.360  51.110  62.900  1.00  0.00           H
ATOM   2497 HD12 LEU A 743      62.040  50.090  62.190  1.00  0.00           H
ATOM   2498 HD13 LEU A 743      61.790  50.770  63.810  1.00  0.00           H
ATOM   2499  CD2 LEU A 743      62.390  52.680  61.000  1.00  0.00           C
ATOM   2500 HD21 LEU A 743      62.260  53.710  60.630  1.00  0.00           H
ATOM   2501 HD22 LEU A 743      61.910  52.040  60.240  1.00  0.00           H
ATOM   2502 HD23 LEU A 743      63.500  52.550  61.010  1.00  0.00           H
ATOM   2503  C   LEU A 743      59.580  53.090  64.250  1.00  0.00           C
ATOM   2504  O   LEU A 743      60.190  52.590  65.200  1.00  0.00           O
ATOM   2505  N   PHE A 744      59.190  54.390  64.220  1.00  0.00           N
ATOM   2506  HN  PHE A 744      58.710  54.680  63.400  1.00  0.00           H
ATOM   2507  CA  PHE A 744      59.390  55.300  65.350  1.00  0.00           C
ATOM   2508  HA  PHE A 744      60.270  54.970  65.880  1.00  0.00           H
ATOM   2509  CB  PHE A 744      59.620  56.810  64.940  1.00  0.00           C
ATOM   2510  HB1 PHE A 744      59.590  57.410  65.870  1.00  0.00           H
ATOM   2511  HB2 PHE A 744      58.860  57.190  64.220  1.00  0.00           H
ATOM   2512  CG  PHE A 744      61.010  56.920  64.250  1.00  0.00           C
ATOM   2513  CD1 PHE A 744      62.120  57.350  64.940  1.00  0.00           C
ATOM   2514  HD1 PHE A 744      62.060  57.690  65.970  1.00  0.00           H
ATOM   2515  CE1 PHE A 744      63.330  57.470  64.300  1.00  0.00           C
ATOM   2516  HE1 PHE A 744      64.200  57.820  64.840  1.00  0.00           H
ATOM   2517  CZ  PHE A 744      63.480  57.050  62.960  1.00  0.00           C
ATOM   2518  HZ  PHE A 744      64.440  57.190  62.490  1.00  0.00           H
ATOM   2519  CD2 PHE A 744      61.090  56.640  62.890  1.00  0.00           C
ATOM   2520  HD2 PHE A 744      60.180  56.400  62.380  1.00  0.00           H
ATOM   2521  CE2 PHE A 744      62.350  56.730  62.150  1.00  0.00           C
ATOM   2522  HE2 PHE A 744      62.430  56.710  61.080  1.00  0.00           H
ATOM   2523  C   PHE A 744      58.220  55.250  66.380  1.00  0.00           C
ATOM   2524  O   PHE A 744      58.430  55.640  67.550  1.00  0.00           O
ATOM   2525  N   ASP A 745      57.010  54.600  66.010  1.00  0.00           N
ATOM   2526  HN  ASP A 745      56.820  54.470  65.040  1.00  0.00           H
ATOM   2527  CA  ASP A 745      55.910  54.310  66.920  1.00  0.00           C
ATOM   2528  HA  ASP A 745      55.690  55.270  67.380  1.00  0.00           H
ATOM   2529  CB  ASP A 745      54.680  53.720  66.180  1.00  0.00           C
ATOM   2530  HB1 ASP A 745      54.870  52.720  65.770  1.00  0.00           H
ATOM   2531  HB2 ASP A 745      54.450  54.310  65.250  1.00  0.00           H
ATOM   2532  CG  ASP A 745      53.460  53.730  67.110  1.00  0.00           C
ATOM   2533  OD1 ASP A 745      52.660  52.800  67.010  1.00  0.00           O
ATOM   2534  OD2 ASP A 745      53.380  54.710  67.940  1.00  0.00           O
ATOM   2535  C   ASP A 745      56.380  53.230  67.910  1.00  0.00           C
ATOM   2536  O   ASP A 745      55.960  53.370  69.080  1.00  0.00           O
ATOM   2537  N   LEU A 746      57.250  52.230  67.550  1.00  0.00           N
ATOM   2538  HN  LEU A 746      57.360  52.070  66.570  1.00  0.00           H
ATOM   2539  CA  LEU A 746      57.910  51.410  68.530  1.00  0.00           C
ATOM   2540  HA  LEU A 746      57.170  50.920  69.160  1.00  0.00           H
ATOM   2541  CB  LEU A 746      58.680  50.290  67.870  1.00  0.00           C
ATOM   2542  HB1 LEU A 746      59.090  49.540  68.580  1.00  0.00           H
ATOM   2543  HB2 LEU A 746      59.530  50.750  67.300  1.00  0.00           H
ATOM   2544  CG  LEU A 746      57.950  49.340  66.770  1.00  0.00           C
ATOM   2545  HG  LEU A 746      57.650  49.830  65.810  1.00  0.00           H
ATOM   2546  CD1 LEU A 746      58.930  48.230  66.460  1.00  0.00           C
ATOM   2547 HD11 LEU A 746      58.960  47.460  67.260  1.00  0.00           H
ATOM   2548 HD12 LEU A 746      59.960  48.630  66.310  1.00  0.00           H
ATOM   2549 HD13 LEU A 746      58.690  47.680  65.520  1.00  0.00           H
ATOM   2550  CD2 LEU A 746      56.710  48.750  67.410  1.00  0.00           C
ATOM   2551 HD21 LEU A 746      56.890  48.270  68.390  1.00  0.00           H
ATOM   2552 HD22 LEU A 746      56.290  48.050  66.660  1.00  0.00           H
ATOM   2553 HD23 LEU A 746      55.960  49.540  67.620  1.00  0.00           H
ATOM   2554  C   LEU A 746      58.770  52.290  69.470  1.00  0.00           C
ATOM   2555  O   LEU A 746      58.800  52.000  70.650  1.00  0.00           O
ATOM   2556  N   GLY A 747      59.600  53.290  68.980  1.00  0.00           N
ATOM   2557  HN  GLY A 747      59.570  53.550  68.020  1.00  0.00           H
ATOM   2558  CA  GLY A 747      60.420  54.220  69.800  1.00  0.00           C
ATOM   2559  HA1 GLY A 747      60.860  54.980  69.170  1.00  0.00           H
ATOM   2560  HA2 GLY A 747      61.130  53.550  70.260  1.00  0.00           H
ATOM   2561  C   GLY A 747      59.710  54.990  70.860  1.00  0.00           C
ATOM   2562  O   GLY A 747      60.240  55.050  71.980  1.00  0.00           O
ATOM   2563  N   GLU A 748      58.540  55.440  70.460  1.00  0.00           N
ATOM   2564  HN  GLU A 748      58.140  55.370  69.550  1.00  0.00           H
ATOM   2565  CA  GLU A 748      57.570  56.030  71.370  1.00  0.00           C
ATOM   2566  HA  GLU A 748      58.010  56.670  72.120  1.00  0.00           H
ATOM   2567  CB  GLU A 748      56.430  56.760  70.650  1.00  0.00           C
ATOM   2568  HB1 GLU A 748      55.700  56.080  70.160  1.00  0.00           H
ATOM   2569  HB2 GLU A 748      56.870  57.260  69.750  1.00  0.00           H
ATOM   2570  CG  GLU A 748      55.720  57.910  71.520  1.00  0.00           C
ATOM   2571  HG1 GLU A 748      56.400  58.770  71.740  1.00  0.00           H
ATOM   2572  HG2 GLU A 748      55.270  57.530  72.450  1.00  0.00           H
ATOM   2573  CD  GLU A 748      54.620  58.520  70.740  1.00  0.00           C
ATOM   2574  OE1 GLU A 748      53.720  57.680  70.500  1.00  0.00           O
ATOM   2575  OE2 GLU A 748      54.620  59.720  70.360  1.00  0.00           O
ATOM   2576  C   GLU A 748      56.860  55.020  72.230  1.00  0.00           C
ATOM   2577  O   GLU A 748      56.740  55.320  73.390  1.00  0.00           O
ATOM   2578  N   THR A 749      56.540  53.840  71.740  1.00  0.00           N
ATOM   2579  HN  THR A 749      56.570  53.630  70.770  1.00  0.00           H
ATOM   2580  CA  THR A 749      55.890  52.820  72.540  1.00  0.00           C
ATOM   2581  HA  THR A 749      54.950  53.250  72.900  1.00  0.00           H
ATOM   2582  CB  THR A 749      55.390  51.600  71.730  1.00  0.00           C
ATOM   2583  HB  THR A 749      56.220  51.060  71.220  1.00  0.00           H
ATOM   2584  OG1 THR A 749      54.440  51.990  70.730  1.00  0.00           O
ATOM   2585  HG1 THR A 749      54.940  52.660  70.260  1.00  0.00           H
ATOM   2586  CG2 THR A 749      54.730  50.530  72.550  1.00  0.00           C
ATOM   2587 HG21 THR A 749      55.200  50.060  73.440  1.00  0.00           H
ATOM   2588 HG22 THR A 749      54.500  49.710  71.840  1.00  0.00           H
ATOM   2589 HG23 THR A 749      53.820  50.940  73.030  1.00  0.00           H
ATOM   2590  C   THR A 749      56.670  52.280  73.740  1.00  0.00           C
ATOM   2591  O   THR A 749      56.070  52.340  74.830  1.00  0.00           O
ATOM   2592  N   TYR A 750      57.990  52.050  73.640  1.00  0.00           N
ATOM   2593  HN  TYR A 750      58.310  52.060  72.690  1.00  0.00           H
ATOM   2594  CA  TYR A 750      59.010  51.820  74.640  1.00  0.00           C
ATOM   2595  HA  TYR A 750      58.380  51.590  75.500  1.00  0.00           H
ATOM   2596  CB  TYR A 750      59.890  50.660  74.100  1.00  0.00           C
ATOM   2597  HB1 TYR A 750      60.660  50.330  74.830  1.00  0.00           H
ATOM   2598  HB2 TYR A 750      60.340  50.970  73.130  1.00  0.00           H
ATOM   2599  CG  TYR A 750      58.950  49.450  73.940  1.00  0.00           C
ATOM   2600  CD1 TYR A 750      58.470  49.150  72.670  1.00  0.00           C
ATOM   2601  HD1 TYR A 750      58.710  49.930  71.980  1.00  0.00           H
ATOM   2602  CE1 TYR A 750      57.640  48.040  72.430  1.00  0.00           C
ATOM   2603  HE1 TYR A 750      57.220  47.860  71.440  1.00  0.00           H
ATOM   2604  CZ  TYR A 750      57.240  47.260  73.520  1.00  0.00           C
ATOM   2605  OH  TYR A 750      56.620  45.970  73.310  1.00  0.00           O
ATOM   2606  HH  TYR A 750      56.330  46.020  72.390  1.00  0.00           H
ATOM   2607  CD2 TYR A 750      58.710  48.630  74.920  1.00  0.00           C
ATOM   2608  HD2 TYR A 750      59.240  48.750  75.850  1.00  0.00           H
ATOM   2609  CE2 TYR A 750      57.840  47.540  74.820  1.00  0.00           C
ATOM   2610  HE2 TYR A 750      57.600  46.870  75.640  1.00  0.00           H
ATOM   2611  C   TYR A 750      59.750  53.080  75.150  1.00  0.00           C
ATOM   2612  O   TYR A 750      60.730  52.850  75.850  1.00  0.00           O
ATOM   2613  N   ALA A 751      59.250  54.320  74.860  1.00  0.00           N
ATOM   2614  HN  ALA A 751      58.490  54.410  74.230  1.00  0.00           H
ATOM   2615  CA  ALA A 751      59.740  55.550  75.410  1.00  0.00           C
ATOM   2616  HA  ALA A 751      59.300  56.350  74.820  1.00  0.00           H
ATOM   2617  CB  ALA A 751      59.300  55.680  76.920  1.00  0.00           C
ATOM   2618  HB1 ALA A 751      59.800  54.910  77.540  1.00  0.00           H
ATOM   2619  HB2 ALA A 751      58.220  55.450  77.020  1.00  0.00           H
ATOM   2620  HB3 ALA A 751      59.540  56.690  77.330  1.00  0.00           H
ATOM   2621  C   ALA A 751      61.280  55.860  75.380  1.00  0.00           C
ATOM   2622  O   ALA A 751      61.900  55.870  76.430  1.00  0.00           O
ATOM   2623  N   PHE A 752      61.860  55.910  74.160  1.00  0.00           N
ATOM   2624  HN  PHE A 752      61.280  55.830  73.350  1.00  0.00           H
ATOM   2625  CA  PHE A 752      63.340  56.210  74.090  1.00  0.00           C
ATOM   2626  HA  PHE A 752      63.540  57.000  74.810  1.00  0.00           H
ATOM   2627  CB  PHE A 752      63.680  56.840  72.730  1.00  0.00           C
ATOM   2628  HB1 PHE A 752      63.020  56.410  71.950  1.00  0.00           H
ATOM   2629  HB2 PHE A 752      64.700  56.470  72.460  1.00  0.00           H
ATOM   2630  CG  PHE A 752      63.490  58.320  72.700  1.00  0.00           C
ATOM   2631  CD1 PHE A 752      64.630  59.150  72.370  1.00  0.00           C
ATOM   2632  HD1 PHE A 752      65.540  58.590  72.170  1.00  0.00           H
ATOM   2633  CE1 PHE A 752      64.440  60.490  72.130  1.00  0.00           C
ATOM   2634  HE1 PHE A 752      65.260  61.110  71.810  1.00  0.00           H
ATOM   2635  CZ  PHE A 752      63.150  61.090  72.200  1.00  0.00           C
ATOM   2636  HZ  PHE A 752      63.000  62.110  71.860  1.00  0.00           H
ATOM   2637  CD2 PHE A 752      62.270  58.980  72.880  1.00  0.00           C
ATOM   2638  HD2 PHE A 752      61.420  58.430  73.260  1.00  0.00           H
ATOM   2639  CE2 PHE A 752      62.090  60.320  72.480  1.00  0.00           C
ATOM   2640  HE2 PHE A 752      61.100  60.740  72.560  1.00  0.00           H
ATOM   2641  C   PHE A 752      64.340  55.050  74.340  1.00  0.00           C
ATOM   2642  O   PHE A 752      65.200  55.250  75.180  1.00  0.00           O
ATOM   2643  N   PRO A 822      64.300  53.820  73.710  1.00  0.00           N
ATOM   2644  CD  PRO A 822      63.270  53.540  72.680  1.00  0.00           C
ATOM   2645  HD1 PRO A 822      63.250  54.380  71.960  1.00  0.00           H
ATOM   2646  HD2 PRO A 822      62.230  53.430  73.070  1.00  0.00           H
ATOM   2647  CA  PRO A 822      65.370  52.850  73.840  1.00  0.00           C
ATOM   2648  HA  PRO A 822      65.590  52.630  74.870  1.00  0.00           H
ATOM   2649  CB  PRO A 822      64.750  51.610  73.100  1.00  0.00           C
ATOM   2650  HB1 PRO A 822      64.140  51.050  73.830  1.00  0.00           H
ATOM   2651  HB2 PRO A 822      65.460  50.850  72.680  1.00  0.00           H
ATOM   2652  CG  PRO A 822      63.840  52.250  72.020  1.00  0.00           C
ATOM   2653  HG1 PRO A 822      64.420  52.680  71.180  1.00  0.00           H
ATOM   2654  HG2 PRO A 822      63.160  51.430  71.690  1.00  0.00           H
ATOM   2655  C   PRO A 822      66.680  53.300  73.160  1.00  0.00           C
ATOM   2656  O   PRO A 822      66.640  54.230  72.390  1.00  0.00           O
ATOM   2657  N   ASP A 823      67.780  52.750  73.650  1.00  0.00           N
ATOM   2658  HN  ASP A 823      67.710  52.080  74.390  1.00  0.00           H
ATOM   2659  CA  ASP A 823      69.110  53.230  73.270  1.00  0.00           C
ATOM   2660  HA  ASP A 823      69.040  54.290  73.100  1.00  0.00           H
ATOM   2661  CB  ASP A 823      70.110  52.940  74.420  1.00  0.00           C
ATOM   2662  HB1 ASP A 823      71.090  53.350  74.080  1.00  0.00           H
ATOM   2663  HB2 ASP A 823      70.250  51.850  74.570  1.00  0.00           H
ATOM   2664  CG  ASP A 823      69.810  53.670  75.710  1.00  0.00           C
ATOM   2665  OD1 ASP A 823      69.450  54.910  75.690  1.00  0.00           O
ATOM   2666  OD2 ASP A 823      69.970  53.010  76.750  1.00  0.00           O
ATOM   2667  C   ASP A 823      69.470  52.480  71.950  1.00  0.00           C
ATOM   2668  O   ASP A 823      70.510  52.780  71.350  1.00  0.00           O
ATOM   2669  N   VAL A 824      68.680  51.570  71.450  1.00  0.00           N
ATOM   2670  HN  VAL A 824      67.790  51.410  71.860  1.00  0.00           H
ATOM   2671  CA  VAL A 824      68.920  50.850  70.160  1.00  0.00           C
ATOM   2672  HA  VAL A 824      69.930  51.100  69.870  1.00  0.00           H
ATOM   2673  CB  VAL A 824      68.730  49.360  70.340  1.00  0.00           C
ATOM   2674  HB  VAL A 824      68.880  48.760  69.420  1.00  0.00           H
ATOM   2675  CG1 VAL A 824      69.770  48.900  71.340  1.00  0.00           C
ATOM   2676 HG11 VAL A 824      69.540  49.240  72.370  1.00  0.00           H
ATOM   2677 HG12 VAL A 824      70.810  49.160  71.040  1.00  0.00           H
ATOM   2678 HG13 VAL A 824      69.760  47.780  71.390  1.00  0.00           H
ATOM   2679  CG2 VAL A 824      67.400  48.980  70.910  1.00  0.00           C
ATOM   2680 HG21 VAL A 824      66.610  49.290  70.190  1.00  0.00           H
ATOM   2681 HG22 VAL A 824      67.220  49.480  71.890  1.00  0.00           H
ATOM   2682 HG23 VAL A 824      67.360  47.930  71.270  1.00  0.00           H
ATOM   2683  C   VAL A 824      67.980  51.450  69.130  1.00  0.00           C
ATOM   2684  O   VAL A 824      67.820  50.860  68.060  1.00  0.00           O
ATOM   2685  N   LEU A 825      67.410  52.640  69.370  1.00  0.00           N
ATOM   2686  HN  LEU A 825      67.630  53.070  70.240  1.00  0.00           H
ATOM   2687  CA  LEU A 825      66.540  53.300  68.380  1.00  0.00           C
ATOM   2688  HA  LEU A 825      65.770  52.580  68.180  1.00  0.00           H
ATOM   2689  CB  LEU A 825      66.050  54.630  68.990  1.00  0.00           C
ATOM   2690  HB1 LEU A 825      66.830  55.390  69.250  1.00  0.00           H
ATOM   2691  HB2 LEU A 825      65.590  54.420  69.990  1.00  0.00           H
ATOM   2692  CG  LEU A 825      65.000  55.390  68.110  1.00  0.00           C
ATOM   2693  HG  LEU A 825      65.430  55.650  67.120  1.00  0.00           H
ATOM   2694  CD1 LEU A 825      63.790  54.490  67.820  1.00  0.00           C
ATOM   2695 HD11 LEU A 825      64.100  53.520  67.360  1.00  0.00           H
ATOM   2696 HD12 LEU A 825      63.070  55.000  67.160  1.00  0.00           H
ATOM   2697 HD13 LEU A 825      63.330  54.250  68.810  1.00  0.00           H
ATOM   2698  CD2 LEU A 825      64.460  56.770  68.670  1.00  0.00           C
ATOM   2699 HD21 LEU A 825      64.000  57.360  67.860  1.00  0.00           H
ATOM   2700 HD22 LEU A 825      65.260  57.470  69.000  1.00  0.00           H
ATOM   2701 HD23 LEU A 825      63.760  56.610  69.520  1.00  0.00           H
ATOM   2702  C   LEU A 825      67.270  53.620  67.060  1.00  0.00           C
ATOM   2703  O   LEU A 825      66.700  53.360  66.020  1.00  0.00           O
ATOM   2704  N   PHE A 826      68.500  54.080  67.120  1.00  0.00           N
ATOM   2705  HN  PHE A 826      68.960  54.260  67.990  1.00  0.00           H
ATOM   2706  CA  PHE A 826      69.370  54.230  65.930  1.00  0.00           C
ATOM   2707  HA  PHE A 826      68.810  54.850  65.240  1.00  0.00           H
ATOM   2708  CB  PHE A 826      70.660  55.040  66.330  1.00  0.00           C
ATOM   2709  HB1 PHE A 826      71.090  54.490  67.200  1.00  0.00           H
ATOM   2710  HB2 PHE A 826      70.200  55.960  66.750  1.00  0.00           H
ATOM   2711  CG  PHE A 826      71.740  55.250  65.340  1.00  0.00           C
ATOM   2712  CD1 PHE A 826      71.650  56.290  64.480  1.00  0.00           C
ATOM   2713  HD1 PHE A 826      70.700  56.800  64.410  1.00  0.00           H
ATOM   2714  CE1 PHE A 826      72.590  56.540  63.470  1.00  0.00           C
ATOM   2715  HE1 PHE A 826      72.660  57.380  62.800  1.00  0.00           H
ATOM   2716  CZ  PHE A 826      73.700  55.680  63.380  1.00  0.00           C
ATOM   2717  HZ  PHE A 826      74.390  55.820  62.570  1.00  0.00           H
ATOM   2718  CD2 PHE A 826      72.880  54.430  65.270  1.00  0.00           C
ATOM   2719  HD2 PHE A 826      72.940  53.580  65.930  1.00  0.00           H
ATOM   2720  CE2 PHE A 826      73.890  54.680  64.270  1.00  0.00           C
ATOM   2721  HE2 PHE A 826      74.780  54.080  64.190  1.00  0.00           H
ATOM   2722  C   PHE A 826      69.680  52.910  65.210  1.00  0.00           C
ATOM   2723  O   PHE A 826      69.520  52.760  63.940  1.00  0.00           O
ATOM   2724  N   TRP A 827      70.000  51.930  65.910  1.00  0.00           N
ATOM   2725  HN  TRP A 827      70.040  52.090  66.900  1.00  0.00           H
ATOM   2726  CA  TRP A 827      70.190  50.570  65.430  1.00  0.00           C
ATOM   2727  HA  TRP A 827      70.890  50.620  64.600  1.00  0.00           H
ATOM   2728  CB  TRP A 827      70.630  49.600  66.610  1.00  0.00           C
ATOM   2729  HB1 TRP A 827      69.840  49.730  67.390  1.00  0.00           H
ATOM   2730  HB2 TRP A 827      71.530  50.030  67.070  1.00  0.00           H
ATOM   2731  CG  TRP A 827      70.840  48.090  66.350  1.00  0.00           C
ATOM   2732  CD1 TRP A 827      70.030  47.140  66.950  1.00  0.00           C
ATOM   2733  HD1 TRP A 827      69.130  47.300  67.520  1.00  0.00           H
ATOM   2734  NE1 TRP A 827      70.380  45.870  66.450  1.00  0.00           N
ATOM   2735  HE1 TRP A 827      69.840  45.060  66.490  1.00  0.00           H
ATOM   2736  CE2 TRP A 827      71.400  46.000  65.500  1.00  0.00           C
ATOM   2737  CD2 TRP A 827      71.800  47.360  65.490  1.00  0.00           C
ATOM   2738  CE3 TRP A 827      72.810  47.720  64.600  1.00  0.00           C
ATOM   2739  HE3 TRP A 827      73.070  48.760  64.590  1.00  0.00           H
ATOM   2740  CZ3 TRP A 827      73.370  46.780  63.790  1.00  0.00           C
ATOM   2741  HZ3 TRP A 827      74.240  47.090  63.250  1.00  0.00           H
ATOM   2742  CZ2 TRP A 827      72.010  45.030  64.850  1.00  0.00           C
ATOM   2743  HZ2 TRP A 827      71.750  43.990  64.900  1.00  0.00           H
ATOM   2744  CH2 TRP A 827      73.020  45.400  63.950  1.00  0.00           C
ATOM   2745  HH2 TRP A 827      73.590  44.680  63.390  1.00  0.00           H
ATOM   2746  C   TRP A 827      68.970  49.880  64.840  1.00  0.00           C
ATOM   2747  O   TRP A 827      69.130  49.040  63.920  1.00  0.00           O
ATOM   2748  N   CYS A 828      67.730  50.190  65.240  1.00  0.00           N
ATOM   2749  HN  CYS A 828      67.560  50.560  66.150  1.00  0.00           H
ATOM   2750  CA  CYS A 828      66.540  49.680  64.570  1.00  0.00           C
ATOM   2751  HA  CYS A 828      66.810  48.670  64.310  1.00  0.00           H
ATOM   2752  CB  CYS A 828      65.350  49.850  65.520  1.00  0.00           C
ATOM   2753  HB1 CYS A 828      64.360  49.680  65.070  1.00  0.00           H
ATOM   2754  HB2 CYS A 828      65.340  50.920  65.760  1.00  0.00           H
ATOM   2755  SG  CYS A 828      65.420  48.930  67.130  1.00  0.00           S
ATOM   2756  HG1 CYS A 828      66.220  49.810  67.700  1.00  0.00           H
ATOM   2757  C   CYS A 828      66.270  50.300  63.200  1.00  0.00           C
ATOM   2758  O   CYS A 828      65.690  49.670  62.300  1.00  0.00           O
ATOM   2759  N   VAL A 829      66.700  51.520  62.990  1.00  0.00           N
ATOM   2760  HN  VAL A 829      67.180  51.990  63.730  1.00  0.00           H
ATOM   2761  CA  VAL A 829      66.660  52.170  61.690  1.00  0.00           C
ATOM   2762  HA  VAL A 829      65.710  51.930  61.240  1.00  0.00           H
ATOM   2763  CB  VAL A 829      66.640  53.650  61.830  1.00  0.00           C
ATOM   2764  HB  VAL A 829      67.500  54.030  62.430  1.00  0.00           H
ATOM   2765  CG1 VAL A 829      66.500  54.290  60.370  1.00  0.00           C
ATOM   2766 HG11 VAL A 829      67.370  54.010  59.750  1.00  0.00           H
ATOM   2767 HG12 VAL A 829      66.540  55.410  60.450  1.00  0.00           H
ATOM   2768 HG13 VAL A 829      65.480  54.080  59.960  1.00  0.00           H
ATOM   2769  CG2 VAL A 829      65.360  54.020  62.690  1.00  0.00           C
ATOM   2770 HG21 VAL A 829      65.430  55.060  63.060  1.00  0.00           H
ATOM   2771 HG22 VAL A 829      65.310  53.510  63.680  1.00  0.00           H
ATOM   2772 HG23 VAL A 829      64.390  53.970  62.150  1.00  0.00           H
ATOM   2773  C   VAL A 829      67.790  51.630  60.780  1.00  0.00           C
ATOM   2774  O   VAL A 829      67.550  51.350  59.610  1.00  0.00           O
ATOM   2775  N   ILE A 830      68.970  51.260  61.320  1.00  0.00           N
ATOM   2776  HN  ILE A 830      69.300  51.510  62.230  1.00  0.00           H
ATOM   2777  CA  ILE A 830      69.990  50.440  60.690  1.00  0.00           C
ATOM   2778  HA  ILE A 830      70.180  50.930  59.750  1.00  0.00           H
ATOM   2779  CB  ILE A 830      71.330  50.360  61.570  1.00  0.00           C
ATOM   2780  HB  ILE A 830      71.020  49.970  62.570  1.00  0.00           H
ATOM   2781  CG2 ILE A 830      72.290  49.320  60.850  1.00  0.00           C
ATOM   2782 HG21 ILE A 830      73.280  49.270  61.360  1.00  0.00           H
ATOM   2783 HG22 ILE A 830      72.520  49.590  59.800  1.00  0.00           H
ATOM   2784 HG23 ILE A 830      71.780  48.340  61.020  1.00  0.00           H
ATOM   2785  CG1 ILE A 830      71.960  51.780  61.640  1.00  0.00           C
ATOM   2786 HG11 ILE A 830      71.250  52.310  62.320  1.00  0.00           H
ATOM   2787 HG12 ILE A 830      72.050  52.250  60.630  1.00  0.00           H
ATOM   2788  CD  ILE A 830      73.230  51.750  62.400  1.00  0.00           C
ATOM   2789  HD1 ILE A 830      73.430  52.830  62.580  1.00  0.00           H
ATOM   2790  HD2 ILE A 830      74.050  51.330  61.770  1.00  0.00           H
ATOM   2791  HD3 ILE A 830      73.280  51.310  63.420  1.00  0.00           H
ATOM   2792  C   ILE A 830      69.540  49.090  60.210  1.00  0.00           C
ATOM   2793  O   ILE A 830      69.690  48.700  59.050  1.00  0.00           O
ATOM   2794  N   LEU A 831      68.900  48.320  61.080  1.00  0.00           N
ATOM   2795  HN  LEU A 831      68.960  48.470  62.060  1.00  0.00           H
ATOM   2796  CA  LEU A 831      68.300  47.040  60.710  1.00  0.00           C
ATOM   2797  HA  LEU A 831      69.090  46.390  60.380  1.00  0.00           H
ATOM   2798  CB  LEU A 831      67.600  46.630  61.970  1.00  0.00           C
ATOM   2799  HB1 LEU A 831      66.750  47.340  62.100  1.00  0.00           H
ATOM   2800  HB2 LEU A 831      68.310  46.820  62.800  1.00  0.00           H
ATOM   2801  CG  LEU A 831      67.220  45.080  62.090  1.00  0.00           C
ATOM   2802  HG  LEU A 831      66.470  44.720  61.350  1.00  0.00           H
ATOM   2803  CD1 LEU A 831      68.440  44.220  61.830  1.00  0.00           C
ATOM   2804 HD11 LEU A 831      68.160  43.150  61.950  1.00  0.00           H
ATOM   2805 HD12 LEU A 831      69.230  44.460  62.580  1.00  0.00           H
ATOM   2806 HD13 LEU A 831      68.890  44.620  60.890  1.00  0.00           H
ATOM   2807  CD2 LEU A 831      66.780  44.880  63.520  1.00  0.00           C
ATOM   2808 HD21 LEU A 831      66.710  43.870  63.950  1.00  0.00           H
ATOM   2809 HD22 LEU A 831      65.850  45.480  63.680  1.00  0.00           H
ATOM   2810 HD23 LEU A 831      67.560  45.330  64.170  1.00  0.00           H
ATOM   2811  C   LEU A 831      67.260  47.100  59.580  1.00  0.00           C
ATOM   2812  O   LEU A 831      67.260  46.280  58.690  1.00  0.00           O
ATOM   2813  N   PHE A 832      66.440  48.120  59.640  1.00  0.00           N
ATOM   2814  HN  PHE A 832      66.420  48.670  60.470  1.00  0.00           H
ATOM   2815  CA  PHE A 832      65.430  48.360  58.590  1.00  0.00           C
ATOM   2816  HA  PHE A 832      64.870  47.460  58.400  1.00  0.00           H
ATOM   2817  CB  PHE A 832      64.520  49.400  59.240  1.00  0.00           C
ATOM   2818  HB1 PHE A 832      65.130  50.070  59.880  1.00  0.00           H
ATOM   2819  HB2 PHE A 832      63.800  48.920  59.930  1.00  0.00           H
ATOM   2820  CG  PHE A 832      63.730  50.370  58.310  1.00  0.00           C
ATOM   2821  CD1 PHE A 832      64.240  51.650  57.960  1.00  0.00           C
ATOM   2822  HD1 PHE A 832      65.260  51.890  58.210  1.00  0.00           H
ATOM   2823  CE1 PHE A 832      63.450  52.530  57.230  1.00  0.00           C
ATOM   2824  HE1 PHE A 832      63.900  53.480  57.040  1.00  0.00           H
ATOM   2825  CZ  PHE A 832      62.200  52.190  56.790  1.00  0.00           C
ATOM   2826  HZ  PHE A 832      61.530  52.810  56.200  1.00  0.00           H
ATOM   2827  CD2 PHE A 832      62.430  50.110  57.970  1.00  0.00           C
ATOM   2828  HD2 PHE A 832      62.040  49.160  58.300  1.00  0.00           H
ATOM   2829  CE2 PHE A 832      61.670  50.990  57.170  1.00  0.00           C
ATOM   2830  HE2 PHE A 832      60.660  50.720  56.880  1.00  0.00           H
ATOM   2831  C   PHE A 832      65.960  48.640  57.180  1.00  0.00           C
ATOM   2832  O   PHE A 832      65.510  48.050  56.190  1.00  0.00           O
ATOM   2833  N   PHE A 833      67.020  49.490  57.120  1.00  0.00           N
ATOM   2834  HN  PHE A 833      67.210  50.080  57.900  1.00  0.00           H
ATOM   2835  CA  PHE A 833      67.960  49.760  56.020  1.00  0.00           C
ATOM   2836  HA  PHE A 833      67.400  50.100  55.160  1.00  0.00           H
ATOM   2837  CB  PHE A 833      68.950  50.980  56.320  1.00  0.00           C
ATOM   2838  HB1 PHE A 833      69.250  50.960  57.380  1.00  0.00           H
ATOM   2839  HB2 PHE A 833      68.350  51.900  56.130  1.00  0.00           H
ATOM   2840  CG  PHE A 833      70.180  50.920  55.430  1.00  0.00           C
ATOM   2841  CD1 PHE A 833      71.290  50.400  56.070  1.00  0.00           C
ATOM   2842  HD1 PHE A 833      71.130  49.910  57.010  1.00  0.00           H
ATOM   2843  CE1 PHE A 833      72.580  50.100  55.400  1.00  0.00           C
ATOM   2844  HE1 PHE A 833      73.340  49.570  55.980  1.00  0.00           H
ATOM   2845  CZ  PHE A 833      72.660  50.630  54.120  1.00  0.00           C
ATOM   2846  HZ  PHE A 833      73.610  50.530  53.620  1.00  0.00           H
ATOM   2847  CD2 PHE A 833      70.350  51.430  54.100  1.00  0.00           C
ATOM   2848  HD2 PHE A 833      69.500  51.880  53.590  1.00  0.00           H
ATOM   2849  CE2 PHE A 833      71.620  51.310  53.460  1.00  0.00           C
ATOM   2850  HE2 PHE A 833      71.690  51.640  52.430  1.00  0.00           H
ATOM   2851  C   PHE A 833      68.710  48.510  55.490  1.00  0.00           C
ATOM   2852  O   PHE A 833      68.670  48.320  54.230  1.00  0.00           O
ATOM   2853  N   THR A 834      69.260  47.650  56.410  1.00  0.00           N
ATOM   2854  HN  THR A 834      69.220  47.830  57.400  1.00  0.00           H
ATOM   2855  CA  THR A 834      69.990  46.460  56.000  1.00  0.00           C
ATOM   2856  HA  THR A 834      70.640  46.790  55.200  1.00  0.00           H
ATOM   2857  CB  THR A 834      70.800  45.890  57.060  1.00  0.00           C
ATOM   2858  HB  THR A 834      70.200  45.390  57.860  1.00  0.00           H
ATOM   2859  OG1 THR A 834      71.600  46.870  57.700  1.00  0.00           O
ATOM   2860  HG1 THR A 834      70.930  47.470  57.980  1.00  0.00           H
ATOM   2861  CG2 THR A 834      71.790  44.770  56.460  1.00  0.00           C
ATOM   2862 HG21 THR A 834      72.310  45.170  55.580  1.00  0.00           H
ATOM   2863 HG22 THR A 834      71.180  43.880  56.210  1.00  0.00           H
ATOM   2864 HG23 THR A 834      72.620  44.570  57.170  1.00  0.00           H
ATOM   2865  C   THR A 834      69.000  45.450  55.480  1.00  0.00           C
ATOM   2866  O   THR A 834      69.380  44.790  54.510  1.00  0.00           O
ATOM   2867  N   THR A 835      67.810  45.280  56.080  1.00  0.00           N
ATOM   2868  HN  THR A 835      67.600  45.900  56.830  1.00  0.00           H
ATOM   2869  CA  THR A 835      66.800  44.360  55.660  1.00  0.00           C
ATOM   2870  HA  THR A 835      67.140  43.330  55.680  1.00  0.00           H
ATOM   2871  CB  THR A 835      65.510  44.440  56.450  1.00  0.00           C
ATOM   2872  HB  THR A 835      65.200  45.510  56.390  1.00  0.00           H
ATOM   2873  OG1 THR A 835      65.730  44.000  57.790  1.00  0.00           O
ATOM   2874  HG1 THR A 835      66.190  44.780  58.130  1.00  0.00           H
ATOM   2875  CG2 THR A 835      64.340  43.670  55.890  1.00  0.00           C
ATOM   2876 HG21 THR A 835      64.040  44.060  54.900  1.00  0.00           H
ATOM   2877 HG22 THR A 835      63.510  43.840  56.600  1.00  0.00           H
ATOM   2878 HG23 THR A 835      64.500  42.570  55.940  1.00  0.00           H
ATOM   2879  C   THR A 835      66.430  44.610  54.130  1.00  0.00           C
ATOM   2880  O   THR A 835      66.570  43.750  53.250  1.00  0.00           O
ATOM   2881  N   PHE A 836      66.100  45.880  53.800  1.00  0.00           N
ATOM   2882  HN  PHE A 836      66.010  46.450  54.620  1.00  0.00           H
ATOM   2883  CA  PHE A 836      65.650  46.310  52.540  1.00  0.00           C
ATOM   2884  HA  PHE A 836      64.860  45.650  52.200  1.00  0.00           H
ATOM   2885  CB  PHE A 836      65.090  47.800  52.690  1.00  0.00           C
ATOM   2886  HB1 PHE A 836      65.600  48.360  53.500  1.00  0.00           H
ATOM   2887  HB2 PHE A 836      64.040  47.660  53.030  1.00  0.00           H
ATOM   2888  CG  PHE A 836      65.120  48.740  51.500  1.00  0.00           C
ATOM   2889  CD1 PHE A 836      64.300  48.420  50.450  1.00  0.00           C
ATOM   2890  HD1 PHE A 836      63.680  47.550  50.610  1.00  0.00           H
ATOM   2891  CE1 PHE A 836      64.300  49.180  49.310  1.00  0.00           C
ATOM   2892  HE1 PHE A 836      63.540  48.960  48.580  1.00  0.00           H
ATOM   2893  CZ  PHE A 836      65.130  50.270  49.190  1.00  0.00           C
ATOM   2894  HZ  PHE A 836      65.070  50.880  48.300  1.00  0.00           H
ATOM   2895  CD2 PHE A 836      65.910  49.890  51.440  1.00  0.00           C
ATOM   2896  HD2 PHE A 836      66.520  50.100  52.310  1.00  0.00           H
ATOM   2897  CE2 PHE A 836      65.970  50.670  50.290  1.00  0.00           C
ATOM   2898  HE2 PHE A 836      66.520  51.600  50.320  1.00  0.00           H
ATOM   2899  C   PHE A 836      66.630  46.210  51.460  1.00  0.00           C
ATOM   2900  O   PHE A 836      66.330  45.800  50.350  1.00  0.00           O
ATOM   2901  N   PHE A 837      67.860  46.630  51.880  1.00  0.00           N
ATOM   2902  HN  PHE A 837      68.060  47.010  52.780  1.00  0.00           H
ATOM   2903  CA  PHE A 837      69.050  46.590  51.030  1.00  0.00           C
ATOM   2904  HA  PHE A 837      68.800  47.080  50.100  1.00  0.00           H
ATOM   2905  CB  PHE A 837      70.210  47.360  51.710  1.00  0.00           C
ATOM   2906  HB1 PHE A 837      70.430  46.910  52.710  1.00  0.00           H
ATOM   2907  HB2 PHE A 837      69.880  48.400  51.920  1.00  0.00           H
ATOM   2908  CG  PHE A 837      71.560  47.350  50.960  1.00  0.00           C
ATOM   2909  CD1 PHE A 837      71.590  47.530  49.630  1.00  0.00           C
ATOM   2910  HD1 PHE A 837      70.690  47.580  49.030  1.00  0.00           H
ATOM   2911  CE1 PHE A 837      72.790  47.360  48.890  1.00  0.00           C
ATOM   2912  HE1 PHE A 837      72.840  47.510  47.820  1.00  0.00           H
ATOM   2913  CZ  PHE A 837      73.960  47.300  49.600  1.00  0.00           C
ATOM   2914  HZ  PHE A 837      74.860  47.260  49.010  1.00  0.00           H
ATOM   2915  CD2 PHE A 837      72.780  47.130  51.710  1.00  0.00           C
ATOM   2916  HD2 PHE A 837      72.770  47.030  52.780  1.00  0.00           H
ATOM   2917  CE2 PHE A 837      73.940  47.140  50.980  1.00  0.00           C
ATOM   2918  HE2 PHE A 837      74.890  47.010  51.490  1.00  0.00           H
ATOM   2919  C   PHE A 837      69.400  45.170  50.700  1.00  0.00           C
ATOM   2920  O   PHE A 837      69.720  44.810  49.560  1.00  0.00           O
ATOM   2921  N   LEU A 838      69.400  44.270  51.700  1.00  0.00           N
ATOM   2922  HN  LEU A 838      69.230  44.590  52.630  1.00  0.00           H
ATOM   2923  CA  LEU A 838      69.720  42.830  51.420  1.00  0.00           C
ATOM   2924  HA  LEU A 838      70.700  42.780  50.960  1.00  0.00           H
ATOM   2925  CB  LEU A 838      69.870  42.090  52.710  1.00  0.00           C
ATOM   2926  HB1 LEU A 838      68.880  42.120  53.210  1.00  0.00           H
ATOM   2927  HB2 LEU A 838      70.630  42.670  53.270  1.00  0.00           H
ATOM   2928  CG  LEU A 838      70.340  40.580  52.540  1.00  0.00           C
ATOM   2929  HG  LEU A 838      69.520  40.150  51.930  1.00  0.00           H
ATOM   2930  CD1 LEU A 838      71.670  40.260  51.820  1.00  0.00           C
ATOM   2931 HD11 LEU A 838      71.520  40.460  50.740  1.00  0.00           H
ATOM   2932 HD12 LEU A 838      71.840  39.160  51.780  1.00  0.00           H
ATOM   2933 HD13 LEU A 838      72.560  40.750  52.270  1.00  0.00           H
ATOM   2934  CD2 LEU A 838      70.400  39.870  53.960  1.00  0.00           C
ATOM   2935 HD21 LEU A 838      69.760  40.290  54.770  1.00  0.00           H
ATOM   2936 HD22 LEU A 838      71.460  39.810  54.280  1.00  0.00           H
ATOM   2937 HD23 LEU A 838      70.150  38.820  53.710  1.00  0.00           H
ATOM   2938  C   LEU A 838      68.790  42.050  50.440  1.00  0.00           C
ATOM   2939  O   LEU A 838      69.140  41.320  49.520  1.00  0.00           O
ATOM   2940  N   SER A 839      67.460  42.280  50.720  1.00  0.00           N
ATOM   2941  HN  SER A 839      67.180  42.820  51.520  1.00  0.00           H
ATOM   2942  CA  SER A 839      66.420  41.730  49.920  1.00  0.00           C
ATOM   2943  HA  SER A 839      66.760  40.720  49.750  1.00  0.00           H
ATOM   2944  CB  SER A 839      64.990  41.720  50.540  1.00  0.00           C
ATOM   2945  HB1 SER A 839      65.050  40.910  51.310  1.00  0.00           H
ATOM   2946  HB2 SER A 839      64.210  41.350  49.830  1.00  0.00           H
ATOM   2947  OG  SER A 839      64.500  42.890  51.090  1.00  0.00           O
ATOM   2948  HG1 SER A 839      65.160  43.260  51.680  1.00  0.00           H
ATOM   2949  C   SER A 839      66.310  42.340  48.560  1.00  0.00           C
ATOM   2950  O   SER A 839      66.200  41.650  47.560  1.00  0.00           O
ATOM   2951  N   SER A 840      66.510  43.670  48.450  1.00  0.00           N
ATOM   2952  HN  SER A 840      66.440  44.270  49.230  1.00  0.00           H
ATOM   2953  CA  SER A 840      66.600  44.290  47.170  1.00  0.00           C
ATOM   2954  HA  SER A 840      65.660  44.170  46.640  1.00  0.00           H
ATOM   2955  CB  SER A 840      66.880  45.860  47.240  1.00  0.00           C
ATOM   2956  HB1 SER A 840      67.110  46.300  46.250  1.00  0.00           H
ATOM   2957  HB2 SER A 840      67.830  46.000  47.810  1.00  0.00           H
ATOM   2958  OG  SER A 840      65.760  46.540  47.810  1.00  0.00           O
ATOM   2959  HG1 SER A 840      65.940  46.580  48.750  1.00  0.00           H
ATOM   2960  C   SER A 840      67.740  43.830  46.380  1.00  0.00           C
ATOM   2961  O   SER A 840      67.710  43.580  45.190  1.00  0.00           O
ATOM   2962  N   PHE A 841      68.940  43.720  46.960  1.00  0.00           N
ATOM   2963  HN  PHE A 841      69.020  43.980  47.920  1.00  0.00           H
ATOM   2964  CA  PHE A 841      70.180  43.230  46.350  1.00  0.00           C
ATOM   2965  HA  PHE A 841      70.290  43.830  45.460  1.00  0.00           H
ATOM   2966  CB  PHE A 841      71.320  43.330  47.340  1.00  0.00           C
ATOM   2967  HB1 PHE A 841      71.110  42.810  48.300  1.00  0.00           H
ATOM   2968  HB2 PHE A 841      71.520  44.390  47.610  1.00  0.00           H
ATOM   2969  CG  PHE A 841      72.630  42.760  46.920  1.00  0.00           C
ATOM   2970  CD1 PHE A 841      73.450  43.400  46.020  1.00  0.00           C
ATOM   2971  HD1 PHE A 841      73.170  44.360  45.590  1.00  0.00           H
ATOM   2972  CE1 PHE A 841      74.670  42.790  45.620  1.00  0.00           C
ATOM   2973  HE1 PHE A 841      75.260  43.270  44.850  1.00  0.00           H
ATOM   2974  CZ  PHE A 841      75.030  41.550  46.140  1.00  0.00           C
ATOM   2975  HZ  PHE A 841      76.000  41.120  45.930  1.00  0.00           H
ATOM   2976  CD2 PHE A 841      73.020  41.510  47.470  1.00  0.00           C
ATOM   2977  HD2 PHE A 841      72.430  40.980  48.210  1.00  0.00           H
ATOM   2978  CE2 PHE A 841      74.230  40.930  47.090  1.00  0.00           C
ATOM   2979  HE2 PHE A 841      74.530  40.040  47.620  1.00  0.00           H
ATOM   2980  C   PHE A 841      69.990  41.800  45.840  1.00  0.00           C
ATOM   2981  O   PHE A 841      70.440  41.490  44.710  1.00  0.00           O
ATOM   2982  N   LEU A 842      69.260  40.890  46.560  1.00  0.00           N
ATOM   2983  HN  LEU A 842      68.920  40.940  47.500  1.00  0.00           H
ATOM   2984  CA  LEU A 842      69.100  39.520  46.070  1.00  0.00           C
ATOM   2985  HA  LEU A 842      70.040  39.210  45.640  1.00  0.00           H
ATOM   2986  CB  LEU A 842      68.720  38.640  47.300  1.00  0.00           C
ATOM   2987  HB1 LEU A 842      68.300  37.690  46.900  1.00  0.00           H
ATOM   2988  HB2 LEU A 842      68.010  39.140  47.990  1.00  0.00           H
ATOM   2989  CG  LEU A 842      69.870  38.320  48.250  1.00  0.00           C
ATOM   2990  HG  LEU A 842      70.540  39.210  48.380  1.00  0.00           H
ATOM   2991  CD1 LEU A 842      69.400  37.910  49.630  1.00  0.00           C
ATOM   2992 HD11 LEU A 842      70.240  38.020  50.360  1.00  0.00           H
ATOM   2993 HD12 LEU A 842      69.080  36.850  49.720  1.00  0.00           H
ATOM   2994 HD13 LEU A 842      68.570  38.510  50.040  1.00  0.00           H
ATOM   2995  CD2 LEU A 842      70.830  37.210  47.710  1.00  0.00           C
ATOM   2996 HD21 LEU A 842      71.340  37.540  46.770  1.00  0.00           H
ATOM   2997 HD22 LEU A 842      70.250  36.270  47.640  1.00  0.00           H
ATOM   2998 HD23 LEU A 842      71.670  37.040  48.410  1.00  0.00           H
ATOM   2999  C   LEU A 842      67.990  39.430  45.110  1.00  0.00           C
ATOM   3000  O   LEU A 842      68.170  38.710  44.070  1.00  0.00           O
ATOM   3001  N   LYS A 843      66.990  40.270  45.210  1.00  0.00           N
ATOM   3002  HN  LYS A 843      66.920  40.960  45.940  1.00  0.00           H
ATOM   3003  CA  LYS A 843      66.000  40.410  44.150  1.00  0.00           C
ATOM   3004  HA  LYS A 843      65.590  39.470  43.850  1.00  0.00           H
ATOM   3005  CB  LYS A 843      64.830  41.420  44.550  1.00  0.00           C
ATOM   3006  HB1 LYS A 843      65.280  42.390  44.880  1.00  0.00           H
ATOM   3007  HB2 LYS A 843      64.250  40.810  45.280  1.00  0.00           H
ATOM   3008  CG  LYS A 843      63.800  41.830  43.540  1.00  0.00           C
ATOM   3009  HG1 LYS A 843      64.130  42.290  42.580  1.00  0.00           H
ATOM   3010  HG2 LYS A 843      63.180  42.660  43.940  1.00  0.00           H
ATOM   3011  CD  LYS A 843      62.930  40.530  43.150  1.00  0.00           C
ATOM   3012  HD1 LYS A 843      62.140  40.420  43.920  1.00  0.00           H
ATOM   3013  HD2 LYS A 843      63.560  39.620  42.990  1.00  0.00           H
ATOM   3014  CE  LYS A 843      62.170  40.810  41.770  1.00  0.00           C
ATOM   3015  HE1 LYS A 843      63.050  41.020  41.120  1.00  0.00           H
ATOM   3016  HE2 LYS A 843      61.420  41.610  41.700  1.00  0.00           H
ATOM   3017  NZ  LYS A 843      61.630  39.560  41.230  1.00  0.00           N
ATOM   3018  HZ1 LYS A 843      61.460  39.580  40.210  1.00  0.00           H
ATOM   3019  HZ2 LYS A 843      60.730  39.430  41.740  1.00  0.00           H
ATOM   3020  HZ3 LYS A 843      62.210  38.720  41.420  1.00  0.00           H
ATOM   3021  C   LYS A 843      66.570  40.820  42.750  1.00  0.00           C
ATOM   3022  O   LYS A 843      66.200  40.300  41.690  1.00  0.00           O
ATOM   3023  N   GLN A 844      67.560  41.770  42.680  1.00  0.00           N
ATOM   3024  HN  GLN A 844      67.710  42.440  43.400  1.00  0.00           H
ATOM   3025  CA  GLN A 844      68.230  42.110  41.440  1.00  0.00           C
ATOM   3026  HA  GLN A 844      67.730  41.640  40.590  1.00  0.00           H
ATOM   3027  CB  GLN A 844      68.260  43.710  41.380  1.00  0.00           C
ATOM   3028  HB1 GLN A 844      68.930  43.910  40.530  1.00  0.00           H
ATOM   3029  HB2 GLN A 844      68.770  44.180  42.260  1.00  0.00           H
ATOM   3030  CG  GLN A 844      66.860  44.450  41.190  1.00  0.00           C
ATOM   3031  HG1 GLN A 844      67.130  45.470  40.850  1.00  0.00           H
ATOM   3032  HG2 GLN A 844      66.320  44.550  42.160  1.00  0.00           H
ATOM   3033  CD  GLN A 844      65.840  43.910  40.190  1.00  0.00           C
ATOM   3034  OE1 GLN A 844      64.640  44.070  40.430  1.00  0.00           O
ATOM   3035  NE2 GLN A 844      66.210  43.350  39.020  1.00  0.00           N
ATOM   3036 HE21 GLN A 844      65.540  43.030  38.350  1.00  0.00           H
ATOM   3037 HE22 GLN A 844      67.160  43.190  38.740  1.00  0.00           H
ATOM   3038  C   GLN A 844      69.600  41.490  41.410  1.00  0.00           C
ATOM   3039  O   GLN A 844      70.600  42.150  41.120  1.00  0.00           O
ATOM   3040  N   PHE A 845      69.670  40.170  41.710  1.00  0.00           N
ATOM   3041  HN  PHE A 845      68.860  39.720  42.070  1.00  0.00           H
ATOM   3042  CA  PHE A 845      70.920  39.450  41.660  1.00  0.00           C
ATOM   3043  HA  PHE A 845      71.720  40.130  41.400  1.00  0.00           H
ATOM   3044  CB  PHE A 845      71.260  38.770  42.950  1.00  0.00           C
ATOM   3045  HB1 PHE A 845      70.410  38.160  43.330  1.00  0.00           H
ATOM   3046  HB2 PHE A 845      71.270  39.600  43.690  1.00  0.00           H
ATOM   3047  CG  PHE A 845      72.580  38.060  43.160  1.00  0.00           C
ATOM   3048  CD1 PHE A 845      73.750  38.570  43.750  1.00  0.00           C
ATOM   3049  HD1 PHE A 845      73.840  39.610  43.980  1.00  0.00           H
ATOM   3050  CE1 PHE A 845      74.880  37.800  43.950  1.00  0.00           C
ATOM   3051  HE1 PHE A 845      75.740  38.070  44.540  1.00  0.00           H
ATOM   3052  CZ  PHE A 845      74.920  36.410  43.650  1.00  0.00           C
ATOM   3053  HZ  PHE A 845      75.820  35.840  43.850  1.00  0.00           H
ATOM   3054  CD2 PHE A 845      72.610  36.710  42.760  1.00  0.00           C
ATOM   3055  HD2 PHE A 845      71.730  36.280  42.300  1.00  0.00           H
ATOM   3056  CE2 PHE A 845      73.760  35.910  43.020  1.00  0.00           C
ATOM   3057  HE2 PHE A 845      73.650  34.830  42.920  1.00  0.00           H
ATOM   3058  C   PHE A 845      70.760  38.460  40.510  1.00  0.00           C
ATOM   3059  O   PHE A 845      71.690  37.840  40.130  1.00  0.00           O
ATOM   3060  N   LYS A 846      69.570  38.380  39.800  1.00  0.00           N
ATOM   3061  HN  LYS A 846      68.900  39.070  40.040  1.00  0.00           H
ATOM   3062  CA  LYS A 846      69.170  37.210  39.090  1.00  0.00           C
ATOM   3063  HA  LYS A 846      69.340  36.400  39.770  1.00  0.00           H
ATOM   3064  CB  LYS A 846      67.620  37.130  38.910  1.00  0.00           C
ATOM   3065  HB1 LYS A 846      67.290  38.180  38.770  1.00  0.00           H
ATOM   3066  HB2 LYS A 846      67.240  36.780  39.900  1.00  0.00           H
ATOM   3067  CG  LYS A 846      67.150  36.200  37.800  1.00  0.00           C
ATOM   3068  HG1 LYS A 846      67.590  35.200  37.970  1.00  0.00           H
ATOM   3069  HG2 LYS A 846      67.590  36.520  36.830  1.00  0.00           H
ATOM   3070  CD  LYS A 846      65.610  35.950  37.650  1.00  0.00           C
ATOM   3071  HD1 LYS A 846      65.390  35.180  36.880  1.00  0.00           H
ATOM   3072  HD2 LYS A 846      64.960  36.830  37.440  1.00  0.00           H
ATOM   3073  CE  LYS A 846      65.020  35.470  39.030  1.00  0.00           C
ATOM   3074  HE1 LYS A 846      65.220  36.200  39.850  1.00  0.00           H
ATOM   3075  HE2 LYS A 846      65.500  34.490  39.220  1.00  0.00           H
ATOM   3076  NZ  LYS A 846      63.530  35.160  39.050  1.00  0.00           N
ATOM   3077  HZ1 LYS A 846      63.080  36.100  39.080  1.00  0.00           H
ATOM   3078  HZ2 LYS A 846      63.280  34.700  39.940  1.00  0.00           H
ATOM   3079  HZ3 LYS A 846      63.370  34.550  38.230  1.00  0.00           H
ATOM   3080  C   LYS A 846      69.990  36.970  37.800  1.00  0.00           C
ATOM   3081  O   LYS A 846      70.060  35.850  37.260  1.00  0.00           O
ATOM   3082  N   THR A 847      70.460  38.080  37.240  1.00  0.00           N
ATOM   3083  HN  THR A 847      70.190  38.980  37.610  1.00  0.00           H
ATOM   3084  CA  THR A 847      71.270  38.020  36.040  1.00  0.00           C
ATOM   3085  HA  THR A 847      71.210  37.040  35.570  1.00  0.00           H
ATOM   3086  CB  THR A 847      70.830  39.100  35.010  1.00  0.00           C
ATOM   3087  HB  THR A 847      71.570  39.110  34.180  1.00  0.00           H
ATOM   3088  OG1 THR A 847      70.780  40.400  35.510  1.00  0.00           O
ATOM   3089  HG1 THR A 847      70.980  41.020  34.800  1.00  0.00           H
ATOM   3090  CG2 THR A 847      69.390  38.770  34.580  1.00  0.00           C
ATOM   3091 HG21 THR A 847      69.230  37.710  34.280  1.00  0.00           H
ATOM   3092 HG22 THR A 847      68.970  39.300  33.710  1.00  0.00           H
ATOM   3093 HG23 THR A 847      68.600  39.060  35.310  1.00  0.00           H
ATOM   3094  C   THR A 847      72.740  38.320  36.300  1.00  0.00           C
ATOM   3095  O   THR A 847      73.530  38.550  35.350  1.00  0.00           O
ATOM   3096  N   LYS A 848      73.180  38.280  37.580  1.00  0.00           N
ATOM   3097  HN  LYS A 848      72.630  37.970  38.350  1.00  0.00           H
ATOM   3098  CA  LYS A 848      74.550  38.520  37.910  1.00  0.00           C
ATOM   3099  HA  LYS A 848      74.830  39.420  37.400  1.00  0.00           H
ATOM   3100  CB  LYS A 848      74.850  38.650  39.490  1.00  0.00           C
ATOM   3101  HB1 LYS A 848      75.910  38.570  39.820  1.00  0.00           H
ATOM   3102  HB2 LYS A 848      74.380  37.770  39.960  1.00  0.00           H
ATOM   3103  CG  LYS A 848      74.420  39.950  40.190  1.00  0.00           C
ATOM   3104  HG1 LYS A 848      74.530  40.060  41.290  1.00  0.00           H
ATOM   3105  HG2 LYS A 848      73.340  40.010  39.930  1.00  0.00           H
ATOM   3106  CD  LYS A 848      75.060  41.190  39.540  1.00  0.00           C
ATOM   3107  HD1 LYS A 848      74.700  41.230  38.490  1.00  0.00           H
ATOM   3108  HD2 LYS A 848      76.160  41.010  39.520  1.00  0.00           H
ATOM   3109  CE  LYS A 848      74.730  42.510  40.200  1.00  0.00           C
ATOM   3110  HE1 LYS A 848      75.280  43.310  39.670  1.00  0.00           H
ATOM   3111  HE2 LYS A 848      75.000  42.390  41.270  1.00  0.00           H
ATOM   3112  NZ  LYS A 848      73.320  42.820  40.120  1.00  0.00           N
ATOM   3113  HZ1 LYS A 848      72.890  42.570  41.030  1.00  0.00           H
ATOM   3114  HZ2 LYS A 848      72.810  42.270  39.400  1.00  0.00           H
ATOM   3115  HZ3 LYS A 848      73.260  43.870  40.020  1.00  0.00           H
ATOM   3116  C   LYS A 848      75.420  37.480  37.290  1.00  0.00           C
ATOM   3117  O   LYS A 848      75.030  36.280  37.240  1.00  0.00           O
ATOM   3118  N   ARG A 849      76.660  37.850  36.890  1.00  0.00           N
ATOM   3119  HN  ARG A 849      76.850  38.830  36.960  1.00  0.00           H
ATOM   3120  CA  ARG A 849      77.540  37.080  36.040  1.00  0.00           C
ATOM   3121  HA  ARG A 849      76.940  36.520  35.330  1.00  0.00           H
ATOM   3122  CB  ARG A 849      78.520  37.910  35.140  1.00  0.00           C
ATOM   3123  HB1 ARG A 849      79.100  37.240  34.460  1.00  0.00           H
ATOM   3124  HB2 ARG A 849      79.200  38.440  35.840  1.00  0.00           H
ATOM   3125  CG  ARG A 849      77.860  38.890  34.130  1.00  0.00           C
ATOM   3126  HG1 ARG A 849      76.960  39.420  34.490  1.00  0.00           H
ATOM   3127  HG2 ARG A 849      77.490  38.250  33.310  1.00  0.00           H
ATOM   3128  CD  ARG A 849      78.770  39.980  33.560  1.00  0.00           C
ATOM   3129  HD1 ARG A 849      79.610  39.500  33.000  1.00  0.00           H
ATOM   3130  HD2 ARG A 849      79.190  40.600  34.380  1.00  0.00           H
ATOM   3131  NE  ARG A 849      77.970  40.740  32.570  1.00  0.00           N
ATOM   3132  HE  ARG A 849      76.970  40.730  32.500  1.00  0.00           H
ATOM   3133  CZ  ARG A 849      78.320  41.810  31.890  1.00  0.00           C
ATOM   3134  NH1 ARG A 849      79.540  42.300  32.000  1.00  0.00           N
ATOM   3135 HH11 ARG A 849      80.270  41.900  32.560  1.00  0.00           H
ATOM   3136 HH12 ARG A 849      79.780  43.220  31.660  1.00  0.00           H
ATOM   3137  NH2 ARG A 849      77.450  42.560  31.240  1.00  0.00           N
ATOM   3138 HH21 ARG A 849      76.520  42.260  31.420  1.00  0.00           H
ATOM   3139 HH22 ARG A 849      77.730  43.470  30.920  1.00  0.00           H
ATOM   3140  C   ARG A 849      78.470  36.180  36.920  1.00  0.00           C
ATOM   3141  O   ARG A 849      78.630  36.440  38.140  1.00  0.00           O
ATOM   3142  N   TYR A 850      79.060  35.110  36.350  1.00  0.00           N
ATOM   3143  HN  TYR A 850      79.000  34.960  35.370  1.00  0.00           H
ATOM   3144  CA  TYR A 850      80.030  34.210  37.020  1.00  0.00           C
ATOM   3145  HA  TYR A 850      80.370  33.480  36.290  1.00  0.00           H
ATOM   3146  CB  TYR A 850      81.380  34.930  37.520  1.00  0.00           C
ATOM   3147  HB1 TYR A 850      81.100  35.810  38.130  1.00  0.00           H
ATOM   3148  HB2 TYR A 850      81.920  35.330  36.640  1.00  0.00           H
ATOM   3149  CG  TYR A 850      82.140  34.030  38.320  1.00  0.00           C
ATOM   3150  CD1 TYR A 850      82.410  34.380  39.670  1.00  0.00           C
ATOM   3151  HD1 TYR A 850      82.070  35.340  40.040  1.00  0.00           H
ATOM   3152  CE1 TYR A 850      83.120  33.490  40.500  1.00  0.00           C
ATOM   3153  HE1 TYR A 850      83.350  33.680  41.540  1.00  0.00           H
ATOM   3154  CZ  TYR A 850      83.640  32.320  39.940  1.00  0.00           C
ATOM   3155  OH  TYR A 850      84.410  31.450  40.800  1.00  0.00           O
ATOM   3156  HH  TYR A 850      84.890  30.860  40.220  1.00  0.00           H
ATOM   3157  CD2 TYR A 850      82.590  32.790  37.860  1.00  0.00           C
ATOM   3158  HD2 TYR A 850      82.270  32.410  36.910  1.00  0.00           H
ATOM   3159  CE2 TYR A 850      83.350  31.920  38.670  1.00  0.00           C
ATOM   3160  HE2 TYR A 850      83.780  31.070  38.170  1.00  0.00           H
ATOM   3161  C   TYR A 850      79.290  33.200  37.950  1.00  0.00           C
ATOM   3162  O   TYR A 850      79.470  31.980  37.910  1.00  0.00           O
ATOM   3163  N   PHE A 851      78.270  33.630  38.720  1.00  0.00           N
ATOM   3164  HN  PHE A 851      78.070  34.610  38.800  1.00  0.00           H
ATOM   3165  CA  PHE A 851      77.390  32.720  39.550  1.00  0.00           C
ATOM   3166  HA  PHE A 851      78.030  32.090  40.140  1.00  0.00           H
ATOM   3167  CB  PHE A 851      76.440  33.510  40.450  1.00  0.00           C
ATOM   3168  HB1 PHE A 851      75.840  32.860  41.120  1.00  0.00           H
ATOM   3169  HB2 PHE A 851      75.650  34.020  39.860  1.00  0.00           H
ATOM   3170  CG  PHE A 851      77.110  34.470  41.360  1.00  0.00           C
ATOM   3171  CD1 PHE A 851      77.240  35.810  41.170  1.00  0.00           C
ATOM   3172  HD1 PHE A 851      76.720  36.220  40.310  1.00  0.00           H
ATOM   3173  CE1 PHE A 851      77.940  36.650  42.030  1.00  0.00           C
ATOM   3174  HE1 PHE A 851      77.970  37.720  41.870  1.00  0.00           H
ATOM   3175  CZ  PHE A 851      78.620  36.090  43.150  1.00  0.00           C
ATOM   3176  HZ  PHE A 851      79.200  36.720  43.800  1.00  0.00           H
ATOM   3177  CD2 PHE A 851      77.850  33.920  42.440  1.00  0.00           C
ATOM   3178  HD2 PHE A 851      77.940  32.850  42.440  1.00  0.00           H
ATOM   3179  CE2 PHE A 851      78.680  34.700  43.320  1.00  0.00           C
ATOM   3180  HE2 PHE A 851      79.230  34.230  44.120  1.00  0.00           H
ATOM   3181  C   PHE A 851      76.610  31.800  38.580  1.00  0.00           C
ATOM   3182  O   PHE A 851      76.290  32.330  37.550  1.00  0.00           O
ATOM   3183  N   PRO A 852      76.300  30.510  38.780  1.00  0.00           N
ATOM   3184  CD  PRO A 852      77.050  29.770  39.750  1.00  0.00           C
ATOM   3185  HD1 PRO A 852      76.630  29.930  40.760  1.00  0.00           H
ATOM   3186  HD2 PRO A 852      78.150  29.980  39.670  1.00  0.00           H
ATOM   3187  CA  PRO A 852      75.360  29.640  38.030  1.00  0.00           C
ATOM   3188  HA  PRO A 852      75.740  29.450  37.030  1.00  0.00           H
ATOM   3189  CB  PRO A 852      75.280  28.400  38.880  1.00  0.00           C
ATOM   3190  HB1 PRO A 852      74.890  27.510  38.360  1.00  0.00           H
ATOM   3191  HB2 PRO A 852      74.710  28.690  39.790  1.00  0.00           H
ATOM   3192  CG  PRO A 852      76.720  28.320  39.420  1.00  0.00           C
ATOM   3193  HG1 PRO A 852      76.800  27.600  40.270  1.00  0.00           H
ATOM   3194  HG2 PRO A 852      77.330  28.100  38.520  1.00  0.00           H
ATOM   3195  C   PRO A 852      74.000  30.180  37.790  1.00  0.00           C
ATOM   3196  O   PRO A 852      73.420  30.730  38.700  1.00  0.00           O
ATOM   3197  N   THR A 853      73.380  30.030  36.610  1.00  0.00           N
ATOM   3198  HN  THR A 853      73.930  29.600  35.900  1.00  0.00           H
ATOM   3199  CA  THR A 853      72.060  30.420  36.310  1.00  0.00           C
ATOM   3200  HA  THR A 853      72.060  31.470  36.060  1.00  0.00           H
ATOM   3201  CB  THR A 853      71.500  29.800  35.020  1.00  0.00           C
ATOM   3202  HB  THR A 853      71.600  28.700  35.160  1.00  0.00           H
ATOM   3203  OG1 THR A 853      72.300  30.210  33.940  1.00  0.00           O
ATOM   3204  HG1 THR A 853      72.740  29.400  33.690  1.00  0.00           H
ATOM   3205  CG2 THR A 853      69.990  30.180  34.680  1.00  0.00           C
ATOM   3206 HG21 THR A 853      69.620  29.660  33.770  1.00  0.00           H
ATOM   3207 HG22 THR A 853      69.920  31.270  34.480  1.00  0.00           H
ATOM   3208 HG23 THR A 853      69.300  29.900  35.490  1.00  0.00           H
ATOM   3209  C   THR A 853      70.930  30.220  37.370  1.00  0.00           C
ATOM   3210  O   THR A 853      70.310  31.150  37.840  1.00  0.00           O
ATOM   3211  N   LYS A 854      70.710  28.960  37.700  1.00  0.00           N
ATOM   3212  HN  LYS A 854      71.160  28.230  37.190  1.00  0.00           H
ATOM   3213  CA  LYS A 854      69.770  28.570  38.710  1.00  0.00           C
ATOM   3214  HA  LYS A 854      68.840  29.110  38.590  1.00  0.00           H
ATOM   3215  CB  LYS A 854      69.300  27.080  38.790  1.00  0.00           C
ATOM   3216  HB1 LYS A 854      68.760  26.890  39.740  1.00  0.00           H
ATOM   3217  HB2 LYS A 854      70.150  26.400  38.580  1.00  0.00           H
ATOM   3218  CG  LYS A 854      68.420  26.770  37.550  1.00  0.00           C
ATOM   3219  HG1 LYS A 854      68.250  25.670  37.670  1.00  0.00           H
ATOM   3220  HG2 LYS A 854      68.860  26.940  36.540  1.00  0.00           H
ATOM   3221  CD  LYS A 854      66.980  27.480  37.570  1.00  0.00           C
ATOM   3222  HD1 LYS A 854      67.090  28.580  37.640  1.00  0.00           H
ATOM   3223  HD2 LYS A 854      66.350  27.140  38.420  1.00  0.00           H
ATOM   3224  CE  LYS A 854      66.210  27.120  36.280  1.00  0.00           C
ATOM   3225  HE1 LYS A 854      66.000  26.030  36.250  1.00  0.00           H
ATOM   3226  HE2 LYS A 854      66.880  27.270  35.400  1.00  0.00           H
ATOM   3227  NZ  LYS A 854      64.960  27.800  36.100  1.00  0.00           N
ATOM   3228  HZ1 LYS A 854      64.290  27.510  36.840  1.00  0.00           H
ATOM   3229  HZ2 LYS A 854      64.540  27.570  35.170  1.00  0.00           H
ATOM   3230  HZ3 LYS A 854      65.110  28.830  36.170  1.00  0.00           H
ATOM   3231  C   LYS A 854      70.120  28.960  40.080  1.00  0.00           C
ATOM   3232  O   LYS A 854      69.250  29.320  40.870  1.00  0.00           O
ATOM   3233  N   VAL A 855      71.420  28.900  40.560  1.00  0.00           N
ATOM   3234  HN  VAL A 855      72.150  28.610  39.960  1.00  0.00           H
ATOM   3235  CA  VAL A 855      71.850  29.310  41.870  1.00  0.00           C
ATOM   3236  HA  VAL A 855      71.220  28.780  42.570  1.00  0.00           H
ATOM   3237  CB  VAL A 855      73.320  29.050  42.230  1.00  0.00           C
ATOM   3238  HB  VAL A 855      73.980  29.690  41.600  1.00  0.00           H
ATOM   3239  CG1 VAL A 855      73.650  29.460  43.720  1.00  0.00           C
ATOM   3240 HG11 VAL A 855      74.550  29.010  44.170  1.00  0.00           H
ATOM   3241 HG12 VAL A 855      72.820  29.140  44.390  1.00  0.00           H
ATOM   3242 HG13 VAL A 855      73.630  30.560  43.880  1.00  0.00           H
ATOM   3243  CG2 VAL A 855      73.670  27.600  41.980  1.00  0.00           C
ATOM   3244 HG21 VAL A 855      73.570  27.260  40.920  1.00  0.00           H
ATOM   3245 HG22 VAL A 855      73.090  26.870  42.580  1.00  0.00           H
ATOM   3246 HG23 VAL A 855      74.690  27.380  42.380  1.00  0.00           H
ATOM   3247  C   VAL A 855      71.530  30.820  42.140  1.00  0.00           C
ATOM   3248  O   VAL A 855      70.830  31.170  43.110  1.00  0.00           O
ATOM   3249  N   ARG A 856      71.840  31.780  41.220  1.00  0.00           N
ATOM   3250  HN  ARG A 856      72.450  31.540  40.470  1.00  0.00           H
ATOM   3251  CA  ARG A 856      71.340  33.150  41.340  1.00  0.00           C
ATOM   3252  HA  ARG A 856      71.600  33.450  42.340  1.00  0.00           H
ATOM   3253  CB  ARG A 856      72.090  34.040  40.330  1.00  0.00           C
ATOM   3254  HB1 ARG A 856      73.160  33.810  40.480  1.00  0.00           H
ATOM   3255  HB2 ARG A 856      71.810  35.080  40.570  1.00  0.00           H
ATOM   3256  CG  ARG A 856      71.860  33.720  38.860  1.00  0.00           C
ATOM   3257  HG1 ARG A 856      70.840  33.980  38.540  1.00  0.00           H
ATOM   3258  HG2 ARG A 856      71.970  32.640  38.640  1.00  0.00           H
ATOM   3259  CD  ARG A 856      72.880  34.420  37.880  1.00  0.00           C
ATOM   3260  HD1 ARG A 856      73.930  34.100  38.020  1.00  0.00           H
ATOM   3261  HD2 ARG A 856      72.820  35.530  37.930  1.00  0.00           H
ATOM   3262  NE  ARG A 856      72.470  34.100  36.530  1.00  0.00           N
ATOM   3263  HE  ARG A 856      71.560  34.380  36.230  1.00  0.00           H
ATOM   3264  CZ  ARG A 856      73.200  33.570  35.570  1.00  0.00           C
ATOM   3265  NH1 ARG A 856      74.530  33.500  35.640  1.00  0.00           N
ATOM   3266 HH11 ARG A 856      74.960  33.650  36.530  1.00  0.00           H
ATOM   3267 HH12 ARG A 856      74.930  32.940  34.910  1.00  0.00           H
ATOM   3268  NH2 ARG A 856      72.690  33.330  34.400  1.00  0.00           N
ATOM   3269 HH21 ARG A 856      73.250  33.130  33.600  1.00  0.00           H
ATOM   3270 HH22 ARG A 856      71.720  33.530  34.300  1.00  0.00           H
ATOM   3271  C   ARG A 856      69.850  33.350  41.220  1.00  0.00           C
ATOM   3272  O   ARG A 856      69.250  34.050  42.010  1.00  0.00           O
ATOM   3273  N   SER A 857      69.260  32.590  40.280  1.00  0.00           N
ATOM   3274  HN  SER A 857      69.750  32.050  39.610  1.00  0.00           H
ATOM   3275  CA  SER A 857      67.780  32.590  40.140  1.00  0.00           C
ATOM   3276  HA  SER A 857      67.430  33.570  39.850  1.00  0.00           H
ATOM   3277  CB  SER A 857      67.370  31.660  38.960  1.00  0.00           C
ATOM   3278  HB1 SER A 857      67.730  30.650  39.250  1.00  0.00           H
ATOM   3279  HB2 SER A 857      67.960  32.010  38.070  1.00  0.00           H
ATOM   3280  OG  SER A 857      65.960  31.610  38.890  1.00  0.00           O
ATOM   3281  HG1 SER A 857      65.740  31.190  38.060  1.00  0.00           H
ATOM   3282  C   SER A 857      67.100  32.150  41.460  1.00  0.00           C
ATOM   3283  O   SER A 857      66.230  32.850  42.030  1.00  0.00           O
ATOM   3284  N   THR A 858      67.430  31.040  42.030  1.00  0.00           N
ATOM   3285  HN  THR A 858      68.170  30.520  41.630  1.00  0.00           H
ATOM   3286  CA  THR A 858      66.670  30.460  43.130  1.00  0.00           C
ATOM   3287  HA  THR A 858      65.620  30.450  42.890  1.00  0.00           H
ATOM   3288  CB  THR A 858      66.820  28.960  43.370  1.00  0.00           C
ATOM   3289  HB  THR A 858      66.370  28.710  44.350  1.00  0.00           H
ATOM   3290  OG1 THR A 858      68.220  28.610  43.480  1.00  0.00           O
ATOM   3291  HG1 THR A 858      68.490  28.660  42.560  1.00  0.00           H
ATOM   3292  CG2 THR A 858      66.300  28.250  42.190  1.00  0.00           C
ATOM   3293 HG21 THR A 858      66.900  28.410  41.270  1.00  0.00           H
ATOM   3294 HG22 THR A 858      65.260  28.530  41.910  1.00  0.00           H
ATOM   3295 HG23 THR A 858      66.300  27.160  42.410  1.00  0.00           H
ATOM   3296  C   THR A 858      66.810  31.270  44.420  1.00  0.00           C
ATOM   3297  O   THR A 858      65.850  31.500  45.120  1.00  0.00           O
ATOM   3298  N   ILE A 859      68.050  31.840  44.640  1.00  0.00           N
ATOM   3299  HN  ILE A 859      68.900  31.650  44.150  1.00  0.00           H
ATOM   3300  CA  ILE A 859      68.260  32.740  45.800  1.00  0.00           C
ATOM   3301  HA  ILE A 859      67.850  32.270  46.680  1.00  0.00           H
ATOM   3302  CB  ILE A 859      69.680  33.040  46.280  1.00  0.00           C
ATOM   3303  HB  ILE A 859      69.730  33.500  47.280  1.00  0.00           H
ATOM   3304  CG2 ILE A 859      70.280  31.590  46.580  1.00  0.00           C
ATOM   3305 HG21 ILE A 859      70.670  31.220  45.620  1.00  0.00           H
ATOM   3306 HG22 ILE A 859      69.490  30.900  46.960  1.00  0.00           H
ATOM   3307 HG23 ILE A 859      71.150  31.670  47.260  1.00  0.00           H
ATOM   3308  CG1 ILE A 859      70.580  33.770  45.280  1.00  0.00           C
ATOM   3309 HG11 ILE A 859      70.150  34.800  45.180  1.00  0.00           H
ATOM   3310 HG12 ILE A 859      70.630  33.350  44.260  1.00  0.00           H
ATOM   3311  CD  ILE A 859      72.050  33.740  45.680  1.00  0.00           C
ATOM   3312  HD1 ILE A 859      72.580  32.780  45.470  1.00  0.00           H
ATOM   3313  HD2 ILE A 859      72.140  33.920  46.770  1.00  0.00           H
ATOM   3314  HD3 ILE A 859      72.620  34.550  45.190  1.00  0.00           H
ATOM   3315  C   ILE A 859      67.480  34.080  45.720  1.00  0.00           C
ATOM   3316  O   ILE A 859      66.970  34.580  46.690  1.00  0.00           O
ATOM   3317  N   SER A 860      67.300  34.580  44.420  1.00  0.00           N
ATOM   3318  HN  SER A 860      67.710  34.000  43.720  1.00  0.00           H
ATOM   3319  CA  SER A 860      66.590  35.760  44.120  1.00  0.00           C
ATOM   3320  HA  SER A 860      67.070  36.560  44.660  1.00  0.00           H
ATOM   3321  CB  SER A 860      66.650  36.190  42.610  1.00  0.00           C
ATOM   3322  HB1 SER A 860      66.300  35.400  41.910  1.00  0.00           H
ATOM   3323  HB2 SER A 860      67.680  36.500  42.340  1.00  0.00           H
ATOM   3324  OG  SER A 860      65.940  37.340  42.290  1.00  0.00           O
ATOM   3325  HG1 SER A 860      66.380  38.090  42.680  1.00  0.00           H
ATOM   3326  C   SER A 860      65.150  35.530  44.560  1.00  0.00           C
ATOM   3327  O   SER A 860      64.410  36.320  45.180  1.00  0.00           O
ATOM   3328  N   ASP A 861      64.560  34.420  44.090  1.00  0.00           N
ATOM   3329  HN  ASP A 861      65.080  33.680  43.660  1.00  0.00           H
ATOM   3330  CA  ASP A 861      63.150  34.120  44.160  1.00  0.00           C
ATOM   3331  HA  ASP A 861      62.620  35.020  43.880  1.00  0.00           H
ATOM   3332  CB  ASP A 861      62.670  33.000  43.190  1.00  0.00           C
ATOM   3333  HB1 ASP A 861      61.650  32.650  43.440  1.00  0.00           H
ATOM   3334  HB2 ASP A 861      63.410  32.170  43.330  1.00  0.00           H
ATOM   3335  CG  ASP A 861      62.790  33.480  41.780  1.00  0.00           C
ATOM   3336  OD1 ASP A 861      62.510  32.660  40.840  1.00  0.00           O
ATOM   3337  OD2 ASP A 861      63.040  34.630  41.550  1.00  0.00           O
ATOM   3338  C   ASP A 861      62.570  33.880  45.580  1.00  0.00           C
ATOM   3339  O   ASP A 861      61.400  33.990  45.960  1.00  0.00           O
ATOM   3340  N   PHE A 862      63.490  33.630  46.500  1.00  0.00           N
ATOM   3341  HN  PHE A 862      64.470  33.510  46.330  1.00  0.00           H
ATOM   3342  CA  PHE A 862      63.160  33.510  47.920  1.00  0.00           C
ATOM   3343  HA  PHE A 862      62.130  33.760  48.080  1.00  0.00           H
ATOM   3344  CB  PHE A 862      63.280  32.050  48.510  1.00  0.00           C
ATOM   3345  HB1 PHE A 862      63.070  32.080  49.610  1.00  0.00           H
ATOM   3346  HB2 PHE A 862      64.350  31.730  48.390  1.00  0.00           H
ATOM   3347  CG  PHE A 862      62.180  31.130  47.890  1.00  0.00           C
ATOM   3348  CD1 PHE A 862      60.850  31.300  48.250  1.00  0.00           C
ATOM   3349  HD1 PHE A 862      60.570  32.070  48.960  1.00  0.00           H
ATOM   3350  CE1 PHE A 862      59.790  30.430  47.910  1.00  0.00           C
ATOM   3351  HE1 PHE A 862      58.790  30.450  48.280  1.00  0.00           H
ATOM   3352  CZ  PHE A 862      60.130  29.350  47.080  1.00  0.00           C
ATOM   3353  HZ  PHE A 862      59.340  28.720  46.690  1.00  0.00           H
ATOM   3354  CD2 PHE A 862      62.460  29.980  47.150  1.00  0.00           C
ATOM   3355  HD2 PHE A 862      63.500  29.730  47.030  1.00  0.00           H
ATOM   3356  CE2 PHE A 862      61.450  29.150  46.690  1.00  0.00           C
ATOM   3357  HE2 PHE A 862      61.760  28.310  46.080  1.00  0.00           H
ATOM   3358  C   PHE A 862      63.910  34.510  48.740  1.00  0.00           C
ATOM   3359  O   PHE A 862      64.180  34.300  49.920  1.00  0.00           O
ATOM   3360  N   ALA A 863      64.300  35.620  48.110  1.00  0.00           N
ATOM   3361  HN  ALA A 863      64.110  35.750  47.140  1.00  0.00           H
ATOM   3362  CA  ALA A 863      65.140  36.650  48.690  1.00  0.00           C
ATOM   3363  HA  ALA A 863      66.020  36.160  49.060  1.00  0.00           H
ATOM   3364  CB  ALA A 863      65.410  37.810  47.810  1.00  0.00           C
ATOM   3365  HB1 ALA A 863      66.040  37.420  46.970  1.00  0.00           H
ATOM   3366  HB2 ALA A 863      66.060  38.590  48.260  1.00  0.00           H
ATOM   3367  HB3 ALA A 863      64.480  38.300  47.460  1.00  0.00           H
ATOM   3368  C   ALA A 863      64.490  37.420  49.920  1.00  0.00           C
ATOM   3369  O   ALA A 863      65.140  37.770  50.900  1.00  0.00           O
ATOM   3370  N   VAL A 864      63.170  37.650  49.990  1.00  0.00           N
ATOM   3371  HN  VAL A 864      62.550  37.480  49.220  1.00  0.00           H
ATOM   3372  CA  VAL A 864      62.480  38.200  51.160  1.00  0.00           C
ATOM   3373  HA  VAL A 864      63.010  39.090  51.430  1.00  0.00           H
ATOM   3374  CB  VAL A 864      60.940  38.580  50.940  1.00  0.00           C
ATOM   3375  HB  VAL A 864      60.350  37.700  50.630  1.00  0.00           H
ATOM   3376  CG1 VAL A 864      60.400  39.170  52.270  1.00  0.00           C
ATOM   3377 HG11 VAL A 864      60.400  38.420  53.080  1.00  0.00           H
ATOM   3378 HG12 VAL A 864      59.350  39.500  52.180  1.00  0.00           H
ATOM   3379 HG13 VAL A 864      61.100  39.970  52.590  1.00  0.00           H
ATOM   3380  CG2 VAL A 864      60.860  39.570  49.810  1.00  0.00           C
ATOM   3381 HG21 VAL A 864      59.780  39.830  49.700  1.00  0.00           H
ATOM   3382 HG22 VAL A 864      61.200  39.140  48.840  1.00  0.00           H
ATOM   3383 HG23 VAL A 864      61.460  40.420  50.190  1.00  0.00           H
ATOM   3384  C   VAL A 864      62.540  37.180  52.340  1.00  0.00           C
ATOM   3385  O   VAL A 864      62.900  37.490  53.490  1.00  0.00           O
ATOM   3386  N   PHE A 865      62.160  35.880  52.070  1.00  0.00           N
ATOM   3387  HN  PHE A 865      61.670  35.660  51.220  1.00  0.00           H
ATOM   3388  CA  PHE A 865      62.360  34.850  53.070  1.00  0.00           C
ATOM   3389  HA  PHE A 865      61.790  35.120  53.950  1.00  0.00           H
ATOM   3390  CB  PHE A 865      61.710  33.550  52.520  1.00  0.00           C
ATOM   3391  HB1 PHE A 865      62.180  33.140  51.600  1.00  0.00           H
ATOM   3392  HB2 PHE A 865      60.610  33.700  52.450  1.00  0.00           H
ATOM   3393  CG  PHE A 865      61.790  32.470  53.590  1.00  0.00           C
ATOM   3394  CD1 PHE A 865      60.890  32.560  54.680  1.00  0.00           C
ATOM   3395  HD1 PHE A 865      60.260  33.440  54.790  1.00  0.00           H
ATOM   3396  CE1 PHE A 865      60.820  31.500  55.590  1.00  0.00           C
ATOM   3397  HE1 PHE A 865      60.310  31.550  56.530  1.00  0.00           H
ATOM   3398  CZ  PHE A 865      61.730  30.430  55.450  1.00  0.00           C
ATOM   3399  HZ  PHE A 865      61.770  29.690  56.230  1.00  0.00           H
ATOM   3400  CD2 PHE A 865      62.710  31.370  53.480  1.00  0.00           C
ATOM   3401  HD2 PHE A 865      63.380  31.290  52.630  1.00  0.00           H
ATOM   3402  CE2 PHE A 865      62.660  30.400  54.420  1.00  0.00           C
ATOM   3403  HE2 PHE A 865      63.400  29.620  54.260  1.00  0.00           H
ATOM   3404  C   PHE A 865      63.740  34.540  53.540  1.00  0.00           C
ATOM   3405  O   PHE A 865      63.950  34.410  54.750  1.00  0.00           O
ATOM   3406  N   LEU A 866      64.670  34.390  52.620  1.00  0.00           N
ATOM   3407  HN  LEU A 866      64.470  34.250  51.660  1.00  0.00           H
ATOM   3408  CA  LEU A 866      66.130  34.230  52.970  1.00  0.00           C
ATOM   3409  HA  LEU A 866      66.290  33.370  53.600  1.00  0.00           H
ATOM   3410  CB  LEU A 866      67.040  33.960  51.700  1.00  0.00           C
ATOM   3411  HB1 LEU A 866      67.140  34.730  50.910  1.00  0.00           H
ATOM   3412  HB2 LEU A 866      66.550  33.140  51.150  1.00  0.00           H
ATOM   3413  CG  LEU A 866      68.570  33.640  51.940  1.00  0.00           C
ATOM   3414  HG  LEU A 866      69.020  34.520  52.430  1.00  0.00           H
ATOM   3415  CD1 LEU A 866      68.810  32.370  52.740  1.00  0.00           C
ATOM   3416 HD11 LEU A 866      69.910  32.210  52.750  1.00  0.00           H
ATOM   3417 HD12 LEU A 866      68.440  31.560  52.080  1.00  0.00           H
ATOM   3418 HD13 LEU A 866      68.490  32.330  53.800  1.00  0.00           H
ATOM   3419  CD2 LEU A 866      69.360  33.540  50.600  1.00  0.00           C
ATOM   3420 HD21 LEU A 866      68.810  32.820  49.940  1.00  0.00           H
ATOM   3421 HD22 LEU A 866      70.430  33.280  50.760  1.00  0.00           H
ATOM   3422 HD23 LEU A 866      69.460  34.570  50.200  1.00  0.00           H
ATOM   3423  C   LEU A 866      66.690  35.470  53.700  1.00  0.00           C
ATOM   3424  O   LEU A 866      67.460  35.410  54.660  1.00  0.00           O
ATOM   3425  N   THR A 867      66.220  36.700  53.310  1.00  0.00           N
ATOM   3426  HN  THR A 867      65.750  36.800  52.440  1.00  0.00           H
ATOM   3427  CA  THR A 867      66.420  37.860  54.210  1.00  0.00           C
ATOM   3428  HA  THR A 867      67.480  38.000  54.370  1.00  0.00           H
ATOM   3429  CB  THR A 867      66.060  39.220  53.520  1.00  0.00           C
ATOM   3430  HB  THR A 867      64.970  39.160  53.300  1.00  0.00           H
ATOM   3431  OG1 THR A 867      66.810  39.440  52.370  1.00  0.00           O
ATOM   3432  HG1 THR A 867      66.740  38.700  51.770  1.00  0.00           H
ATOM   3433  CG2 THR A 867      66.160  40.520  54.400  1.00  0.00           C
ATOM   3434 HG21 THR A 867      65.920  41.370  53.730  1.00  0.00           H
ATOM   3435 HG22 THR A 867      67.200  40.800  54.700  1.00  0.00           H
ATOM   3436 HG23 THR A 867      65.450  40.420  55.240  1.00  0.00           H
ATOM   3437  C   THR A 867      65.850  37.750  55.680  1.00  0.00           C
ATOM   3438  O   THR A 867      66.610  38.150  56.600  1.00  0.00           O
ATOM   3439  N   ILE A 868      64.620  37.360  55.940  1.00  0.00           N
ATOM   3440  HN  ILE A 868      64.050  36.970  55.220  1.00  0.00           H
ATOM   3441  CA  ILE A 868      64.070  37.140  57.250  1.00  0.00           C
ATOM   3442  HA  ILE A 868      64.110  38.030  57.860  1.00  0.00           H
ATOM   3443  CB  ILE A 868      62.650  36.790  57.090  1.00  0.00           C
ATOM   3444  HB  ILE A 868      62.520  35.940  56.390  1.00  0.00           H
ATOM   3445  CG2 ILE A 868      62.070  36.360  58.480  1.00  0.00           C
ATOM   3446 HG21 ILE A 868      62.470  35.360  58.760  1.00  0.00           H
ATOM   3447 HG22 ILE A 868      60.970  36.290  58.450  1.00  0.00           H
ATOM   3448 HG23 ILE A 868      62.470  37.070  59.240  1.00  0.00           H
ATOM   3449  CG1 ILE A 868      61.840  38.040  56.590  1.00  0.00           C
ATOM   3450 HG11 ILE A 868      62.400  38.610  55.820  1.00  0.00           H
ATOM   3451 HG12 ILE A 868      61.590  38.660  57.480  1.00  0.00           H
ATOM   3452  CD  ILE A 868      60.480  37.610  55.900  1.00  0.00           C
ATOM   3453  HD1 ILE A 868      59.780  38.480  55.880  1.00  0.00           H
ATOM   3454  HD2 ILE A 868      60.040  36.820  56.540  1.00  0.00           H
ATOM   3455  HD3 ILE A 868      60.710  37.160  54.910  1.00  0.00           H
ATOM   3456  C   ILE A 868      64.850  36.090  58.030  1.00  0.00           C
ATOM   3457  O   ILE A 868      65.330  36.400  59.090  1.00  0.00           O
ATOM   3458  N   VAL A 869      65.140  34.910  57.380  1.00  0.00           N
ATOM   3459  HN  VAL A 869      64.600  34.660  56.580  1.00  0.00           H
ATOM   3460  CA  VAL A 869      66.100  33.920  57.900  1.00  0.00           C
ATOM   3461  HA  VAL A 869      65.620  33.570  58.800  1.00  0.00           H
ATOM   3462  CB  VAL A 869      66.180  32.660  57.010  1.00  0.00           C
ATOM   3463  HB  VAL A 869      66.270  32.980  55.950  1.00  0.00           H
ATOM   3464  CG1 VAL A 869      67.560  31.920  57.180  1.00  0.00           C
ATOM   3465 HG11 VAL A 869      67.600  31.510  58.210  1.00  0.00           H
ATOM   3466 HG12 VAL A 869      68.410  32.550  56.820  1.00  0.00           H
ATOM   3467 HG13 VAL A 869      67.550  31.060  56.480  1.00  0.00           H
ATOM   3468  CG2 VAL A 869      64.950  31.820  57.460  1.00  0.00           C
ATOM   3469 HG21 VAL A 869      64.020  32.420  57.380  1.00  0.00           H
ATOM   3470 HG22 VAL A 869      65.160  31.330  58.440  1.00  0.00           H
ATOM   3471 HG23 VAL A 869      64.840  30.960  56.770  1.00  0.00           H
ATOM   3472  C   VAL A 869      67.520  34.560  58.340  1.00  0.00           C
ATOM   3473  O   VAL A 869      67.950  34.370  59.440  1.00  0.00           O
ATOM   3474  N   ILE A 870      68.230  35.300  57.430  1.00  0.00           N
ATOM   3475  HN  ILE A 870      67.800  35.370  56.530  1.00  0.00           H
ATOM   3476  CA  ILE A 870      69.390  36.080  57.840  1.00  0.00           C
ATOM   3477  HA  ILE A 870      69.990  35.300  58.260  1.00  0.00           H
ATOM   3478  CB  ILE A 870      70.080  36.750  56.660  1.00  0.00           C
ATOM   3479  HB  ILE A 870      69.420  37.340  55.980  1.00  0.00           H
ATOM   3480  CG2 ILE A 870      71.170  37.650  57.160  1.00  0.00           C
ATOM   3481 HG21 ILE A 870      70.890  38.440  57.900  1.00  0.00           H
ATOM   3482 HG22 ILE A 870      71.590  38.250  56.320  1.00  0.00           H
ATOM   3483 HG23 ILE A 870      72.060  37.070  57.500  1.00  0.00           H
ATOM   3484  CG1 ILE A 870      70.750  35.610  55.780  1.00  0.00           C
ATOM   3485 HG11 ILE A 870      69.980  34.830  55.610  1.00  0.00           H
ATOM   3486 HG12 ILE A 870      71.630  35.220  56.340  1.00  0.00           H
ATOM   3487  CD  ILE A 870      71.210  36.070  54.380  1.00  0.00           C
ATOM   3488  HD1 ILE A 870      71.900  35.290  53.990  1.00  0.00           H
ATOM   3489  HD2 ILE A 870      71.660  37.080  54.470  1.00  0.00           H
ATOM   3490  HD3 ILE A 870      70.400  36.290  53.660  1.00  0.00           H
ATOM   3491  C   ILE A 870      69.050  37.030  59.040  1.00  0.00           C
ATOM   3492  O   ILE A 870      69.780  37.110  60.010  1.00  0.00           O
ATOM   3493  N   MET A 871      68.000  37.750  58.990  1.00  0.00           N
ATOM   3494  HN  MET A 871      67.390  37.720  58.200  1.00  0.00           H
ATOM   3495  CA  MET A 871      67.800  38.680  60.100  1.00  0.00           C
ATOM   3496  HA  MET A 871      68.760  39.180  60.180  1.00  0.00           H
ATOM   3497  CB  MET A 871      66.690  39.690  59.640  1.00  0.00           C
ATOM   3498  HB1 MET A 871      66.390  40.350  60.470  1.00  0.00           H
ATOM   3499  HB2 MET A 871      65.850  39.070  59.240  1.00  0.00           H
ATOM   3500  CG  MET A 871      67.040  40.700  58.510  1.00  0.00           C
ATOM   3501  HG1 MET A 871      66.170  41.300  58.190  1.00  0.00           H
ATOM   3502  HG2 MET A 871      67.350  40.160  57.590  1.00  0.00           H
ATOM   3503  SD  MET A 871      68.340  41.890  58.940  1.00  0.00           S
ATOM   3504  CE  MET A 871      69.160  41.460  57.380  1.00  0.00           C
ATOM   3505  HE1 MET A 871      69.610  40.460  57.470  1.00  0.00           H
ATOM   3506  HE2 MET A 871      69.900  42.270  57.190  1.00  0.00           H
ATOM   3507  HE3 MET A 871      68.460  41.550  56.510  1.00  0.00           H
ATOM   3508  C   MET A 871      67.430  38.040  61.420  1.00  0.00           C
ATOM   3509  O   MET A 871      67.640  38.570  62.520  1.00  0.00           O
ATOM   3510  N   VAL A 872      66.770  36.870  61.390  1.00  0.00           N
ATOM   3511  HN  VAL A 872      66.440  36.500  60.520  1.00  0.00           H
ATOM   3512  CA  VAL A 872      66.470  36.040  62.510  1.00  0.00           C
ATOM   3513  HA  VAL A 872      65.970  36.780  63.120  1.00  0.00           H
ATOM   3514  CB  VAL A 872      65.420  34.990  62.220  1.00  0.00           C
ATOM   3515  HB  VAL A 872      65.710  34.520  61.250  1.00  0.00           H
ATOM   3516  CG1 VAL A 872      65.280  34.010  63.390  1.00  0.00           C
ATOM   3517 HG11 VAL A 872      64.500  33.230  63.240  1.00  0.00           H
ATOM   3518 HG12 VAL A 872      65.090  34.510  64.370  1.00  0.00           H
ATOM   3519 HG13 VAL A 872      66.190  33.370  63.510  1.00  0.00           H
ATOM   3520  CG2 VAL A 872      64.030  35.650  62.050  1.00  0.00           C
ATOM   3521 HG21 VAL A 872      64.000  36.620  61.510  1.00  0.00           H
ATOM   3522 HG22 VAL A 872      63.730  35.790  63.110  1.00  0.00           H
ATOM   3523 HG23 VAL A 872      63.290  34.930  61.650  1.00  0.00           H
ATOM   3524  C   VAL A 872      67.780  35.390  63.120  1.00  0.00           C
ATOM   3525  O   VAL A 872      67.910  35.320  64.330  1.00  0.00           O
ATOM   3526  N   THR A 873      68.680  34.900  62.230  1.00  0.00           N
ATOM   3527  HN  THR A 873      68.600  34.830  61.240  1.00  0.00           H
ATOM   3528  CA  THR A 873      70.050  34.540  62.550  1.00  0.00           C
ATOM   3529  HA  THR A 873      69.910  33.860  63.370  1.00  0.00           H
ATOM   3530  CB  THR A 873      70.790  33.730  61.460  1.00  0.00           C
ATOM   3531  HB  THR A 873      71.180  34.350  60.630  1.00  0.00           H
ATOM   3532  OG1 THR A 873      69.830  32.890  60.730  1.00  0.00           O
ATOM   3533  HG1 THR A 873      69.160  33.490  60.390  1.00  0.00           H
ATOM   3534  CG2 THR A 873      71.880  32.780  62.080  1.00  0.00           C
ATOM   3535 HG21 THR A 873      72.400  32.380  61.190  1.00  0.00           H
ATOM   3536 HG22 THR A 873      71.390  31.960  62.660  1.00  0.00           H
ATOM   3537 HG23 THR A 873      72.620  33.330  62.700  1.00  0.00           H
ATOM   3538  C   THR A 873      70.970  35.650  63.170  1.00  0.00           C
ATOM   3539  O   THR A 873      71.580  35.380  64.190  1.00  0.00           O
ATOM   3540  N   ILE A 874      70.850  36.890  62.620  1.00  0.00           N
ATOM   3541  HN  ILE A 874      70.290  37.060  61.820  1.00  0.00           H
ATOM   3542  CA  ILE A 874      71.320  38.090  63.270  1.00  0.00           C
ATOM   3543  HA  ILE A 874      72.380  37.990  63.460  1.00  0.00           H
ATOM   3544  CB  ILE A 874      71.260  39.430  62.500  1.00  0.00           C
ATOM   3545  HB  ILE A 874      70.220  39.490  62.130  1.00  0.00           H
ATOM   3546  CG2 ILE A 874      71.470  40.760  63.330  1.00  0.00           C
ATOM   3547 HG21 ILE A 874      71.260  41.570  62.600  1.00  0.00           H
ATOM   3548 HG22 ILE A 874      72.430  40.910  63.860  1.00  0.00           H
ATOM   3549 HG23 ILE A 874      70.620  40.880  64.030  1.00  0.00           H
ATOM   3550  CG1 ILE A 874      72.220  39.290  61.280  1.00  0.00           C
ATOM   3551 HG11 ILE A 874      72.240  38.260  60.870  1.00  0.00           H
ATOM   3552 HG12 ILE A 874      73.250  39.450  61.650  1.00  0.00           H
ATOM   3553  CD  ILE A 874      71.910  40.130  60.060  1.00  0.00           C
ATOM   3554  HD1 ILE A 874      71.630  41.150  60.380  1.00  0.00           H
ATOM   3555  HD2 ILE A 874      71.150  39.660  59.390  1.00  0.00           H
ATOM   3556  HD3 ILE A 874      72.860  40.250  59.500  1.00  0.00           H
ATOM   3557  C   ILE A 874      70.790  38.310  64.640  1.00  0.00           C
ATOM   3558  O   ILE A 874      71.520  38.460  65.630  1.00  0.00           O
ATOM   3559  N   ASP A 875      69.470  38.080  64.870  1.00  0.00           N
ATOM   3560  HN  ASP A 875      68.940  37.890  64.050  1.00  0.00           H
ATOM   3561  CA  ASP A 875      68.820  38.170  66.170  1.00  0.00           C
ATOM   3562  HA  ASP A 875      69.140  39.090  66.630  1.00  0.00           H
ATOM   3563  CB  ASP A 875      67.250  38.060  66.130  1.00  0.00           C
ATOM   3564  HB1 ASP A 875      66.880  37.030  65.950  1.00  0.00           H
ATOM   3565  HB2 ASP A 875      66.940  38.700  65.270  1.00  0.00           H
ATOM   3566  CG  ASP A 875      66.560  38.430  67.420  1.00  0.00           C
ATOM   3567  OD1 ASP A 875      66.690  39.580  67.790  1.00  0.00           O
ATOM   3568  OD2 ASP A 875      65.750  37.680  67.960  1.00  0.00           O
ATOM   3569  C   ASP A 875      69.390  37.210  67.270  1.00  0.00           C
ATOM   3570  O   ASP A 875      69.600  37.580  68.450  1.00  0.00           O
ATOM   3571  N   TYR A 876      69.660  35.930  66.940  1.00  0.00           N
ATOM   3572  HN  TYR A 876      69.610  35.720  65.970  1.00  0.00           H
ATOM   3573  CA  TYR A 876      70.390  35.020  67.740  1.00  0.00           C
ATOM   3574  HA  TYR A 876      70.010  35.170  68.740  1.00  0.00           H
ATOM   3575  CB  TYR A 876      70.110  33.660  67.120  1.00  0.00           C
ATOM   3576  HB1 TYR A 876      70.100  33.820  66.010  1.00  0.00           H
ATOM   3577  HB2 TYR A 876      69.130  33.290  67.470  1.00  0.00           H
ATOM   3578  CG  TYR A 876      71.230  32.630  67.430  1.00  0.00           C
ATOM   3579  CD1 TYR A 876      72.150  32.250  66.430  1.00  0.00           C
ATOM   3580  HD1 TYR A 876      72.040  32.610  65.420  1.00  0.00           H
ATOM   3581  CE1 TYR A 876      73.340  31.530  66.790  1.00  0.00           C
ATOM   3582  HE1 TYR A 876      74.100  31.350  66.050  1.00  0.00           H
ATOM   3583  CZ  TYR A 876      73.410  31.050  68.090  1.00  0.00           C
ATOM   3584  OH  TYR A 876      74.610  30.370  68.500  1.00  0.00           O
ATOM   3585  HH  TYR A 876      74.760  30.530  69.430  1.00  0.00           H
ATOM   3586  CD2 TYR A 876      71.380  32.180  68.760  1.00  0.00           C
ATOM   3587  HD2 TYR A 876      70.580  32.540  69.380  1.00  0.00           H
ATOM   3588  CE2 TYR A 876      72.510  31.390  69.100  1.00  0.00           C
ATOM   3589  HE2 TYR A 876      72.670  31.020  70.100  1.00  0.00           H
ATOM   3590  C   TYR A 876      71.880  35.460  67.860  1.00  0.00           C
ATOM   3591  O   TYR A 876      72.420  35.290  68.960  1.00  0.00           O
ATOM   3592  N   LEU A 877      72.560  35.960  66.820  1.00  0.00           N
ATOM   3593  HN  LEU A 877      72.220  36.000  65.880  1.00  0.00           H
ATOM   3594  CA  LEU A 877      73.970  36.350  66.980  1.00  0.00           C
ATOM   3595  HA  LEU A 877      74.520  35.560  67.460  1.00  0.00           H
ATOM   3596  CB  LEU A 877      74.500  36.810  65.530  1.00  0.00           C
ATOM   3597  HB1 LEU A 877      75.400  37.440  65.500  1.00  0.00           H
ATOM   3598  HB2 LEU A 877      73.590  37.370  65.190  1.00  0.00           H
ATOM   3599  CG  LEU A 877      74.770  35.510  64.700  1.00  0.00           C
ATOM   3600  HG  LEU A 877      73.820  34.940  64.740  1.00  0.00           H
ATOM   3601  CD1 LEU A 877      75.070  35.820  63.210  1.00  0.00           C
ATOM   3602 HD11 LEU A 877      74.210  36.370  62.760  1.00  0.00           H
ATOM   3603 HD12 LEU A 877      75.210  34.870  62.660  1.00  0.00           H
ATOM   3604 HD13 LEU A 877      75.910  36.530  63.020  1.00  0.00           H
ATOM   3605  CD2 LEU A 877      75.850  34.570  65.250  1.00  0.00           C
ATOM   3606 HD21 LEU A 877      75.860  33.660  64.620  1.00  0.00           H
ATOM   3607 HD22 LEU A 877      75.540  34.280  66.280  1.00  0.00           H
ATOM   3608 HD23 LEU A 877      76.860  35.030  65.260  1.00  0.00           H
ATOM   3609  C   LEU A 877      74.110  37.590  67.800  1.00  0.00           C
ATOM   3610  O   LEU A 877      74.960  37.600  68.670  1.00  0.00           O
ATOM   3611  N   VAL A 878      73.240  38.570  67.550  1.00  0.00           N
ATOM   3612  HN  VAL A 878      72.410  38.540  67.010  1.00  0.00           H
ATOM   3613  CA  VAL A 878      73.440  39.810  68.280  1.00  0.00           C
ATOM   3614  HA  VAL A 878      74.500  39.960  68.430  1.00  0.00           H
ATOM   3615  CB  VAL A 878      72.800  40.980  67.460  1.00  0.00           C
ATOM   3616  HB  VAL A 878      71.890  40.790  66.850  1.00  0.00           H
ATOM   3617  CG1 VAL A 878      72.370  42.100  68.420  1.00  0.00           C
ATOM   3618 HG11 VAL A 878      71.500  41.800  69.040  1.00  0.00           H
ATOM   3619 HG12 VAL A 878      71.930  42.920  67.800  1.00  0.00           H
ATOM   3620 HG13 VAL A 878      73.090  42.520  69.150  1.00  0.00           H
ATOM   3621  CG2 VAL A 878      73.830  41.530  66.430  1.00  0.00           C
ATOM   3622 HG21 VAL A 878      73.620  42.540  66.020  1.00  0.00           H
ATOM   3623 HG22 VAL A 878      73.880  40.890  65.520  1.00  0.00           H
ATOM   3624 HG23 VAL A 878      74.820  41.670  66.910  1.00  0.00           H
ATOM   3625  C   VAL A 878      73.040  39.690  69.780  1.00  0.00           C
ATOM   3626  O   VAL A 878      73.880  39.980  70.640  1.00  0.00           O
ATOM   3627  N   GLY A 879      71.860  39.130  70.060  1.00  0.00           N
ATOM   3628  HN  GLY A 879      71.310  38.870  69.270  1.00  0.00           H
ATOM   3629  CA  GLY A 879      71.500  38.630  71.390  1.00  0.00           C
ATOM   3630  HA1 GLY A 879      72.420  38.310  71.850  1.00  0.00           H
ATOM   3631  HA2 GLY A 879      70.860  37.770  71.200  1.00  0.00           H
ATOM   3632  C   GLY A 879      70.780  39.640  72.250  1.00  0.00           C
ATOM   3633  O   GLY A 879      70.650  39.510  73.480  1.00  0.00           O
ATOM   3634  N   VAL A 880      70.240  40.720  71.630  1.00  0.00           N
ATOM   3635  HN  VAL A 880      70.290  40.890  70.660  1.00  0.00           H
ATOM   3636  CA  VAL A 880      69.720  41.850  72.320  1.00  0.00           C
ATOM   3637  HA  VAL A 880      69.840  41.820  73.400  1.00  0.00           H
ATOM   3638  CB  VAL A 880      70.320  43.160  71.800  1.00  0.00           C
ATOM   3639  HB  VAL A 880      70.280  43.190  70.690  1.00  0.00           H
ATOM   3640  CG1 VAL A 880      69.510  44.380  72.320  1.00  0.00           C
ATOM   3641 HG11 VAL A 880      70.170  45.220  71.990  1.00  0.00           H
ATOM   3642 HG12 VAL A 880      69.250  44.280  73.390  1.00  0.00           H
ATOM   3643 HG13 VAL A 880      68.560  44.330  71.750  1.00  0.00           H
ATOM   3644  CG2 VAL A 880      71.820  43.270  72.280  1.00  0.00           C
ATOM   3645 HG21 VAL A 880      71.850  43.220  73.390  1.00  0.00           H
ATOM   3646 HG22 VAL A 880      72.360  44.130  71.840  1.00  0.00           H
ATOM   3647 HG23 VAL A 880      72.440  42.420  71.920  1.00  0.00           H
ATOM   3648  C   VAL A 880      68.260  41.890  72.010  1.00  0.00           C
ATOM   3649  O   VAL A 880      67.810  41.870  70.840  1.00  0.00           O
ATOM   3650  N   PRO A 881      67.360  41.940  72.990  1.00  0.00           N
ATOM   3651  CD  PRO A 881      67.650  41.470  74.340  1.00  0.00           C
ATOM   3652  HD1 PRO A 881      67.960  42.330  74.960  1.00  0.00           H
ATOM   3653  HD2 PRO A 881      68.370  40.630  74.470  1.00  0.00           H
ATOM   3654  CA  PRO A 881      65.870  41.800  72.840  1.00  0.00           C
ATOM   3655  HA  PRO A 881      65.630  40.780  72.570  1.00  0.00           H
ATOM   3656  CB  PRO A 881      65.370  41.980  74.230  1.00  0.00           C
ATOM   3657  HB1 PRO A 881      64.370  41.490  74.300  1.00  0.00           H
ATOM   3658  HB2 PRO A 881      65.420  43.020  74.590  1.00  0.00           H
ATOM   3659  CG  PRO A 881      66.330  41.040  75.030  1.00  0.00           C
ATOM   3660  HG1 PRO A 881      66.400  41.320  76.100  1.00  0.00           H
ATOM   3661  HG2 PRO A 881      65.960  40.000  74.930  1.00  0.00           H
ATOM   3662  C   PRO A 881      65.050  42.680  71.880  1.00  0.00           C
ATOM   3663  O   PRO A 881      64.640  43.790  72.230  1.00  0.00           O
ATOM   3664  N   SER A 882      64.690  42.180  70.660  1.00  0.00           N
ATOM   3665  HN  SER A 882      64.810  41.200  70.620  1.00  0.00           H
ATOM   3666  CA  SER A 882      64.070  42.990  69.610  1.00  0.00           C
ATOM   3667  HA  SER A 882      64.210  44.040  69.840  1.00  0.00           H
ATOM   3668  CB  SER A 882      64.810  42.710  68.250  1.00  0.00           C
ATOM   3669  HB1 SER A 882      65.860  43.010  68.380  1.00  0.00           H
ATOM   3670  HB2 SER A 882      64.490  43.400  67.430  1.00  0.00           H
ATOM   3671  OG  SER A 882      64.660  41.370  67.770  1.00  0.00           O
ATOM   3672  HG1 SER A 882      65.360  40.900  68.230  1.00  0.00           H
ATOM   3673  C   SER A 882      62.550  42.670  69.450  1.00  0.00           C
ATOM   3674  O   SER A 882      62.310  41.470  69.230  1.00  0.00           O
ATOM   3675  N   PRO A 883      61.580  43.470  69.560  1.00  0.00           N
ATOM   3676  CD  PRO A 883      61.720  44.940  69.950  1.00  0.00           C
ATOM   3677  HD1 PRO A 883      62.320  45.500  69.200  1.00  0.00           H
ATOM   3678  HD2 PRO A 883      62.380  45.050  70.840  1.00  0.00           H
ATOM   3679  CA  PRO A 883      60.110  43.150  69.360  1.00  0.00           C
ATOM   3680  HA  PRO A 883      59.820  42.640  70.260  1.00  0.00           H
ATOM   3681  CB  PRO A 883      59.540  44.550  69.080  1.00  0.00           C
ATOM   3682  HB1 PRO A 883      58.480  44.690  69.350  1.00  0.00           H
ATOM   3683  HB2 PRO A 883      59.740  44.920  68.050  1.00  0.00           H
ATOM   3684  CG  PRO A 883      60.320  45.470  70.080  1.00  0.00           C
ATOM   3685  HG1 PRO A 883      60.250  46.530  69.750  1.00  0.00           H
ATOM   3686  HG2 PRO A 883      59.910  45.220  71.080  1.00  0.00           H
ATOM   3687  C   PRO A 883      59.700  42.190  68.190  1.00  0.00           C
ATOM   3688  O   PRO A 883      60.140  42.450  67.010  1.00  0.00           O
ATOM   3689  N   LYS A 884      58.760  41.220  68.410  1.00  0.00           N
ATOM   3690  HN  LYS A 884      58.250  41.140  69.280  1.00  0.00           H
ATOM   3691  CA  LYS A 884      58.400  40.240  67.450  1.00  0.00           C
ATOM   3692  HA  LYS A 884      58.910  40.480  66.530  1.00  0.00           H
ATOM   3693  CB  LYS A 884      58.710  38.780  68.110  1.00  0.00           C
ATOM   3694  HB1 LYS A 884      58.420  38.030  67.340  1.00  0.00           H
ATOM   3695  HB2 LYS A 884      57.980  38.700  68.940  1.00  0.00           H
ATOM   3696  CG  LYS A 884      60.060  38.430  68.600  1.00  0.00           C
ATOM   3697  HG1 LYS A 884      60.130  37.410  69.030  1.00  0.00           H
ATOM   3698  HG2 LYS A 884      60.390  39.110  69.410  1.00  0.00           H
ATOM   3699  CD  LYS A 884      60.980  38.450  67.340  1.00  0.00           C
ATOM   3700  HD1 LYS A 884      61.000  39.390  66.760  1.00  0.00           H
ATOM   3701  HD2 LYS A 884      60.530  37.770  66.590  1.00  0.00           H
ATOM   3702  CE  LYS A 884      62.400  37.840  67.530  1.00  0.00           C
ATOM   3703  HE1 LYS A 884      62.930  37.690  66.580  1.00  0.00           H
ATOM   3704  HE2 LYS A 884      62.340  36.850  68.040  1.00  0.00           H
ATOM   3705  NZ  LYS A 884      63.120  38.740  68.430  1.00  0.00           N
ATOM   3706  HZ1 LYS A 884      62.870  39.720  68.220  1.00  0.00           H
ATOM   3707  HZ2 LYS A 884      64.150  38.670  68.360  1.00  0.00           H
ATOM   3708  HZ3 LYS A 884      62.800  38.520  69.410  1.00  0.00           H
ATOM   3709  C   LYS A 884      56.870  40.350  67.220  1.00  0.00           C
ATOM   3710  O   LYS A 884      56.100  40.970  67.930  1.00  0.00           O
ATOM   3711  N   LEU A 885      56.370  39.680  66.120  1.00  0.00           N
ATOM   3712  HN  LEU A 885      57.040  39.210  65.550  1.00  0.00           H
ATOM   3713  CA  LEU A 885      55.050  39.510  65.840  1.00  0.00           C
ATOM   3714  HA  LEU A 885      54.610  40.500  65.840  1.00  0.00           H
ATOM   3715  CB  LEU A 885      54.940  38.920  64.390  1.00  0.00           C
ATOM   3716  HB1 LEU A 885      55.570  37.990  64.430  1.00  0.00           H
ATOM   3717  HB2 LEU A 885      55.410  39.640  63.690  1.00  0.00           H
ATOM   3718  CG  LEU A 885      53.520  38.680  63.740  1.00  0.00           C
ATOM   3719  HG  LEU A 885      53.020  38.030  64.500  1.00  0.00           H
ATOM   3720  CD1 LEU A 885      52.830  39.950  63.290  1.00  0.00           C
ATOM   3721 HD11 LEU A 885      52.470  40.370  64.260  1.00  0.00           H
ATOM   3722 HD12 LEU A 885      51.950  39.770  62.630  1.00  0.00           H
ATOM   3723 HD13 LEU A 885      53.390  40.700  62.700  1.00  0.00           H
ATOM   3724  CD2 LEU A 885      53.550  37.740  62.460  1.00  0.00           C
ATOM   3725 HD21 LEU A 885      54.180  36.840  62.580  1.00  0.00           H
ATOM   3726 HD22 LEU A 885      53.820  38.270  61.520  1.00  0.00           H
ATOM   3727 HD23 LEU A 885      52.490  37.440  62.370  1.00  0.00           H
ATOM   3728  C   LEU A 885      54.320  38.470  66.810  1.00  0.00           C
ATOM   3729  O   LEU A 885      54.870  37.380  67.050  1.00  0.00           O
ATOM   3730  N   HSD A 886      53.170  38.840  67.280  1.00  0.00           N
ATOM   3731  HN  HSD A 886      52.770  39.710  67.040  1.00  0.00           H
ATOM   3732  CA  HSD A 886      52.400  38.130  68.270  1.00  0.00           C
ATOM   3733  HA  HSD A 886      53.040  37.360  68.650  1.00  0.00           H
ATOM   3734  CB  HSD A 886      51.940  39.150  69.430  1.00  0.00           C
ATOM   3735  HB1 HSD A 886      51.340  38.490  70.080  1.00  0.00           H
ATOM   3736  HB2 HSD A 886      51.480  40.110  69.110  1.00  0.00           H
ATOM   3737  ND1 HSD A 886      53.060  39.920  71.530  1.00  0.00           N
ATOM   3738  HD1 HSD A 886      52.200  40.190  71.980  1.00  0.00           H
ATOM   3739  CG  HSD A 886      53.130  39.400  70.230  1.00  0.00           C
ATOM   3740  CE1 HSD A 886      54.260  39.900  72.070  1.00  0.00           C
ATOM   3741  HE1 HSD A 886      54.570  40.230  73.060  1.00  0.00           H
ATOM   3742  NE2 HSD A 886      55.130  39.350  71.250  1.00  0.00           N
ATOM   3743  CD2 HSD A 886      54.400  39.050  70.080  1.00  0.00           C
ATOM   3744  HD2 HSD A 886      54.820  38.380  69.330  1.00  0.00           H
ATOM   3745  C   HSD A 886      51.200  37.450  67.580  1.00  0.00           C
ATOM   3746  O   HSD A 886      50.360  38.190  67.100  1.00  0.00           O
ATOM   3747  N   VAL A 887      51.160  36.140  67.460  1.00  0.00           N
ATOM   3748  HN  VAL A 887      51.750  35.510  67.960  1.00  0.00           H
ATOM   3749  CA  VAL A 887      50.070  35.480  66.780  1.00  0.00           C
ATOM   3750  HA  VAL A 887      49.500  36.220  66.220  1.00  0.00           H
ATOM   3751  CB  VAL A 887      50.780  34.550  65.820  1.00  0.00           C
ATOM   3752  HB  VAL A 887      51.440  33.840  66.370  1.00  0.00           H
ATOM   3753  CG1 VAL A 887      49.740  33.810  65.000  1.00  0.00           C
ATOM   3754 HG11 VAL A 887      50.120  33.170  64.190  1.00  0.00           H
ATOM   3755 HG12 VAL A 887      49.010  34.490  64.510  1.00  0.00           H
ATOM   3756 HG13 VAL A 887      49.090  33.220  65.690  1.00  0.00           H
ATOM   3757  CG2 VAL A 887      51.750  35.280  64.820  1.00  0.00           C
ATOM   3758 HG21 VAL A 887      52.220  34.460  64.230  1.00  0.00           H
ATOM   3759 HG22 VAL A 887      52.610  35.820  65.260  1.00  0.00           H
ATOM   3760 HG23 VAL A 887      51.120  35.960  64.200  1.00  0.00           H
ATOM   3761  C   VAL A 887      49.160  34.810  67.800  1.00  0.00           C
ATOM   3762  O   VAL A 887      49.660  34.380  68.830  1.00  0.00           O
ATOM   3763  N   PRO A 888      47.830  34.630  67.540  1.00  0.00           N
ATOM   3764  CD  PRO A 888      47.120  35.590  66.800  1.00  0.00           C
ATOM   3765  HD1 PRO A 888      47.450  35.610  65.750  1.00  0.00           H
ATOM   3766  HD2 PRO A 888      47.230  36.610  67.240  1.00  0.00           H
ATOM   3767  CA  PRO A 888      46.900  33.710  68.220  1.00  0.00           C
ATOM   3768  HA  PRO A 888      46.590  34.260  69.090  1.00  0.00           H
ATOM   3769  CB  PRO A 888      45.760  33.600  67.220  1.00  0.00           C
ATOM   3770  HB1 PRO A 888      44.890  33.180  67.750  1.00  0.00           H
ATOM   3771  HB2 PRO A 888      46.050  33.060  66.290  1.00  0.00           H
ATOM   3772  CG  PRO A 888      45.600  35.090  66.910  1.00  0.00           C
ATOM   3773  HG1 PRO A 888      45.080  35.170  65.930  1.00  0.00           H
ATOM   3774  HG2 PRO A 888      45.020  35.760  67.570  1.00  0.00           H
ATOM   3775  C   PRO A 888      47.570  32.410  68.700  1.00  0.00           C
ATOM   3776  O   PRO A 888      48.520  31.910  68.040  1.00  0.00           O
ATOM   3777  N   GLU A 889      47.100  31.870  69.820  1.00  0.00           N
ATOM   3778  HN  GLU A 889      46.390  32.400  70.290  1.00  0.00           H
ATOM   3779  CA  GLU A 889      47.770  30.790  70.580  1.00  0.00           C
ATOM   3780  HA  GLU A 889      48.470  30.180  70.030  1.00  0.00           H
ATOM   3781  CB  GLU A 889      48.230  31.400  71.990  1.00  0.00           C
ATOM   3782  HB1 GLU A 889      48.370  30.520  72.650  1.00  0.00           H
ATOM   3783  HB2 GLU A 889      47.400  32.070  72.310  1.00  0.00           H
ATOM   3784  CG  GLU A 889      49.480  32.230  71.860  1.00  0.00           C
ATOM   3785  HG1 GLU A 889      49.340  33.070  71.150  1.00  0.00           H
ATOM   3786  HG2 GLU A 889      50.290  31.520  71.590  1.00  0.00           H
ATOM   3787  CD  GLU A 889      49.910  32.940  73.110  1.00  0.00           C
ATOM   3788  OE1 GLU A 889      49.290  33.980  73.460  1.00  0.00           O
ATOM   3789  OE2 GLU A 889      50.940  32.580  73.700  1.00  0.00           O
ATOM   3790  C   GLU A 889      46.600  29.830  70.910  1.00  0.00           C
ATOM   3791  O   GLU A 889      46.690  28.960  71.770  1.00  0.00           O
ATOM   3792  N   LYS A 890      45.410  30.060  70.280  1.00  0.00           N
ATOM   3793  HN  LYS A 890      45.340  30.830  69.640  1.00  0.00           H
ATOM   3794  CA  LYS A 890      44.180  29.240  70.350  1.00  0.00           C
ATOM   3795  HA  LYS A 890      44.480  28.230  70.170  1.00  0.00           H
ATOM   3796  CB  LYS A 890      43.410  29.190  71.740  1.00  0.00           C
ATOM   3797  HB1 LYS A 890      44.110  28.880  72.550  1.00  0.00           H
ATOM   3798  HB2 LYS A 890      42.580  28.440  71.730  1.00  0.00           H
ATOM   3799  CG  LYS A 890      42.680  30.540  71.960  1.00  0.00           C
ATOM   3800  HG1 LYS A 890      41.990  30.890  71.160  1.00  0.00           H
ATOM   3801  HG2 LYS A 890      43.410  31.360  71.810  1.00  0.00           H
ATOM   3802  CD  LYS A 890      42.120  30.790  73.410  1.00  0.00           C
ATOM   3803  HD1 LYS A 890      42.960  30.740  74.140  1.00  0.00           H
ATOM   3804  HD2 LYS A 890      41.460  29.940  73.720  1.00  0.00           H
ATOM   3805  CE  LYS A 890      41.450  32.140  73.560  1.00  0.00           C
ATOM   3806  HE1 LYS A 890      40.610  32.190  72.850  1.00  0.00           H
ATOM   3807  HE2 LYS A 890      42.260  32.850  73.270  1.00  0.00           H
ATOM   3808  NZ  LYS A 890      41.080  32.460  74.940  1.00  0.00           N
ATOM   3809  HZ1 LYS A 890      40.790  33.460  75.040  1.00  0.00           H
ATOM   3810  HZ2 LYS A 890      41.800  32.140  75.620  1.00  0.00           H
ATOM   3811  HZ3 LYS A 890      40.270  31.870  75.170  1.00  0.00           H
ATOM   3812  C   LYS A 890      43.210  29.570  69.330  1.00  0.00           C
ATOM   3813  O   LYS A 890      43.050  30.710  68.890  1.00  0.00           O
ATOM   3814  N   PHE A 891      42.360  28.650  68.840  1.00  0.00           N
ATOM   3815  HN  PHE A 891      42.440  27.720  69.170  1.00  0.00           H
ATOM   3816  CA  PHE A 891      41.330  28.880  67.840  1.00  0.00           C
ATOM   3817  HA  PHE A 891      41.850  29.550  67.180  1.00  0.00           H
ATOM   3818  CB  PHE A 891      40.950  27.530  67.240  1.00  0.00           C
ATOM   3819  HB1 PHE A 891      40.150  27.570  66.480  1.00  0.00           H
ATOM   3820  HB2 PHE A 891      40.720  26.720  67.960  1.00  0.00           H
ATOM   3821  CG  PHE A 891      42.110  26.970  66.500  1.00  0.00           C
ATOM   3822  CD1 PHE A 891      42.910  25.950  67.050  1.00  0.00           C
ATOM   3823  HD1 PHE A 891      42.800  25.440  67.990  1.00  0.00           H
ATOM   3824  CE1 PHE A 891      43.870  25.430  66.170  1.00  0.00           C
ATOM   3825  HE1 PHE A 891      44.470  24.600  66.500  1.00  0.00           H
ATOM   3826  CZ  PHE A 891      44.140  26.020  64.930  1.00  0.00           C
ATOM   3827  HZ  PHE A 891      44.830  25.500  64.280  1.00  0.00           H
ATOM   3828  CD2 PHE A 891      42.380  27.600  65.230  1.00  0.00           C
ATOM   3829  HD2 PHE A 891      41.720  28.430  64.970  1.00  0.00           H
ATOM   3830  CE2 PHE A 891      43.430  27.110  64.490  1.00  0.00           C
ATOM   3831  HE2 PHE A 891      43.570  27.480  63.490  1.00  0.00           H
ATOM   3832  C   PHE A 891      40.130  29.640  68.290  1.00  0.00           C
ATOM   3833  O   PHE A 891      39.440  30.160  67.450  1.00  0.00           O
ATOM   3834  N   GLU A 892      39.950  29.770  69.550  1.00  0.00           N
ATOM   3835  HN  GLU A 892      40.630  29.480  70.200  1.00  0.00           H
ATOM   3836  CA  GLU A 892      38.770  30.370  70.080  1.00  0.00           C
ATOM   3837  HA  GLU A 892      37.950  29.890  69.570  1.00  0.00           H
ATOM   3838  CB  GLU A 892      38.480  29.870  71.530  1.00  0.00           C
ATOM   3839  HB1 GLU A 892      37.680  30.530  71.940  1.00  0.00           H
ATOM   3840  HB2 GLU A 892      39.370  29.870  72.190  1.00  0.00           H
ATOM   3841  CG  GLU A 892      38.010  28.380  71.650  1.00  0.00           C
ATOM   3842  HG1 GLU A 892      38.910  27.750  71.440  1.00  0.00           H
ATOM   3843  HG2 GLU A 892      37.210  28.160  70.910  1.00  0.00           H
ATOM   3844  CD  GLU A 892      37.460  28.020  73.040  1.00  0.00           C
ATOM   3845  OE1 GLU A 892      36.250  27.680  72.990  1.00  0.00           O
ATOM   3846  OE2 GLU A 892      38.230  28.100  74.020  1.00  0.00           O
ATOM   3847  C   GLU A 892      38.690  31.890  69.990  1.00  0.00           C
ATOM   3848  O   GLU A 892      39.730  32.490  70.270  1.00  0.00           O
ATOM   3849  N   PRO A 893      37.660  32.600  69.480  1.00  0.00           N
ATOM   3850  CD  PRO A 893      36.510  31.950  68.720  1.00  0.00           C
ATOM   3851  HD1 PRO A 893      35.880  31.260  69.320  1.00  0.00           H
ATOM   3852  HD2 PRO A 893      36.920  31.460  67.810  1.00  0.00           H
ATOM   3853  CA  PRO A 893      37.250  33.980  69.820  1.00  0.00           C
ATOM   3854  HA  PRO A 893      37.800  34.670  69.210  1.00  0.00           H
ATOM   3855  CB  PRO A 893      35.810  34.140  69.450  1.00  0.00           C
ATOM   3856  HB1 PRO A 893      35.540  35.190  69.170  1.00  0.00           H
ATOM   3857  HB2 PRO A 893      35.120  33.830  70.250  1.00  0.00           H
ATOM   3858  CG  PRO A 893      35.680  33.170  68.250  1.00  0.00           C
ATOM   3859  HG1 PRO A 893      34.660  32.760  68.190  1.00  0.00           H
ATOM   3860  HG2 PRO A 893      35.880  33.700  67.290  1.00  0.00           H
ATOM   3861  C   PRO A 893      37.450  34.360  71.300  1.00  0.00           C
ATOM   3862  O   PRO A 893      37.080  33.630  72.170  1.00  0.00           O
ATOM   3863  N   THR A 894      38.140  35.520  71.530  1.00  0.00           N
ATOM   3864  HN  THR A 894      38.480  36.160  70.840  1.00  0.00           H
ATOM   3865  CA  THR A 894      38.820  35.910  72.790  1.00  0.00           C
ATOM   3866  HA  THR A 894      38.930  35.010  73.370  1.00  0.00           H
ATOM   3867  CB  THR A 894      40.200  36.570  72.680  1.00  0.00           C
ATOM   3868  HB  THR A 894      40.600  36.910  73.650  1.00  0.00           H
ATOM   3869  OG1 THR A 894      40.130  37.690  71.790  1.00  0.00           O
ATOM   3870  HG1 THR A 894      41.020  38.050  71.700  1.00  0.00           H
ATOM   3871  CG2 THR A 894      41.060  35.480  71.970  1.00  0.00           C
ATOM   3872 HG21 THR A 894      41.180  34.560  72.590  1.00  0.00           H
ATOM   3873 HG22 THR A 894      42.070  35.850  71.730  1.00  0.00           H
ATOM   3874 HG23 THR A 894      40.660  35.130  70.990  1.00  0.00           H
ATOM   3875  C   THR A 894      37.980  36.810  73.650  1.00  0.00           C
ATOM   3876  O   THR A 894      38.230  37.100  74.800  1.00  0.00           O
ATOM   3877  N   HSD A 895      36.830  37.200  73.160  1.00  0.00           N
ATOM   3878  HN  HSD A 895      36.430  36.940  72.280  1.00  0.00           H
ATOM   3879  CA  HSD A 895      35.850  37.960  73.880  1.00  0.00           C
ATOM   3880  HA  HSD A 895      36.360  38.600  74.610  1.00  0.00           H
ATOM   3881  CB  HSD A 895      35.150  38.950  72.970  1.00  0.00           C
ATOM   3882  HB1 HSD A 895      34.710  38.380  72.120  1.00  0.00           H
ATOM   3883  HB2 HSD A 895      35.950  39.660  72.670  1.00  0.00           H
ATOM   3884  ND1 HSD A 895      34.360  40.630  74.730  1.00  0.00           N
ATOM   3885  HD1 HSD A 895      35.240  40.820  75.170  1.00  0.00           H
ATOM   3886  CG  HSD A 895      34.030  39.800  73.680  1.00  0.00           C
ATOM   3887  CE1 HSD A 895      33.280  41.380  74.890  1.00  0.00           C
ATOM   3888  HE1 HSD A 895      33.140  41.920  75.820  1.00  0.00           H
ATOM   3889  NE2 HSD A 895      32.300  41.080  74.060  1.00  0.00           N
ATOM   3890  CD2 HSD A 895      32.830  40.060  73.300  1.00  0.00           C
ATOM   3891  HD2 HSD A 895      32.220  39.710  72.480  1.00  0.00           H
ATOM   3892  C   HSD A 895      34.810  37.100  74.610  1.00  0.00           C
ATOM   3893  O   HSD A 895      34.110  36.370  73.880  1.00  0.00           O
ATOM   3894  N   PRO A 896      34.650  37.240  75.950  1.00  0.00           N
ATOM   3895  CD  PRO A 896      35.630  37.840  76.900  1.00  0.00           C
ATOM   3896  HD1 PRO A 896      35.180  38.760  77.310  1.00  0.00           H
ATOM   3897  HD2 PRO A 896      36.570  38.120  76.400  1.00  0.00           H
ATOM   3898  CA  PRO A 896      33.790  36.340  76.730  1.00  0.00           C
ATOM   3899  HA  PRO A 896      33.920  35.290  76.540  1.00  0.00           H
ATOM   3900  CB  PRO A 896      34.250  36.520  78.210  1.00  0.00           C
ATOM   3901  HB1 PRO A 896      34.210  35.590  78.800  1.00  0.00           H
ATOM   3902  HB2 PRO A 896      33.610  37.260  78.750  1.00  0.00           H
ATOM   3903  CG  PRO A 896      35.700  36.860  77.980  1.00  0.00           C
ATOM   3904  HG1 PRO A 896      36.170  37.270  78.910  1.00  0.00           H
ATOM   3905  HG2 PRO A 896      36.280  35.960  77.700  1.00  0.00           H
ATOM   3906  C   PRO A 896      32.250  36.520  76.550  1.00  0.00           C
ATOM   3907  O   PRO A 896      31.450  35.710  77.030  1.00  0.00           O
ATOM   3908  N   GLU A 897      31.810  37.450  75.740  1.00  0.00           N
ATOM   3909  HN  GLU A 897      32.500  38.110  75.450  1.00  0.00           H
ATOM   3910  CA  GLU A 897      30.390  37.700  75.400  1.00  0.00           C
ATOM   3911  HA  GLU A 897      29.800  36.930  75.890  1.00  0.00           H
ATOM   3912  CB  GLU A 897      29.960  39.130  75.860  1.00  0.00           C
ATOM   3913  HB1 GLU A 897      29.050  39.440  75.300  1.00  0.00           H
ATOM   3914  HB2 GLU A 897      30.830  39.800  75.660  1.00  0.00           H
ATOM   3915  CG  GLU A 897      29.850  39.130  77.410  1.00  0.00           C
ATOM   3916  HG1 GLU A 897      30.810  38.740  77.800  1.00  0.00           H
ATOM   3917  HG2 GLU A 897      29.040  38.410  77.620  1.00  0.00           H
ATOM   3918  CD  GLU A 897      29.490  40.480  78.040  1.00  0.00           C
ATOM   3919  OE1 GLU A 897      30.260  40.920  78.950  1.00  0.00           O
ATOM   3920  OE2 GLU A 897      28.460  41.010  77.700  1.00  0.00           O
ATOM   3921  C   GLU A 897      30.110  37.430  73.920  1.00  0.00           C
ATOM   3922  O   GLU A 897      28.970  37.670  73.420  1.00  0.00           O
ATOM   3923  N   ARG A 898      31.100  36.890  73.240  1.00  0.00           N
ATOM   3924  HN  ARG A 898      31.950  36.750  73.730  1.00  0.00           H
ATOM   3925  CA  ARG A 898      30.950  36.410  71.940  1.00  0.00           C
ATOM   3926  HA  ARG A 898      30.330  37.020  71.310  1.00  0.00           H
ATOM   3927  CB  ARG A 898      32.320  36.380  71.300  1.00  0.00           C
ATOM   3928  HB1 ARG A 898      32.910  35.480  71.590  1.00  0.00           H
ATOM   3929  HB2 ARG A 898      32.800  37.300  71.710  1.00  0.00           H
ATOM   3930  CG  ARG A 898      32.580  36.430  69.760  1.00  0.00           C
ATOM   3931  HG1 ARG A 898      33.680  36.570  69.630  1.00  0.00           H
ATOM   3932  HG2 ARG A 898      32.060  37.320  69.370  1.00  0.00           H
ATOM   3933  CD  ARG A 898      32.180  35.160  68.950  1.00  0.00           C
ATOM   3934  HD1 ARG A 898      31.110  34.900  69.110  1.00  0.00           H
ATOM   3935  HD2 ARG A 898      32.690  34.280  69.390  1.00  0.00           H
ATOM   3936  NE  ARG A 898      32.580  35.420  67.540  1.00  0.00           N
ATOM   3937  HE  ARG A 898      33.250  36.150  67.420  1.00  0.00           H
ATOM   3938  CZ  ARG A 898      31.940  35.130  66.400  1.00  0.00           C
ATOM   3939  NH1 ARG A 898      30.960  34.260  66.340  1.00  0.00           N
ATOM   3940 HH11 ARG A 898      30.640  33.900  67.220  1.00  0.00           H
ATOM   3941 HH12 ARG A 898      30.530  34.050  65.470  1.00  0.00           H
ATOM   3942  NH2 ARG A 898      32.350  35.510  65.240  1.00  0.00           N
ATOM   3943 HH21 ARG A 898      32.990  36.270  65.250  1.00  0.00           H
ATOM   3944 HH22 ARG A 898      31.750  35.380  64.440  1.00  0.00           H
ATOM   3945  C   ARG A 898      30.260  35.010  71.970  1.00  0.00           C
ATOM   3946  O   ARG A 898      30.590  34.090  72.660  1.00  0.00           O
ATOM   3947  N   GLY A 899      29.090  34.980  71.270  1.00  0.00           N
ATOM   3948  HN  GLY A 899      28.760  35.870  70.960  1.00  0.00           H
ATOM   3949  CA  GLY A 899      28.230  33.830  70.870  1.00  0.00           C
ATOM   3950  HA1 GLY A 899      27.410  34.230  70.290  1.00  0.00           H
ATOM   3951  HA2 GLY A 899      27.790  33.450  71.780  1.00  0.00           H
ATOM   3952  C   GLY A 899      28.800  32.710  70.010  1.00  0.00           C
ATOM   3953  O   GLY A 899      30.010  32.770  69.620  1.00  0.00           O
ATOM   3954  N   TRP A 900      28.000  31.680  69.720  1.00  0.00           N
ATOM   3955  HN  TRP A 900      27.030  31.680  69.970  1.00  0.00           H
ATOM   3956  CA  TRP A 900      28.400  30.590  68.860  1.00  0.00           C
ATOM   3957  HA  TRP A 900      29.490  30.660  68.880  1.00  0.00           H
ATOM   3958  CB  TRP A 900      27.880  29.250  69.460  1.00  0.00           C
ATOM   3959  HB1 TRP A 900      26.770  29.380  69.420  1.00  0.00           H
ATOM   3960  HB2 TRP A 900      28.130  29.210  70.540  1.00  0.00           H
ATOM   3961  CG  TRP A 900      28.180  27.970  68.730  1.00  0.00           C
ATOM   3962  CD1 TRP A 900      27.180  27.040  68.330  1.00  0.00           C
ATOM   3963  HD1 TRP A 900      26.140  27.280  68.480  1.00  0.00           H
ATOM   3964  NE1 TRP A 900      27.720  25.990  67.630  1.00  0.00           N
ATOM   3965  HE1 TRP A 900      27.220  25.470  66.970  1.00  0.00           H
ATOM   3966  CE2 TRP A 900      29.050  26.180  67.590  1.00  0.00           C
ATOM   3967  CD2 TRP A 900      29.400  27.400  68.260  1.00  0.00           C
ATOM   3968  CE3 TRP A 900      30.730  27.820  68.370  1.00  0.00           C
ATOM   3969  HE3 TRP A 900      30.950  28.800  68.800  1.00  0.00           H
ATOM   3970  CZ3 TRP A 900      31.660  27.050  67.720  1.00  0.00           C
ATOM   3971  HZ3 TRP A 900      32.700  27.350  67.750  1.00  0.00           H
ATOM   3972  CZ2 TRP A 900      30.030  25.320  67.140  1.00  0.00           C
ATOM   3973  HZ2 TRP A 900      29.700  24.390  66.700  1.00  0.00           H
ATOM   3974  CH2 TRP A 900      31.380  25.760  67.210  1.00  0.00           C
ATOM   3975  HH2 TRP A 900      32.180  25.160  66.780  1.00  0.00           H
ATOM   3976  C   TRP A 900      28.080  30.660  67.360  1.00  0.00           C
ATOM   3977  O   TRP A 900      26.960  30.560  66.940  1.00  0.00           O
ATOM   3978  N   ILE A 901      29.110  30.870  66.560  1.00  0.00           N
ATOM   3979  HN  ILE A 901      30.060  31.020  66.850  1.00  0.00           H
ATOM   3980  CA  ILE A 901      29.100  30.920  65.130  1.00  0.00           C
ATOM   3981  HA  ILE A 901      30.140  31.080  64.880  1.00  0.00           H
ATOM   3982  CB  ILE A 901      28.620  29.670  64.310  1.00  0.00           C
ATOM   3983  HB  ILE A 901      27.570  29.450  64.640  1.00  0.00           H
ATOM   3984  CG2 ILE A 901      28.540  30.010  62.800  1.00  0.00           C
ATOM   3985 HG21 ILE A 901      27.940  29.220  62.290  1.00  0.00           H
ATOM   3986 HG22 ILE A 901      29.530  30.060  62.290  1.00  0.00           H
ATOM   3987 HG23 ILE A 901      27.960  30.890  62.480  1.00  0.00           H
ATOM   3988  CG1 ILE A 901      29.450  28.470  64.650  1.00  0.00           C
ATOM   3989 HG11 ILE A 901      29.490  28.340  65.760  1.00  0.00           H
ATOM   3990 HG12 ILE A 901      30.510  28.600  64.360  1.00  0.00           H
ATOM   3991  CD  ILE A 901      28.920  27.200  64.110  1.00  0.00           C
ATOM   3992  HD1 ILE A 901      27.870  27.120  64.470  1.00  0.00           H
ATOM   3993  HD2 ILE A 901      29.570  26.350  64.420  1.00  0.00           H
ATOM   3994  HD3 ILE A 901      28.960  27.110  63.010  1.00  0.00           H
ATOM   3995  C   ILE A 901      28.520  32.250  64.670  1.00  0.00           C
ATOM   3996  O   ILE A 901      29.290  33.250  64.350  1.00  0.00           O
ATOM   3997  N   ILE A 902      27.230  32.420  64.650  1.00  0.00           N
ATOM   3998  HN  ILE A 902      26.770  31.620  65.030  1.00  0.00           H
ATOM   3999  CA  ILE A 902      26.510  33.480  64.010  1.00  0.00           C
ATOM   4000  HA  ILE A 902      26.990  33.850  63.120  1.00  0.00           H
ATOM   4001  CB  ILE A 902      25.180  32.910  63.490  1.00  0.00           C
ATOM   4002  HB  ILE A 902      24.620  32.540  64.380  1.00  0.00           H
ATOM   4003  CG2 ILE A 902      24.300  34.010  62.800  1.00  0.00           C
ATOM   4004 HG21 ILE A 902      23.620  34.470  63.550  1.00  0.00           H
ATOM   4005 HG22 ILE A 902      23.820  33.540  61.930  1.00  0.00           H
ATOM   4006 HG23 ILE A 902      25.020  34.720  62.330  1.00  0.00           H
ATOM   4007  CG1 ILE A 902      25.380  31.800  62.530  1.00  0.00           C
ATOM   4008 HG11 ILE A 902      24.400  31.370  62.220  1.00  0.00           H
ATOM   4009 HG12 ILE A 902      25.800  30.940  63.090  1.00  0.00           H
ATOM   4010  CD  ILE A 902      26.080  32.200  61.290  1.00  0.00           C
ATOM   4011  HD1 ILE A 902      26.160  31.530  60.390  1.00  0.00           H
ATOM   4012  HD2 ILE A 902      27.090  32.610  61.500  1.00  0.00           H
ATOM   4013  HD3 ILE A 902      25.600  33.050  60.770  1.00  0.00           H
ATOM   4014  C   ILE A 902      26.360  34.650  64.950  1.00  0.00           C
ATOM   4015  O   ILE A 902      26.380  34.570  66.170  1.00  0.00           O
ATOM   4016  N   SER A 903      26.320  35.850  64.330  1.00  0.00           N
ATOM   4017  HN  SER A 903      26.430  35.850  63.340  1.00  0.00           H
ATOM   4018  CA  SER A 903      26.140  37.100  65.080  1.00  0.00           C
ATOM   4019  HA  SER A 903      26.610  37.110  66.050  1.00  0.00           H
ATOM   4020  CB  SER A 903      26.980  38.200  64.330  1.00  0.00           C
ATOM   4021  HB1 SER A 903      26.530  38.360  63.320  1.00  0.00           H
ATOM   4022  HB2 SER A 903      27.990  37.760  64.180  1.00  0.00           H
ATOM   4023  OG  SER A 903      27.020  39.380  65.060  1.00  0.00           O
ATOM   4024  HG1 SER A 903      26.170  39.810  65.000  1.00  0.00           H
ATOM   4025  C   SER A 903      24.680  37.510  65.240  1.00  0.00           C
ATOM   4026  O   SER A 903      23.860  37.310  64.280  1.00  0.00           O
ATOM   4027  N   PRO A 904      24.240  38.090  66.340  1.00  0.00           N
ATOM   4028  CD  PRO A 904      25.000  38.050  67.630  1.00  0.00           C
ATOM   4029  HD1 PRO A 904      25.890  38.680  67.460  1.00  0.00           H
ATOM   4030  HD2 PRO A 904      25.350  37.010  67.830  1.00  0.00           H
ATOM   4031  CA  PRO A 904      22.910  38.740  66.520  1.00  0.00           C
ATOM   4032  HA  PRO A 904      22.300  37.880  66.720  1.00  0.00           H
ATOM   4033  CB  PRO A 904      23.170  39.590  67.760  1.00  0.00           C
ATOM   4034  HB1 PRO A 904      22.230  39.850  68.290  1.00  0.00           H
ATOM   4035  HB2 PRO A 904      23.770  40.490  67.530  1.00  0.00           H
ATOM   4036  CG  PRO A 904      23.920  38.630  68.680  1.00  0.00           C
ATOM   4037  HG1 PRO A 904      24.600  39.060  69.440  1.00  0.00           H
ATOM   4038  HG2 PRO A 904      23.310  37.860  69.180  1.00  0.00           H
ATOM   4039  C   PRO A 904      22.300  39.520  65.340  1.00  0.00           C
ATOM   4040  O   PRO A 904      23.020  40.140  64.620  1.00  0.00           O
ATOM   4041  N   LEU A 905      21.020  39.480  65.220  1.00  0.00           N
ATOM   4042  HN  LEU A 905      20.400  38.840  65.670  1.00  0.00           H
ATOM   4043  CA  LEU A 905      20.320  40.200  64.240  1.00  0.00           C
ATOM   4044  HA  LEU A 905      20.660  41.220  64.150  1.00  0.00           H
ATOM   4045  CB  LEU A 905      20.370  39.580  62.820  1.00  0.00           C
ATOM   4046  HB1 LEU A 905      19.970  38.540  62.750  1.00  0.00           H
ATOM   4047  HB2 LEU A 905      21.450  39.520  62.580  1.00  0.00           H
ATOM   4048  CG  LEU A 905      19.610  40.200  61.620  1.00  0.00           C
ATOM   4049  HG  LEU A 905      18.570  40.450  61.950  1.00  0.00           H
ATOM   4050  CD1 LEU A 905      20.390  41.410  61.190  1.00  0.00           C
ATOM   4051 HD11 LEU A 905      21.470  41.300  60.940  1.00  0.00           H
ATOM   4052 HD12 LEU A 905      20.320  42.270  61.890  1.00  0.00           H
ATOM   4053 HD13 LEU A 905      19.890  41.770  60.250  1.00  0.00           H
ATOM   4054  CD2 LEU A 905      19.670  39.190  60.430  1.00  0.00           C
ATOM   4055 HD21 LEU A 905      19.240  38.170  60.620  1.00  0.00           H
ATOM   4056 HD22 LEU A 905      20.740  39.000  60.190  1.00  0.00           H
ATOM   4057 HD23 LEU A 905      19.190  39.720  59.590  1.00  0.00           H
ATOM   4058  C   LEU A 905      18.840  40.350  64.700  1.00  0.00           C
ATOM   4059  O   LEU A 905      18.320  39.430  65.410  1.00  0.00           O
ATOM   4060  N   GLY A 906      18.050  41.370  64.240  1.00  0.00           N
ATOM   4061  HN  GLY A 906      18.460  42.140  63.770  1.00  0.00           H
ATOM   4062  CA  GLY A 906      16.610  41.590  64.650  1.00  0.00           C
ATOM   4063  HA1 GLY A 906      16.050  40.720  64.320  1.00  0.00           H
ATOM   4064  HA2 GLY A 906      16.200  42.480  64.210  1.00  0.00           H
ATOM   4065  C   GLY A 906      16.360  41.760  66.100  1.00  0.00           C
ATOM   4066  O   GLY A 906      15.340  41.390  66.560  1.00  0.00           O
ATOM   4067  N   ASP A 907      17.320  42.470  66.740  1.00  0.00           N
ATOM   4068  HN  ASP A 907      18.250  42.500  66.370  1.00  0.00           H
ATOM   4069  CA  ASP A 907      17.140  42.990  68.100  1.00  0.00           C
ATOM   4070  HA  ASP A 907      16.150  42.710  68.450  1.00  0.00           H
ATOM   4071  CB  ASP A 907      18.260  42.450  69.050  1.00  0.00           C
ATOM   4072  HB1 ASP A 907      18.220  42.980  70.030  1.00  0.00           H
ATOM   4073  HB2 ASP A 907      19.290  42.630  68.680  1.00  0.00           H
ATOM   4074  CG  ASP A 907      18.150  40.950  69.340  1.00  0.00           C
ATOM   4075  OD1 ASP A 907      19.220  40.320  69.540  1.00  0.00           O
ATOM   4076  OD2 ASP A 907      16.990  40.400  69.490  1.00  0.00           O
ATOM   4077  C   ASP A 907      17.120  44.490  68.170  1.00  0.00           C
ATOM   4078  O   ASP A 907      17.410  45.100  69.220  1.00  0.00           O
ATOM   4079  N   ASN A 908      16.950  45.240  67.020  1.00  0.00           N
ATOM   4080  HN  ASN A 908      16.970  44.700  66.180  1.00  0.00           H
ATOM   4081  CA  ASN A 908      16.770  46.680  66.980  1.00  0.00           C
ATOM   4082  HA  ASN A 908      17.020  47.100  67.950  1.00  0.00           H
ATOM   4083  CB  ASN A 908      17.650  47.340  65.880  1.00  0.00           C
ATOM   4084  HB1 ASN A 908      17.590  48.450  65.980  1.00  0.00           H
ATOM   4085  HB2 ASN A 908      17.310  47.050  64.860  1.00  0.00           H
ATOM   4086  CG  ASN A 908      19.170  46.910  66.030  1.00  0.00           C
ATOM   4087  OD1 ASN A 908      19.660  46.230  65.140  1.00  0.00           O
ATOM   4088  ND2 ASN A 908      19.920  47.340  67.120  1.00  0.00           N
ATOM   4089 HD21 ASN A 908      19.470  47.900  67.820  1.00  0.00           H
ATOM   4090 HD22 ASN A 908      20.870  47.080  67.250  1.00  0.00           H
ATOM   4091  C   ASN A 908      15.330  46.980  66.660  1.00  0.00           C
ATOM   4092  O   ASN A 908      14.600  46.030  66.230  1.00  0.00           O
ATOM   4093  N   PRO A 909      14.770  48.210  66.960  1.00  0.00           N
ATOM   4094  CD  PRO A 909      15.280  49.270  67.910  1.00  0.00           C
ATOM   4095  HD1 PRO A 909      16.200  49.740  67.490  1.00  0.00           H
ATOM   4096  HD2 PRO A 909      15.470  48.960  68.970  1.00  0.00           H
ATOM   4097  CA  PRO A 909      13.480  48.530  66.340  1.00  0.00           C
ATOM   4098  HA  PRO A 909      12.790  47.800  66.710  1.00  0.00           H
ATOM   4099  CB  PRO A 909      13.310  49.980  66.530  1.00  0.00           C
ATOM   4100  HB1 PRO A 909      12.320  50.410  66.760  1.00  0.00           H
ATOM   4101  HB2 PRO A 909      13.840  50.610  65.780  1.00  0.00           H
ATOM   4102  CG  PRO A 909      14.150  50.250  67.900  1.00  0.00           C
ATOM   4103  HG1 PRO A 909      14.430  51.330  67.900  1.00  0.00           H
ATOM   4104  HG2 PRO A 909      13.480  50.110  68.770  1.00  0.00           H
ATOM   4105  C   PRO A 909      13.430  48.300  64.790  1.00  0.00           C
ATOM   4106  O   PRO A 909      14.390  48.400  64.040  1.00  0.00           O
ATOM   4107  N   TRP A 910      12.240  48.070  64.260  1.00  0.00           N
ATOM   4108  HN  TRP A 910      11.450  47.850  64.820  1.00  0.00           H
ATOM   4109  CA  TRP A 910      11.980  48.250  62.790  1.00  0.00           C
ATOM   4110  HA  TRP A 910      12.590  47.540  62.240  1.00  0.00           H
ATOM   4111  CB  TRP A 910      10.440  47.860  62.510  1.00  0.00           C
ATOM   4112  HB1 TRP A 910       9.790  48.240  63.330  1.00  0.00           H
ATOM   4113  HB2 TRP A 910      10.360  46.750  62.460  1.00  0.00           H
ATOM   4114  CG  TRP A 910       9.910  48.450  61.230  1.00  0.00           C
ATOM   4115  CD1 TRP A 910       8.870  49.310  61.260  1.00  0.00           C
ATOM   4116  HD1 TRP A 910       8.460  49.580  62.230  1.00  0.00           H
ATOM   4117  NE1 TRP A 910       8.440  49.640  60.020  1.00  0.00           N
ATOM   4118  HE1 TRP A 910       7.530  49.870  59.750  1.00  0.00           H
ATOM   4119  CE2 TRP A 910       9.170  48.910  59.120  1.00  0.00           C
ATOM   4120  CD2 TRP A 910      10.160  48.180  59.820  1.00  0.00           C
ATOM   4121  CE3 TRP A 910      11.040  47.420  59.170  1.00  0.00           C
ATOM   4122  HE3 TRP A 910      11.740  46.830  59.740  1.00  0.00           H
ATOM   4123  CZ3 TRP A 910      10.800  47.080  57.870  1.00  0.00           C
ATOM   4124  HZ3 TRP A 910      11.580  46.520  57.360  1.00  0.00           H
ATOM   4125  CZ2 TRP A 910       9.070  48.740  57.760  1.00  0.00           C
ATOM   4126  HZ2 TRP A 910       8.380  49.160  57.040  1.00  0.00           H
ATOM   4127  CH2 TRP A 910       9.910  47.790  57.150  1.00  0.00           C
ATOM   4128  HH2 TRP A 910       9.890  47.710  56.060  1.00  0.00           H
ATOM   4129  C   TRP A 910      12.270  49.630  62.140  1.00  0.00           C
ATOM   4130  O   TRP A 910      12.780  49.800  61.050  1.00  0.00           O
ATOM   4131  N   TRP A 911      12.060  50.760  62.920  1.00  0.00           N
ATOM   4132  HN  TRP A 911      11.460  50.720  63.720  1.00  0.00           H
ATOM   4133  CA  TRP A 911      12.400  52.150  62.560  1.00  0.00           C
ATOM   4134  HA  TRP A 911      12.000  52.310  61.560  1.00  0.00           H
ATOM   4135  CB  TRP A 911      11.620  53.090  63.560  1.00  0.00           C
ATOM   4136  HB1 TRP A 911      11.860  52.780  64.610  1.00  0.00           H
ATOM   4137  HB2 TRP A 911      10.530  52.950  63.400  1.00  0.00           H
ATOM   4138  CG  TRP A 911      11.760  54.550  63.390  1.00  0.00           C
ATOM   4139  CD1 TRP A 911      11.790  55.340  64.550  1.00  0.00           C
ATOM   4140  HD1 TRP A 911      11.690  54.980  65.560  1.00  0.00           H
ATOM   4141  NE1 TRP A 911      11.810  56.680  64.180  1.00  0.00           N
ATOM   4142  HE1 TRP A 911      11.570  57.420  64.790  1.00  0.00           H
ATOM   4143  CE2 TRP A 911      11.890  56.780  62.790  1.00  0.00           C
ATOM   4144  CD2 TRP A 911      11.860  55.430  62.300  1.00  0.00           C
ATOM   4145  CE3 TRP A 911      12.040  55.140  61.000  1.00  0.00           C
ATOM   4146  HE3 TRP A 911      12.210  54.190  60.530  1.00  0.00           H
ATOM   4147  CZ3 TRP A 911      11.970  56.280  60.150  1.00  0.00           C
ATOM   4148  HZ3 TRP A 911      11.950  56.030  59.100  1.00  0.00           H
ATOM   4149  CZ2 TRP A 911      11.870  57.890  61.900  1.00  0.00           C
ATOM   4150  HZ2 TRP A 911      11.810  58.900  62.280  1.00  0.00           H
ATOM   4151  CH2 TRP A 911      11.900  57.640  60.530  1.00  0.00           C
ATOM   4152  HH2 TRP A 911      11.770  58.440  59.830  1.00  0.00           H
ATOM   4153  C   TRP A 911      13.920  52.310  62.540  1.00  0.00           C
ATOM   4154  O   TRP A 911      14.390  52.870  61.550  1.00  0.00           O
ATOM   4155  N   THR A 912      14.670  51.760  63.510  1.00  0.00           N
ATOM   4156  HN  THR A 912      14.060  51.250  64.120  1.00  0.00           H
ATOM   4157  CA  THR A 912      16.100  51.700  63.530  1.00  0.00           C
ATOM   4158  HA  THR A 912      16.560  52.670  63.520  1.00  0.00           H
ATOM   4159  CB  THR A 912      16.680  51.040  64.800  1.00  0.00           C
ATOM   4160  HB  THR A 912      16.280  50.010  64.970  1.00  0.00           H
ATOM   4161  OG1 THR A 912      16.440  51.840  65.940  1.00  0.00           O
ATOM   4162  HG1 THR A 912      16.830  52.680  65.680  1.00  0.00           H
ATOM   4163  CG2 THR A 912      18.230  50.940  64.800  1.00  0.00           C
ATOM   4164 HG21 THR A 912      18.670  50.400  65.660  1.00  0.00           H
ATOM   4165 HG22 THR A 912      18.650  51.940  64.570  1.00  0.00           H
ATOM   4166 HG23 THR A 912      18.480  50.230  63.990  1.00  0.00           H
ATOM   4167  C   THR A 912      16.630  50.970  62.350  1.00  0.00           C
ATOM   4168  O   THR A 912      17.700  51.320  61.820  1.00  0.00           O
ATOM   4169  N   LEU A 913      15.920  49.900  61.920  1.00  0.00           N
ATOM   4170  HN  LEU A 913      15.180  49.570  62.500  1.00  0.00           H
ATOM   4171  CA  LEU A 913      16.380  49.130  60.720  1.00  0.00           C
ATOM   4172  HA  LEU A 913      17.420  48.850  60.780  1.00  0.00           H
ATOM   4173  CB  LEU A 913      15.530  47.830  60.710  1.00  0.00           C
ATOM   4174  HB1 LEU A 913      14.430  48.020  60.680  1.00  0.00           H
ATOM   4175  HB2 LEU A 913      15.730  47.270  61.660  1.00  0.00           H
ATOM   4176  CG  LEU A 913      15.900  46.820  59.610  1.00  0.00           C
ATOM   4177  HG  LEU A 913      15.760  47.390  58.660  1.00  0.00           H
ATOM   4178  CD1 LEU A 913      17.360  46.430  59.670  1.00  0.00           C
ATOM   4179 HD11 LEU A 913      17.630  45.590  59.010  1.00  0.00           H
ATOM   4180 HD12 LEU A 913      17.550  46.140  60.730  1.00  0.00           H
ATOM   4181 HD13 LEU A 913      18.050  47.290  59.530  1.00  0.00           H
ATOM   4182  CD2 LEU A 913      14.990  45.610  59.520  1.00  0.00           C
ATOM   4183 HD21 LEU A 913      15.080  44.920  58.650  1.00  0.00           H
ATOM   4184 HD22 LEU A 913      13.950  46.000  59.570  1.00  0.00           H
ATOM   4185 HD23 LEU A 913      15.090  44.900  60.380  1.00  0.00           H
ATOM   4186  C   LEU A 913      16.290  49.920  59.420  1.00  0.00           C
ATOM   4187  O   LEU A 913      17.180  49.860  58.530  1.00  0.00           O
ATOM   4188  N   LEU A 914      15.300  50.760  59.220  1.00  0.00           N
ATOM   4189  HN  LEU A 914      14.570  50.830  59.890  1.00  0.00           H
ATOM   4190  CA  LEU A 914      15.060  51.580  58.020  1.00  0.00           C
ATOM   4191  HA  LEU A 914      15.110  50.910  57.180  1.00  0.00           H
ATOM   4192  CB  LEU A 914      13.630  52.190  57.990  1.00  0.00           C
ATOM   4193  HB1 LEU A 914      13.530  52.850  57.110  1.00  0.00           H
ATOM   4194  HB2 LEU A 914      13.480  52.860  58.860  1.00  0.00           H
ATOM   4195  CG  LEU A 914      12.470  51.210  58.040  1.00  0.00           C
ATOM   4196  HG  LEU A 914      12.620  50.390  58.770  1.00  0.00           H
ATOM   4197  CD1 LEU A 914      11.180  51.930  58.480  1.00  0.00           C
ATOM   4198 HD11 LEU A 914      11.200  52.150  59.570  1.00  0.00           H
ATOM   4199 HD12 LEU A 914      10.420  51.130  58.420  1.00  0.00           H
ATOM   4200 HD13 LEU A 914      10.860  52.660  57.710  1.00  0.00           H
ATOM   4201  CD2 LEU A 914      12.300  50.430  56.710  1.00  0.00           C
ATOM   4202 HD21 LEU A 914      11.390  49.800  56.730  1.00  0.00           H
ATOM   4203 HD22 LEU A 914      13.200  49.800  56.570  1.00  0.00           H
ATOM   4204 HD23 LEU A 914      12.270  51.130  55.850  1.00  0.00           H
ATOM   4205  C   LEU A 914      16.160  52.570  57.940  1.00  0.00           C
ATOM   4206  O   LEU A 914      16.690  52.880  56.850  1.00  0.00           O
ATOM   4207  N   ILE A 915      16.460  53.220  59.090  1.00  0.00           N
ATOM   4208  HN  ILE A 915      16.050  52.870  59.930  1.00  0.00           H
ATOM   4209  CA  ILE A 915      17.610  54.130  59.110  1.00  0.00           C
ATOM   4210  HA  ILE A 915      17.440  54.870  58.330  1.00  0.00           H
ATOM   4211  CB  ILE A 915      17.620  54.860  60.490  1.00  0.00           C
ATOM   4212  HB  ILE A 915      17.590  54.030  61.230  1.00  0.00           H
ATOM   4213  CG2 ILE A 915      18.960  55.570  60.700  1.00  0.00           C
ATOM   4214 HG21 ILE A 915      19.290  56.340  59.970  1.00  0.00           H
ATOM   4215 HG22 ILE A 915      19.850  54.920  60.860  1.00  0.00           H
ATOM   4216 HG23 ILE A 915      18.840  56.240  61.570  1.00  0.00           H
ATOM   4217  CG1 ILE A 915      16.350  55.700  60.520  1.00  0.00           C
ATOM   4218 HG11 ILE A 915      16.200  56.060  61.560  1.00  0.00           H
ATOM   4219 HG12 ILE A 915      15.440  55.200  60.150  1.00  0.00           H
ATOM   4220  CD  ILE A 915      16.330  56.990  59.670  1.00  0.00           C
ATOM   4221  HD1 ILE A 915      17.290  57.530  59.850  1.00  0.00           H
ATOM   4222  HD2 ILE A 915      15.460  57.640  59.850  1.00  0.00           H
ATOM   4223  HD3 ILE A 915      16.250  56.860  58.560  1.00  0.00           H
ATOM   4224  C   ILE A 915      18.960  53.510  58.830  1.00  0.00           C
ATOM   4225  O   ILE A 915      19.790  54.100  58.250  1.00  0.00           O
ATOM   4226  N   ALA A 916      19.170  52.250  59.240  1.00  0.00           N
ATOM   4227  HN  ALA A 916      18.550  51.890  59.920  1.00  0.00           H
ATOM   4228  CA  ALA A 916      20.250  51.410  58.900  1.00  0.00           C
ATOM   4229  HA  ALA A 916      21.030  51.970  59.390  1.00  0.00           H
ATOM   4230  CB  ALA A 916      20.110  49.980  59.500  1.00  0.00           C
ATOM   4231  HB1 ALA A 916      20.030  49.860  60.590  1.00  0.00           H
ATOM   4232  HB2 ALA A 916      21.020  49.410  59.210  1.00  0.00           H
ATOM   4233  HB3 ALA A 916      19.330  49.520  58.880  1.00  0.00           H
ATOM   4234  C   ALA A 916      20.750  51.390  57.510  1.00  0.00           C
ATOM   4235  O   ALA A 916      21.980  51.240  57.260  1.00  0.00           O
ATOM   4236  N   ALA A 917      19.820  51.520  56.510  1.00  0.00           N
ATOM   4237  HN  ALA A 917      18.860  51.550  56.740  1.00  0.00           H
ATOM   4238  CA  ALA A 917      20.260  51.730  55.120  1.00  0.00           C
ATOM   4239  HA  ALA A 917      20.670  50.810  54.760  1.00  0.00           H
ATOM   4240  CB  ALA A 917      19.020  52.130  54.160  1.00  0.00           C
ATOM   4241  HB1 ALA A 917      19.290  52.080  53.090  1.00  0.00           H
ATOM   4242  HB2 ALA A 917      18.610  53.120  54.440  1.00  0.00           H
ATOM   4243  HB3 ALA A 917      18.200  51.390  54.300  1.00  0.00           H
ATOM   4244  C   ALA A 917      21.220  52.900  54.870  1.00  0.00           C
ATOM   4245  O   ALA A 917      22.200  52.750  54.180  1.00  0.00           O
ATOM   4246  N   ILE A 918      20.960  54.100  55.500  1.00  0.00           N
ATOM   4247  HN  ILE A 918      20.170  54.110  56.120  1.00  0.00           H
ATOM   4248  CA  ILE A 918      21.720  55.270  55.280  1.00  0.00           C
ATOM   4249  HA  ILE A 918      21.740  55.420  54.210  1.00  0.00           H
ATOM   4250  CB  ILE A 918      20.990  56.480  55.860  1.00  0.00           C
ATOM   4251  HB  ILE A 918      20.820  56.340  56.950  1.00  0.00           H
ATOM   4252  CG2 ILE A 918      21.840  57.710  55.600  1.00  0.00           C
ATOM   4253 HG21 ILE A 918      21.260  58.630  55.840  1.00  0.00           H
ATOM   4254 HG22 ILE A 918      22.260  57.880  54.590  1.00  0.00           H
ATOM   4255 HG23 ILE A 918      22.730  57.720  56.270  1.00  0.00           H
ATOM   4256  CG1 ILE A 918      19.560  56.740  55.230  1.00  0.00           C
ATOM   4257 HG11 ILE A 918      19.330  57.720  55.710  1.00  0.00           H
ATOM   4258 HG12 ILE A 918      18.900  56.050  55.800  1.00  0.00           H
ATOM   4259  CD  ILE A 918      19.430  56.660  53.680  1.00  0.00           C
ATOM   4260  HD1 ILE A 918      18.410  56.960  53.380  1.00  0.00           H
ATOM   4261  HD2 ILE A 918      19.660  55.620  53.400  1.00  0.00           H
ATOM   4262  HD3 ILE A 918      20.160  57.410  53.290  1.00  0.00           H
ATOM   4263  C   ILE A 918      23.240  55.180  55.610  1.00  0.00           C
ATOM   4264  O   ILE A 918      24.100  55.610  54.750  1.00  0.00           O
ATOM   4265  N   PRO A 919      23.650  54.630  56.760  1.00  0.00           N
ATOM   4266  CD  PRO A 919      22.860  54.550  57.990  1.00  0.00           C
ATOM   4267  HD1 PRO A 919      22.360  53.570  58.060  1.00  0.00           H
ATOM   4268  HD2 PRO A 919      22.070  55.330  58.130  1.00  0.00           H
ATOM   4269  CA  PRO A 919      25.050  54.280  56.980  1.00  0.00           C
ATOM   4270  HA  PRO A 919      25.690  55.140  56.880  1.00  0.00           H
ATOM   4271  CB  PRO A 919      25.090  53.720  58.380  1.00  0.00           C
ATOM   4272  HB1 PRO A 919      26.110  53.790  58.810  1.00  0.00           H
ATOM   4273  HB2 PRO A 919      24.750  52.660  58.340  1.00  0.00           H
ATOM   4274  CG  PRO A 919      23.960  54.540  59.050  1.00  0.00           C
ATOM   4275  HG1 PRO A 919      23.610  54.010  59.960  1.00  0.00           H
ATOM   4276  HG2 PRO A 919      24.390  55.520  59.340  1.00  0.00           H
ATOM   4277  C   PRO A 919      25.620  53.260  56.040  1.00  0.00           C
ATOM   4278  O   PRO A 919      26.800  53.490  55.640  1.00  0.00           O
ATOM   4279  N   ALA A 920      24.830  52.280  55.650  1.00  0.00           N
ATOM   4280  HN  ALA A 920      23.870  52.270  55.900  1.00  0.00           H
ATOM   4281  CA  ALA A 920      25.230  51.210  54.700  1.00  0.00           C
ATOM   4282  HA  ALA A 920      26.200  50.840  54.990  1.00  0.00           H
ATOM   4283  CB  ALA A 920      24.110  50.180  54.590  1.00  0.00           C
ATOM   4284  HB1 ALA A 920      23.220  50.540  54.020  1.00  0.00           H
ATOM   4285  HB2 ALA A 920      23.720  50.000  55.610  1.00  0.00           H
ATOM   4286  HB3 ALA A 920      24.540  49.220  54.260  1.00  0.00           H
ATOM   4287  C   ALA A 920      25.380  51.780  53.300  1.00  0.00           C
ATOM   4288  O   ALA A 920      26.340  51.420  52.550  1.00  0.00           O
ATOM   4289  N   LEU A 921      24.480  52.710  52.850  1.00  0.00           N
ATOM   4290  HN  LEU A 921      23.690  52.960  53.410  1.00  0.00           H
ATOM   4291  CA  LEU A 921      24.550  53.330  51.560  1.00  0.00           C
ATOM   4292  HA  LEU A 921      24.660  52.570  50.800  1.00  0.00           H
ATOM   4293  CB  LEU A 921      23.270  54.240  51.430  1.00  0.00           C
ATOM   4294  HB1 LEU A 921      23.010  54.710  52.400  1.00  0.00           H
ATOM   4295  HB2 LEU A 921      22.440  53.540  51.190  1.00  0.00           H
ATOM   4296  CG  LEU A 921      23.290  55.370  50.320  1.00  0.00           C
ATOM   4297  HG  LEU A 921      24.130  55.060  49.660  1.00  0.00           H
ATOM   4298  CD1 LEU A 921      22.000  55.200  49.440  1.00  0.00           C
ATOM   4299 HD11 LEU A 921      22.090  55.820  48.520  1.00  0.00           H
ATOM   4300 HD12 LEU A 921      21.120  55.500  50.040  1.00  0.00           H
ATOM   4301 HD13 LEU A 921      21.830  54.130  49.180  1.00  0.00           H
ATOM   4302  CD2 LEU A 921      23.580  56.790  50.810  1.00  0.00           C
ATOM   4303 HD21 LEU A 921      24.430  56.580  51.500  1.00  0.00           H
ATOM   4304 HD22 LEU A 921      22.780  57.140  51.490  1.00  0.00           H
ATOM   4305 HD23 LEU A 921      23.750  57.540  50.010  1.00  0.00           H
ATOM   4306  C   LEU A 921      25.880  54.120  51.490  1.00  0.00           C
ATOM   4307  O   LEU A 921      26.630  53.890  50.570  1.00  0.00           O
ATOM   4308  N   LEU A 922      26.290  54.960  52.490  1.00  0.00           N
ATOM   4309  HN  LEU A 922      25.840  55.020  53.380  1.00  0.00           H
ATOM   4310  CA  LEU A 922      27.570  55.630  52.440  1.00  0.00           C
ATOM   4311  HA  LEU A 922      27.790  56.190  51.550  1.00  0.00           H
ATOM   4312  CB  LEU A 922      27.720  56.670  53.650  1.00  0.00           C
ATOM   4313  HB1 LEU A 922      28.680  57.190  53.880  1.00  0.00           H
ATOM   4314  HB2 LEU A 922      27.420  56.090  54.550  1.00  0.00           H
ATOM   4315  CG  LEU A 922      26.750  57.890  53.540  1.00  0.00           C
ATOM   4316  HG  LEU A 922      25.670  57.610  53.620  1.00  0.00           H
ATOM   4317  CD1 LEU A 922      27.040  59.000  54.550  1.00  0.00           C
ATOM   4318 HD11 LEU A 922      26.860  58.630  55.570  1.00  0.00           H
ATOM   4319 HD12 LEU A 922      26.320  59.820  54.400  1.00  0.00           H
ATOM   4320 HD13 LEU A 922      28.120  59.280  54.560  1.00  0.00           H
ATOM   4321  CD2 LEU A 922      26.690  58.510  52.120  1.00  0.00           C
ATOM   4322 HD21 LEU A 922      27.740  58.570  51.750  1.00  0.00           H
ATOM   4323 HD22 LEU A 922      26.140  59.480  52.120  1.00  0.00           H
ATOM   4324 HD23 LEU A 922      26.220  57.880  51.340  1.00  0.00           H
ATOM   4325  C   LEU A 922      28.920  54.780  52.590  1.00  0.00           C
ATOM   4326  O   LEU A 922      29.960  55.040  51.960  1.00  0.00           O
ATOM   4327  N   CYS A 923      28.820  53.690  53.260  1.00  0.00           N
ATOM   4328  HN  CYS A 923      27.940  53.540  53.710  1.00  0.00           H
ATOM   4329  CA  CYS A 923      29.740  52.580  53.330  1.00  0.00           C
ATOM   4330  HA  CYS A 923      30.710  52.900  53.670  1.00  0.00           H
ATOM   4331  CB  CYS A 923      29.320  51.510  54.430  1.00  0.00           C
ATOM   4332  HB1 CYS A 923      28.270  51.280  54.150  1.00  0.00           H
ATOM   4333  HB2 CYS A 923      29.400  51.950  55.440  1.00  0.00           H
ATOM   4334  SG  CYS A 923      30.200  49.950  54.440  1.00  0.00           S
ATOM   4335  HG1 CYS A 923      29.230  49.080  54.220  1.00  0.00           H
ATOM   4336  C   CYS A 923      29.950  52.030  51.960  1.00  0.00           C
ATOM   4337  O   CYS A 923      31.050  51.850  51.420  1.00  0.00           O
ATOM   4338  N   THR A 924      28.840  51.900  51.210  1.00  0.00           N
ATOM   4339  HN  THR A 924      27.940  51.870  51.640  1.00  0.00           H
ATOM   4340  CA  THR A 924      28.900  51.270  49.830  1.00  0.00           C
ATOM   4341  HA  THR A 924      29.410  50.330  49.880  1.00  0.00           H
ATOM   4342  CB  THR A 924      27.450  50.980  49.370  1.00  0.00           C
ATOM   4343  HB  THR A 924      26.870  51.910  49.530  1.00  0.00           H
ATOM   4344  OG1 THR A 924      26.870  49.880  50.160  1.00  0.00           O
ATOM   4345  HG1 THR A 924      26.620  50.310  50.990  1.00  0.00           H
ATOM   4346  CG2 THR A 924      27.400  50.590  47.830  1.00  0.00           C
ATOM   4347 HG21 THR A 924      28.100  49.780  47.560  1.00  0.00           H
ATOM   4348 HG22 THR A 924      27.580  51.500  47.220  1.00  0.00           H
ATOM   4349 HG23 THR A 924      26.390  50.260  47.510  1.00  0.00           H
ATOM   4350  C   THR A 924      29.610  52.150  48.810  1.00  0.00           C
ATOM   4351  O   THR A 924      30.210  51.770  47.860  1.00  0.00           O
ATOM   4352  N   ILE A 925      29.640  53.470  49.110  1.00  0.00           N
ATOM   4353  HN  ILE A 925      29.090  53.990  49.760  1.00  0.00           H
ATOM   4354  CA  ILE A 925      30.450  54.440  48.380  1.00  0.00           C
ATOM   4355  HA  ILE A 925      30.350  54.210  47.330  1.00  0.00           H
ATOM   4356  CB  ILE A 925      29.960  55.900  48.700  1.00  0.00           C
ATOM   4357  HB  ILE A 925      30.240  56.220  49.720  1.00  0.00           H
ATOM   4358  CG2 ILE A 925      30.860  56.920  47.920  1.00  0.00           C
ATOM   4359 HG21 ILE A 925      30.510  57.970  48.070  1.00  0.00           H
ATOM   4360 HG22 ILE A 925      30.690  56.900  46.820  1.00  0.00           H
ATOM   4361 HG23 ILE A 925      31.920  56.870  48.240  1.00  0.00           H
ATOM   4362  CG1 ILE A 925      28.420  56.030  48.450  1.00  0.00           C
ATOM   4363 HG11 ILE A 925      28.050  57.050  48.680  1.00  0.00           H
ATOM   4364 HG12 ILE A 925      27.930  55.380  49.210  1.00  0.00           H
ATOM   4365  CD  ILE A 925      27.840  55.600  47.130  1.00  0.00           C
ATOM   4366  HD1 ILE A 925      26.750  55.780  47.080  1.00  0.00           H
ATOM   4367  HD2 ILE A 925      28.150  54.610  46.750  1.00  0.00           H
ATOM   4368  HD3 ILE A 925      28.210  56.300  46.340  1.00  0.00           H
ATOM   4369  C   ILE A 925      31.910  54.260  48.570  1.00  0.00           C
ATOM   4370  O   ILE A 925      32.720  54.370  47.690  1.00  0.00           O
ATOM   4371  N   LEU A 926      32.340  53.970  49.840  1.00  0.00           N
ATOM   4372  HN  LEU A 926      31.650  53.810  50.550  1.00  0.00           H
ATOM   4373  CA  LEU A 926      33.730  53.610  50.170  1.00  0.00           C
ATOM   4374  HA  LEU A 926      34.280  54.450  49.790  1.00  0.00           H
ATOM   4375  CB  LEU A 926      34.040  53.240  51.680  1.00  0.00           C
ATOM   4376  HB1 LEU A 926      35.130  53.150  51.830  1.00  0.00           H
ATOM   4377  HB2 LEU A 926      33.510  52.320  52.010  1.00  0.00           H
ATOM   4378  CG  LEU A 926      33.450  54.300  52.660  1.00  0.00           C
ATOM   4379  HG  LEU A 926      32.350  54.340  52.550  1.00  0.00           H
ATOM   4380  CD1 LEU A 926      33.700  53.900  54.160  1.00  0.00           C
ATOM   4381 HD11 LEU A 926      33.540  54.690  54.920  1.00  0.00           H
ATOM   4382 HD12 LEU A 926      34.760  53.580  54.190  1.00  0.00           H
ATOM   4383 HD13 LEU A 926      32.980  53.060  54.270  1.00  0.00           H
ATOM   4384  CD2 LEU A 926      34.040  55.690  52.370  1.00  0.00           C
ATOM   4385 HD21 LEU A 926      33.590  56.380  53.100  1.00  0.00           H
ATOM   4386 HD22 LEU A 926      33.780  56.020  51.340  1.00  0.00           H
ATOM   4387 HD23 LEU A 926      35.160  55.690  52.430  1.00  0.00           H
ATOM   4388  C   LEU A 926      34.070  52.330  49.420  1.00  0.00           C
ATOM   4389  O   LEU A 926      35.130  52.200  48.750  1.00  0.00           O
ATOM   4390  N   ILE A 927      33.090  51.360  49.450  1.00  0.00           N
ATOM   4391  HN  ILE A 927      32.250  51.460  49.990  1.00  0.00           H
ATOM   4392  CA  ILE A 927      33.240  50.160  48.690  1.00  0.00           C
ATOM   4393  HA  ILE A 927      34.120  49.650  49.050  1.00  0.00           H
ATOM   4394  CB  ILE A 927      32.090  49.150  48.860  1.00  0.00           C
ATOM   4395  HB  ILE A 927      31.200  49.590  48.370  1.00  0.00           H
ATOM   4396  CG2 ILE A 927      32.340  47.900  48.080  1.00  0.00           C
ATOM   4397 HG21 ILE A 927      31.740  47.030  48.420  1.00  0.00           H
ATOM   4398 HG22 ILE A 927      33.340  47.490  48.360  1.00  0.00           H
ATOM   4399 HG23 ILE A 927      32.050  48.180  47.050  1.00  0.00           H
ATOM   4400  CG1 ILE A 927      31.740  48.850  50.370  1.00  0.00           C
ATOM   4401 HG11 ILE A 927      30.840  48.210  50.350  1.00  0.00           H
ATOM   4402 HG12 ILE A 927      31.430  49.800  50.860  1.00  0.00           H
ATOM   4403  CD  ILE A 927      32.790  48.100  51.150  1.00  0.00           C
ATOM   4404  HD1 ILE A 927      32.690  47.040  50.820  1.00  0.00           H
ATOM   4405  HD2 ILE A 927      32.570  48.170  52.230  1.00  0.00           H
ATOM   4406  HD3 ILE A 927      33.760  48.630  51.050  1.00  0.00           H
ATOM   4407  C   ILE A 927      33.550  50.300  47.160  1.00  0.00           C
ATOM   4408  O   ILE A 927      34.490  49.600  46.710  1.00  0.00           O
ATOM   4409  N   PHE A 928      32.820  51.180  46.440  1.00  0.00           N
ATOM   4410  HN  PHE A 928      32.140  51.740  46.910  1.00  0.00           H
ATOM   4411  CA  PHE A 928      32.940  51.580  45.120  1.00  0.00           C
ATOM   4412  HA  PHE A 928      32.890  50.650  44.580  1.00  0.00           H
ATOM   4413  CB  PHE A 928      31.650  52.400  44.640  1.00  0.00           C
ATOM   4414  HB1 PHE A 928      31.450  53.130  45.460  1.00  0.00           H
ATOM   4415  HB2 PHE A 928      30.870  51.600  44.540  1.00  0.00           H
ATOM   4416  CG  PHE A 928      31.740  53.000  43.240  1.00  0.00           C
ATOM   4417  CD1 PHE A 928      31.620  52.160  42.140  1.00  0.00           C
ATOM   4418  HD1 PHE A 928      31.480  51.100  42.110  1.00  0.00           H
ATOM   4419  CE1 PHE A 928      31.670  52.690  40.850  1.00  0.00           C
ATOM   4420  HE1 PHE A 928      31.570  52.050  39.990  1.00  0.00           H
ATOM   4421  CZ  PHE A 928      32.040  54.040  40.640  1.00  0.00           C
ATOM   4422  HZ  PHE A 928      32.370  54.350  39.650  1.00  0.00           H
ATOM   4423  CD2 PHE A 928      32.080  54.360  43.090  1.00  0.00           C
ATOM   4424  HD2 PHE A 928      32.210  55.060  43.900  1.00  0.00           H
ATOM   4425  CE2 PHE A 928      32.220  54.820  41.770  1.00  0.00           C
ATOM   4426  HE2 PHE A 928      32.620  55.820  41.640  1.00  0.00           H
ATOM   4427  C   PHE A 928      34.230  52.350  44.870  1.00  0.00           C
ATOM   4428  O   PHE A 928      34.920  52.050  43.870  1.00  0.00           O
ATOM   4429  N   MET A 929      34.760  53.240  45.750  1.00  0.00           N
ATOM   4430  HN  MET A 929      34.220  53.360  46.590  1.00  0.00           H
ATOM   4431  CA  MET A 929      35.950  53.980  45.680  1.00  0.00           C
ATOM   4432  HA  MET A 929      36.010  54.470  44.720  1.00  0.00           H
ATOM   4433  CB  MET A 929      36.040  55.070  46.730  1.00  0.00           C
ATOM   4434  HB1 MET A 929      37.050  55.560  46.770  1.00  0.00           H
ATOM   4435  HB2 MET A 929      35.900  54.510  47.690  1.00  0.00           H
ATOM   4436  CG  MET A 929      35.050  56.250  46.480  1.00  0.00           C
ATOM   4437  HG1 MET A 929      34.880  56.830  47.420  1.00  0.00           H
ATOM   4438  HG2 MET A 929      34.110  55.710  46.240  1.00  0.00           H
ATOM   4439  SD  MET A 929      35.460  57.320  45.110  1.00  0.00           S
ATOM   4440  CE  MET A 929      33.860  58.170  45.050  1.00  0.00           C
ATOM   4441  HE1 MET A 929      33.700  58.660  46.030  1.00  0.00           H
ATOM   4442  HE2 MET A 929      33.040  57.480  44.790  1.00  0.00           H
ATOM   4443  HE3 MET A 929      33.890  58.890  44.200  1.00  0.00           H
ATOM   4444  C   MET A 929      37.200  53.140  45.690  1.00  0.00           C
ATOM   4445  O   MET A 929      38.170  53.630  45.170  1.00  0.00           O
ATOM   4446  N   ASP A 930      37.190  51.990  46.490  1.00  0.00           N
ATOM   4447  HN  ASP A 930      36.430  51.770  47.100  1.00  0.00           H
ATOM   4448  CA  ASP A 930      38.470  51.310  46.820  1.00  0.00           C
ATOM   4449  HA  ASP A 930      39.260  51.950  46.440  1.00  0.00           H
ATOM   4450  CB  ASP A 930      38.550  50.850  48.320  1.00  0.00           C
ATOM   4451  HB1 ASP A 930      39.160  49.970  48.570  1.00  0.00           H
ATOM   4452  HB2 ASP A 930      37.490  50.570  48.540  1.00  0.00           H
ATOM   4453  CG  ASP A 930      38.930  52.020  49.230  1.00  0.00           C
ATOM   4454  OD1 ASP A 930      39.330  53.120  48.850  1.00  0.00           O
ATOM   4455  OD2 ASP A 930      38.850  51.710  50.430  1.00  0.00           O
ATOM   4456  C   ASP A 930      38.520  50.060  45.970  1.00  0.00           C
ATOM   4457  O   ASP A 930      39.550  49.480  45.690  1.00  0.00           O
ATOM   4458  N   GLN A 931      37.350  49.590  45.460  1.00  0.00           N
ATOM   4459  HN  GLN A 931      36.470  49.940  45.740  1.00  0.00           H
ATOM   4460  CA  GLN A 931      37.400  48.360  44.680  1.00  0.00           C
ATOM   4461  HA  GLN A 931      38.230  47.750  44.980  1.00  0.00           H
ATOM   4462  CB  GLN A 931      36.160  47.420  44.990  1.00  0.00           C
ATOM   4463  HB1 GLN A 931      35.290  48.100  44.940  1.00  0.00           H
ATOM   4464  HB2 GLN A 931      36.260  47.060  46.040  1.00  0.00           H
ATOM   4465  CG  GLN A 931      35.990  46.220  44.020  1.00  0.00           C
ATOM   4466  HG1 GLN A 931      35.860  46.580  42.980  1.00  0.00           H
ATOM   4467  HG2 GLN A 931      35.240  45.500  44.410  1.00  0.00           H
ATOM   4468  CD  GLN A 931      37.130  45.250  44.030  1.00  0.00           C
ATOM   4469  OE1 GLN A 931      37.110  44.220  44.700  1.00  0.00           O
ATOM   4470  NE2 GLN A 931      38.230  45.470  43.320  1.00  0.00           N
ATOM   4471 HE21 GLN A 931      38.960  44.840  43.580  1.00  0.00           H
ATOM   4472 HE22 GLN A 931      38.350  46.310  42.780  1.00  0.00           H
ATOM   4473  C   GLN A 931      37.490  48.670  43.250  1.00  0.00           C
ATOM   4474  O   GLN A 931      38.390  48.180  42.550  1.00  0.00           O
ATOM   4475  N   GLN A 932      36.610  49.580  42.720  1.00  0.00           N
ATOM   4476  HN  GLN A 932      35.870  50.030  43.200  1.00  0.00           H
ATOM   4477  CA  GLN A 932      36.740  49.970  41.280  1.00  0.00           C
ATOM   4478  HA  GLN A 932      36.590  49.070  40.710  1.00  0.00           H
ATOM   4479  CB  GLN A 932      35.640  50.890  40.830  1.00  0.00           C
ATOM   4480  HB1 GLN A 932      35.840  51.260  39.800  1.00  0.00           H
ATOM   4481  HB2 GLN A 932      35.690  51.740  41.540  1.00  0.00           H
ATOM   4482  CG  GLN A 932      34.190  50.280  40.790  1.00  0.00           C
ATOM   4483  HG1 GLN A 932      33.550  50.910  40.150  1.00  0.00           H
ATOM   4484  HG2 GLN A 932      33.850  50.260  41.850  1.00  0.00           H
ATOM   4485  CD  GLN A 932      34.050  48.830  40.360  1.00  0.00           C
ATOM   4486  OE1 GLN A 932      34.380  47.900  41.120  1.00  0.00           O
ATOM   4487  NE2 GLN A 932      33.670  48.530  39.090  1.00  0.00           N
ATOM   4488 HE21 GLN A 932      33.760  47.570  38.860  1.00  0.00           H
ATOM   4489 HE22 GLN A 932      33.540  49.280  38.430  1.00  0.00           H
ATOM   4490  C   GLN A 932      38.050  50.630  40.940  1.00  0.00           C
ATOM   4491  O   GLN A 932      38.620  50.280  39.870  1.00  0.00           O
ATOM   4492  N   ILE A 933      38.620  51.510  41.770  1.00  0.00           N
ATOM   4493  HN  ILE A 933      38.200  51.840  42.600  1.00  0.00           H
ATOM   4494  CA  ILE A 933      39.990  52.020  41.520  1.00  0.00           C
ATOM   4495  HA  ILE A 933      39.960  52.490  40.560  1.00  0.00           H
ATOM   4496  CB  ILE A 933      40.310  53.180  42.420  1.00  0.00           C
ATOM   4497  HB  ILE A 933      40.180  52.790  43.450  1.00  0.00           H
ATOM   4498  CG2 ILE A 933      41.770  53.760  42.270  1.00  0.00           C
ATOM   4499 HG21 ILE A 933      41.950  54.690  42.860  1.00  0.00           H
ATOM   4500 HG22 ILE A 933      42.010  53.830  41.180  1.00  0.00           H
ATOM   4501 HG23 ILE A 933      42.510  53.000  42.610  1.00  0.00           H
ATOM   4502  CG1 ILE A 933      39.180  54.340  42.190  1.00  0.00           C
ATOM   4503 HG11 ILE A 933      38.200  53.990  42.600  1.00  0.00           H
ATOM   4504 HG12 ILE A 933      39.120  54.520  41.090  1.00  0.00           H
ATOM   4505  CD  ILE A 933      39.380  55.640  42.980  1.00  0.00           C
ATOM   4506  HD1 ILE A 933      38.470  56.270  42.860  1.00  0.00           H
ATOM   4507  HD2 ILE A 933      40.200  56.230  42.510  1.00  0.00           H
ATOM   4508  HD3 ILE A 933      39.670  55.540  44.050  1.00  0.00           H
ATOM   4509  C   ILE A 933      41.020  50.870  41.610  1.00  0.00           C
ATOM   4510  O   ILE A 933      41.880  50.690  40.690  1.00  0.00           O
ATOM   4511  N   THR A 934      41.010  49.950  42.660  1.00  0.00           N
ATOM   4512  HN  THR A 934      40.320  49.860  43.370  1.00  0.00           H
ATOM   4513  CA  THR A 934      42.000  48.900  42.720  1.00  0.00           C
ATOM   4514  HA  THR A 934      43.020  49.240  42.810  1.00  0.00           H
ATOM   4515  CB  THR A 934      42.040  48.060  43.940  1.00  0.00           C
ATOM   4516  HB  THR A 934      41.280  47.260  43.980  1.00  0.00           H
ATOM   4517  OG1 THR A 934      42.050  48.770  45.170  1.00  0.00           O
ATOM   4518  HG1 THR A 934      41.180  49.040  45.450  1.00  0.00           H
ATOM   4519  CG2 THR A 934      43.360  47.330  43.950  1.00  0.00           C
ATOM   4520 HG21 THR A 934      43.500  46.820  44.930  1.00  0.00           H
ATOM   4521 HG22 THR A 934      44.260  47.980  43.940  1.00  0.00           H
ATOM   4522 HG23 THR A 934      43.410  46.530  43.170  1.00  0.00           H
ATOM   4523  C   THR A 934      41.930  47.930  41.510  1.00  0.00           C
ATOM   4524  O   THR A 934      42.990  47.610  40.940  1.00  0.00           O
ATOM   4525  N   ALA A 935      40.720  47.620  40.980  1.00  0.00           N
ATOM   4526  HN  ALA A 935      39.860  47.980  41.330  1.00  0.00           H
ATOM   4527  CA  ALA A 935      40.440  46.910  39.720  1.00  0.00           C
ATOM   4528  HA  ALA A 935      40.850  45.920  39.890  1.00  0.00           H
ATOM   4529  CB  ALA A 935      38.880  46.820  39.500  1.00  0.00           C
ATOM   4530  HB1 ALA A 935      38.320  46.400  40.360  1.00  0.00           H
ATOM   4531  HB2 ALA A 935      38.610  46.080  38.720  1.00  0.00           H
ATOM   4532  HB3 ALA A 935      38.540  47.840  39.190  1.00  0.00           H
ATOM   4533  C   ALA A 935      41.120  47.510  38.470  1.00  0.00           C
ATOM   4534  O   ALA A 935      41.650  46.810  37.610  1.00  0.00           O
ATOM   4535  N   VAL A 936      41.030  48.830  38.250  1.00  0.00           N
ATOM   4536  HN  VAL A 936      40.540  49.500  38.810  1.00  0.00           H
ATOM   4537  CA  VAL A 936      41.680  49.540  37.210  1.00  0.00           C
ATOM   4538  HA  VAL A 936      41.430  49.080  36.270  1.00  0.00           H
ATOM   4539  CB  VAL A 936      41.080  50.970  37.170  1.00  0.00           C
ATOM   4540  HB  VAL A 936      41.070  51.320  38.220  1.00  0.00           H
ATOM   4541  CG1 VAL A 936      41.860  51.830  36.160  1.00  0.00           C
ATOM   4542 HG11 VAL A 936      41.980  51.420  35.140  1.00  0.00           H
ATOM   4543 HG12 VAL A 936      42.810  52.130  36.670  1.00  0.00           H
ATOM   4544 HG13 VAL A 936      41.280  52.750  35.950  1.00  0.00           H
ATOM   4545  CG2 VAL A 936      39.550  50.900  36.820  1.00  0.00           C
ATOM   4546 HG21 VAL A 936      39.040  51.850  37.080  1.00  0.00           H
ATOM   4547 HG22 VAL A 936      39.060  50.110  37.440  1.00  0.00           H
ATOM   4548 HG23 VAL A 936      39.400  50.600  35.770  1.00  0.00           H
ATOM   4549  C   VAL A 936      43.160  49.570  37.250  1.00  0.00           C
ATOM   4550  O   VAL A 936      43.870  49.360  36.210  1.00  0.00           O
ATOM   4551  N   ILE A 937      43.730  49.740  38.430  1.00  0.00           N
ATOM   4552  HN  ILE A 937      43.060  49.750  39.170  1.00  0.00           H
ATOM   4553  CA  ILE A 937      45.150  49.810  38.770  1.00  0.00           C
ATOM   4554  HA  ILE A 937      45.780  50.420  38.140  1.00  0.00           H
ATOM   4555  CB  ILE A 937      45.310  50.320  40.230  1.00  0.00           C
ATOM   4556  HB  ILE A 937      44.330  50.150  40.700  1.00  0.00           H
ATOM   4557  CG2 ILE A 937      46.380  49.550  41.120  1.00  0.00           C
ATOM   4558 HG21 ILE A 937      46.460  50.050  42.100  1.00  0.00           H
ATOM   4559 HG22 ILE A 937      47.350  49.520  40.560  1.00  0.00           H
ATOM   4560 HG23 ILE A 937      45.960  48.570  41.420  1.00  0.00           H
ATOM   4561  CG1 ILE A 937      45.560  51.830  40.160  1.00  0.00           C
ATOM   4562 HG11 ILE A 937      46.580  51.930  39.730  1.00  0.00           H
ATOM   4563 HG12 ILE A 937      45.650  52.280  41.180  1.00  0.00           H
ATOM   4564  CD  ILE A 937      44.470  52.700  39.390  1.00  0.00           C
ATOM   4565  HD1 ILE A 937      43.500  52.620  39.910  1.00  0.00           H
ATOM   4566  HD2 ILE A 937      44.330  52.430  38.320  1.00  0.00           H
ATOM   4567  HD3 ILE A 937      44.830  53.740  39.530  1.00  0.00           H
ATOM   4568  C   ILE A 937      45.730  48.410  38.550  1.00  0.00           C
ATOM   4569  O   ILE A 937      46.900  48.230  38.190  1.00  0.00           O
ATOM   4570  N   ILE A 938      44.920  47.340  38.730  1.00  0.00           N
ATOM   4571  HN  ILE A 938      44.050  47.460  39.210  1.00  0.00           H
ATOM   4572  CA  ILE A 938      45.390  46.050  38.400  1.00  0.00           C
ATOM   4573  HA  ILE A 938      46.420  45.890  38.660  1.00  0.00           H
ATOM   4574  CB  ILE A 938      44.680  45.000  39.240  1.00  0.00           C
ATOM   4575  HB  ILE A 938      43.600  45.230  39.280  1.00  0.00           H
ATOM   4576  CG2 ILE A 938      44.850  43.570  38.720  1.00  0.00           C
ATOM   4577 HG21 ILE A 938      45.900  43.250  38.560  1.00  0.00           H
ATOM   4578 HG22 ILE A 938      44.230  43.470  37.790  1.00  0.00           H
ATOM   4579 HG23 ILE A 938      44.530  42.900  39.550  1.00  0.00           H
ATOM   4580  CG1 ILE A 938      45.230  45.090  40.780  1.00  0.00           C
ATOM   4581 HG11 ILE A 938      44.720  44.370  41.460  1.00  0.00           H
ATOM   4582 HG12 ILE A 938      44.930  46.070  41.240  1.00  0.00           H
ATOM   4583  CD  ILE A 938      46.750  44.670  40.920  1.00  0.00           C
ATOM   4584  HD1 ILE A 938      46.790  43.560  40.820  1.00  0.00           H
ATOM   4585  HD2 ILE A 938      47.140  44.780  41.940  1.00  0.00           H
ATOM   4586  HD3 ILE A 938      47.310  45.160  40.090  1.00  0.00           H
ATOM   4587  C   ILE A 938      45.280  45.770  36.900  1.00  0.00           C
ATOM   4588  O   ILE A 938      46.030  45.000  36.420  1.00  0.00           O
ATOM   4589  N   ASN A 939      44.350  46.350  36.140  1.00  0.00           N
ATOM   4590  HN  ASN A 939      43.800  47.120  36.460  1.00  0.00           H
ATOM   4591  CA  ASN A 939      44.050  45.950  34.790  1.00  0.00           C
ATOM   4592  HA  ASN A 939      44.360  44.920  34.660  1.00  0.00           H
ATOM   4593  CB  ASN A 939      42.500  46.050  34.610  1.00  0.00           C
ATOM   4594  HB1 ASN A 939      42.290  47.140  34.610  1.00  0.00           H
ATOM   4595  HB2 ASN A 939      42.010  45.660  35.520  1.00  0.00           H
ATOM   4596  CG  ASN A 939      42.130  45.500  33.230  1.00  0.00           C
ATOM   4597  OD1 ASN A 939      42.950  44.870  32.540  1.00  0.00           O
ATOM   4598  ND2 ASN A 939      40.890  45.690  32.870  1.00  0.00           N
ATOM   4599 HD21 ASN A 939      40.370  46.260  33.510  1.00  0.00           H
ATOM   4600 HD22 ASN A 939      40.410  45.290  32.100  1.00  0.00           H
ATOM   4601  C   ASN A 939      44.870  46.880  33.830  1.00  0.00           C
ATOM   4602  O   ASN A 939      44.350  47.790  33.170  1.00  0.00           O
ATOM   4603  N   ARG A 940      46.250  46.600  33.760  1.00  0.00           N
ATOM   4604  HN  ARG A 940      46.670  45.800  34.160  1.00  0.00           H
ATOM   4605  CA  ARG A 940      47.210  47.490  33.040  1.00  0.00           C
ATOM   4606  HA  ARG A 940      46.720  48.440  32.900  1.00  0.00           H
ATOM   4607  CB  ARG A 940      48.480  47.640  33.910  1.00  0.00           C
ATOM   4608  HB1 ARG A 940      49.250  48.300  33.460  1.00  0.00           H
ATOM   4609  HB2 ARG A 940      48.870  46.630  34.140  1.00  0.00           H
ATOM   4610  CG  ARG A 940      48.110  48.470  35.200  1.00  0.00           C
ATOM   4611  HG1 ARG A 940      48.940  48.290  35.920  1.00  0.00           H
ATOM   4612  HG2 ARG A 940      47.230  48.060  35.740  1.00  0.00           H
ATOM   4613  CD  ARG A 940      47.870  50.020  35.090  1.00  0.00           C
ATOM   4614  HD1 ARG A 940      48.410  50.500  34.240  1.00  0.00           H
ATOM   4615  HD2 ARG A 940      48.060  50.470  36.080  1.00  0.00           H
ATOM   4616  NE  ARG A 940      46.410  50.190  34.830  1.00  0.00           N
ATOM   4617  HE  ARG A 940      45.820  49.510  35.260  1.00  0.00           H
ATOM   4618  CZ  ARG A 940      45.830  51.290  34.340  1.00  0.00           C
ATOM   4619  NH1 ARG A 940      46.450  52.450  33.960  1.00  0.00           N
ATOM   4620 HH11 ARG A 940      47.450  52.520  33.970  1.00  0.00           H
ATOM   4621 HH12 ARG A 940      45.850  53.190  33.650  1.00  0.00           H
ATOM   4622  NH2 ARG A 940      44.550  51.270  34.090  1.00  0.00           N
ATOM   4623 HH21 ARG A 940      44.050  50.400  34.110  1.00  0.00           H
ATOM   4624 HH22 ARG A 940      44.230  52.130  33.690  1.00  0.00           H
ATOM   4625  C   ARG A 940      47.570  46.800  31.750  1.00  0.00           C
ATOM   4626  O   ARG A 940      47.410  45.570  31.640  1.00  0.00           O
ATOM   4627  N   LYS A 941      47.950  47.580  30.720  1.00  0.00           N
ATOM   4628  HN  LYS A 941      47.840  48.580  30.750  1.00  0.00           H
ATOM   4629  CA  LYS A 941      48.160  47.060  29.390  1.00  0.00           C
ATOM   4630  HA  LYS A 941      47.220  46.720  28.990  1.00  0.00           H
ATOM   4631  CB  LYS A 941      48.590  48.150  28.370  1.00  0.00           C
ATOM   4632  HB1 LYS A 941      48.940  47.740  27.400  1.00  0.00           H
ATOM   4633  HB2 LYS A 941      49.510  48.640  28.750  1.00  0.00           H
ATOM   4634  CG  LYS A 941      47.460  49.030  27.950  1.00  0.00           C
ATOM   4635  HG1 LYS A 941      47.210  49.580  28.880  1.00  0.00           H
ATOM   4636  HG2 LYS A 941      46.640  48.330  27.630  1.00  0.00           H
ATOM   4637  CD  LYS A 941      47.830  49.950  26.750  1.00  0.00           C
ATOM   4638  HD1 LYS A 941      48.330  49.350  25.970  1.00  0.00           H
ATOM   4639  HD2 LYS A 941      48.410  50.790  27.180  1.00  0.00           H
ATOM   4640  CE  LYS A 941      46.560  50.630  26.190  1.00  0.00           C
ATOM   4641  HE1 LYS A 941      45.660  50.000  26.020  1.00  0.00           H
ATOM   4642  HE2 LYS A 941      46.880  51.030  25.200  1.00  0.00           H
ATOM   4643  NZ  LYS A 941      46.130  51.810  27.020  1.00  0.00           N
ATOM   4644  HZ1 LYS A 941      46.890  52.520  27.140  1.00  0.00           H
ATOM   4645  HZ2 LYS A 941      45.950  51.420  27.970  1.00  0.00           H
ATOM   4646  HZ3 LYS A 941      45.370  52.310  26.520  1.00  0.00           H
ATOM   4647  C   LYS A 941      49.080  45.820  29.180  1.00  0.00           C
ATOM   4648  O   LYS A 941      48.830  44.880  28.440  1.00  0.00           O
ATOM   4649  N   GLU A 942      50.180  45.820  29.990  1.00  0.00           N
ATOM   4650  HN  GLU A 942      50.380  46.550  30.620  1.00  0.00           H
ATOM   4651  CA  GLU A 942      51.190  44.730  29.940  1.00  0.00           C
ATOM   4652  HA  GLU A 942      51.070  44.100  29.080  1.00  0.00           H
ATOM   4653  CB  GLU A 942      52.640  45.420  29.800  1.00  0.00           C
ATOM   4654  HB1 GLU A 942      53.360  44.570  29.810  1.00  0.00           H
ATOM   4655  HB2 GLU A 942      52.800  45.990  30.740  1.00  0.00           H
ATOM   4656  CG  GLU A 942      52.660  46.180  28.510  1.00  0.00           C
ATOM   4657  HG1 GLU A 942      52.110  47.150  28.590  1.00  0.00           H
ATOM   4658  HG2 GLU A 942      52.080  45.670  27.710  1.00  0.00           H
ATOM   4659  CD  GLU A 942      54.130  46.390  28.070  1.00  0.00           C
ATOM   4660  OE1 GLU A 942      54.980  46.960  28.820  1.00  0.00           O
ATOM   4661  OE2 GLU A 942      54.470  45.990  26.950  1.00  0.00           O
ATOM   4662  C   GLU A 942      51.080  43.790  31.020  1.00  0.00           C
ATOM   4663  O   GLU A 942      51.980  42.950  31.250  1.00  0.00           O
ATOM   4664  N   HSD A 943      49.850  43.740  31.730  1.00  0.00           N
ATOM   4665  HN  HSD A 943      49.140  44.410  31.590  1.00  0.00           H
ATOM   4666  CA  HSD A 943      49.460  42.660  32.650  1.00  0.00           C
ATOM   4667  HA  HSD A 943      50.410  42.290  33.010  1.00  0.00           H
ATOM   4668  CB  HSD A 943      48.490  43.090  33.710  1.00  0.00           C
ATOM   4669  HB1 HSD A 943      48.060  42.180  34.170  1.00  0.00           H
ATOM   4670  HB2 HSD A 943      47.690  43.700  33.250  1.00  0.00           H
ATOM   4671  ND1 HSD A 943      48.710  44.400  36.030  1.00  0.00           N
ATOM   4672  HD1 HSD A 943      47.740  44.460  36.250  1.00  0.00           H
ATOM   4673  CG  HSD A 943      49.310  43.960  34.820  1.00  0.00           C
ATOM   4674  CE1 HSD A 943      49.650  44.960  36.770  1.00  0.00           C
ATOM   4675  HE1 HSD A 943      49.540  45.450  37.740  1.00  0.00           H
ATOM   4676  NE2 HSD A 943      50.890  44.840  36.220  1.00  0.00           N
ATOM   4677  CD2 HSD A 943      50.680  44.140  34.990  1.00  0.00           C
ATOM   4678  HD2 HSD A 943      51.510  43.880  34.340  1.00  0.00           H
ATOM   4679  C   HSD A 943      49.020  41.520  31.770  1.00  0.00           C
ATOM   4680  O   HSD A 943      49.370  40.360  31.920  1.00  0.00           O
ATOM   4681  N   LYS A 944      48.250  41.840  30.760  1.00  0.00           N
ATOM   4682  HN  LYS A 944      48.120  42.820  30.670  1.00  0.00           H
ATOM   4683  CA  LYS A 944      47.700  40.870  29.750  1.00  0.00           C
ATOM   4684  HA  LYS A 944      47.080  41.500  29.120  1.00  0.00           H
ATOM   4685  CB  LYS A 944      48.800  40.100  28.910  1.00  0.00           C
ATOM   4686  HB1 LYS A 944      48.290  39.490  28.150  1.00  0.00           H
ATOM   4687  HB2 LYS A 944      49.460  39.460  29.530  1.00  0.00           H
ATOM   4688  CG  LYS A 944      49.740  40.970  28.020  1.00  0.00           C
ATOM   4689  HG1 LYS A 944      50.490  40.280  27.590  1.00  0.00           H
ATOM   4690  HG2 LYS A 944      50.350  41.700  28.600  1.00  0.00           H
ATOM   4691  CD  LYS A 944      49.020  41.740  26.950  1.00  0.00           C
ATOM   4692  HD1 LYS A 944      48.430  42.580  27.370  1.00  0.00           H
ATOM   4693  HD2 LYS A 944      48.360  41.060  26.380  1.00  0.00           H
ATOM   4694  CE  LYS A 944      49.990  42.320  25.910  1.00  0.00           C
ATOM   4695  HE1 LYS A 944      50.520  41.540  25.350  1.00  0.00           H
ATOM   4696  HE2 LYS A 944      50.670  43.030  26.420  1.00  0.00           H
ATOM   4697  NZ  LYS A 944      49.350  43.150  24.780  1.00  0.00           N
ATOM   4698  HZ1 LYS A 944      48.770  42.500  24.210  1.00  0.00           H
ATOM   4699  HZ2 LYS A 944      50.070  43.710  24.290  1.00  0.00           H
ATOM   4700  HZ3 LYS A 944      48.720  43.830  25.250  1.00  0.00           H
ATOM   4701  C   LYS A 944      46.670  39.950  30.390  1.00  0.00           C
ATOM   4702  O   LYS A 944      46.680  38.720  30.190  1.00  0.00           O
ATOM   4703  N   LEU A 945      45.630  40.540  31.020  1.00  0.00           N
ATOM   4704  HN  LEU A 945      45.710  41.520  31.180  1.00  0.00           H
ATOM   4705  CA  LEU A 945      44.470  39.800  31.420  1.00  0.00           C
ATOM   4706  HA  LEU A 945      44.710  38.840  31.850  1.00  0.00           H
ATOM   4707  CB  LEU A 945      43.740  40.610  32.560  1.00  0.00           C
ATOM   4708  HB1 LEU A 945      42.990  39.880  32.950  1.00  0.00           H
ATOM   4709  HB2 LEU A 945      43.330  41.560  32.150  1.00  0.00           H
ATOM   4710  CG  LEU A 945      44.810  41.110  33.620  1.00  0.00           C
ATOM   4711  HG  LEU A 945      45.690  41.670  33.250  1.00  0.00           H
ATOM   4712  CD1 LEU A 945      44.100  41.940  34.680  1.00  0.00           C
ATOM   4713 HD11 LEU A 945      43.270  41.300  35.030  1.00  0.00           H
ATOM   4714 HD12 LEU A 945      43.620  42.860  34.260  1.00  0.00           H
ATOM   4715 HD13 LEU A 945      44.850  42.250  35.430  1.00  0.00           H
ATOM   4716  CD2 LEU A 945      45.540  39.890  34.220  1.00  0.00           C
ATOM   4717 HD21 LEU A 945      45.920  39.200  33.430  1.00  0.00           H
ATOM   4718 HD22 LEU A 945      44.860  39.280  34.840  1.00  0.00           H
ATOM   4719 HD23 LEU A 945      46.450  40.190  34.770  1.00  0.00           H
ATOM   4720  C   LEU A 945      43.530  39.480  30.280  1.00  0.00           C
ATOM   4721  O   LEU A 945      43.150  40.310  29.470  1.00  0.00           O
ATOM   4722  N   LYS A 946      43.200  38.200  30.090  1.00  0.00           N
ATOM   4723  HN  LYS A 946      43.570  37.400  30.560  1.00  0.00           H
ATOM   4724  CA  LYS A 946      42.450  37.680  28.990  1.00  0.00           C
ATOM   4725  HA  LYS A 946      42.990  38.180  28.200  1.00  0.00           H
ATOM   4726  CB  LYS A 946      42.750  36.270  28.860  1.00  0.00           C
ATOM   4727  HB1 LYS A 946      42.070  35.890  28.080  1.00  0.00           H
ATOM   4728  HB2 LYS A 946      42.460  35.720  29.780  1.00  0.00           H
ATOM   4729  CG  LYS A 946      44.160  35.970  28.440  1.00  0.00           C
ATOM   4730  HG1 LYS A 946      44.880  36.570  29.040  1.00  0.00           H
ATOM   4731  HG2 LYS A 946      44.400  36.360  27.420  1.00  0.00           H
ATOM   4732  CD  LYS A 946      44.590  34.500  28.600  1.00  0.00           C
ATOM   4733  HD1 LYS A 946      45.670  34.470  28.320  1.00  0.00           H
ATOM   4734  HD2 LYS A 946      44.060  33.880  27.850  1.00  0.00           H
ATOM   4735  CE  LYS A 946      44.380  33.720  29.930  1.00  0.00           C
ATOM   4736  HE1 LYS A 946      44.620  32.640  29.840  1.00  0.00           H
ATOM   4737  HE2 LYS A 946      43.300  33.830  30.150  1.00  0.00           H
ATOM   4738  NZ  LYS A 946      45.250  34.320  30.920  1.00  0.00           N
ATOM   4739  HZ1 LYS A 946      45.490  33.630  31.660  1.00  0.00           H
ATOM   4740  HZ2 LYS A 946      44.710  35.080  31.370  1.00  0.00           H
ATOM   4741  HZ3 LYS A 946      46.150  34.680  30.560  1.00  0.00           H
ATOM   4742  C   LYS A 946      41.000  38.080  28.950  1.00  0.00           C
ATOM   4743  O   LYS A 946      40.220  37.630  29.810  1.00  0.00           O
ATOM   4744  N   LYS A 947      40.580  38.940  27.990  1.00  0.00           N
ATOM   4745  HN  LYS A 947      41.280  39.240  27.340  1.00  0.00           H
ATOM   4746  CA  LYS A 947      39.220  39.540  27.800  1.00  0.00           C
ATOM   4747  HA  LYS A 947      39.180  40.300  27.030  1.00  0.00           H
ATOM   4748  CB  LYS A 947      38.130  38.460  27.480  1.00  0.00           C
ATOM   4749  HB1 LYS A 947      37.140  38.950  27.320  1.00  0.00           H
ATOM   4750  HB2 LYS A 947      38.030  37.810  28.370  1.00  0.00           H
ATOM   4751  CG  LYS A 947      38.460  37.580  26.330  1.00  0.00           C
ATOM   4752  HG1 LYS A 947      39.030  36.770  26.830  1.00  0.00           H
ATOM   4753  HG2 LYS A 947      39.060  38.110  25.570  1.00  0.00           H
ATOM   4754  CD  LYS A 947      37.290  36.870  25.670  1.00  0.00           C
ATOM   4755  HD1 LYS A 947      36.510  37.560  25.300  1.00  0.00           H
ATOM   4756  HD2 LYS A 947      36.800  36.310  26.500  1.00  0.00           H
ATOM   4757  CE  LYS A 947      37.730  35.910  24.510  1.00  0.00           C
ATOM   4758  HE1 LYS A 947      38.280  35.020  24.880  1.00  0.00           H
ATOM   4759  HE2 LYS A 947      38.410  36.430  23.800  1.00  0.00           H
ATOM   4760  NZ  LYS A 947      36.630  35.340  23.740  1.00  0.00           N
ATOM   4761  HZ1 LYS A 947      36.020  36.040  23.260  1.00  0.00           H
ATOM   4762  HZ2 LYS A 947      35.960  34.710  24.240  1.00  0.00           H
ATOM   4763  HZ3 LYS A 947      37.110  34.720  23.060  1.00  0.00           H
ATOM   4764  C   LYS A 947      38.700  40.230  29.040  1.00  0.00           C
ATOM   4765  O   LYS A 947      37.770  39.830  29.730  1.00  0.00           O
ATOM   4766  N   GLY A 948      39.530  41.320  29.410  1.00  0.00           N
ATOM   4767  HN  GLY A 948      40.320  41.590  28.870  1.00  0.00           H
ATOM   4768  CA  GLY A 948      39.260  42.160  30.540  1.00  0.00           C
ATOM   4769  HA1 GLY A 948      38.240  42.530  30.570  1.00  0.00           H
ATOM   4770  HA2 GLY A 948      39.960  42.960  30.360  1.00  0.00           H
ATOM   4771  C   GLY A 948      39.540  41.570  31.880  1.00  0.00           C
ATOM   4772  O   GLY A 948      40.190  40.550  32.020  1.00  0.00           O
ATOM   4773  N   ALA A 949      39.150  42.370  32.940  1.00  0.00           N
ATOM   4774  HN  ALA A 949      38.770  43.270  32.750  1.00  0.00           H
ATOM   4775  CA  ALA A 949      39.310  41.990  34.310  1.00  0.00           C
ATOM   4776  HA  ALA A 949      39.510  40.930  34.350  1.00  0.00           H
ATOM   4777  CB  ALA A 949      40.450  42.780  34.950  1.00  0.00           C
ATOM   4778  HB1 ALA A 949      40.120  43.810  35.210  1.00  0.00           H
ATOM   4779  HB2 ALA A 949      41.310  42.780  34.240  1.00  0.00           H
ATOM   4780  HB3 ALA A 949      40.700  42.120  35.800  1.00  0.00           H
ATOM   4781  C   ALA A 949      38.010  42.080  35.110  1.00  0.00           C
ATOM   4782  O   ALA A 949      38.060  42.260  36.290  1.00  0.00           O
ATOM   4783  N   GLY A 950      36.810  42.010  34.480  1.00  0.00           N
ATOM   4784  HN  GLY A 950      36.840  42.030  33.480  1.00  0.00           H
ATOM   4785  CA  GLY A 950      35.550  41.840  35.220  1.00  0.00           C
ATOM   4786  HA1 GLY A 950      35.400  40.880  35.680  1.00  0.00           H
ATOM   4787  HA2 GLY A 950      34.810  41.930  34.440  1.00  0.00           H
ATOM   4788  C   GLY A 950      35.180  42.850  36.240  1.00  0.00           C
ATOM   4789  O   GLY A 950      34.860  42.550  37.440  1.00  0.00           O
ATOM   4790  N   TYR A 951      35.080  44.120  35.880  1.00  0.00           N
ATOM   4791  HN  TYR A 951      35.110  44.400  34.920  1.00  0.00           H
ATOM   4792  CA  TYR A 951      34.770  45.210  36.770  1.00  0.00           C
ATOM   4793  HA  TYR A 951      35.500  45.260  37.560  1.00  0.00           H
ATOM   4794  CB  TYR A 951      34.850  46.500  35.980  1.00  0.00           C
ATOM   4795  HB1 TYR A 951      34.580  47.360  36.630  1.00  0.00           H
ATOM   4796  HB2 TYR A 951      34.150  46.530  35.110  1.00  0.00           H
ATOM   4797  CG  TYR A 951      36.230  46.960  35.530  1.00  0.00           C
ATOM   4798  CD1 TYR A 951      36.370  48.200  34.910  1.00  0.00           C
ATOM   4799  HD1 TYR A 951      35.480  48.750  34.660  1.00  0.00           H
ATOM   4800  CE1 TYR A 951      37.620  48.700  34.630  1.00  0.00           C
ATOM   4801  HE1 TYR A 951      37.700  49.630  34.090  1.00  0.00           H
ATOM   4802  CZ  TYR A 951      38.800  47.960  35.040  1.00  0.00           C
ATOM   4803  OH  TYR A 951      40.100  48.260  34.570  1.00  0.00           O
ATOM   4804  HH  TYR A 951      40.050  49.120  34.130  1.00  0.00           H
ATOM   4805  CD2 TYR A 951      37.380  46.230  35.950  1.00  0.00           C
ATOM   4806  HD2 TYR A 951      37.350  45.240  36.410  1.00  0.00           H
ATOM   4807  CE2 TYR A 951      38.700  46.650  35.590  1.00  0.00           C
ATOM   4808  HE2 TYR A 951      39.610  46.070  35.570  1.00  0.00           H
ATOM   4809  C   TYR A 951      33.490  45.180  37.590  1.00  0.00           C
ATOM   4810  O   TYR A 951      33.500  45.450  38.820  1.00  0.00           O
ATOM   4811  N   HSD A 952      32.370  44.780  37.020  1.00  0.00           N
ATOM   4812  HN  HSD A 952      32.320  44.630  36.030  1.00  0.00           H
ATOM   4813  CA  HSD A 952      31.140  44.550  37.710  1.00  0.00           C
ATOM   4814  HA  HSD A 952      31.020  45.410  38.340  1.00  0.00           H
ATOM   4815  CB  HSD A 952      29.980  44.570  36.660  1.00  0.00           C
ATOM   4816  HB1 HSD A 952      29.060  44.160  37.140  1.00  0.00           H
ATOM   4817  HB2 HSD A 952      30.220  43.940  35.770  1.00  0.00           H
ATOM   4818  ND1 HSD A 952      29.450  46.390  34.980  1.00  0.00           N
ATOM   4819  HD1 HSD A 952      29.720  45.920  34.140  1.00  0.00           H
ATOM   4820  CG  HSD A 952      29.610  45.960  36.250  1.00  0.00           C
ATOM   4821  CE1 HSD A 952      29.140  47.670  34.970  1.00  0.00           C
ATOM   4822  HE1 HSD A 952      28.680  48.170  34.120  1.00  0.00           H
ATOM   4823  NE2 HSD A 952      29.130  48.140  36.180  1.00  0.00           N
ATOM   4824  CD2 HSD A 952      29.370  47.060  37.010  1.00  0.00           C
ATOM   4825  HD2 HSD A 952      29.340  47.190  38.080  1.00  0.00           H
ATOM   4826  C   HSD A 952      31.120  43.380  38.640  1.00  0.00           C
ATOM   4827  O   HSD A 952      30.550  43.380  39.690  1.00  0.00           O
ATOM   4828  N   LEU A 953      31.810  42.300  38.160  1.00  0.00           N
ATOM   4829  HN  LEU A 953      32.160  42.240  37.220  1.00  0.00           H
ATOM   4830  CA  LEU A 953      32.030  41.110  39.020  1.00  0.00           C
ATOM   4831  HA  LEU A 953      31.080  40.730  39.410  1.00  0.00           H
ATOM   4832  CB  LEU A 953      32.630  40.020  38.100  1.00  0.00           C
ATOM   4833  HB1 LEU A 953      33.570  40.370  37.620  1.00  0.00           H
ATOM   4834  HB2 LEU A 953      31.880  39.820  37.310  1.00  0.00           H
ATOM   4835  CG  LEU A 953      32.910  38.600  38.670  1.00  0.00           C
ATOM   4836  HG  LEU A 953      33.610  38.630  39.540  1.00  0.00           H
ATOM   4837  CD1 LEU A 953      31.600  38.040  39.390  1.00  0.00           C
ATOM   4838 HD11 LEU A 953      31.290  38.570  40.310  1.00  0.00           H
ATOM   4839 HD12 LEU A 953      31.800  37.000  39.720  1.00  0.00           H
ATOM   4840 HD13 LEU A 953      30.790  38.050  38.630  1.00  0.00           H
ATOM   4841  CD2 LEU A 953      33.310  37.590  37.590  1.00  0.00           C
ATOM   4842 HD21 LEU A 953      32.530  37.400  36.810  1.00  0.00           H
ATOM   4843 HD22 LEU A 953      33.380  36.590  38.060  1.00  0.00           H
ATOM   4844 HD23 LEU A 953      34.190  37.910  36.990  1.00  0.00           H
ATOM   4845  C   LEU A 953      32.870  41.300  40.180  1.00  0.00           C
ATOM   4846  O   LEU A 953      32.560  40.790  41.270  1.00  0.00           O
ATOM   4847  N   ASP A 954      33.940  42.070  40.070  1.00  0.00           N
ATOM   4848  HN  ASP A 954      34.110  42.460  39.170  1.00  0.00           H
ATOM   4849  CA  ASP A 954      34.910  42.510  41.110  1.00  0.00           C
ATOM   4850  HA  ASP A 954      35.450  41.650  41.480  1.00  0.00           H
ATOM   4851  CB  ASP A 954      35.910  43.510  40.550  1.00  0.00           C
ATOM   4852  HB1 ASP A 954      36.640  43.860  41.320  1.00  0.00           H
ATOM   4853  HB2 ASP A 954      35.410  44.380  40.090  1.00  0.00           H
ATOM   4854  CG  ASP A 954      36.840  42.800  39.560  1.00  0.00           C
ATOM   4855  OD1 ASP A 954      37.060  41.630  39.380  1.00  0.00           O
ATOM   4856  OD2 ASP A 954      37.430  43.670  38.660  1.00  0.00           O
ATOM   4857  HD2 ASP A 954      37.720  43.170  37.900  1.00  0.00           H
ATOM   4858  C   ASP A 954      34.100  43.210  42.250  1.00  0.00           C
ATOM   4859  O   ASP A 954      34.230  42.860  43.410  1.00  0.00           O
ATOM   4860  N   LEU A 955      33.270  44.170  41.910  1.00  0.00           N
ATOM   4861  HN  LEU A 955      33.210  44.640  41.030  1.00  0.00           H
ATOM   4862  CA  LEU A 955      32.320  44.800  42.880  1.00  0.00           C
ATOM   4863  HA  LEU A 955      32.980  45.220  43.630  1.00  0.00           H
ATOM   4864  CB  LEU A 955      31.550  46.010  42.140  1.00  0.00           C
ATOM   4865  HB1 LEU A 955      31.070  45.660  41.200  1.00  0.00           H
ATOM   4866  HB2 LEU A 955      32.280  46.760  41.770  1.00  0.00           H
ATOM   4867  CG  LEU A 955      30.600  46.810  43.000  1.00  0.00           C
ATOM   4868  HG  LEU A 955      29.740  46.190  43.320  1.00  0.00           H
ATOM   4869  CD1 LEU A 955      31.350  47.470  44.110  1.00  0.00           C
ATOM   4870 HD11 LEU A 955      31.750  46.780  44.890  1.00  0.00           H
ATOM   4871 HD12 LEU A 955      30.640  48.120  44.670  1.00  0.00           H
ATOM   4872 HD13 LEU A 955      32.190  48.030  43.670  1.00  0.00           H
ATOM   4873  CD2 LEU A 955      30.010  47.970  42.260  1.00  0.00           C
ATOM   4874 HD21 LEU A 955      29.220  48.480  42.850  1.00  0.00           H
ATOM   4875 HD22 LEU A 955      29.590  47.670  41.270  1.00  0.00           H
ATOM   4876 HD23 LEU A 955      30.670  48.780  41.890  1.00  0.00           H
ATOM   4877  C   LEU A 955      31.310  43.940  43.550  1.00  0.00           C
ATOM   4878  O   LEU A 955      31.120  43.970  44.740  1.00  0.00           O
ATOM   4879  N   LEU A 956      30.690  43.050  42.780  1.00  0.00           N
ATOM   4880  HN  LEU A 956      30.980  42.760  41.870  1.00  0.00           H
ATOM   4881  CA  LEU A 956      29.840  42.060  43.430  1.00  0.00           C
ATOM   4882  HA  LEU A 956      29.010  42.580  43.870  1.00  0.00           H
ATOM   4883  CB  LEU A 956      29.370  41.070  42.340  1.00  0.00           C
ATOM   4884  HB1 LEU A 956      30.240  40.570  41.850  1.00  0.00           H
ATOM   4885  HB2 LEU A 956      28.840  41.630  41.540  1.00  0.00           H
ATOM   4886  CG  LEU A 956      28.280  39.990  42.720  1.00  0.00           C
ATOM   4887  HG  LEU A 956      28.560  39.480  43.670  1.00  0.00           H
ATOM   4888  CD1 LEU A 956      26.830  40.630  42.750  1.00  0.00           C
ATOM   4889 HD11 LEU A 956      26.920  41.430  43.520  1.00  0.00           H
ATOM   4890 HD12 LEU A 956      26.010  39.930  43.020  1.00  0.00           H
ATOM   4891 HD13 LEU A 956      26.600  41.100  41.780  1.00  0.00           H
ATOM   4892  CD2 LEU A 956      28.270  38.820  41.700  1.00  0.00           C
ATOM   4893 HD21 LEU A 956      29.280  38.350  41.600  1.00  0.00           H
ATOM   4894 HD22 LEU A 956      28.010  39.270  40.730  1.00  0.00           H
ATOM   4895 HD23 LEU A 956      27.490  38.100  42.050  1.00  0.00           H
ATOM   4896  C   LEU A 956      30.570  41.200  44.530  1.00  0.00           C
ATOM   4897  O   LEU A 956      30.120  41.120  45.660  1.00  0.00           O
ATOM   4898  N   MET A 957      31.680  40.610  44.160  1.00  0.00           N
ATOM   4899  HN  MET A 957      31.940  40.420  43.210  1.00  0.00           H
ATOM   4900  CA  MET A 957      32.400  39.820  45.070  1.00  0.00           C
ATOM   4901  HA  MET A 957      31.660  39.080  45.350  1.00  0.00           H
ATOM   4902  CB  MET A 957      33.680  39.200  44.470  1.00  0.00           C
ATOM   4903  HB1 MET A 957      34.170  38.570  45.240  1.00  0.00           H
ATOM   4904  HB2 MET A 957      34.340  39.960  43.980  1.00  0.00           H
ATOM   4905  CG  MET A 957      33.440  38.040  43.400  1.00  0.00           C
ATOM   4906  HG1 MET A 957      34.430  37.520  43.420  1.00  0.00           H
ATOM   4907  HG2 MET A 957      33.260  38.510  42.420  1.00  0.00           H
ATOM   4908  SD  MET A 957      32.030  36.940  43.710  1.00  0.00           S
ATOM   4909  CE  MET A 957      32.660  35.980  45.190  1.00  0.00           C
ATOM   4910  HE1 MET A 957      33.580  35.420  44.900  1.00  0.00           H
ATOM   4911  HE2 MET A 957      31.920  35.190  45.480  1.00  0.00           H
ATOM   4912  HE3 MET A 957      32.870  36.560  46.120  1.00  0.00           H
ATOM   4913  C   MET A 957      32.840  40.410  46.380  1.00  0.00           C
ATOM   4914  O   MET A 957      32.840  39.710  47.370  1.00  0.00           O
ATOM   4915  N   VAL A 958      33.150  41.750  46.470  1.00  0.00           N
ATOM   4916  HN  VAL A 958      33.390  42.300  45.680  1.00  0.00           H
ATOM   4917  CA  VAL A 958      33.380  42.410  47.750  1.00  0.00           C
ATOM   4918  HA  VAL A 958      34.120  41.830  48.270  1.00  0.00           H
ATOM   4919  CB  VAL A 958      34.090  43.730  47.590  1.00  0.00           C
ATOM   4920  HB  VAL A 958      34.860  43.580  46.810  1.00  0.00           H
ATOM   4921  CG1 VAL A 958      33.340  44.930  46.930  1.00  0.00           C
ATOM   4922 HG11 VAL A 958      32.350  45.170  47.380  1.00  0.00           H
ATOM   4923 HG12 VAL A 958      33.070  44.710  45.870  1.00  0.00           H
ATOM   4924 HG13 VAL A 958      33.970  45.840  47.010  1.00  0.00           H
ATOM   4925  CG2 VAL A 958      34.710  44.240  48.880  1.00  0.00           C
ATOM   4926 HG21 VAL A 958      33.950  44.410  49.670  1.00  0.00           H
ATOM   4927 HG22 VAL A 958      35.310  45.150  48.720  1.00  0.00           H
ATOM   4928 HG23 VAL A 958      35.470  43.560  49.310  1.00  0.00           H
ATOM   4929  C   VAL A 958      32.130  42.470  48.570  1.00  0.00           C
ATOM   4930  O   VAL A 958      32.180  42.180  49.800  1.00  0.00           O
ATOM   4931  N   GLY A 959      30.990  42.820  47.930  1.00  0.00           N
ATOM   4932  HN  GLY A 959      30.960  42.870  46.930  1.00  0.00           H
ATOM   4933  CA  GLY A 959      29.690  43.200  48.530  1.00  0.00           C
ATOM   4934  HA1 GLY A 959      29.080  43.640  47.760  1.00  0.00           H
ATOM   4935  HA2 GLY A 959      29.940  43.860  49.350  1.00  0.00           H
ATOM   4936  C   GLY A 959      29.010  41.930  49.080  1.00  0.00           C
ATOM   4937  O   GLY A 959      28.560  41.920  50.190  1.00  0.00           O
ATOM   4938  N   VAL A 960      29.060  40.740  48.390  1.00  0.00           N
ATOM   4939  HN  VAL A 960      29.300  40.660  47.430  1.00  0.00           H
ATOM   4940  CA  VAL A 960      28.720  39.450  48.990  1.00  0.00           C
ATOM   4941  HA  VAL A 960      27.690  39.450  49.290  1.00  0.00           H
ATOM   4942  CB  VAL A 960      28.660  38.340  47.880  1.00  0.00           C
ATOM   4943  HB  VAL A 960      29.570  38.410  47.250  1.00  0.00           H
ATOM   4944  CG1 VAL A 960      28.570  36.920  48.350  1.00  0.00           C
ATOM   4945 HG11 VAL A 960      28.640  36.240  47.480  1.00  0.00           H
ATOM   4946 HG12 VAL A 960      27.600  36.820  48.910  1.00  0.00           H
ATOM   4947 HG13 VAL A 960      29.370  36.640  49.060  1.00  0.00           H
ATOM   4948  CG2 VAL A 960      27.470  38.720  46.880  1.00  0.00           C
ATOM   4949 HG21 VAL A 960      27.360  38.020  46.030  1.00  0.00           H
ATOM   4950 HG22 VAL A 960      27.580  39.730  46.450  1.00  0.00           H
ATOM   4951 HG23 VAL A 960      26.590  38.530  47.540  1.00  0.00           H
ATOM   4952  C   VAL A 960      29.440  38.990  50.140  1.00  0.00           C
ATOM   4953  O   VAL A 960      28.870  38.500  51.090  1.00  0.00           O
ATOM   4954  N   MET A 961      30.820  39.090  50.080  1.00  0.00           N
ATOM   4955  HN  MET A 961      31.290  39.530  49.320  1.00  0.00           H
ATOM   4956  CA  MET A 961      31.690  38.470  51.030  1.00  0.00           C
ATOM   4957  HA  MET A 961      31.270  37.530  51.350  1.00  0.00           H
ATOM   4958  CB  MET A 961      33.100  38.140  50.660  1.00  0.00           C
ATOM   4959  HB1 MET A 961      33.720  37.840  51.520  1.00  0.00           H
ATOM   4960  HB2 MET A 961      33.640  38.990  50.200  1.00  0.00           H
ATOM   4961  CG  MET A 961      33.200  37.150  49.460  1.00  0.00           C
ATOM   4962  HG1 MET A 961      34.260  36.850  49.370  1.00  0.00           H
ATOM   4963  HG2 MET A 961      32.950  37.560  48.460  1.00  0.00           H
ATOM   4964  SD  MET A 961      32.200  35.560  49.750  1.00  0.00           S
ATOM   4965  CE  MET A 961      32.900  34.950  51.270  1.00  0.00           C
ATOM   4966  HE1 MET A 961      33.950  34.590  51.180  1.00  0.00           H
ATOM   4967  HE2 MET A 961      32.300  34.110  51.680  1.00  0.00           H
ATOM   4968  HE3 MET A 961      32.960  35.750  52.020  1.00  0.00           H
ATOM   4969  C   MET A 961      31.640  39.250  52.300  1.00  0.00           C
ATOM   4970  O   MET A 961      31.670  38.720  53.390  1.00  0.00           O
ATOM   4971  N   LEU A 962      31.520  40.580  52.220  1.00  0.00           N
ATOM   4972  HN  LEU A 962      31.720  41.030  51.350  1.00  0.00           H
ATOM   4973  CA  LEU A 962      31.250  41.430  53.360  1.00  0.00           C
ATOM   4974  HA  LEU A 962      32.020  41.250  54.090  1.00  0.00           H
ATOM   4975  CB  LEU A 962      31.470  42.930  52.930  1.00  0.00           C
ATOM   4976  HB1 LEU A 962      30.880  42.980  52.000  1.00  0.00           H
ATOM   4977  HB2 LEU A 962      32.530  43.070  52.600  1.00  0.00           H
ATOM   4978  CG  LEU A 962      30.960  44.150  53.730  1.00  0.00           C
ATOM   4979  HG  LEU A 962      31.550  44.100  54.660  1.00  0.00           H
ATOM   4980  CD1 LEU A 962      31.370  45.370  52.980  1.00  0.00           C
ATOM   4981 HD11 LEU A 962      32.410  45.280  52.590  1.00  0.00           H
ATOM   4982 HD12 LEU A 962      31.340  46.270  53.620  1.00  0.00           H
ATOM   4983 HD13 LEU A 962      30.790  45.560  52.060  1.00  0.00           H
ATOM   4984  CD2 LEU A 962      29.430  44.090  54.090  1.00  0.00           C
ATOM   4985 HD21 LEU A 962      29.250  43.330  54.890  1.00  0.00           H
ATOM   4986 HD22 LEU A 962      28.850  43.820  53.170  1.00  0.00           H
ATOM   4987 HD23 LEU A 962      29.040  45.080  54.410  1.00  0.00           H
ATOM   4988  C   LEU A 962      29.910  41.120  54.100  1.00  0.00           C
ATOM   4989  O   LEU A 962      29.840  41.160  55.340  1.00  0.00           O
ATOM   4990  N   GLY A 963      28.850  40.650  53.300  1.00  0.00           N
ATOM   4991  HN  GLY A 963      28.960  40.620  52.320  1.00  0.00           H
ATOM   4992  CA  GLY A 963      27.570  40.200  53.850  1.00  0.00           C
ATOM   4993  HA1 GLY A 963      26.930  39.850  53.040  1.00  0.00           H
ATOM   4994  HA2 GLY A 963      27.100  40.970  54.450  1.00  0.00           H
ATOM   4995  C   GLY A 963      27.750  38.900  54.680  1.00  0.00           C
ATOM   4996  O   GLY A 963      27.300  38.820  55.850  1.00  0.00           O
ATOM   4997  N   VAL A 964      28.510  37.930  54.130  1.00  0.00           N
ATOM   4998  HN  VAL A 964      28.750  38.100  53.180  1.00  0.00           H
ATOM   4999  CA  VAL A 964      28.850  36.670  54.730  1.00  0.00           C
ATOM   5000  HA  VAL A 964      28.000  36.080  55.040  1.00  0.00           H
ATOM   5001  CB  VAL A 964      29.590  35.740  53.720  1.00  0.00           C
ATOM   5002  HB  VAL A 964      30.550  36.250  53.500  1.00  0.00           H
ATOM   5003  CG1 VAL A 964      29.900  34.390  54.440  1.00  0.00           C
ATOM   5004 HG11 VAL A 964      30.100  33.620  53.650  1.00  0.00           H
ATOM   5005 HG12 VAL A 964      29.000  34.060  55.000  1.00  0.00           H
ATOM   5006 HG13 VAL A 964      30.670  34.410  55.230  1.00  0.00           H
ATOM   5007  CG2 VAL A 964      28.750  35.470  52.540  1.00  0.00           C
ATOM   5008 HG21 VAL A 964      28.720  36.460  52.030  1.00  0.00           H
ATOM   5009 HG22 VAL A 964      27.710  35.110  52.730  1.00  0.00           H
ATOM   5010 HG23 VAL A 964      29.140  34.650  51.910  1.00  0.00           H
ATOM   5011  C   VAL A 964      29.640  36.820  56.020  1.00  0.00           C
ATOM   5012  O   VAL A 964      29.260  36.300  57.070  1.00  0.00           O
ATOM   5013  N   CYS A 965      30.690  37.670  55.940  1.00  0.00           N
ATOM   5014  HN  CYS A 965      30.970  38.180  55.120  1.00  0.00           H
ATOM   5015  CA  CYS A 965      31.500  37.990  57.130  1.00  0.00           C
ATOM   5016  HA  CYS A 965      31.800  37.020  57.520  1.00  0.00           H
ATOM   5017  CB  CYS A 965      32.760  38.800  56.810  1.00  0.00           C
ATOM   5018  HB1 CYS A 965      33.270  39.210  57.700  1.00  0.00           H
ATOM   5019  HB2 CYS A 965      32.580  39.760  56.280  1.00  0.00           H
ATOM   5020  SG  CYS A 965      34.070  38.000  55.940  1.00  0.00           S
ATOM   5021  HG1 CYS A 965      34.980  38.970  56.030  1.00  0.00           H
ATOM   5022  C   CYS A 965      30.710  38.700  58.260  1.00  0.00           C
ATOM   5023  O   CYS A 965      30.940  38.440  59.450  1.00  0.00           O
ATOM   5024  N   SER A 966      29.770  39.620  57.820  1.00  0.00           N
ATOM   5025  HN  SER A 966      29.640  39.800  56.840  1.00  0.00           H
ATOM   5026  CA  SER A 966      28.870  40.240  58.740  1.00  0.00           C
ATOM   5027  HA  SER A 966      29.410  40.790  59.480  1.00  0.00           H
ATOM   5028  CB  SER A 966      27.860  41.310  58.110  1.00  0.00           C
ATOM   5029  HB1 SER A 966      27.070  40.790  57.540  1.00  0.00           H
ATOM   5030  HB2 SER A 966      28.380  42.020  57.420  1.00  0.00           H
ATOM   5031  OG  SER A 966      27.320  42.130  59.150  1.00  0.00           O
ATOM   5032  HG1 SER A 966      27.850  42.920  59.210  1.00  0.00           H
ATOM   5033  C   SER A 966      28.020  39.310  59.550  1.00  0.00           C
ATOM   5034  O   SER A 966      27.940  39.410  60.810  1.00  0.00           O
ATOM   5035  N   VAL A 967      27.280  38.370  58.890  1.00  0.00           N
ATOM   5036  HN  VAL A 967      27.150  38.390  57.900  1.00  0.00           H
ATOM   5037  CA  VAL A 967      26.480  37.420  59.690  1.00  0.00           C
ATOM   5038  HA  VAL A 967      26.000  37.940  60.510  1.00  0.00           H
ATOM   5039  CB  VAL A 967      25.410  36.650  58.850  1.00  0.00           C
ATOM   5040  HB  VAL A 967      25.010  35.800  59.440  1.00  0.00           H
ATOM   5041  CG1 VAL A 967      24.220  37.660  58.740  1.00  0.00           C
ATOM   5042 HG11 VAL A 967      23.800  38.030  59.690  1.00  0.00           H
ATOM   5043 HG12 VAL A 967      23.330  37.260  58.210  1.00  0.00           H
ATOM   5044 HG13 VAL A 967      24.590  38.530  58.170  1.00  0.00           H
ATOM   5045  CG2 VAL A 967      25.860  36.230  57.460  1.00  0.00           C
ATOM   5046 HG21 VAL A 967      25.040  35.630  57.010  1.00  0.00           H
ATOM   5047 HG22 VAL A 967      26.750  35.560  57.520  1.00  0.00           H
ATOM   5048 HG23 VAL A 967      26.130  37.040  56.770  1.00  0.00           H
ATOM   5049  C   VAL A 967      27.340  36.430  60.440  1.00  0.00           C
ATOM   5050  O   VAL A 967      26.950  35.960  61.490  1.00  0.00           O
ATOM   5051  N   MET A 968      28.610  36.030  60.020  1.00  0.00           N
ATOM   5052  HN  MET A 968      28.970  36.310  59.140  1.00  0.00           H
ATOM   5053  CA  MET A 968      29.460  35.170  60.860  1.00  0.00           C
ATOM   5054  HA  MET A 968      28.880  34.450  61.410  1.00  0.00           H
ATOM   5055  CB  MET A 968      30.450  34.400  60.080  1.00  0.00           C
ATOM   5056  HB1 MET A 968      30.910  33.720  60.820  1.00  0.00           H
ATOM   5057  HB2 MET A 968      31.210  35.100  59.680  1.00  0.00           H
ATOM   5058  CG  MET A 968      30.040  33.540  58.820  1.00  0.00           C
ATOM   5059  HG1 MET A 968      30.940  33.270  58.210  1.00  0.00           H
ATOM   5060  HG2 MET A 968      29.280  34.150  58.290  1.00  0.00           H
[truncated: 6,873,249 more chars]
