# Supplementary material for: CryoEM and computational modeling structural insights into the pH regulator NBCn1
Source: Nat Commun. 2025 Nov 11;16:9932. doi: 10.1038/s41467-025-64868-z (PMC12606367; doi:10.1038/s41467-025-64868-z)
Supplement: Supplementary file 7 — Supplementary Data 5 [file 41467_2025_64868_MOESM7_ESM.zip › 100ns_z_restr_MD_NBCn1_2NaCO3/hNBCn1_OF/z-restr_hNBCn1_OF_2NaCO3_first_step_39.pdb]

REMARK    GENERATED BY TRJCONV
TITLE     Title t= 4100.00000 step= 2050000
REMARK    THIS IS A SIMULATION BOX
CRYST1   93.666   93.666  102.134  90.00  90.00  90.00 P 1           1
MODEL        1
ATOM      1  N   LEU A 585      27.030  42.420  33.580  1.00  0.00           N
ATOM      2  HT1 LEU A 585      27.580  42.760  32.770  1.00  0.00           H
ATOM      3  HT2 LEU A 585      26.710  43.220  34.160  1.00  0.00           H
ATOM      4  HT3 LEU A 585      26.190  41.950  33.200  1.00  0.00           H
ATOM      5  CA  LEU A 585      27.810  41.520  34.350  1.00  0.00           C
ATOM      6  HA  LEU A 585      28.610  42.120  34.770  1.00  0.00           H
ATOM      7  CB  LEU A 585      26.960  40.930  35.570  1.00  0.00           C
ATOM      8  HB1 LEU A 585      25.980  40.580  35.160  1.00  0.00           H
ATOM      9  HB2 LEU A 585      26.680  41.760  36.240  1.00  0.00           H
ATOM     10  CG  LEU A 585      27.460  39.820  36.380  1.00  0.00           C
ATOM     11  HG  LEU A 585      27.590  38.980  35.650  1.00  0.00           H
ATOM     12  CD1 LEU A 585      28.850  40.110  36.950  1.00  0.00           C
ATOM     13 HD11 LEU A 585      28.840  41.050  37.550  1.00  0.00           H
ATOM     14 HD12 LEU A 585      29.580  40.340  36.140  1.00  0.00           H
ATOM     15 HD13 LEU A 585      29.150  39.160  37.440  1.00  0.00           H
ATOM     16  CD2 LEU A 585      26.600  39.430  37.620  1.00  0.00           C
ATOM     17 HD21 LEU A 585      26.360  40.250  38.340  1.00  0.00           H
ATOM     18 HD22 LEU A 585      27.070  38.580  38.150  1.00  0.00           H
ATOM     19 HD23 LEU A 585      25.640  39.020  37.230  1.00  0.00           H
ATOM     20  C   LEU A 585      28.330  40.380  33.540  1.00  0.00           C
ATOM     21  O   LEU A 585      29.520  40.080  33.480  1.00  0.00           O
ATOM     22  N   ILE A 586      27.450  39.780  32.710  1.00  0.00           N
ATOM     23  HN  ILE A 586      26.470  40.010  32.650  1.00  0.00           H
ATOM     24  CA  ILE A 586      27.810  38.580  31.980  1.00  0.00           C
ATOM     25  HA  ILE A 586      28.140  37.800  32.660  1.00  0.00           H
ATOM     26  CB  ILE A 586      26.570  37.870  31.380  1.00  0.00           C
ATOM     27  HB  ILE A 586      25.800  37.920  32.170  1.00  0.00           H
ATOM     28  CG2 ILE A 586      25.960  38.650  30.260  1.00  0.00           C
ATOM     29 HG21 ILE A 586      25.840  39.720  30.570  1.00  0.00           H
ATOM     30 HG22 ILE A 586      24.990  38.150  30.030  1.00  0.00           H
ATOM     31 HG23 ILE A 586      26.600  38.620  29.350  1.00  0.00           H
ATOM     32  CG1 ILE A 586      26.680  36.370  30.950  1.00  0.00           C
ATOM     33 HG11 ILE A 586      27.490  36.340  30.200  1.00  0.00           H
ATOM     34 HG12 ILE A 586      25.820  35.850  30.470  1.00  0.00           H
ATOM     35  CD  ILE A 586      27.230  35.440  32.010  1.00  0.00           C
ATOM     36  HD1 ILE A 586      26.340  35.300  32.660  1.00  0.00           H
ATOM     37  HD2 ILE A 586      28.080  35.830  32.620  1.00  0.00           H
ATOM     38  HD3 ILE A 586      27.460  34.530  31.410  1.00  0.00           H
ATOM     39  C   ILE A 586      28.970  38.810  31.010  1.00  0.00           C
ATOM     40  O   ILE A 586      29.790  37.910  30.790  1.00  0.00           O
ATOM     41  N   LEU A 587      29.150  40.010  30.340  1.00  0.00           N
ATOM     42  HN  LEU A 587      28.530  40.780  30.430  1.00  0.00           H
ATOM     43  CA  LEU A 587      30.280  40.340  29.500  1.00  0.00           C
ATOM     44  HA  LEU A 587      30.310  39.600  28.700  1.00  0.00           H
ATOM     45  CB  LEU A 587      29.980  41.670  28.560  1.00  0.00           C
ATOM     46  HB1 LEU A 587      29.980  42.530  29.260  1.00  0.00           H
ATOM     47  HB2 LEU A 587      28.950  41.460  28.220  1.00  0.00           H
ATOM     48  CG  LEU A 587      31.120  42.100  27.540  1.00  0.00           C
ATOM     49  HG  LEU A 587      32.100  42.170  28.050  1.00  0.00           H
ATOM     50  CD1 LEU A 587      31.180  41.080  26.450  1.00  0.00           C
ATOM     51 HD11 LEU A 587      32.160  41.180  25.930  1.00  0.00           H
ATOM     52 HD12 LEU A 587      30.360  41.170  25.690  1.00  0.00           H
ATOM     53 HD13 LEU A 587      31.070  40.070  26.890  1.00  0.00           H
ATOM     54  CD2 LEU A 587      30.750  43.430  26.980  1.00  0.00           C
ATOM     55 HD21 LEU A 587      30.020  43.380  26.150  1.00  0.00           H
ATOM     56 HD22 LEU A 587      31.650  43.980  26.620  1.00  0.00           H
ATOM     57 HD23 LEU A 587      30.230  43.960  27.800  1.00  0.00           H
ATOM     58  C   LEU A 587      31.650  40.420  30.060  1.00  0.00           C
ATOM     59  O   LEU A 587      32.630  40.020  29.480  1.00  0.00           O
ATOM     60  N   ASP A 588      31.710  41.030  31.220  1.00  0.00           N
ATOM     61  HN  ASP A 588      30.930  41.430  31.700  1.00  0.00           H
ATOM     62  CA  ASP A 588      32.950  41.110  31.970  1.00  0.00           C
ATOM     63  HA  ASP A 588      33.560  41.580  31.230  1.00  0.00           H
ATOM     64  CB  ASP A 588      32.800  41.870  33.360  1.00  0.00           C
ATOM     65  HB1 ASP A 588      33.630  41.540  34.020  1.00  0.00           H
ATOM     66  HB2 ASP A 588      31.790  41.840  33.800  1.00  0.00           H
ATOM     67  CG  ASP A 588      33.040  43.390  33.110  1.00  0.00           C
ATOM     68  OD1 ASP A 588      32.800  43.920  32.030  1.00  0.00           O
ATOM     69  OD2 ASP A 588      33.490  44.060  34.070  1.00  0.00           O
ATOM     70  C   ASP A 588      33.450  39.720  32.430  1.00  0.00           C
ATOM     71  O   ASP A 588      34.640  39.410  32.430  1.00  0.00           O
ATOM     72  N   ILE A 589      32.510  38.930  32.890  1.00  0.00           N
ATOM     73  HN  ILE A 589      31.600  39.310  33.030  1.00  0.00           H
ATOM     74  CA  ILE A 589      32.640  37.490  33.130  1.00  0.00           C
ATOM     75  HA  ILE A 589      33.480  37.380  33.800  1.00  0.00           H
ATOM     76  CB  ILE A 589      31.430  36.690  33.710  1.00  0.00           C
ATOM     77  HB  ILE A 589      30.560  36.790  33.030  1.00  0.00           H
ATOM     78  CG2 ILE A 589      31.680  35.090  33.820  1.00  0.00           C
ATOM     79 HG21 ILE A 589      30.830  34.650  34.370  1.00  0.00           H
ATOM     80 HG22 ILE A 589      32.550  35.000  34.500  1.00  0.00           H
ATOM     81 HG23 ILE A 589      31.670  34.630  32.800  1.00  0.00           H
ATOM     82  CG1 ILE A 589      30.910  37.290  35.030  1.00  0.00           C
ATOM     83 HG11 ILE A 589      30.980  38.380  35.180  1.00  0.00           H
ATOM     84 HG12 ILE A 589      31.600  36.820  35.770  1.00  0.00           H
ATOM     85  CD  ILE A 589      29.490  36.750  35.520  1.00  0.00           C
ATOM     86  HD1 ILE A 589      28.770  37.290  34.870  1.00  0.00           H
ATOM     87  HD2 ILE A 589      29.350  36.980  36.590  1.00  0.00           H
ATOM     88  HD3 ILE A 589      29.400  35.650  35.380  1.00  0.00           H
ATOM     89  C   ILE A 589      33.160  36.810  31.830  1.00  0.00           C
ATOM     90  O   ILE A 589      34.110  36.020  31.880  1.00  0.00           O
ATOM     91  N   LYS A 590      32.620  37.120  30.650  1.00  0.00           N
ATOM     92  HN  LYS A 590      31.850  37.740  30.680  1.00  0.00           H
ATOM     93  CA  LYS A 590      32.990  36.570  29.320  1.00  0.00           C
ATOM     94  HA  LYS A 590      32.980  35.520  29.530  1.00  0.00           H
ATOM     95  CB  LYS A 590      32.050  36.980  28.210  1.00  0.00           C
ATOM     96  HB1 LYS A 590      32.560  36.890  27.220  1.00  0.00           H
ATOM     97  HB2 LYS A 590      31.860  38.060  28.380  1.00  0.00           H
ATOM     98  CG  LYS A 590      30.800  36.090  28.310  1.00  0.00           C
ATOM     99  HG1 LYS A 590      30.620  35.970  29.400  1.00  0.00           H
ATOM    100  HG2 LYS A 590      31.100  35.060  27.990  1.00  0.00           H
ATOM    101  CD  LYS A 590      29.570  36.520  27.500  1.00  0.00           C
ATOM    102  HD1 LYS A 590      29.500  37.620  27.690  1.00  0.00           H
ATOM    103  HD2 LYS A 590      28.710  35.920  27.860  1.00  0.00           H
ATOM    104  CE  LYS A 590      29.790  36.390  25.940  1.00  0.00           C
ATOM    105  HE1 LYS A 590      29.890  35.320  25.640  1.00  0.00           H
ATOM    106  HE2 LYS A 590      30.710  36.910  25.600  1.00  0.00           H
ATOM    107  NZ  LYS A 590      28.570  36.920  25.200  1.00  0.00           N
ATOM    108  HZ1 LYS A 590      27.990  36.080  25.040  1.00  0.00           H
ATOM    109  HZ2 LYS A 590      28.960  37.180  24.280  1.00  0.00           H
ATOM    110  HZ3 LYS A 590      28.090  37.750  25.620  1.00  0.00           H
ATOM    111  C   LYS A 590      34.350  36.890  28.810  1.00  0.00           C
ATOM    112  O   LYS A 590      35.010  36.030  28.280  1.00  0.00           O
ATOM    113  N   ARG A 591      34.820  38.150  29.100  1.00  0.00           N
ATOM    114  HN  ARG A 591      34.220  38.890  29.350  1.00  0.00           H
ATOM    115  CA  ARG A 591      36.250  38.480  28.950  1.00  0.00           C
ATOM    116  HA  ARG A 591      36.390  38.360  27.890  1.00  0.00           H
ATOM    117  CB  ARG A 591      36.570  39.990  29.160  1.00  0.00           C
ATOM    118  HB1 ARG A 591      37.670  40.060  29.230  1.00  0.00           H
ATOM    119  HB2 ARG A 591      35.950  40.310  30.020  1.00  0.00           H
ATOM    120  CG  ARG A 591      36.310  40.920  27.920  1.00  0.00           C
ATOM    121  HG1 ARG A 591      36.790  40.500  27.010  1.00  0.00           H
ATOM    122  HG2 ARG A 591      36.810  41.880  28.160  1.00  0.00           H
ATOM    123  CD  ARG A 591      34.890  41.130  27.480  1.00  0.00           C
ATOM    124  HD1 ARG A 591      34.220  41.400  28.320  1.00  0.00           H
ATOM    125  HD2 ARG A 591      34.340  40.310  26.960  1.00  0.00           H
ATOM    126  NE  ARG A 591      34.920  42.220  26.470  1.00  0.00           N
ATOM    127  HE  ARG A 591      34.520  43.110  26.690  1.00  0.00           H
ATOM    128  CZ  ARG A 591      35.360  42.120  25.240  1.00  0.00           C
ATOM    129  NH1 ARG A 591      35.470  40.950  24.590  1.00  0.00           N
ATOM    130 HH11 ARG A 591      35.660  40.960  23.610  1.00  0.00           H
ATOM    131 HH12 ARG A 591      35.250  40.040  24.970  1.00  0.00           H
ATOM    132  NH2 ARG A 591      35.450  43.220  24.490  1.00  0.00           N
ATOM    133 HH21 ARG A 591      35.390  44.140  24.880  1.00  0.00           H
ATOM    134 HH22 ARG A 591      35.670  43.020  23.540  1.00  0.00           H
ATOM    135  C   ARG A 591      37.300  37.630  29.570  1.00  0.00           C
ATOM    136  O   ARG A 591      38.300  37.310  29.000  1.00  0.00           O
ATOM    137  N   LYS A 592      37.040  37.200  30.860  1.00  0.00           N
ATOM    138  HN  LYS A 592      36.120  37.310  31.220  1.00  0.00           H
ATOM    139  CA  LYS A 592      38.030  36.500  31.690  1.00  0.00           C
ATOM    140  HA  LYS A 592      39.030  36.550  31.280  1.00  0.00           H
ATOM    141  CB  LYS A 592      38.270  37.140  33.130  1.00  0.00           C
ATOM    142  HB1 LYS A 592      39.080  36.510  33.550  1.00  0.00           H
ATOM    143  HB2 LYS A 592      37.320  37.000  33.700  1.00  0.00           H
ATOM    144  CG  LYS A 592      38.610  38.660  33.130  1.00  0.00           C
ATOM    145  HG1 LYS A 592      38.640  39.050  34.170  1.00  0.00           H
ATOM    146  HG2 LYS A 592      37.800  39.290  32.700  1.00  0.00           H
ATOM    147  CD  LYS A 592      39.970  38.900  32.370  1.00  0.00           C
ATOM    148  HD1 LYS A 592      40.220  39.980  32.460  1.00  0.00           H
ATOM    149  HD2 LYS A 592      39.860  38.770  31.270  1.00  0.00           H
ATOM    150  CE  LYS A 592      41.230  38.150  32.990  1.00  0.00           C
ATOM    151  HE1 LYS A 592      41.190  37.050  32.790  1.00  0.00           H
ATOM    152  HE2 LYS A 592      41.260  38.320  34.090  1.00  0.00           H
ATOM    153  NZ  LYS A 592      42.500  38.770  32.510  1.00  0.00           N
ATOM    154  HZ1 LYS A 592      42.500  39.790  32.730  1.00  0.00           H
ATOM    155  HZ2 LYS A 592      42.530  38.770  31.480  1.00  0.00           H
ATOM    156  HZ3 LYS A 592      43.340  38.300  32.900  1.00  0.00           H
ATOM    157  C   LYS A 592      37.800  35.020  31.680  1.00  0.00           C
ATOM    158  O   LYS A 592      38.790  34.260  31.810  1.00  0.00           O
ATOM    159  N   ALA A 593      36.600  34.580  31.290  1.00  0.00           N
ATOM    160  HN  ALA A 593      35.840  35.190  31.050  1.00  0.00           H
ATOM    161  CA  ALA A 593      36.130  33.240  31.160  1.00  0.00           C
ATOM    162  HA  ALA A 593      36.000  32.920  32.180  1.00  0.00           H
ATOM    163  CB  ALA A 593      34.630  33.150  30.680  1.00  0.00           C
ATOM    164  HB1 ALA A 593      34.580  33.580  29.660  1.00  0.00           H
ATOM    165  HB2 ALA A 593      33.860  33.730  31.230  1.00  0.00           H
ATOM    166  HB3 ALA A 593      34.220  32.120  30.740  1.00  0.00           H
ATOM    167  C   ALA A 593      37.030  32.200  30.520  1.00  0.00           C
ATOM    168  O   ALA A 593      37.160  31.160  31.200  1.00  0.00           O
ATOM    169  N   PRO A 594      37.630  32.400  29.330  1.00  0.00           N
ATOM    170  CD  PRO A 594      37.190  33.410  28.350  1.00  0.00           C
ATOM    171  HD1 PRO A 594      37.240  34.440  28.760  1.00  0.00           H
ATOM    172  HD2 PRO A 594      36.140  33.070  28.130  1.00  0.00           H
ATOM    173  CA  PRO A 594      38.560  31.440  28.720  1.00  0.00           C
ATOM    174  HA  PRO A 594      38.150  30.440  28.780  1.00  0.00           H
ATOM    175  CB  PRO A 594      38.570  31.850  27.210  1.00  0.00           C
ATOM    176  HB1 PRO A 594      37.670  31.380  26.760  1.00  0.00           H
ATOM    177  HB2 PRO A 594      39.430  31.360  26.680  1.00  0.00           H
ATOM    178  CG  PRO A 594      38.280  33.360  27.210  1.00  0.00           C
ATOM    179  HG1 PRO A 594      39.090  34.080  27.460  1.00  0.00           H
ATOM    180  HG2 PRO A 594      37.800  33.630  26.250  1.00  0.00           H
ATOM    181  C   PRO A 594      39.940  31.360  29.430  1.00  0.00           C
ATOM    182  O   PRO A 594      40.740  30.630  28.960  1.00  0.00           O
ATOM    183  N   PHE A 595      40.210  32.140  30.460  1.00  0.00           N
ATOM    184  HN  PHE A 595      39.590  32.900  30.680  1.00  0.00           H
ATOM    185  CA  PHE A 595      41.540  32.230  31.090  1.00  0.00           C
ATOM    186  HA  PHE A 595      42.230  31.570  30.590  1.00  0.00           H
ATOM    187  CB  PHE A 595      42.000  33.660  31.180  1.00  0.00           C
ATOM    188  HB1 PHE A 595      43.020  33.790  31.590  1.00  0.00           H
ATOM    189  HB2 PHE A 595      41.220  34.300  31.640  1.00  0.00           H
ATOM    190  CG  PHE A 595      42.130  34.250  29.770  1.00  0.00           C
ATOM    191  CD1 PHE A 595      41.210  35.270  29.360  1.00  0.00           C
ATOM    192  HD1 PHE A 595      40.480  35.680  30.040  1.00  0.00           H
ATOM    193  CE1 PHE A 595      41.280  35.760  28.060  1.00  0.00           C
ATOM    194  HE1 PHE A 595      40.510  36.490  27.850  1.00  0.00           H
ATOM    195  CZ  PHE A 595      42.150  35.170  27.140  1.00  0.00           C
ATOM    196  HZ  PHE A 595      42.230  35.450  26.090  1.00  0.00           H
ATOM    197  CD2 PHE A 595      42.960  33.630  28.820  1.00  0.00           C
ATOM    198  HD2 PHE A 595      43.550  32.750  29.050  1.00  0.00           H
ATOM    199  CE2 PHE A 595      42.970  34.160  27.540  1.00  0.00           C
ATOM    200  HE2 PHE A 595      43.640  33.750  26.800  1.00  0.00           H
ATOM    201  C   PHE A 595      41.550  31.710  32.550  1.00  0.00           C
ATOM    202  O   PHE A 595      42.530  31.750  33.290  1.00  0.00           O
ATOM    203  N   PHE A 596      40.410  31.110  32.920  1.00  0.00           N
ATOM    204  HN  PHE A 596      39.540  31.220  32.460  1.00  0.00           H
ATOM    205  CA  PHE A 596      40.280  30.330  34.140  1.00  0.00           C
ATOM    206  HA  PHE A 596      40.590  30.920  34.990  1.00  0.00           H
ATOM    207  CB  PHE A 596      38.880  29.780  34.290  1.00  0.00           C
ATOM    208  HB1 PHE A 596      38.700  28.840  34.840  1.00  0.00           H
ATOM    209  HB2 PHE A 596      38.460  29.540  33.290  1.00  0.00           H
ATOM    210  CG  PHE A 596      38.130  30.840  35.040  1.00  0.00           C
ATOM    211  CD1 PHE A 596      38.160  30.760  36.450  1.00  0.00           C
ATOM    212  HD1 PHE A 596      38.660  29.960  36.980  1.00  0.00           H
ATOM    213  CE1 PHE A 596      37.590  31.780  37.240  1.00  0.00           C
ATOM    214  HE1 PHE A 596      37.620  31.780  38.320  1.00  0.00           H
ATOM    215  CZ  PHE A 596      36.910  32.850  36.560  1.00  0.00           C
ATOM    216  HZ  PHE A 596      36.380  33.560  37.180  1.00  0.00           H
ATOM    217  CD2 PHE A 596      37.480  31.960  34.440  1.00  0.00           C
ATOM    218  HD2 PHE A 596      37.460  32.090  33.370  1.00  0.00           H
ATOM    219  CE2 PHE A 596      37.010  33.000  35.180  1.00  0.00           C
ATOM    220  HE2 PHE A 596      36.620  33.880  34.680  1.00  0.00           H
ATOM    221  C   PHE A 596      41.080  29.090  34.110  1.00  0.00           C
ATOM    222  O   PHE A 596      41.650  28.640  35.120  1.00  0.00           O
ATOM    223  N   LEU A 597      41.050  28.310  32.970  1.00  0.00           N
ATOM    224  HN  LEU A 597      40.360  28.500  32.280  1.00  0.00           H
ATOM    225  CA  LEU A 597      41.800  27.040  32.890  1.00  0.00           C
ATOM    226  HA  LEU A 597      42.140  26.580  33.820  1.00  0.00           H
ATOM    227  CB  LEU A 597      40.940  25.890  32.140  1.00  0.00           C
ATOM    228  HB1 LEU A 597      41.580  24.980  32.120  1.00  0.00           H
ATOM    229  HB2 LEU A 597      40.710  26.140  31.080  1.00  0.00           H
ATOM    230  CG  LEU A 597      39.550  25.470  32.810  1.00  0.00           C
ATOM    231  HG  LEU A 597      38.790  26.250  32.600  1.00  0.00           H
ATOM    232  CD1 LEU A 597      39.030  24.120  32.330  1.00  0.00           C
ATOM    233 HD11 LEU A 597      39.750  23.310  32.070  1.00  0.00           H
ATOM    234 HD12 LEU A 597      38.520  24.420  31.390  1.00  0.00           H
ATOM    235 HD13 LEU A 597      38.230  23.580  32.890  1.00  0.00           H
ATOM    236  CD2 LEU A 597      39.780  25.540  34.280  1.00  0.00           C
ATOM    237 HD21 LEU A 597      40.750  25.060  34.550  1.00  0.00           H
ATOM    238 HD22 LEU A 597      39.070  24.960  34.880  1.00  0.00           H
ATOM    239 HD23 LEU A 597      39.860  26.600  34.640  1.00  0.00           H
ATOM    240  C   LEU A 597      43.100  27.150  32.090  1.00  0.00           C
ATOM    241  O   LEU A 597      44.010  26.330  32.330  1.00  0.00           O
ATOM    242  N   SER A 598      43.300  28.150  31.200  1.00  0.00           N
ATOM    243  HN  SER A 598      42.570  28.790  31.020  1.00  0.00           H
ATOM    244  CA  SER A 598      44.500  28.130  30.300  1.00  0.00           C
ATOM    245  HA  SER A 598      44.450  27.190  29.770  1.00  0.00           H
ATOM    246  CB  SER A 598      44.480  29.280  29.180  1.00  0.00           C
ATOM    247  HB1 SER A 598      44.740  30.310  29.530  1.00  0.00           H
ATOM    248  HB2 SER A 598      43.440  29.360  28.840  1.00  0.00           H
ATOM    249  OG  SER A 598      45.230  29.030  28.000  1.00  0.00           O
ATOM    250  HG1 SER A 598      45.000  28.150  27.680  1.00  0.00           H
ATOM    251  C   SER A 598      45.920  28.070  30.910  1.00  0.00           C
ATOM    252  O   SER A 598      46.780  27.370  30.440  1.00  0.00           O
ATOM    253  N   ASP A 599      46.240  28.850  32.050  1.00  0.00           N
ATOM    254  HN  ASP A 599      45.440  29.400  32.310  1.00  0.00           H
ATOM    255  CA  ASP A 599      47.480  28.720  32.870  1.00  0.00           C
ATOM    256  HA  ASP A 599      48.350  28.460  32.270  1.00  0.00           H
ATOM    257  CB  ASP A 599      47.590  30.120  33.550  1.00  0.00           C
ATOM    258  HB1 ASP A 599      48.310  30.150  34.390  1.00  0.00           H
ATOM    259  HB2 ASP A 599      46.540  30.290  33.870  1.00  0.00           H
ATOM    260  CG  ASP A 599      47.930  31.350  32.630  1.00  0.00           C
ATOM    261  OD1 ASP A 599      48.770  31.110  31.730  1.00  0.00           O
ATOM    262  OD2 ASP A 599      47.370  32.450  32.740  1.00  0.00           O
ATOM    263  C   ASP A 599      47.410  27.600  34.000  1.00  0.00           C
ATOM    264  O   ASP A 599      48.330  26.860  34.290  1.00  0.00           O
ATOM    265  N   PHE A 600      46.170  27.420  34.540  1.00  0.00           N
ATOM    266  HN  PHE A 600      45.450  28.080  34.310  1.00  0.00           H
ATOM    267  CA  PHE A 600      45.870  26.520  35.620  1.00  0.00           C
ATOM    268  HA  PHE A 600      46.640  26.640  36.370  1.00  0.00           H
ATOM    269  CB  PHE A 600      44.520  26.830  36.240  1.00  0.00           C
ATOM    270  HB1 PHE A 600      43.730  26.900  35.460  1.00  0.00           H
ATOM    271  HB2 PHE A 600      44.570  27.790  36.770  1.00  0.00           H
ATOM    272  CG  PHE A 600      44.040  25.780  37.230  1.00  0.00           C
ATOM    273  CD1 PHE A 600      44.870  25.360  38.370  1.00  0.00           C
ATOM    274  HD1 PHE A 600      45.780  25.930  38.480  1.00  0.00           H
ATOM    275  CE1 PHE A 600      44.530  24.210  39.130  1.00  0.00           C
ATOM    276  HE1 PHE A 600      45.120  23.720  39.880  1.00  0.00           H
ATOM    277  CZ  PHE A 600      43.360  23.540  38.800  1.00  0.00           C
ATOM    278  HZ  PHE A 600      43.070  22.750  39.490  1.00  0.00           H
ATOM    279  CD2 PHE A 600      42.840  24.950  36.950  1.00  0.00           C
ATOM    280  HD2 PHE A 600      42.190  25.130  36.110  1.00  0.00           H
ATOM    281  CE2 PHE A 600      42.460  23.930  37.810  1.00  0.00           C
ATOM    282  HE2 PHE A 600      41.590  23.320  37.600  1.00  0.00           H
ATOM    283  C   PHE A 600      46.210  25.040  35.290  1.00  0.00           C
ATOM    284  O   PHE A 600      46.820  24.270  36.040  1.00  0.00           O
ATOM    285  N   LYS A 601      45.880  24.680  33.970  1.00  0.00           N
ATOM    286  HN  LYS A 601      45.320  25.230  33.360  1.00  0.00           H
ATOM    287  CA  LYS A 601      46.090  23.360  33.500  1.00  0.00           C
ATOM    288  HA  LYS A 601      45.770  22.720  34.310  1.00  0.00           H
ATOM    289  CB  LYS A 601      45.440  23.100  32.200  1.00  0.00           C
ATOM    290  HB1 LYS A 601      45.870  22.210  31.680  1.00  0.00           H
ATOM    291  HB2 LYS A 601      45.470  24.000  31.550  1.00  0.00           H
ATOM    292  CG  LYS A 601      43.920  22.680  32.290  1.00  0.00           C
ATOM    293  HG1 LYS A 601      43.420  23.230  33.110  1.00  0.00           H
ATOM    294  HG2 LYS A 601      43.810  21.600  32.540  1.00  0.00           H
ATOM    295  CD  LYS A 601      43.110  22.940  30.990  1.00  0.00           C
ATOM    296  HD1 LYS A 601      43.020  24.020  30.780  1.00  0.00           H
ATOM    297  HD2 LYS A 601      42.080  22.620  31.250  1.00  0.00           H
ATOM    298  CE  LYS A 601      43.640  22.370  29.590  1.00  0.00           C
ATOM    299  HE1 LYS A 601      44.730  22.530  29.490  1.00  0.00           H
ATOM    300  HE2 LYS A 601      43.000  22.830  28.820  1.00  0.00           H
ATOM    301  NZ  LYS A 601      43.380  20.900  29.510  1.00  0.00           N
ATOM    302  HZ1 LYS A 601      43.530  20.360  30.400  1.00  0.00           H
ATOM    303  HZ2 LYS A 601      44.070  20.550  28.820  1.00  0.00           H
ATOM    304  HZ3 LYS A 601      42.430  20.710  29.140  1.00  0.00           H
ATOM    305  C   LYS A 601      47.600  22.930  33.400  1.00  0.00           C
ATOM    306  O   LYS A 601      48.030  21.810  33.630  1.00  0.00           O
ATOM    307  N   ASP A 602      48.500  23.910  33.030  1.00  0.00           N
ATOM    308  HN  ASP A 602      47.960  24.740  32.900  1.00  0.00           H
ATOM    309  CA  ASP A 602      49.990  23.850  32.970  1.00  0.00           C
ATOM    310  HA  ASP A 602      50.340  22.840  32.850  1.00  0.00           H
ATOM    311  CB  ASP A 602      50.500  24.810  31.810  1.00  0.00           C
ATOM    312  HB1 ASP A 602      51.600  24.780  31.910  1.00  0.00           H
ATOM    313  HB2 ASP A 602      50.220  25.870  31.990  1.00  0.00           H
ATOM    314  CG  ASP A 602      50.050  24.340  30.390  1.00  0.00           C
ATOM    315  OD1 ASP A 602      50.090  25.130  29.460  1.00  0.00           O
ATOM    316  OD2 ASP A 602      49.760  23.150  30.190  1.00  0.00           O
ATOM    317  C   ASP A 602      50.690  24.290  34.200  1.00  0.00           C
ATOM    318  O   ASP A 602      51.900  24.070  34.190  1.00  0.00           O
ATOM    319  N   ALA A 603      50.000  24.730  35.290  1.00  0.00           N
ATOM    320  HN  ALA A 603      49.010  24.750  35.260  1.00  0.00           H
ATOM    321  CA  ALA A 603      50.600  25.240  36.560  1.00  0.00           C
ATOM    322  HA  ALA A 603      51.240  26.020  36.190  1.00  0.00           H
ATOM    323  CB  ALA A 603      49.480  25.730  37.530  1.00  0.00           C
ATOM    324  HB1 ALA A 603      48.610  26.210  37.010  1.00  0.00           H
ATOM    325  HB2 ALA A 603      50.010  26.480  38.150  1.00  0.00           H
ATOM    326  HB3 ALA A 603      49.120  24.830  38.060  1.00  0.00           H
ATOM    327  C   ALA A 603      51.650  24.390  37.370  1.00  0.00           C
ATOM    328  O   ALA A 603      52.380  25.010  38.120  1.00  0.00           O
ATOM    329  N   LEU A 604      51.790  23.070  37.080  1.00  0.00           N
ATOM    330  HN  LEU A 604      51.070  22.550  36.620  1.00  0.00           H
ATOM    331  CA  LEU A 604      52.900  22.270  37.610  1.00  0.00           C
ATOM    332  HA  LEU A 604      53.080  22.580  38.620  1.00  0.00           H
ATOM    333  CB  LEU A 604      52.470  20.790  37.580  1.00  0.00           C
ATOM    334  HB1 LEU A 604      52.450  20.370  36.550  1.00  0.00           H
ATOM    335  HB2 LEU A 604      51.420  20.920  37.900  1.00  0.00           H
ATOM    336  CG  LEU A 604      53.100  19.740  38.540  1.00  0.00           C
ATOM    337  HG  LEU A 604      54.200  19.830  38.330  1.00  0.00           H
ATOM    338  CD1 LEU A 604      52.720  20.080  39.980  1.00  0.00           C
ATOM    339 HD11 LEU A 604      52.820  21.160  40.210  1.00  0.00           H
ATOM    340 HD12 LEU A 604      53.340  19.470  40.670  1.00  0.00           H
ATOM    341 HD13 LEU A 604      51.660  19.810  40.160  1.00  0.00           H
ATOM    342  CD2 LEU A 604      52.880  18.270  38.140  1.00  0.00           C
ATOM    343 HD21 LEU A 604      51.820  18.000  38.290  1.00  0.00           H
ATOM    344 HD22 LEU A 604      53.360  17.590  38.880  1.00  0.00           H
ATOM    345 HD23 LEU A 604      53.180  17.930  37.130  1.00  0.00           H
ATOM    346  C   LEU A 604      54.240  22.450  36.900  1.00  0.00           C
ATOM    347  O   LEU A 604      55.340  22.170  37.440  1.00  0.00           O
ATOM    348  N   SER A 605      54.170  22.940  35.630  1.00  0.00           N
ATOM    349  HN  SER A 605      53.290  23.230  35.240  1.00  0.00           H
ATOM    350  CA  SER A 605      55.300  23.420  34.790  1.00  0.00           C
ATOM    351  HA  SER A 605      56.240  23.040  35.190  1.00  0.00           H
ATOM    352  CB  SER A 605      55.150  23.050  33.300  1.00  0.00           C
ATOM    353  HB1 SER A 605      54.220  23.370  32.790  1.00  0.00           H
ATOM    354  HB2 SER A 605      55.050  21.950  33.180  1.00  0.00           H
ATOM    355  OG  SER A 605      56.230  23.470  32.490  1.00  0.00           O
ATOM    356  HG1 SER A 605      57.050  23.300  32.960  1.00  0.00           H
ATOM    357  C   SER A 605      55.580  24.940  34.950  1.00  0.00           C
ATOM    358  O   SER A 605      56.530  25.500  34.370  1.00  0.00           O
ATOM    359  N   LEU A 606      54.820  25.620  35.820  1.00  0.00           N
ATOM    360  HN  LEU A 606      54.140  25.050  36.250  1.00  0.00           H
ATOM    361  CA  LEU A 606      54.920  27.020  36.030  1.00  0.00           C
ATOM    362  HA  LEU A 606      55.570  27.500  35.310  1.00  0.00           H
ATOM    363  CB  LEU A 606      53.570  27.750  35.960  1.00  0.00           C
ATOM    364  HB1 LEU A 606      53.640  28.730  36.470  1.00  0.00           H
ATOM    365  HB2 LEU A 606      52.880  27.050  36.460  1.00  0.00           H
ATOM    366  CG  LEU A 606      52.960  27.940  34.570  1.00  0.00           C
ATOM    367  HG  LEU A 606      52.640  26.930  34.250  1.00  0.00           H
ATOM    368  CD1 LEU A 606      51.690  28.820  34.770  1.00  0.00           C
ATOM    369 HD11 LEU A 606      51.100  28.790  33.830  1.00  0.00           H
ATOM    370 HD12 LEU A 606      51.860  29.850  35.130  1.00  0.00           H
ATOM    371 HD13 LEU A 606      51.110  28.220  35.520  1.00  0.00           H
ATOM    372  CD2 LEU A 606      53.970  28.590  33.560  1.00  0.00           C
ATOM    373 HD21 LEU A 606      54.080  29.670  33.770  1.00  0.00           H
ATOM    374 HD22 LEU A 606      53.710  28.450  32.490  1.00  0.00           H
ATOM    375 HD23 LEU A 606      54.950  28.090  33.730  1.00  0.00           H
ATOM    376  C   LEU A 606      55.580  27.380  37.410  1.00  0.00           C
ATOM    377  O   LEU A 606      55.200  26.800  38.410  1.00  0.00           O
ATOM    378  N   GLN A 607      56.450  28.380  37.460  1.00  0.00           N
ATOM    379  HN  GLN A 607      56.720  28.960  36.700  1.00  0.00           H
ATOM    380  CA  GLN A 607      57.030  28.730  38.770  1.00  0.00           C
ATOM    381  HA  GLN A 607      57.470  27.870  39.250  1.00  0.00           H
ATOM    382  CB  GLN A 607      58.080  29.810  38.480  1.00  0.00           C
ATOM    383  HB1 GLN A 607      58.330  30.540  39.290  1.00  0.00           H
ATOM    384  HB2 GLN A 607      57.670  30.380  37.630  1.00  0.00           H
ATOM    385  CG  GLN A 607      59.540  29.190  38.340  1.00  0.00           C
ATOM    386  HG1 GLN A 607      59.480  28.330  37.650  1.00  0.00           H
ATOM    387  HG2 GLN A 607      60.010  28.890  39.300  1.00  0.00           H
ATOM    388  CD  GLN A 607      60.520  30.190  37.740  1.00  0.00           C
ATOM    389  OE1 GLN A 607      60.060  31.180  37.100  1.00  0.00           O
ATOM    390  NE2 GLN A 607      61.810  29.760  37.690  1.00  0.00           N
ATOM    391 HE21 GLN A 607      61.980  28.850  38.050  1.00  0.00           H
ATOM    392 HE22 GLN A 607      62.500  30.380  37.340  1.00  0.00           H
ATOM    393  C   GLN A 607      55.980  29.420  39.720  1.00  0.00           C
ATOM    394  O   GLN A 607      55.120  30.070  39.260  1.00  0.00           O
ATOM    395  N   CYS A 608      56.040  29.240  41.050  1.00  0.00           N
ATOM    396  HN  CYS A 608      56.900  28.920  41.460  1.00  0.00           H
ATOM    397  CA  CYS A 608      54.910  29.580  41.930  1.00  0.00           C
ATOM    398  HA  CYS A 608      54.560  30.590  41.750  1.00  0.00           H
ATOM    399  CB  CYS A 608      53.710  28.530  41.790  1.00  0.00           C
ATOM    400  HB1 CYS A 608      52.910  28.830  42.520  1.00  0.00           H
ATOM    401  HB2 CYS A 608      53.890  27.490  42.150  1.00  0.00           H
ATOM    402  SG  CYS A 608      52.880  28.400  40.180  1.00  0.00           S
ATOM    403  HG1 CYS A 608      53.880  27.930  39.460  1.00  0.00           H
ATOM    404  C   CYS A 608      55.380  29.510  43.330  1.00  0.00           C
ATOM    405  O   CYS A 608      55.070  30.400  44.140  1.00  0.00           O
ATOM    406  N   LEU A 609      56.170  28.510  43.740  1.00  0.00           N
ATOM    407  HN  LEU A 609      56.720  28.110  43.010  1.00  0.00           H
ATOM    408  CA  LEU A 609      56.490  28.390  45.120  1.00  0.00           C
ATOM    409  HA  LEU A 609      55.560  28.210  45.610  1.00  0.00           H
ATOM    410  CB  LEU A 609      57.220  27.050  45.210  1.00  0.00           C
ATOM    411  HB1 LEU A 609      58.070  26.860  44.520  1.00  0.00           H
ATOM    412  HB2 LEU A 609      56.440  26.310  44.910  1.00  0.00           H
ATOM    413  CG  LEU A 609      57.510  26.700  46.660  1.00  0.00           C
ATOM    414  HG  LEU A 609      58.360  27.330  46.990  1.00  0.00           H
ATOM    415  CD1 LEU A 609      56.320  26.810  47.580  1.00  0.00           C
ATOM    416 HD11 LEU A 609      55.910  27.830  47.510  1.00  0.00           H
ATOM    417 HD12 LEU A 609      56.610  26.710  48.640  1.00  0.00           H
ATOM    418 HD13 LEU A 609      55.620  25.970  47.320  1.00  0.00           H
ATOM    419  CD2 LEU A 609      57.960  25.210  46.690  1.00  0.00           C
ATOM    420 HD21 LEU A 609      57.060  24.550  46.590  1.00  0.00           H
ATOM    421 HD22 LEU A 609      58.430  25.020  47.670  1.00  0.00           H
ATOM    422 HD23 LEU A 609      58.660  25.040  45.840  1.00  0.00           H
ATOM    423  C   LEU A 609      57.220  29.620  45.780  1.00  0.00           C
ATOM    424  O   LEU A 609      56.990  30.110  46.870  1.00  0.00           O
ATOM    425  N   ALA A 610      58.300  30.160  45.110  1.00  0.00           N
ATOM    426  HN  ALA A 610      58.590  29.830  44.210  1.00  0.00           H
ATOM    427  CA  ALA A 610      59.030  31.360  45.530  1.00  0.00           C
ATOM    428  HA  ALA A 610      59.470  31.190  46.500  1.00  0.00           H
ATOM    429  CB  ALA A 610      60.170  31.750  44.580  1.00  0.00           C
ATOM    430  HB1 ALA A 610      59.740  31.620  43.560  1.00  0.00           H
ATOM    431  HB2 ALA A 610      60.950  30.960  44.600  1.00  0.00           H
ATOM    432  HB3 ALA A 610      60.670  32.710  44.830  1.00  0.00           H
ATOM    433  C   ALA A 610      58.090  32.610  45.670  1.00  0.00           C
ATOM    434  O   ALA A 610      58.270  33.330  46.640  1.00  0.00           O
ATOM    435  N   SER A 611      57.120  32.890  44.770  1.00  0.00           N
ATOM    436  HN  SER A 611      57.090  32.380  43.910  1.00  0.00           H
ATOM    437  CA  SER A 611      56.080  33.920  44.930  1.00  0.00           C
ATOM    438  HA  SER A 611      56.540  34.890  45.010  1.00  0.00           H
ATOM    439  CB  SER A 611      55.120  33.910  43.690  1.00  0.00           C
ATOM    440  HB1 SER A 611      54.390  34.750  43.810  1.00  0.00           H
ATOM    441  HB2 SER A 611      54.640  32.920  43.550  1.00  0.00           H
ATOM    442  OG  SER A 611      55.790  34.160  42.440  1.00  0.00           O
ATOM    443  HG1 SER A 611      56.020  35.090  42.490  1.00  0.00           H
ATOM    444  C   SER A 611      55.150  33.730  46.130  1.00  0.00           C
ATOM    445  O   SER A 611      54.950  34.660  46.960  1.00  0.00           O
ATOM    446  N   ILE A 612      54.620  32.510  46.300  1.00  0.00           N
ATOM    447  HN  ILE A 612      54.940  31.780  45.700  1.00  0.00           H
ATOM    448  CA  ILE A 612      53.670  32.210  47.390  1.00  0.00           C
ATOM    449  HA  ILE A 612      52.810  32.830  47.290  1.00  0.00           H
ATOM    450  CB  ILE A 612      53.240  30.710  47.370  1.00  0.00           C
ATOM    451  HB  ILE A 612      54.180  30.130  47.240  1.00  0.00           H
ATOM    452  CG2 ILE A 612      52.510  30.280  48.640  1.00  0.00           C
ATOM    453 HG21 ILE A 612      52.130  29.240  48.540  1.00  0.00           H
ATOM    454 HG22 ILE A 612      51.620  30.910  48.790  1.00  0.00           H
ATOM    455 HG23 ILE A 612      53.200  30.340  49.530  1.00  0.00           H
ATOM    456  CG1 ILE A 612      52.310  30.470  46.170  1.00  0.00           C
ATOM    457 HG11 ILE A 612      52.890  30.850  45.310  1.00  0.00           H
ATOM    458 HG12 ILE A 612      51.390  31.090  46.290  1.00  0.00           H
ATOM    459  CD  ILE A 612      52.070  28.940  46.000  1.00  0.00           C
ATOM    460  HD1 ILE A 612      51.350  28.650  46.810  1.00  0.00           H
ATOM    461  HD2 ILE A 612      53.000  28.320  46.060  1.00  0.00           H
ATOM    462  HD3 ILE A 612      51.590  28.700  45.030  1.00  0.00           H
ATOM    463  C   ILE A 612      54.240  32.500  48.770  1.00  0.00           C
ATOM    464  O   ILE A 612      53.630  33.190  49.590  1.00  0.00           O
ATOM    465  N   LEU A 613      55.500  32.060  49.010  1.00  0.00           N
ATOM    466  HN  LEU A 613      55.910  31.450  48.330  1.00  0.00           H
ATOM    467  CA  LEU A 613      56.320  32.400  50.140  1.00  0.00           C
ATOM    468  HA  LEU A 613      55.720  32.070  50.970  1.00  0.00           H
ATOM    469  CB  LEU A 613      57.700  31.630  50.180  1.00  0.00           C
ATOM    470  HB1 LEU A 613      58.320  31.790  51.070  1.00  0.00           H
ATOM    471  HB2 LEU A 613      58.400  31.810  49.330  1.00  0.00           H
ATOM    472  CG  LEU A 613      57.370  30.100  50.230  1.00  0.00           C
ATOM    473  HG  LEU A 613      56.560  29.800  49.540  1.00  0.00           H
ATOM    474  CD1 LEU A 613      58.570  29.200  49.810  1.00  0.00           C
ATOM    475 HD11 LEU A 613      58.300  28.140  49.960  1.00  0.00           H
ATOM    476 HD12 LEU A 613      59.530  29.520  50.260  1.00  0.00           H
ATOM    477 HD13 LEU A 613      58.720  29.250  48.710  1.00  0.00           H
ATOM    478  CD2 LEU A 613      56.980  29.770  51.770  1.00  0.00           C
ATOM    479 HD21 LEU A 613      55.950  30.050  52.100  1.00  0.00           H
ATOM    480 HD22 LEU A 613      57.710  30.270  52.430  1.00  0.00           H
ATOM    481 HD23 LEU A 613      56.980  28.660  51.900  1.00  0.00           H
ATOM    482  C   LEU A 613      56.570  33.890  50.390  1.00  0.00           C
ATOM    483  O   LEU A 613      56.300  34.350  51.500  1.00  0.00           O
ATOM    484  N   PHE A 614      57.070  34.670  49.420  1.00  0.00           N
ATOM    485  HN  PHE A 614      57.170  34.400  48.460  1.00  0.00           H
ATOM    486  CA  PHE A 614      57.110  36.120  49.620  1.00  0.00           C
ATOM    487  HA  PHE A 614      57.870  36.340  50.360  1.00  0.00           H
ATOM    488  CB  PHE A 614      57.580  36.600  48.220  1.00  0.00           C
ATOM    489  HB1 PHE A 614      56.960  36.090  47.450  1.00  0.00           H
ATOM    490  HB2 PHE A 614      58.650  36.340  48.120  1.00  0.00           H
ATOM    491  CG  PHE A 614      57.670  38.060  47.850  1.00  0.00           C
ATOM    492  CD1 PHE A 614      58.130  39.020  48.750  1.00  0.00           C
ATOM    493  HD1 PHE A 614      58.220  38.710  49.790  1.00  0.00           H
ATOM    494  CE1 PHE A 614      58.380  40.290  48.440  1.00  0.00           C
ATOM    495  HE1 PHE A 614      58.780  40.860  49.260  1.00  0.00           H
ATOM    496  CZ  PHE A 614      58.260  40.720  47.120  1.00  0.00           C
ATOM    497  HZ  PHE A 614      58.540  41.690  46.720  1.00  0.00           H
ATOM    498  CD2 PHE A 614      57.390  38.530  46.540  1.00  0.00           C
ATOM    499  HD2 PHE A 614      57.020  37.790  45.850  1.00  0.00           H
ATOM    500  CE2 PHE A 614      57.750  39.790  46.190  1.00  0.00           C
ATOM    501  HE2 PHE A 614      57.630  40.120  45.170  1.00  0.00           H
ATOM    502  C   PHE A 614      55.760  36.860  49.940  1.00  0.00           C
ATOM    503  O   PHE A 614      55.660  37.630  50.890  1.00  0.00           O
ATOM    504  N   LEU A 615      54.730  36.570  49.090  1.00  0.00           N
ATOM    505  HN  LEU A 615      54.920  36.010  48.290  1.00  0.00           H
ATOM    506  CA  LEU A 615      53.430  37.160  49.230  1.00  0.00           C
ATOM    507  HA  LEU A 615      53.420  38.240  49.190  1.00  0.00           H
ATOM    508  CB  LEU A 615      52.540  36.840  47.950  1.00  0.00           C
ATOM    509  HB1 LEU A 615      51.500  37.130  48.210  1.00  0.00           H
ATOM    510  HB2 LEU A 615      52.650  35.740  47.810  1.00  0.00           H
ATOM    511  CG  LEU A 615      52.760  37.580  46.620  1.00  0.00           C
ATOM    512  HG  LEU A 615      53.870  37.540  46.520  1.00  0.00           H
ATOM    513  CD1 LEU A 615      52.160  36.860  45.440  1.00  0.00           C
ATOM    514 HD11 LEU A 615      52.230  35.760  45.390  1.00  0.00           H
ATOM    515 HD12 LEU A 615      52.530  37.200  44.450  1.00  0.00           H
ATOM    516 HD13 LEU A 615      51.070  37.100  45.450  1.00  0.00           H
ATOM    517  CD2 LEU A 615      52.460  39.010  46.850  1.00  0.00           C
ATOM    518 HD21 LEU A 615      53.110  39.420  47.660  1.00  0.00           H
ATOM    519 HD22 LEU A 615      51.390  39.120  47.120  1.00  0.00           H
ATOM    520 HD23 LEU A 615      52.840  39.610  46.000  1.00  0.00           H
ATOM    521  C   LEU A 615      52.820  36.820  50.530  1.00  0.00           C
ATOM    522  O   LEU A 615      52.250  37.670  51.190  1.00  0.00           O
ATOM    523  N   TYR A 616      52.800  35.550  51.000  1.00  0.00           N
ATOM    524  HN  TYR A 616      53.170  34.830  50.420  1.00  0.00           H
ATOM    525  CA  TYR A 616      52.220  35.230  52.340  1.00  0.00           C
ATOM    526  HA  TYR A 616      51.190  35.540  52.280  1.00  0.00           H
ATOM    527  CB  TYR A 616      52.370  33.700  52.620  1.00  0.00           C
ATOM    528  HB1 TYR A 616      53.460  33.470  52.660  1.00  0.00           H
ATOM    529  HB2 TYR A 616      51.930  33.110  51.790  1.00  0.00           H
ATOM    530  CG  TYR A 616      51.960  33.320  54.060  1.00  0.00           C
ATOM    531  CD1 TYR A 616      50.710  33.800  54.420  1.00  0.00           C
ATOM    532  HD1 TYR A 616      50.060  34.310  53.720  1.00  0.00           H
ATOM    533  CE1 TYR A 616      50.310  33.640  55.750  1.00  0.00           C
ATOM    534  HE1 TYR A 616      49.400  34.000  56.210  1.00  0.00           H
ATOM    535  CZ  TYR A 616      51.120  33.000  56.710  1.00  0.00           C
ATOM    536  OH  TYR A 616      50.880  32.840  58.110  1.00  0.00           O
ATOM    537  HH  TYR A 616      49.950  33.030  58.240  1.00  0.00           H
ATOM    538  CD2 TYR A 616      52.820  32.640  54.970  1.00  0.00           C
ATOM    539  HD2 TYR A 616      53.840  32.350  54.810  1.00  0.00           H
ATOM    540  CE2 TYR A 616      52.380  32.530  56.310  1.00  0.00           C
ATOM    541  HE2 TYR A 616      53.080  32.260  57.100  1.00  0.00           H
ATOM    542  C   TYR A 616      52.930  35.970  53.470  1.00  0.00           C
ATOM    543  O   TYR A 616      52.180  36.620  54.300  1.00  0.00           O
ATOM    544  N   CYS A 617      54.320  35.980  53.590  1.00  0.00           N
ATOM    545  HN  CYS A 617      54.920  35.540  52.930  1.00  0.00           H
ATOM    546  CA  CYS A 617      55.000  36.550  54.710  1.00  0.00           C
ATOM    547  HA  CYS A 617      54.660  36.000  55.570  1.00  0.00           H
ATOM    548  CB  CYS A 617      56.630  36.430  54.780  1.00  0.00           C
ATOM    549  HB1 CYS A 617      57.020  36.890  55.700  1.00  0.00           H
ATOM    550  HB2 CYS A 617      57.080  36.970  53.910  1.00  0.00           H
ATOM    551  SG  CYS A 617      57.130  34.690  54.630  1.00  0.00           S
ATOM    552  HG1 CYS A 617      56.740  34.530  53.380  1.00  0.00           H
ATOM    553  C   CYS A 617      54.660  38.040  54.850  1.00  0.00           C
ATOM    554  O   CYS A 617      54.410  38.570  55.950  1.00  0.00           O
ATOM    555  N   ALA A 618      54.500  38.790  53.690  1.00  0.00           N
ATOM    556  HN  ALA A 618      54.820  38.490  52.790  1.00  0.00           H
ATOM    557  CA  ALA A 618      54.130  40.150  53.660  1.00  0.00           C
ATOM    558  HA  ALA A 618      54.780  40.670  54.360  1.00  0.00           H
ATOM    559  CB  ALA A 618      54.330  40.600  52.220  1.00  0.00           C
ATOM    560  HB1 ALA A 618      53.830  39.950  51.450  1.00  0.00           H
ATOM    561  HB2 ALA A 618      55.420  40.580  52.050  1.00  0.00           H
ATOM    562  HB3 ALA A 618      54.100  41.670  52.080  1.00  0.00           H
ATOM    563  C   ALA A 618      52.700  40.420  54.090  1.00  0.00           C
ATOM    564  O   ALA A 618      52.470  41.230  54.950  1.00  0.00           O
ATOM    565  N   CYS A 619      51.740  39.580  53.590  1.00  0.00           N
ATOM    566  HN  CYS A 619      52.030  38.780  53.070  1.00  0.00           H
ATOM    567  CA  CYS A 619      50.310  39.850  53.770  1.00  0.00           C
ATOM    568  HA  CYS A 619      50.260  40.900  53.520  1.00  0.00           H
ATOM    569  CB  CYS A 619      49.360  39.210  52.690  1.00  0.00           C
ATOM    570  HB1 CYS A 619      48.300  39.490  52.870  1.00  0.00           H
ATOM    571  HB2 CYS A 619      49.480  38.110  52.780  1.00  0.00           H
ATOM    572  SG  CYS A 619      49.740  39.600  50.990  1.00  0.00           S
ATOM    573  HG1 CYS A 619      50.860  38.920  50.830  1.00  0.00           H
ATOM    574  C   CYS A 619      49.790  39.520  55.110  1.00  0.00           C
ATOM    575  O   CYS A 619      48.740  40.130  55.480  1.00  0.00           O
ATOM    576  N   MET A 620      50.350  38.650  55.980  1.00  0.00           N
ATOM    577  HN  MET A 620      51.130  38.070  55.710  1.00  0.00           H
ATOM    578  CA  MET A 620      49.760  38.450  57.300  1.00  0.00           C
ATOM    579  HA  MET A 620      48.700  38.410  57.130  1.00  0.00           H
ATOM    580  CB  MET A 620      50.040  36.990  57.860  1.00  0.00           C
ATOM    581  HB1 MET A 620      49.440  36.310  57.230  1.00  0.00           H
ATOM    582  HB2 MET A 620      49.780  36.880  58.930  1.00  0.00           H
ATOM    583  CG  MET A 620      51.510  36.560  57.740  1.00  0.00           C
ATOM    584  HG1 MET A 620      51.820  36.750  56.680  1.00  0.00           H
ATOM    585  HG2 MET A 620      51.520  35.450  57.870  1.00  0.00           H
ATOM    586  SD  MET A 620      52.770  37.320  58.930  1.00  0.00           S
ATOM    587  CE  MET A 620      54.280  36.360  58.540  1.00  0.00           C
ATOM    588  HE1 MET A 620      54.130  35.290  58.790  1.00  0.00           H
ATOM    589  HE2 MET A 620      55.150  36.780  59.090  1.00  0.00           H
ATOM    590  HE3 MET A 620      54.480  36.350  57.450  1.00  0.00           H
ATOM    591  C   MET A 620      49.850  39.600  58.220  1.00  0.00           C
ATOM    592  O   MET A 620      48.940  39.860  59.030  1.00  0.00           O
ATOM    593  N   SER A 621      50.960  40.320  58.230  1.00  0.00           N
ATOM    594  HN  SER A 621      51.600  40.110  57.500  1.00  0.00           H
ATOM    595  CA  SER A 621      51.240  41.310  59.260  1.00  0.00           C
ATOM    596  HA  SER A 621      51.120  40.810  60.210  1.00  0.00           H
ATOM    597  CB  SER A 621      52.710  41.790  59.320  1.00  0.00           C
ATOM    598  HB1 SER A 621      52.890  42.440  58.440  1.00  0.00           H
ATOM    599  HB2 SER A 621      53.430  40.960  59.380  1.00  0.00           H
ATOM    600  OG  SER A 621      53.120  42.470  60.530  1.00  0.00           O
ATOM    601  HG1 SER A 621      52.750  43.340  60.400  1.00  0.00           H
ATOM    602  C   SER A 621      50.300  42.530  59.370  1.00  0.00           C
ATOM    603  O   SER A 621      49.780  42.930  60.460  1.00  0.00           O
ATOM    604  N   PRO A 622      49.930  43.160  58.240  1.00  0.00           N
ATOM    605  CD  PRO A 622      50.440  43.080  56.900  1.00  0.00           C
ATOM    606  HD1 PRO A 622      49.840  42.410  56.240  1.00  0.00           H
ATOM    607  HD2 PRO A 622      51.520  42.820  56.890  1.00  0.00           H
ATOM    608  CA  PRO A 622      48.920  44.230  58.260  1.00  0.00           C
ATOM    609  HA  PRO A 622      49.080  44.940  59.060  1.00  0.00           H
ATOM    610  CB  PRO A 622      48.860  44.980  56.920  1.00  0.00           C
ATOM    611  HB1 PRO A 622      48.920  46.090  57.020  1.00  0.00           H
ATOM    612  HB2 PRO A 622      47.920  44.710  56.410  1.00  0.00           H
ATOM    613  CG  PRO A 622      50.150  44.500  56.280  1.00  0.00           C
ATOM    614  HG1 PRO A 622      50.100  44.430  55.170  1.00  0.00           H
ATOM    615  HG2 PRO A 622      51.020  45.180  56.450  1.00  0.00           H
ATOM    616  C   PRO A 622      47.560  43.700  58.630  1.00  0.00           C
ATOM    617  O   PRO A 622      46.850  44.390  59.360  1.00  0.00           O
ATOM    618  N   VAL A 623      47.170  42.520  58.170  1.00  0.00           N
ATOM    619  HN  VAL A 623      47.720  42.080  57.460  1.00  0.00           H
ATOM    620  CA  VAL A 623      45.790  42.070  58.670  1.00  0.00           C
ATOM    621  HA  VAL A 623      45.100  42.900  58.530  1.00  0.00           H
ATOM    622  CB  VAL A 623      45.280  40.870  57.920  1.00  0.00           C
ATOM    623  HB  VAL A 623      46.130  40.150  57.890  1.00  0.00           H
ATOM    624  CG1 VAL A 623      43.900  40.340  58.400  1.00  0.00           C
ATOM    625 HG11 VAL A 623      44.010  39.660  59.270  1.00  0.00           H
ATOM    626 HG12 VAL A 623      43.470  39.690  57.620  1.00  0.00           H
ATOM    627 HG13 VAL A 623      43.240  41.200  58.610  1.00  0.00           H
ATOM    628  CG2 VAL A 623      45.100  41.270  56.450  1.00  0.00           C
ATOM    629 HG21 VAL A 623      46.070  41.620  56.020  1.00  0.00           H
ATOM    630 HG22 VAL A 623      44.370  42.110  56.370  1.00  0.00           H
ATOM    631 HG23 VAL A 623      44.820  40.430  55.790  1.00  0.00           H
ATOM    632  C   VAL A 623      45.770  41.740  60.180  1.00  0.00           C
ATOM    633  O   VAL A 623      44.860  42.100  60.940  1.00  0.00           O
ATOM    634  N   ILE A 624      46.850  41.070  60.610  1.00  0.00           N
ATOM    635  HN  ILE A 624      47.580  40.740  60.030  1.00  0.00           H
ATOM    636  CA  ILE A 624      47.160  41.030  62.040  1.00  0.00           C
ATOM    637  HA  ILE A 624      46.390  40.520  62.590  1.00  0.00           H
ATOM    638  CB  ILE A 624      48.370  40.200  62.290  1.00  0.00           C
ATOM    639  HB  ILE A 624      49.180  40.470  61.570  1.00  0.00           H
ATOM    640  CG2 ILE A 624      48.870  40.450  63.760  1.00  0.00           C
ATOM    641 HG21 ILE A 624      49.720  39.780  64.000  1.00  0.00           H
ATOM    642 HG22 ILE A 624      48.070  40.170  64.470  1.00  0.00           H
ATOM    643 HG23 ILE A 624      49.180  41.490  63.950  1.00  0.00           H
ATOM    644  CG1 ILE A 624      48.150  38.690  62.020  1.00  0.00           C
ATOM    645 HG11 ILE A 624      47.920  38.530  60.950  1.00  0.00           H
ATOM    646 HG12 ILE A 624      47.280  38.310  62.590  1.00  0.00           H
ATOM    647  CD  ILE A 624      49.340  37.740  62.160  1.00  0.00           C
ATOM    648  HD1 ILE A 624      49.110  36.770  61.690  1.00  0.00           H
ATOM    649  HD2 ILE A 624      49.400  37.510  63.240  1.00  0.00           H
ATOM    650  HD3 ILE A 624      50.340  38.060  61.790  1.00  0.00           H
ATOM    651  C   ILE A 624      47.180  42.470  62.750  1.00  0.00           C
ATOM    652  O   ILE A 624      46.440  42.710  63.720  1.00  0.00           O
ATOM    653  N   THR A 625      47.930  43.450  62.260  1.00  0.00           N
ATOM    654  HN  THR A 625      48.570  43.170  61.550  1.00  0.00           H
ATOM    655  CA  THR A 625      47.980  44.800  62.850  1.00  0.00           C
ATOM    656  HA  THR A 625      48.030  44.660  63.920  1.00  0.00           H
ATOM    657  CB  THR A 625      48.940  45.750  62.340  1.00  0.00           C
ATOM    658  HB  THR A 625      48.710  46.160  61.330  1.00  0.00           H
ATOM    659  OG1 THR A 625      50.180  45.080  62.230  1.00  0.00           O
ATOM    660  HG1 THR A 625      50.070  44.660  61.370  1.00  0.00           H
ATOM    661  CG2 THR A 625      49.130  47.040  63.280  1.00  0.00           C
ATOM    662 HG21 THR A 625      49.450  46.750  64.300  1.00  0.00           H
ATOM    663 HG22 THR A 625      48.200  47.620  63.420  1.00  0.00           H
ATOM    664 HG23 THR A 625      49.860  47.810  62.920  1.00  0.00           H
ATOM    665  C   THR A 625      46.650  45.550  62.770  1.00  0.00           C
ATOM    666  O   THR A 625      46.260  46.170  63.800  1.00  0.00           O
ATOM    667  N   PHE A 626      45.830  45.400  61.690  1.00  0.00           N
ATOM    668  HN  PHE A 626      46.250  44.960  60.900  1.00  0.00           H
ATOM    669  CA  PHE A 626      44.510  45.910  61.540  1.00  0.00           C
ATOM    670  HA  PHE A 626      44.370  46.990  61.630  1.00  0.00           H
ATOM    671  CB  PHE A 626      44.060  45.510  60.140  1.00  0.00           C
ATOM    672  HB1 PHE A 626      44.200  44.410  60.120  1.00  0.00           H
ATOM    673  HB2 PHE A 626      44.650  46.020  59.340  1.00  0.00           H
ATOM    674  CG  PHE A 626      42.650  45.750  59.830  1.00  0.00           C
ATOM    675  CD1 PHE A 626      41.870  44.720  59.250  1.00  0.00           C
ATOM    676  HD1 PHE A 626      42.310  43.730  59.190  1.00  0.00           H
ATOM    677  CE1 PHE A 626      40.560  44.830  58.950  1.00  0.00           C
ATOM    678  HE1 PHE A 626      40.140  43.980  58.450  1.00  0.00           H
ATOM    679  CZ  PHE A 626      39.860  46.030  59.310  1.00  0.00           C
ATOM    680  HZ  PHE A 626      38.790  46.140  59.170  1.00  0.00           H
ATOM    681  CD2 PHE A 626      41.930  46.890  60.140  1.00  0.00           C
ATOM    682  HD2 PHE A 626      42.420  47.770  60.500  1.00  0.00           H
ATOM    683  CE2 PHE A 626      40.570  47.030  59.890  1.00  0.00           C
ATOM    684  HE2 PHE A 626      40.020  47.920  60.170  1.00  0.00           H
ATOM    685  C   PHE A 626      43.640  45.270  62.640  1.00  0.00           C
ATOM    686  O   PHE A 626      42.750  45.940  63.210  1.00  0.00           O
ATOM    687  N   GLY A 627      43.790  43.910  62.940  1.00  0.00           N
ATOM    688  HN  GLY A 627      44.580  43.410  62.590  1.00  0.00           H
ATOM    689  CA  GLY A 627      42.970  43.400  64.030  1.00  0.00           C
ATOM    690  HA1 GLY A 627      43.110  42.340  63.980  1.00  0.00           H
ATOM    691  HA2 GLY A 627      41.970  43.740  63.840  1.00  0.00           H
ATOM    692  C   GLY A 627      43.300  43.910  65.420  1.00  0.00           C
ATOM    693  O   GLY A 627      42.410  44.120  66.240  1.00  0.00           O
ATOM    694  N   GLY A 628      44.610  44.290  65.690  1.00  0.00           N
ATOM    695  HN  GLY A 628      45.300  44.090  65.000  1.00  0.00           H
ATOM    696  CA  GLY A 628      44.920  45.060  66.930  1.00  0.00           C
ATOM    697  HA1 GLY A 628      46.000  45.110  67.020  1.00  0.00           H
ATOM    698  HA2 GLY A 628      44.460  44.540  67.750  1.00  0.00           H
ATOM    699  C   GLY A 628      44.330  46.470  66.970  1.00  0.00           C
ATOM    700  O   GLY A 628      43.750  46.790  67.980  1.00  0.00           O
ATOM    701  N   LEU A 629      44.440  47.240  65.880  1.00  0.00           N
ATOM    702  HN  LEU A 629      44.790  46.810  65.050  1.00  0.00           H
ATOM    703  CA  LEU A 629      43.980  48.580  65.750  1.00  0.00           C
ATOM    704  HA  LEU A 629      44.210  49.130  66.650  1.00  0.00           H
ATOM    705  CB  LEU A 629      44.410  49.440  64.490  1.00  0.00           C
ATOM    706  HB1 LEU A 629      43.900  50.430  64.420  1.00  0.00           H
ATOM    707  HB2 LEU A 629      44.200  48.930  63.530  1.00  0.00           H
ATOM    708  CG  LEU A 629      45.920  49.680  64.370  1.00  0.00           C
ATOM    709  HG  LEU A 629      46.450  48.700  64.250  1.00  0.00           H
ATOM    710  CD1 LEU A 629      46.250  50.740  63.310  1.00  0.00           C
ATOM    711 HD11 LEU A 629      47.290  51.130  63.320  1.00  0.00           H
ATOM    712 HD12 LEU A 629      45.510  51.560  63.500  1.00  0.00           H
ATOM    713 HD13 LEU A 629      45.840  50.440  62.330  1.00  0.00           H
ATOM    714  CD2 LEU A 629      46.380  50.300  65.670  1.00  0.00           C
ATOM    715 HD21 LEU A 629      46.440  49.600  66.540  1.00  0.00           H
ATOM    716 HD22 LEU A 629      45.780  51.180  65.980  1.00  0.00           H
ATOM    717 HD23 LEU A 629      47.420  50.680  65.620  1.00  0.00           H
ATOM    718  C   LEU A 629      42.440  48.600  65.770  1.00  0.00           C
ATOM    719  O   LEU A 629      41.750  49.470  66.360  1.00  0.00           O
ATOM    720  N   LEU A 630      41.800  47.670  65.050  1.00  0.00           N
ATOM    721  HN  LEU A 630      42.230  46.880  64.600  1.00  0.00           H
ATOM    722  CA  LEU A 630      40.360  47.520  65.060  1.00  0.00           C
ATOM    723  HA  LEU A 630      39.990  48.530  65.000  1.00  0.00           H
ATOM    724  CB  LEU A 630      39.850  46.580  63.960  1.00  0.00           C
ATOM    725  HB1 LEU A 630      40.260  45.570  64.110  1.00  0.00           H
ATOM    726  HB2 LEU A 630      40.370  46.930  63.050  1.00  0.00           H
ATOM    727  CG  LEU A 630      38.280  46.560  63.780  1.00  0.00           C
ATOM    728  HG  LEU A 630      37.710  46.140  64.640  1.00  0.00           H
ATOM    729  CD1 LEU A 630      37.570  47.990  63.700  1.00  0.00           C
ATOM    730 HD11 LEU A 630      37.800  48.380  62.690  1.00  0.00           H
ATOM    731 HD12 LEU A 630      37.800  48.680  64.540  1.00  0.00           H
ATOM    732 HD13 LEU A 630      36.470  47.810  63.700  1.00  0.00           H
ATOM    733  CD2 LEU A 630      37.810  45.730  62.620  1.00  0.00           C
ATOM    734 HD21 LEU A 630      37.520  44.750  63.030  1.00  0.00           H
ATOM    735 HD22 LEU A 630      38.590  45.510  61.860  1.00  0.00           H
ATOM    736 HD23 LEU A 630      36.910  46.170  62.130  1.00  0.00           H
ATOM    737  C   LEU A 630      39.780  46.930  66.440  1.00  0.00           C
ATOM    738  O   LEU A 630      38.780  47.260  66.920  1.00  0.00           O
ATOM    739  N   GLY A 631      40.580  46.080  67.160  1.00  0.00           N
ATOM    740  HN  GLY A 631      41.370  45.630  66.740  1.00  0.00           H
ATOM    741  CA  GLY A 631      40.210  45.450  68.440  1.00  0.00           C
ATOM    742  HA1 GLY A 631      41.100  44.860  68.640  1.00  0.00           H
ATOM    743  HA2 GLY A 631      39.230  45.020  68.320  1.00  0.00           H
ATOM    744  C   GLY A 631      40.200  46.540  69.390  1.00  0.00           C
ATOM    745  O   GLY A 631      39.260  46.820  70.170  1.00  0.00           O
ATOM    746  N   GLU A 632      41.310  47.360  69.380  1.00  0.00           N
ATOM    747  HN  GLU A 632      42.120  47.120  68.870  1.00  0.00           H
ATOM    748  CA  GLU A 632      41.320  48.450  70.320  1.00  0.00           C
ATOM    749  HA  GLU A 632      41.210  47.980  71.300  1.00  0.00           H
ATOM    750  CB  GLU A 632      42.730  49.020  70.290  1.00  0.00           C
ATOM    751  HB1 GLU A 632      43.030  49.020  69.230  1.00  0.00           H
ATOM    752  HB2 GLU A 632      43.480  48.330  70.720  1.00  0.00           H
ATOM    753  CG  GLU A 632      42.950  50.420  70.870  1.00  0.00           C
ATOM    754  HG1 GLU A 632      42.350  50.510  71.810  1.00  0.00           H
ATOM    755  HG2 GLU A 632      42.620  51.280  70.250  1.00  0.00           H
ATOM    756  CD  GLU A 632      44.420  50.670  71.160  1.00  0.00           C
ATOM    757  OE1 GLU A 632      45.160  49.720  71.400  1.00  0.00           O
ATOM    758  OE2 GLU A 632      44.880  51.880  71.110  1.00  0.00           O
ATOM    759  C   GLU A 632      40.250  49.540  70.080  1.00  0.00           C
ATOM    760  O   GLU A 632      39.700  50.120  71.000  1.00  0.00           O
ATOM    761  N   ALA A 633      39.960  49.940  68.780  1.00  0.00           N
ATOM    762  HN  ALA A 633      40.500  49.520  68.060  1.00  0.00           H
ATOM    763  CA  ALA A 633      39.040  50.970  68.370  1.00  0.00           C
ATOM    764  HA  ALA A 633      39.370  51.850  68.900  1.00  0.00           H
ATOM    765  CB  ALA A 633      39.090  51.140  66.850  1.00  0.00           C
ATOM    766  HB1 ALA A 633      40.120  51.350  66.460  1.00  0.00           H
ATOM    767  HB2 ALA A 633      38.590  52.120  66.670  1.00  0.00           H
ATOM    768  HB3 ALA A 633      38.650  50.270  66.330  1.00  0.00           H
ATOM    769  C   ALA A 633      37.590  50.560  68.830  1.00  0.00           C
ATOM    770  O   ALA A 633      36.790  51.380  69.180  1.00  0.00           O
ATOM    771  N   THR A 634      37.280  49.240  68.830  1.00  0.00           N
ATOM    772  HN  THR A 634      37.980  48.560  68.620  1.00  0.00           H
ATOM    773  CA  THR A 634      35.950  48.750  69.140  1.00  0.00           C
ATOM    774  HA  THR A 634      35.280  49.560  68.870  1.00  0.00           H
ATOM    775  CB  THR A 634      35.530  47.570  68.350  1.00  0.00           C
ATOM    776  HB  THR A 634      34.600  47.030  68.630  1.00  0.00           H
ATOM    777  OG1 THR A 634      36.590  46.540  68.330  1.00  0.00           O
ATOM    778  HG1 THR A 634      37.260  46.860  67.720  1.00  0.00           H
ATOM    779  CG2 THR A 634      35.190  47.950  66.920  1.00  0.00           C
ATOM    780 HG21 THR A 634      34.340  48.660  66.900  1.00  0.00           H
ATOM    781 HG22 THR A 634      34.980  47.090  66.260  1.00  0.00           H
ATOM    782 HG23 THR A 634      36.100  48.370  66.420  1.00  0.00           H
ATOM    783  C   THR A 634      35.740  48.420  70.660  1.00  0.00           C
ATOM    784  O   THR A 634      34.630  48.130  71.120  1.00  0.00           O
ATOM    785  N   GLU A 635      36.860  48.640  71.350  1.00  0.00           N
ATOM    786  HN  GLU A 635      37.620  49.010  70.840  1.00  0.00           H
ATOM    787  CA  GLU A 635      37.040  48.490  72.780  1.00  0.00           C
ATOM    788  HA  GLU A 635      38.050  48.800  73.050  1.00  0.00           H
ATOM    789  CB  GLU A 635      36.130  49.420  73.690  1.00  0.00           C
ATOM    790  HB1 GLU A 635      36.270  49.190  74.770  1.00  0.00           H
ATOM    791  HB2 GLU A 635      35.090  49.300  73.340  1.00  0.00           H
ATOM    792  CG  GLU A 635      36.560  50.890  73.480  1.00  0.00           C
ATOM    793  HG1 GLU A 635      36.580  51.110  72.400  1.00  0.00           H
ATOM    794  HG2 GLU A 635      37.610  50.900  73.840  1.00  0.00           H
ATOM    795  CD  GLU A 635      35.790  52.010  74.130  1.00  0.00           C
ATOM    796  OE1 GLU A 635      36.250  52.480  75.200  1.00  0.00           O
ATOM    797  OE2 GLU A 635      34.730  52.410  73.600  1.00  0.00           O
ATOM    798  C   GLU A 635      37.110  47.030  73.270  1.00  0.00           C
ATOM    799  O   GLU A 635      36.400  46.630  74.170  1.00  0.00           O
ATOM    800  N   GLY A 636      37.970  46.260  72.600  1.00  0.00           N
ATOM    801  HN  GLY A 636      38.300  46.720  71.790  1.00  0.00           H
ATOM    802  CA  GLY A 636      38.510  44.890  72.930  1.00  0.00           C
ATOM    803  HA1 GLY A 636      38.180  44.710  73.940  1.00  0.00           H
ATOM    804  HA2 GLY A 636      39.560  44.740  72.730  1.00  0.00           H
ATOM    805  C   GLY A 636      37.800  43.880  72.100  1.00  0.00           C
ATOM    806  O   GLY A 636      38.190  42.720  72.110  1.00  0.00           O
ATOM    807  N   ARG A 637      36.730  44.280  71.420  1.00  0.00           N
ATOM    808  HN  ARG A 637      36.380  45.210  71.550  1.00  0.00           H
ATOM    809  CA  ARG A 637      35.860  43.480  70.700  1.00  0.00           C
ATOM    810  HA  ARG A 637      35.550  42.680  71.350  1.00  0.00           H
ATOM    811  CB  ARG A 637      34.580  44.280  70.130  1.00  0.00           C
ATOM    812  HB1 ARG A 637      34.120  43.520  69.460  1.00  0.00           H
ATOM    813  HB2 ARG A 637      35.030  45.080  69.490  1.00  0.00           H
ATOM    814  CG  ARG A 637      33.690  44.890  71.150  1.00  0.00           C
ATOM    815  HG1 ARG A 637      33.130  45.590  70.500  1.00  0.00           H
ATOM    816  HG2 ARG A 637      34.230  45.560  71.860  1.00  0.00           H
ATOM    817  CD  ARG A 637      32.750  43.980  71.880  1.00  0.00           C
ATOM    818  HD1 ARG A 637      31.990  44.640  72.370  1.00  0.00           H
ATOM    819  HD2 ARG A 637      33.270  43.410  72.670  1.00  0.00           H
ATOM    820  NE  ARG A 637      32.010  43.170  70.860  1.00  0.00           N
ATOM    821  HE  ARG A 637      32.270  43.300  69.900  1.00  0.00           H
ATOM    822  CZ  ARG A 637      31.460  42.000  71.260  1.00  0.00           C
ATOM    823  NH1 ARG A 637      31.290  41.550  72.440  1.00  0.00           N
ATOM    824 HH11 ARG A 637      31.780  42.140  73.090  1.00  0.00           H
ATOM    825 HH12 ARG A 637      30.750  40.760  72.710  1.00  0.00           H
ATOM    826  NH2 ARG A 637      30.920  41.270  70.320  1.00  0.00           N
ATOM    827 HH21 ARG A 637      30.970  41.720  69.420  1.00  0.00           H
ATOM    828 HH22 ARG A 637      30.270  40.540  70.530  1.00  0.00           H
ATOM    829  C   ARG A 637      36.370  42.590  69.580  1.00  0.00           C
ATOM    830  O   ARG A 637      36.000  41.470  69.390  1.00  0.00           O
ATOM    831  N   ILE A 638      37.250  43.170  68.720  1.00  0.00           N
ATOM    832  HN  ILE A 638      37.500  44.130  68.820  1.00  0.00           H
ATOM    833  CA  ILE A 638      37.770  42.500  67.500  1.00  0.00           C
ATOM    834  HA  ILE A 638      37.120  41.710  67.180  1.00  0.00           H
ATOM    835  CB  ILE A 638      37.670  43.390  66.270  1.00  0.00           C
ATOM    836  HB  ILE A 638      38.400  44.210  66.450  1.00  0.00           H
ATOM    837  CG2 ILE A 638      38.190  42.520  65.090  1.00  0.00           C
ATOM    838 HG21 ILE A 638      39.280  42.330  65.190  1.00  0.00           H
ATOM    839 HG22 ILE A 638      38.050  42.990  64.090  1.00  0.00           H
ATOM    840 HG23 ILE A 638      37.790  41.480  65.120  1.00  0.00           H
ATOM    841  CG1 ILE A 638      36.170  43.850  66.080  1.00  0.00           C
ATOM    842 HG11 ILE A 638      36.160  44.510  65.190  1.00  0.00           H
ATOM    843 HG12 ILE A 638      35.980  44.480  66.980  1.00  0.00           H
ATOM    844  CD  ILE A 638      35.170  42.740  65.940  1.00  0.00           C
ATOM    845  HD1 ILE A 638      35.660  41.740  65.960  1.00  0.00           H
ATOM    846  HD2 ILE A 638      34.530  42.880  65.030  1.00  0.00           H
ATOM    847  HD3 ILE A 638      34.510  42.750  66.840  1.00  0.00           H
ATOM    848  C   ILE A 638      39.110  41.930  67.750  1.00  0.00           C
ATOM    849  O   ILE A 638      40.080  42.530  68.220  1.00  0.00           O
ATOM    850  N   SER A 639      39.230  40.600  67.450  1.00  0.00           N
ATOM    851  HN  SER A 639      38.540  40.050  66.990  1.00  0.00           H
ATOM    852  CA  SER A 639      40.550  39.860  67.560  1.00  0.00           C
ATOM    853  HA  SER A 639      41.110  40.290  68.370  1.00  0.00           H
ATOM    854  CB  SER A 639      40.340  38.320  67.930  1.00  0.00           C
ATOM    855  HB1 SER A 639      39.860  38.290  68.920  1.00  0.00           H
ATOM    856  HB2 SER A 639      41.330  37.820  67.940  1.00  0.00           H
ATOM    857  OG  SER A 639      39.560  37.600  66.990  1.00  0.00           O
ATOM    858  HG1 SER A 639      38.660  37.920  66.990  1.00  0.00           H
ATOM    859  C   SER A 639      41.350  39.900  66.220  1.00  0.00           C
ATOM    860  O   SER A 639      40.780  40.180  65.160  1.00  0.00           O
ATOM    861  N   ALA A 640      42.690  39.540  66.150  1.00  0.00           N
ATOM    862  HN  ALA A 640      43.170  39.340  67.000  1.00  0.00           H
ATOM    863  CA  ALA A 640      43.470  39.260  65.000  1.00  0.00           C
ATOM    864  HA  ALA A 640      43.420  40.110  64.340  1.00  0.00           H
ATOM    865  CB  ALA A 640      44.970  39.120  65.460  1.00  0.00           C
ATOM    866  HB1 ALA A 640      44.960  38.310  66.230  1.00  0.00           H
ATOM    867  HB2 ALA A 640      45.270  40.000  66.070  1.00  0.00           H
ATOM    868  HB3 ALA A 640      45.660  38.890  64.620  1.00  0.00           H
ATOM    869  C   ALA A 640      42.970  38.010  64.230  1.00  0.00           C
ATOM    870  O   ALA A 640      42.940  38.030  63.020  1.00  0.00           O
ATOM    871  N   ILE A 641      42.520  36.850  64.820  1.00  0.00           N
ATOM    872  HN  ILE A 641      42.590  36.660  65.800  1.00  0.00           H
ATOM    873  CA  ILE A 641      41.980  35.660  64.120  1.00  0.00           C
ATOM    874  HA  ILE A 641      42.660  35.700  63.300  1.00  0.00           H
ATOM    875  CB  ILE A 641      42.090  34.340  64.910  1.00  0.00           C
ATOM    876  HB  ILE A 641      43.080  34.330  65.400  1.00  0.00           H
ATOM    877  CG2 ILE A 641      41.000  34.360  66.070  1.00  0.00           C
ATOM    878 HG21 ILE A 641      41.010  35.350  66.570  1.00  0.00           H
ATOM    879 HG22 ILE A 641      41.320  33.660  66.870  1.00  0.00           H
ATOM    880 HG23 ILE A 641      39.980  34.230  65.620  1.00  0.00           H
ATOM    881  CG1 ILE A 641      41.970  32.930  64.100  1.00  0.00           C
ATOM    882 HG11 ILE A 641      40.910  32.700  63.870  1.00  0.00           H
ATOM    883 HG12 ILE A 641      42.260  32.110  64.800  1.00  0.00           H
ATOM    884  CD  ILE A 641      42.820  32.920  62.860  1.00  0.00           C
ATOM    885  HD1 ILE A 641      42.470  33.770  62.240  1.00  0.00           H
ATOM    886  HD2 ILE A 641      42.820  31.930  62.380  1.00  0.00           H
ATOM    887  HD3 ILE A 641      43.870  33.110  63.220  1.00  0.00           H
ATOM    888  C   ILE A 641      40.620  35.830  63.550  1.00  0.00           C
ATOM    889  O   ILE A 641      40.370  35.300  62.460  1.00  0.00           O
ATOM    890  N   GLU A 642      39.810  36.760  64.120  1.00  0.00           N
ATOM    891  HN  GLU A 642      40.060  37.190  64.990  1.00  0.00           H
ATOM    892  CA  GLU A 642      38.620  37.210  63.510  1.00  0.00           C
ATOM    893  HA  GLU A 642      38.080  36.340  63.150  1.00  0.00           H
ATOM    894  CB  GLU A 642      37.620  38.060  64.410  1.00  0.00           C
ATOM    895  HB1 GLU A 642      36.860  38.400  63.660  1.00  0.00           H
ATOM    896  HB2 GLU A 642      38.210  38.900  64.830  1.00  0.00           H
ATOM    897  CG  GLU A 642      36.700  37.310  65.390  1.00  0.00           C
ATOM    898  HG1 GLU A 642      37.230  36.590  66.060  1.00  0.00           H
ATOM    899  HG2 GLU A 642      35.950  36.660  64.860  1.00  0.00           H
ATOM    900  CD  GLU A 642      36.040  38.230  66.390  1.00  0.00           C
ATOM    901  OE1 GLU A 642      34.790  38.490  66.180  1.00  0.00           O
ATOM    902  OE2 GLU A 642      36.770  38.800  67.240  1.00  0.00           O
ATOM    903  C   GLU A 642      38.920  37.980  62.160  1.00  0.00           C
ATOM    904  O   GLU A 642      38.300  37.850  61.150  1.00  0.00           O
ATOM    905  N   SER A 643      39.920  38.950  62.190  1.00  0.00           N
ATOM    906  HN  SER A 643      40.320  39.140  63.080  1.00  0.00           H
ATOM    907  CA  SER A 643      40.440  39.730  61.050  1.00  0.00           C
ATOM    908  HA  SER A 643      39.600  40.260  60.610  1.00  0.00           H
ATOM    909  CB  SER A 643      41.590  40.600  61.490  1.00  0.00           C
ATOM    910  HB1 SER A 643      42.520  40.000  61.640  1.00  0.00           H
ATOM    911  HB2 SER A 643      41.390  40.860  62.550  1.00  0.00           H
ATOM    912  OG  SER A 643      41.680  41.770  60.720  1.00  0.00           O
ATOM    913  HG1 SER A 643      42.440  42.310  60.950  1.00  0.00           H
ATOM    914  C   SER A 643      40.960  38.710  59.970  1.00  0.00           C
ATOM    915  O   SER A 643      40.560  38.800  58.830  1.00  0.00           O
ATOM    916  N   LEU A 644      41.830  37.770  60.330  1.00  0.00           N
ATOM    917  HN  LEU A 644      42.010  37.590  61.290  1.00  0.00           H
ATOM    918  CA  LEU A 644      42.390  36.830  59.450  1.00  0.00           C
ATOM    919  HA  LEU A 644      42.850  37.330  58.620  1.00  0.00           H
ATOM    920  CB  LEU A 644      43.430  36.040  60.270  1.00  0.00           C
ATOM    921  HB1 LEU A 644      43.670  35.080  59.770  1.00  0.00           H
ATOM    922  HB2 LEU A 644      43.000  35.800  61.270  1.00  0.00           H
ATOM    923  CG  LEU A 644      44.650  36.790  60.560  1.00  0.00           C
ATOM    924  HG  LEU A 644      44.540  37.760  61.110  1.00  0.00           H
ATOM    925  CD1 LEU A 644      45.430  36.000  61.700  1.00  0.00           C
ATOM    926 HD11 LEU A 644      44.840  35.900  62.640  1.00  0.00           H
ATOM    927 HD12 LEU A 644      46.310  36.590  62.050  1.00  0.00           H
ATOM    928 HD13 LEU A 644      45.770  35.020  61.300  1.00  0.00           H
ATOM    929  CD2 LEU A 644      45.600  37.020  59.290  1.00  0.00           C
ATOM    930 HD21 LEU A 644      46.650  37.370  59.490  1.00  0.00           H
ATOM    931 HD22 LEU A 644      45.080  37.780  58.690  1.00  0.00           H
ATOM    932 HD23 LEU A 644      45.730  36.020  58.820  1.00  0.00           H
ATOM    933  C   LEU A 644      41.340  35.940  58.860  1.00  0.00           C
ATOM    934  O   LEU A 644      41.360  35.860  57.630  1.00  0.00           O
ATOM    935  N   PHE A 645      40.460  35.330  59.560  1.00  0.00           N
ATOM    936  HN  PHE A 645      40.460  35.480  60.550  1.00  0.00           H
ATOM    937  CA  PHE A 645      39.440  34.490  58.910  1.00  0.00           C
ATOM    938  HA  PHE A 645      39.990  33.790  58.310  1.00  0.00           H
ATOM    939  CB  PHE A 645      38.770  33.540  59.950  1.00  0.00           C
ATOM    940  HB1 PHE A 645      38.080  34.120  60.610  1.00  0.00           H
ATOM    941  HB2 PHE A 645      39.530  33.170  60.680  1.00  0.00           H
ATOM    942  CG  PHE A 645      37.910  32.500  59.400  1.00  0.00           C
ATOM    943  CD1 PHE A 645      36.520  32.810  59.100  1.00  0.00           C
ATOM    944  HD1 PHE A 645      36.070  33.760  59.290  1.00  0.00           H
ATOM    945  CE1 PHE A 645      35.660  31.770  58.620  1.00  0.00           C
ATOM    946  HE1 PHE A 645      34.620  31.910  58.340  1.00  0.00           H
ATOM    947  CZ  PHE A 645      36.090  30.470  58.480  1.00  0.00           C
ATOM    948  HZ  PHE A 645      35.450  29.660  58.180  1.00  0.00           H
ATOM    949  CD2 PHE A 645      38.340  31.190  59.290  1.00  0.00           C
ATOM    950  HD2 PHE A 645      39.310  30.880  59.660  1.00  0.00           H
ATOM    951  CE2 PHE A 645      37.420  30.200  58.830  1.00  0.00           C
ATOM    952  HE2 PHE A 645      37.850  29.210  58.850  1.00  0.00           H
ATOM    953  C   PHE A 645      38.490  35.230  57.940  1.00  0.00           C
ATOM    954  O   PHE A 645      38.030  34.780  56.880  1.00  0.00           O
ATOM    955  N   GLY A 646      38.100  36.500  58.220  1.00  0.00           N
ATOM    956  HN  GLY A 646      38.390  36.920  59.080  1.00  0.00           H
ATOM    957  CA  GLY A 646      37.460  37.490  57.270  1.00  0.00           C
ATOM    958  HA1 GLY A 646      37.320  38.420  57.800  1.00  0.00           H
ATOM    959  HA2 GLY A 646      36.510  37.040  57.000  1.00  0.00           H
ATOM    960  C   GLY A 646      38.200  37.730  55.990  1.00  0.00           C
ATOM    961  O   GLY A 646      37.690  37.640  54.850  1.00  0.00           O
ATOM    962  N   ALA A 647      39.510  38.030  56.080  1.00  0.00           N
ATOM    963  HN  ALA A 647      39.850  38.160  57.000  1.00  0.00           H
ATOM    964  CA  ALA A 647      40.410  38.140  54.920  1.00  0.00           C
ATOM    965  HA  ALA A 647      39.960  38.810  54.200  1.00  0.00           H
ATOM    966  CB  ALA A 647      41.850  38.590  55.370  1.00  0.00           C
ATOM    967  HB1 ALA A 647      41.580  39.480  55.990  1.00  0.00           H
ATOM    968  HB2 ALA A 647      42.500  39.020  54.580  1.00  0.00           H
ATOM    969  HB3 ALA A 647      42.370  37.830  55.980  1.00  0.00           H
ATOM    970  C   ALA A 647      40.640  36.810  54.230  1.00  0.00           C
ATOM    971  O   ALA A 647      40.700  36.780  53.010  1.00  0.00           O
ATOM    972  N   SER A 648      40.690  35.670  54.910  1.00  0.00           N
ATOM    973  HN  SER A 648      40.550  35.700  55.900  1.00  0.00           H
ATOM    974  CA  SER A 648      40.780  34.290  54.370  1.00  0.00           C
ATOM    975  HA  SER A 648      41.480  34.310  53.560  1.00  0.00           H
ATOM    976  CB  SER A 648      41.260  33.180  55.370  1.00  0.00           C
ATOM    977  HB1 SER A 648      40.630  33.170  56.300  1.00  0.00           H
ATOM    978  HB2 SER A 648      42.300  33.440  55.630  1.00  0.00           H
ATOM    979  OG  SER A 648      41.100  31.910  54.780  1.00  0.00           O
ATOM    980  HG1 SER A 648      41.900  31.720  54.290  1.00  0.00           H
ATOM    981  C   SER A 648      39.400  33.970  53.610  1.00  0.00           C
ATOM    982  O   SER A 648      39.450  33.500  52.480  1.00  0.00           O
ATOM    983  N   LEU A 649      38.200  34.330  54.200  1.00  0.00           N
ATOM    984  HN  LEU A 649      38.240  34.480  55.180  1.00  0.00           H
ATOM    985  CA  LEU A 649      36.880  34.160  53.630  1.00  0.00           C
ATOM    986  HA  LEU A 649      36.830  33.160  53.200  1.00  0.00           H
ATOM    987  CB  LEU A 649      35.820  34.270  54.750  1.00  0.00           C
ATOM    988  HB1 LEU A 649      36.140  35.160  55.340  1.00  0.00           H
ATOM    989  HB2 LEU A 649      35.820  33.340  55.350  1.00  0.00           H
ATOM    990  CG  LEU A 649      34.370  34.500  54.280  1.00  0.00           C
ATOM    991  HG  LEU A 649      34.310  35.340  53.560  1.00  0.00           H
ATOM    992  CD1 LEU A 649      33.980  33.180  53.510  1.00  0.00           C
ATOM    993 HD11 LEU A 649      34.930  32.850  53.010  1.00  0.00           H
ATOM    994 HD12 LEU A 649      33.290  33.480  52.690  1.00  0.00           H
ATOM    995 HD13 LEU A 649      33.510  32.410  54.160  1.00  0.00           H
ATOM    996  CD2 LEU A 649      33.430  34.790  55.490  1.00  0.00           C
ATOM    997 HD21 LEU A 649      32.430  34.820  55.010  1.00  0.00           H
ATOM    998 HD22 LEU A 649      33.770  35.740  55.960  1.00  0.00           H
ATOM    999 HD23 LEU A 649      33.420  33.960  56.220  1.00  0.00           H
ATOM   1000  C   LEU A 649      36.730  34.980  52.390  1.00  0.00           C
ATOM   1001  O   LEU A 649      36.440  34.490  51.270  1.00  0.00           O
ATOM   1002  N   THR A 650      37.070  36.300  52.450  1.00  0.00           N
ATOM   1003  HN  THR A 650      37.360  36.770  53.280  1.00  0.00           H
ATOM   1004  CA  THR A 650      37.030  37.160  51.240  1.00  0.00           C
ATOM   1005  HA  THR A 650      36.060  37.180  50.760  1.00  0.00           H
ATOM   1006  CB  THR A 650      37.320  38.570  51.460  1.00  0.00           C
ATOM   1007  HB  THR A 650      38.340  38.690  51.890  1.00  0.00           H
ATOM   1008  OG1 THR A 650      36.500  39.110  52.460  1.00  0.00           O
ATOM   1009  HG1 THR A 650      36.610  38.520  53.210  1.00  0.00           H
ATOM   1010  CG2 THR A 650      37.150  39.530  50.220  1.00  0.00           C
ATOM   1011 HG21 THR A 650      37.270  40.610  50.430  1.00  0.00           H
ATOM   1012 HG22 THR A 650      36.080  39.550  49.930  1.00  0.00           H
ATOM   1013 HG23 THR A 650      37.800  39.340  49.340  1.00  0.00           H
ATOM   1014  C   THR A 650      38.050  36.660  50.200  1.00  0.00           C
ATOM   1015  O   THR A 650      37.800  36.560  48.970  1.00  0.00           O
ATOM   1016  N   GLY A 651      39.240  36.240  50.650  1.00  0.00           N
ATOM   1017  HN  GLY A 651      39.360  36.270  51.630  1.00  0.00           H
ATOM   1018  CA  GLY A 651      40.330  36.050  49.790  1.00  0.00           C
ATOM   1019  HA1 GLY A 651      41.250  36.000  50.360  1.00  0.00           H
ATOM   1020  HA2 GLY A 651      40.290  36.940  49.170  1.00  0.00           H
ATOM   1021  C   GLY A 651      40.270  34.770  48.980  1.00  0.00           C
ATOM   1022  O   GLY A 651      40.710  34.720  47.840  1.00  0.00           O
ATOM   1023  N   ILE A 652      39.760  33.690  49.630  1.00  0.00           N
ATOM   1024  HN  ILE A 652      39.510  33.830  50.580  1.00  0.00           H
ATOM   1025  CA  ILE A 652      39.550  32.420  48.950  1.00  0.00           C
ATOM   1026  HA  ILE A 652      40.430  32.150  48.400  1.00  0.00           H
ATOM   1027  CB  ILE A 652      39.200  31.330  49.960  1.00  0.00           C
ATOM   1028  HB  ILE A 652      38.440  31.810  50.620  1.00  0.00           H
ATOM   1029  CG2 ILE A 652      38.600  30.050  49.350  1.00  0.00           C
ATOM   1030 HG21 ILE A 652      38.410  29.250  50.090  1.00  0.00           H
ATOM   1031 HG22 ILE A 652      39.150  29.720  48.450  1.00  0.00           H
ATOM   1032 HG23 ILE A 652      37.570  30.260  49.000  1.00  0.00           H
ATOM   1033  CG1 ILE A 652      40.460  30.960  50.740  1.00  0.00           C
ATOM   1034 HG11 ILE A 652      41.140  31.840  50.780  1.00  0.00           H
ATOM   1035 HG12 ILE A 652      41.070  30.130  50.320  1.00  0.00           H
ATOM   1036  CD  ILE A 652      40.240  30.390  52.130  1.00  0.00           C
ATOM   1037  HD1 ILE A 652      39.960  31.240  52.790  1.00  0.00           H
ATOM   1038  HD2 ILE A 652      41.190  30.000  52.570  1.00  0.00           H
ATOM   1039  HD3 ILE A 652      39.580  29.510  51.960  1.00  0.00           H
ATOM   1040  C   ILE A 652      38.420  32.500  47.870  1.00  0.00           C
ATOM   1041  O   ILE A 652      38.770  32.070  46.770  1.00  0.00           O
ATOM   1042  N   ALA A 653      37.260  33.100  48.240  1.00  0.00           N
ATOM   1043  HN  ALA A 653      37.340  33.460  49.170  1.00  0.00           H
ATOM   1044  CA  ALA A 653      36.090  33.300  47.370  1.00  0.00           C
ATOM   1045  HA  ALA A 653      35.660  32.370  47.040  1.00  0.00           H
ATOM   1046  CB  ALA A 653      35.100  34.100  48.170  1.00  0.00           C
ATOM   1047  HB1 ALA A 653      34.700  33.350  48.870  1.00  0.00           H
ATOM   1048  HB2 ALA A 653      34.230  34.550  47.640  1.00  0.00           H
ATOM   1049  HB3 ALA A 653      35.540  34.940  48.770  1.00  0.00           H
ATOM   1050  C   ALA A 653      36.510  34.120  46.150  1.00  0.00           C
ATOM   1051  O   ALA A 653      36.120  33.780  45.010  1.00  0.00           O
ATOM   1052  N   TYR A 654      37.260  35.200  46.310  1.00  0.00           N
ATOM   1053  HN  TYR A 654      37.320  35.530  47.240  1.00  0.00           H
ATOM   1054  CA  TYR A 654      37.880  35.930  45.250  1.00  0.00           C
ATOM   1055  HA  TYR A 654      37.070  36.350  44.670  1.00  0.00           H
ATOM   1056  CB  TYR A 654      38.630  37.110  45.920  1.00  0.00           C
ATOM   1057  HB1 TYR A 654      39.580  36.760  46.370  1.00  0.00           H
ATOM   1058  HB2 TYR A 654      37.940  37.510  46.690  1.00  0.00           H
ATOM   1059  CG  TYR A 654      38.940  38.260  44.990  1.00  0.00           C
ATOM   1060  CD1 TYR A 654      40.260  38.410  44.480  1.00  0.00           C
ATOM   1061  HD1 TYR A 654      41.040  37.750  44.830  1.00  0.00           H
ATOM   1062  CE1 TYR A 654      40.560  39.350  43.510  1.00  0.00           C
ATOM   1063  HE1 TYR A 654      41.550  39.500  43.100  1.00  0.00           H
ATOM   1064  CZ  TYR A 654      39.610  40.290  43.170  1.00  0.00           C
ATOM   1065  OH  TYR A 654      39.840  41.380  42.260  1.00  0.00           O
ATOM   1066  HH  TYR A 654      40.720  41.230  41.910  1.00  0.00           H
ATOM   1067  CD2 TYR A 654      37.950  39.150  44.530  1.00  0.00           C
ATOM   1068  HD2 TYR A 654      36.940  39.070  44.920  1.00  0.00           H
ATOM   1069  CE2 TYR A 654      38.390  40.260  43.820  1.00  0.00           C
ATOM   1070  HE2 TYR A 654      37.640  41.020  43.670  1.00  0.00           H
ATOM   1071  C   TYR A 654      38.910  35.230  44.360  1.00  0.00           C
ATOM   1072  O   TYR A 654      38.760  35.430  43.190  1.00  0.00           O
ATOM   1073  N   SER A 655      39.850  34.520  45.020  1.00  0.00           N
ATOM   1074  HN  SER A 655      39.810  34.410  46.010  1.00  0.00           H
ATOM   1075  CA  SER A 655      40.890  33.890  44.180  1.00  0.00           C
ATOM   1076  HA  SER A 655      41.360  34.600  43.540  1.00  0.00           H
ATOM   1077  CB  SER A 655      41.930  33.140  45.110  1.00  0.00           C
ATOM   1078  HB1 SER A 655      42.620  32.600  44.430  1.00  0.00           H
ATOM   1079  HB2 SER A 655      41.410  32.500  45.860  1.00  0.00           H
ATOM   1080  OG  SER A 655      42.830  33.990  45.780  1.00  0.00           O
ATOM   1081  HG1 SER A 655      42.340  34.310  46.550  1.00  0.00           H
ATOM   1082  C   SER A 655      40.310  32.830  43.250  1.00  0.00           C
ATOM   1083  O   SER A 655      40.670  32.900  42.070  1.00  0.00           O
ATOM   1084  N   LEU A 656      39.300  32.080  43.760  1.00  0.00           N
ATOM   1085  HN  LEU A 656      39.030  32.120  44.720  1.00  0.00           H
ATOM   1086  CA  LEU A 656      38.560  31.130  43.080  1.00  0.00           C
ATOM   1087  HA  LEU A 656      39.290  30.530  42.550  1.00  0.00           H
ATOM   1088  CB  LEU A 656      37.660  30.300  43.980  1.00  0.00           C
ATOM   1089  HB1 LEU A 656      36.930  29.710  43.400  1.00  0.00           H
ATOM   1090  HB2 LEU A 656      36.990  31.040  44.470  1.00  0.00           H
ATOM   1091  CG  LEU A 656      38.400  29.460  45.110  1.00  0.00           C
ATOM   1092  HG  LEU A 656      39.280  30.000  45.500  1.00  0.00           H
ATOM   1093  CD1 LEU A 656      37.450  29.180  46.260  1.00  0.00           C
ATOM   1094 HD11 LEU A 656      37.240  30.100  46.860  1.00  0.00           H
ATOM   1095 HD12 LEU A 656      37.970  28.590  47.040  1.00  0.00           H
ATOM   1096 HD13 LEU A 656      36.500  28.690  45.960  1.00  0.00           H
ATOM   1097  CD2 LEU A 656      38.930  28.130  44.490  1.00  0.00           C
ATOM   1098 HD21 LEU A 656      39.820  28.200  43.810  1.00  0.00           H
ATOM   1099 HD22 LEU A 656      38.160  27.550  43.960  1.00  0.00           H
ATOM   1100 HD23 LEU A 656      39.370  27.470  45.260  1.00  0.00           H
ATOM   1101  C   LEU A 656      37.550  31.580  41.960  1.00  0.00           C
ATOM   1102  O   LEU A 656      37.300  30.930  40.950  1.00  0.00           O
ATOM   1103  N   PHE A 657      36.820  32.750  42.160  1.00  0.00           N
ATOM   1104  HN  PHE A 657      37.080  33.420  42.840  1.00  0.00           H
ATOM   1105  CA  PHE A 657      35.640  33.100  41.400  1.00  0.00           C
ATOM   1106  HA  PHE A 657      35.620  32.500  40.500  1.00  0.00           H
ATOM   1107  CB  PHE A 657      34.260  33.030  42.090  1.00  0.00           C
ATOM   1108  HB1 PHE A 657      33.410  33.130  41.380  1.00  0.00           H
ATOM   1109  HB2 PHE A 657      34.190  33.800  42.880  1.00  0.00           H
ATOM   1110  CG  PHE A 657      34.050  31.660  42.710  1.00  0.00           C
ATOM   1111  CD1 PHE A 657      34.040  31.410  44.130  1.00  0.00           C
ATOM   1112  HD1 PHE A 657      34.180  32.160  44.900  1.00  0.00           H
ATOM   1113  CE1 PHE A 657      33.850  30.080  44.630  1.00  0.00           C
ATOM   1114  HE1 PHE A 657      33.850  29.900  45.690  1.00  0.00           H
ATOM   1115  CZ  PHE A 657      33.750  29.020  43.720  1.00  0.00           C
ATOM   1116  HZ  PHE A 657      33.770  28.030  44.140  1.00  0.00           H
ATOM   1117  CD2 PHE A 657      33.750  30.570  41.840  1.00  0.00           C
ATOM   1118  HD2 PHE A 657      33.790  30.880  40.800  1.00  0.00           H
ATOM   1119  CE2 PHE A 657      33.690  29.250  42.340  1.00  0.00           C
ATOM   1120  HE2 PHE A 657      33.420  28.420  41.710  1.00  0.00           H
ATOM   1121  C   PHE A 657      35.750  34.500  40.800  1.00  0.00           C
ATOM   1122  O   PHE A 657      34.940  34.820  39.980  1.00  0.00           O
ATOM   1123  N   ALA A 658      36.720  35.350  41.070  1.00  0.00           N
ATOM   1124  HN  ALA A 658      37.520  35.100  41.610  1.00  0.00           H
ATOM   1125  CA  ALA A 658      36.920  36.670  40.520  1.00  0.00           C
ATOM   1126  HA  ALA A 658      35.950  37.140  40.400  1.00  0.00           H
ATOM   1127  CB  ALA A 658      37.760  37.660  41.400  1.00  0.00           C
ATOM   1128  HB1 ALA A 658      37.250  37.700  42.390  1.00  0.00           H
ATOM   1129  HB2 ALA A 658      37.760  38.710  41.040  1.00  0.00           H
ATOM   1130  HB3 ALA A 658      38.850  37.450  41.480  1.00  0.00           H
ATOM   1131  C   ALA A 658      37.580  36.610  39.160  1.00  0.00           C
ATOM   1132  O   ALA A 658      38.020  35.630  38.700  1.00  0.00           O
ATOM   1133  N   GLY A 659      37.710  37.740  38.430  1.00  0.00           N
ATOM   1134  HN  GLY A 659      37.290  38.570  38.770  1.00  0.00           H
ATOM   1135  CA  GLY A 659      38.210  37.850  37.040  1.00  0.00           C
ATOM   1136  HA1 GLY A 659      38.120  38.880  36.780  1.00  0.00           H
ATOM   1137  HA2 GLY A 659      37.570  37.240  36.420  1.00  0.00           H
ATOM   1138  C   GLY A 659      39.650  37.460  36.800  1.00  0.00           C
ATOM   1139  O   GLY A 659      39.990  36.900  35.770  1.00  0.00           O
ATOM   1140  N   GLN A 660      40.640  37.810  37.710  1.00  0.00           N
ATOM   1141  HN  GLN A 660      40.410  38.300  38.550  1.00  0.00           H
ATOM   1142  CA  GLN A 660      42.040  37.530  37.710  1.00  0.00           C
ATOM   1143  HA  GLN A 660      42.150  36.630  37.130  1.00  0.00           H
ATOM   1144  CB  GLN A 660      42.800  38.840  37.270  1.00  0.00           C
ATOM   1145  HB1 GLN A 660      42.560  39.120  36.220  1.00  0.00           H
ATOM   1146  HB2 GLN A 660      43.890  38.670  37.230  1.00  0.00           H
ATOM   1147  CG  GLN A 660      42.440  40.070  38.180  1.00  0.00           C
ATOM   1148  HG1 GLN A 660      42.500  39.880  39.270  1.00  0.00           H
ATOM   1149  HG2 GLN A 660      41.360  40.310  38.020  1.00  0.00           H
ATOM   1150  CD  GLN A 660      43.190  41.380  38.060  1.00  0.00           C
ATOM   1151  OE1 GLN A 660      43.400  42.140  39.010  1.00  0.00           O
ATOM   1152  NE2 GLN A 660      43.640  41.830  36.860  1.00  0.00           N
ATOM   1153 HE21 GLN A 660      44.100  42.720  36.820  1.00  0.00           H
ATOM   1154 HE22 GLN A 660      43.300  41.320  36.070  1.00  0.00           H
ATOM   1155  C   GLN A 660      42.390  37.140  39.160  1.00  0.00           C
ATOM   1156  O   GLN A 660      41.670  37.510  40.100  1.00  0.00           O
ATOM   1157  N   PRO A 661      43.410  36.390  39.520  1.00  0.00           N
ATOM   1158  CD  PRO A 661      44.020  35.420  38.670  1.00  0.00           C
ATOM   1159  HD1 PRO A 661      44.450  35.880  37.750  1.00  0.00           H
ATOM   1160  HD2 PRO A 661      43.280  34.640  38.390  1.00  0.00           H
ATOM   1161  CA  PRO A 661      43.860  36.290  40.890  1.00  0.00           C
ATOM   1162  HA  PRO A 661      43.070  36.420  41.610  1.00  0.00           H
ATOM   1163  CB  PRO A 661      44.580  34.900  40.990  1.00  0.00           C
ATOM   1164  HB1 PRO A 661      43.810  34.130  41.210  1.00  0.00           H
ATOM   1165  HB2 PRO A 661      45.420  34.830  41.710  1.00  0.00           H
ATOM   1166  CG  PRO A 661      45.110  34.800  39.570  1.00  0.00           C
ATOM   1167  HG1 PRO A 661      45.990  35.460  39.420  1.00  0.00           H
ATOM   1168  HG2 PRO A 661      45.420  33.770  39.300  1.00  0.00           H
ATOM   1169  C   PRO A 661      44.920  37.390  41.230  1.00  0.00           C
ATOM   1170  O   PRO A 661      45.410  37.340  42.290  1.00  0.00           O
ATOM   1171  N   LEU A 662      45.290  38.270  40.300  1.00  0.00           N
ATOM   1172  HN  LEU A 662      44.890  38.100  39.400  1.00  0.00           H
ATOM   1173  CA  LEU A 662      46.420  39.150  40.300  1.00  0.00           C
ATOM   1174  HA  LEU A 662      47.300  38.650  40.700  1.00  0.00           H
ATOM   1175  CB  LEU A 662      46.670  39.750  38.930  1.00  0.00           C
ATOM   1176  HB1 LEU A 662      47.560  40.420  38.960  1.00  0.00           H
ATOM   1177  HB2 LEU A 662      45.850  40.360  38.500  1.00  0.00           H
ATOM   1178  CG  LEU A 662      46.950  38.630  37.810  1.00  0.00           C
ATOM   1179  HG  LEU A 662      46.160  37.850  37.720  1.00  0.00           H
ATOM   1180  CD1 LEU A 662      47.050  39.220  36.380  1.00  0.00           C
ATOM   1181 HD11 LEU A 662      47.220  38.460  35.600  1.00  0.00           H
ATOM   1182 HD12 LEU A 662      47.920  39.920  36.370  1.00  0.00           H
ATOM   1183 HD13 LEU A 662      46.130  39.830  36.210  1.00  0.00           H
ATOM   1184  CD2 LEU A 662      48.250  37.840  38.160  1.00  0.00           C
ATOM   1185 HD21 LEU A 662      48.280  37.480  39.220  1.00  0.00           H
ATOM   1186 HD22 LEU A 662      49.120  38.490  37.920  1.00  0.00           H
ATOM   1187 HD23 LEU A 662      48.260  36.930  37.520  1.00  0.00           H
ATOM   1188  C   LEU A 662      46.150  40.370  41.280  1.00  0.00           C
ATOM   1189  O   LEU A 662      47.080  41.140  41.550  1.00  0.00           O
ATOM   1190  N   THR A 663      44.890  40.460  41.760  1.00  0.00           N
ATOM   1191  HN  THR A 663      44.240  39.760  41.500  1.00  0.00           H
ATOM   1192  CA  THR A 663      44.390  41.410  42.800  1.00  0.00           C
ATOM   1193  HA  THR A 663      45.120  42.190  42.920  1.00  0.00           H
ATOM   1194  CB  THR A 663      43.170  42.100  42.410  1.00  0.00           C
ATOM   1195  HB  THR A 663      42.380  42.240  43.190  1.00  0.00           H
ATOM   1196  OG1 THR A 663      42.540  41.450  41.400  1.00  0.00           O
ATOM   1197  HG1 THR A 663      42.990  41.730  40.600  1.00  0.00           H
ATOM   1198  CG2 THR A 663      43.470  43.510  41.990  1.00  0.00           C
ATOM   1199 HG21 THR A 663      44.360  43.570  41.330  1.00  0.00           H
ATOM   1200 HG22 THR A 663      43.660  44.080  42.930  1.00  0.00           H
ATOM   1201 HG23 THR A 663      42.650  43.940  41.370  1.00  0.00           H
ATOM   1202  C   THR A 663      44.320  40.810  44.230  1.00  0.00           C
ATOM   1203  O   THR A 663      43.740  39.810  44.560  1.00  0.00           O
ATOM   1204  N   ILE A 664      45.140  41.370  45.210  1.00  0.00           N
ATOM   1205  HN  ILE A 664      45.720  42.170  45.020  1.00  0.00           H
ATOM   1206  CA  ILE A 664      45.240  41.040  46.580  1.00  0.00           C
ATOM   1207  HA  ILE A 664      44.750  40.080  46.660  1.00  0.00           H
ATOM   1208  CB  ILE A 664      46.690  40.840  47.060  1.00  0.00           C
ATOM   1209  HB  ILE A 664      47.200  41.800  46.820  1.00  0.00           H
ATOM   1210  CG2 ILE A 664      46.700  40.550  48.550  1.00  0.00           C
ATOM   1211 HG21 ILE A 664      46.210  39.590  48.810  1.00  0.00           H
ATOM   1212 HG22 ILE A 664      46.390  41.400  49.190  1.00  0.00           H
ATOM   1213 HG23 ILE A 664      47.740  40.340  48.870  1.00  0.00           H
ATOM   1214  CG1 ILE A 664      47.330  39.660  46.330  1.00  0.00           C
ATOM   1215 HG11 ILE A 664      48.360  39.610  46.750  1.00  0.00           H
ATOM   1216 HG12 ILE A 664      47.510  40.050  45.310  1.00  0.00           H
ATOM   1217  CD  ILE A 664      46.580  38.390  46.380  1.00  0.00           C
ATOM   1218  HD1 ILE A 664      46.210  38.170  47.410  1.00  0.00           H
ATOM   1219  HD2 ILE A 664      47.340  37.580  46.320  1.00  0.00           H
ATOM   1220  HD3 ILE A 664      45.860  38.340  45.540  1.00  0.00           H
ATOM   1221  C   ILE A 664      44.420  42.030  47.470  1.00  0.00           C
ATOM   1222  O   ILE A 664      44.660  43.260  47.560  1.00  0.00           O
ATOM   1223  N   LEU A 665      43.480  41.420  48.240  1.00  0.00           N
ATOM   1224  HN  LEU A 665      43.310  40.450  48.100  1.00  0.00           H
ATOM   1225  CA  LEU A 665      42.700  41.940  49.300  1.00  0.00           C
ATOM   1226  HA  LEU A 665      42.250  42.790  48.820  1.00  0.00           H
ATOM   1227  CB  LEU A 665      41.560  40.990  49.920  1.00  0.00           C
ATOM   1228  HB1 LEU A 665      40.950  41.520  50.690  1.00  0.00           H
ATOM   1229  HB2 LEU A 665      42.100  40.140  50.380  1.00  0.00           H
ATOM   1230  CG  LEU A 665      40.620  40.460  48.830  1.00  0.00           C
ATOM   1231  HG  LEU A 665      39.860  39.950  49.440  1.00  0.00           H
ATOM   1232  CD1 LEU A 665      39.940  41.590  48.070  1.00  0.00           C
ATOM   1233 HD11 LEU A 665      39.310  42.290  48.660  1.00  0.00           H
ATOM   1234 HD12 LEU A 665      39.340  41.140  47.250  1.00  0.00           H
ATOM   1235 HD13 LEU A 665      40.620  42.280  47.540  1.00  0.00           H
ATOM   1236  CD2 LEU A 665      41.190  39.550  47.790  1.00  0.00           C
ATOM   1237 HD21 LEU A 665      41.480  38.520  48.110  1.00  0.00           H
ATOM   1238 HD22 LEU A 665      42.050  39.970  47.210  1.00  0.00           H
ATOM   1239 HD23 LEU A 665      40.400  39.280  47.050  1.00  0.00           H
ATOM   1240  C   LEU A 665      43.640  42.240  50.420  1.00  0.00           C
ATOM   1241  O   LEU A 665      44.600  41.540  50.740  1.00  0.00           O
ATOM   1242  N   GLY A 666      43.410  43.300  51.080  1.00  0.00           N
ATOM   1243  HN  GLY A 666      42.700  43.960  50.820  1.00  0.00           H
ATOM   1244  CA  GLY A 666      44.100  43.800  52.260  1.00  0.00           C
ATOM   1245  HA1 GLY A 666      44.980  44.380  51.990  1.00  0.00           H
ATOM   1246  HA2 GLY A 666      44.280  42.890  52.790  1.00  0.00           H
ATOM   1247  C   GLY A 666      43.160  44.660  53.040  1.00  0.00           C
ATOM   1248  O   GLY A 666      42.020  44.880  52.650  1.00  0.00           O
ATOM   1249  N   SER A 667      43.540  45.220  54.200  1.00  0.00           N
ATOM   1250  HN  SER A 667      44.460  44.980  54.490  1.00  0.00           H
ATOM   1251  CA  SER A 667      42.950  46.170  55.210  1.00  0.00           C
ATOM   1252  HA  SER A 667      41.880  46.020  55.190  1.00  0.00           H
ATOM   1253  CB  SER A 667      43.520  45.800  56.580  1.00  0.00           C
ATOM   1254  HB1 SER A 667      43.300  44.710  56.710  1.00  0.00           H
ATOM   1255  HB2 SER A 667      43.160  46.450  57.400  1.00  0.00           H
ATOM   1256  OG  SER A 667      44.950  45.940  56.560  1.00  0.00           O
ATOM   1257  HG1 SER A 667      45.380  45.240  56.070  1.00  0.00           H
ATOM   1258  C   SER A 667      43.240  47.660  54.850  1.00  0.00           C
ATOM   1259  O   SER A 667      44.380  48.030  54.550  1.00  0.00           O
ATOM   1260  N   THR A 668      42.200  48.530  54.820  1.00  0.00           N
ATOM   1261  HN  THR A 668      41.270  48.280  55.090  1.00  0.00           H
ATOM   1262  CA  THR A 668      42.320  49.980  54.510  1.00  0.00           C
ATOM   1263  HA  THR A 668      43.370  50.220  54.410  1.00  0.00           H
ATOM   1264  CB  THR A 668      41.620  50.400  53.210  1.00  0.00           C
ATOM   1265  HB  THR A 668      41.740  49.630  52.420  1.00  0.00           H
ATOM   1266  OG1 THR A 668      42.060  51.680  52.820  1.00  0.00           O
ATOM   1267  HG1 THR A 668      41.550  51.890  52.020  1.00  0.00           H
ATOM   1268  CG2 THR A 668      40.100  50.460  53.380  1.00  0.00           C
ATOM   1269 HG21 THR A 668      39.560  50.560  52.420  1.00  0.00           H
ATOM   1270 HG22 THR A 668      39.830  51.350  53.990  1.00  0.00           H
ATOM   1271 HG23 THR A 668      39.700  49.550  53.920  1.00  0.00           H
ATOM   1272  C   THR A 668      41.930  50.900  55.620  1.00  0.00           C
ATOM   1273  O   THR A 668      41.190  50.620  56.570  1.00  0.00           O
ATOM   1274  N   GLY A 669      42.490  52.090  55.610  1.00  0.00           N
ATOM   1275  HN  GLY A 669      42.870  52.300  54.710  1.00  0.00           H
ATOM   1276  CA  GLY A 669      42.430  53.170  56.610  1.00  0.00           C
ATOM   1277  HA1 GLY A 669      43.050  54.000  56.350  1.00  0.00           H
ATOM   1278  HA2 GLY A 669      42.830  52.820  57.550  1.00  0.00           H
ATOM   1279  C   GLY A 669      41.070  53.800  56.880  1.00  0.00           C
ATOM   1280  O   GLY A 669      40.630  53.730  58.000  1.00  0.00           O
ATOM   1281  N   PRO A 670      40.440  54.320  55.820  1.00  0.00           N
ATOM   1282  CD  PRO A 670      40.940  54.610  54.540  1.00  0.00           C
ATOM   1283  HD1 PRO A 670      40.950  53.650  53.990  1.00  0.00           H
ATOM   1284  HD2 PRO A 670      41.930  55.100  54.680  1.00  0.00           H
ATOM   1285  CA  PRO A 670      39.010  54.690  55.840  1.00  0.00           C
ATOM   1286  HA  PRO A 670      39.060  55.500  56.550  1.00  0.00           H
ATOM   1287  CB  PRO A 670      38.610  55.320  54.450  1.00  0.00           C
ATOM   1288  HB1 PRO A 670      37.930  56.170  54.610  1.00  0.00           H
ATOM   1289  HB2 PRO A 670      38.110  54.490  53.900  1.00  0.00           H
ATOM   1290  CG  PRO A 670      39.990  55.650  53.870  1.00  0.00           C
ATOM   1291  HG1 PRO A 670      39.990  55.520  52.760  1.00  0.00           H
ATOM   1292  HG2 PRO A 670      40.280  56.710  54.030  1.00  0.00           H
ATOM   1293  C   PRO A 670      37.970  53.820  56.390  1.00  0.00           C
ATOM   1294  O   PRO A 670      37.180  54.350  57.140  1.00  0.00           O
ATOM   1295  N   VAL A 671      38.010  52.510  56.040  1.00  0.00           N
ATOM   1296  HN  VAL A 671      38.650  52.270  55.320  1.00  0.00           H
ATOM   1297  CA  VAL A 671      37.140  51.530  56.540  1.00  0.00           C
ATOM   1298  HA  VAL A 671      36.130  51.780  56.250  1.00  0.00           H
ATOM   1299  CB  VAL A 671      37.560  50.210  55.850  1.00  0.00           C
ATOM   1300  HB  VAL A 671      38.660  50.130  55.940  1.00  0.00           H
ATOM   1301  CG1 VAL A 671      36.940  48.990  56.610  1.00  0.00           C
ATOM   1302 HG11 VAL A 671      37.520  48.810  57.540  1.00  0.00           H
ATOM   1303 HG12 VAL A 671      37.120  48.080  56.000  1.00  0.00           H
ATOM   1304 HG13 VAL A 671      35.860  49.110  56.850  1.00  0.00           H
ATOM   1305  CG2 VAL A 671      37.120  50.110  54.400  1.00  0.00           C
ATOM   1306 HG21 VAL A 671      36.020  50.160  54.260  1.00  0.00           H
ATOM   1307 HG22 VAL A 671      37.490  49.150  53.990  1.00  0.00           H
ATOM   1308 HG23 VAL A 671      37.480  50.940  53.770  1.00  0.00           H
ATOM   1309  C   VAL A 671      37.270  51.420  58.080  1.00  0.00           C
ATOM   1310  O   VAL A 671      36.290  51.300  58.820  1.00  0.00           O
ATOM   1311  N   LEU A 672      38.440  51.480  58.630  1.00  0.00           N
ATOM   1312  HN  LEU A 672      39.290  51.740  58.160  1.00  0.00           H
ATOM   1313  CA  LEU A 672      38.670  51.430  60.080  1.00  0.00           C
ATOM   1314  HA  LEU A 672      38.250  50.550  60.550  1.00  0.00           H
ATOM   1315  CB  LEU A 672      40.160  51.270  60.480  1.00  0.00           C
ATOM   1316  HB1 LEU A 672      40.730  52.000  59.870  1.00  0.00           H
ATOM   1317  HB2 LEU A 672      40.510  50.230  60.340  1.00  0.00           H
ATOM   1318  CG  LEU A 672      40.530  51.460  61.950  1.00  0.00           C
ATOM   1319  HG  LEU A 672      40.150  52.470  62.220  1.00  0.00           H
ATOM   1320  CD1 LEU A 672      39.970  50.380  62.900  1.00  0.00           C
ATOM   1321 HD11 LEU A 672      38.860  50.310  62.820  1.00  0.00           H
ATOM   1322 HD12 LEU A 672      40.230  50.520  63.960  1.00  0.00           H
ATOM   1323 HD13 LEU A 672      40.340  49.360  62.670  1.00  0.00           H
ATOM   1324  CD2 LEU A 672      42.050  51.540  61.990  1.00  0.00           C
ATOM   1325 HD21 LEU A 672      42.390  52.530  61.640  1.00  0.00           H
ATOM   1326 HD22 LEU A 672      42.610  50.810  61.370  1.00  0.00           H
ATOM   1327 HD23 LEU A 672      42.390  51.460  63.050  1.00  0.00           H
ATOM   1328  C   LEU A 672      38.060  52.550  60.860  1.00  0.00           C
ATOM   1329  O   LEU A 672      37.370  52.460  61.850  1.00  0.00           O
ATOM   1330  N   VAL A 673      38.180  53.760  60.360  1.00  0.00           N
ATOM   1331  HN  VAL A 673      38.840  53.840  59.610  1.00  0.00           H
ATOM   1332  CA  VAL A 673      37.630  55.010  60.870  1.00  0.00           C
ATOM   1333  HA  VAL A 673      38.060  55.180  61.850  1.00  0.00           H
ATOM   1334  CB  VAL A 673      38.130  56.160  60.020  1.00  0.00           C
ATOM   1335  HB  VAL A 673      37.760  56.090  58.970  1.00  0.00           H
ATOM   1336  CG1 VAL A 673      37.630  57.450  60.720  1.00  0.00           C
ATOM   1337 HG11 VAL A 673      38.010  58.360  60.200  1.00  0.00           H
ATOM   1338 HG12 VAL A 673      38.010  57.550  61.760  1.00  0.00           H
ATOM   1339 HG13 VAL A 673      36.530  57.600  60.830  1.00  0.00           H
ATOM   1340  CG2 VAL A 673      39.640  56.200  59.940  1.00  0.00           C
ATOM   1341 HG21 VAL A 673      39.910  56.950  59.160  1.00  0.00           H
ATOM   1342 HG22 VAL A 673      40.000  55.180  59.680  1.00  0.00           H
ATOM   1343 HG23 VAL A 673      40.120  56.450  60.920  1.00  0.00           H
ATOM   1344  C   VAL A 673      36.120  54.980  60.910  1.00  0.00           C
ATOM   1345  O   VAL A 673      35.450  55.430  61.820  1.00  0.00           O
ATOM   1346  N   PHE A 674      35.470  54.450  59.840  1.00  0.00           N
ATOM   1347  HN  PHE A 674      36.070  54.090  59.110  1.00  0.00           H
ATOM   1348  CA  PHE A 674      34.040  54.320  59.740  1.00  0.00           C
ATOM   1349  HA  PHE A 674      33.610  55.300  59.850  1.00  0.00           H
ATOM   1350  CB  PHE A 674      33.690  53.590  58.360  1.00  0.00           C
ATOM   1351  HB1 PHE A 674      34.140  52.590  58.240  1.00  0.00           H
ATOM   1352  HB2 PHE A 674      34.110  54.140  57.490  1.00  0.00           H
ATOM   1353  CG  PHE A 674      32.200  53.450  58.100  1.00  0.00           C
ATOM   1354  CD1 PHE A 674      31.630  52.170  58.360  1.00  0.00           C
ATOM   1355  HD1 PHE A 674      32.280  51.420  58.790  1.00  0.00           H
ATOM   1356  CE1 PHE A 674      30.360  51.890  57.770  1.00  0.00           C
ATOM   1357  HE1 PHE A 674      29.940  50.910  57.960  1.00  0.00           H
ATOM   1358  CZ  PHE A 674      29.610  52.910  57.180  1.00  0.00           C
ATOM   1359  HZ  PHE A 674      28.580  52.820  56.880  1.00  0.00           H
ATOM   1360  CD2 PHE A 674      31.480  54.450  57.450  1.00  0.00           C
ATOM   1361  HD2 PHE A 674      31.920  55.400  57.160  1.00  0.00           H
ATOM   1362  CE2 PHE A 674      30.190  54.170  57.020  1.00  0.00           C
ATOM   1363  HE2 PHE A 674      29.770  54.800  56.260  1.00  0.00           H
ATOM   1364  C   PHE A 674      33.520  53.390  60.830  1.00  0.00           C
ATOM   1365  O   PHE A 674      32.660  53.820  61.620  1.00  0.00           O
ATOM   1366  N   GLU A 675      34.120  52.280  60.950  1.00  0.00           N
ATOM   1367  HN  GLU A 675      34.800  52.080  60.240  1.00  0.00           H
ATOM   1368  CA  GLU A 675      33.810  51.240  61.990  1.00  0.00           C
ATOM   1369  HA  GLU A 675      32.770  50.960  61.970  1.00  0.00           H
ATOM   1370  CB  GLU A 675      34.690  50.030  61.770  1.00  0.00           C
ATOM   1371  HB1 GLU A 675      35.110  49.560  62.680  1.00  0.00           H
ATOM   1372  HB2 GLU A 675      35.620  50.350  61.250  1.00  0.00           H
ATOM   1373  CG  GLU A 675      34.040  49.050  60.820  1.00  0.00           C
ATOM   1374  HG1 GLU A 675      34.850  48.640  60.190  1.00  0.00           H
ATOM   1375  HG2 GLU A 675      33.230  49.400  60.160  1.00  0.00           H
ATOM   1376  CD  GLU A 675      33.470  47.790  61.450  1.00  0.00           C
ATOM   1377  OE1 GLU A 675      34.200  46.740  61.610  1.00  0.00           O
ATOM   1378  OE2 GLU A 675      32.260  47.810  61.730  1.00  0.00           O
ATOM   1379  C   GLU A 675      33.980  51.730  63.420  1.00  0.00           C
ATOM   1380  O   GLU A 675      33.230  51.420  64.290  1.00  0.00           O
ATOM   1381  N   LYS A 676      35.110  52.470  63.660  1.00  0.00           N
ATOM   1382  HN  LYS A 676      35.770  52.640  62.930  1.00  0.00           H
ATOM   1383  CA  LYS A 676      35.400  53.190  64.930  1.00  0.00           C
ATOM   1384  HA  LYS A 676      35.440  52.480  65.740  1.00  0.00           H
ATOM   1385  CB  LYS A 676      36.800  53.780  64.720  1.00  0.00           C
ATOM   1386  HB1 LYS A 676      36.730  54.330  63.750  1.00  0.00           H
ATOM   1387  HB2 LYS A 676      37.500  52.970  64.440  1.00  0.00           H
ATOM   1388  CG  LYS A 676      37.420  54.720  65.860  1.00  0.00           C
ATOM   1389  HG1 LYS A 676      37.420  53.990  66.690  1.00  0.00           H
ATOM   1390  HG2 LYS A 676      36.770  55.560  66.180  1.00  0.00           H
ATOM   1391  CD  LYS A 676      38.790  55.230  65.510  1.00  0.00           C
ATOM   1392  HD1 LYS A 676      38.870  55.870  64.600  1.00  0.00           H
ATOM   1393  HD2 LYS A 676      39.500  54.380  65.410  1.00  0.00           H
ATOM   1394  CE  LYS A 676      39.380  56.090  66.610  1.00  0.00           C
ATOM   1395  HE1 LYS A 676      40.460  56.230  66.400  1.00  0.00           H
ATOM   1396  HE2 LYS A 676      39.260  55.500  67.540  1.00  0.00           H
ATOM   1397  NZ  LYS A 676      38.780  57.440  66.900  1.00  0.00           N
ATOM   1398  HZ1 LYS A 676      39.520  58.150  67.070  1.00  0.00           H
ATOM   1399  HZ2 LYS A 676      38.030  57.290  67.610  1.00  0.00           H
ATOM   1400  HZ3 LYS A 676      38.290  57.760  66.050  1.00  0.00           H
ATOM   1401  C   LYS A 676      34.380  54.280  65.310  1.00  0.00           C
ATOM   1402  O   LYS A 676      33.940  54.400  66.450  1.00  0.00           O
ATOM   1403  N   ILE A 677      33.910  55.080  64.240  1.00  0.00           N
ATOM   1404  HN  ILE A 677      34.430  55.140  63.400  1.00  0.00           H
ATOM   1405  CA  ILE A 677      32.850  56.070  64.430  1.00  0.00           C
ATOM   1406  HA  ILE A 677      33.050  56.440  65.420  1.00  0.00           H
ATOM   1407  CB  ILE A 677      33.060  57.340  63.660  1.00  0.00           C
ATOM   1408  HB  ILE A 677      32.880  57.190  62.570  1.00  0.00           H
ATOM   1409  CG2 ILE A 677      31.990  58.330  64.180  1.00  0.00           C
ATOM   1410 HG21 ILE A 677      32.250  59.400  64.000  1.00  0.00           H
ATOM   1411 HG22 ILE A 677      31.860  58.150  65.260  1.00  0.00           H
ATOM   1412 HG23 ILE A 677      31.110  58.070  63.550  1.00  0.00           H
ATOM   1413  CG1 ILE A 677      34.440  57.950  63.890  1.00  0.00           C
ATOM   1414 HG11 ILE A 677      34.580  58.820  63.220  1.00  0.00           H
ATOM   1415 HG12 ILE A 677      35.290  57.260  63.620  1.00  0.00           H
ATOM   1416  CD  ILE A 677      34.730  58.400  65.300  1.00  0.00           C
ATOM   1417  HD1 ILE A 677      34.040  59.210  65.630  1.00  0.00           H
ATOM   1418  HD2 ILE A 677      35.790  58.660  65.520  1.00  0.00           H
ATOM   1419  HD3 ILE A 677      34.620  57.560  66.030  1.00  0.00           H
ATOM   1420  C   ILE A 677      31.430  55.520  64.560  1.00  0.00           C
ATOM   1421  O   ILE A 677      30.700  55.780  65.510  1.00  0.00           O
ATOM   1422  N   LEU A 678      31.010  54.550  63.710  1.00  0.00           N
ATOM   1423  HN  LEU A 678      31.630  54.260  62.970  1.00  0.00           H
ATOM   1424  CA  LEU A 678      29.830  53.740  63.720  1.00  0.00           C
ATOM   1425  HA  LEU A 678      29.000  54.410  63.570  1.00  0.00           H
ATOM   1426  CB  LEU A 678      29.800  52.760  62.520  1.00  0.00           C
ATOM   1427  HB1 LEU A 678      30.710  52.130  62.600  1.00  0.00           H
ATOM   1428  HB2 LEU A 678      29.840  53.280  61.540  1.00  0.00           H
ATOM   1429  CG  LEU A 678      28.580  51.930  62.290  1.00  0.00           C
ATOM   1430  HG  LEU A 678      28.460  51.240  63.150  1.00  0.00           H
ATOM   1431  CD1 LEU A 678      27.270  52.800  62.180  1.00  0.00           C
ATOM   1432 HD11 LEU A 678      27.320  53.410  61.250  1.00  0.00           H
ATOM   1433 HD12 LEU A 678      27.160  53.440  63.080  1.00  0.00           H
ATOM   1434 HD13 LEU A 678      26.470  52.040  62.070  1.00  0.00           H
ATOM   1435  CD2 LEU A 678      28.630  51.020  61.060  1.00  0.00           C
ATOM   1436 HD21 LEU A 678      28.900  51.610  60.150  1.00  0.00           H
ATOM   1437 HD22 LEU A 678      27.650  50.540  60.870  1.00  0.00           H
ATOM   1438 HD23 LEU A 678      29.430  50.260  61.140  1.00  0.00           H
ATOM   1439  C   LEU A 678      29.710  53.020  65.050  1.00  0.00           C
ATOM   1440  O   LEU A 678      28.580  52.940  65.650  1.00  0.00           O
ATOM   1441  N   TYR A 679      30.760  52.530  65.700  1.00  0.00           N
ATOM   1442  HN  TYR A 679      31.660  52.440  65.280  1.00  0.00           H
ATOM   1443  CA  TYR A 679      30.800  52.090  67.100  1.00  0.00           C
ATOM   1444  HA  TYR A 679      30.040  51.340  67.290  1.00  0.00           H
ATOM   1445  CB  TYR A 679      32.160  51.390  67.220  1.00  0.00           C
ATOM   1446  HB1 TYR A 679      32.890  52.110  66.840  1.00  0.00           H
ATOM   1447  HB2 TYR A 679      32.310  50.430  66.660  1.00  0.00           H
ATOM   1448  CG  TYR A 679      32.520  51.020  68.620  1.00  0.00           C
ATOM   1449  CD1 TYR A 679      33.520  51.750  69.320  1.00  0.00           C
ATOM   1450  HD1 TYR A 679      33.960  52.560  68.770  1.00  0.00           H
ATOM   1451  CE1 TYR A 679      33.630  51.720  70.750  1.00  0.00           C
ATOM   1452  HE1 TYR A 679      34.280  52.390  71.280  1.00  0.00           H
ATOM   1453  CZ  TYR A 679      32.780  50.820  71.450  1.00  0.00           C
ATOM   1454  OH  TYR A 679      32.810  50.750  72.810  1.00  0.00           O
ATOM   1455  HH  TYR A 679      33.550  51.280  73.120  1.00  0.00           H
ATOM   1456  CD2 TYR A 679      31.630  50.190  69.390  1.00  0.00           C
ATOM   1457  HD2 TYR A 679      30.910  49.600  68.840  1.00  0.00           H
ATOM   1458  CE2 TYR A 679      31.750  50.120  70.770  1.00  0.00           C
ATOM   1459  HE2 TYR A 679      31.090  49.440  71.300  1.00  0.00           H
ATOM   1460  C   TYR A 679      30.540  53.180  68.120  1.00  0.00           C
ATOM   1461  O   TYR A 679      29.580  53.060  68.870  1.00  0.00           O
ATOM   1462  N   LYS A 680      31.410  54.280  68.120  1.00  0.00           N
ATOM   1463  HN  LYS A 680      32.190  54.440  67.530  1.00  0.00           H
ATOM   1464  CA  LYS A 680      31.140  55.470  68.960  1.00  0.00           C
ATOM   1465  HA  LYS A 680      31.390  55.230  69.990  1.00  0.00           H
ATOM   1466  CB  LYS A 680      32.080  56.540  68.470  1.00  0.00           C
ATOM   1467  HB1 LYS A 680      31.820  56.730  67.410  1.00  0.00           H
ATOM   1468  HB2 LYS A 680      33.100  56.080  68.460  1.00  0.00           H
ATOM   1469  CG  LYS A 680      32.090  57.910  69.180  1.00  0.00           C
ATOM   1470  HG1 LYS A 680      31.160  58.440  68.890  1.00  0.00           H
ATOM   1471  HG2 LYS A 680      32.940  58.370  68.630  1.00  0.00           H
ATOM   1472  CD  LYS A 680      32.400  57.710  70.640  1.00  0.00           C
ATOM   1473  HD1 LYS A 680      33.120  56.900  70.820  1.00  0.00           H
ATOM   1474  HD2 LYS A 680      31.480  57.330  71.120  1.00  0.00           H
ATOM   1475  CE  LYS A 680      32.810  59.010  71.330  1.00  0.00           C
ATOM   1476  HE1 LYS A 680      33.620  59.480  70.730  1.00  0.00           H
ATOM   1477  HE2 LYS A 680      33.150  58.680  72.330  1.00  0.00           H
ATOM   1478  NZ  LYS A 680      31.720  59.960  71.300  1.00  0.00           N
ATOM   1479  HZ1 LYS A 680      31.950  60.810  71.860  1.00  0.00           H
ATOM   1480  HZ2 LYS A 680      30.810  59.540  71.590  1.00  0.00           H
ATOM   1481  HZ3 LYS A 680      31.520  60.160  70.290  1.00  0.00           H
ATOM   1482  C   LYS A 680      29.760  56.050  68.900  1.00  0.00           C
ATOM   1483  O   LYS A 680      29.160  56.390  69.890  1.00  0.00           O
ATOM   1484  N   PHE A 681      29.170  56.080  67.760  1.00  0.00           N
ATOM   1485  HN  PHE A 681      29.540  55.830  66.870  1.00  0.00           H
ATOM   1486  CA  PHE A 681      27.780  56.640  67.510  1.00  0.00           C
ATOM   1487  HA  PHE A 681      27.690  57.630  67.920  1.00  0.00           H
ATOM   1488  CB  PHE A 681      27.560  56.690  65.970  1.00  0.00           C
ATOM   1489  HB1 PHE A 681      27.990  55.730  65.640  1.00  0.00           H
ATOM   1490  HB2 PHE A 681      28.180  57.530  65.580  1.00  0.00           H
ATOM   1491  CG  PHE A 681      26.150  56.720  65.520  1.00  0.00           C
ATOM   1492  CD1 PHE A 681      25.650  55.550  64.890  1.00  0.00           C
ATOM   1493  HD1 PHE A 681      26.320  54.770  64.570  1.00  0.00           H
ATOM   1494  CE1 PHE A 681      24.310  55.490  64.440  1.00  0.00           C
ATOM   1495  HE1 PHE A 681      23.880  54.710  63.820  1.00  0.00           H
ATOM   1496  CZ  PHE A 681      23.460  56.550  64.740  1.00  0.00           C
ATOM   1497  HZ  PHE A 681      22.440  56.430  64.390  1.00  0.00           H
ATOM   1498  CD2 PHE A 681      25.260  57.730  65.920  1.00  0.00           C
ATOM   1499  HD2 PHE A 681      25.640  58.660  66.310  1.00  0.00           H
ATOM   1500  CE2 PHE A 681      23.940  57.620  65.540  1.00  0.00           C
ATOM   1501  HE2 PHE A 681      23.320  58.470  65.760  1.00  0.00           H
ATOM   1502  C   PHE A 681      26.750  55.740  68.300  1.00  0.00           C
ATOM   1503  O   PHE A 681      25.890  56.220  69.060  1.00  0.00           O
ATOM   1504  N   CYS A 682      26.970  54.370  68.260  1.00  0.00           N
ATOM   1505  HN  CYS A 682      27.790  54.000  67.840  1.00  0.00           H
ATOM   1506  CA  CYS A 682      26.080  53.420  68.900  1.00  0.00           C
ATOM   1507  HA  CYS A 682      25.050  53.640  68.650  1.00  0.00           H
ATOM   1508  CB  CYS A 682      26.400  52.040  68.320  1.00  0.00           C
ATOM   1509  HB1 CYS A 682      25.710  51.290  68.790  1.00  0.00           H
ATOM   1510  HB2 CYS A 682      27.450  51.730  68.440  1.00  0.00           H
ATOM   1511  SG  CYS A 682      25.820  51.950  66.590  1.00  0.00           S
ATOM   1512  HG1 CYS A 682      27.030  52.170  66.090  1.00  0.00           H
ATOM   1513  C   CYS A 682      26.230  53.520  70.430  1.00  0.00           C
ATOM   1514  O   CYS A 682      25.340  53.390  71.200  1.00  0.00           O
ATOM   1515  N   ARG A 683      27.420  53.830  70.880  1.00  0.00           N
ATOM   1516  HN  ARG A 683      28.080  54.180  70.210  1.00  0.00           H
ATOM   1517  CA  ARG A 683      27.490  54.080  72.340  1.00  0.00           C
ATOM   1518  HA  ARG A 683      26.840  53.480  72.980  1.00  0.00           H
ATOM   1519  CB  ARG A 683      29.000  54.120  72.760  1.00  0.00           C
ATOM   1520  HB1 ARG A 683      29.100  54.450  73.820  1.00  0.00           H
ATOM   1521  HB2 ARG A 683      29.640  54.780  72.130  1.00  0.00           H
ATOM   1522  CG  ARG A 683      29.700  52.750  72.650  1.00  0.00           C
ATOM   1523  HG1 ARG A 683      30.780  52.890  72.820  1.00  0.00           H
ATOM   1524  HG2 ARG A 683      29.460  52.420  71.610  1.00  0.00           H
ATOM   1525  CD  ARG A 683      28.940  51.600  73.370  1.00  0.00           C
ATOM   1526  HD1 ARG A 683      29.450  50.620  73.210  1.00  0.00           H
ATOM   1527  HD2 ARG A 683      27.900  51.490  73.020  1.00  0.00           H
ATOM   1528  NE  ARG A 683      29.010  52.000  74.800  1.00  0.00           N
ATOM   1529  HE  ARG A 683      29.700  52.700  75.000  1.00  0.00           H
ATOM   1530  CZ  ARG A 683      28.660  51.390  75.870  1.00  0.00           C
ATOM   1531  NH1 ARG A 683      27.970  50.270  75.760  1.00  0.00           N
ATOM   1532 HH11 ARG A 683      27.770  49.910  74.840  1.00  0.00           H
ATOM   1533 HH12 ARG A 683      27.710  49.710  76.530  1.00  0.00           H
ATOM   1534  NH2 ARG A 683      28.930  51.860  77.090  1.00  0.00           N
ATOM   1535 HH21 ARG A 683      28.850  51.210  77.840  1.00  0.00           H
ATOM   1536 HH22 ARG A 683      29.550  52.630  77.200  1.00  0.00           H
ATOM   1537  C   ARG A 683      26.970  55.450  72.720  1.00  0.00           C
ATOM   1538  O   ARG A 683      26.260  55.640  73.680  1.00  0.00           O
ATOM   1539  N   ASP A 684      27.170  56.520  71.900  1.00  0.00           N
ATOM   1540  HN  ASP A 684      27.750  56.520  71.100  1.00  0.00           H
ATOM   1541  CA  ASP A 684      26.690  57.820  72.180  1.00  0.00           C
ATOM   1542  HA  ASP A 684      27.060  58.140  73.140  1.00  0.00           H
ATOM   1543  CB  ASP A 684      27.160  58.890  71.090  1.00  0.00           C
ATOM   1544  HB1 ASP A 684      26.770  59.900  71.320  1.00  0.00           H
ATOM   1545  HB2 ASP A 684      26.740  58.560  70.120  1.00  0.00           H
ATOM   1546  CG  ASP A 684      28.620  59.140  70.910  1.00  0.00           C
ATOM   1547  OD1 ASP A 684      29.350  58.870  71.850  1.00  0.00           O
ATOM   1548  OD2 ASP A 684      29.070  59.790  69.930  1.00  0.00           O
ATOM   1549  C   ASP A 684      25.140  57.880  72.300  1.00  0.00           C
ATOM   1550  O   ASP A 684      24.570  58.490  73.240  1.00  0.00           O
ATOM   1551  N   TYR A 685      24.450  57.260  71.360  1.00  0.00           N
ATOM   1552  HN  TYR A 685      24.950  56.690  70.700  1.00  0.00           H
ATOM   1553  CA  TYR A 685      23.040  57.340  71.340  1.00  0.00           C
ATOM   1554  HA  TYR A 685      22.630  58.120  71.980  1.00  0.00           H
ATOM   1555  CB  TYR A 685      22.660  57.560  69.780  1.00  0.00           C
ATOM   1556  HB1 TYR A 685      21.580  57.400  69.560  1.00  0.00           H
ATOM   1557  HB2 TYR A 685      23.200  56.820  69.170  1.00  0.00           H
ATOM   1558  CG  TYR A 685      23.000  59.040  69.310  1.00  0.00           C
ATOM   1559  CD1 TYR A 685      24.260  59.340  68.700  1.00  0.00           C
ATOM   1560  HD1 TYR A 685      25.020  58.570  68.640  1.00  0.00           H
ATOM   1561  CE1 TYR A 685      24.610  60.610  68.400  1.00  0.00           C
ATOM   1562  HE1 TYR A 685      25.610  60.840  68.090  1.00  0.00           H
ATOM   1563  CZ  TYR A 685      23.760  61.640  68.650  1.00  0.00           C
ATOM   1564  OH  TYR A 685      24.320  62.870  68.510  1.00  0.00           O
ATOM   1565  HH  TYR A 685      23.600  63.430  68.830  1.00  0.00           H
ATOM   1566  CD2 TYR A 685      22.070  60.080  69.390  1.00  0.00           C
ATOM   1567  HD2 TYR A 685      21.240  59.960  70.070  1.00  0.00           H
ATOM   1568  CE2 TYR A 685      22.470  61.410  69.060  1.00  0.00           C
ATOM   1569  HE2 TYR A 685      21.790  62.240  69.110  1.00  0.00           H
ATOM   1570  C   TYR A 685      22.510  56.020  71.880  1.00  0.00           C
ATOM   1571  O   TYR A 685      21.310  55.800  71.900  1.00  0.00           O
ATOM   1572  N   GLN A 686      23.310  55.110  72.400  1.00  0.00           N
ATOM   1573  HN  GLN A 686      24.270  55.320  72.560  1.00  0.00           H
ATOM   1574  CA  GLN A 686      22.930  53.880  73.060  1.00  0.00           C
ATOM   1575  HA  GLN A 686      23.880  53.390  73.220  1.00  0.00           H
ATOM   1576  CB  GLN A 686      22.270  54.200  74.500  1.00  0.00           C
ATOM   1577  HB1 GLN A 686      22.000  53.200  74.900  1.00  0.00           H
ATOM   1578  HB2 GLN A 686      21.280  54.640  74.220  1.00  0.00           H
ATOM   1579  CG  GLN A 686      23.150  55.040  75.510  1.00  0.00           C
ATOM   1580  HG1 GLN A 686      22.680  55.540  76.380  1.00  0.00           H
ATOM   1581  HG2 GLN A 686      23.780  55.690  74.880  1.00  0.00           H
ATOM   1582  CD  GLN A 686      24.170  54.090  76.240  1.00  0.00           C
ATOM   1583  OE1 GLN A 686      23.730  53.480  77.190  1.00  0.00           O
ATOM   1584  NE2 GLN A 686      25.440  53.920  75.750  1.00  0.00           N
ATOM   1585 HE21 GLN A 686      26.080  53.440  76.350  1.00  0.00           H
ATOM   1586 HE22 GLN A 686      25.730  54.390  74.920  1.00  0.00           H
ATOM   1587  C   GLN A 686      22.140  52.900  72.160  1.00  0.00           C
ATOM   1588  O   GLN A 686      21.210  52.270  72.670  1.00  0.00           O
ATOM   1589  N   LEU A 687      22.510  52.870  70.910  1.00  0.00           N
ATOM   1590  HN  LEU A 687      23.140  53.540  70.530  1.00  0.00           H
ATOM   1591  CA  LEU A 687      21.980  51.880  69.980  1.00  0.00           C
ATOM   1592  HA  LEU A 687      20.910  51.880  70.040  1.00  0.00           H
ATOM   1593  CB  LEU A 687      22.310  52.250  68.490  1.00  0.00           C
ATOM   1594  HB1 LEU A 687      21.690  51.700  67.750  1.00  0.00           H
ATOM   1595  HB2 LEU A 687      23.390  52.070  68.290  1.00  0.00           H
ATOM   1596  CG  LEU A 687      21.930  53.710  68.220  1.00  0.00           C
ATOM   1597  HG  LEU A 687      22.580  54.350  68.860  1.00  0.00           H
ATOM   1598  CD1 LEU A 687      22.200  54.140  66.760  1.00  0.00           C
ATOM   1599 HD11 LEU A 687      23.260  54.060  66.460  1.00  0.00           H
ATOM   1600 HD12 LEU A 687      21.810  55.140  66.490  1.00  0.00           H
ATOM   1601 HD13 LEU A 687      21.730  53.360  66.110  1.00  0.00           H
ATOM   1602  CD2 LEU A 687      20.450  54.020  68.510  1.00  0.00           C
ATOM   1603 HD21 LEU A 687      20.220  53.690  69.540  1.00  0.00           H
ATOM   1604 HD22 LEU A 687      19.790  53.410  67.850  1.00  0.00           H
ATOM   1605 HD23 LEU A 687      20.280  55.110  68.470  1.00  0.00           H
ATOM   1606  C   LEU A 687      22.400  50.500  70.230  1.00  0.00           C
ATOM   1607  O   LEU A 687      23.500  50.150  70.560  1.00  0.00           O
ATOM   1608  N   SER A 688      21.480  49.610  69.750  1.00  0.00           N
ATOM   1609  HN  SER A 688      20.530  49.790  69.540  1.00  0.00           H
ATOM   1610  CA  SER A 688      21.900  48.270  69.410  1.00  0.00           C
ATOM   1611  HA  SER A 688      22.350  47.780  70.260  1.00  0.00           H
ATOM   1612  CB  SER A 688      20.810  47.340  68.800  1.00  0.00           C
ATOM   1613  HB1 SER A 688      21.200  46.330  68.560  1.00  0.00           H
ATOM   1614  HB2 SER A 688      20.370  47.830  67.900  1.00  0.00           H
ATOM   1615  OG  SER A 688      19.760  47.290  69.730  1.00  0.00           O
ATOM   1616  HG1 SER A 688      20.230  47.230  70.580  1.00  0.00           H
ATOM   1617  C   SER A 688      22.960  48.190  68.300  1.00  0.00           C
ATOM   1618  O   SER A 688      22.730  48.210  67.130  1.00  0.00           O
ATOM   1619  N   TYR A 689      24.220  48.110  68.780  1.00  0.00           N
ATOM   1620  HN  TYR A 689      24.280  48.070  69.790  1.00  0.00           H
ATOM   1621  CA  TYR A 689      25.430  48.190  68.010  1.00  0.00           C
ATOM   1622  HA  TYR A 689      25.410  49.090  67.420  1.00  0.00           H
ATOM   1623  CB  TYR A 689      26.710  48.330  68.860  1.00  0.00           C
ATOM   1624  HB1 TYR A 689      26.640  47.590  69.690  1.00  0.00           H
ATOM   1625  HB2 TYR A 689      26.650  49.330  69.340  1.00  0.00           H
ATOM   1626  CG  TYR A 689      28.080  48.120  68.220  1.00  0.00           C
ATOM   1627  CD1 TYR A 689      28.360  48.640  66.940  1.00  0.00           C
ATOM   1628  HD1 TYR A 689      27.580  49.270  66.540  1.00  0.00           H
ATOM   1629  CE1 TYR A 689      29.480  48.240  66.290  1.00  0.00           C
ATOM   1630  HE1 TYR A 689      29.700  48.620  65.300  1.00  0.00           H
ATOM   1631  CZ  TYR A 689      30.440  47.460  66.880  1.00  0.00           C
ATOM   1632  OH  TYR A 689      31.840  47.470  66.360  1.00  0.00           O
ATOM   1633  HH  TYR A 689      31.890  48.050  65.610  1.00  0.00           H
ATOM   1634  CD2 TYR A 689      29.090  47.380  68.840  1.00  0.00           C
ATOM   1635  HD2 TYR A 689      28.920  47.000  69.840  1.00  0.00           H
ATOM   1636  CE2 TYR A 689      30.220  46.910  68.130  1.00  0.00           C
ATOM   1637  HE2 TYR A 689      30.990  46.310  68.600  1.00  0.00           H
ATOM   1638  C   TYR A 689      25.540  47.150  66.980  1.00  0.00           C
ATOM   1639  O   TYR A 689      25.350  47.520  65.830  1.00  0.00           O
ATOM   1640  N   LEU A 690      25.740  45.860  67.340  1.00  0.00           N
ATOM   1641  HN  LEU A 690      25.760  45.560  68.300  1.00  0.00           H
ATOM   1642  CA  LEU A 690      26.100  44.820  66.420  1.00  0.00           C
ATOM   1643  HA  LEU A 690      27.040  45.120  65.980  1.00  0.00           H
ATOM   1644  CB  LEU A 690      26.480  43.490  67.180  1.00  0.00           C
ATOM   1645  HB1 LEU A 690      26.800  42.630  66.540  1.00  0.00           H
ATOM   1646  HB2 LEU A 690      25.570  43.180  67.740  1.00  0.00           H
ATOM   1647  CG  LEU A 690      27.580  43.560  68.260  1.00  0.00           C
ATOM   1648  HG  LEU A 690      27.280  44.440  68.870  1.00  0.00           H
ATOM   1649  CD1 LEU A 690      27.530  42.330  69.190  1.00  0.00           C
ATOM   1650 HD11 LEU A 690      28.160  42.600  70.060  1.00  0.00           H
ATOM   1651 HD12 LEU A 690      27.980  41.500  68.590  1.00  0.00           H
ATOM   1652 HD13 LEU A 690      26.550  42.090  69.650  1.00  0.00           H
ATOM   1653  CD2 LEU A 690      29.020  43.640  67.760  1.00  0.00           C
ATOM   1654 HD21 LEU A 690      29.420  42.720  67.310  1.00  0.00           H
ATOM   1655 HD22 LEU A 690      29.600  44.000  68.630  1.00  0.00           H
ATOM   1656 HD23 LEU A 690      29.070  44.420  66.960  1.00  0.00           H
ATOM   1657  C   LEU A 690      25.050  44.520  65.320  1.00  0.00           C
ATOM   1658  O   LEU A 690      25.390  44.330  64.180  1.00  0.00           O
ATOM   1659  N   SER A 691      23.850  44.630  65.780  1.00  0.00           N
ATOM   1660  HN  SER A 691      23.650  44.750  66.750  1.00  0.00           H
ATOM   1661  CA  SER A 691      22.640  44.620  64.970  1.00  0.00           C
ATOM   1662  HA  SER A 691      22.760  43.710  64.390  1.00  0.00           H
ATOM   1663  CB  SER A 691      21.290  44.480  65.760  1.00  0.00           C
ATOM   1664  HB1 SER A 691      21.380  45.150  66.650  1.00  0.00           H
ATOM   1665  HB2 SER A 691      21.220  43.430  66.070  1.00  0.00           H
ATOM   1666  OG  SER A 691      20.180  44.850  64.980  1.00  0.00           O
ATOM   1667  HG1 SER A 691      20.250  45.800  64.870  1.00  0.00           H
ATOM   1668  C   SER A 691      22.630  45.740  63.890  1.00  0.00           C
ATOM   1669  O   SER A 691      22.340  45.460  62.680  1.00  0.00           O
ATOM   1670  N   LEU A 692      22.930  46.990  64.270  1.00  0.00           N
ATOM   1671  HN  LEU A 692      23.160  47.100  65.240  1.00  0.00           H
ATOM   1672  CA  LEU A 692      22.960  48.060  63.370  1.00  0.00           C
ATOM   1673  HA  LEU A 692      22.120  47.910  62.720  1.00  0.00           H
ATOM   1674  CB  LEU A 692      22.840  49.470  64.010  1.00  0.00           C
ATOM   1675  HB1 LEU A 692      23.730  49.640  64.660  1.00  0.00           H
ATOM   1676  HB2 LEU A 692      21.960  49.450  64.700  1.00  0.00           H
ATOM   1677  CG  LEU A 692      22.740  50.710  63.080  1.00  0.00           C
ATOM   1678  HG  LEU A 692      23.760  50.680  62.630  1.00  0.00           H
ATOM   1679  CD1 LEU A 692      21.610  50.610  62.020  1.00  0.00           C
ATOM   1680 HD11 LEU A 692      20.630  50.510  62.550  1.00  0.00           H
ATOM   1681 HD12 LEU A 692      21.760  49.690  61.420  1.00  0.00           H
ATOM   1682 HD13 LEU A 692      21.540  51.520  61.370  1.00  0.00           H
ATOM   1683  CD2 LEU A 692      22.700  51.990  63.950  1.00  0.00           C
ATOM   1684 HD21 LEU A 692      23.550  52.020  64.660  1.00  0.00           H
ATOM   1685 HD22 LEU A 692      21.730  51.950  64.500  1.00  0.00           H
ATOM   1686 HD23 LEU A 692      22.640  52.870  63.260  1.00  0.00           H
ATOM   1687  C   LEU A 692      24.140  47.920  62.390  1.00  0.00           C
ATOM   1688  O   LEU A 692      23.990  48.030  61.160  1.00  0.00           O
ATOM   1689  N   ARG A 693      25.330  47.480  62.900  1.00  0.00           N
ATOM   1690  HN  ARG A 693      25.510  47.330  63.870  1.00  0.00           H
ATOM   1691  CA  ARG A 693      26.460  47.360  61.970  1.00  0.00           C
ATOM   1692  HA  ARG A 693      26.420  48.160  61.260  1.00  0.00           H
ATOM   1693  CB  ARG A 693      27.740  47.350  62.800  1.00  0.00           C
ATOM   1694  HB1 ARG A 693      27.910  46.650  63.650  1.00  0.00           H
ATOM   1695  HB2 ARG A 693      27.550  48.320  63.290  1.00  0.00           H
ATOM   1696  CG  ARG A 693      29.060  47.400  62.030  1.00  0.00           C
ATOM   1697  HG1 ARG A 693      29.840  47.780  62.710  1.00  0.00           H
ATOM   1698  HG2 ARG A 693      29.010  48.140  61.190  1.00  0.00           H
ATOM   1699  CD  ARG A 693      29.660  46.090  61.660  1.00  0.00           C
ATOM   1700  HD1 ARG A 693      30.700  46.170  61.310  1.00  0.00           H
ATOM   1701  HD2 ARG A 693      29.060  45.580  60.890  1.00  0.00           H
ATOM   1702  NE  ARG A 693      29.600  45.020  62.760  1.00  0.00           N
ATOM   1703  HE  ARG A 693      29.140  44.140  62.670  1.00  0.00           H
ATOM   1704  CZ  ARG A 693      30.530  45.100  63.730  1.00  0.00           C
ATOM   1705  NH1 ARG A 693      31.340  46.110  63.860  1.00  0.00           N
ATOM   1706 HH11 ARG A 693      32.250  45.930  64.230  1.00  0.00           H
ATOM   1707 HH12 ARG A 693      31.470  46.680  63.050  1.00  0.00           H
ATOM   1708  NH2 ARG A 693      30.800  44.060  64.430  1.00  0.00           N
ATOM   1709 HH21 ARG A 693      30.230  43.250  64.460  1.00  0.00           H
ATOM   1710 HH22 ARG A 693      31.450  44.100  65.190  1.00  0.00           H
ATOM   1711  C   ARG A 693      26.430  46.220  61.020  1.00  0.00           C
ATOM   1712  O   ARG A 693      26.870  46.400  59.880  1.00  0.00           O
ATOM   1713  N   THR A 694      25.810  45.140  61.440  1.00  0.00           N
ATOM   1714  HN  THR A 694      25.560  45.030  62.400  1.00  0.00           H
ATOM   1715  CA  THR A 694      25.420  44.000  60.560  1.00  0.00           C
ATOM   1716  HA  THR A 694      26.310  43.640  60.060  1.00  0.00           H
ATOM   1717  CB  THR A 694      24.790  42.770  61.260  1.00  0.00           C
ATOM   1718  HB  THR A 694      23.890  43.080  61.820  1.00  0.00           H
ATOM   1719  OG1 THR A 694      25.640  42.390  62.330  1.00  0.00           O
ATOM   1720  HG1 THR A 694      25.620  42.980  63.070  1.00  0.00           H
ATOM   1721  CG2 THR A 694      24.520  41.510  60.410  1.00  0.00           C
ATOM   1722 HG21 THR A 694      25.500  41.080  60.110  1.00  0.00           H
ATOM   1723 HG22 THR A 694      23.920  41.800  59.510  1.00  0.00           H
ATOM   1724 HG23 THR A 694      24.130  40.740  61.110  1.00  0.00           H
ATOM   1725  C   THR A 694      24.460  44.380  59.490  1.00  0.00           C
ATOM   1726  O   THR A 694      24.620  43.990  58.340  1.00  0.00           O
ATOM   1727  N   SER A 695      23.470  45.280  59.740  1.00  0.00           N
ATOM   1728  HN  SER A 695      23.390  45.830  60.580  1.00  0.00           H
ATOM   1729  CA  SER A 695      22.510  45.790  58.780  1.00  0.00           C
ATOM   1730  HA  SER A 695      22.010  44.950  58.330  1.00  0.00           H
ATOM   1731  CB  SER A 695      21.400  46.620  59.370  1.00  0.00           C
ATOM   1732  HB1 SER A 695      20.660  46.910  58.580  1.00  0.00           H
ATOM   1733  HB2 SER A 695      21.710  47.490  59.970  1.00  0.00           H
ATOM   1734  OG  SER A 695      20.680  45.810  60.250  1.00  0.00           O
ATOM   1735  HG1 SER A 695      21.230  45.570  60.990  1.00  0.00           H
ATOM   1736  C   SER A 695      23.080  46.590  57.700  1.00  0.00           C
ATOM   1737  O   SER A 695      22.770  46.520  56.530  1.00  0.00           O
ATOM   1738  N   ILE A 696      24.030  47.440  58.140  1.00  0.00           N
ATOM   1739  HN  ILE A 696      24.120  47.580  59.120  1.00  0.00           H
ATOM   1740  CA  ILE A 696      24.810  48.310  57.230  1.00  0.00           C
ATOM   1741  HA  ILE A 696      24.070  48.840  56.640  1.00  0.00           H
ATOM   1742  CB  ILE A 696      25.630  49.380  57.980  1.00  0.00           C
ATOM   1743  HB  ILE A 696      26.040  48.820  58.860  1.00  0.00           H
ATOM   1744  CG2 ILE A 696      26.790  50.040  57.080  1.00  0.00           C
ATOM   1745 HG21 ILE A 696      26.240  50.390  56.190  1.00  0.00           H
ATOM   1746 HG22 ILE A 696      27.490  49.230  56.780  1.00  0.00           H
ATOM   1747 HG23 ILE A 696      27.340  50.890  57.540  1.00  0.00           H
ATOM   1748  CG1 ILE A 696      24.550  50.470  58.400  1.00  0.00           C
ATOM   1749 HG11 ILE A 696      23.690  49.890  58.800  1.00  0.00           H
ATOM   1750 HG12 ILE A 696      24.270  51.130  57.550  1.00  0.00           H
ATOM   1751  CD  ILE A 696      25.100  51.290  59.580  1.00  0.00           C
ATOM   1752  HD1 ILE A 696      24.340  52.000  60.000  1.00  0.00           H
ATOM   1753  HD2 ILE A 696      25.980  51.930  59.360  1.00  0.00           H
ATOM   1754  HD3 ILE A 696      25.380  50.590  60.390  1.00  0.00           H
ATOM   1755  C   ILE A 696      25.680  47.530  56.250  1.00  0.00           C
ATOM   1756  O   ILE A 696      25.750  47.870  55.050  1.00  0.00           O
ATOM   1757  N   GLY A 697      26.220  46.430  56.760  1.00  0.00           N
ATOM   1758  HN  GLY A 697      26.080  46.310  57.740  1.00  0.00           H
ATOM   1759  CA  GLY A 697      26.990  45.360  56.010  1.00  0.00           C
ATOM   1760  HA1 GLY A 697      27.290  44.570  56.690  1.00  0.00           H
ATOM   1761  HA2 GLY A 697      27.880  45.770  55.560  1.00  0.00           H
ATOM   1762  C   GLY A 697      26.180  44.680  54.970  1.00  0.00           C
ATOM   1763  O   GLY A 697      26.590  44.570  53.810  1.00  0.00           O
ATOM   1764  N   LEU A 698      24.970  44.250  55.350  1.00  0.00           N
ATOM   1765  HN  LEU A 698      24.740  44.130  56.320  1.00  0.00           H
ATOM   1766  CA  LEU A 698      24.050  43.700  54.410  1.00  0.00           C
ATOM   1767  HA  LEU A 698      24.530  42.860  53.950  1.00  0.00           H
ATOM   1768  CB  LEU A 698      22.930  42.970  55.130  1.00  0.00           C
ATOM   1769  HB1 LEU A 698      22.090  42.750  54.430  1.00  0.00           H
ATOM   1770  HB2 LEU A 698      22.490  43.640  55.900  1.00  0.00           H
ATOM   1771  CG  LEU A 698      23.310  41.660  55.830  1.00  0.00           C
ATOM   1772  HG  LEU A 698      24.280  41.750  56.380  1.00  0.00           H
ATOM   1773  CD1 LEU A 698      22.230  41.290  56.880  1.00  0.00           C
ATOM   1774 HD11 LEU A 698      22.710  40.440  57.410  1.00  0.00           H
ATOM   1775 HD12 LEU A 698      21.340  41.040  56.260  1.00  0.00           H
ATOM   1776 HD13 LEU A 698      21.940  42.100  57.600  1.00  0.00           H
ATOM   1777  CD2 LEU A 698      23.470  40.530  54.820  1.00  0.00           C
ATOM   1778 HD21 LEU A 698      23.710  39.530  55.260  1.00  0.00           H
ATOM   1779 HD22 LEU A 698      24.370  40.760  54.230  1.00  0.00           H
ATOM   1780 HD23 LEU A 698      22.500  40.510  54.280  1.00  0.00           H
ATOM   1781  C   LEU A 698      23.490  44.700  53.350  1.00  0.00           C
ATOM   1782  O   LEU A 698      23.340  44.400  52.200  1.00  0.00           O
ATOM   1783  N   TRP A 699      23.180  45.930  53.770  1.00  0.00           N
ATOM   1784  HN  TRP A 699      23.380  46.210  54.710  1.00  0.00           H
ATOM   1785  CA  TRP A 699      22.990  46.930  52.700  1.00  0.00           C
ATOM   1786  HA  TRP A 699      22.240  46.720  51.950  1.00  0.00           H
ATOM   1787  CB  TRP A 699      22.480  48.250  53.330  1.00  0.00           C
ATOM   1788  HB1 TRP A 699      22.680  49.120  52.670  1.00  0.00           H
ATOM   1789  HB2 TRP A 699      23.130  48.330  54.230  1.00  0.00           H
ATOM   1790  CG  TRP A 699      21.050  48.440  53.660  1.00  0.00           C
ATOM   1791  CD1 TRP A 699      20.480  48.410  54.960  1.00  0.00           C
ATOM   1792  HD1 TRP A 699      21.140  48.220  55.800  1.00  0.00           H
ATOM   1793  NE1 TRP A 699      19.130  48.540  54.980  1.00  0.00           N
ATOM   1794  HE1 TRP A 699      18.610  48.770  55.790  1.00  0.00           H
ATOM   1795  CE2 TRP A 699      18.770  48.590  53.690  1.00  0.00           C
ATOM   1796  CD2 TRP A 699      19.900  48.530  52.810  1.00  0.00           C
ATOM   1797  CE3 TRP A 699      19.730  48.490  51.450  1.00  0.00           C
ATOM   1798  HE3 TRP A 699      20.580  48.410  50.790  1.00  0.00           H
ATOM   1799  CZ3 TRP A 699      18.460  48.470  50.900  1.00  0.00           C
ATOM   1800  HZ3 TRP A 699      18.300  48.500  49.830  1.00  0.00           H
ATOM   1801  CZ2 TRP A 699      17.490  48.550  53.110  1.00  0.00           C
ATOM   1802  HZ2 TRP A 699      16.620  48.510  53.760  1.00  0.00           H
ATOM   1803  CH2 TRP A 699      17.310  48.510  51.730  1.00  0.00           C
ATOM   1804  HH2 TRP A 699      16.400  48.760  51.200  1.00  0.00           H
ATOM   1805  C   TRP A 699      24.210  47.280  51.810  1.00  0.00           C
ATOM   1806  O   TRP A 699      24.100  47.630  50.670  1.00  0.00           O
ATOM   1807  N   THR A 700      25.450  47.300  52.430  1.00  0.00           N
ATOM   1808  HN  THR A 700      25.500  47.140  53.410  1.00  0.00           H
ATOM   1809  CA  THR A 700      26.610  47.660  51.580  1.00  0.00           C
ATOM   1810  HA  THR A 700      26.510  48.620  51.080  1.00  0.00           H
ATOM   1811  CB  THR A 700      27.870  47.950  52.360  1.00  0.00           C
ATOM   1812  HB  THR A 700      28.130  47.050  52.960  1.00  0.00           H
ATOM   1813  OG1 THR A 700      27.660  48.980  53.290  1.00  0.00           O
ATOM   1814  HG1 THR A 700      26.840  48.750  53.740  1.00  0.00           H
ATOM   1815  CG2 THR A 700      29.100  48.340  51.500  1.00  0.00           C
ATOM   1816 HG21 THR A 700      28.770  49.140  50.800  1.00  0.00           H
ATOM   1817 HG22 THR A 700      29.330  47.530  50.790  1.00  0.00           H
ATOM   1818 HG23 THR A 700      29.990  48.540  52.140  1.00  0.00           H
ATOM   1819  C   THR A 700      26.940  46.510  50.540  1.00  0.00           C
ATOM   1820  O   THR A 700      27.180  46.680  49.360  1.00  0.00           O
ATOM   1821  N   SER A 701      26.790  45.210  50.940  1.00  0.00           N
ATOM   1822  HN  SER A 701      26.590  44.940  51.880  1.00  0.00           H
ATOM   1823  CA  SER A 701      26.710  44.110  50.030  1.00  0.00           C
ATOM   1824  HA  SER A 701      27.570  44.170  49.390  1.00  0.00           H
ATOM   1825  CB  SER A 701      26.780  42.710  50.700  1.00  0.00           C
ATOM   1826  HB1 SER A 701      27.690  42.700  51.340  1.00  0.00           H
ATOM   1827  HB2 SER A 701      26.770  41.830  50.040  1.00  0.00           H
ATOM   1828  OG  SER A 701      25.680  42.500  51.610  1.00  0.00           O
ATOM   1829  HG1 SER A 701      25.750  43.090  52.350  1.00  0.00           H
ATOM   1830  C   SER A 701      25.570  44.090  49.070  1.00  0.00           C
ATOM   1831  O   SER A 701      25.850  43.830  47.870  1.00  0.00           O
ATOM   1832  N   PHE A 702      24.270  44.390  49.430  1.00  0.00           N
ATOM   1833  HN  PHE A 702      24.070  44.410  50.400  1.00  0.00           H
ATOM   1834  CA  PHE A 702      23.200  44.520  48.460  1.00  0.00           C
ATOM   1835  HA  PHE A 702      23.070  43.650  47.840  1.00  0.00           H
ATOM   1836  CB  PHE A 702      21.950  44.750  49.290  1.00  0.00           C
ATOM   1837  HB1 PHE A 702      22.090  45.620  49.960  1.00  0.00           H
ATOM   1838  HB2 PHE A 702      21.740  43.840  49.900  1.00  0.00           H
ATOM   1839  CG  PHE A 702      20.670  44.970  48.570  1.00  0.00           C
ATOM   1840  CD1 PHE A 702      20.470  44.150  47.490  1.00  0.00           C
ATOM   1841  HD1 PHE A 702      21.110  43.320  47.210  1.00  0.00           H
ATOM   1842  CE1 PHE A 702      19.450  44.530  46.550  1.00  0.00           C
ATOM   1843  HE1 PHE A 702      19.350  44.030  45.600  1.00  0.00           H
ATOM   1844  CZ  PHE A 702      18.680  45.640  46.720  1.00  0.00           C
ATOM   1845  HZ  PHE A 702      17.820  45.840  46.100  1.00  0.00           H
ATOM   1846  CD2 PHE A 702      19.980  46.210  48.670  1.00  0.00           C
ATOM   1847  HD2 PHE A 702      20.200  46.870  49.500  1.00  0.00           H
ATOM   1848  CE2 PHE A 702      18.970  46.520  47.770  1.00  0.00           C
ATOM   1849  HE2 PHE A 702      18.400  47.430  47.870  1.00  0.00           H
ATOM   1850  C   PHE A 702      23.430  45.620  47.430  1.00  0.00           C
ATOM   1851  O   PHE A 702      23.190  45.530  46.230  1.00  0.00           O
ATOM   1852  N   LEU A 703      23.930  46.790  47.930  1.00  0.00           N
ATOM   1853  HN  LEU A 703      24.080  46.900  48.910  1.00  0.00           H
ATOM   1854  CA  LEU A 703      24.240  47.950  47.110  1.00  0.00           C
ATOM   1855  HA  LEU A 703      23.370  48.150  46.490  1.00  0.00           H
ATOM   1856  CB  LEU A 703      24.450  49.270  47.970  1.00  0.00           C
ATOM   1857  HB1 LEU A 703      24.940  50.090  47.380  1.00  0.00           H
ATOM   1858  HB2 LEU A 703      25.080  49.130  48.880  1.00  0.00           H
ATOM   1859  CG  LEU A 703      23.060  49.900  48.420  1.00  0.00           C
ATOM   1860  HG  LEU A 703      22.540  49.080  48.950  1.00  0.00           H
ATOM   1861  CD1 LEU A 703      23.320  51.000  49.430  1.00  0.00           C
ATOM   1862 HD11 LEU A 703      24.020  50.600  50.190  1.00  0.00           H
ATOM   1863 HD12 LEU A 703      22.410  51.390  49.960  1.00  0.00           H
ATOM   1864 HD13 LEU A 703      23.980  51.820  49.090  1.00  0.00           H
ATOM   1865  CD2 LEU A 703      22.140  50.510  47.260  1.00  0.00           C
ATOM   1866 HD21 LEU A 703      21.180  50.920  47.660  1.00  0.00           H
ATOM   1867 HD22 LEU A 703      21.900  49.710  46.530  1.00  0.00           H
ATOM   1868 HD23 LEU A 703      22.630  51.320  46.670  1.00  0.00           H
ATOM   1869  C   LEU A 703      25.360  47.840  46.120  1.00  0.00           C
ATOM   1870  O   LEU A 703      25.420  48.500  45.050  1.00  0.00           O
ATOM   1871  N   CYS A 704      26.360  46.990  46.310  1.00  0.00           N
ATOM   1872  HN  CYS A 704      26.500  46.570  47.210  1.00  0.00           H
ATOM   1873  CA  CYS A 704      27.400  46.670  45.310  1.00  0.00           C
ATOM   1874  HA  CYS A 704      27.950  47.520  44.930  1.00  0.00           H
ATOM   1875  CB  CYS A 704      28.490  45.840  46.010  1.00  0.00           C
ATOM   1876  HB1 CYS A 704      29.150  45.340  45.270  1.00  0.00           H
ATOM   1877  HB2 CYS A 704      27.960  45.090  46.640  1.00  0.00           H
ATOM   1878  SG  CYS A 704      29.560  46.870  47.010  1.00  0.00           S
ATOM   1879  HG1 CYS A 704      28.560  47.090  47.870  1.00  0.00           H
ATOM   1880  C   CYS A 704      26.830  45.950  44.120  1.00  0.00           C
ATOM   1881  O   CYS A 704      27.170  46.140  42.950  1.00  0.00           O
ATOM   1882  N   ILE A 705      25.970  44.980  44.400  1.00  0.00           N
ATOM   1883  HN  ILE A 705      25.870  44.750  45.360  1.00  0.00           H
ATOM   1884  CA  ILE A 705      25.130  44.390  43.410  1.00  0.00           C
ATOM   1885  HA  ILE A 705      25.740  43.910  42.660  1.00  0.00           H
ATOM   1886  CB  ILE A 705      24.220  43.290  43.900  1.00  0.00           C
ATOM   1887  HB  ILE A 705      23.830  43.610  44.900  1.00  0.00           H
ATOM   1888  CG2 ILE A 705      22.990  42.930  42.980  1.00  0.00           C
ATOM   1889 HG21 ILE A 705      22.280  43.780  43.040  1.00  0.00           H
ATOM   1890 HG22 ILE A 705      22.550  42.030  43.470  1.00  0.00           H
ATOM   1891 HG23 ILE A 705      23.300  42.640  41.960  1.00  0.00           H
ATOM   1892  CG1 ILE A 705      25.050  42.000  44.110  1.00  0.00           C
ATOM   1893 HG11 ILE A 705      26.150  42.110  44.000  1.00  0.00           H
ATOM   1894 HG12 ILE A 705      24.690  41.300  43.330  1.00  0.00           H
ATOM   1895  CD  ILE A 705      24.610  41.310  45.460  1.00  0.00           C
ATOM   1896  HD1 ILE A 705      25.040  41.910  46.300  1.00  0.00           H
ATOM   1897  HD2 ILE A 705      24.920  40.270  45.680  1.00  0.00           H
ATOM   1898  HD3 ILE A 705      23.500  41.290  45.450  1.00  0.00           H
ATOM   1899  C   ILE A 705      24.380  45.300  42.480  1.00  0.00           C
ATOM   1900  O   ILE A 705      24.450  45.100  41.310  1.00  0.00           O
ATOM   1901  N   VAL A 706      23.720  46.250  43.070  1.00  0.00           N
ATOM   1902  HN  VAL A 706      23.950  46.240  44.040  1.00  0.00           H
ATOM   1903  CA  VAL A 706      22.970  47.270  42.400  1.00  0.00           C
ATOM   1904  HA  VAL A 706      22.260  46.790  41.760  1.00  0.00           H
ATOM   1905  CB  VAL A 706      22.180  48.000  43.470  1.00  0.00           C
ATOM   1906  HB  VAL A 706      22.870  48.230  44.310  1.00  0.00           H
ATOM   1907  CG1 VAL A 706      21.580  49.340  43.030  1.00  0.00           C
ATOM   1908 HG11 VAL A 706      22.390  50.080  42.870  1.00  0.00           H
ATOM   1909 HG12 VAL A 706      20.990  49.750  43.880  1.00  0.00           H
ATOM   1910 HG13 VAL A 706      20.800  49.200  42.260  1.00  0.00           H
ATOM   1911  CG2 VAL A 706      21.000  47.140  44.000  1.00  0.00           C
ATOM   1912 HG21 VAL A 706      20.360  47.710  44.700  1.00  0.00           H
ATOM   1913 HG22 VAL A 706      21.300  46.280  44.630  1.00  0.00           H
ATOM   1914 HG23 VAL A 706      20.390  46.910  43.110  1.00  0.00           H
ATOM   1915  C   VAL A 706      23.720  48.210  41.480  1.00  0.00           C
ATOM   1916  O   VAL A 706      23.200  48.480  40.390  1.00  0.00           O
ATOM   1917  N   LEU A 707      24.900  48.750  41.880  1.00  0.00           N
ATOM   1918  HN  LEU A 707      25.170  48.640  42.830  1.00  0.00           H
ATOM   1919  CA  LEU A 707      25.780  49.520  41.080  1.00  0.00           C
ATOM   1920  HA  LEU A 707      25.300  50.410  40.710  1.00  0.00           H
ATOM   1921  CB  LEU A 707      27.100  49.950  41.870  1.00  0.00           C
ATOM   1922  HB1 LEU A 707      27.690  50.490  41.090  1.00  0.00           H
ATOM   1923  HB2 LEU A 707      27.670  49.050  42.140  1.00  0.00           H
ATOM   1924  CG  LEU A 707      26.790  50.740  43.230  1.00  0.00           C
ATOM   1925  HG  LEU A 707      26.730  50.040  44.090  1.00  0.00           H
ATOM   1926  CD1 LEU A 707      27.990  51.670  43.500  1.00  0.00           C
ATOM   1927 HD11 LEU A 707      28.950  51.180  43.780  1.00  0.00           H
ATOM   1928 HD12 LEU A 707      27.760  52.310  44.380  1.00  0.00           H
ATOM   1929 HD13 LEU A 707      28.040  52.220  42.530  1.00  0.00           H
ATOM   1930  CD2 LEU A 707      25.580  51.690  43.160  1.00  0.00           C
ATOM   1931 HD21 LEU A 707      25.700  52.460  42.360  1.00  0.00           H
ATOM   1932 HD22 LEU A 707      25.570  52.230  44.130  1.00  0.00           H
ATOM   1933 HD23 LEU A 707      24.670  51.090  42.950  1.00  0.00           H
ATOM   1934  C   LEU A 707      26.250  48.730  39.850  1.00  0.00           C
ATOM   1935  O   LEU A 707      26.060  49.200  38.780  1.00  0.00           O
ATOM   1936  N   VAL A 708      26.590  47.440  39.990  1.00  0.00           N
ATOM   1937  HN  VAL A 708      26.650  47.060  40.910  1.00  0.00           H
ATOM   1938  CA  VAL A 708      26.860  46.470  38.840  1.00  0.00           C
ATOM   1939  HA  VAL A 708      27.730  46.760  38.260  1.00  0.00           H
ATOM   1940  CB  VAL A 708      27.180  45.040  39.280  1.00  0.00           C
ATOM   1941  HB  VAL A 708      26.470  44.760  40.090  1.00  0.00           H
ATOM   1942  CG1 VAL A 708      27.050  44.030  38.130  1.00  0.00           C
ATOM   1943 HG11 VAL A 708      27.250  42.950  38.280  1.00  0.00           H
ATOM   1944 HG12 VAL A 708      27.720  44.350  37.310  1.00  0.00           H
ATOM   1945 HG13 VAL A 708      25.990  44.090  37.830  1.00  0.00           H
ATOM   1946  CG2 VAL A 708      28.610  44.930  39.780  1.00  0.00           C
ATOM   1947 HG21 VAL A 708      28.740  43.950  40.270  1.00  0.00           H
ATOM   1948 HG22 VAL A 708      28.760  45.670  40.590  1.00  0.00           H
ATOM   1949 HG23 VAL A 708      29.380  45.190  39.010  1.00  0.00           H
ATOM   1950  C   VAL A 708      25.680  46.440  37.900  1.00  0.00           C
ATOM   1951  O   VAL A 708      25.690  46.580  36.630  1.00  0.00           O
ATOM   1952  N   ALA A 709      24.490  46.210  38.520  1.00  0.00           N
ATOM   1953  HN  ALA A 709      24.360  46.080  39.500  1.00  0.00           H
ATOM   1954  CA  ALA A 709      23.280  46.090  37.770  1.00  0.00           C
ATOM   1955  HA  ALA A 709      23.460  45.320  37.060  1.00  0.00           H
ATOM   1956  CB  ALA A 709      22.090  45.760  38.720  1.00  0.00           C
ATOM   1957  HB1 ALA A 709      22.300  44.930  39.420  1.00  0.00           H
ATOM   1958  HB2 ALA A 709      21.140  45.500  38.190  1.00  0.00           H
ATOM   1959  HB3 ALA A 709      21.740  46.550  39.420  1.00  0.00           H
ATOM   1960  C   ALA A 709      22.950  47.350  36.970  1.00  0.00           C
ATOM   1961  O   ALA A 709      22.360  47.310  35.840  1.00  0.00           O
ATOM   1962  N   THR A 710      23.270  48.540  37.440  1.00  0.00           N
ATOM   1963  HN  THR A 710      23.520  48.660  38.400  1.00  0.00           H
ATOM   1964  CA  THR A 710      22.990  49.720  36.660  1.00  0.00           C
ATOM   1965  HA  THR A 710      22.040  49.760  36.150  1.00  0.00           H
ATOM   1966  CB  THR A 710      22.910  50.910  37.630  1.00  0.00           C
ATOM   1967  HB  THR A 710      22.770  51.900  37.170  1.00  0.00           H
ATOM   1968  OG1 THR A 710      24.060  51.040  38.430  1.00  0.00           O
ATOM   1969  HG1 THR A 710      24.210  50.180  38.810  1.00  0.00           H
ATOM   1970  CG2 THR A 710      21.790  50.870  38.710  1.00  0.00           C
ATOM   1971 HG21 THR A 710      20.810  50.830  38.190  1.00  0.00           H
ATOM   1972 HG22 THR A 710      21.820  51.840  39.260  1.00  0.00           H
ATOM   1973 HG23 THR A 710      21.890  50.070  39.480  1.00  0.00           H
ATOM   1974  C   THR A 710      24.060  50.050  35.600  1.00  0.00           C
ATOM   1975  O   THR A 710      23.880  50.910  34.730  1.00  0.00           O
ATOM   1976  N   ASP A 711      25.210  49.330  35.730  1.00  0.00           N
ATOM   1977  HN  ASP A 711      25.330  48.690  36.500  1.00  0.00           H
ATOM   1978  CA  ASP A 711      26.520  49.570  35.080  1.00  0.00           C
ATOM   1979  HA  ASP A 711      27.130  48.750  35.460  1.00  0.00           H
ATOM   1980  CB  ASP A 711      26.520  49.170  33.550  1.00  0.00           C
ATOM   1981  HB1 ASP A 711      25.910  49.930  33.010  1.00  0.00           H
ATOM   1982  HB2 ASP A 711      25.950  48.200  33.560  1.00  0.00           H
ATOM   1983  CG  ASP A 711      27.820  49.130  32.850  1.00  0.00           C
ATOM   1984  OD1 ASP A 711      28.820  49.680  33.320  1.00  0.00           O
ATOM   1985  OD2 ASP A 711      27.870  48.520  31.780  1.00  0.00           O
ATOM   1986  C   ASP A 711      27.250  50.830  35.380  1.00  0.00           C
ATOM   1987  O   ASP A 711      26.900  51.950  34.970  1.00  0.00           O
ATOM   1988  N   ALA A 712      28.330  50.700  36.160  1.00  0.00           N
ATOM   1989  HN  ALA A 712      28.470  49.830  36.620  1.00  0.00           H
ATOM   1990  CA  ALA A 712      29.180  51.750  36.620  1.00  0.00           C
ATOM   1991  HA  ALA A 712      28.710  52.720  36.440  1.00  0.00           H
ATOM   1992  CB  ALA A 712      29.440  51.610  38.170  1.00  0.00           C
ATOM   1993  HB1 ALA A 712      28.500  51.790  38.730  1.00  0.00           H
ATOM   1994  HB2 ALA A 712      30.260  52.330  38.410  1.00  0.00           H
ATOM   1995  HB3 ALA A 712      29.890  50.620  38.430  1.00  0.00           H
ATOM   1996  C   ALA A 712      30.470  51.850  35.850  1.00  0.00           C
ATOM   1997  O   ALA A 712      31.400  52.550  36.240  1.00  0.00           O
ATOM   1998  N   SER A 713      30.680  51.090  34.700  1.00  0.00           N
ATOM   1999  HN  SER A 713      29.900  50.630  34.280  1.00  0.00           H
ATOM   2000  CA  SER A 713      32.000  51.000  34.050  1.00  0.00           C
ATOM   2001  HA  SER A 713      32.770  50.660  34.720  1.00  0.00           H
ATOM   2002  CB  SER A 713      31.900  50.010  32.860  1.00  0.00           C
ATOM   2003  HB1 SER A 713      31.660  49.030  33.310  1.00  0.00           H
ATOM   2004  HB2 SER A 713      32.940  49.950  32.480  1.00  0.00           H
ATOM   2005  OG  SER A 713      30.980  50.360  31.810  1.00  0.00           O
ATOM   2006  HG1 SER A 713      30.140  50.010  32.130  1.00  0.00           H
ATOM   2007  C   SER A 713      32.570  52.210  33.500  1.00  0.00           C
ATOM   2008  O   SER A 713      33.770  52.370  33.580  1.00  0.00           O
ATOM   2009  N   SER A 714      31.680  53.060  33.000  1.00  0.00           N
ATOM   2010  HN  SER A 714      30.730  52.840  32.820  1.00  0.00           H
ATOM   2011  CA  SER A 714      32.010  54.360  32.420  1.00  0.00           C
ATOM   2012  HA  SER A 714      32.700  54.220  31.600  1.00  0.00           H
ATOM   2013  CB  SER A 714      30.680  54.980  31.840  1.00  0.00           C
ATOM   2014  HB1 SER A 714      30.390  54.370  30.960  1.00  0.00           H
ATOM   2015  HB2 SER A 714      30.940  56.000  31.490  1.00  0.00           H
ATOM   2016  OG  SER A 714      29.640  55.060  32.820  1.00  0.00           O
ATOM   2017  HG1 SER A 714      29.260  54.180  32.910  1.00  0.00           H
ATOM   2018  C   SER A 714      32.740  55.210  33.410  1.00  0.00           C
ATOM   2019  O   SER A 714      33.690  55.910  33.050  1.00  0.00           O
ATOM   2020  N   LEU A 715      32.290  55.230  34.690  1.00  0.00           N
ATOM   2021  HN  LEU A 715      31.500  54.670  34.950  1.00  0.00           H
ATOM   2022  CA  LEU A 715      32.930  56.110  35.730  1.00  0.00           C
ATOM   2023  HA  LEU A 715      33.000  57.120  35.390  1.00  0.00           H
ATOM   2024  CB  LEU A 715      32.250  55.970  37.050  1.00  0.00           C
ATOM   2025  HB1 LEU A 715      32.690  56.740  37.720  1.00  0.00           H
ATOM   2026  HB2 LEU A 715      32.470  54.970  37.490  1.00  0.00           H
ATOM   2027  CG  LEU A 715      30.700  56.240  37.030  1.00  0.00           C
ATOM   2028  HG  LEU A 715      30.280  55.490  36.330  1.00  0.00           H
ATOM   2029  CD1 LEU A 715      29.840  55.920  38.280  1.00  0.00           C
ATOM   2030 HD11 LEU A 715      30.020  54.850  38.540  1.00  0.00           H
ATOM   2031 HD12 LEU A 715      28.770  56.200  38.270  1.00  0.00           H
ATOM   2032 HD13 LEU A 715      30.320  56.390  39.170  1.00  0.00           H
ATOM   2033  CD2 LEU A 715      30.290  57.660  36.670  1.00  0.00           C
ATOM   2034 HD21 LEU A 715      30.630  57.980  35.660  1.00  0.00           H
ATOM   2035 HD22 LEU A 715      30.550  58.450  37.410  1.00  0.00           H
ATOM   2036 HD23 LEU A 715      29.190  57.680  36.610  1.00  0.00           H
ATOM   2037  C   LEU A 715      34.400  55.840  35.920  1.00  0.00           C
ATOM   2038  O   LEU A 715      35.170  56.790  35.990  1.00  0.00           O
ATOM   2039  N   VAL A 716      34.780  54.570  35.900  1.00  0.00           N
ATOM   2040  HN  VAL A 716      34.030  53.980  35.620  1.00  0.00           H
ATOM   2041  CA  VAL A 716      36.080  53.980  36.230  1.00  0.00           C
ATOM   2042  HA  VAL A 716      36.560  54.460  37.090  1.00  0.00           H
ATOM   2043  CB  VAL A 716      35.690  52.560  36.480  1.00  0.00           C
ATOM   2044  HB  VAL A 716      34.740  52.410  35.920  1.00  0.00           H
ATOM   2045  CG1 VAL A 716      36.680  51.400  36.140  1.00  0.00           C
ATOM   2046 HG11 VAL A 716      36.840  51.370  35.040  1.00  0.00           H
ATOM   2047 HG12 VAL A 716      36.370  50.380  36.470  1.00  0.00           H
ATOM   2048 HG13 VAL A 716      37.580  51.680  36.720  1.00  0.00           H
ATOM   2049  CG2 VAL A 716      35.390  52.480  37.990  1.00  0.00           C
ATOM   2050 HG21 VAL A 716      34.470  53.060  38.220  1.00  0.00           H
ATOM   2051 HG22 VAL A 716      36.280  52.900  38.500  1.00  0.00           H
ATOM   2052 HG23 VAL A 716      35.070  51.470  38.350  1.00  0.00           H
ATOM   2053  C   VAL A 716      36.950  54.150  35.070  1.00  0.00           C
ATOM   2054  O   VAL A 716      38.210  54.170  35.180  1.00  0.00           O
ATOM   2055  N   CYS A 717      36.420  54.510  33.890  1.00  0.00           N
ATOM   2056  HN  CYS A 717      35.430  54.390  33.800  1.00  0.00           H
ATOM   2057  CA  CYS A 717      36.980  54.880  32.670  1.00  0.00           C
ATOM   2058  HA  CYS A 717      38.040  54.640  32.720  1.00  0.00           H
ATOM   2059  CB  CYS A 717      36.340  54.080  31.520  1.00  0.00           C
ATOM   2060  HB1 CYS A 717      37.030  54.280  30.680  1.00  0.00           H
ATOM   2061  HB2 CYS A 717      35.430  54.630  31.200  1.00  0.00           H
ATOM   2062  SG  CYS A 717      36.320  52.210  31.760  1.00  0.00           S
ATOM   2063  HG1 CYS A 717      35.170  52.160  32.410  1.00  0.00           H
ATOM   2064  C   CYS A 717      36.850  56.320  32.320  1.00  0.00           C
ATOM   2065  O   CYS A 717      37.120  56.700  31.150  1.00  0.00           O
ATOM   2066  N   TYR A 718      36.520  57.190  33.270  1.00  0.00           N
ATOM   2067  HN  TYR A 718      36.200  56.900  34.170  1.00  0.00           H
ATOM   2068  CA  TYR A 718      36.790  58.650  33.220  1.00  0.00           C
ATOM   2069  HA  TYR A 718      36.970  58.970  32.200  1.00  0.00           H
ATOM   2070  CB  TYR A 718      35.550  59.460  33.610  1.00  0.00           C
ATOM   2071  HB1 TYR A 718      35.680  60.560  33.620  1.00  0.00           H
ATOM   2072  HB2 TYR A 718      35.370  59.200  34.680  1.00  0.00           H
ATOM   2073  CG  TYR A 718      34.400  59.150  32.730  1.00  0.00           C
ATOM   2074  CD1 TYR A 718      33.150  59.000  33.280  1.00  0.00           C
ATOM   2075  HD1 TYR A 718      33.000  58.960  34.350  1.00  0.00           H
ATOM   2076  CE1 TYR A 718      32.020  58.860  32.460  1.00  0.00           C
ATOM   2077  HE1 TYR A 718      31.050  58.800  32.930  1.00  0.00           H
ATOM   2078  CZ  TYR A 718      32.130  59.000  31.080  1.00  0.00           C
ATOM   2079  OH  TYR A 718      30.970  58.810  30.230  1.00  0.00           O
ATOM   2080  HH  TYR A 718      30.200  58.960  30.770  1.00  0.00           H
ATOM   2081  CD2 TYR A 718      34.570  59.190  31.390  1.00  0.00           C
ATOM   2082  HD2 TYR A 718      35.510  59.380  30.900  1.00  0.00           H
ATOM   2083  CE2 TYR A 718      33.390  59.120  30.590  1.00  0.00           C
ATOM   2084  HE2 TYR A 718      33.390  59.310  29.530  1.00  0.00           H
ATOM   2085  C   TYR A 718      38.010  59.030  34.000  1.00  0.00           C
ATOM   2086  O   TYR A 718      38.310  60.220  34.030  1.00  0.00           O
ATOM   2087  N   ILE A 719      38.860  58.110  34.560  1.00  0.00           N
ATOM   2088  HN  ILE A 719      38.600  57.150  34.420  1.00  0.00           H
ATOM   2089  CA  ILE A 719      39.940  58.310  35.480  1.00  0.00           C
ATOM   2090  HA  ILE A 719      39.480  58.970  36.200  1.00  0.00           H
ATOM   2091  CB  ILE A 719      40.310  57.050  36.310  1.00  0.00           C
ATOM   2092  HB  ILE A 719      40.690  56.320  35.560  1.00  0.00           H
ATOM   2093  CG2 ILE A 719      41.380  57.220  37.350  1.00  0.00           C
ATOM   2094 HG21 ILE A 719      41.310  56.440  38.140  1.00  0.00           H
ATOM   2095 HG22 ILE A 719      41.130  58.160  37.900  1.00  0.00           H
ATOM   2096 HG23 ILE A 719      42.420  57.220  36.980  1.00  0.00           H
ATOM   2097  CG1 ILE A 719      39.040  56.340  37.050  1.00  0.00           C
ATOM   2098 HG11 ILE A 719      39.370  55.360  37.440  1.00  0.00           H
ATOM   2099 HG12 ILE A 719      38.200  56.310  36.330  1.00  0.00           H
ATOM   2100  CD  ILE A 719      38.470  57.220  38.260  1.00  0.00           C
ATOM   2101  HD1 ILE A 719      39.180  57.100  39.100  1.00  0.00           H
ATOM   2102  HD2 ILE A 719      37.460  56.830  38.510  1.00  0.00           H
ATOM   2103  HD3 ILE A 719      38.360  58.290  37.960  1.00  0.00           H
ATOM   2104  C   ILE A 719      41.120  59.070  34.960  1.00  0.00           C
ATOM   2105  O   ILE A 719      41.670  60.000  35.620  1.00  0.00           O
ATOM   2106  N   THR A 720      41.560  58.860  33.650  1.00  0.00           N
ATOM   2107  HN  THR A 720      41.170  58.090  33.160  1.00  0.00           H
ATOM   2108  CA  THR A 720      42.570  59.580  32.900  1.00  0.00           C
ATOM   2109  HA  THR A 720      42.430  59.260  31.870  1.00  0.00           H
ATOM   2110  CB  THR A 720      42.490  61.120  32.800  1.00  0.00           C
ATOM   2111  HB  THR A 720      43.090  61.500  31.940  1.00  0.00           H
ATOM   2112  OG1 THR A 720      42.970  61.740  33.950  1.00  0.00           O
ATOM   2113  HG1 THR A 720      42.470  61.360  34.680  1.00  0.00           H
ATOM   2114  CG2 THR A 720      41.030  61.550  32.460  1.00  0.00           C
ATOM   2115 HG21 THR A 720      40.680  60.800  31.710  1.00  0.00           H
ATOM   2116 HG22 THR A 720      41.030  62.590  32.060  1.00  0.00           H
ATOM   2117 HG23 THR A 720      40.180  61.490  33.170  1.00  0.00           H
ATOM   2118  C   THR A 720      43.990  59.200  33.390  1.00  0.00           C
ATOM   2119  O   THR A 720      44.230  58.720  34.480  1.00  0.00           O
ATOM   2120  N   ARG A 721      44.930  59.310  32.440  1.00  0.00           N
ATOM   2121  HN  ARG A 721      44.680  59.670  31.540  1.00  0.00           H
ATOM   2122  CA  ARG A 721      46.340  59.040  32.600  1.00  0.00           C
ATOM   2123  HA  ARG A 721      46.420  58.030  32.970  1.00  0.00           H
ATOM   2124  CB  ARG A 721      47.130  59.190  31.290  1.00  0.00           C
ATOM   2125  HB1 ARG A 721      48.200  58.960  31.510  1.00  0.00           H
ATOM   2126  HB2 ARG A 721      47.170  60.270  31.030  1.00  0.00           H
ATOM   2127  CG  ARG A 721      46.560  58.430  30.080  1.00  0.00           C
ATOM   2128  HG1 ARG A 721      47.410  58.580  29.390  1.00  0.00           H
ATOM   2129  HG2 ARG A 721      45.570  58.810  29.710  1.00  0.00           H
ATOM   2130  CD  ARG A 721      46.520  56.900  30.180  1.00  0.00           C
ATOM   2131  HD1 ARG A 721      47.500  56.660  30.630  1.00  0.00           H
ATOM   2132  HD2 ARG A 721      46.510  56.520  29.150  1.00  0.00           H
ATOM   2133  NE  ARG A 721      45.340  56.530  30.990  1.00  0.00           N
ATOM   2134  HE  ARG A 721      45.550  56.020  31.820  1.00  0.00           H
ATOM   2135  CZ  ARG A 721      44.050  56.580  30.650  1.00  0.00           C
ATOM   2136  NH1 ARG A 721      43.610  57.030  29.470  1.00  0.00           N
ATOM   2137 HH11 ARG A 721      42.630  57.020  29.260  1.00  0.00           H
ATOM   2138 HH12 ARG A 721      44.230  57.530  28.850  1.00  0.00           H
ATOM   2139  NH2 ARG A 721      43.160  56.160  31.460  1.00  0.00           N
ATOM   2140 HH21 ARG A 721      43.430  55.720  32.320  1.00  0.00           H
ATOM   2141 HH22 ARG A 721      42.210  56.390  31.250  1.00  0.00           H
ATOM   2142  C   ARG A 721      47.020  59.920  33.610  1.00  0.00           C
ATOM   2143  O   ARG A 721      47.980  59.530  34.300  1.00  0.00           O
ATOM   2144  N   PHE A 722      46.560  61.160  33.830  1.00  0.00           N
ATOM   2145  HN  PHE A 722      45.810  61.510  33.270  1.00  0.00           H
ATOM   2146  CA  PHE A 722      47.070  62.030  34.840  1.00  0.00           C
ATOM   2147  HA  PHE A 722      48.130  62.010  34.640  1.00  0.00           H
ATOM   2148  CB  PHE A 722      46.450  63.500  34.610  1.00  0.00           C
ATOM   2149  HB1 PHE A 722      45.340  63.530  34.500  1.00  0.00           H
ATOM   2150  HB2 PHE A 722      46.950  63.930  33.720  1.00  0.00           H
ATOM   2151  CG  PHE A 722      46.760  64.460  35.760  1.00  0.00           C
ATOM   2152  CD1 PHE A 722      48.040  65.140  35.810  1.00  0.00           C
ATOM   2153  HD1 PHE A 722      48.700  64.930  34.970  1.00  0.00           H
ATOM   2154  CE1 PHE A 722      48.360  65.940  36.880  1.00  0.00           C
ATOM   2155  HE1 PHE A 722      49.270  66.520  36.880  1.00  0.00           H
ATOM   2156  CZ  PHE A 722      47.370  66.230  37.860  1.00  0.00           C
ATOM   2157  HZ  PHE A 722      47.600  66.940  38.630  1.00  0.00           H
ATOM   2158  CD2 PHE A 722      45.770  64.700  36.750  1.00  0.00           C
ATOM   2159  HD2 PHE A 722      44.760  64.320  36.730  1.00  0.00           H
ATOM   2160  CE2 PHE A 722      46.110  65.730  37.740  1.00  0.00           C
ATOM   2161  HE2 PHE A 722      45.380  65.870  38.520  1.00  0.00           H
ATOM   2162  C   PHE A 722      46.810  61.590  36.270  1.00  0.00           C
ATOM   2163  O   PHE A 722      47.740  61.770  37.050  1.00  0.00           O
ATOM   2164  N   THR A 723      45.640  61.090  36.590  1.00  0.00           N
ATOM   2165  HN  THR A 723      44.880  61.260  35.950  1.00  0.00           H
ATOM   2166  CA  THR A 723      45.290  60.550  37.830  1.00  0.00           C
ATOM   2167  HA  THR A 723      45.530  61.270  38.610  1.00  0.00           H
ATOM   2168  CB  THR A 723      43.820  60.250  37.880  1.00  0.00           C
ATOM   2169  HB  THR A 723      43.500  59.530  37.090  1.00  0.00           H
ATOM   2170  OG1 THR A 723      43.130  61.450  37.660  1.00  0.00           O
ATOM   2171  HG1 THR A 723      42.420  61.220  37.040  1.00  0.00           H
ATOM   2172  CG2 THR A 723      43.350  59.790  39.260  1.00  0.00           C
ATOM   2173 HG21 THR A 723      42.250  59.800  39.330  1.00  0.00           H
ATOM   2174 HG22 THR A 723      43.650  60.610  39.960  1.00  0.00           H
ATOM   2175 HG23 THR A 723      43.880  58.830  39.470  1.00  0.00           H
ATOM   2176  C   THR A 723      46.070  59.250  38.020  1.00  0.00           C
ATOM   2177  O   THR A 723      46.710  58.880  39.000  1.00  0.00           O
ATOM   2178  N   GLU A 724      46.080  58.370  36.980  1.00  0.00           N
ATOM   2179  HN  GLU A 724      45.620  58.580  36.120  1.00  0.00           H
ATOM   2180  CA  GLU A 724      46.810  57.140  37.010  1.00  0.00           C
ATOM   2181  HA  GLU A 724      46.360  56.510  37.760  1.00  0.00           H
ATOM   2182  CB  GLU A 724      46.690  56.330  35.630  1.00  0.00           C
ATOM   2183  HB1 GLU A 724      47.350  55.450  35.730  1.00  0.00           H
ATOM   2184  HB2 GLU A 724      46.970  56.930  34.750  1.00  0.00           H
ATOM   2185  CG  GLU A 724      45.240  55.810  35.510  1.00  0.00           C
ATOM   2186  HG1 GLU A 724      44.520  56.650  35.640  1.00  0.00           H
ATOM   2187  HG2 GLU A 724      45.100  55.010  36.280  1.00  0.00           H
ATOM   2188  CD  GLU A 724      45.030  55.120  34.160  1.00  0.00           C
ATOM   2189  OE1 GLU A 724      43.980  54.510  33.900  1.00  0.00           O
ATOM   2190  OE2 GLU A 724      45.940  55.220  33.260  1.00  0.00           O
ATOM   2191  C   GLU A 724      48.350  57.300  37.280  1.00  0.00           C
ATOM   2192  O   GLU A 724      48.910  56.700  38.150  1.00  0.00           O
ATOM   2193  N   GLU A 725      48.960  58.280  36.630  1.00  0.00           N
ATOM   2194  HN  GLU A 725      48.610  58.830  35.880  1.00  0.00           H
ATOM   2195  CA  GLU A 725      50.340  58.580  36.800  1.00  0.00           C
ATOM   2196  HA  GLU A 725      50.830  57.630  36.840  1.00  0.00           H
ATOM   2197  CB  GLU A 725      51.000  59.460  35.730  1.00  0.00           C
ATOM   2198  HB1 GLU A 725      50.790  60.540  35.900  1.00  0.00           H
ATOM   2199  HB2 GLU A 725      50.370  59.130  34.870  1.00  0.00           H
ATOM   2200  CG  GLU A 725      52.440  59.070  35.420  1.00  0.00           C
ATOM   2201  HG1 GLU A 725      52.380  58.090  34.900  1.00  0.00           H
ATOM   2202  HG2 GLU A 725      53.000  58.820  36.350  1.00  0.00           H
ATOM   2203  CD  GLU A 725      53.190  60.110  34.590  1.00  0.00           C
ATOM   2204  OE1 GLU A 725      54.380  60.360  34.850  1.00  0.00           O
ATOM   2205  OE2 GLU A 725      52.600  60.660  33.610  1.00  0.00           O
ATOM   2206  C   GLU A 725      50.660  59.170  38.160  1.00  0.00           C
ATOM   2207  O   GLU A 725      51.630  58.810  38.850  1.00  0.00           O
ATOM   2208  N   ALA A 726      49.820  60.130  38.620  1.00  0.00           N
ATOM   2209  HN  ALA A 726      49.040  60.450  38.100  1.00  0.00           H
ATOM   2210  CA  ALA A 726      49.940  60.710  39.970  1.00  0.00           C
ATOM   2211  HA  ALA A 726      50.980  61.010  40.080  1.00  0.00           H
ATOM   2212  CB  ALA A 726      48.910  61.840  40.100  1.00  0.00           C
ATOM   2213  HB1 ALA A 726      49.150  62.380  41.030  1.00  0.00           H
ATOM   2214  HB2 ALA A 726      47.830  61.550  40.150  1.00  0.00           H
ATOM   2215  HB3 ALA A 726      49.010  62.540  39.250  1.00  0.00           H
ATOM   2216  C   ALA A 726      49.750  59.720  41.090  1.00  0.00           C
ATOM   2217  O   ALA A 726      50.460  59.630  42.080  1.00  0.00           O
ATOM   2218  N   PHE A 727      48.730  58.860  40.900  1.00  0.00           N
ATOM   2219  HN  PHE A 727      48.220  58.960  40.040  1.00  0.00           H
ATOM   2220  CA  PHE A 727      48.310  57.820  41.880  1.00  0.00           C
ATOM   2221  HA  PHE A 727      48.480  58.300  42.830  1.00  0.00           H
ATOM   2222  CB  PHE A 727      46.740  57.550  41.920  1.00  0.00           C
ATOM   2223  HB1 PHE A 727      46.510  57.390  40.850  1.00  0.00           H
ATOM   2224  HB2 PHE A 727      46.210  58.460  42.240  1.00  0.00           H
ATOM   2225  CG  PHE A 727      46.400  56.400  42.840  1.00  0.00           C
ATOM   2226  CD1 PHE A 727      45.780  56.650  44.070  1.00  0.00           C
ATOM   2227  HD1 PHE A 727      45.610  57.690  44.290  1.00  0.00           H
ATOM   2228  CE1 PHE A 727      45.400  55.650  44.900  1.00  0.00           C
ATOM   2229  HE1 PHE A 727      44.830  55.730  45.820  1.00  0.00           H
ATOM   2230  CZ  PHE A 727      45.660  54.320  44.520  1.00  0.00           C
ATOM   2231  HZ  PHE A 727      45.340  53.460  45.090  1.00  0.00           H
ATOM   2232  CD2 PHE A 727      46.560  55.080  42.430  1.00  0.00           C
ATOM   2233  HD2 PHE A 727      47.140  54.920  41.530  1.00  0.00           H
ATOM   2234  CE2 PHE A 727      46.190  54.050  43.250  1.00  0.00           C
ATOM   2235  HE2 PHE A 727      46.340  53.020  42.980  1.00  0.00           H
ATOM   2236  C   PHE A 727      49.240  56.700  41.970  1.00  0.00           C
ATOM   2237  O   PHE A 727      49.670  56.330  43.060  1.00  0.00           O
ATOM   2238  N   ALA A 728      49.590  56.140  40.810  1.00  0.00           N
ATOM   2239  HN  ALA A 728      49.370  56.570  39.920  1.00  0.00           H
ATOM   2240  CA  ALA A 728      50.550  54.990  40.800  1.00  0.00           C
ATOM   2241  HA  ALA A 728      50.140  54.160  41.370  1.00  0.00           H
ATOM   2242  CB  ALA A 728      50.820  54.470  39.360  1.00  0.00           C
ATOM   2243  HB1 ALA A 728      49.780  54.260  38.990  1.00  0.00           H
ATOM   2244  HB2 ALA A 728      51.410  53.530  39.410  1.00  0.00           H
ATOM   2245  HB3 ALA A 728      51.290  55.180  38.650  1.00  0.00           H
ATOM   2246  C   ALA A 728      51.940  55.350  41.430  1.00  0.00           C
ATOM   2247  O   ALA A 728      52.530  54.490  42.090  1.00  0.00           O
ATOM   2248  N   ALA A 729      52.380  56.620  41.150  1.00  0.00           N
ATOM   2249  HN  ALA A 729      51.860  57.340  40.700  1.00  0.00           H
ATOM   2250  CA  ALA A 729      53.590  57.150  41.790  1.00  0.00           C
ATOM   2251  HA  ALA A 729      54.490  56.660  41.450  1.00  0.00           H
ATOM   2252  CB  ALA A 729      53.650  58.660  41.320  1.00  0.00           C
ATOM   2253  HB1 ALA A 729      54.650  58.960  41.710  1.00  0.00           H
ATOM   2254  HB2 ALA A 729      52.880  59.320  41.760  1.00  0.00           H
ATOM   2255  HB3 ALA A 729      53.640  58.660  40.200  1.00  0.00           H
ATOM   2256  C   ALA A 729      53.430  57.260  43.380  1.00  0.00           C
ATOM   2257  O   ALA A 729      54.180  56.760  44.200  1.00  0.00           O
ATOM   2258  N   LEU A 730      52.300  57.910  43.790  1.00  0.00           N
ATOM   2259  HN  LEU A 730      51.590  58.310  43.220  1.00  0.00           H
ATOM   2260  CA  LEU A 730      52.160  58.370  45.250  1.00  0.00           C
ATOM   2261  HA  LEU A 730      53.170  58.450  45.610  1.00  0.00           H
ATOM   2262  CB  LEU A 730      51.380  59.750  45.440  1.00  0.00           C
ATOM   2263  HB1 LEU A 730      50.310  59.670  45.130  1.00  0.00           H
ATOM   2264  HB2 LEU A 730      51.790  60.380  44.630  1.00  0.00           H
ATOM   2265  CG  LEU A 730      51.480  60.300  46.840  1.00  0.00           C
ATOM   2266  HG  LEU A 730      51.230  59.560  47.640  1.00  0.00           H
ATOM   2267  CD1 LEU A 730      52.840  60.950  47.160  1.00  0.00           C
ATOM   2268 HD11 LEU A 730      52.790  61.240  48.230  1.00  0.00           H
ATOM   2269 HD12 LEU A 730      53.050  61.910  46.640  1.00  0.00           H
ATOM   2270 HD13 LEU A 730      53.530  60.080  47.130  1.00  0.00           H
ATOM   2271  CD2 LEU A 730      50.340  61.470  47.130  1.00  0.00           C
ATOM   2272 HD21 LEU A 730      49.460  60.990  47.600  1.00  0.00           H
ATOM   2273 HD22 LEU A 730      50.150  62.130  46.260  1.00  0.00           H
ATOM   2274 HD23 LEU A 730      50.720  62.200  47.880  1.00  0.00           H
ATOM   2275  C   LEU A 730      51.760  57.280  46.230  1.00  0.00           C
ATOM   2276  O   LEU A 730      52.160  57.250  47.410  1.00  0.00           O
ATOM   2277  N   ILE A 731      50.950  56.280  45.780  1.00  0.00           N
ATOM   2278  HN  ILE A 731      50.680  56.260  44.820  1.00  0.00           H
ATOM   2279  CA  ILE A 731      50.500  55.150  46.620  1.00  0.00           C
ATOM   2280  HA  ILE A 731      50.100  55.640  47.500  1.00  0.00           H
ATOM   2281  CB  ILE A 731      49.360  54.410  45.960  1.00  0.00           C
ATOM   2282  HB  ILE A 731      48.670  55.070  45.390  1.00  0.00           H
ATOM   2283  CG2 ILE A 731      49.980  53.530  44.820  1.00  0.00           C
ATOM   2284 HG21 ILE A 731      50.470  52.640  45.290  1.00  0.00           H
ATOM   2285 HG22 ILE A 731      50.710  54.080  44.200  1.00  0.00           H
ATOM   2286 HG23 ILE A 731      49.160  53.160  44.160  1.00  0.00           H
ATOM   2287  CG1 ILE A 731      48.580  53.580  46.960  1.00  0.00           C
ATOM   2288 HG11 ILE A 731      49.260  52.900  47.520  1.00  0.00           H
ATOM   2289 HG12 ILE A 731      47.880  52.940  46.370  1.00  0.00           H
ATOM   2290  CD  ILE A 731      47.680  54.310  47.890  1.00  0.00           C
ATOM   2291  HD1 ILE A 731      48.250  55.000  48.550  1.00  0.00           H
ATOM   2292  HD2 ILE A 731      47.060  53.570  48.440  1.00  0.00           H
ATOM   2293  HD3 ILE A 731      46.880  54.820  47.310  1.00  0.00           H
ATOM   2294  C   ILE A 731      51.700  54.320  47.120  1.00  0.00           C
ATOM   2295  O   ILE A 731      51.700  53.790  48.220  1.00  0.00           O
ATOM   2296  N   CYS A 732      52.810  54.200  46.270  1.00  0.00           N
ATOM   2297  HN  CYS A 732      52.690  54.600  45.360  1.00  0.00           H
ATOM   2298  CA  CYS A 732      54.090  53.610  46.630  1.00  0.00           C
ATOM   2299  HA  CYS A 732      54.080  52.560  46.890  1.00  0.00           H
ATOM   2300  CB  CYS A 732      54.900  53.520  45.310  1.00  0.00           C
ATOM   2301  HB1 CYS A 732      55.920  53.090  45.480  1.00  0.00           H
ATOM   2302  HB2 CYS A 732      55.140  54.550  44.940  1.00  0.00           H
ATOM   2303  SG  CYS A 732      54.190  52.440  44.040  1.00  0.00           S
ATOM   2304  HG1 CYS A 732      54.370  53.310  43.050  1.00  0.00           H
ATOM   2305  C   CYS A 732      54.780  54.330  47.750  1.00  0.00           C
ATOM   2306  O   CYS A 732      55.160  53.680  48.710  1.00  0.00           O
ATOM   2307  N   ILE A 733      54.880  55.650  47.710  1.00  0.00           N
ATOM   2308  HN  ILE A 733      54.660  56.190  46.910  1.00  0.00           H
ATOM   2309  CA  ILE A 733      55.510  56.320  48.830  1.00  0.00           C
ATOM   2310  HA  ILE A 733      56.380  55.780  49.190  1.00  0.00           H
ATOM   2311  CB  ILE A 733      56.010  57.650  48.380  1.00  0.00           C
ATOM   2312  HB  ILE A 733      55.140  58.260  48.060  1.00  0.00           H
ATOM   2313  CG2 ILE A 733      56.720  58.420  49.550  1.00  0.00           C
ATOM   2314 HG21 ILE A 733      57.090  59.420  49.240  1.00  0.00           H
ATOM   2315 HG22 ILE A 733      57.570  57.810  49.910  1.00  0.00           H
ATOM   2316 HG23 ILE A 733      56.010  58.720  50.350  1.00  0.00           H
ATOM   2317  CG1 ILE A 733      56.880  57.690  47.120  1.00  0.00           C
ATOM   2318 HG11 ILE A 733      57.120  58.740  46.900  1.00  0.00           H
ATOM   2319 HG12 ILE A 733      56.280  57.330  46.250  1.00  0.00           H
ATOM   2320  CD  ILE A 733      58.240  56.840  47.270  1.00  0.00           C
ATOM   2321  HD1 ILE A 733      58.790  57.100  48.190  1.00  0.00           H
ATOM   2322  HD2 ILE A 733      58.890  57.020  46.380  1.00  0.00           H
ATOM   2323  HD3 ILE A 733      57.890  55.780  47.320  1.00  0.00           H
ATOM   2324  C   ILE A 733      54.630  56.460  50.070  1.00  0.00           C
ATOM   2325  O   ILE A 733      55.220  56.470  51.170  1.00  0.00           O
ATOM   2326  N   ILE A 734      53.310  56.350  49.920  1.00  0.00           N
ATOM   2327  HN  ILE A 734      52.870  56.410  49.020  1.00  0.00           H
ATOM   2328  CA  ILE A 734      52.390  56.180  51.000  1.00  0.00           C
ATOM   2329  HA  ILE A 734      52.600  56.940  51.740  1.00  0.00           H
ATOM   2330  CB  ILE A 734      50.910  56.520  50.660  1.00  0.00           C
ATOM   2331  HB  ILE A 734      50.590  55.900  49.800  1.00  0.00           H
ATOM   2332  CG2 ILE A 734      50.010  56.120  51.890  1.00  0.00           C
ATOM   2333 HG21 ILE A 734      50.400  56.620  52.810  1.00  0.00           H
ATOM   2334 HG22 ILE A 734      50.160  55.020  51.910  1.00  0.00           H
ATOM   2335 HG23 ILE A 734      48.940  56.390  51.760  1.00  0.00           H
ATOM   2336  CG1 ILE A 734      50.710  57.980  50.290  1.00  0.00           C
ATOM   2337 HG11 ILE A 734      51.600  58.380  49.750  1.00  0.00           H
ATOM   2338 HG12 ILE A 734      50.620  58.640  51.170  1.00  0.00           H
ATOM   2339  CD  ILE A 734      49.530  58.220  49.280  1.00  0.00           C
ATOM   2340  HD1 ILE A 734      48.580  57.880  49.730  1.00  0.00           H
ATOM   2341  HD2 ILE A 734      49.720  57.580  48.400  1.00  0.00           H
ATOM   2342  HD3 ILE A 734      49.550  59.260  48.890  1.00  0.00           H
ATOM   2343  C   ILE A 734      52.660  54.920  51.720  1.00  0.00           C
ATOM   2344  O   ILE A 734      52.830  54.870  52.980  1.00  0.00           O
ATOM   2345  N   PHE A 735      52.830  53.810  51.020  1.00  0.00           N
ATOM   2346  HN  PHE A 735      52.770  53.910  50.030  1.00  0.00           H
ATOM   2347  CA  PHE A 735      53.160  52.550  51.670  1.00  0.00           C
ATOM   2348  HA  PHE A 735      52.380  52.280  52.380  1.00  0.00           H
ATOM   2349  CB  PHE A 735      53.040  51.490  50.570  1.00  0.00           C
ATOM   2350  HB1 PHE A 735      53.880  51.650  49.860  1.00  0.00           H
ATOM   2351  HB2 PHE A 735      52.040  51.580  50.100  1.00  0.00           H
ATOM   2352  CG  PHE A 735      53.060  50.120  51.070  1.00  0.00           C
ATOM   2353  CD1 PHE A 735      51.990  49.670  51.870  1.00  0.00           C
ATOM   2354  HD1 PHE A 735      51.120  50.250  52.110  1.00  0.00           H
ATOM   2355  CE1 PHE A 735      52.020  48.430  52.480  1.00  0.00           C
ATOM   2356  HE1 PHE A 735      51.130  48.070  52.980  1.00  0.00           H
ATOM   2357  CZ  PHE A 735      53.070  47.490  52.230  1.00  0.00           C
ATOM   2358  HZ  PHE A 735      52.960  46.510  52.640  1.00  0.00           H
ATOM   2359  CD2 PHE A 735      54.220  49.280  51.040  1.00  0.00           C
ATOM   2360  HD2 PHE A 735      55.040  49.540  50.400  1.00  0.00           H
ATOM   2361  CE2 PHE A 735      54.160  47.930  51.550  1.00  0.00           C
ATOM   2362  HE2 PHE A 735      54.950  47.210  51.430  1.00  0.00           H
ATOM   2363  C   PHE A 735      54.550  52.510  52.340  1.00  0.00           C
ATOM   2364  O   PHE A 735      54.710  51.850  53.410  1.00  0.00           O
ATOM   2365  N   ILE A 736      55.490  53.280  51.740  1.00  0.00           N
ATOM   2366  HN  ILE A 736      55.290  53.680  50.860  1.00  0.00           H
ATOM   2367  CA  ILE A 736      56.730  53.650  52.410  1.00  0.00           C
ATOM   2368  HA  ILE A 736      57.110  52.700  52.770  1.00  0.00           H
ATOM   2369  CB  ILE A 736      57.730  54.230  51.360  1.00  0.00           C
ATOM   2370  HB  ILE A 736      57.260  55.090  50.850  1.00  0.00           H
ATOM   2371  CG2 ILE A 736      58.990  54.580  52.130  1.00  0.00           C
ATOM   2372 HG21 ILE A 736      59.740  54.970  51.400  1.00  0.00           H
ATOM   2373 HG22 ILE A 736      59.320  53.680  52.700  1.00  0.00           H
ATOM   2374 HG23 ILE A 736      58.810  55.430  52.820  1.00  0.00           H
ATOM   2375  CG1 ILE A 736      58.080  53.100  50.330  1.00  0.00           C
ATOM   2376 HG11 ILE A 736      57.150  52.550  50.090  1.00  0.00           H
ATOM   2377 HG12 ILE A 736      58.800  52.420  50.860  1.00  0.00           H
ATOM   2378  CD  ILE A 736      58.790  53.680  49.160  1.00  0.00           C
ATOM   2379  HD1 ILE A 736      58.170  54.470  48.700  1.00  0.00           H
ATOM   2380  HD2 ILE A 736      59.040  52.910  48.400  1.00  0.00           H
ATOM   2381  HD3 ILE A 736      59.770  54.050  49.530  1.00  0.00           H
ATOM   2382  C   ILE A 736      56.550  54.470  53.660  1.00  0.00           C
ATOM   2383  O   ILE A 736      57.120  54.110  54.700  1.00  0.00           O
ATOM   2384  N   TYR A 737      55.690  55.540  53.680  1.00  0.00           N
ATOM   2385  HN  TYR A 737      55.180  55.810  52.870  1.00  0.00           H
ATOM   2386  CA  TYR A 737      55.300  56.340  54.830  1.00  0.00           C
ATOM   2387  HA  TYR A 737      56.160  56.880  55.200  1.00  0.00           H
ATOM   2388  CB  TYR A 737      54.260  57.460  54.350  1.00  0.00           C
ATOM   2389  HB1 TYR A 737      53.290  56.950  54.170  1.00  0.00           H
ATOM   2390  HB2 TYR A 737      54.630  57.970  53.430  1.00  0.00           H
ATOM   2391  CG  TYR A 737      54.170  58.600  55.310  1.00  0.00           C
ATOM   2392  CD1 TYR A 737      52.960  58.850  55.870  1.00  0.00           C
ATOM   2393  HD1 TYR A 737      52.060  58.300  55.640  1.00  0.00           H
ATOM   2394  CE1 TYR A 737      52.850  59.850  56.880  1.00  0.00           C
ATOM   2395  HE1 TYR A 737      51.910  60.010  57.370  1.00  0.00           H
ATOM   2396  CZ  TYR A 737      53.950  60.520  57.360  1.00  0.00           C
ATOM   2397  OH  TYR A 737      53.810  61.300  58.470  1.00  0.00           O
ATOM   2398  HH  TYR A 737      53.030  60.940  58.920  1.00  0.00           H
ATOM   2399  CD2 TYR A 737      55.290  59.320  55.660  1.00  0.00           C
ATOM   2400  HD2 TYR A 737      56.230  59.300  55.140  1.00  0.00           H
ATOM   2401  CE2 TYR A 737      55.210  60.260  56.720  1.00  0.00           C
ATOM   2402  HE2 TYR A 737      56.050  60.720  57.230  1.00  0.00           H
ATOM   2403  C   TYR A 737      54.670  55.560  55.960  1.00  0.00           C
ATOM   2404  O   TYR A 737      54.940  55.720  57.120  1.00  0.00           O
ATOM   2405  N   GLU A 738      53.770  54.660  55.580  1.00  0.00           N
ATOM   2406  HN  GLU A 738      53.510  54.560  54.620  1.00  0.00           H
ATOM   2407  CA  GLU A 738      53.050  53.730  56.440  1.00  0.00           C
ATOM   2408  HA  GLU A 738      52.600  54.310  57.230  1.00  0.00           H
ATOM   2409  CB  GLU A 738      51.940  52.880  55.750  1.00  0.00           C
ATOM   2410  HB1 GLU A 738      51.630  52.040  56.410  1.00  0.00           H
ATOM   2411  HB2 GLU A 738      52.280  52.510  54.760  1.00  0.00           H
ATOM   2412  CG  GLU A 738      50.760  53.790  55.480  1.00  0.00           C
ATOM   2413  HG1 GLU A 738      51.120  54.540  54.740  1.00  0.00           H
ATOM   2414  HG2 GLU A 738      50.440  54.390  56.350  1.00  0.00           H
ATOM   2415  CD  GLU A 738      49.520  53.100  54.890  1.00  0.00           C
ATOM   2416  OE1 GLU A 738      48.730  53.810  54.240  1.00  0.00           O
ATOM   2417  OE2 GLU A 738      49.350  51.890  55.110  1.00  0.00           O
ATOM   2418  C   GLU A 738      53.990  52.880  57.210  1.00  0.00           C
ATOM   2419  O   GLU A 738      53.860  52.730  58.420  1.00  0.00           O
ATOM   2420  N   ALA A 739      55.010  52.320  56.540  1.00  0.00           N
ATOM   2421  HN  ALA A 739      55.110  52.430  55.540  1.00  0.00           H
ATOM   2422  CA  ALA A 739      55.890  51.480  57.330  1.00  0.00           C
ATOM   2423  HA  ALA A 739      55.280  50.880  58.000  1.00  0.00           H
ATOM   2424  CB  ALA A 739      56.630  50.400  56.470  1.00  0.00           C
ATOM   2425  HB1 ALA A 739      55.950  49.570  56.200  1.00  0.00           H
ATOM   2426  HB2 ALA A 739      57.440  50.030  57.150  1.00  0.00           H
ATOM   2427  HB3 ALA A 739      57.120  50.810  55.570  1.00  0.00           H
ATOM   2428  C   ALA A 739      56.860  52.230  58.270  1.00  0.00           C
ATOM   2429  O   ALA A 739      57.190  51.870  59.410  1.00  0.00           O
ATOM   2430  N   LEU A 740      57.300  53.420  57.830  1.00  0.00           N
ATOM   2431  HN  LEU A 740      57.110  53.580  56.860  1.00  0.00           H
ATOM   2432  CA  LEU A 740      58.080  54.390  58.650  1.00  0.00           C
ATOM   2433  HA  LEU A 740      58.930  53.820  58.990  1.00  0.00           H
ATOM   2434  CB  LEU A 740      58.510  55.460  57.610  1.00  0.00           C
ATOM   2435  HB1 LEU A 740      58.830  56.390  58.120  1.00  0.00           H
ATOM   2436  HB2 LEU A 740      57.590  55.730  57.050  1.00  0.00           H
ATOM   2437  CG  LEU A 740      59.590  55.000  56.690  1.00  0.00           C
ATOM   2438  HG  LEU A 740      59.400  53.990  56.260  1.00  0.00           H
ATOM   2439  CD1 LEU A 740      59.700  55.970  55.520  1.00  0.00           C
ATOM   2440 HD11 LEU A 740      58.770  56.160  54.930  1.00  0.00           H
ATOM   2441 HD12 LEU A 740      60.340  55.450  54.780  1.00  0.00           H
ATOM   2442 HD13 LEU A 740      60.170  56.920  55.850  1.00  0.00           H
ATOM   2443  CD2 LEU A 740      60.950  54.900  57.460  1.00  0.00           C
ATOM   2444 HD21 LEU A 740      61.200  55.940  57.760  1.00  0.00           H
ATOM   2445 HD22 LEU A 740      61.820  54.440  56.960  1.00  0.00           H
ATOM   2446 HD23 LEU A 740      60.810  54.320  58.400  1.00  0.00           H
ATOM   2447  C   LEU A 740      57.250  54.950  59.790  1.00  0.00           C
ATOM   2448  O   LEU A 740      57.850  55.070  60.890  1.00  0.00           O
ATOM   2449  N   GLU A 741      55.970  55.320  59.610  1.00  0.00           N
ATOM   2450  HN  GLU A 741      55.550  55.390  58.710  1.00  0.00           H
ATOM   2451  CA  GLU A 741      55.150  55.600  60.720  1.00  0.00           C
ATOM   2452  HA  GLU A 741      55.720  56.360  61.230  1.00  0.00           H
ATOM   2453  CB  GLU A 741      53.690  55.980  60.250  1.00  0.00           C
ATOM   2454  HB1 GLU A 741      53.020  55.830  61.120  1.00  0.00           H
ATOM   2455  HB2 GLU A 741      53.350  55.330  59.410  1.00  0.00           H
ATOM   2456  CG  GLU A 741      53.580  57.470  59.820  1.00  0.00           C
ATOM   2457  HG1 GLU A 741      53.680  57.550  58.710  1.00  0.00           H
ATOM   2458  HG2 GLU A 741      54.290  58.080  60.400  1.00  0.00           H
ATOM   2459  CD  GLU A 741      52.300  57.980  60.300  1.00  0.00           C
ATOM   2460  OE1 GLU A 741      51.470  58.500  59.490  1.00  0.00           O
ATOM   2461  OE2 GLU A 741      52.040  58.110  61.520  1.00  0.00           O
ATOM   2462  C   GLU A 741      55.040  54.430  61.700  1.00  0.00           C
ATOM   2463  O   GLU A 741      55.130  54.660  62.870  1.00  0.00           O
ATOM   2464  N   LYS A 742      54.880  53.210  61.170  1.00  0.00           N
ATOM   2465  HN  LYS A 742      54.790  53.130  60.180  1.00  0.00           H
ATOM   2466  CA  LYS A 742      54.840  52.010  61.960  1.00  0.00           C
ATOM   2467  HA  LYS A 742      54.130  52.210  62.740  1.00  0.00           H
ATOM   2468  CB  LYS A 742      54.470  50.760  61.190  1.00  0.00           C
ATOM   2469  HB1 LYS A 742      54.680  49.830  61.740  1.00  0.00           H
ATOM   2470  HB2 LYS A 742      55.010  50.690  60.230  1.00  0.00           H
ATOM   2471  CG  LYS A 742      52.960  50.770  60.870  1.00  0.00           C
ATOM   2472  HG1 LYS A 742      52.660  50.020  60.120  1.00  0.00           H
ATOM   2473  HG2 LYS A 742      52.620  51.770  60.540  1.00  0.00           H
ATOM   2474  CD  LYS A 742      52.040  50.480  62.120  1.00  0.00           C
ATOM   2475  HD1 LYS A 742      52.440  51.060  62.980  1.00  0.00           H
ATOM   2476  HD2 LYS A 742      52.230  49.420  62.370  1.00  0.00           H
ATOM   2477  CE  LYS A 742      50.510  50.550  61.870  1.00  0.00           C
ATOM   2478  HE1 LYS A 742      50.030  50.210  62.820  1.00  0.00           H
ATOM   2479  HE2 LYS A 742      50.160  49.850  61.080  1.00  0.00           H
ATOM   2480  NZ  LYS A 742      50.150  51.910  61.440  1.00  0.00           N
ATOM   2481  HZ1 LYS A 742      49.190  52.060  61.060  1.00  0.00           H
ATOM   2482  HZ2 LYS A 742      50.760  52.390  60.760  1.00  0.00           H
ATOM   2483  HZ3 LYS A 742      50.260  52.450  62.330  1.00  0.00           H
ATOM   2484  C   LYS A 742      56.160  51.700  62.710  1.00  0.00           C
ATOM   2485  O   LYS A 742      56.160  51.150  63.810  1.00  0.00           O
ATOM   2486  N   LEU A 743      57.290  51.950  62.060  1.00  0.00           N
ATOM   2487  HN  LEU A 743      57.330  52.150  61.080  1.00  0.00           H
ATOM   2488  CA  LEU A 743      58.630  51.910  62.710  1.00  0.00           C
ATOM   2489  HA  LEU A 743      58.670  50.960  63.210  1.00  0.00           H
ATOM   2490  CB  LEU A 743      59.740  51.990  61.640  1.00  0.00           C
ATOM   2491  HB1 LEU A 743      59.480  52.920  61.080  1.00  0.00           H
ATOM   2492  HB2 LEU A 743      59.480  51.250  60.860  1.00  0.00           H
ATOM   2493  CG  LEU A 743      61.090  51.760  62.210  1.00  0.00           C
ATOM   2494  HG  LEU A 743      61.170  52.280  63.190  1.00  0.00           H
ATOM   2495  CD1 LEU A 743      61.430  50.330  62.370  1.00  0.00           C
ATOM   2496 HD11 LEU A 743      61.530  49.900  61.340  1.00  0.00           H
ATOM   2497 HD12 LEU A 743      60.600  49.840  62.940  1.00  0.00           H
ATOM   2498 HD13 LEU A 743      62.370  50.170  62.940  1.00  0.00           H
ATOM   2499  CD2 LEU A 743      62.150  52.420  61.250  1.00  0.00           C
ATOM   2500 HD21 LEU A 743      61.810  53.120  60.460  1.00  0.00           H
ATOM   2501 HD22 LEU A 743      62.750  51.700  60.640  1.00  0.00           H
ATOM   2502 HD23 LEU A 743      62.840  53.060  61.850  1.00  0.00           H
ATOM   2503  C   LEU A 743      58.710  52.880  63.880  1.00  0.00           C
ATOM   2504  O   LEU A 743      58.970  52.480  65.010  1.00  0.00           O
ATOM   2505  N   PHE A 744      58.370  54.210  63.680  1.00  0.00           N
ATOM   2506  HN  PHE A 744      58.100  54.640  62.810  1.00  0.00           H
ATOM   2507  CA  PHE A 744      58.190  55.170  64.790  1.00  0.00           C
ATOM   2508  HA  PHE A 744      59.080  55.250  65.400  1.00  0.00           H
ATOM   2509  CB  PHE A 744      57.910  56.470  64.110  1.00  0.00           C
ATOM   2510  HB1 PHE A 744      56.880  56.500  63.700  1.00  0.00           H
ATOM   2511  HB2 PHE A 744      58.550  56.650  63.220  1.00  0.00           H
ATOM   2512  CG  PHE A 744      58.150  57.590  65.040  1.00  0.00           C
ATOM   2513  CD1 PHE A 744      57.030  58.070  65.660  1.00  0.00           C
ATOM   2514  HD1 PHE A 744      56.050  57.670  65.490  1.00  0.00           H
ATOM   2515  CE1 PHE A 744      57.190  59.170  66.590  1.00  0.00           C
ATOM   2516  HE1 PHE A 744      56.390  59.580  67.200  1.00  0.00           H
ATOM   2517  CZ  PHE A 744      58.440  59.670  66.880  1.00  0.00           C
ATOM   2518  HZ  PHE A 744      58.530  60.490  67.570  1.00  0.00           H
ATOM   2519  CD2 PHE A 744      59.490  58.090  65.340  1.00  0.00           C
ATOM   2520  HD2 PHE A 744      60.400  57.660  64.950  1.00  0.00           H
ATOM   2521  CE2 PHE A 744      59.590  59.080  66.220  1.00  0.00           C
ATOM   2522  HE2 PHE A 744      60.540  59.560  66.400  1.00  0.00           H
ATOM   2523  C   PHE A 744      57.150  54.800  65.870  1.00  0.00           C
ATOM   2524  O   PHE A 744      57.410  54.960  67.020  1.00  0.00           O
ATOM   2525  N   ASP A 745      55.940  54.300  65.470  1.00  0.00           N
ATOM   2526  HN  ASP A 745      55.840  54.190  64.480  1.00  0.00           H
ATOM   2527  CA  ASP A 745      54.890  53.940  66.310  1.00  0.00           C
ATOM   2528  HA  ASP A 745      54.700  54.810  66.920  1.00  0.00           H
ATOM   2529  CB  ASP A 745      53.550  53.540  65.590  1.00  0.00           C
ATOM   2530  HB1 ASP A 745      53.700  52.730  64.840  1.00  0.00           H
ATOM   2531  HB2 ASP A 745      53.350  54.460  64.990  1.00  0.00           H
ATOM   2532  CG  ASP A 745      52.380  53.280  66.460  1.00  0.00           C
ATOM   2533  OD1 ASP A 745      51.320  52.770  65.880  1.00  0.00           O
ATOM   2534  OD2 ASP A 745      52.340  53.640  67.640  1.00  0.00           O
ATOM   2535  C   ASP A 745      55.280  52.900  67.330  1.00  0.00           C
ATOM   2536  O   ASP A 745      54.880  52.940  68.480  1.00  0.00           O
ATOM   2537  N   LEU A 746      56.130  51.960  66.800  1.00  0.00           N
ATOM   2538  HN  LEU A 746      56.410  52.000  65.840  1.00  0.00           H
ATOM   2539  CA  LEU A 746      56.810  50.960  67.610  1.00  0.00           C
ATOM   2540  HA  LEU A 746      56.020  50.330  68.010  1.00  0.00           H
ATOM   2541  CB  LEU A 746      57.740  50.100  66.680  1.00  0.00           C
ATOM   2542  HB1 LEU A 746      58.670  50.670  66.460  1.00  0.00           H
ATOM   2543  HB2 LEU A 746      57.180  49.920  65.750  1.00  0.00           H
ATOM   2544  CG  LEU A 746      58.120  48.740  67.240  1.00  0.00           C
ATOM   2545  HG  LEU A 746      58.590  48.850  68.240  1.00  0.00           H
ATOM   2546  CD1 LEU A 746      56.930  47.770  67.300  1.00  0.00           C
ATOM   2547 HD11 LEU A 746      57.140  46.780  67.770  1.00  0.00           H
ATOM   2548 HD12 LEU A 746      56.760  47.640  66.210  1.00  0.00           H
ATOM   2549 HD13 LEU A 746      56.130  48.280  67.850  1.00  0.00           H
ATOM   2550  CD2 LEU A 746      59.330  48.190  66.370  1.00  0.00           C
ATOM   2551 HD21 LEU A 746      59.620  47.180  66.710  1.00  0.00           H
ATOM   2552 HD22 LEU A 746      60.130  48.960  66.450  1.00  0.00           H
ATOM   2553 HD23 LEU A 746      59.080  48.060  65.300  1.00  0.00           H
ATOM   2554  C   LEU A 746      57.610  51.610  68.810  1.00  0.00           C
ATOM   2555  O   LEU A 746      57.650  51.280  69.940  1.00  0.00           O
ATOM   2556  N   GLY A 747      58.310  52.700  68.470  1.00  0.00           N
ATOM   2557  HN  GLY A 747      58.300  53.120  67.570  1.00  0.00           H
ATOM   2558  CA  GLY A 747      59.110  53.420  69.450  1.00  0.00           C
ATOM   2559  HA1 GLY A 747      59.530  54.250  68.900  1.00  0.00           H
ATOM   2560  HA2 GLY A 747      59.780  52.720  69.930  1.00  0.00           H
ATOM   2561  C   GLY A 747      58.240  54.210  70.370  1.00  0.00           C
ATOM   2562  O   GLY A 747      58.440  54.370  71.610  1.00  0.00           O
ATOM   2563  N   GLU A 748      57.130  54.830  69.870  1.00  0.00           N
ATOM   2564  HN  GLU A 748      56.930  54.870  68.890  1.00  0.00           H
ATOM   2565  CA  GLU A 748      56.190  55.430  70.790  1.00  0.00           C
ATOM   2566  HA  GLU A 748      56.760  56.070  71.440  1.00  0.00           H
ATOM   2567  CB  GLU A 748      55.100  56.260  70.080  1.00  0.00           C
ATOM   2568  HB1 GLU A 748      54.260  56.540  70.760  1.00  0.00           H
ATOM   2569  HB2 GLU A 748      54.720  55.550  69.330  1.00  0.00           H
ATOM   2570  CG  GLU A 748      55.610  57.570  69.370  1.00  0.00           C
ATOM   2571  HG1 GLU A 748      55.020  57.890  68.480  1.00  0.00           H
ATOM   2572  HG2 GLU A 748      56.670  57.490  69.060  1.00  0.00           H
ATOM   2573  CD  GLU A 748      55.590  58.710  70.490  1.00  0.00           C
ATOM   2574  OE1 GLU A 748      56.430  58.670  71.440  1.00  0.00           O
ATOM   2575  OE2 GLU A 748      54.860  59.720  70.330  1.00  0.00           O
ATOM   2576  C   GLU A 748      55.530  54.380  71.730  1.00  0.00           C
ATOM   2577  O   GLU A 748      55.400  54.620  72.940  1.00  0.00           O
ATOM   2578  N   THR A 749      55.030  53.250  71.180  1.00  0.00           N
ATOM   2579  HN  THR A 749      55.070  53.220  70.180  1.00  0.00           H
ATOM   2580  CA  THR A 749      54.400  52.160  71.880  1.00  0.00           C
ATOM   2581  HA  THR A 749      53.630  52.620  72.470  1.00  0.00           H
ATOM   2582  CB  THR A 749      54.010  51.060  70.920  1.00  0.00           C
ATOM   2583  HB  THR A 749      54.890  50.750  70.310  1.00  0.00           H
ATOM   2584  OG1 THR A 749      52.980  51.540  69.990  1.00  0.00           O
ATOM   2585  HG1 THR A 749      53.340  52.070  69.260  1.00  0.00           H
ATOM   2586  CG2 THR A 749      53.360  49.870  71.710  1.00  0.00           C
ATOM   2587 HG21 THR A 749      52.590  50.240  72.430  1.00  0.00           H
ATOM   2588 HG22 THR A 749      54.170  49.200  72.070  1.00  0.00           H
ATOM   2589 HG23 THR A 749      52.720  49.290  71.000  1.00  0.00           H
ATOM   2590  C   THR A 749      55.380  51.580  72.890  1.00  0.00           C
ATOM   2591  O   THR A 749      55.010  51.230  74.010  1.00  0.00           O
ATOM   2592  N   TYR A 750      56.670  51.430  72.640  1.00  0.00           N
ATOM   2593  HN  TYR A 750      57.050  51.520  71.710  1.00  0.00           H
ATOM   2594  CA  TYR A 750      57.570  50.800  73.630  1.00  0.00           C
ATOM   2595  HA  TYR A 750      57.020  50.170  74.300  1.00  0.00           H
ATOM   2596  CB  TYR A 750      58.570  49.950  72.800  1.00  0.00           C
ATOM   2597  HB1 TYR A 750      59.500  49.670  73.340  1.00  0.00           H
ATOM   2598  HB2 TYR A 750      58.810  50.400  71.810  1.00  0.00           H
ATOM   2599  CG  TYR A 750      57.970  48.610  72.430  1.00  0.00           C
ATOM   2600  CD1 TYR A 750      57.770  48.190  71.160  1.00  0.00           C
ATOM   2601  HD1 TYR A 750      57.960  48.920  70.380  1.00  0.00           H
ATOM   2602  CE1 TYR A 750      57.440  46.850  70.910  1.00  0.00           C
ATOM   2603  HE1 TYR A 750      57.190  46.530  69.910  1.00  0.00           H
ATOM   2604  CZ  TYR A 750      57.350  45.880  71.950  1.00  0.00           C
ATOM   2605  OH  TYR A 750      57.280  44.530  71.560  1.00  0.00           O
ATOM   2606  HH  TYR A 750      56.830  44.060  72.260  1.00  0.00           H
ATOM   2607  CD2 TYR A 750      57.780  47.670  73.530  1.00  0.00           C
ATOM   2608  HD2 TYR A 750      58.050  47.990  74.530  1.00  0.00           H
ATOM   2609  CE2 TYR A 750      57.420  46.320  73.240  1.00  0.00           C
ATOM   2610  HE2 TYR A 750      57.340  45.540  73.990  1.00  0.00           H
ATOM   2611  C   TYR A 750      58.370  51.930  74.300  1.00  0.00           C
ATOM   2612  O   TYR A 750      59.380  51.620  74.970  1.00  0.00           O
ATOM   2613  N   ALA A 751      57.780  53.090  74.240  1.00  0.00           N
ATOM   2614  HN  ALA A 751      56.900  53.100  73.770  1.00  0.00           H
ATOM   2615  CA  ALA A 751      58.200  54.220  75.170  1.00  0.00           C
ATOM   2616  HA  ALA A 751      57.590  55.080  74.910  1.00  0.00           H
ATOM   2617  CB  ALA A 751      57.760  53.970  76.610  1.00  0.00           C
ATOM   2618  HB1 ALA A 751      58.440  53.220  77.090  1.00  0.00           H
ATOM   2619  HB2 ALA A 751      56.690  53.670  76.610  1.00  0.00           H
ATOM   2620  HB3 ALA A 751      57.820  54.890  77.230  1.00  0.00           H
ATOM   2621  C   ALA A 751      59.580  54.760  74.960  1.00  0.00           C
ATOM   2622  O   ALA A 751      60.270  55.200  75.880  1.00  0.00           O
ATOM   2623  N   PHE A 752      60.120  54.750  73.740  1.00  0.00           N
ATOM   2624  HN  PHE A 752      59.570  54.460  72.950  1.00  0.00           H
ATOM   2625  CA  PHE A 752      61.470  55.230  73.370  1.00  0.00           C
ATOM   2626  HA  PHE A 752      61.640  56.130  73.940  1.00  0.00           H
ATOM   2627  CB  PHE A 752      61.520  55.860  71.860  1.00  0.00           C
ATOM   2628  HB1 PHE A 752      60.710  56.610  71.710  1.00  0.00           H
ATOM   2629  HB2 PHE A 752      61.580  55.140  71.010  1.00  0.00           H
ATOM   2630  CG  PHE A 752      62.830  56.510  71.570  1.00  0.00           C
ATOM   2631  CD1 PHE A 752      62.940  57.910  71.650  1.00  0.00           C
ATOM   2632  HD1 PHE A 752      62.100  58.540  71.950  1.00  0.00           H
ATOM   2633  CE1 PHE A 752      64.220  58.450  71.590  1.00  0.00           C
ATOM   2634  HE1 PHE A 752      64.410  59.450  71.970  1.00  0.00           H
ATOM   2635  CZ  PHE A 752      65.320  57.700  71.220  1.00  0.00           C
ATOM   2636  HZ  PHE A 752      66.330  58.060  71.170  1.00  0.00           H
ATOM   2637  CD2 PHE A 752      63.930  55.670  71.130  1.00  0.00           C
ATOM   2638  HD2 PHE A 752      63.850  54.610  70.930  1.00  0.00           H
ATOM   2639  CE2 PHE A 752      65.120  56.310  70.930  1.00  0.00           C
ATOM   2640  HE2 PHE A 752      65.960  55.690  70.630  1.00  0.00           H
ATOM   2641  C   PHE A 752      62.590  54.280  73.710  1.00  0.00           C
ATOM   2642  O   PHE A 752      63.460  54.630  74.540  1.00  0.00           O
ATOM   2643  N   PRO A 822      62.800  53.090  73.210  1.00  0.00           N
ATOM   2644  CD  PRO A 822      61.850  52.480  72.210  1.00  0.00           C
ATOM   2645  HD1 PRO A 822      62.170  52.770  71.190  1.00  0.00           H
ATOM   2646  HD2 PRO A 822      60.800  52.760  72.450  1.00  0.00           H
ATOM   2647  CA  PRO A 822      63.890  52.090  73.560  1.00  0.00           C
ATOM   2648  HA  PRO A 822      63.900  51.960  74.620  1.00  0.00           H
ATOM   2649  CB  PRO A 822      63.470  50.770  72.790  1.00  0.00           C
ATOM   2650  HB1 PRO A 822      63.670  49.830  73.350  1.00  0.00           H
ATOM   2651  HB2 PRO A 822      64.120  50.620  71.900  1.00  0.00           H
ATOM   2652  CG  PRO A 822      62.000  50.950  72.390  1.00  0.00           C
ATOM   2653  HG1 PRO A 822      61.730  50.350  71.500  1.00  0.00           H
ATOM   2654  HG2 PRO A 822      61.400  50.610  73.260  1.00  0.00           H
ATOM   2655  C   PRO A 822      65.280  52.460  73.130  1.00  0.00           C
ATOM   2656  O   PRO A 822      65.550  52.880  72.000  1.00  0.00           O
ATOM   2657  N   ASP A 823      66.280  52.020  73.990  1.00  0.00           N
ATOM   2658  HN  ASP A 823      66.090  51.620  74.890  1.00  0.00           H
ATOM   2659  CA  ASP A 823      67.690  51.840  73.680  1.00  0.00           C
ATOM   2660  HA  ASP A 823      67.990  52.820  73.320  1.00  0.00           H
ATOM   2661  CB  ASP A 823      68.390  51.490  74.970  1.00  0.00           C
ATOM   2662  HB1 ASP A 823      68.350  52.340  75.680  1.00  0.00           H
ATOM   2663  HB2 ASP A 823      69.460  51.370  74.690  1.00  0.00           H
ATOM   2664  CG  ASP A 823      67.890  50.270  75.720  1.00  0.00           C
ATOM   2665  OD1 ASP A 823      68.450  50.070  76.800  1.00  0.00           O
ATOM   2666  OD2 ASP A 823      66.960  49.580  75.310  1.00  0.00           O
ATOM   2667  C   ASP A 823      67.920  50.730  72.530  1.00  0.00           C
ATOM   2668  O   ASP A 823      68.960  50.800  71.810  1.00  0.00           O
ATOM   2669  N   VAL A 824      67.000  49.810  72.240  1.00  0.00           N
ATOM   2670  HN  VAL A 824      66.200  49.830  72.850  1.00  0.00           H
ATOM   2671  CA  VAL A 824      67.060  48.880  71.140  1.00  0.00           C
ATOM   2672  HA  VAL A 824      68.030  48.420  71.090  1.00  0.00           H
ATOM   2673  CB  VAL A 824      66.030  47.690  71.340  1.00  0.00           C
ATOM   2674  HB  VAL A 824      65.040  48.160  71.520  1.00  0.00           H
ATOM   2675  CG1 VAL A 824      65.830  46.660  70.220  1.00  0.00           C
ATOM   2676 HG11 VAL A 824      65.130  46.930  69.400  1.00  0.00           H
ATOM   2677 HG12 VAL A 824      65.330  45.760  70.630  1.00  0.00           H
ATOM   2678 HG13 VAL A 824      66.820  46.380  69.790  1.00  0.00           H
ATOM   2679  CG2 VAL A 824      66.420  46.980  72.580  1.00  0.00           C
ATOM   2680 HG21 VAL A 824      67.290  46.290  72.460  1.00  0.00           H
ATOM   2681 HG22 VAL A 824      65.560  46.410  73.000  1.00  0.00           H
ATOM   2682 HG23 VAL A 824      66.770  47.650  73.390  1.00  0.00           H
ATOM   2683  C   VAL A 824      66.660  49.510  69.780  1.00  0.00           C
ATOM   2684  O   VAL A 824      66.990  48.990  68.690  1.00  0.00           O
ATOM   2685  N   LEU A 825      65.880  50.570  69.770  1.00  0.00           N
ATOM   2686  HN  LEU A 825      65.670  51.090  70.600  1.00  0.00           H
ATOM   2687  CA  LEU A 825      65.230  51.100  68.540  1.00  0.00           C
ATOM   2688  HA  LEU A 825      64.610  50.330  68.130  1.00  0.00           H
ATOM   2689  CB  LEU A 825      64.340  52.310  68.830  1.00  0.00           C
ATOM   2690  HB1 LEU A 825      64.920  53.260  68.870  1.00  0.00           H
ATOM   2691  HB2 LEU A 825      63.790  52.100  69.770  1.00  0.00           H
ATOM   2692  CG  LEU A 825      63.210  52.540  67.750  1.00  0.00           C
ATOM   2693  HG  LEU A 825      63.500  52.520  66.680  1.00  0.00           H
ATOM   2694  CD1 LEU A 825      62.080  51.570  67.970  1.00  0.00           C
ATOM   2695 HD11 LEU A 825      61.750  51.380  69.010  1.00  0.00           H
ATOM   2696 HD12 LEU A 825      62.270  50.580  67.500  1.00  0.00           H
ATOM   2697 HD13 LEU A 825      61.230  51.900  67.320  1.00  0.00           H
ATOM   2698  CD2 LEU A 825      62.650  53.990  67.860  1.00  0.00           C
ATOM   2699 HD21 LEU A 825      62.220  54.320  66.900  1.00  0.00           H
ATOM   2700 HD22 LEU A 825      63.470  54.710  68.090  1.00  0.00           H
ATOM   2701 HD23 LEU A 825      61.910  54.190  68.670  1.00  0.00           H
ATOM   2702  C   LEU A 825      66.150  51.460  67.350  1.00  0.00           C
ATOM   2703  O   LEU A 825      65.840  51.240  66.170  1.00  0.00           O
ATOM   2704  N   PHE A 826      67.370  52.090  67.600  1.00  0.00           N
ATOM   2705  HN  PHE A 826      67.510  52.530  68.490  1.00  0.00           H
ATOM   2706  CA  PHE A 826      68.230  52.680  66.500  1.00  0.00           C
ATOM   2707  HA  PHE A 826      67.600  53.260  65.840  1.00  0.00           H
ATOM   2708  CB  PHE A 826      69.290  53.700  67.010  1.00  0.00           C
ATOM   2709  HB1 PHE A 826      70.050  54.010  66.270  1.00  0.00           H
ATOM   2710  HB2 PHE A 826      69.880  53.170  67.800  1.00  0.00           H
ATOM   2711  CG  PHE A 826      68.580  54.930  67.650  1.00  0.00           C
ATOM   2712  CD1 PHE A 826      68.570  55.170  69.020  1.00  0.00           C
ATOM   2713  HD1 PHE A 826      68.990  54.410  69.670  1.00  0.00           H
ATOM   2714  CE1 PHE A 826      68.080  56.370  69.500  1.00  0.00           C
ATOM   2715  HE1 PHE A 826      68.210  56.650  70.530  1.00  0.00           H
ATOM   2716  CZ  PHE A 826      67.710  57.340  68.580  1.00  0.00           C
ATOM   2717  HZ  PHE A 826      67.360  58.330  68.840  1.00  0.00           H
ATOM   2718  CD2 PHE A 826      68.010  55.790  66.720  1.00  0.00           C
ATOM   2719  HD2 PHE A 826      68.140  55.560  65.670  1.00  0.00           H
ATOM   2720  CE2 PHE A 826      67.630  56.990  67.210  1.00  0.00           C
ATOM   2721  HE2 PHE A 826      67.120  57.640  66.510  1.00  0.00           H
ATOM   2722  C   PHE A 826      68.940  51.550  65.810  1.00  0.00           C
ATOM   2723  O   PHE A 826      69.260  51.570  64.630  1.00  0.00           O
ATOM   2724  N   TRP A 827      69.170  50.460  66.520  1.00  0.00           N
ATOM   2725  HN  TRP A 827      69.120  50.510  67.520  1.00  0.00           H
ATOM   2726  CA  TRP A 827      69.670  49.160  65.890  1.00  0.00           C
ATOM   2727  HA  TRP A 827      70.530  49.510  65.320  1.00  0.00           H
ATOM   2728  CB  TRP A 827      70.070  48.150  67.050  1.00  0.00           C
ATOM   2729  HB1 TRP A 827      69.270  48.340  67.790  1.00  0.00           H
ATOM   2730  HB2 TRP A 827      70.940  48.520  67.650  1.00  0.00           H
ATOM   2731  CG  TRP A 827      70.370  46.710  66.680  1.00  0.00           C
ATOM   2732  CD1 TRP A 827      69.640  45.600  67.100  1.00  0.00           C
ATOM   2733  HD1 TRP A 827      68.910  45.640  67.890  1.00  0.00           H
ATOM   2734  NE1 TRP A 827      70.040  44.520  66.430  1.00  0.00           N
ATOM   2735  HE1 TRP A 827      69.620  43.650  66.530  1.00  0.00           H
ATOM   2736  CE2 TRP A 827      71.080  44.850  65.590  1.00  0.00           C
ATOM   2737  CD2 TRP A 827      71.280  46.260  65.770  1.00  0.00           C
ATOM   2738  CE3 TRP A 827      72.220  46.890  64.980  1.00  0.00           C
ATOM   2739  HE3 TRP A 827      72.250  47.970  64.900  1.00  0.00           H
ATOM   2740  CZ3 TRP A 827      73.050  46.140  64.080  1.00  0.00           C
ATOM   2741  HZ3 TRP A 827      73.830  46.560  63.460  1.00  0.00           H
ATOM   2742  CZ2 TRP A 827      71.860  44.100  64.670  1.00  0.00           C
ATOM   2743  HZ2 TRP A 827      71.660  43.060  64.440  1.00  0.00           H
ATOM   2744  CH2 TRP A 827      72.790  44.730  63.900  1.00  0.00           C
ATOM   2745  HH2 TRP A 827      73.420  44.140  63.260  1.00  0.00           H
ATOM   2746  C   TRP A 827      68.640  48.510  65.000  1.00  0.00           C
ATOM   2747  O   TRP A 827      68.930  47.970  63.970  1.00  0.00           O
ATOM   2748  N   CYS A 828      67.340  48.670  65.340  1.00  0.00           N
ATOM   2749  HN  CYS A 828      67.200  49.190  66.180  1.00  0.00           H
ATOM   2750  CA  CYS A 828      66.250  48.250  64.520  1.00  0.00           C
ATOM   2751  HA  CYS A 828      66.330  47.230  64.160  1.00  0.00           H
ATOM   2752  CB  CYS A 828      64.990  48.340  65.280  1.00  0.00           C
ATOM   2753  HB1 CYS A 828      64.130  48.140  64.610  1.00  0.00           H
ATOM   2754  HB2 CYS A 828      64.720  49.410  65.450  1.00  0.00           H
ATOM   2755  SG  CYS A 828      64.900  47.310  66.760  1.00  0.00           S
ATOM   2756  HG1 CYS A 828      65.660  48.170  67.430  1.00  0.00           H
ATOM   2757  C   CYS A 828      66.220  48.960  63.200  1.00  0.00           C
ATOM   2758  O   CYS A 828      65.880  48.290  62.220  1.00  0.00           O
ATOM   2759  N   VAL A 829      66.450  50.240  63.190  1.00  0.00           N
ATOM   2760  HN  VAL A 829      66.660  50.780  64.000  1.00  0.00           H
ATOM   2761  CA  VAL A 829      66.470  51.010  61.980  1.00  0.00           C
ATOM   2762  HA  VAL A 829      65.550  50.880  61.430  1.00  0.00           H
ATOM   2763  CB  VAL A 829      66.500  52.520  62.220  1.00  0.00           C
ATOM   2764  HB  VAL A 829      67.490  52.840  62.570  1.00  0.00           H
ATOM   2765  CG1 VAL A 829      66.180  53.360  60.950  1.00  0.00           C
ATOM   2766 HG11 VAL A 829      66.870  53.290  60.080  1.00  0.00           H
ATOM   2767 HG12 VAL A 829      66.370  54.400  61.260  1.00  0.00           H
ATOM   2768 HG13 VAL A 829      65.130  53.220  60.610  1.00  0.00           H
ATOM   2769  CG2 VAL A 829      65.420  52.890  63.290  1.00  0.00           C
ATOM   2770 HG21 VAL A 829      65.630  52.510  64.320  1.00  0.00           H
ATOM   2771 HG22 VAL A 829      64.450  52.440  63.000  1.00  0.00           H
ATOM   2772 HG23 VAL A 829      65.170  53.960  63.460  1.00  0.00           H
ATOM   2773  C   VAL A 829      67.660  50.520  61.050  1.00  0.00           C
ATOM   2774  O   VAL A 829      67.470  50.420  59.850  1.00  0.00           O
ATOM   2775  N   ILE A 830      68.820  50.180  61.620  1.00  0.00           N
ATOM   2776  HN  ILE A 830      69.010  50.180  62.600  1.00  0.00           H
ATOM   2777  CA  ILE A 830      69.930  49.610  60.920  1.00  0.00           C
ATOM   2778  HA  ILE A 830      70.190  50.290  60.120  1.00  0.00           H
ATOM   2779  CB  ILE A 830      71.190  49.570  61.730  1.00  0.00           C
ATOM   2780  HB  ILE A 830      70.910  48.940  62.610  1.00  0.00           H
ATOM   2781  CG2 ILE A 830      72.380  48.850  61.020  1.00  0.00           C
ATOM   2782 HG21 ILE A 830      73.270  49.110  61.620  1.00  0.00           H
ATOM   2783 HG22 ILE A 830      72.560  49.310  60.030  1.00  0.00           H
ATOM   2784 HG23 ILE A 830      72.350  47.750  60.870  1.00  0.00           H
ATOM   2785  CG1 ILE A 830      71.630  50.970  62.290  1.00  0.00           C
ATOM   2786 HG11 ILE A 830      72.560  50.720  62.860  1.00  0.00           H
ATOM   2787 HG12 ILE A 830      70.880  51.420  62.950  1.00  0.00           H
ATOM   2788  CD  ILE A 830      72.040  52.000  61.250  1.00  0.00           C
ATOM   2789  HD1 ILE A 830      72.270  52.990  61.700  1.00  0.00           H
ATOM   2790  HD2 ILE A 830      71.120  52.170  60.650  1.00  0.00           H
ATOM   2791  HD3 ILE A 830      72.900  51.690  60.630  1.00  0.00           H
ATOM   2792  C   ILE A 830      69.580  48.210  60.330  1.00  0.00           C
ATOM   2793  O   ILE A 830      69.970  47.840  59.250  1.00  0.00           O
ATOM   2794  N   LEU A 831      68.730  47.510  61.030  1.00  0.00           N
ATOM   2795  HN  LEU A 831      68.420  47.800  61.940  1.00  0.00           H
ATOM   2796  CA  LEU A 831      68.200  46.240  60.590  1.00  0.00           C
ATOM   2797  HA  LEU A 831      69.020  45.610  60.260  1.00  0.00           H
ATOM   2798  CB  LEU A 831      67.470  45.560  61.840  1.00  0.00           C
ATOM   2799  HB1 LEU A 831      66.470  46.040  61.940  1.00  0.00           H
ATOM   2800  HB2 LEU A 831      68.140  45.610  62.720  1.00  0.00           H
ATOM   2801  CG  LEU A 831      67.230  44.040  61.710  1.00  0.00           C
ATOM   2802  HG  LEU A 831      66.590  43.760  60.840  1.00  0.00           H
ATOM   2803  CD1 LEU A 831      68.460  43.190  61.450  1.00  0.00           C
ATOM   2804 HD11 LEU A 831      69.240  43.430  62.190  1.00  0.00           H
ATOM   2805 HD12 LEU A 831      68.900  43.400  60.450  1.00  0.00           H
ATOM   2806 HD13 LEU A 831      68.190  42.110  61.530  1.00  0.00           H
ATOM   2807  CD2 LEU A 831      66.560  43.560  63.000  1.00  0.00           C
ATOM   2808 HD21 LEU A 831      67.250  43.730  63.850  1.00  0.00           H
ATOM   2809 HD22 LEU A 831      66.430  42.470  62.870  1.00  0.00           H
ATOM   2810 HD23 LEU A 831      65.560  44.000  63.170  1.00  0.00           H
ATOM   2811  C   LEU A 831      67.210  46.400  59.480  1.00  0.00           C
ATOM   2812  O   LEU A 831      67.250  45.640  58.560  1.00  0.00           O
ATOM   2813  N   PHE A 832      66.310  47.470  59.610  1.00  0.00           N
ATOM   2814  HN  PHE A 832      66.360  48.020  60.440  1.00  0.00           H
ATOM   2815  CA  PHE A 832      65.500  47.860  58.480  1.00  0.00           C
ATOM   2816  HA  PHE A 832      64.950  46.970  58.170  1.00  0.00           H
ATOM   2817  CB  PHE A 832      64.530  49.010  59.060  1.00  0.00           C
ATOM   2818  HB1 PHE A 832      65.150  49.740  59.630  1.00  0.00           H
ATOM   2819  HB2 PHE A 832      63.770  48.590  59.760  1.00  0.00           H
ATOM   2820  CG  PHE A 832      63.600  49.760  58.140  1.00  0.00           C
ATOM   2821  CD1 PHE A 832      62.210  49.620  58.220  1.00  0.00           C
ATOM   2822  HD1 PHE A 832      61.860  48.780  58.820  1.00  0.00           H
ATOM   2823  CE1 PHE A 832      61.310  50.440  57.560  1.00  0.00           C
ATOM   2824  HE1 PHE A 832      60.250  50.300  57.510  1.00  0.00           H
ATOM   2825  CZ  PHE A 832      61.770  51.600  57.020  1.00  0.00           C
ATOM   2826  HZ  PHE A 832      61.070  52.250  56.500  1.00  0.00           H
ATOM   2827  CD2 PHE A 832      64.030  50.980  57.600  1.00  0.00           C
ATOM   2828  HD2 PHE A 832      65.060  51.310  57.620  1.00  0.00           H
ATOM   2829  CE2 PHE A 832      63.140  51.880  57.000  1.00  0.00           C
ATOM   2830  HE2 PHE A 832      63.460  52.880  56.730  1.00  0.00           H
ATOM   2831  C   PHE A 832      66.250  48.240  57.220  1.00  0.00           C
ATOM   2832  O   PHE A 832      66.010  47.570  56.250  1.00  0.00           O
ATOM   2833  N   PHE A 833      67.230  49.150  57.240  1.00  0.00           N
ATOM   2834  HN  PHE A 833      67.360  49.650  58.100  1.00  0.00           H
ATOM   2835  CA  PHE A 833      68.090  49.500  56.080  1.00  0.00           C
ATOM   2836  HA  PHE A 833      67.430  49.880  55.310  1.00  0.00           H
ATOM   2837  CB  PHE A 833      69.140  50.610  56.390  1.00  0.00           C
ATOM   2838  HB1 PHE A 833      69.800  50.210  57.200  1.00  0.00           H
ATOM   2839  HB2 PHE A 833      68.700  51.550  56.770  1.00  0.00           H
ATOM   2840  CG  PHE A 833      70.010  50.940  55.210  1.00  0.00           C
ATOM   2841  CD1 PHE A 833      69.580  51.290  53.900  1.00  0.00           C
ATOM   2842  HD1 PHE A 833      68.510  51.290  53.810  1.00  0.00           H
ATOM   2843  CE1 PHE A 833      70.490  51.520  52.920  1.00  0.00           C
ATOM   2844  HE1 PHE A 833      70.010  51.720  51.980  1.00  0.00           H
ATOM   2845  CZ  PHE A 833      71.810  51.620  53.190  1.00  0.00           C
ATOM   2846  HZ  PHE A 833      72.620  51.910  52.530  1.00  0.00           H
ATOM   2847  CD2 PHE A 833      71.410  51.000  55.460  1.00  0.00           C
ATOM   2848  HD2 PHE A 833      71.770  50.780  56.450  1.00  0.00           H
ATOM   2849  CE2 PHE A 833      72.360  51.340  54.490  1.00  0.00           C
ATOM   2850  HE2 PHE A 833      73.410  51.460  54.620  1.00  0.00           H
ATOM   2851  C   PHE A 833      68.740  48.260  55.510  1.00  0.00           C
ATOM   2852  O   PHE A 833      68.700  48.040  54.300  1.00  0.00           O
ATOM   2853  N   THR A 834      69.250  47.350  56.390  1.00  0.00           N
ATOM   2854  HN  THR A 834      69.400  47.710  57.310  1.00  0.00           H
ATOM   2855  CA  THR A 834      69.950  46.160  55.930  1.00  0.00           C
ATOM   2856  HA  THR A 834      70.540  46.400  55.050  1.00  0.00           H
ATOM   2857  CB  THR A 834      70.840  45.500  56.920  1.00  0.00           C
ATOM   2858  HB  THR A 834      70.210  45.010  57.690  1.00  0.00           H
ATOM   2859  OG1 THR A 834      71.640  46.500  57.520  1.00  0.00           O
ATOM   2860  HG1 THR A 834      71.050  46.830  58.210  1.00  0.00           H
ATOM   2861  CG2 THR A 834      71.840  44.510  56.260  1.00  0.00           C
ATOM   2862 HG21 THR A 834      72.410  45.030  55.470  1.00  0.00           H
ATOM   2863 HG22 THR A 834      71.360  43.580  55.860  1.00  0.00           H
ATOM   2864 HG23 THR A 834      72.600  44.220  57.030  1.00  0.00           H
ATOM   2865  C   THR A 834      68.960  45.070  55.460  1.00  0.00           C
ATOM   2866  O   THR A 834      69.270  44.390  54.450  1.00  0.00           O
ATOM   2867  N   THR A 835      67.750  45.030  55.980  1.00  0.00           N
ATOM   2868  HN  THR A 835      67.450  45.630  56.710  1.00  0.00           H
ATOM   2869  CA  THR A 835      66.640  44.250  55.410  1.00  0.00           C
ATOM   2870  HA  THR A 835      66.910  43.210  55.320  1.00  0.00           H
ATOM   2871  CB  THR A 835      65.330  44.250  56.060  1.00  0.00           C
ATOM   2872  HB  THR A 835      65.050  45.320  56.130  1.00  0.00           H
ATOM   2873  OG1 THR A 835      65.430  43.700  57.380  1.00  0.00           O
ATOM   2874  HG1 THR A 835      66.070  44.210  57.880  1.00  0.00           H
ATOM   2875  CG2 THR A 835      64.170  43.440  55.300  1.00  0.00           C
ATOM   2876 HG21 THR A 835      64.410  42.390  55.010  1.00  0.00           H
ATOM   2877 HG22 THR A 835      63.860  43.960  54.370  1.00  0.00           H
ATOM   2878 HG23 THR A 835      63.340  43.410  56.050  1.00  0.00           H
ATOM   2879  C   THR A 835      66.370  44.700  53.940  1.00  0.00           C
ATOM   2880  O   THR A 835      66.310  43.790  53.030  1.00  0.00           O
ATOM   2881  N   PHE A 836      66.190  46.010  53.660  1.00  0.00           N
ATOM   2882  HN  PHE A 836      65.960  46.650  54.390  1.00  0.00           H
ATOM   2883  CA  PHE A 836      66.050  46.480  52.330  1.00  0.00           C
ATOM   2884  HA  PHE A 836      65.200  45.910  51.980  1.00  0.00           H
ATOM   2885  CB  PHE A 836      65.560  47.980  52.460  1.00  0.00           C
ATOM   2886  HB1 PHE A 836      66.280  48.500  53.120  1.00  0.00           H
ATOM   2887  HB2 PHE A 836      64.610  48.100  53.020  1.00  0.00           H
ATOM   2888  CG  PHE A 836      65.530  48.850  51.250  1.00  0.00           C
ATOM   2889  CD1 PHE A 836      64.590  48.620  50.270  1.00  0.00           C
ATOM   2890  HD1 PHE A 836      64.060  47.670  50.200  1.00  0.00           H
ATOM   2891  CE1 PHE A 836      64.320  49.640  49.290  1.00  0.00           C
ATOM   2892  HE1 PHE A 836      63.510  49.470  48.590  1.00  0.00           H
ATOM   2893  CZ  PHE A 836      65.000  50.860  49.210  1.00  0.00           C
ATOM   2894  HZ  PHE A 836      64.850  51.540  48.380  1.00  0.00           H
ATOM   2895  CD2 PHE A 836      66.200  50.110  51.230  1.00  0.00           C
ATOM   2896  HD2 PHE A 836      66.910  50.400  51.990  1.00  0.00           H
ATOM   2897  CE2 PHE A 836      66.020  51.020  50.140  1.00  0.00           C
ATOM   2898  HE2 PHE A 836      66.660  51.880  50.060  1.00  0.00           H
ATOM   2899  C   PHE A 836      67.180  46.280  51.380  1.00  0.00           C
ATOM   2900  O   PHE A 836      66.940  45.850  50.220  1.00  0.00           O
ATOM   2901  N   PHE A 837      68.440  46.480  51.840  1.00  0.00           N
ATOM   2902  HN  PHE A 837      68.520  46.760  52.790  1.00  0.00           H
ATOM   2903  CA  PHE A 837      69.720  46.310  51.160  1.00  0.00           C
ATOM   2904  HA  PHE A 837      69.720  46.930  50.280  1.00  0.00           H
ATOM   2905  CB  PHE A 837      70.850  46.760  52.190  1.00  0.00           C
ATOM   2906  HB1 PHE A 837      71.040  45.980  52.960  1.00  0.00           H
ATOM   2907  HB2 PHE A 837      70.460  47.630  52.760  1.00  0.00           H
ATOM   2908  CG  PHE A 837      72.190  47.140  51.630  1.00  0.00           C
ATOM   2909  CD1 PHE A 837      72.990  48.140  52.250  1.00  0.00           C
ATOM   2910  HD1 PHE A 837      72.520  48.620  53.090  1.00  0.00           H
ATOM   2911  CE1 PHE A 837      74.330  48.400  51.860  1.00  0.00           C
ATOM   2912  HE1 PHE A 837      74.880  49.190  52.350  1.00  0.00           H
ATOM   2913  CZ  PHE A 837      74.820  47.850  50.670  1.00  0.00           C
ATOM   2914  HZ  PHE A 837      75.740  48.210  50.230  1.00  0.00           H
ATOM   2915  CD2 PHE A 837      72.750  46.420  50.610  1.00  0.00           C
ATOM   2916  HD2 PHE A 837      72.170  45.760  49.980  1.00  0.00           H
ATOM   2917  CE2 PHE A 837      74.000  46.840  50.050  1.00  0.00           C
ATOM   2918  HE2 PHE A 837      74.470  46.390  49.200  1.00  0.00           H
ATOM   2919  C   PHE A 837      69.920  44.840  50.750  1.00  0.00           C
ATOM   2920  O   PHE A 837      70.070  44.400  49.600  1.00  0.00           O
ATOM   2921  N   LEU A 838      69.760  43.940  51.670  1.00  0.00           N
ATOM   2922  HN  LEU A 838      69.620  44.240  52.610  1.00  0.00           H
ATOM   2923  CA  LEU A 838      69.960  42.510  51.420  1.00  0.00           C
ATOM   2924  HA  LEU A 838      70.920  42.380  50.950  1.00  0.00           H
ATOM   2925  CB  LEU A 838      69.970  41.680  52.740  1.00  0.00           C
ATOM   2926  HB1 LEU A 838      68.960  41.740  53.200  1.00  0.00           H
ATOM   2927  HB2 LEU A 838      70.610  42.230  53.470  1.00  0.00           H
ATOM   2928  CG  LEU A 838      70.440  40.250  52.590  1.00  0.00           C
ATOM   2929  HG  LEU A 838      69.700  39.690  51.970  1.00  0.00           H
ATOM   2930  CD1 LEU A 838      71.770  40.090  51.850  1.00  0.00           C
ATOM   2931 HD11 LEU A 838      72.510  40.770  52.330  1.00  0.00           H
ATOM   2932 HD12 LEU A 838      71.670  40.260  50.750  1.00  0.00           H
ATOM   2933 HD13 LEU A 838      72.180  39.070  52.040  1.00  0.00           H
ATOM   2934  CD2 LEU A 838      70.470  39.570  53.970  1.00  0.00           C
ATOM   2935 HD21 LEU A 838      69.470  39.620  54.460  1.00  0.00           H
ATOM   2936 HD22 LEU A 838      71.240  40.100  54.550  1.00  0.00           H
ATOM   2937 HD23 LEU A 838      70.760  38.500  53.920  1.00  0.00           H
ATOM   2938  C   LEU A 838      68.940  41.920  50.420  1.00  0.00           C
ATOM   2939  O   LEU A 838      69.260  41.330  49.400  1.00  0.00           O
ATOM   2940  N   SER A 839      67.630  42.260  50.560  1.00  0.00           N
ATOM   2941  HN  SER A 839      67.430  42.760  51.390  1.00  0.00           H
ATOM   2942  CA  SER A 839      66.560  41.770  49.730  1.00  0.00           C
ATOM   2943  HA  SER A 839      66.540  40.700  49.610  1.00  0.00           H
ATOM   2944  CB  SER A 839      65.130  42.080  50.320  1.00  0.00           C
ATOM   2945  HB1 SER A 839      64.890  41.470  51.220  1.00  0.00           H
ATOM   2946  HB2 SER A 839      64.330  41.840  49.590  1.00  0.00           H
ATOM   2947  OG  SER A 839      64.990  43.500  50.630  1.00  0.00           O
ATOM   2948  HG1 SER A 839      65.390  43.590  51.510  1.00  0.00           H
ATOM   2949  C   SER A 839      66.680  42.330  48.280  1.00  0.00           C
ATOM   2950  O   SER A 839      66.590  41.520  47.330  1.00  0.00           O
ATOM   2951  N   SER A 840      67.090  43.620  48.070  1.00  0.00           N
ATOM   2952  HN  SER A 840      67.070  44.300  48.800  1.00  0.00           H
ATOM   2953  CA  SER A 840      67.390  44.180  46.800  1.00  0.00           C
ATOM   2954  HA  SER A 840      66.600  43.910  46.110  1.00  0.00           H
ATOM   2955  CB  SER A 840      67.670  45.730  46.870  1.00  0.00           C
ATOM   2956  HB1 SER A 840      68.260  46.170  46.040  1.00  0.00           H
ATOM   2957  HB2 SER A 840      68.390  45.990  47.680  1.00  0.00           H
ATOM   2958  OG  SER A 840      66.420  46.440  47.120  1.00  0.00           O
ATOM   2959  HG1 SER A 840      66.300  46.440  48.080  1.00  0.00           H
ATOM   2960  C   SER A 840      68.660  43.600  46.190  1.00  0.00           C
ATOM   2961  O   SER A 840      68.730  43.570  44.970  1.00  0.00           O
ATOM   2962  N   PHE A 841      69.650  43.190  47.050  1.00  0.00           N
ATOM   2963  HN  PHE A 841      69.650  43.380  48.030  1.00  0.00           H
ATOM   2964  CA  PHE A 841      70.870  42.540  46.520  1.00  0.00           C
ATOM   2965  HA  PHE A 841      71.230  43.210  45.760  1.00  0.00           H
ATOM   2966  CB  PHE A 841      71.950  42.350  47.600  1.00  0.00           C
ATOM   2967  HB1 PHE A 841      71.720  41.620  48.400  1.00  0.00           H
ATOM   2968  HB2 PHE A 841      72.190  43.320  48.100  1.00  0.00           H
ATOM   2969  CG  PHE A 841      73.300  41.940  47.000  1.00  0.00           C
ATOM   2970  CD1 PHE A 841      73.680  40.630  46.850  1.00  0.00           C
ATOM   2971  HD1 PHE A 841      73.080  39.780  47.160  1.00  0.00           H
ATOM   2972  CE1 PHE A 841      74.940  40.400  46.320  1.00  0.00           C
ATOM   2973  HE1 PHE A 841      75.410  39.430  46.280  1.00  0.00           H
ATOM   2974  CZ  PHE A 841      75.840  41.430  45.920  1.00  0.00           C
ATOM   2975  HZ  PHE A 841      76.810  41.190  45.520  1.00  0.00           H
ATOM   2976  CD2 PHE A 841      74.100  42.990  46.580  1.00  0.00           C
ATOM   2977  HD2 PHE A 841      73.710  43.990  46.600  1.00  0.00           H
ATOM   2978  CE2 PHE A 841      75.390  42.720  46.010  1.00  0.00           C
ATOM   2979  HE2 PHE A 841      76.020  43.520  45.690  1.00  0.00           H
ATOM   2980  C   PHE A 841      70.550  41.180  45.990  1.00  0.00           C
ATOM   2981  O   PHE A 841      70.890  40.780  44.880  1.00  0.00           O
ATOM   2982  N   LEU A 842      69.760  40.290  46.630  1.00  0.00           N
ATOM   2983  HN  LEU A 842      69.390  40.530  47.510  1.00  0.00           H
ATOM   2984  CA  LEU A 842      69.370  38.980  46.060  1.00  0.00           C
ATOM   2985  HA  LEU A 842      70.240  38.510  45.610  1.00  0.00           H
ATOM   2986  CB  LEU A 842      68.950  37.910  47.090  1.00  0.00           C
ATOM   2987  HB1 LEU A 842      68.680  36.920  46.660  1.00  0.00           H
ATOM   2988  HB2 LEU A 842      68.070  38.320  47.640  1.00  0.00           H
ATOM   2989  CG  LEU A 842      70.110  37.670  48.150  1.00  0.00           C
ATOM   2990  HG  LEU A 842      70.230  38.600  48.740  1.00  0.00           H
ATOM   2991  CD1 LEU A 842      69.560  36.560  49.150  1.00  0.00           C
ATOM   2992 HD11 LEU A 842      70.260  36.500  50.000  1.00  0.00           H
ATOM   2993 HD12 LEU A 842      69.420  35.630  48.560  1.00  0.00           H
ATOM   2994 HD13 LEU A 842      68.560  36.870  49.500  1.00  0.00           H
ATOM   2995  CD2 LEU A 842      71.390  37.200  47.610  1.00  0.00           C
ATOM   2996 HD21 LEU A 842      71.950  37.880  46.940  1.00  0.00           H
ATOM   2997 HD22 LEU A 842      71.160  36.200  47.170  1.00  0.00           H
ATOM   2998 HD23 LEU A 842      72.090  36.860  48.400  1.00  0.00           H
ATOM   2999  C   LEU A 842      68.460  39.020  44.810  1.00  0.00           C
ATOM   3000  O   LEU A 842      68.510  38.220  43.940  1.00  0.00           O
ATOM   3001  N   LYS A 843      67.580  40.060  44.690  1.00  0.00           N
ATOM   3002  HN  LYS A 843      67.510  40.730  45.440  1.00  0.00           H
ATOM   3003  CA  LYS A 843      66.820  40.310  43.460  1.00  0.00           C
ATOM   3004  HA  LYS A 843      66.310  39.380  43.270  1.00  0.00           H
ATOM   3005  CB  LYS A 843      65.740  41.370  43.710  1.00  0.00           C
ATOM   3006  HB1 LYS A 843      66.230  42.320  44.010  1.00  0.00           H
ATOM   3007  HB2 LYS A 843      65.160  41.100  44.620  1.00  0.00           H
ATOM   3008  CG  LYS A 843      64.780  41.680  42.630  1.00  0.00           C
ATOM   3009  HG1 LYS A 843      65.300  42.200  41.790  1.00  0.00           H
ATOM   3010  HG2 LYS A 843      64.010  42.340  43.090  1.00  0.00           H
ATOM   3011  CD  LYS A 843      64.340  40.420  41.950  1.00  0.00           C
ATOM   3012  HD1 LYS A 843      64.020  39.740  42.760  1.00  0.00           H
ATOM   3013  HD2 LYS A 843      65.220  39.910  41.490  1.00  0.00           H
ATOM   3014  CE  LYS A 843      63.390  40.620  40.790  1.00  0.00           C
ATOM   3015  HE1 LYS A 843      63.940  41.050  39.930  1.00  0.00           H
ATOM   3016  HE2 LYS A 843      62.570  41.280  41.130  1.00  0.00           H
ATOM   3017  NZ  LYS A 843      62.840  39.330  40.370  1.00  0.00           N
ATOM   3018  HZ1 LYS A 843      63.310  39.140  39.460  1.00  0.00           H
ATOM   3019  HZ2 LYS A 843      61.820  39.440  40.310  1.00  0.00           H
ATOM   3020  HZ3 LYS A 843      63.190  38.560  40.970  1.00  0.00           H
ATOM   3021  C   LYS A 843      67.610  40.590  42.260  1.00  0.00           C
ATOM   3022  O   LYS A 843      67.520  39.980  41.200  1.00  0.00           O
ATOM   3023  N   GLN A 844      68.670  41.480  42.360  1.00  0.00           N
ATOM   3024  HN  GLN A 844      68.960  41.950  43.190  1.00  0.00           H
ATOM   3025  CA  GLN A 844      69.460  41.720  41.160  1.00  0.00           C
ATOM   3026  HA  GLN A 844      68.890  41.440  40.290  1.00  0.00           H
ATOM   3027  CB  GLN A 844      69.780  43.220  41.070  1.00  0.00           C
ATOM   3028  HB1 GLN A 844      70.600  43.390  40.350  1.00  0.00           H
ATOM   3029  HB2 GLN A 844      70.160  43.630  42.030  1.00  0.00           H
ATOM   3030  CG  GLN A 844      68.650  44.190  40.590  1.00  0.00           C
ATOM   3031  HG1 GLN A 844      69.100  45.140  40.220  1.00  0.00           H
ATOM   3032  HG2 GLN A 844      67.940  44.340  41.420  1.00  0.00           H
ATOM   3033  CD  GLN A 844      68.160  43.630  39.200  1.00  0.00           C
ATOM   3034  OE1 GLN A 844      68.980  43.420  38.340  1.00  0.00           O
ATOM   3035  NE2 GLN A 844      66.870  43.430  39.020  1.00  0.00           N
ATOM   3036 HE21 GLN A 844      66.600  42.930  38.190  1.00  0.00           H
ATOM   3037 HE22 GLN A 844      66.260  43.850  39.680  1.00  0.00           H
ATOM   3038  C   GLN A 844      70.710  40.750  41.110  1.00  0.00           C
ATOM   3039  O   GLN A 844      71.620  40.970  40.390  1.00  0.00           O
ATOM   3040  N   PHE A 845      70.800  39.740  42.010  1.00  0.00           N
ATOM   3041  HN  PHE A 845      70.010  39.630  42.610  1.00  0.00           H
ATOM   3042  CA  PHE A 845      71.860  38.730  42.010  1.00  0.00           C
ATOM   3043  HA  PHE A 845      72.700  39.330  41.690  1.00  0.00           H
ATOM   3044  CB  PHE A 845      71.960  38.010  43.400  1.00  0.00           C
ATOM   3045  HB1 PHE A 845      71.100  37.330  43.590  1.00  0.00           H
ATOM   3046  HB2 PHE A 845      71.960  38.820  44.160  1.00  0.00           H
ATOM   3047  CG  PHE A 845      73.240  37.240  43.480  1.00  0.00           C
ATOM   3048  CD1 PHE A 845      74.430  37.930  43.450  1.00  0.00           C
ATOM   3049  HD1 PHE A 845      74.480  39.000  43.440  1.00  0.00           H
ATOM   3050  CE1 PHE A 845      75.620  37.200  43.540  1.00  0.00           C
ATOM   3051  HE1 PHE A 845      76.510  37.790  43.610  1.00  0.00           H
ATOM   3052  CZ  PHE A 845      75.630  35.820  43.700  1.00  0.00           C
ATOM   3053  HZ  PHE A 845      76.550  35.270  43.860  1.00  0.00           H
ATOM   3054  CD2 PHE A 845      73.210  35.850  43.560  1.00  0.00           C
ATOM   3055  HD2 PHE A 845      72.270  35.310  43.570  1.00  0.00           H
ATOM   3056  CE2 PHE A 845      74.450  35.110  43.680  1.00  0.00           C
ATOM   3057  HE2 PHE A 845      74.470  34.040  43.850  1.00  0.00           H
ATOM   3058  C   PHE A 845      71.680  37.660  40.910  1.00  0.00           C
ATOM   3059  O   PHE A 845      72.640  37.060  40.460  1.00  0.00           O
ATOM   3060  N   LYS A 846      70.400  37.530  40.410  1.00  0.00           N
ATOM   3061  HN  LYS A 846      69.640  37.930  40.920  1.00  0.00           H
ATOM   3062  CA  LYS A 846      70.130  36.840  39.210  1.00  0.00           C
ATOM   3063  HA  LYS A 846      70.350  35.800  39.400  1.00  0.00           H
ATOM   3064  CB  LYS A 846      68.630  37.030  38.910  1.00  0.00           C
ATOM   3065  HB1 LYS A 846      68.430  38.120  38.820  1.00  0.00           H
ATOM   3066  HB2 LYS A 846      68.040  36.700  39.800  1.00  0.00           H
ATOM   3067  CG  LYS A 846      68.190  36.230  37.610  1.00  0.00           C
ATOM   3068  HG1 LYS A 846      68.600  35.200  37.750  1.00  0.00           H
ATOM   3069  HG2 LYS A 846      68.790  36.600  36.760  1.00  0.00           H
ATOM   3070  CD  LYS A 846      66.650  36.190  37.410  1.00  0.00           C
ATOM   3071  HD1 LYS A 846      66.260  35.550  36.600  1.00  0.00           H
ATOM   3072  HD2 LYS A 846      66.270  37.210  37.170  1.00  0.00           H
ATOM   3073  CE  LYS A 846      65.920  35.720  38.750  1.00  0.00           C
ATOM   3074  HE1 LYS A 846      65.930  36.590  39.440  1.00  0.00           H
ATOM   3075  HE2 LYS A 846      66.330  34.820  39.250  1.00  0.00           H
ATOM   3076  NZ  LYS A 846      64.490  35.480  38.420  1.00  0.00           N
ATOM   3077  HZ1 LYS A 846      64.050  36.370  38.120  1.00  0.00           H
ATOM   3078  HZ2 LYS A 846      64.010  35.180  39.300  1.00  0.00           H
ATOM   3079  HZ3 LYS A 846      64.340  34.780  37.660  1.00  0.00           H
ATOM   3080  C   LYS A 846      70.990  37.190  37.900  1.00  0.00           C
ATOM   3081  O   LYS A 846      71.450  36.340  37.140  1.00  0.00           O
ATOM   3082  N   THR A 847      71.290  38.480  37.620  1.00  0.00           N
ATOM   3083  HN  THR A 847      71.040  39.290  38.140  1.00  0.00           H
ATOM   3084  CA  THR A 847      72.070  38.950  36.410  1.00  0.00           C
ATOM   3085  HA  THR A 847      72.060  38.170  35.670  1.00  0.00           H
ATOM   3086  CB  THR A 847      71.570  40.230  35.740  1.00  0.00           C
ATOM   3087  HB  THR A 847      72.210  40.740  34.980  1.00  0.00           H
ATOM   3088  OG1 THR A 847      71.100  41.210  36.690  1.00  0.00           O
ATOM   3089  HG1 THR A 847      70.210  40.870  36.830  1.00  0.00           H
ATOM   3090  CG2 THR A 847      70.370  39.780  34.950  1.00  0.00           C
ATOM   3091 HG21 THR A 847      69.710  39.150  35.560  1.00  0.00           H
ATOM   3092 HG22 THR A 847      70.690  39.200  34.050  1.00  0.00           H
ATOM   3093 HG23 THR A 847      69.730  40.610  34.590  1.00  0.00           H
ATOM   3094  C   THR A 847      73.570  39.180  36.710  1.00  0.00           C
ATOM   3095  O   THR A 847      74.300  39.690  35.890  1.00  0.00           O
ATOM   3096  N   LYS A 848      74.060  38.730  37.870  1.00  0.00           N
ATOM   3097  HN  LYS A 848      73.420  38.260  38.470  1.00  0.00           H
ATOM   3098  CA  LYS A 848      75.430  38.910  38.270  1.00  0.00           C
ATOM   3099  HA  LYS A 848      75.880  39.780  37.810  1.00  0.00           H
ATOM   3100  CB  LYS A 848      75.510  38.900  39.810  1.00  0.00           C
ATOM   3101  HB1 LYS A 848      76.500  38.810  40.300  1.00  0.00           H
ATOM   3102  HB2 LYS A 848      75.060  38.010  40.280  1.00  0.00           H
ATOM   3103  CG  LYS A 848      74.980  40.230  40.510  1.00  0.00           C
ATOM   3104  HG1 LYS A 848      75.130  40.170  41.610  1.00  0.00           H
ATOM   3105  HG2 LYS A 848      73.880  40.310  40.390  1.00  0.00           H
ATOM   3106  CD  LYS A 848      75.620  41.570  39.980  1.00  0.00           C
ATOM   3107  HD1 LYS A 848      75.700  41.560  38.870  1.00  0.00           H
ATOM   3108  HD2 LYS A 848      76.670  41.600  40.330  1.00  0.00           H
ATOM   3109  CE  LYS A 848      75.150  42.860  40.580  1.00  0.00           C
ATOM   3110  HE1 LYS A 848      75.760  43.740  40.280  1.00  0.00           H
ATOM   3111  HE2 LYS A 848      75.150  42.770  41.680  1.00  0.00           H
ATOM   3112  NZ  LYS A 848      73.750  43.020  40.230  1.00  0.00           N
ATOM   3113  HZ1 LYS A 848      73.540  43.000  39.220  1.00  0.00           H
ATOM   3114  HZ2 LYS A 848      73.370  43.890  40.660  1.00  0.00           H
ATOM   3115  HZ3 LYS A 848      73.210  42.210  40.620  1.00  0.00           H
ATOM   3116  C   LYS A 848      76.360  37.820  37.860  1.00  0.00           C
ATOM   3117  O   LYS A 848      76.400  36.740  38.480  1.00  0.00           O
ATOM   3118  N   ARG A 849      77.250  38.170  36.810  1.00  0.00           N
ATOM   3119  HN  ARG A 849      77.430  39.070  36.430  1.00  0.00           H
ATOM   3120  CA  ARG A 849      78.150  37.150  36.280  1.00  0.00           C
ATOM   3121  HA  ARG A 849      77.520  36.300  36.060  1.00  0.00           H
ATOM   3122  CB  ARG A 849      78.680  37.630  34.960  1.00  0.00           C
ATOM   3123  HB1 ARG A 849      79.450  36.910  34.620  1.00  0.00           H
ATOM   3124  HB2 ARG A 849      79.080  38.630  35.220  1.00  0.00           H
ATOM   3125  CG  ARG A 849      77.710  37.620  33.730  1.00  0.00           C
ATOM   3126  HG1 ARG A 849      76.870  38.230  34.090  1.00  0.00           H
ATOM   3127  HG2 ARG A 849      77.410  36.570  33.500  1.00  0.00           H
ATOM   3128  CD  ARG A 849      78.400  38.200  32.430  1.00  0.00           C
ATOM   3129  HD1 ARG A 849      78.940  39.180  32.530  1.00  0.00           H
ATOM   3130  HD2 ARG A 849      77.570  38.420  31.730  1.00  0.00           H
ATOM   3131  NE  ARG A 849      79.380  37.180  31.860  1.00  0.00           N
ATOM   3132  HE  ARG A 849      79.320  36.230  32.170  1.00  0.00           H
ATOM   3133  CZ  ARG A 849      80.410  37.430  31.140  1.00  0.00           C
ATOM   3134  NH1 ARG A 849      80.820  38.540  30.620  1.00  0.00           N
ATOM   3135 HH11 ARG A 849      80.430  39.410  30.940  1.00  0.00           H
ATOM   3136 HH12 ARG A 849      81.620  38.460  30.050  1.00  0.00           H
ATOM   3137  NH2 ARG A 849      81.100  36.380  30.760  1.00  0.00           N
ATOM   3138 HH21 ARG A 849      81.010  35.510  31.270  1.00  0.00           H
ATOM   3139 HH22 ARG A 849      81.970  36.540  30.290  1.00  0.00           H
ATOM   3140  C   ARG A 849      79.250  36.640  37.220  1.00  0.00           C
ATOM   3141  O   ARG A 849      79.420  37.230  38.260  1.00  0.00           O
ATOM   3142  N   TYR A 850      79.930  35.600  36.810  1.00  0.00           N
ATOM   3143  HN  TYR A 850      79.820  35.460  35.830  1.00  0.00           H
ATOM   3144  CA  TYR A 850      80.890  34.790  37.550  1.00  0.00           C
ATOM   3145  HA  TYR A 850      81.370  34.230  36.770  1.00  0.00           H
ATOM   3146  CB  TYR A 850      82.080  35.650  38.140  1.00  0.00           C
ATOM   3147  HB1 TYR A 850      81.630  36.570  38.550  1.00  0.00           H
ATOM   3148  HB2 TYR A 850      82.820  36.060  37.420  1.00  0.00           H
ATOM   3149  CG  TYR A 850      82.840  35.030  39.250  1.00  0.00           C
ATOM   3150  CD1 TYR A 850      83.990  34.360  38.980  1.00  0.00           C
ATOM   3151  HD1 TYR A 850      84.380  34.160  37.990  1.00  0.00           H
ATOM   3152  CE1 TYR A 850      84.670  33.710  40.050  1.00  0.00           C
ATOM   3153  HE1 TYR A 850      85.570  33.120  39.920  1.00  0.00           H
ATOM   3154  CZ  TYR A 850      84.320  33.900  41.350  1.00  0.00           C
ATOM   3155  OH  TYR A 850      85.130  33.380  42.410  1.00  0.00           O
ATOM   3156  HH  TYR A 850      86.060  33.420  42.180  1.00  0.00           H
ATOM   3157  CD2 TYR A 850      82.310  35.040  40.520  1.00  0.00           C
ATOM   3158  HD2 TYR A 850      81.410  35.570  40.820  1.00  0.00           H
ATOM   3159  CE2 TYR A 850      83.080  34.510  41.610  1.00  0.00           C
ATOM   3160  HE2 TYR A 850      82.700  34.480  42.630  1.00  0.00           H
ATOM   3161  C   TYR A 850      80.230  33.730  38.360  1.00  0.00           C
ATOM   3162  O   TYR A 850      80.590  32.590  38.390  1.00  0.00           O
ATOM   3163  N   PHE A 851      79.060  34.050  38.970  1.00  0.00           N
ATOM   3164  HN  PHE A 851      78.790  34.990  39.100  1.00  0.00           H
ATOM   3165  CA  PHE A 851      78.270  33.020  39.610  1.00  0.00           C
ATOM   3166  HA  PHE A 851      79.050  32.430  40.090  1.00  0.00           H
ATOM   3167  CB  PHE A 851      77.320  33.540  40.700  1.00  0.00           C
ATOM   3168  HB1 PHE A 851      76.850  32.700  41.270  1.00  0.00           H
ATOM   3169  HB2 PHE A 851      76.510  34.200  40.320  1.00  0.00           H
ATOM   3170  CG  PHE A 851      78.130  34.400  41.650  1.00  0.00           C
ATOM   3171  CD1 PHE A 851      78.220  35.770  41.400  1.00  0.00           C
ATOM   3172  HD1 PHE A 851      77.960  36.220  40.460  1.00  0.00           H
ATOM   3173  CE1 PHE A 851      78.910  36.590  42.320  1.00  0.00           C
ATOM   3174  HE1 PHE A 851      78.890  37.630  42.010  1.00  0.00           H
ATOM   3175  CZ  PHE A 851      79.440  36.070  43.450  1.00  0.00           C
ATOM   3176  HZ  PHE A 851      79.730  36.790  44.200  1.00  0.00           H
ATOM   3177  CD2 PHE A 851      78.670  33.870  42.880  1.00  0.00           C
ATOM   3178  HD2 PHE A 851      78.610  32.800  43.010  1.00  0.00           H
ATOM   3179  CE2 PHE A 851      79.260  34.720  43.730  1.00  0.00           C
ATOM   3180  HE2 PHE A 851      79.690  34.370  44.670  1.00  0.00           H
ATOM   3181  C   PHE A 851      77.570  32.050  38.610  1.00  0.00           C
ATOM   3182  O   PHE A 851      76.850  32.540  37.750  1.00  0.00           O
ATOM   3183  N   PRO A 852      77.730  30.630  38.620  1.00  0.00           N
ATOM   3184  CD  PRO A 852      78.310  29.980  39.850  1.00  0.00           C
ATOM   3185  HD1 PRO A 852      77.780  30.320  40.760  1.00  0.00           H
ATOM   3186  HD2 PRO A 852      79.410  30.070  39.940  1.00  0.00           H
ATOM   3187  CA  PRO A 852      76.750  29.790  37.960  1.00  0.00           C
ATOM   3188  HA  PRO A 852      77.010  29.760  36.910  1.00  0.00           H
ATOM   3189  CB  PRO A 852      76.820  28.450  38.750  1.00  0.00           C
ATOM   3190  HB1 PRO A 852      76.770  27.540  38.110  1.00  0.00           H
ATOM   3191  HB2 PRO A 852      75.890  28.220  39.310  1.00  0.00           H
ATOM   3192  CG  PRO A 852      78.010  28.440  39.710  1.00  0.00           C
ATOM   3193  HG1 PRO A 852      77.730  27.830  40.590  1.00  0.00           H
ATOM   3194  HG2 PRO A 852      78.900  27.960  39.270  1.00  0.00           H
ATOM   3195  C   PRO A 852      75.290  30.270  37.760  1.00  0.00           C
ATOM   3196  O   PRO A 852      74.610  30.530  38.770  1.00  0.00           O
ATOM   3197  N   THR A 853      74.710  30.390  36.570  1.00  0.00           N
ATOM   3198  HN  THR A 853      75.380  30.090  35.890  1.00  0.00           H
ATOM   3199  CA  THR A 853      73.450  30.900  36.110  1.00  0.00           C
ATOM   3200  HA  THR A 853      73.350  31.940  36.380  1.00  0.00           H
ATOM   3201  CB  THR A 853      73.310  30.650  34.610  1.00  0.00           C
ATOM   3202  HB  THR A 853      73.260  29.570  34.340  1.00  0.00           H
ATOM   3203  OG1 THR A 853      74.470  31.160  33.990  1.00  0.00           O
ATOM   3204  HG1 THR A 853      75.170  30.650  34.390  1.00  0.00           H
ATOM   3205  CG2 THR A 853      71.970  31.370  34.080  1.00  0.00           C
ATOM   3206 HG21 THR A 853      71.870  32.420  34.370  1.00  0.00           H
ATOM   3207 HG22 THR A 853      71.100  30.710  34.360  1.00  0.00           H
ATOM   3208 HG23 THR A 853      71.970  31.280  32.970  1.00  0.00           H
ATOM   3209  C   THR A 853      72.250  30.430  36.840  1.00  0.00           C
ATOM   3210  O   THR A 853      71.400  31.120  37.390  1.00  0.00           O
ATOM   3211  N   LYS A 854      72.100  29.100  36.860  1.00  0.00           N
ATOM   3212  HN  LYS A 854      72.820  28.490  36.540  1.00  0.00           H
ATOM   3213  CA  LYS A 854      70.890  28.530  37.450  1.00  0.00           C
ATOM   3214  HA  LYS A 854      70.130  29.210  37.120  1.00  0.00           H
ATOM   3215  CB  LYS A 854      70.680  27.040  36.910  1.00  0.00           C
ATOM   3216  HB1 LYS A 854      69.830  26.560  37.450  1.00  0.00           H
ATOM   3217  HB2 LYS A 854      71.460  26.350  37.310  1.00  0.00           H
ATOM   3218  CG  LYS A 854      70.470  26.880  35.390  1.00  0.00           C
ATOM   3219  HG1 LYS A 854      70.200  25.810  35.230  1.00  0.00           H
ATOM   3220  HG2 LYS A 854      71.440  27.040  34.880  1.00  0.00           H
ATOM   3221  CD  LYS A 854      69.320  27.840  34.750  1.00  0.00           C
ATOM   3222  HD1 LYS A 854      69.240  27.560  33.680  1.00  0.00           H
ATOM   3223  HD2 LYS A 854      69.660  28.890  34.880  1.00  0.00           H
ATOM   3224  CE  LYS A 854      67.920  27.800  35.480  1.00  0.00           C
ATOM   3225  HE1 LYS A 854      67.980  28.220  36.510  1.00  0.00           H
ATOM   3226  HE2 LYS A 854      67.670  26.740  35.690  1.00  0.00           H
ATOM   3227  NZ  LYS A 854      66.850  28.430  34.690  1.00  0.00           N
ATOM   3228  HZ1 LYS A 854      65.990  28.470  35.270  1.00  0.00           H
ATOM   3229  HZ2 LYS A 854      66.740  27.760  33.900  1.00  0.00           H
ATOM   3230  HZ3 LYS A 854      67.100  29.360  34.310  1.00  0.00           H
ATOM   3231  C   LYS A 854      70.880  28.560  38.960  1.00  0.00           C
ATOM   3232  O   LYS A 854      69.840  28.680  39.670  1.00  0.00           O
ATOM   3233  N   VAL A 855      72.060  28.500  39.670  1.00  0.00           N
ATOM   3234  HN  VAL A 855      72.940  28.460  39.180  1.00  0.00           H
ATOM   3235  CA  VAL A 855      72.260  28.550  41.100  1.00  0.00           C
ATOM   3236  HA  VAL A 855      71.460  27.920  41.480  1.00  0.00           H
ATOM   3237  CB  VAL A 855      73.570  28.150  41.600  1.00  0.00           C
ATOM   3238  HB  VAL A 855      74.410  28.710  41.130  1.00  0.00           H
ATOM   3239  CG1 VAL A 855      73.760  28.280  43.080  1.00  0.00           C
ATOM   3240 HG11 VAL A 855      74.790  27.940  43.340  1.00  0.00           H
ATOM   3241 HG12 VAL A 855      73.120  27.580  43.670  1.00  0.00           H
ATOM   3242 HG13 VAL A 855      73.760  29.300  43.520  1.00  0.00           H
ATOM   3243  CG2 VAL A 855      73.880  26.700  41.230  1.00  0.00           C
ATOM   3244 HG21 VAL A 855      74.760  26.270  41.760  1.00  0.00           H
ATOM   3245 HG22 VAL A 855      74.120  26.600  40.150  1.00  0.00           H
ATOM   3246 HG23 VAL A 855      73.000  26.020  41.350  1.00  0.00           H
ATOM   3247  C   VAL A 855      72.030  29.990  41.680  1.00  0.00           C
ATOM   3248  O   VAL A 855      71.260  30.150  42.610  1.00  0.00           O
ATOM   3249  N   ARG A 856      72.580  31.110  41.030  1.00  0.00           N
ATOM   3250  HN  ARG A 856      73.130  30.930  40.220  1.00  0.00           H
ATOM   3251  CA  ARG A 856      72.380  32.520  41.320  1.00  0.00           C
ATOM   3252  HA  ARG A 856      72.520  32.570  42.390  1.00  0.00           H
ATOM   3253  CB  ARG A 856      73.490  33.410  40.490  1.00  0.00           C
ATOM   3254  HB1 ARG A 856      74.490  32.920  40.570  1.00  0.00           H
ATOM   3255  HB2 ARG A 856      73.640  34.430  40.920  1.00  0.00           H
ATOM   3256  CG  ARG A 856      73.250  33.640  38.970  1.00  0.00           C
ATOM   3257  HG1 ARG A 856      72.210  34.040  38.870  1.00  0.00           H
ATOM   3258  HG2 ARG A 856      73.330  32.660  38.480  1.00  0.00           H
ATOM   3259  CD  ARG A 856      74.220  34.690  38.360  1.00  0.00           C
ATOM   3260  HD1 ARG A 856      75.300  34.420  38.320  1.00  0.00           H
ATOM   3261  HD2 ARG A 856      74.090  35.690  38.840  1.00  0.00           H
ATOM   3262  NE  ARG A 856      73.790  34.850  36.930  1.00  0.00           N
ATOM   3263  HE  ARG A 856      73.000  35.420  36.740  1.00  0.00           H
ATOM   3264  CZ  ARG A 856      74.620  34.780  35.910  1.00  0.00           C
ATOM   3265  NH1 ARG A 856      75.900  34.440  35.980  1.00  0.00           N
ATOM   3266 HH11 ARG A 856      76.380  34.150  36.800  1.00  0.00           H
ATOM   3267 HH12 ARG A 856      76.550  34.470  35.220  1.00  0.00           H
ATOM   3268  NH2 ARG A 856      74.120  34.910  34.660  1.00  0.00           N
ATOM   3269 HH21 ARG A 856      74.660  34.530  33.910  1.00  0.00           H
ATOM   3270 HH22 ARG A 856      73.130  35.060  34.600  1.00  0.00           H
ATOM   3271  C   ARG A 856      70.890  32.950  41.110  1.00  0.00           C
ATOM   3272  O   ARG A 856      70.400  33.760  41.920  1.00  0.00           O
ATOM   3273  N   SER A 857      70.190  32.390  40.070  1.00  0.00           N
ATOM   3274  HN  SER A 857      70.590  31.830  39.350  1.00  0.00           H
ATOM   3275  CA  SER A 857      68.860  32.760  39.800  1.00  0.00           C
ATOM   3276  HA  SER A 857      68.700  33.830  39.800  1.00  0.00           H
ATOM   3277  CB  SER A 857      68.490  32.370  38.320  1.00  0.00           C
ATOM   3278  HB1 SER A 857      68.730  31.290  38.180  1.00  0.00           H
ATOM   3279  HB2 SER A 857      69.110  33.040  37.690  1.00  0.00           H
ATOM   3280  OG  SER A 857      67.100  32.620  38.020  1.00  0.00           O
ATOM   3281  HG1 SER A 857      66.960  32.270  37.140  1.00  0.00           H
ATOM   3282  C   SER A 857      67.850  32.070  40.720  1.00  0.00           C
ATOM   3283  O   SER A 857      66.880  32.650  41.150  1.00  0.00           O
ATOM   3284  N   THR A 858      68.030  30.780  41.040  1.00  0.00           N
ATOM   3285  HN  THR A 858      68.710  30.140  40.690  1.00  0.00           H
ATOM   3286  CA  THR A 858      67.270  30.120  42.100  1.00  0.00           C
ATOM   3287  HA  THR A 858      66.210  30.070  41.910  1.00  0.00           H
ATOM   3288  CB  THR A 858      67.730  28.650  42.240  1.00  0.00           C
ATOM   3289  HB  THR A 858      68.830  28.560  42.320  1.00  0.00           H
ATOM   3290  OG1 THR A 858      67.250  27.960  41.140  1.00  0.00           O
ATOM   3291  HG1 THR A 858      67.760  28.210  40.350  1.00  0.00           H
ATOM   3292  CG2 THR A 858      67.150  27.960  43.530  1.00  0.00           C
ATOM   3293 HG21 THR A 858      66.060  28.200  43.580  1.00  0.00           H
ATOM   3294 HG22 THR A 858      67.580  28.360  44.470  1.00  0.00           H
ATOM   3295 HG23 THR A 858      67.040  26.850  43.460  1.00  0.00           H
ATOM   3296  C   THR A 858      67.340  30.800  43.430  1.00  0.00           C
ATOM   3297  O   THR A 858      66.400  30.990  44.170  1.00  0.00           O
ATOM   3298  N   ILE A 859      68.540  31.230  43.800  1.00  0.00           N
ATOM   3299  HN  ILE A 859      69.240  31.110  43.080  1.00  0.00           H
ATOM   3300  CA  ILE A 859      68.890  32.030  45.000  1.00  0.00           C
ATOM   3301  HA  ILE A 859      68.490  31.600  45.910  1.00  0.00           H
ATOM   3302  CB  ILE A 859      70.400  32.380  45.070  1.00  0.00           C
ATOM   3303  HB  ILE A 859      70.860  32.710  44.110  1.00  0.00           H
ATOM   3304  CG2 ILE A 859      70.600  33.670  45.960  1.00  0.00           C
ATOM   3305 HG21 ILE A 859      70.240  34.620  45.500  1.00  0.00           H
ATOM   3306 HG22 ILE A 859      71.630  33.860  46.320  1.00  0.00           H
ATOM   3307 HG23 ILE A 859      69.990  33.460  46.860  1.00  0.00           H
ATOM   3308  CG1 ILE A 859      71.380  31.270  45.520  1.00  0.00           C
ATOM   3309 HG11 ILE A 859      71.170  30.310  44.990  1.00  0.00           H
ATOM   3310 HG12 ILE A 859      71.090  31.080  46.570  1.00  0.00           H
ATOM   3311  CD  ILE A 859      72.880  31.560  45.490  1.00  0.00           C
ATOM   3312  HD1 ILE A 859      73.060  32.050  44.520  1.00  0.00           H
ATOM   3313  HD2 ILE A 859      73.480  30.630  45.520  1.00  0.00           H
ATOM   3314  HD3 ILE A 859      73.280  32.220  46.310  1.00  0.00           H
ATOM   3315  C   ILE A 859      67.980  33.260  44.940  1.00  0.00           C
ATOM   3316  O   ILE A 859      67.250  33.630  45.870  1.00  0.00           O
ATOM   3317  N   SER A 860      67.920  33.950  43.750  1.00  0.00           N
ATOM   3318  HN  SER A 860      68.480  33.690  42.970  1.00  0.00           H
ATOM   3319  CA  SER A 860      67.270  35.230  43.560  1.00  0.00           C
ATOM   3320  HA  SER A 860      67.500  35.900  44.390  1.00  0.00           H
ATOM   3321  CB  SER A 860      67.800  35.810  42.220  1.00  0.00           C
ATOM   3322  HB1 SER A 860      67.590  35.070  41.410  1.00  0.00           H
ATOM   3323  HB2 SER A 860      68.900  35.910  42.180  1.00  0.00           H
ATOM   3324  OG  SER A 860      67.150  37.060  41.960  1.00  0.00           O
ATOM   3325  HG1 SER A 860      67.580  37.660  42.560  1.00  0.00           H
ATOM   3326  C   SER A 860      65.760  35.170  43.670  1.00  0.00           C
ATOM   3327  O   SER A 860      65.130  36.030  44.300  1.00  0.00           O
ATOM   3328  N   ASP A 861      65.100  34.110  43.140  1.00  0.00           N
ATOM   3329  HN  ASP A 861      65.440  33.340  42.600  1.00  0.00           H
ATOM   3330  CA  ASP A 861      63.700  34.050  43.390  1.00  0.00           C
ATOM   3331  HA  ASP A 861      63.260  34.990  43.090  1.00  0.00           H
ATOM   3332  CB  ASP A 861      63.030  33.060  42.480  1.00  0.00           C
ATOM   3333  HB1 ASP A 861      61.990  32.780  42.760  1.00  0.00           H
ATOM   3334  HB2 ASP A 861      63.590  32.100  42.540  1.00  0.00           H
ATOM   3335  CG  ASP A 861      63.030  33.430  41.040  1.00  0.00           C
ATOM   3336  OD1 ASP A 861      62.750  32.530  40.220  1.00  0.00           O
ATOM   3337  OD2 ASP A 861      63.370  34.620  40.660  1.00  0.00           O
ATOM   3338  C   ASP A 861      63.320  33.850  44.850  1.00  0.00           C
ATOM   3339  O   ASP A 861      62.290  34.400  45.230  1.00  0.00           O
ATOM   3340  N   PHE A 862      64.220  33.240  45.670  1.00  0.00           N
ATOM   3341  HN  PHE A 862      65.030  32.750  45.380  1.00  0.00           H
ATOM   3342  CA  PHE A 862      63.950  33.180  47.060  1.00  0.00           C
ATOM   3343  HA  PHE A 862      62.890  33.260  47.250  1.00  0.00           H
ATOM   3344  CB  PHE A 862      64.310  31.820  47.670  1.00  0.00           C
ATOM   3345  HB1 PHE A 862      63.940  31.830  48.720  1.00  0.00           H
ATOM   3346  HB2 PHE A 862      65.410  31.710  47.710  1.00  0.00           H
ATOM   3347  CG  PHE A 862      63.690  30.580  47.130  1.00  0.00           C
ATOM   3348  CD1 PHE A 862      64.510  29.540  46.510  1.00  0.00           C
ATOM   3349  HD1 PHE A 862      65.550  29.820  46.360  1.00  0.00           H
ATOM   3350  CE1 PHE A 862      64.040  28.390  46.020  1.00  0.00           C
ATOM   3351  HE1 PHE A 862      64.780  27.750  45.570  1.00  0.00           H
ATOM   3352  CZ  PHE A 862      62.660  28.110  46.230  1.00  0.00           C
ATOM   3353  HZ  PHE A 862      62.370  27.120  45.920  1.00  0.00           H
ATOM   3354  CD2 PHE A 862      62.360  30.270  47.380  1.00  0.00           C
ATOM   3355  HD2 PHE A 862      61.690  30.880  47.960  1.00  0.00           H
ATOM   3356  CE2 PHE A 862      61.830  29.060  46.880  1.00  0.00           C
ATOM   3357  HE2 PHE A 862      60.840  28.770  47.220  1.00  0.00           H
ATOM   3358  C   PHE A 862      64.540  34.340  47.920  1.00  0.00           C
ATOM   3359  O   PHE A 862      64.440  34.330  49.140  1.00  0.00           O
ATOM   3360  N   ALA A 863      65.170  35.420  47.330  1.00  0.00           N
ATOM   3361  HN  ALA A 863      65.090  35.410  46.340  1.00  0.00           H
ATOM   3362  CA  ALA A 863      65.630  36.730  47.870  1.00  0.00           C
ATOM   3363  HA  ALA A 863      66.690  36.660  48.080  1.00  0.00           H
ATOM   3364  CB  ALA A 863      65.510  37.830  46.780  1.00  0.00           C
ATOM   3365  HB1 ALA A 863      64.450  38.030  46.490  1.00  0.00           H
ATOM   3366  HB2 ALA A 863      66.100  37.560  45.880  1.00  0.00           H
ATOM   3367  HB3 ALA A 863      65.880  38.830  47.110  1.00  0.00           H
ATOM   3368  C   ALA A 863      65.060  37.240  49.170  1.00  0.00           C
ATOM   3369  O   ALA A 863      65.790  37.370  50.140  1.00  0.00           O
ATOM   3370  N   VAL A 864      63.850  37.640  49.260  1.00  0.00           N
ATOM   3371  HN  VAL A 864      63.410  37.740  48.360  1.00  0.00           H
ATOM   3372  CA  VAL A 864      63.120  38.030  50.460  1.00  0.00           C
ATOM   3373  HA  VAL A 864      63.740  38.790  50.910  1.00  0.00           H
ATOM   3374  CB  VAL A 864      61.690  38.410  50.210  1.00  0.00           C
ATOM   3375  HB  VAL A 864      61.180  37.650  49.600  1.00  0.00           H
ATOM   3376  CG1 VAL A 864      60.800  38.750  51.440  1.00  0.00           C
ATOM   3377 HG11 VAL A 864      59.830  39.050  51.000  1.00  0.00           H
ATOM   3378 HG12 VAL A 864      61.270  39.550  52.050  1.00  0.00           H
ATOM   3379 HG13 VAL A 864      60.680  37.830  52.050  1.00  0.00           H
ATOM   3380  CG2 VAL A 864      61.760  39.680  49.300  1.00  0.00           C
ATOM   3381 HG21 VAL A 864      62.110  40.620  49.770  1.00  0.00           H
ATOM   3382 HG22 VAL A 864      60.700  39.880  49.080  1.00  0.00           H
ATOM   3383 HG23 VAL A 864      62.270  39.380  48.350  1.00  0.00           H
ATOM   3384  C   VAL A 864      63.020  36.920  51.520  1.00  0.00           C
ATOM   3385  O   VAL A 864      63.480  37.130  52.590  1.00  0.00           O
ATOM   3386  N   PHE A 865      62.620  35.730  51.130  1.00  0.00           N
ATOM   3387  HN  PHE A 865      62.340  35.580  50.180  1.00  0.00           H
ATOM   3388  CA  PHE A 865      62.720  34.590  52.030  1.00  0.00           C
ATOM   3389  HA  PHE A 865      62.140  34.800  52.930  1.00  0.00           H
ATOM   3390  CB  PHE A 865      62.030  33.420  51.340  1.00  0.00           C
ATOM   3391  HB1 PHE A 865      62.620  32.950  50.520  1.00  0.00           H
ATOM   3392  HB2 PHE A 865      61.020  33.770  51.040  1.00  0.00           H
ATOM   3393  CG  PHE A 865      61.740  32.210  52.250  1.00  0.00           C
ATOM   3394  CD1 PHE A 865      60.490  32.010  52.890  1.00  0.00           C
ATOM   3395  HD1 PHE A 865      59.710  32.740  52.770  1.00  0.00           H
ATOM   3396  CE1 PHE A 865      60.210  30.850  53.630  1.00  0.00           C
ATOM   3397  HE1 PHE A 865      59.190  30.630  53.920  1.00  0.00           H
ATOM   3398  CZ  PHE A 865      61.290  29.900  53.830  1.00  0.00           C
ATOM   3399  HZ  PHE A 865      61.110  29.020  54.420  1.00  0.00           H
ATOM   3400  CD2 PHE A 865      62.660  31.170  52.280  1.00  0.00           C
ATOM   3401  HD2 PHE A 865      63.540  31.390  51.690  1.00  0.00           H
ATOM   3402  CE2 PHE A 865      62.540  30.070  53.080  1.00  0.00           C
ATOM   3403  HE2 PHE A 865      63.400  29.430  53.140  1.00  0.00           H
ATOM   3404  C   PHE A 865      64.090  34.220  52.580  1.00  0.00           C
ATOM   3405  O   PHE A 865      64.100  33.910  53.730  1.00  0.00           O
ATOM   3406  N   LEU A 866      65.190  34.260  51.800  1.00  0.00           N
ATOM   3407  HN  LEU A 866      65.110  34.270  50.800  1.00  0.00           H
ATOM   3408  CA  LEU A 866      66.510  34.270  52.300  1.00  0.00           C
ATOM   3409  HA  LEU A 866      66.540  33.330  52.840  1.00  0.00           H
ATOM   3410  CB  LEU A 866      67.660  33.990  51.260  1.00  0.00           C
ATOM   3411  HB1 LEU A 866      68.650  33.870  51.780  1.00  0.00           H
ATOM   3412  HB2 LEU A 866      67.700  34.810  50.520  1.00  0.00           H
ATOM   3413  CG  LEU A 866      67.460  32.710  50.410  1.00  0.00           C
ATOM   3414  HG  LEU A 866      66.540  32.920  49.820  1.00  0.00           H
ATOM   3415  CD1 LEU A 866      68.600  32.530  49.310  1.00  0.00           C
ATOM   3416 HD11 LEU A 866      69.580  32.590  49.810  1.00  0.00           H
ATOM   3417 HD12 LEU A 866      68.580  33.380  48.600  1.00  0.00           H
ATOM   3418 HD13 LEU A 866      68.470  31.570  48.770  1.00  0.00           H
ATOM   3419  CD2 LEU A 866      67.360  31.370  51.090  1.00  0.00           C
ATOM   3420 HD21 LEU A 866      66.590  31.440  51.890  1.00  0.00           H
ATOM   3421 HD22 LEU A 866      68.330  31.170  51.580  1.00  0.00           H
ATOM   3422 HD23 LEU A 866      67.060  30.510  50.460  1.00  0.00           H
ATOM   3423  C   LEU A 866      66.830  35.460  53.150  1.00  0.00           C
ATOM   3424  O   LEU A 866      67.370  35.360  54.240  1.00  0.00           O
ATOM   3425  N   THR A 867      66.450  36.680  52.770  1.00  0.00           N
ATOM   3426  HN  THR A 867      65.930  36.740  51.930  1.00  0.00           H
ATOM   3427  CA  THR A 867      66.590  37.900  53.630  1.00  0.00           C
ATOM   3428  HA  THR A 867      67.620  38.060  53.890  1.00  0.00           H
ATOM   3429  CB  THR A 867      66.190  39.130  52.900  1.00  0.00           C
ATOM   3430  HB  THR A 867      65.130  39.050  52.600  1.00  0.00           H
ATOM   3431  OG1 THR A 867      66.930  39.350  51.690  1.00  0.00           O
ATOM   3432  HG1 THR A 867      66.800  38.600  51.090  1.00  0.00           H
ATOM   3433  CG2 THR A 867      66.340  40.390  53.800  1.00  0.00           C
ATOM   3434 HG21 THR A 867      65.900  40.250  54.810  1.00  0.00           H
ATOM   3435 HG22 THR A 867      65.830  41.190  53.210  1.00  0.00           H
ATOM   3436 HG23 THR A 867      67.410  40.580  54.000  1.00  0.00           H
ATOM   3437  C   THR A 867      65.860  37.780  54.990  1.00  0.00           C
ATOM   3438  O   THR A 867      66.520  38.050  56.030  1.00  0.00           O
ATOM   3439  N   ILE A 868      64.600  37.200  55.000  1.00  0.00           N
ATOM   3440  HN  ILE A 868      64.240  36.870  54.130  1.00  0.00           H
ATOM   3441  CA  ILE A 868      63.950  36.880  56.270  1.00  0.00           C
ATOM   3442  HA  ILE A 868      63.870  37.790  56.830  1.00  0.00           H
ATOM   3443  CB  ILE A 868      62.500  36.440  55.980  1.00  0.00           C
ATOM   3444  HB  ILE A 868      62.460  35.590  55.270  1.00  0.00           H
ATOM   3445  CG2 ILE A 868      61.680  35.870  57.220  1.00  0.00           C
ATOM   3446 HG21 ILE A 868      61.220  36.700  57.800  1.00  0.00           H
ATOM   3447 HG22 ILE A 868      62.200  35.150  57.890  1.00  0.00           H
ATOM   3448 HG23 ILE A 868      60.860  35.290  56.750  1.00  0.00           H
ATOM   3449  CG1 ILE A 868      61.680  37.650  55.380  1.00  0.00           C
ATOM   3450 HG11 ILE A 868      62.320  38.230  54.680  1.00  0.00           H
ATOM   3451 HG12 ILE A 868      61.460  38.280  56.280  1.00  0.00           H
ATOM   3452  CD  ILE A 868      60.410  37.260  54.670  1.00  0.00           C
ATOM   3453  HD1 ILE A 868      59.970  38.150  54.170  1.00  0.00           H
ATOM   3454  HD2 ILE A 868      59.660  36.840  55.380  1.00  0.00           H
ATOM   3455  HD3 ILE A 868      60.530  36.420  53.960  1.00  0.00           H
ATOM   3456  C   ILE A 868      64.700  35.850  57.060  1.00  0.00           C
ATOM   3457  O   ILE A 868      64.840  36.030  58.250  1.00  0.00           O
ATOM   3458  N   VAL A 869      65.220  34.810  56.420  1.00  0.00           N
ATOM   3459  HN  VAL A 869      65.230  34.730  55.430  1.00  0.00           H
ATOM   3460  CA  VAL A 869      66.040  33.850  57.140  1.00  0.00           C
ATOM   3461  HA  VAL A 869      65.380  33.670  57.980  1.00  0.00           H
ATOM   3462  CB  VAL A 869      66.160  32.610  56.280  1.00  0.00           C
ATOM   3463  HB  VAL A 869      66.240  32.940  55.220  1.00  0.00           H
ATOM   3464  CG1 VAL A 869      67.320  31.640  56.550  1.00  0.00           C
ATOM   3465 HG11 VAL A 869      67.260  31.370  57.630  1.00  0.00           H
ATOM   3466 HG12 VAL A 869      68.320  32.130  56.480  1.00  0.00           H
ATOM   3467 HG13 VAL A 869      67.180  30.710  55.960  1.00  0.00           H
ATOM   3468  CG2 VAL A 869      64.810  31.860  56.360  1.00  0.00           C
ATOM   3469 HG21 VAL A 869      64.650  31.590  57.430  1.00  0.00           H
ATOM   3470 HG22 VAL A 869      64.780  30.880  55.840  1.00  0.00           H
ATOM   3471 HG23 VAL A 869      63.940  32.470  56.060  1.00  0.00           H
ATOM   3472  C   VAL A 869      67.370  34.380  57.680  1.00  0.00           C
ATOM   3473  O   VAL A 869      67.770  34.170  58.840  1.00  0.00           O
ATOM   3474  N   ILE A 870      68.110  35.080  56.760  1.00  0.00           N
ATOM   3475  HN  ILE A 870      67.910  35.030  55.780  1.00  0.00           H
ATOM   3476  CA  ILE A 870      69.280  35.700  57.240  1.00  0.00           C
ATOM   3477  HA  ILE A 870      69.860  34.930  57.740  1.00  0.00           H
ATOM   3478  CB  ILE A 870      70.050  36.360  56.110  1.00  0.00           C
ATOM   3479  HB  ILE A 870      69.400  37.050  55.530  1.00  0.00           H
ATOM   3480  CG2 ILE A 870      71.240  37.100  56.710  1.00  0.00           C
ATOM   3481 HG21 ILE A 870      71.790  36.470  57.450  1.00  0.00           H
ATOM   3482 HG22 ILE A 870      70.830  37.990  57.240  1.00  0.00           H
ATOM   3483 HG23 ILE A 870      71.890  37.540  55.920  1.00  0.00           H
ATOM   3484  CG1 ILE A 870      70.440  35.260  55.110  1.00  0.00           C
ATOM   3485 HG11 ILE A 870      69.570  34.590  54.890  1.00  0.00           H
ATOM   3486 HG12 ILE A 870      71.290  34.650  55.460  1.00  0.00           H
ATOM   3487  CD  ILE A 870      70.780  35.840  53.750  1.00  0.00           C
ATOM   3488  HD1 ILE A 870      71.580  36.580  53.910  1.00  0.00           H
ATOM   3489  HD2 ILE A 870      69.970  36.450  53.280  1.00  0.00           H
ATOM   3490  HD3 ILE A 870      71.070  35.080  52.990  1.00  0.00           H
ATOM   3491  C   ILE A 870      69.050  36.740  58.300  1.00  0.00           C
ATOM   3492  O   ILE A 870      69.840  36.760  59.300  1.00  0.00           O
ATOM   3493  N   MET A 871      68.050  37.610  58.200  1.00  0.00           N
ATOM   3494  HN  MET A 871      67.570  37.860  57.360  1.00  0.00           H
ATOM   3495  CA  MET A 871      67.730  38.530  59.310  1.00  0.00           C
ATOM   3496  HA  MET A 871      68.690  39.030  59.370  1.00  0.00           H
ATOM   3497  CB  MET A 871      66.820  39.680  58.870  1.00  0.00           C
ATOM   3498  HB1 MET A 871      66.720  40.170  59.870  1.00  0.00           H
ATOM   3499  HB2 MET A 871      65.840  39.250  58.570  1.00  0.00           H
ATOM   3500  CG  MET A 871      67.380  40.530  57.680  1.00  0.00           C
ATOM   3501  HG1 MET A 871      66.510  41.180  57.430  1.00  0.00           H
ATOM   3502  HG2 MET A 871      67.720  40.010  56.760  1.00  0.00           H
ATOM   3503  SD  MET A 871      68.690  41.730  58.080  1.00  0.00           S
ATOM   3504  CE  MET A 871      70.240  41.070  57.460  1.00  0.00           C
ATOM   3505  HE1 MET A 871      71.060  41.820  57.480  1.00  0.00           H
ATOM   3506  HE2 MET A 871      70.210  40.690  56.410  1.00  0.00           H
ATOM   3507  HE3 MET A 871      70.620  40.270  58.140  1.00  0.00           H
ATOM   3508  C   MET A 871      67.340  37.900  60.670  1.00  0.00           C
ATOM   3509  O   MET A 871      67.710  38.420  61.670  1.00  0.00           O
ATOM   3510  N   VAL A 872      66.490  36.870  60.660  1.00  0.00           N
ATOM   3511  HN  VAL A 872      66.080  36.520  59.830  1.00  0.00           H
ATOM   3512  CA  VAL A 872      66.280  36.100  61.940  1.00  0.00           C
ATOM   3513  HA  VAL A 872      65.920  36.740  62.740  1.00  0.00           H
ATOM   3514  CB  VAL A 872      65.290  34.930  61.750  1.00  0.00           C
ATOM   3515  HB  VAL A 872      65.550  34.230  60.930  1.00  0.00           H
ATOM   3516  CG1 VAL A 872      65.110  34.110  63.060  1.00  0.00           C
ATOM   3517 HG11 VAL A 872      64.290  33.360  63.000  1.00  0.00           H
ATOM   3518 HG12 VAL A 872      64.850  34.690  63.970  1.00  0.00           H
ATOM   3519 HG13 VAL A 872      66.060  33.560  63.200  1.00  0.00           H
ATOM   3520  CG2 VAL A 872      63.890  35.600  61.440  1.00  0.00           C
ATOM   3521 HG21 VAL A 872      63.710  36.310  62.270  1.00  0.00           H
ATOM   3522 HG22 VAL A 872      63.120  34.780  61.400  1.00  0.00           H
ATOM   3523 HG23 VAL A 872      63.850  36.140  60.480  1.00  0.00           H
ATOM   3524  C   VAL A 872      67.680  35.550  62.460  1.00  0.00           C
ATOM   3525  O   VAL A 872      67.950  35.610  63.680  1.00  0.00           O
ATOM   3526  N   THR A 873      68.580  35.030  61.520  1.00  0.00           N
ATOM   3527  HN  THR A 873      68.420  34.920  60.540  1.00  0.00           H
ATOM   3528  CA  THR A 873      69.860  34.520  61.850  1.00  0.00           C
ATOM   3529  HA  THR A 873      69.710  33.810  62.670  1.00  0.00           H
ATOM   3530  CB  THR A 873      70.530  33.790  60.750  1.00  0.00           C
ATOM   3531  HB  THR A 873      70.760  34.510  59.920  1.00  0.00           H
ATOM   3532  OG1 THR A 873      69.700  32.790  60.260  1.00  0.00           O
ATOM   3533  HG1 THR A 873      68.960  33.230  59.840  1.00  0.00           H
ATOM   3534  CG2 THR A 873      71.760  33.030  61.100  1.00  0.00           C
ATOM   3535 HG21 THR A 873      71.570  32.550  62.090  1.00  0.00           H
ATOM   3536 HG22 THR A 873      72.570  33.760  61.310  1.00  0.00           H
ATOM   3537 HG23 THR A 873      72.160  32.340  60.330  1.00  0.00           H
ATOM   3538  C   THR A 873      70.780  35.630  62.430  1.00  0.00           C
ATOM   3539  O   THR A 873      71.350  35.450  63.460  1.00  0.00           O
ATOM   3540  N   ILE A 874      70.670  36.830  61.790  1.00  0.00           N
ATOM   3541  HN  ILE A 874      70.080  36.870  60.990  1.00  0.00           H
ATOM   3542  CA  ILE A 874      71.360  38.060  62.210  1.00  0.00           C
ATOM   3543  HA  ILE A 874      72.410  37.870  62.420  1.00  0.00           H
ATOM   3544  CB  ILE A 874      71.430  39.200  61.260  1.00  0.00           C
ATOM   3545  HB  ILE A 874      70.450  39.350  60.750  1.00  0.00           H
ATOM   3546  CG2 ILE A 874      71.800  40.580  61.940  1.00  0.00           C
ATOM   3547 HG21 ILE A 874      71.040  40.890  62.690  1.00  0.00           H
ATOM   3548 HG22 ILE A 874      71.760  41.290  61.100  1.00  0.00           H
ATOM   3549 HG23 ILE A 874      72.740  40.500  62.510  1.00  0.00           H
ATOM   3550  CG1 ILE A 874      72.440  39.000  60.030  1.00  0.00           C
ATOM   3551 HG11 ILE A 874      72.430  39.910  59.420  1.00  0.00           H
ATOM   3552 HG12 ILE A 874      71.960  38.150  59.470  1.00  0.00           H
ATOM   3553  CD  ILE A 874      73.870  38.540  60.400  1.00  0.00           C
ATOM   3554  HD1 ILE A 874      74.470  38.310  59.510  1.00  0.00           H
ATOM   3555  HD2 ILE A 874      73.790  37.560  60.920  1.00  0.00           H
ATOM   3556  HD3 ILE A 874      74.380  39.360  60.960  1.00  0.00           H
ATOM   3557  C   ILE A 874      70.890  38.550  63.620  1.00  0.00           C
ATOM   3558  O   ILE A 874      71.720  38.910  64.490  1.00  0.00           O
ATOM   3559  N   ASP A 875      69.560  38.550  63.850  1.00  0.00           N
ATOM   3560  HN  ASP A 875      68.860  38.380  63.170  1.00  0.00           H
ATOM   3561  CA  ASP A 875      69.050  38.880  65.130  1.00  0.00           C
ATOM   3562  HA  ASP A 875      69.340  39.900  65.350  1.00  0.00           H
ATOM   3563  CB  ASP A 875      67.470  38.770  64.990  1.00  0.00           C
ATOM   3564  HB1 ASP A 875      67.030  37.790  64.720  1.00  0.00           H
ATOM   3565  HB2 ASP A 875      67.120  39.570  64.310  1.00  0.00           H
ATOM   3566  CG  ASP A 875      66.770  39.140  66.370  1.00  0.00           C
ATOM   3567  OD1 ASP A 875      66.980  40.300  66.780  1.00  0.00           O
ATOM   3568  OD2 ASP A 875      65.940  38.390  66.890  1.00  0.00           O
ATOM   3569  C   ASP A 875      69.520  37.980  66.270  1.00  0.00           C
ATOM   3570  O   ASP A 875      69.820  38.470  67.370  1.00  0.00           O
ATOM   3571  N   TYR A 876      69.560  36.650  66.060  1.00  0.00           N
ATOM   3572  HN  TYR A 876      69.250  36.340  65.170  1.00  0.00           H
ATOM   3573  CA  TYR A 876      70.000  35.510  66.910  1.00  0.00           C
ATOM   3574  HA  TYR A 876      69.430  35.610  67.810  1.00  0.00           H
ATOM   3575  CB  TYR A 876      69.620  34.170  66.150  1.00  0.00           C
ATOM   3576  HB1 TYR A 876      70.000  34.290  65.120  1.00  0.00           H
ATOM   3577  HB2 TYR A 876      68.500  34.160  66.150  1.00  0.00           H
ATOM   3578  CG  TYR A 876      70.190  32.840  66.770  1.00  0.00           C
ATOM   3579  CD1 TYR A 876      71.350  32.270  66.100  1.00  0.00           C
ATOM   3580  HD1 TYR A 876      71.710  32.690  65.180  1.00  0.00           H
ATOM   3581  CE1 TYR A 876      72.010  31.250  66.780  1.00  0.00           C
ATOM   3582  HE1 TYR A 876      72.900  30.840  66.350  1.00  0.00           H
ATOM   3583  CZ  TYR A 876      71.460  30.640  67.960  1.00  0.00           C
ATOM   3584  OH  TYR A 876      72.090  29.550  68.530  1.00  0.00           O
ATOM   3585  HH  TYR A 876      71.540  29.340  69.290  1.00  0.00           H
ATOM   3586  CD2 TYR A 876      69.590  32.220  67.860  1.00  0.00           C
ATOM   3587  HD2 TYR A 876      68.720  32.710  68.260  1.00  0.00           H
ATOM   3588  CE2 TYR A 876      70.250  31.080  68.510  1.00  0.00           C
ATOM   3589  HE2 TYR A 876      69.810  30.560  69.350  1.00  0.00           H
ATOM   3590  C   TYR A 876      71.560  35.720  67.190  1.00  0.00           C
ATOM   3591  O   TYR A 876      71.940  35.760  68.380  1.00  0.00           O
ATOM   3592  N   LEU A 877      72.420  35.840  66.160  1.00  0.00           N
ATOM   3593  HN  LEU A 877      72.090  35.640  65.240  1.00  0.00           H
ATOM   3594  CA  LEU A 877      73.830  36.120  66.280  1.00  0.00           C
ATOM   3595  HA  LEU A 877      74.230  35.230  66.750  1.00  0.00           H
ATOM   3596  CB  LEU A 877      74.170  36.340  64.760  1.00  0.00           C
ATOM   3597  HB1 LEU A 877      75.160  36.850  64.680  1.00  0.00           H
ATOM   3598  HB2 LEU A 877      73.420  36.920  64.190  1.00  0.00           H
ATOM   3599  CG  LEU A 877      74.510  34.980  64.070  1.00  0.00           C
ATOM   3600  HG  LEU A 877      73.700  34.230  64.200  1.00  0.00           H
ATOM   3601  CD1 LEU A 877      74.530  35.150  62.570  1.00  0.00           C
ATOM   3602 HD11 LEU A 877      73.570  35.330  62.050  1.00  0.00           H
ATOM   3603 HD12 LEU A 877      74.950  34.280  62.030  1.00  0.00           H
ATOM   3604 HD13 LEU A 877      75.260  35.960  62.330  1.00  0.00           H
ATOM   3605  CD2 LEU A 877      75.860  34.460  64.590  1.00  0.00           C
ATOM   3606 HD21 LEU A 877      76.610  35.290  64.610  1.00  0.00           H
ATOM   3607 HD22 LEU A 877      76.260  33.560  64.070  1.00  0.00           H
ATOM   3608 HD23 LEU A 877      75.810  34.100  65.640  1.00  0.00           H
ATOM   3609  C   LEU A 877      74.150  37.430  67.060  1.00  0.00           C
ATOM   3610  O   LEU A 877      74.990  37.370  68.060  1.00  0.00           O
ATOM   3611  N   VAL A 878      73.500  38.480  66.780  1.00  0.00           N
ATOM   3612  HN  VAL A 878      72.860  38.480  66.010  1.00  0.00           H
ATOM   3613  CA  VAL A 878      73.730  39.770  67.360  1.00  0.00           C
ATOM   3614  HA  VAL A 878      74.790  39.970  67.300  1.00  0.00           H
ATOM   3615  CB  VAL A 878      73.070  40.860  66.570  1.00  0.00           C
ATOM   3616  HB  VAL A 878      72.030  40.570  66.330  1.00  0.00           H
ATOM   3617  CG1 VAL A 878      72.950  42.170  67.430  1.00  0.00           C
ATOM   3618 HG11 VAL A 878      72.190  42.140  68.250  1.00  0.00           H
ATOM   3619 HG12 VAL A 878      72.800  43.040  66.760  1.00  0.00           H
ATOM   3620 HG13 VAL A 878      73.910  42.340  67.960  1.00  0.00           H
ATOM   3621  CG2 VAL A 878      73.890  41.170  65.370  1.00  0.00           C
ATOM   3622 HG21 VAL A 878      73.230  41.700  64.640  1.00  0.00           H
ATOM   3623 HG22 VAL A 878      74.230  40.290  64.810  1.00  0.00           H
ATOM   3624 HG23 VAL A 878      74.800  41.750  65.610  1.00  0.00           H
ATOM   3625  C   VAL A 878      73.280  39.710  68.850  1.00  0.00           C
ATOM   3626  O   VAL A 878      74.000  40.220  69.750  1.00  0.00           O
ATOM   3627  N   GLY A 879      72.110  39.050  69.100  1.00  0.00           N
ATOM   3628  HN  GLY A 879      71.580  38.660  68.350  1.00  0.00           H
ATOM   3629  CA  GLY A 879      71.590  38.730  70.500  1.00  0.00           C
ATOM   3630  HA1 GLY A 879      72.460  38.430  71.070  1.00  0.00           H
ATOM   3631  HA2 GLY A 879      70.820  37.970  70.420  1.00  0.00           H
ATOM   3632  C   GLY A 879      70.940  39.860  71.260  1.00  0.00           C
ATOM   3633  O   GLY A 879      70.950  39.840  72.490  1.00  0.00           O
ATOM   3634  N   VAL A 880      70.550  40.940  70.550  1.00  0.00           N
ATOM   3635  HN  VAL A 880      70.800  41.020  69.590  1.00  0.00           H
ATOM   3636  CA  VAL A 880      69.880  42.100  71.140  1.00  0.00           C
ATOM   3637  HA  VAL A 880      70.030  42.150  72.210  1.00  0.00           H
ATOM   3638  CB  VAL A 880      70.240  43.500  70.560  1.00  0.00           C
ATOM   3639  HB  VAL A 880      70.150  43.470  69.450  1.00  0.00           H
ATOM   3640  CG1 VAL A 880      69.330  44.690  71.020  1.00  0.00           C
ATOM   3641 HG11 VAL A 880      69.190  44.680  72.120  1.00  0.00           H
ATOM   3642 HG12 VAL A 880      68.370  44.690  70.470  1.00  0.00           H
ATOM   3643 HG13 VAL A 880      69.840  45.650  70.790  1.00  0.00           H
ATOM   3644  CG2 VAL A 880      71.680  43.750  70.890  1.00  0.00           C
ATOM   3645 HG21 VAL A 880      72.320  42.960  70.440  1.00  0.00           H
ATOM   3646 HG22 VAL A 880      71.840  43.850  71.980  1.00  0.00           H
ATOM   3647 HG23 VAL A 880      72.000  44.690  70.400  1.00  0.00           H
ATOM   3648  C   VAL A 880      68.440  41.730  70.790  1.00  0.00           C
ATOM   3649  O   VAL A 880      68.150  41.470  69.650  1.00  0.00           O
ATOM   3650  N   PRO A 881      67.440  41.800  71.700  1.00  0.00           N
ATOM   3651  CD  PRO A 881      67.700  42.090  73.120  1.00  0.00           C
ATOM   3652  HD1 PRO A 881      67.980  43.170  73.150  1.00  0.00           H
ATOM   3653  HD2 PRO A 881      68.570  41.480  73.440  1.00  0.00           H
ATOM   3654  CA  PRO A 881      66.180  41.100  71.510  1.00  0.00           C
ATOM   3655  HA  PRO A 881      66.300  40.190  70.910  1.00  0.00           H
ATOM   3656  CB  PRO A 881      65.900  40.730  73.010  1.00  0.00           C
ATOM   3657  HB1 PRO A 881      66.400  39.760  73.180  1.00  0.00           H
ATOM   3658  HB2 PRO A 881      64.800  40.550  73.090  1.00  0.00           H
ATOM   3659  CG  PRO A 881      66.500  41.820  73.900  1.00  0.00           C
ATOM   3660  HG1 PRO A 881      65.820  42.690  73.790  1.00  0.00           H
ATOM   3661  HG2 PRO A 881      66.600  41.550  74.960  1.00  0.00           H
ATOM   3662  C   PRO A 881      65.120  41.950  70.820  1.00  0.00           C
ATOM   3663  O   PRO A 881      64.190  42.430  71.480  1.00  0.00           O
ATOM   3664  N   SER A 882      65.270  42.190  69.500  1.00  0.00           N
ATOM   3665  HN  SER A 882      66.100  41.870  69.050  1.00  0.00           H
ATOM   3666  CA  SER A 882      64.470  43.050  68.620  1.00  0.00           C
ATOM   3667  HA  SER A 882      64.630  44.100  68.820  1.00  0.00           H
ATOM   3668  CB  SER A 882      64.900  43.090  67.050  1.00  0.00           C
ATOM   3669  HB1 SER A 882      65.940  43.480  66.970  1.00  0.00           H
ATOM   3670  HB2 SER A 882      64.310  43.820  66.460  1.00  0.00           H
ATOM   3671  OG  SER A 882      64.770  41.810  66.430  1.00  0.00           O
ATOM   3672  HG1 SER A 882      65.520  41.290  66.730  1.00  0.00           H
ATOM   3673  C   SER A 882      62.960  42.800  68.600  1.00  0.00           C
ATOM   3674  O   SER A 882      62.450  41.640  68.650  1.00  0.00           O
ATOM   3675  N   PRO A 883      62.070  43.830  68.570  1.00  0.00           N
ATOM   3676  CD  PRO A 883      62.360  45.220  68.790  1.00  0.00           C
ATOM   3677  HD1 PRO A 883      62.630  45.690  67.820  1.00  0.00           H
ATOM   3678  HD2 PRO A 883      63.010  45.510  69.630  1.00  0.00           H
ATOM   3679  CA  PRO A 883      60.620  43.540  68.770  1.00  0.00           C
ATOM   3680  HA  PRO A 883      60.510  43.080  69.740  1.00  0.00           H
ATOM   3681  CB  PRO A 883      59.840  44.850  68.650  1.00  0.00           C
ATOM   3682  HB1 PRO A 883      58.920  44.890  69.300  1.00  0.00           H
ATOM   3683  HB2 PRO A 883      59.530  45.120  67.620  1.00  0.00           H
ATOM   3684  CG  PRO A 883      60.950  45.780  69.150  1.00  0.00           C
ATOM   3685  HG1 PRO A 883      60.870  46.780  68.650  1.00  0.00           H
ATOM   3686  HG2 PRO A 883      60.860  45.900  70.250  1.00  0.00           H
ATOM   3687  C   PRO A 883      60.000  42.580  67.690  1.00  0.00           C
ATOM   3688  O   PRO A 883      60.180  42.800  66.510  1.00  0.00           O
ATOM   3689  N   LYS A 884      59.480  41.420  68.140  1.00  0.00           N
ATOM   3690  HN  LYS A 884      59.520  41.280  69.130  1.00  0.00           H
ATOM   3691  CA  LYS A 884      58.880  40.320  67.400  1.00  0.00           C
ATOM   3692  HA  LYS A 884      59.360  40.210  66.440  1.00  0.00           H
ATOM   3693  CB  LYS A 884      59.070  39.010  68.210  1.00  0.00           C
ATOM   3694  HB1 LYS A 884      58.510  38.190  67.730  1.00  0.00           H
ATOM   3695  HB2 LYS A 884      58.700  39.180  69.250  1.00  0.00           H
ATOM   3696  CG  LYS A 884      60.590  38.570  68.340  1.00  0.00           C
ATOM   3697  HG1 LYS A 884      60.560  37.540  68.770  1.00  0.00           H
ATOM   3698  HG2 LYS A 884      61.050  39.230  69.110  1.00  0.00           H
ATOM   3699  CD  LYS A 884      61.310  38.620  67.050  1.00  0.00           C
ATOM   3700  HD1 LYS A 884      61.360  39.700  66.790  1.00  0.00           H
ATOM   3701  HD2 LYS A 884      60.620  38.190  66.290  1.00  0.00           H
ATOM   3702  CE  LYS A 884      62.720  38.160  67.090  1.00  0.00           C
ATOM   3703  HE1 LYS A 884      63.280  38.060  66.130  1.00  0.00           H
ATOM   3704  HE2 LYS A 884      62.840  37.170  67.560  1.00  0.00           H
ATOM   3705  NZ  LYS A 884      63.520  39.060  67.940  1.00  0.00           N
ATOM   3706  HZ1 LYS A 884      64.470  38.990  67.540  1.00  0.00           H
ATOM   3707  HZ2 LYS A 884      63.460  38.650  68.890  1.00  0.00           H
ATOM   3708  HZ3 LYS A 884      63.280  40.080  67.990  1.00  0.00           H
ATOM   3709  C   LYS A 884      57.390  40.520  67.170  1.00  0.00           C
ATOM   3710  O   LYS A 884      56.700  41.210  67.890  1.00  0.00           O
ATOM   3711  N   LEU A 885      56.800  39.860  66.150  1.00  0.00           N
ATOM   3712  HN  LEU A 885      57.330  39.380  65.470  1.00  0.00           H
ATOM   3713  CA  LEU A 885      55.390  39.850  65.800  1.00  0.00           C
ATOM   3714  HA  LEU A 885      55.040  40.860  65.690  1.00  0.00           H
ATOM   3715  CB  LEU A 885      55.330  39.070  64.390  1.00  0.00           C
ATOM   3716  HB1 LEU A 885      55.710  38.030  64.460  1.00  0.00           H
ATOM   3717  HB2 LEU A 885      55.840  39.670  63.610  1.00  0.00           H
ATOM   3718  CG  LEU A 885      53.880  38.980  63.760  1.00  0.00           C
ATOM   3719  HG  LEU A 885      53.250  38.490  64.530  1.00  0.00           H
ATOM   3720  CD1 LEU A 885      53.350  40.290  63.390  1.00  0.00           C
ATOM   3721 HD11 LEU A 885      53.180  41.000  64.240  1.00  0.00           H
ATOM   3722 HD12 LEU A 885      52.380  40.140  62.870  1.00  0.00           H
ATOM   3723 HD13 LEU A 885      54.000  40.870  62.690  1.00  0.00           H
ATOM   3724  CD2 LEU A 885      54.050  38.050  62.480  1.00  0.00           C
ATOM   3725 HD21 LEU A 885      53.360  38.210  61.620  1.00  0.00           H
ATOM   3726 HD22 LEU A 885      53.820  36.970  62.700  1.00  0.00           H
ATOM   3727 HD23 LEU A 885      55.130  38.050  62.250  1.00  0.00           H
ATOM   3728  C   LEU A 885      54.490  39.080  66.800  1.00  0.00           C
ATOM   3729  O   LEU A 885      54.780  37.990  67.190  1.00  0.00           O
ATOM   3730  N   HSD A 886      53.380  39.770  67.120  1.00  0.00           N
ATOM   3731  HN  HSD A 886      53.190  40.730  66.930  1.00  0.00           H
ATOM   3732  CA  HSD A 886      52.420  39.310  68.050  1.00  0.00           C
ATOM   3733  HA  HSD A 886      52.910  38.650  68.760  1.00  0.00           H
ATOM   3734  CB  HSD A 886      51.580  40.500  68.680  1.00  0.00           C
ATOM   3735  HB1 HSD A 886      50.900  40.110  69.460  1.00  0.00           H
ATOM   3736  HB2 HSD A 886      51.060  41.090  67.910  1.00  0.00           H
ATOM   3737  ND1 HSD A 886      51.930  42.620  69.880  1.00  0.00           N
ATOM   3738  HD1 HSD A 886      51.010  43.020  69.940  1.00  0.00           H
ATOM   3739  CG  HSD A 886      52.470  41.420  69.410  1.00  0.00           C
ATOM   3740  CE1 HSD A 886      53.020  43.350  70.380  1.00  0.00           C
ATOM   3741  HE1 HSD A 886      52.840  44.360  70.750  1.00  0.00           H
ATOM   3742  NE2 HSD A 886      54.170  42.690  70.270  1.00  0.00           N
ATOM   3743  CD2 HSD A 886      53.820  41.460  69.680  1.00  0.00           C
ATOM   3744  HD2 HSD A 886      54.510  40.680  69.370  1.00  0.00           H
ATOM   3745  C   HSD A 886      51.430  38.440  67.380  1.00  0.00           C
ATOM   3746  O   HSD A 886      50.320  38.890  67.270  1.00  0.00           O
ATOM   3747  N   VAL A 887      51.790  37.210  66.910  1.00  0.00           N
ATOM   3748  HN  VAL A 887      52.760  36.980  66.860  1.00  0.00           H
ATOM   3749  CA  VAL A 887      50.880  36.240  66.370  1.00  0.00           C
ATOM   3750  HA  VAL A 887      50.380  36.750  65.550  1.00  0.00           H
ATOM   3751  CB  VAL A 887      51.610  35.090  65.750  1.00  0.00           C
ATOM   3752  HB  VAL A 887      52.120  34.500  66.540  1.00  0.00           H
ATOM   3753  CG1 VAL A 887      50.680  34.200  64.860  1.00  0.00           C
ATOM   3754 HG11 VAL A 887      51.260  33.460  64.290  1.00  0.00           H
ATOM   3755 HG12 VAL A 887      50.220  34.830  64.080  1.00  0.00           H
ATOM   3756 HG13 VAL A 887      49.940  33.670  65.510  1.00  0.00           H
ATOM   3757  CG2 VAL A 887      52.660  35.610  64.810  1.00  0.00           C
ATOM   3758 HG21 VAL A 887      53.010  34.780  64.160  1.00  0.00           H
ATOM   3759 HG22 VAL A 887      53.510  35.990  65.420  1.00  0.00           H
ATOM   3760 HG23 VAL A 887      52.210  36.430  64.210  1.00  0.00           H
ATOM   3761  C   VAL A 887      49.800  35.740  67.430  1.00  0.00           C
ATOM   3762  O   VAL A 887      50.220  35.610  68.600  1.00  0.00           O
ATOM   3763  N   PRO A 888      48.580  35.380  67.160  1.00  0.00           N
ATOM   3764  CD  PRO A 888      47.840  36.040  66.060  1.00  0.00           C
ATOM   3765  HD1 PRO A 888      48.270  35.690  65.100  1.00  0.00           H
ATOM   3766  HD2 PRO A 888      47.850  37.150  66.200  1.00  0.00           H
ATOM   3767  CA  PRO A 888      47.720  34.530  67.970  1.00  0.00           C
ATOM   3768  HA  PRO A 888      47.500  35.080  68.870  1.00  0.00           H
ATOM   3769  CB  PRO A 888      46.470  34.240  67.130  1.00  0.00           C
ATOM   3770  HB1 PRO A 888      45.580  34.400  67.770  1.00  0.00           H
ATOM   3771  HB2 PRO A 888      46.520  33.380  66.430  1.00  0.00           H
ATOM   3772  CG  PRO A 888      46.450  35.480  66.180  1.00  0.00           C
ATOM   3773  HG1 PRO A 888      46.170  35.150  65.160  1.00  0.00           H
ATOM   3774  HG2 PRO A 888      45.760  36.280  66.540  1.00  0.00           H
ATOM   3775  C   PRO A 888      48.350  33.220  68.460  1.00  0.00           C
ATOM   3776  O   PRO A 888      49.030  32.560  67.710  1.00  0.00           O
ATOM   3777  N   GLU A 889      48.050  32.810  69.720  1.00  0.00           N
ATOM   3778  HN  GLU A 889      47.420  33.390  70.230  1.00  0.00           H
ATOM   3779  CA  GLU A 889      48.220  31.370  70.060  1.00  0.00           C
ATOM   3780  HA  GLU A 889      48.830  30.880  69.310  1.00  0.00           H
ATOM   3781  CB  GLU A 889      49.030  31.080  71.310  1.00  0.00           C
ATOM   3782  HB1 GLU A 889      49.070  30.000  71.540  1.00  0.00           H
ATOM   3783  HB2 GLU A 889      48.560  31.470  72.230  1.00  0.00           H
ATOM   3784  CG  GLU A 889      50.510  31.420  71.150  1.00  0.00           C
ATOM   3785  HG1 GLU A 889      50.790  32.470  70.900  1.00  0.00           H
ATOM   3786  HG2 GLU A 889      50.930  30.860  70.290  1.00  0.00           H
ATOM   3787  CD  GLU A 889      51.350  31.070  72.290  1.00  0.00           C
ATOM   3788  OE1 GLU A 889      51.560  31.960  73.130  1.00  0.00           O
ATOM   3789  OE2 GLU A 889      51.580  29.880  72.520  1.00  0.00           O
ATOM   3790  C   GLU A 889      46.930  30.540  70.100  1.00  0.00           C
ATOM   3791  O   GLU A 889      46.920  29.340  70.360  1.00  0.00           O
ATOM   3792  N   LYS A 890      45.790  31.180  69.880  1.00  0.00           N
ATOM   3793  HN  LYS A 890      45.750  32.180  69.910  1.00  0.00           H
ATOM   3794  CA  LYS A 890      44.450  30.540  69.890  1.00  0.00           C
ATOM   3795  HA  LYS A 890      44.490  29.470  69.800  1.00  0.00           H
ATOM   3796  CB  LYS A 890      43.620  30.970  71.120  1.00  0.00           C
ATOM   3797  HB1 LYS A 890      42.540  30.720  71.110  1.00  0.00           H
ATOM   3798  HB2 LYS A 890      43.760  32.070  71.110  1.00  0.00           H
ATOM   3799  CG  LYS A 890      44.110  30.270  72.370  1.00  0.00           C
ATOM   3800  HG1 LYS A 890      45.200  30.500  72.460  1.00  0.00           H
ATOM   3801  HG2 LYS A 890      44.020  29.160  72.310  1.00  0.00           H
ATOM   3802  CD  LYS A 890      43.440  30.800  73.640  1.00  0.00           C
ATOM   3803  HD1 LYS A 890      43.640  31.890  73.720  1.00  0.00           H
ATOM   3804  HD2 LYS A 890      43.950  30.380  74.540  1.00  0.00           H
ATOM   3805  CE  LYS A 890      41.910  30.590  73.730  1.00  0.00           C
ATOM   3806  HE1 LYS A 890      41.540  29.570  73.450  1.00  0.00           H
ATOM   3807  HE2 LYS A 890      41.400  31.300  73.050  1.00  0.00           H
ATOM   3808  NZ  LYS A 890      41.510  30.960  75.090  1.00  0.00           N
ATOM   3809  HZ1 LYS A 890      40.580  30.510  75.220  1.00  0.00           H
ATOM   3810  HZ2 LYS A 890      41.430  32.000  75.140  1.00  0.00           H
ATOM   3811  HZ3 LYS A 890      42.200  30.620  75.780  1.00  0.00           H
ATOM   3812  C   LYS A 890      43.680  31.020  68.640  1.00  0.00           C
ATOM   3813  O   LYS A 890      43.920  32.130  68.140  1.00  0.00           O
ATOM   3814  N   PHE A 891      42.730  30.200  68.170  1.00  0.00           N
ATOM   3815  HN  PHE A 891      42.680  29.300  68.570  1.00  0.00           H
ATOM   3816  CA  PHE A 891      41.740  30.350  67.030  1.00  0.00           C
ATOM   3817  HA  PHE A 891      42.140  31.060  66.330  1.00  0.00           H
ATOM   3818  CB  PHE A 891      41.590  28.980  66.280  1.00  0.00           C
ATOM   3819  HB1 PHE A 891      41.210  28.140  66.890  1.00  0.00           H
ATOM   3820  HB2 PHE A 891      42.570  28.610  65.910  1.00  0.00           H
ATOM   3821  CG  PHE A 891      40.780  29.210  65.020  1.00  0.00           C
ATOM   3822  CD1 PHE A 891      39.410  28.930  64.960  1.00  0.00           C
ATOM   3823  HD1 PHE A 891      38.910  28.620  65.860  1.00  0.00           H
ATOM   3824  CE1 PHE A 891      38.750  28.880  63.750  1.00  0.00           C
ATOM   3825  HE1 PHE A 891      37.760  28.460  63.700  1.00  0.00           H
ATOM   3826  CZ  PHE A 891      39.390  29.370  62.570  1.00  0.00           C
ATOM   3827  HZ  PHE A 891      38.930  29.210  61.610  1.00  0.00           H
ATOM   3828  CD2 PHE A 891      41.420  29.640  63.870  1.00  0.00           C
ATOM   3829  HD2 PHE A 891      42.450  29.980  63.920  1.00  0.00           H
ATOM   3830  CE2 PHE A 891      40.680  29.840  62.690  1.00  0.00           C
ATOM   3831  HE2 PHE A 891      41.260  30.090  61.820  1.00  0.00           H
ATOM   3832  C   PHE A 891      40.460  30.780  67.630  1.00  0.00           C
ATOM   3833  O   PHE A 891      39.630  31.380  66.990  1.00  0.00           O
ATOM   3834  N   GLU A 892      40.290  30.590  68.920  1.00  0.00           N
ATOM   3835  HN  GLU A 892      40.880  29.970  69.450  1.00  0.00           H
ATOM   3836  CA  GLU A 892      39.210  31.180  69.690  1.00  0.00           C
ATOM   3837  HA  GLU A 892      38.350  30.960  69.060  1.00  0.00           H
ATOM   3838  CB  GLU A 892      39.060  30.440  71.040  1.00  0.00           C
ATOM   3839  HB1 GLU A 892      38.270  31.070  71.470  1.00  0.00           H
ATOM   3840  HB2 GLU A 892      40.000  30.460  71.640  1.00  0.00           H
ATOM   3841  CG  GLU A 892      38.510  29.010  70.850  1.00  0.00           C
ATOM   3842  HG1 GLU A 892      39.340  28.310  70.630  1.00  0.00           H
ATOM   3843  HG2 GLU A 892      37.820  29.050  69.970  1.00  0.00           H
ATOM   3844  CD  GLU A 892      37.810  28.330  72.070  1.00  0.00           C
ATOM   3845  OE1 GLU A 892      38.380  28.400  73.180  1.00  0.00           O
ATOM   3846  OE2 GLU A 892      36.850  27.650  71.900  1.00  0.00           O
ATOM   3847  C   GLU A 892      39.380  32.750  69.770  1.00  0.00           C
ATOM   3848  O   GLU A 892      40.510  33.240  70.030  1.00  0.00           O
ATOM   3849  N   PRO A 893      38.330  33.540  69.480  1.00  0.00           N
ATOM   3850  CD  PRO A 893      36.930  33.100  69.130  1.00  0.00           C
ATOM   3851  HD1 PRO A 893      36.510  32.890  70.140  1.00  0.00           H
ATOM   3852  HD2 PRO A 893      36.950  32.110  68.620  1.00  0.00           H
ATOM   3853  CA  PRO A 893      38.450  35.000  69.430  1.00  0.00           C
ATOM   3854  HA  PRO A 893      39.170  35.270  68.670  1.00  0.00           H
ATOM   3855  CB  PRO A 893      36.960  35.460  69.180  1.00  0.00           C
ATOM   3856  HB1 PRO A 893      37.060  36.370  68.540  1.00  0.00           H
ATOM   3857  HB2 PRO A 893      36.440  35.830  70.100  1.00  0.00           H
ATOM   3858  CG  PRO A 893      36.290  34.300  68.460  1.00  0.00           C
ATOM   3859  HG1 PRO A 893      35.180  34.290  68.460  1.00  0.00           H
ATOM   3860  HG2 PRO A 893      36.560  34.200  67.390  1.00  0.00           H
ATOM   3861  C   PRO A 893      38.810  35.530  70.840  1.00  0.00           C
ATOM   3862  O   PRO A 893      38.400  34.990  71.850  1.00  0.00           O
ATOM   3863  N   THR A 894      39.690  36.480  71.000  1.00  0.00           N
ATOM   3864  HN  THR A 894      40.190  36.930  70.250  1.00  0.00           H
ATOM   3865  CA  THR A 894      40.300  37.000  72.240  1.00  0.00           C
ATOM   3866  HA  THR A 894      40.610  36.180  72.870  1.00  0.00           H
ATOM   3867  CB  THR A 894      41.600  37.900  71.960  1.00  0.00           C
ATOM   3868  HB  THR A 894      42.010  38.480  72.810  1.00  0.00           H
ATOM   3869  OG1 THR A 894      41.490  38.690  70.780  1.00  0.00           O
ATOM   3870  HG1 THR A 894      41.020  39.470  71.060  1.00  0.00           H
ATOM   3871  CG2 THR A 894      42.700  36.900  71.640  1.00  0.00           C
ATOM   3872 HG21 THR A 894      43.670  37.350  71.340  1.00  0.00           H
ATOM   3873 HG22 THR A 894      42.370  36.250  70.810  1.00  0.00           H
ATOM   3874 HG23 THR A 894      42.860  36.220  72.500  1.00  0.00           H
ATOM   3875  C   THR A 894      39.400  37.810  73.070  1.00  0.00           C
ATOM   3876  O   THR A 894      39.710  38.030  74.220  1.00  0.00           O
ATOM   3877  N   HSD A 895      38.170  38.270  72.640  1.00  0.00           N
ATOM   3878  HN  HSD A 895      37.840  38.040  71.730  1.00  0.00           H
ATOM   3879  CA  HSD A 895      37.310  39.130  73.420  1.00  0.00           C
ATOM   3880  HA  HSD A 895      37.990  39.720  74.000  1.00  0.00           H
ATOM   3881  CB  HSD A 895      36.430  39.980  72.510  1.00  0.00           C
ATOM   3882  HB1 HSD A 895      35.760  39.340  71.900  1.00  0.00           H
ATOM   3883  HB2 HSD A 895      36.880  40.630  71.730  1.00  0.00           H
ATOM   3884  ND1 HSD A 895      36.100  41.880  74.240  1.00  0.00           N
ATOM   3885  HD1 HSD A 895      37.060  42.180  74.200  1.00  0.00           H
ATOM   3886  CG  HSD A 895      35.610  40.910  73.370  1.00  0.00           C
ATOM   3887  CE1 HSD A 895      34.980  42.370  74.850  1.00  0.00           C
ATOM   3888  HE1 HSD A 895      35.010  43.070  75.690  1.00  0.00           H
ATOM   3889  NE2 HSD A 895      33.840  41.820  74.470  1.00  0.00           N
ATOM   3890  CD2 HSD A 895      34.260  40.910  73.540  1.00  0.00           C
ATOM   3891  HD2 HSD A 895      33.560  40.250  73.040  1.00  0.00           H
ATOM   3892  C   HSD A 895      36.380  38.310  74.320  1.00  0.00           C
ATOM   3893  O   HSD A 895      35.660  37.440  73.770  1.00  0.00           O
ATOM   3894  N   PRO A 896      36.330  38.520  75.580  1.00  0.00           N
ATOM   3895  CD  PRO A 896      37.230  39.390  76.360  1.00  0.00           C
ATOM   3896  HD1 PRO A 896      37.010  40.460  76.140  1.00  0.00           H
ATOM   3897  HD2 PRO A 896      38.300  39.140  76.150  1.00  0.00           H
ATOM   3898  CA  PRO A 896      35.560  37.700  76.570  1.00  0.00           C
ATOM   3899  HA  PRO A 896      36.090  36.760  76.690  1.00  0.00           H
ATOM   3900  CB  PRO A 896      35.660  38.500  77.910  1.00  0.00           C
ATOM   3901  HB1 PRO A 896      35.650  37.790  78.780  1.00  0.00           H
ATOM   3902  HB2 PRO A 896      34.940  39.330  78.060  1.00  0.00           H
ATOM   3903  CG  PRO A 896      37.100  39.110  77.780  1.00  0.00           C
ATOM   3904  HG1 PRO A 896      37.350  40.050  78.300  1.00  0.00           H
ATOM   3905  HG2 PRO A 896      37.800  38.300  78.110  1.00  0.00           H
ATOM   3906  C   PRO A 896      34.140  37.340  76.220  1.00  0.00           C
ATOM   3907  O   PRO A 896      33.670  36.150  76.400  1.00  0.00           O
ATOM   3908  N   GLU A 897      33.440  38.360  75.610  1.00  0.00           N
ATOM   3909  HN  GLU A 897      33.870  39.250  75.460  1.00  0.00           H
ATOM   3910  CA  GLU A 897      32.000  38.200  75.320  1.00  0.00           C
ATOM   3911  HA  GLU A 897      31.780  37.200  75.640  1.00  0.00           H
ATOM   3912  CB  GLU A 897      31.100  39.250  76.090  1.00  0.00           C
ATOM   3913  HB1 GLU A 897      30.010  39.150  75.860  1.00  0.00           H
ATOM   3914  HB2 GLU A 897      31.380  40.270  75.750  1.00  0.00           H
ATOM   3915  CG  GLU A 897      31.160  39.050  77.610  1.00  0.00           C
ATOM   3916  HG1 GLU A 897      32.200  39.300  77.870  1.00  0.00           H
ATOM   3917  HG2 GLU A 897      30.760  38.030  77.830  1.00  0.00           H
ATOM   3918  CD  GLU A 897      30.380  40.150  78.330  1.00  0.00           C
ATOM   3919  OE1 GLU A 897      30.860  41.310  78.330  1.00  0.00           O
ATOM   3920  OE2 GLU A 897      29.350  39.840  79.040  1.00  0.00           O
ATOM   3921  C   GLU A 897      31.550  38.100  73.880  1.00  0.00           C
ATOM   3922  O   GLU A 897      30.640  38.740  73.390  1.00  0.00           O
ATOM   3923  N   ARG A 898      32.170  37.170  73.170  1.00  0.00           N
ATOM   3924  HN  ARG A 898      32.800  36.540  73.610  1.00  0.00           H
ATOM   3925  CA  ARG A 898      31.950  37.110  71.750  1.00  0.00           C
ATOM   3926  HA  ARG A 898      31.660  38.080  71.380  1.00  0.00           H
ATOM   3927  CB  ARG A 898      33.340  36.820  71.100  1.00  0.00           C
ATOM   3928  HB1 ARG A 898      33.570  35.740  71.070  1.00  0.00           H
ATOM   3929  HB2 ARG A 898      34.070  37.430  71.650  1.00  0.00           H
ATOM   3930  CG  ARG A 898      33.290  37.310  69.590  1.00  0.00           C
ATOM   3931  HG1 ARG A 898      34.360  37.360  69.270  1.00  0.00           H
ATOM   3932  HG2 ARG A 898      32.900  38.350  69.610  1.00  0.00           H
ATOM   3933  CD  ARG A 898      32.510  36.420  68.560  1.00  0.00           C
ATOM   3934  HD1 ARG A 898      31.430  36.440  68.810  1.00  0.00           H
ATOM   3935  HD2 ARG A 898      32.850  35.360  68.440  1.00  0.00           H
ATOM   3936  NE  ARG A 898      32.690  36.930  67.180  1.00  0.00           N
ATOM   3937  HE  ARG A 898      33.400  37.610  66.960  1.00  0.00           H
ATOM   3938  CZ  ARG A 898      31.950  36.640  66.100  1.00  0.00           C
ATOM   3939  NH1 ARG A 898      30.960  35.730  66.180  1.00  0.00           N
ATOM   3940 HH11 ARG A 898      30.860  35.170  67.000  1.00  0.00           H
ATOM   3941 HH12 ARG A 898      30.530  35.370  65.360  1.00  0.00           H
ATOM   3942  NH2 ARG A 898      32.300  37.180  64.970  1.00  0.00           N
ATOM   3943 HH21 ARG A 898      33.100  37.780  64.980  1.00  0.00           H
ATOM   3944 HH22 ARG A 898      31.850  36.920  64.110  1.00  0.00           H
ATOM   3945  C   ARG A 898      31.020  36.000  71.500  1.00  0.00           C
ATOM   3946  O   ARG A 898      31.330  34.840  71.700  1.00  0.00           O
ATOM   3947  N   GLY A 899      29.770  36.430  71.100  1.00  0.00           N
ATOM   3948  HN  GLY A 899      29.640  37.400  70.920  1.00  0.00           H
ATOM   3949  CA  GLY A 899      28.650  35.480  70.770  1.00  0.00           C
ATOM   3950  HA1 GLY A 899      27.940  36.160  70.350  1.00  0.00           H
ATOM   3951  HA2 GLY A 899      28.440  34.910  71.660  1.00  0.00           H
ATOM   3952  C   GLY A 899      29.030  34.450  69.620  1.00  0.00           C
ATOM   3953  O   GLY A 899      29.910  34.680  68.810  1.00  0.00           O
ATOM   3954  N   TRP A 900      28.360  33.230  69.640  1.00  0.00           N
ATOM   3955  HN  TRP A 900      27.630  33.050  70.300  1.00  0.00           H
ATOM   3956  CA  TRP A 900      28.570  32.200  68.680  1.00  0.00           C
ATOM   3957  HA  TRP A 900      29.640  32.080  68.770  1.00  0.00           H
ATOM   3958  CB  TRP A 900      27.820  30.880  69.190  1.00  0.00           C
ATOM   3959  HB1 TRP A 900      26.730  31.010  69.370  1.00  0.00           H
ATOM   3960  HB2 TRP A 900      28.140  30.710  70.230  1.00  0.00           H
ATOM   3961  CG  TRP A 900      28.030  29.590  68.440  1.00  0.00           C
ATOM   3962  CD1 TRP A 900      27.010  28.790  67.880  1.00  0.00           C
ATOM   3963  HD1 TRP A 900      25.960  28.810  68.110  1.00  0.00           H
ATOM   3964  NE1 TRP A 900      27.600  27.790  67.180  1.00  0.00           N
ATOM   3965  HE1 TRP A 900      27.240  27.310  66.400  1.00  0.00           H
ATOM   3966  CE2 TRP A 900      29.000  27.890  67.300  1.00  0.00           C
ATOM   3967  CD2 TRP A 900      29.290  28.990  68.100  1.00  0.00           C
ATOM   3968  CE3 TRP A 900      30.600  29.340  68.270  1.00  0.00           C
ATOM   3969  HE3 TRP A 900      30.730  30.200  68.900  1.00  0.00           H
ATOM   3970  CZ3 TRP A 900      31.640  28.540  67.810  1.00  0.00           C
ATOM   3971  HZ3 TRP A 900      32.610  28.890  68.130  1.00  0.00           H
ATOM   3972  CZ2 TRP A 900      30.030  27.200  66.650  1.00  0.00           C
ATOM   3973  HZ2 TRP A 900      29.760  26.420  65.960  1.00  0.00           H
ATOM   3974  CH2 TRP A 900      31.330  27.440  66.960  1.00  0.00           C
ATOM   3975  HH2 TRP A 900      32.080  26.720  66.630  1.00  0.00           H
ATOM   3976  C   TRP A 900      28.250  32.510  67.210  1.00  0.00           C
ATOM   3977  O   TRP A 900      27.130  32.480  66.780  1.00  0.00           O
ATOM   3978  N   ILE A 901      29.340  32.760  66.420  1.00  0.00           N
ATOM   3979  HN  ILE A 901      30.210  32.760  66.910  1.00  0.00           H
ATOM   3980  CA  ILE A 901      29.400  32.870  64.990  1.00  0.00           C
ATOM   3981  HA  ILE A 901      30.370  33.220  64.680  1.00  0.00           H
ATOM   3982  CB  ILE A 901      29.100  31.540  64.230  1.00  0.00           C
ATOM   3983  HB  ILE A 901      28.110  31.110  64.500  1.00  0.00           H
ATOM   3984  CG2 ILE A 901      29.150  31.780  62.720  1.00  0.00           C
ATOM   3985 HG21 ILE A 901      29.040  30.940  62.000  1.00  0.00           H
ATOM   3986 HG22 ILE A 901      30.110  32.260  62.450  1.00  0.00           H
ATOM   3987 HG23 ILE A 901      28.390  32.530  62.360  1.00  0.00           H
ATOM   3988  CG1 ILE A 901      30.190  30.390  64.640  1.00  0.00           C
ATOM   3989 HG11 ILE A 901      30.030  30.290  65.730  1.00  0.00           H
ATOM   3990 HG12 ILE A 901      31.190  30.850  64.520  1.00  0.00           H
ATOM   3991  CD  ILE A 901      30.080  29.050  64.020  1.00  0.00           C
ATOM   3992  HD1 ILE A 901      29.090  28.610  64.300  1.00  0.00           H
ATOM   3993  HD2 ILE A 901      30.930  28.410  64.310  1.00  0.00           H
ATOM   3994  HD3 ILE A 901      30.060  29.100  62.910  1.00  0.00           H
ATOM   3995  C   ILE A 901      28.540  33.980  64.400  1.00  0.00           C
ATOM   3996  O   ILE A 901      29.120  35.050  64.090  1.00  0.00           O
ATOM   3997  N   ILE A 902      27.170  33.840  64.180  1.00  0.00           N
ATOM   3998  HN  ILE A 902      26.780  33.050  64.620  1.00  0.00           H
ATOM   3999  CA  ILE A 902      26.330  34.850  63.660  1.00  0.00           C
ATOM   4000  HA  ILE A 902      26.720  35.210  62.720  1.00  0.00           H
ATOM   4001  CB  ILE A 902      24.850  34.290  63.700  1.00  0.00           C
ATOM   4002  HB  ILE A 902      24.390  34.370  64.700  1.00  0.00           H
ATOM   4003  CG2 ILE A 902      23.890  35.090  62.800  1.00  0.00           C
ATOM   4004 HG21 ILE A 902      22.920  34.560  62.710  1.00  0.00           H
ATOM   4005 HG22 ILE A 902      24.420  35.200  61.820  1.00  0.00           H
ATOM   4006 HG23 ILE A 902      23.620  36.100  63.190  1.00  0.00           H
ATOM   4007  CG1 ILE A 902      24.790  32.820  63.240  1.00  0.00           C
ATOM   4008 HG11 ILE A 902      23.780  32.430  63.480  1.00  0.00           H
ATOM   4009 HG12 ILE A 902      25.480  32.220  63.860  1.00  0.00           H
ATOM   4010  CD  ILE A 902      25.170  32.530  61.810  1.00  0.00           C
ATOM   4011  HD1 ILE A 902      24.550  33.090  61.090  1.00  0.00           H
ATOM   4012  HD2 ILE A 902      25.300  31.480  61.490  1.00  0.00           H
ATOM   4013  HD3 ILE A 902      26.170  32.920  61.500  1.00  0.00           H
ATOM   4014  C   ILE A 902      26.320  36.020  64.590  1.00  0.00           C
ATOM   4015  O   ILE A 902      25.980  35.970  65.770  1.00  0.00           O
ATOM   4016  N   SER A 903      26.590  37.260  64.090  1.00  0.00           N
ATOM   4017  HN  SER A 903      26.980  37.400  63.180  1.00  0.00           H
ATOM   4018  CA  SER A 903      26.310  38.540  64.710  1.00  0.00           C
ATOM   4019  HA  SER A 903      26.800  38.450  65.670  1.00  0.00           H
ATOM   4020  CB  SER A 903      26.890  39.700  63.860  1.00  0.00           C
ATOM   4021  HB1 SER A 903      26.470  39.910  62.870  1.00  0.00           H
ATOM   4022  HB2 SER A 903      27.940  39.420  63.640  1.00  0.00           H
ATOM   4023  OG  SER A 903      26.850  40.940  64.580  1.00  0.00           O
ATOM   4024  HG1 SER A 903      26.050  41.410  64.380  1.00  0.00           H
ATOM   4025  C   SER A 903      24.800  38.740  64.890  1.00  0.00           C
ATOM   4026  O   SER A 903      24.010  38.240  64.040  1.00  0.00           O
ATOM   4027  N   PRO A 904      24.340  39.370  66.060  1.00  0.00           N
ATOM   4028  CD  PRO A 904      25.170  39.630  67.250  1.00  0.00           C
ATOM   4029  HD1 PRO A 904      25.930  40.420  67.020  1.00  0.00           H
ATOM   4030  HD2 PRO A 904      25.620  38.820  67.850  1.00  0.00           H
ATOM   4031  CA  PRO A 904      23.040  40.090  66.130  1.00  0.00           C
ATOM   4032  HA  PRO A 904      22.260  39.350  66.200  1.00  0.00           H
ATOM   4033  CB  PRO A 904      23.170  40.950  67.360  1.00  0.00           C
ATOM   4034  HB1 PRO A 904      22.200  41.070  67.870  1.00  0.00           H
ATOM   4035  HB2 PRO A 904      23.610  41.950  67.140  1.00  0.00           H
ATOM   4036  CG  PRO A 904      24.140  40.160  68.260  1.00  0.00           C
ATOM   4037  HG1 PRO A 904      24.540  40.840  69.050  1.00  0.00           H
ATOM   4038  HG2 PRO A 904      23.560  39.340  68.750  1.00  0.00           H
ATOM   4039  C   PRO A 904      22.660  40.910  64.900  1.00  0.00           C
ATOM   4040  O   PRO A 904      23.510  41.530  64.290  1.00  0.00           O
ATOM   4041  N   LEU A 905      21.320  41.050  64.670  1.00  0.00           N
ATOM   4042  HN  LEU A 905      20.630  40.910  65.380  1.00  0.00           H
ATOM   4043  CA  LEU A 905      20.720  41.550  63.400  1.00  0.00           C
ATOM   4044  HA  LEU A 905      21.000  42.600  63.300  1.00  0.00           H
ATOM   4045  CB  LEU A 905      21.250  40.780  62.210  1.00  0.00           C
ATOM   4046  HB1 LEU A 905      20.890  39.740  62.350  1.00  0.00           H
ATOM   4047  HB2 LEU A 905      22.360  40.810  62.290  1.00  0.00           H
ATOM   4048  CG  LEU A 905      20.880  41.290  60.810  1.00  0.00           C
ATOM   4049  HG  LEU A 905      21.620  40.890  60.090  1.00  0.00           H
ATOM   4050  CD1 LEU A 905      19.490  40.740  60.340  1.00  0.00           C
ATOM   4051 HD11 LEU A 905      19.630  39.640  60.400  1.00  0.00           H
ATOM   4052 HD12 LEU A 905      19.500  41.080  59.270  1.00  0.00           H
ATOM   4053 HD13 LEU A 905      18.570  41.030  60.870  1.00  0.00           H
ATOM   4054  CD2 LEU A 905      20.980  42.820  60.590  1.00  0.00           C
ATOM   4055 HD21 LEU A 905      20.060  43.350  60.890  1.00  0.00           H
ATOM   4056 HD22 LEU A 905      21.280  43.000  59.540  1.00  0.00           H
ATOM   4057 HD23 LEU A 905      21.860  43.210  61.150  1.00  0.00           H
ATOM   4058  C   LEU A 905      19.170  41.520  63.470  1.00  0.00           C
ATOM   4059  O   LEU A 905      18.500  40.470  63.450  1.00  0.00           O
ATOM   4060  N   GLY A 906      18.590  42.670  63.730  1.00  0.00           N
ATOM   4061  HN  GLY A 906      19.140  43.420  64.090  1.00  0.00           H
ATOM   4062  CA  GLY A 906      17.160  42.890  63.510  1.00  0.00           C
ATOM   4063  HA1 GLY A 906      16.610  41.990  63.280  1.00  0.00           H
ATOM   4064  HA2 GLY A 906      17.140  43.680  62.770  1.00  0.00           H
ATOM   4065  C   GLY A 906      16.480  43.510  64.720  1.00  0.00           C
ATOM   4066  O   GLY A 906      15.280  43.600  64.640  1.00  0.00           O
ATOM   4067  N   ASP A 907      17.290  43.930  65.710  1.00  0.00           N
ATOM   4068  HN  ASP A 907      18.250  43.690  65.690  1.00  0.00           H
ATOM   4069  CA  ASP A 907      16.810  44.750  66.840  1.00  0.00           C
ATOM   4070  HA  ASP A 907      15.950  44.140  67.120  1.00  0.00           H
ATOM   4071  CB  ASP A 907      17.920  44.760  67.940  1.00  0.00           C
ATOM   4072  HB1 ASP A 907      17.550  45.360  68.800  1.00  0.00           H
ATOM   4073  HB2 ASP A 907      18.940  45.090  67.620  1.00  0.00           H
ATOM   4074  CG  ASP A 907      18.330  43.400  68.520  1.00  0.00           C
ATOM   4075  OD1 ASP A 907      17.740  42.360  68.230  1.00  0.00           O
ATOM   4076  OD2 ASP A 907      19.140  43.390  69.490  1.00  0.00           O
ATOM   4077  C   ASP A 907      16.360  46.180  66.470  1.00  0.00           C
ATOM   4078  O   ASP A 907      15.340  46.670  66.970  1.00  0.00           O
ATOM   4079  N   ASN A 908      17.020  46.800  65.500  1.00  0.00           N
ATOM   4080  HN  ASN A 908      17.740  46.280  65.050  1.00  0.00           H
ATOM   4081  CA  ASN A 908      16.650  48.140  65.190  1.00  0.00           C
ATOM   4082  HA  ASN A 908      16.630  48.620  66.160  1.00  0.00           H
ATOM   4083  CB  ASN A 908      17.660  48.800  64.290  1.00  0.00           C
ATOM   4084  HB1 ASN A 908      17.460  49.890  64.210  1.00  0.00           H
ATOM   4085  HB2 ASN A 908      17.560  48.490  63.230  1.00  0.00           H
ATOM   4086  CG  ASN A 908      19.070  48.550  64.850  1.00  0.00           C
ATOM   4087  OD1 ASN A 908      19.850  47.790  64.270  1.00  0.00           O
ATOM   4088  ND2 ASN A 908      19.520  49.340  65.900  1.00  0.00           N
ATOM   4089 HD21 ASN A 908      20.470  49.230  66.170  1.00  0.00           H
ATOM   4090 HD22 ASN A 908      18.900  50.010  66.300  1.00  0.00           H
ATOM   4091  C   ASN A 908      15.210  48.260  64.460  1.00  0.00           C
ATOM   4092  O   ASN A 908      15.050  47.520  63.470  1.00  0.00           O
ATOM   4093  N   PRO A 909      14.200  49.020  64.830  1.00  0.00           N
ATOM   4094  CD  PRO A 909      14.350  49.850  66.020  1.00  0.00           C
ATOM   4095  HD1 PRO A 909      14.890  50.800  65.820  1.00  0.00           H
ATOM   4096  HD2 PRO A 909      14.880  49.410  66.890  1.00  0.00           H
ATOM   4097  CA  PRO A 909      12.950  49.300  64.140  1.00  0.00           C
ATOM   4098  HA  PRO A 909      12.450  48.350  64.230  1.00  0.00           H
ATOM   4099  CB  PRO A 909      12.360  50.510  64.950  1.00  0.00           C
ATOM   4100  HB1 PRO A 909      11.260  50.640  64.920  1.00  0.00           H
ATOM   4101  HB2 PRO A 909      12.800  51.460  64.560  1.00  0.00           H
ATOM   4102  CG  PRO A 909      12.900  50.270  66.370  1.00  0.00           C
ATOM   4103  HG1 PRO A 909      12.920  51.180  67.010  1.00  0.00           H
ATOM   4104  HG2 PRO A 909      12.410  49.390  66.840  1.00  0.00           H
ATOM   4105  C   PRO A 909      13.000  49.620  62.640  1.00  0.00           C
ATOM   4106  O   PRO A 909      14.080  50.060  62.160  1.00  0.00           O
ATOM   4107  N   TRP A 910      12.010  49.320  61.820  1.00  0.00           N
ATOM   4108  HN  TRP A 910      11.200  48.910  62.260  1.00  0.00           H
ATOM   4109  CA  TRP A 910      11.960  49.430  60.350  1.00  0.00           C
ATOM   4110  HA  TRP A 910      12.780  48.800  60.060  1.00  0.00           H
ATOM   4111  CB  TRP A 910      10.600  48.900  59.690  1.00  0.00           C
ATOM   4112  HB1 TRP A 910      10.270  47.940  60.150  1.00  0.00           H
ATOM   4113  HB2 TRP A 910      10.800  48.410  58.710  1.00  0.00           H
ATOM   4114  CG  TRP A 910       9.460  49.800  59.490  1.00  0.00           C
ATOM   4115  CD1 TRP A 910       8.460  50.110  60.440  1.00  0.00           C
ATOM   4116  HD1 TRP A 910       8.500  49.730  61.450  1.00  0.00           H
ATOM   4117  NE1 TRP A 910       7.490  50.740  59.830  1.00  0.00           N
ATOM   4118  HE1 TRP A 910       6.680  51.060  60.280  1.00  0.00           H
ATOM   4119  CE2 TRP A 910       7.780  50.970  58.530  1.00  0.00           C
ATOM   4120  CD2 TRP A 910       9.030  50.410  58.260  1.00  0.00           C
ATOM   4121  CE3 TRP A 910       9.500  50.330  56.930  1.00  0.00           C
ATOM   4122  HE3 TRP A 910      10.510  50.100  56.640  1.00  0.00           H
ATOM   4123  CZ3 TRP A 910       8.720  50.950  55.970  1.00  0.00           C
ATOM   4124  HZ3 TRP A 910       9.050  50.890  54.950  1.00  0.00           H
ATOM   4125  CZ2 TRP A 910       6.990  51.520  57.550  1.00  0.00           C
ATOM   4126  HZ2 TRP A 910       5.960  51.810  57.720  1.00  0.00           H
ATOM   4127  CH2 TRP A 910       7.410  51.330  56.200  1.00  0.00           C
ATOM   4128  HH2 TRP A 910       6.760  51.620  55.380  1.00  0.00           H
ATOM   4129  C   TRP A 910      12.280  50.750  59.790  1.00  0.00           C
ATOM   4130  O   TRP A 910      12.840  50.750  58.700  1.00  0.00           O
ATOM   4131  N   TRP A 911      11.850  51.900  60.320  1.00  0.00           N
ATOM   4132  HN  TRP A 911      11.300  51.880  61.150  1.00  0.00           H
ATOM   4133  CA  TRP A 911      12.320  53.260  59.860  1.00  0.00           C
ATOM   4134  HA  TRP A 911      12.080  53.250  58.800  1.00  0.00           H
ATOM   4135  CB  TRP A 911      11.590  54.310  60.700  1.00  0.00           C
ATOM   4136  HB1 TRP A 911      11.900  54.160  61.760  1.00  0.00           H
ATOM   4137  HB2 TRP A 911      10.550  53.940  60.670  1.00  0.00           H
ATOM   4138  CG  TRP A 911      11.770  55.800  60.390  1.00  0.00           C
ATOM   4139  CD1 TRP A 911      11.830  56.850  61.330  1.00  0.00           C
ATOM   4140  HD1 TRP A 911      11.730  56.690  62.390  1.00  0.00           H
ATOM   4141  NE1 TRP A 911      12.130  58.010  60.690  1.00  0.00           N
ATOM   4142  HE1 TRP A 911      12.020  58.870  61.120  1.00  0.00           H
ATOM   4143  CE2 TRP A 911      12.140  57.740  59.340  1.00  0.00           C
ATOM   4144  CD2 TRP A 911      11.770  56.410  59.150  1.00  0.00           C
ATOM   4145  CE3 TRP A 911      11.530  55.970  57.830  1.00  0.00           C
ATOM   4146  HE3 TRP A 911      11.270  54.960  57.550  1.00  0.00           H
ATOM   4147  CZ3 TRP A 911      11.630  56.870  56.750  1.00  0.00           C
ATOM   4148  HZ3 TRP A 911      11.520  56.590  55.720  1.00  0.00           H
ATOM   4149  CZ2 TRP A 911      12.130  58.640  58.280  1.00  0.00           C
ATOM   4150  HZ2 TRP A 911      12.380  59.650  58.560  1.00  0.00           H
ATOM   4151  CH2 TRP A 911      12.000  58.180  56.970  1.00  0.00           C
ATOM   4152  HH2 TRP A 911      12.130  58.860  56.140  1.00  0.00           H
ATOM   4153  C   TRP A 911      13.800  53.460  59.870  1.00  0.00           C
ATOM   4154  O   TRP A 911      14.370  53.640  58.790  1.00  0.00           O
ATOM   4155  N   THR A 912      14.560  53.230  60.970  1.00  0.00           N
ATOM   4156  HN  THR A 912      14.090  53.100  61.830  1.00  0.00           H
ATOM   4157  CA  THR A 912      15.980  53.220  61.120  1.00  0.00           C
ATOM   4158  HA  THR A 912      16.500  54.120  60.840  1.00  0.00           H
ATOM   4159  CB  THR A 912      16.590  52.840  62.530  1.00  0.00           C
ATOM   4160  HB  THR A 912      17.650  52.530  62.610  1.00  0.00           H
ATOM   4161  OG1 THR A 912      15.700  52.010  63.270  1.00  0.00           O
ATOM   4162  HG1 THR A 912      15.590  51.270  62.660  1.00  0.00           H
ATOM   4163  CG2 THR A 912      16.550  54.090  63.450  1.00  0.00           C
ATOM   4164 HG21 THR A 912      17.020  54.890  62.850  1.00  0.00           H
ATOM   4165 HG22 THR A 912      17.200  53.970  64.330  1.00  0.00           H
ATOM   4166 HG23 THR A 912      15.520  54.370  63.750  1.00  0.00           H
ATOM   4167  C   THR A 912      16.730  52.260  60.190  1.00  0.00           C
ATOM   4168  O   THR A 912      17.830  52.560  59.780  1.00  0.00           O
ATOM   4169  N   LEU A 913      16.170  51.040  59.920  1.00  0.00           N
ATOM   4170  HN  LEU A 913      15.400  50.660  60.420  1.00  0.00           H
ATOM   4171  CA  LEU A 913      16.650  50.090  58.960  1.00  0.00           C
ATOM   4172  HA  LEU A 913      17.700  49.900  59.140  1.00  0.00           H
ATOM   4173  CB  LEU A 913      15.800  48.710  59.040  1.00  0.00           C
ATOM   4174  HB1 LEU A 913      16.020  48.080  58.140  1.00  0.00           H
ATOM   4175  HB2 LEU A 913      14.720  48.920  58.910  1.00  0.00           H
ATOM   4176  CG  LEU A 913      16.090  47.840  60.360  1.00  0.00           C
ATOM   4177  HG  LEU A 913      15.820  48.520  61.190  1.00  0.00           H
ATOM   4178  CD1 LEU A 913      15.210  46.530  60.380  1.00  0.00           C
ATOM   4179 HD11 LEU A 913      15.370  45.920  59.470  1.00  0.00           H
ATOM   4180 HD12 LEU A 913      14.120  46.710  60.450  1.00  0.00           H
ATOM   4181 HD13 LEU A 913      15.520  45.940  61.260  1.00  0.00           H
ATOM   4182  CD2 LEU A 913      17.520  47.310  60.440  1.00  0.00           C
ATOM   4183 HD21 LEU A 913      17.730  46.540  59.670  1.00  0.00           H
ATOM   4184 HD22 LEU A 913      17.770  46.840  61.430  1.00  0.00           H
ATOM   4185 HD23 LEU A 913      18.310  48.070  60.210  1.00  0.00           H
ATOM   4186  C   LEU A 913      16.590  50.500  57.520  1.00  0.00           C
ATOM   4187  O   LEU A 913      17.350  50.060  56.670  1.00  0.00           O
ATOM   4188  N   LEU A 914      15.710  51.490  57.150  1.00  0.00           N
ATOM   4189  HN  LEU A 914      15.130  51.860  57.870  1.00  0.00           H
ATOM   4190  CA  LEU A 914      15.870  52.170  55.870  1.00  0.00           C
ATOM   4191  HA  LEU A 914      16.070  51.480  55.060  1.00  0.00           H
ATOM   4192  CB  LEU A 914      14.560  52.960  55.580  1.00  0.00           C
ATOM   4193  HB1 LEU A 914      14.760  53.750  54.830  1.00  0.00           H
ATOM   4194  HB2 LEU A 914      14.280  53.530  56.490  1.00  0.00           H
ATOM   4195  CG  LEU A 914      13.270  52.180  55.280  1.00  0.00           C
ATOM   4196  HG  LEU A 914      13.020  51.630  56.220  1.00  0.00           H
ATOM   4197  CD1 LEU A 914      12.130  53.180  54.950  1.00  0.00           C
ATOM   4198 HD11 LEU A 914      12.270  54.050  55.610  1.00  0.00           H
ATOM   4199 HD12 LEU A 914      11.120  52.810  55.250  1.00  0.00           H
ATOM   4200 HD13 LEU A 914      12.240  53.440  53.870  1.00  0.00           H
ATOM   4201  CD2 LEU A 914      13.530  51.230  54.130  1.00  0.00           C
ATOM   4202 HD21 LEU A 914      14.350  50.530  54.420  1.00  0.00           H
ATOM   4203 HD22 LEU A 914      13.730  51.750  53.170  1.00  0.00           H
ATOM   4204 HD23 LEU A 914      12.640  50.590  53.920  1.00  0.00           H
ATOM   4205  C   LEU A 914      17.070  53.050  55.860  1.00  0.00           C
ATOM   4206  O   LEU A 914      17.860  53.110  54.920  1.00  0.00           O
ATOM   4207  N   ILE A 915      17.250  53.750  57.020  1.00  0.00           N
ATOM   4208  HN  ILE A 915      16.610  53.590  57.780  1.00  0.00           H
ATOM   4209  CA  ILE A 915      18.280  54.690  57.180  1.00  0.00           C
ATOM   4210  HA  ILE A 915      18.220  55.280  56.280  1.00  0.00           H
ATOM   4211  CB  ILE A 915      18.060  55.680  58.350  1.00  0.00           C
ATOM   4212  HB  ILE A 915      18.280  55.120  59.290  1.00  0.00           H
ATOM   4213  CG2 ILE A 915      19.060  56.920  58.350  1.00  0.00           C
ATOM   4214 HG21 ILE A 915      20.090  56.730  58.010  1.00  0.00           H
ATOM   4215 HG22 ILE A 915      19.010  57.550  59.260  1.00  0.00           H
ATOM   4216 HG23 ILE A 915      18.700  57.580  57.540  1.00  0.00           H
ATOM   4217  CG1 ILE A 915      16.610  56.230  58.530  1.00  0.00           C
ATOM   4218 HG11 ILE A 915      15.970  55.350  58.730  1.00  0.00           H
ATOM   4219 HG12 ILE A 915      16.300  56.790  57.620  1.00  0.00           H
ATOM   4220  CD  ILE A 915      16.370  57.190  59.710  1.00  0.00           C
ATOM   4221  HD1 ILE A 915      15.340  57.610  59.690  1.00  0.00           H
ATOM   4222  HD2 ILE A 915      17.180  57.950  59.800  1.00  0.00           H
ATOM   4223  HD3 ILE A 915      16.330  56.660  60.680  1.00  0.00           H
ATOM   4224  C   ILE A 915      19.700  54.180  57.120  1.00  0.00           C
ATOM   4225  O   ILE A 915      20.680  54.810  56.710  1.00  0.00           O
ATOM   4226  N   ALA A 916      19.880  52.890  57.640  1.00  0.00           N
ATOM   4227  HN  ALA A 916      19.130  52.420  58.100  1.00  0.00           H
ATOM   4228  CA  ALA A 916      21.060  52.080  57.450  1.00  0.00           C
ATOM   4229  HA  ALA A 916      21.850  52.530  58.040  1.00  0.00           H
ATOM   4230  CB  ALA A 916      20.560  50.680  57.940  1.00  0.00           C
ATOM   4231  HB1 ALA A 916      21.450  50.040  58.070  1.00  0.00           H
ATOM   4232  HB2 ALA A 916      19.840  50.260  57.200  1.00  0.00           H
ATOM   4233  HB3 ALA A 916      20.090  50.900  58.930  1.00  0.00           H
ATOM   4234  C   ALA A 916      21.570  52.030  56.040  1.00  0.00           C
ATOM   4235  O   ALA A 916      22.750  51.840  55.740  1.00  0.00           O
ATOM   4236  N   ALA A 917      20.720  52.240  55.040  1.00  0.00           N
ATOM   4237  HN  ALA A 917      19.740  52.180  55.240  1.00  0.00           H
ATOM   4238  CA  ALA A 917      21.110  52.490  53.680  1.00  0.00           C
ATOM   4239  HA  ALA A 917      21.800  51.670  53.460  1.00  0.00           H
ATOM   4240  CB  ALA A 917      19.910  52.450  52.710  1.00  0.00           C
ATOM   4241  HB1 ALA A 917      20.150  52.280  51.640  1.00  0.00           H
ATOM   4242  HB2 ALA A 917      19.380  53.430  52.710  1.00  0.00           H
ATOM   4243  HB3 ALA A 917      19.280  51.560  52.900  1.00  0.00           H
ATOM   4244  C   ALA A 917      21.930  53.710  53.430  1.00  0.00           C
ATOM   4245  O   ALA A 917      22.690  53.830  52.520  1.00  0.00           O
ATOM   4246  N   ILE A 918      21.720  54.790  54.210  1.00  0.00           N
ATOM   4247  HN  ILE A 918      21.060  54.770  54.960  1.00  0.00           H
ATOM   4248  CA  ILE A 918      22.600  55.950  54.190  1.00  0.00           C
ATOM   4249  HA  ILE A 918      22.690  56.190  53.150  1.00  0.00           H
ATOM   4250  CB  ILE A 918      21.970  57.140  54.840  1.00  0.00           C
ATOM   4251  HB  ILE A 918      21.650  57.030  55.890  1.00  0.00           H
ATOM   4252  CG2 ILE A 918      22.950  58.350  54.820  1.00  0.00           C
ATOM   4253 HG21 ILE A 918      23.280  58.540  53.780  1.00  0.00           H
ATOM   4254 HG22 ILE A 918      23.720  58.080  55.570  1.00  0.00           H
ATOM   4255 HG23 ILE A 918      22.420  59.220  55.250  1.00  0.00           H
ATOM   4256  CG1 ILE A 918      20.720  57.620  54.030  1.00  0.00           C
ATOM   4257 HG11 ILE A 918      20.820  57.260  52.990  1.00  0.00           H
ATOM   4258 HG12 ILE A 918      20.670  58.730  54.080  1.00  0.00           H
ATOM   4259  CD  ILE A 918      19.280  57.030  54.400  1.00  0.00           C
ATOM   4260  HD1 ILE A 918      19.220  55.920  54.380  1.00  0.00           H
ATOM   4261  HD2 ILE A 918      18.440  57.330  53.740  1.00  0.00           H
ATOM   4262  HD3 ILE A 918      19.040  57.360  55.440  1.00  0.00           H
ATOM   4263  C   ILE A 918      24.100  55.780  54.540  1.00  0.00           C
ATOM   4264  O   ILE A 918      24.880  55.940  53.640  1.00  0.00           O
ATOM   4265  N   PRO A 919      24.530  55.270  55.690  1.00  0.00           N
ATOM   4266  CD  PRO A 919      23.770  55.250  56.930  1.00  0.00           C
ATOM   4267  HD1 PRO A 919      23.210  54.320  57.110  1.00  0.00           H
ATOM   4268  HD2 PRO A 919      22.930  55.970  57.010  1.00  0.00           H
ATOM   4269  CA  PRO A 919      25.890  54.830  55.850  1.00  0.00           C
ATOM   4270  HA  PRO A 919      26.500  55.670  55.590  1.00  0.00           H
ATOM   4271  CB  PRO A 919      26.020  54.540  57.410  1.00  0.00           C
ATOM   4272  HB1 PRO A 919      26.900  54.970  57.930  1.00  0.00           H
ATOM   4273  HB2 PRO A 919      25.870  53.450  57.560  1.00  0.00           H
ATOM   4274  CG  PRO A 919      24.810  55.330  58.060  1.00  0.00           C
ATOM   4275  HG1 PRO A 919      24.510  54.810  59.000  1.00  0.00           H
ATOM   4276  HG2 PRO A 919      25.130  56.380  58.190  1.00  0.00           H
ATOM   4277  C   PRO A 919      26.410  53.660  55.010  1.00  0.00           C
ATOM   4278  O   PRO A 919      27.630  53.540  54.760  1.00  0.00           O
ATOM   4279  N   ALA A 920      25.530  52.740  54.500  1.00  0.00           N
ATOM   4280  HN  ALA A 920      24.610  52.650  54.870  1.00  0.00           H
ATOM   4281  CA  ALA A 920      25.800  51.710  53.530  1.00  0.00           C
ATOM   4282  HA  ALA A 920      26.590  51.180  54.030  1.00  0.00           H
ATOM   4283  CB  ALA A 920      24.480  50.920  53.210  1.00  0.00           C
ATOM   4284  HB1 ALA A 920      23.870  50.650  54.100  1.00  0.00           H
ATOM   4285  HB2 ALA A 920      24.820  49.970  52.740  1.00  0.00           H
ATOM   4286  HB3 ALA A 920      23.920  51.660  52.590  1.00  0.00           H
ATOM   4287  C   ALA A 920      26.270  52.230  52.120  1.00  0.00           C
ATOM   4288  O   ALA A 920      27.170  51.590  51.510  1.00  0.00           O
ATOM   4289  N   LEU A 921      25.630  53.240  51.590  1.00  0.00           N
ATOM   4290  HN  LEU A 921      24.820  53.580  52.060  1.00  0.00           H
ATOM   4291  CA  LEU A 921      25.940  54.030  50.390  1.00  0.00           C
ATOM   4292  HA  LEU A 921      25.940  53.310  49.570  1.00  0.00           H
ATOM   4293  CB  LEU A 921      24.870  55.150  50.160  1.00  0.00           C
ATOM   4294  HB1 LEU A 921      24.920  55.730  51.100  1.00  0.00           H
ATOM   4295  HB2 LEU A 921      23.810  54.840  50.010  1.00  0.00           H
ATOM   4296  CG  LEU A 921      25.040  56.140  49.030  1.00  0.00           C
ATOM   4297  HG  LEU A 921      26.000  56.690  49.110  1.00  0.00           H
ATOM   4298  CD1 LEU A 921      25.030  55.480  47.710  1.00  0.00           C
ATOM   4299 HD11 LEU A 921      24.140  54.820  47.560  1.00  0.00           H
ATOM   4300 HD12 LEU A 921      25.860  54.750  47.660  1.00  0.00           H
ATOM   4301 HD13 LEU A 921      25.200  56.260  46.940  1.00  0.00           H
ATOM   4302  CD2 LEU A 921      23.900  57.160  49.010  1.00  0.00           C
ATOM   4303 HD21 LEU A 921      24.160  57.980  48.310  1.00  0.00           H
ATOM   4304 HD22 LEU A 921      23.770  57.570  50.030  1.00  0.00           H
ATOM   4305 HD23 LEU A 921      22.880  56.810  48.710  1.00  0.00           H
ATOM   4306  C   LEU A 921      27.250  54.710  50.350  1.00  0.00           C
ATOM   4307  O   LEU A 921      28.090  54.540  49.460  1.00  0.00           O
ATOM   4308  N   LEU A 922      27.590  55.490  51.440  1.00  0.00           N
ATOM   4309  HN  LEU A 922      26.900  55.810  52.100  1.00  0.00           H
ATOM   4310  CA  LEU A 922      28.930  56.110  51.730  1.00  0.00           C
ATOM   4311  HA  LEU A 922      29.180  56.650  50.830  1.00  0.00           H
ATOM   4312  CB  LEU A 922      28.860  57.020  52.900  1.00  0.00           C
ATOM   4313  HB1 LEU A 922      29.880  57.430  53.020  1.00  0.00           H
ATOM   4314  HB2 LEU A 922      28.720  56.430  53.840  1.00  0.00           H
ATOM   4315  CG  LEU A 922      27.860  58.190  52.900  1.00  0.00           C
ATOM   4316  HG  LEU A 922      26.820  57.810  52.890  1.00  0.00           H
ATOM   4317  CD1 LEU A 922      28.110  59.160  54.100  1.00  0.00           C
ATOM   4318 HD11 LEU A 922      28.230  58.630  55.060  1.00  0.00           H
ATOM   4319 HD12 LEU A 922      27.210  59.800  54.230  1.00  0.00           H
ATOM   4320 HD13 LEU A 922      29.070  59.650  53.800  1.00  0.00           H
ATOM   4321  CD2 LEU A 922      27.870  58.960  51.560  1.00  0.00           C
ATOM   4322 HD21 LEU A 922      27.730  58.360  50.640  1.00  0.00           H
ATOM   4323 HD22 LEU A 922      28.850  59.480  51.540  1.00  0.00           H
ATOM   4324 HD23 LEU A 922      27.100  59.750  51.520  1.00  0.00           H
ATOM   4325  C   LEU A 922      29.960  55.030  51.810  1.00  0.00           C
ATOM   4326  O   LEU A 922      31.030  55.000  51.170  1.00  0.00           O
ATOM   4327  N   CYS A 923      29.660  53.910  52.570  1.00  0.00           N
ATOM   4328  HN  CYS A 923      28.870  53.820  53.160  1.00  0.00           H
ATOM   4329  CA  CYS A 923      30.490  52.730  52.630  1.00  0.00           C
ATOM   4330  HA  CYS A 923      31.500  53.030  52.880  1.00  0.00           H
ATOM   4331  CB  CYS A 923      30.100  51.670  53.710  1.00  0.00           C
ATOM   4332  HB1 CYS A 923      29.170  51.240  53.290  1.00  0.00           H
ATOM   4333  HB2 CYS A 923      29.790  52.160  54.660  1.00  0.00           H
ATOM   4334  SG  CYS A 923      31.380  50.390  54.070  1.00  0.00           S
ATOM   4335  HG1 CYS A 923      31.620  49.890  52.860  1.00  0.00           H
ATOM   4336  C   CYS A 923      30.750  52.030  51.300  1.00  0.00           C
ATOM   4337  O   CYS A 923      31.820  51.560  50.970  1.00  0.00           O
ATOM   4338  N   THR A 924      29.750  51.950  50.420  1.00  0.00           N
ATOM   4339  HN  THR A 924      28.810  52.050  50.750  1.00  0.00           H
ATOM   4340  CA  THR A 924      29.950  51.410  49.100  1.00  0.00           C
ATOM   4341  HA  THR A 924      30.390  50.440  49.230  1.00  0.00           H
ATOM   4342  CB  THR A 924      28.680  51.230  48.280  1.00  0.00           C
ATOM   4343  HB  THR A 924      28.200  52.180  47.980  1.00  0.00           H
ATOM   4344  OG1 THR A 924      27.560  50.520  48.940  1.00  0.00           O
ATOM   4345  HG1 THR A 924      27.660  50.650  49.900  1.00  0.00           H
ATOM   4346  CG2 THR A 924      28.960  50.580  46.920  1.00  0.00           C
ATOM   4347 HG21 THR A 924      29.680  49.750  46.930  1.00  0.00           H
ATOM   4348 HG22 THR A 924      29.360  51.320  46.190  1.00  0.00           H
ATOM   4349 HG23 THR A 924      27.970  50.260  46.520  1.00  0.00           H
ATOM   4350  C   THR A 924      30.940  52.190  48.270  1.00  0.00           C
ATOM   4351  O   THR A 924      31.820  51.690  47.570  1.00  0.00           O
ATOM   4352  N   ILE A 925      30.880  53.570  48.300  1.00  0.00           N
ATOM   4353  HN  ILE A 925      30.100  53.970  48.760  1.00  0.00           H
ATOM   4354  CA  ILE A 925      31.880  54.450  47.640  1.00  0.00           C
ATOM   4355  HA  ILE A 925      32.070  54.100  46.640  1.00  0.00           H
ATOM   4356  CB  ILE A 925      31.460  55.940  47.730  1.00  0.00           C
ATOM   4357  HB  ILE A 925      31.180  56.080  48.790  1.00  0.00           H
ATOM   4358  CG2 ILE A 925      32.530  57.030  47.470  1.00  0.00           C
ATOM   4359 HG21 ILE A 925      32.970  56.930  46.450  1.00  0.00           H
ATOM   4360 HG22 ILE A 925      33.430  56.800  48.100  1.00  0.00           H
ATOM   4361 HG23 ILE A 925      32.200  58.080  47.620  1.00  0.00           H
ATOM   4362  CG1 ILE A 925      30.240  56.130  46.860  1.00  0.00           C
ATOM   4363 HG11 ILE A 925      29.460  55.350  46.980  1.00  0.00           H
ATOM   4364 HG12 ILE A 925      30.690  56.000  45.850  1.00  0.00           H
ATOM   4365  CD  ILE A 925      29.530  57.490  46.870  1.00  0.00           C
ATOM   4366  HD1 ILE A 925      30.250  58.260  46.520  1.00  0.00           H
ATOM   4367  HD2 ILE A 925      29.250  57.910  47.860  1.00  0.00           H
ATOM   4368  HD3 ILE A 925      28.710  57.570  46.120  1.00  0.00           H
ATOM   4369  C   ILE A 925      33.340  54.220  48.210  1.00  0.00           C
ATOM   4370  O   ILE A 925      34.270  54.100  47.410  1.00  0.00           O
ATOM   4371  N   LEU A 926      33.490  54.130  49.530  1.00  0.00           N
ATOM   4372  HN  LEU A 926      32.660  54.100  50.090  1.00  0.00           H
ATOM   4373  CA  LEU A 926      34.760  53.850  50.230  1.00  0.00           C
ATOM   4374  HA  LEU A 926      35.460  54.610  49.930  1.00  0.00           H
ATOM   4375  CB  LEU A 926      34.630  53.890  51.750  1.00  0.00           C
ATOM   4376  HB1 LEU A 926      35.570  53.590  52.280  1.00  0.00           H
ATOM   4377  HB2 LEU A 926      33.840  53.150  52.040  1.00  0.00           H
ATOM   4378  CG  LEU A 926      34.170  55.200  52.530  1.00  0.00           C
ATOM   4379  HG  LEU A 926      33.260  55.490  51.960  1.00  0.00           H
ATOM   4380  CD1 LEU A 926      33.970  54.960  53.990  1.00  0.00           C
ATOM   4381 HD11 LEU A 926      33.630  53.920  54.180  1.00  0.00           H
ATOM   4382 HD12 LEU A 926      33.200  55.710  54.250  1.00  0.00           H
ATOM   4383 HD13 LEU A 926      34.850  55.020  54.660  1.00  0.00           H
ATOM   4384  CD2 LEU A 926      35.190  56.360  52.410  1.00  0.00           C
ATOM   4385 HD21 LEU A 926      35.320  56.470  51.310  1.00  0.00           H
ATOM   4386 HD22 LEU A 926      36.180  55.960  52.740  1.00  0.00           H
ATOM   4387 HD23 LEU A 926      34.770  57.270  52.890  1.00  0.00           H
ATOM   4388  C   LEU A 926      35.300  52.470  49.890  1.00  0.00           C
ATOM   4389  O   LEU A 926      36.450  52.370  49.560  1.00  0.00           O
ATOM   4390  N   ILE A 927      34.570  51.370  49.880  1.00  0.00           N
ATOM   4391  HN  ILE A 927      33.630  51.510  50.200  1.00  0.00           H
ATOM   4392  CA  ILE A 927      34.950  50.140  49.310  1.00  0.00           C
ATOM   4393  HA  ILE A 927      35.890  49.860  49.790  1.00  0.00           H
ATOM   4394  CB  ILE A 927      34.050  48.940  49.600  1.00  0.00           C
ATOM   4395  HB  ILE A 927      33.020  49.160  49.250  1.00  0.00           H
ATOM   4396  CG2 ILE A 927      34.540  47.610  49.010  1.00  0.00           C
ATOM   4397 HG21 ILE A 927      35.570  47.560  49.410  1.00  0.00           H
ATOM   4398 HG22 ILE A 927      34.450  47.540  47.900  1.00  0.00           H
ATOM   4399 HG23 ILE A 927      33.940  46.850  49.550  1.00  0.00           H
ATOM   4400  CG1 ILE A 927      33.750  48.750  51.140  1.00  0.00           C
ATOM   4401 HG11 ILE A 927      33.010  47.950  51.320  1.00  0.00           H
ATOM   4402 HG12 ILE A 927      33.400  49.740  51.520  1.00  0.00           H
ATOM   4403  CD  ILE A 927      34.980  48.270  51.890  1.00  0.00           C
ATOM   4404  HD1 ILE A 927      34.850  48.350  52.990  1.00  0.00           H
ATOM   4405  HD2 ILE A 927      35.800  48.980  51.660  1.00  0.00           H
ATOM   4406  HD3 ILE A 927      35.270  47.270  51.500  1.00  0.00           H
ATOM   4407  C   ILE A 927      35.180  50.080  47.730  1.00  0.00           C
ATOM   4408  O   ILE A 927      36.140  49.470  47.240  1.00  0.00           O
ATOM   4409  N   PHE A 928      34.280  50.760  46.930  1.00  0.00           N
ATOM   4410  HN  PHE A 928      33.510  51.220  47.350  1.00  0.00           H
ATOM   4411  CA  PHE A 928      34.360  50.830  45.490  1.00  0.00           C
ATOM   4412  HA  PHE A 928      34.330  49.800  45.150  1.00  0.00           H
ATOM   4413  CB  PHE A 928      33.150  51.630  44.870  1.00  0.00           C
ATOM   4414  HB1 PHE A 928      33.060  52.700  45.180  1.00  0.00           H
ATOM   4415  HB2 PHE A 928      32.190  51.150  45.170  1.00  0.00           H
ATOM   4416  CG  PHE A 928      33.220  51.680  43.350  1.00  0.00           C
ATOM   4417  CD1 PHE A 928      32.230  50.950  42.570  1.00  0.00           C
ATOM   4418  HD1 PHE A 928      31.630  50.230  43.120  1.00  0.00           H
ATOM   4419  CE1 PHE A 928      32.180  51.110  41.210  1.00  0.00           C
ATOM   4420  HE1 PHE A 928      31.440  50.610  40.610  1.00  0.00           H
ATOM   4421  CZ  PHE A 928      33.030  51.990  40.570  1.00  0.00           C
ATOM   4422  HZ  PHE A 928      32.880  52.200  39.520  1.00  0.00           H
ATOM   4423  CD2 PHE A 928      34.050  52.530  42.670  1.00  0.00           C
ATOM   4424  HD2 PHE A 928      34.750  53.150  43.220  1.00  0.00           H
ATOM   4425  CE2 PHE A 928      33.960  52.740  41.300  1.00  0.00           C
ATOM   4426  HE2 PHE A 928      34.610  53.430  40.800  1.00  0.00           H
ATOM   4427  C   PHE A 928      35.700  51.390  45.020  1.00  0.00           C
ATOM   4428  O   PHE A 928      36.350  50.880  44.090  1.00  0.00           O
ATOM   4429  N   MET A 929      36.250  52.490  45.610  1.00  0.00           N
ATOM   4430  HN  MET A 929      35.690  52.810  46.380  1.00  0.00           H
ATOM   4431  CA  MET A 929      37.510  53.230  45.220  1.00  0.00           C
ATOM   4432  HA  MET A 929      37.570  53.320  44.150  1.00  0.00           H
ATOM   4433  CB  MET A 929      37.520  54.570  45.830  1.00  0.00           C
ATOM   4434  HB1 MET A 929      38.470  55.140  45.790  1.00  0.00           H
ATOM   4435  HB2 MET A 929      37.170  54.660  46.880  1.00  0.00           H
ATOM   4436  CG  MET A 929      36.470  55.460  45.130  1.00  0.00           C
ATOM   4437  HG1 MET A 929      36.330  56.430  45.650  1.00  0.00           H
ATOM   4438  HG2 MET A 929      35.450  55.040  45.120  1.00  0.00           H
ATOM   4439  SD  MET A 929      36.930  55.740  43.380  1.00  0.00           S
ATOM   4440  CE  MET A 929      38.060  57.090  43.830  1.00  0.00           C
ATOM   4441  HE1 MET A 929      37.570  57.880  44.430  1.00  0.00           H
ATOM   4442  HE2 MET A 929      38.490  57.560  42.930  1.00  0.00           H
ATOM   4443  HE3 MET A 929      38.940  56.650  44.350  1.00  0.00           H
ATOM   4444  C   MET A 929      38.720  52.460  45.510  1.00  0.00           C
ATOM   4445  O   MET A 929      39.550  52.350  44.650  1.00  0.00           O
ATOM   4446  N   ASP A 930      38.910  51.830  46.760  1.00  0.00           N
ATOM   4447  HN  ASP A 930      38.420  51.920  47.610  1.00  0.00           H
ATOM   4448  CA  ASP A 930      40.090  50.980  46.890  1.00  0.00           C
ATOM   4449  HA  ASP A 930      40.890  51.670  46.630  1.00  0.00           H
ATOM   4450  CB  ASP A 930      40.230  50.620  48.400  1.00  0.00           C
ATOM   4451  HB1 ASP A 930      40.910  49.760  48.580  1.00  0.00           H
ATOM   4452  HB2 ASP A 930      39.240  50.360  48.840  1.00  0.00           H
ATOM   4453  CG  ASP A 930      40.770  51.780  49.240  1.00  0.00           C
ATOM   4454  OD1 ASP A 930      40.800  51.670  50.480  1.00  0.00           O
ATOM   4455  OD2 ASP A 930      41.260  52.810  48.730  1.00  0.00           O
ATOM   4456  C   ASP A 930      40.170  49.820  45.900  1.00  0.00           C
ATOM   4457  O   ASP A 930      41.210  49.570  45.270  1.00  0.00           O
ATOM   4458  N   GLN A 931      38.990  49.150  45.860  1.00  0.00           N
ATOM   4459  HN  GLN A 931      38.280  49.380  46.530  1.00  0.00           H
ATOM   4460  CA  GLN A 931      38.780  48.070  44.890  1.00  0.00           C
ATOM   4461  HA  GLN A 931      39.610  47.400  45.070  1.00  0.00           H
ATOM   4462  CB  GLN A 931      37.380  47.420  45.150  1.00  0.00           C
ATOM   4463  HB1 GLN A 931      36.540  48.060  44.790  1.00  0.00           H
ATOM   4464  HB2 GLN A 931      37.320  47.340  46.260  1.00  0.00           H
ATOM   4465  CG  GLN A 931      37.180  46.090  44.380  1.00  0.00           C
ATOM   4466  HG1 GLN A 931      36.850  46.220  43.330  1.00  0.00           H
ATOM   4467  HG2 GLN A 931      36.200  45.710  44.740  1.00  0.00           H
ATOM   4468  CD  GLN A 931      38.340  45.070  44.610  1.00  0.00           C
ATOM   4469  OE1 GLN A 931      38.720  44.660  45.720  1.00  0.00           O
ATOM   4470  NE2 GLN A 931      38.860  44.650  43.410  1.00  0.00           N
ATOM   4471 HE21 GLN A 931      39.430  43.830  43.330  1.00  0.00           H
ATOM   4472 HE22 GLN A 931      38.490  45.050  42.570  1.00  0.00           H
ATOM   4473  C   GLN A 931      38.980  48.320  43.380  1.00  0.00           C
ATOM   4474  O   GLN A 931      39.750  47.690  42.670  1.00  0.00           O
ATOM   4475  N   GLN A 932      38.300  49.430  42.890  1.00  0.00           N
ATOM   4476  HN  GLN A 932      38.020  50.170  43.510  1.00  0.00           H
ATOM   4477  CA  GLN A 932      38.200  49.710  41.510  1.00  0.00           C
ATOM   4478  HA  GLN A 932      38.180  48.830  40.890  1.00  0.00           H
ATOM   4479  CB  GLN A 932      36.900  50.420  41.110  1.00  0.00           C
ATOM   4480  HB1 GLN A 932      36.860  50.800  40.060  1.00  0.00           H
ATOM   4481  HB2 GLN A 932      36.720  51.320  41.740  1.00  0.00           H
ATOM   4482  CG  GLN A 932      35.620  49.530  41.180  1.00  0.00           C
ATOM   4483  HG1 GLN A 932      34.790  50.050  40.670  1.00  0.00           H
ATOM   4484  HG2 GLN A 932      35.320  49.420  42.250  1.00  0.00           H
ATOM   4485  CD  GLN A 932      35.790  48.090  40.660  1.00  0.00           C
ATOM   4486  OE1 GLN A 932      36.280  47.230  41.380  1.00  0.00           O
ATOM   4487  NE2 GLN A 932      35.140  47.760  39.550  1.00  0.00           N
ATOM   4488 HE21 GLN A 932      34.970  46.780  39.520  1.00  0.00           H
ATOM   4489 HE22 GLN A 932      34.670  48.450  39.010  1.00  0.00           H
ATOM   4490  C   GLN A 932      39.390  50.530  41.050  1.00  0.00           C
ATOM   4491  O   GLN A 932      39.700  50.510  39.820  1.00  0.00           O
ATOM   4492  N   ILE A 933      40.070  51.280  41.910  1.00  0.00           N
ATOM   4493  HN  ILE A 933      39.780  51.360  42.850  1.00  0.00           H
ATOM   4494  CA  ILE A 933      41.270  52.040  41.500  1.00  0.00           C
ATOM   4495  HA  ILE A 933      41.100  52.420  40.500  1.00  0.00           H
ATOM   4496  CB  ILE A 933      41.590  53.330  42.330  1.00  0.00           C
ATOM   4497  HB  ILE A 933      41.690  53.010  43.390  1.00  0.00           H
ATOM   4498  CG2 ILE A 933      42.950  53.940  41.820  1.00  0.00           C
ATOM   4499 HG21 ILE A 933      42.970  55.010  42.120  1.00  0.00           H
ATOM   4500 HG22 ILE A 933      42.840  54.090  40.720  1.00  0.00           H
ATOM   4501 HG23 ILE A 933      43.860  53.410  42.180  1.00  0.00           H
ATOM   4502  CG1 ILE A 933      40.360  54.350  42.240  1.00  0.00           C
ATOM   4503 HG11 ILE A 933      40.390  55.180  42.970  1.00  0.00           H
ATOM   4504 HG12 ILE A 933      39.470  53.850  42.670  1.00  0.00           H
ATOM   4505  CD  ILE A 933      39.910  54.840  40.870  1.00  0.00           C
ATOM   4506  HD1 ILE A 933      40.760  55.220  40.260  1.00  0.00           H
ATOM   4507  HD2 ILE A 933      39.010  55.490  40.790  1.00  0.00           H
ATOM   4508  HD3 ILE A 933      39.630  53.950  40.260  1.00  0.00           H
ATOM   4509  C   ILE A 933      42.500  51.170  41.430  1.00  0.00           C
ATOM   4510  O   ILE A 933      43.260  51.230  40.470  1.00  0.00           O
ATOM   4511  N   THR A 934      42.480  50.130  42.300  1.00  0.00           N
ATOM   4512  HN  THR A 934      41.960  50.270  43.150  1.00  0.00           H
ATOM   4513  CA  THR A 934      43.280  48.970  42.120  1.00  0.00           C
ATOM   4514  HA  THR A 934      44.310  49.260  42.050  1.00  0.00           H
ATOM   4515  CB  THR A 934      43.230  47.900  43.280  1.00  0.00           C
ATOM   4516  HB  THR A 934      42.230  47.450  43.380  1.00  0.00           H
ATOM   4517  OG1 THR A 934      43.520  48.400  44.580  1.00  0.00           O
ATOM   4518  HG1 THR A 934      42.700  48.730  44.960  1.00  0.00           H
ATOM   4519  CG2 THR A 934      44.310  46.820  43.110  1.00  0.00           C
ATOM   4520 HG21 THR A 934      45.360  47.170  43.250  1.00  0.00           H
ATOM   4521 HG22 THR A 934      44.360  46.340  42.110  1.00  0.00           H
ATOM   4522 HG23 THR A 934      44.240  46.050  43.910  1.00  0.00           H
ATOM   4523  C   THR A 934      43.110  48.250  40.820  1.00  0.00           C
ATOM   4524  O   THR A 934      44.030  47.810  40.170  1.00  0.00           O
ATOM   4525  N   ALA A 935      41.860  48.260  40.260  1.00  0.00           N
ATOM   4526  HN  ALA A 935      41.100  48.680  40.750  1.00  0.00           H
ATOM   4527  CA  ALA A 935      41.490  47.520  39.080  1.00  0.00           C
ATOM   4528  HA  ALA A 935      41.940  46.540  39.160  1.00  0.00           H
ATOM   4529  CB  ALA A 935      39.960  47.220  39.030  1.00  0.00           C
ATOM   4530  HB1 ALA A 935      39.710  46.490  38.230  1.00  0.00           H
ATOM   4531  HB2 ALA A 935      39.380  48.160  38.970  1.00  0.00           H
ATOM   4532  HB3 ALA A 935      39.740  46.710  39.980  1.00  0.00           H
ATOM   4533  C   ALA A 935      42.000  48.130  37.800  1.00  0.00           C
ATOM   4534  O   ALA A 935      42.470  47.440  36.900  1.00  0.00           O
ATOM   4535  N   VAL A 936      41.900  49.500  37.770  1.00  0.00           N
ATOM   4536  HN  VAL A 936      41.260  49.820  38.460  1.00  0.00           H
ATOM   4537  CA  VAL A 936      42.410  50.510  36.810  1.00  0.00           C
ATOM   4538  HA  VAL A 936      42.030  50.290  35.830  1.00  0.00           H
ATOM   4539  CB  VAL A 936      41.990  51.910  37.190  1.00  0.00           C
ATOM   4540  HB  VAL A 936      42.160  52.130  38.260  1.00  0.00           H
ATOM   4541  CG1 VAL A 936      42.800  52.920  36.300  1.00  0.00           C
ATOM   4542 HG11 VAL A 936      43.900  52.810  36.340  1.00  0.00           H
ATOM   4543 HG12 VAL A 936      42.620  53.950  36.680  1.00  0.00           H
ATOM   4544 HG13 VAL A 936      42.440  52.880  35.250  1.00  0.00           H
ATOM   4545  CG2 VAL A 936      40.530  51.990  36.860  1.00  0.00           C
ATOM   4546 HG21 VAL A 936      40.440  51.990  35.760  1.00  0.00           H
ATOM   4547 HG22 VAL A 936      40.030  52.910  37.240  1.00  0.00           H
ATOM   4548 HG23 VAL A 936      39.970  51.100  37.200  1.00  0.00           H
ATOM   4549  C   VAL A 936      43.910  50.430  36.750  1.00  0.00           C
ATOM   4550  O   VAL A 936      44.550  50.390  35.710  1.00  0.00           O
ATOM   4551  N   ILE A 937      44.600  50.480  37.910  1.00  0.00           N
ATOM   4552  HN  ILE A 937      44.100  50.620  38.760  1.00  0.00           H
ATOM   4553  CA  ILE A 937      46.050  50.480  38.000  1.00  0.00           C
ATOM   4554  HA  ILE A 937      46.420  51.130  37.220  1.00  0.00           H
ATOM   4555  CB  ILE A 937      46.440  50.930  39.390  1.00  0.00           C
ATOM   4556  HB  ILE A 937      45.900  50.270  40.100  1.00  0.00           H
ATOM   4557  CG2 ILE A 937      47.930  50.690  39.570  1.00  0.00           C
ATOM   4558 HG21 ILE A 937      48.240  51.210  40.510  1.00  0.00           H
ATOM   4559 HG22 ILE A 937      48.530  50.910  38.670  1.00  0.00           H
ATOM   4560 HG23 ILE A 937      47.940  49.620  39.870  1.00  0.00           H
ATOM   4561  CG1 ILE A 937      46.080  52.390  39.670  1.00  0.00           C
ATOM   4562 HG11 ILE A 937      46.700  52.720  40.530  1.00  0.00           H
ATOM   4563 HG12 ILE A 937      44.990  52.570  39.800  1.00  0.00           H
ATOM   4564  CD  ILE A 937      46.490  53.380  38.560  1.00  0.00           C
ATOM   4565  HD1 ILE A 937      46.060  53.230  37.550  1.00  0.00           H
ATOM   4566  HD2 ILE A 937      47.600  53.360  38.530  1.00  0.00           H
ATOM   4567  HD3 ILE A 937      46.230  54.390  38.950  1.00  0.00           H
ATOM   4568  C   ILE A 937      46.650  49.120  37.620  1.00  0.00           C
ATOM   4569  O   ILE A 937      47.660  49.080  36.900  1.00  0.00           O
ATOM   4570  N   ILE A 938      46.110  47.970  38.070  1.00  0.00           N
ATOM   4571  HN  ILE A 938      45.290  47.980  38.640  1.00  0.00           H
ATOM   4572  CA  ILE A 938      46.440  46.620  37.540  1.00  0.00           C
ATOM   4573  HA  ILE A 938      47.520  46.500  37.550  1.00  0.00           H
ATOM   4574  CB  ILE A 938      45.810  45.620  38.410  1.00  0.00           C
ATOM   4575  HB  ILE A 938      44.720  45.850  38.380  1.00  0.00           H
ATOM   4576  CG2 ILE A 938      45.850  44.170  37.870  1.00  0.00           C
ATOM   4577 HG21 ILE A 938      46.850  43.950  37.440  1.00  0.00           H
ATOM   4578 HG22 ILE A 938      45.100  44.010  37.070  1.00  0.00           H
ATOM   4579 HG23 ILE A 938      45.600  43.470  38.700  1.00  0.00           H
ATOM   4580  CG1 ILE A 938      46.350  45.700  39.880  1.00  0.00           C
ATOM   4581 HG11 ILE A 938      45.520  45.370  40.550  1.00  0.00           H
ATOM   4582 HG12 ILE A 938      46.480  46.780  40.080  1.00  0.00           H
ATOM   4583  CD  ILE A 938      47.700  45.060  40.110  1.00  0.00           C
ATOM   4584  HD1 ILE A 938      48.510  45.410  39.430  1.00  0.00           H
ATOM   4585  HD2 ILE A 938      47.570  43.960  40.090  1.00  0.00           H
ATOM   4586  HD3 ILE A 938      48.140  45.170  41.120  1.00  0.00           H
ATOM   4587  C   ILE A 938      46.210  46.370  36.060  1.00  0.00           C
ATOM   4588  O   ILE A 938      47.060  45.960  35.270  1.00  0.00           O
ATOM   4589  N   ASN A 939      45.020  46.760  35.660  1.00  0.00           N
ATOM   4590  HN  ASN A 939      44.260  47.050  36.240  1.00  0.00           H
ATOM   4591  CA  ASN A 939      44.740  46.910  34.230  1.00  0.00           C
ATOM   4592  HA  ASN A 939      44.960  45.940  33.810  1.00  0.00           H
ATOM   4593  CB  ASN A 939      43.260  47.220  33.960  1.00  0.00           C
ATOM   4594  HB1 ASN A 939      42.910  48.230  34.280  1.00  0.00           H
ATOM   4595  HB2 ASN A 939      42.760  46.580  34.720  1.00  0.00           H
ATOM   4596  CG  ASN A 939      42.770  46.840  32.610  1.00  0.00           C
ATOM   4597  OD1 ASN A 939      43.300  45.940  32.020  1.00  0.00           O
ATOM   4598  ND2 ASN A 939      41.690  47.460  32.110  1.00  0.00           N
ATOM   4599 HD21 ASN A 939      41.280  48.240  32.590  1.00  0.00           H
ATOM   4600 HD22 ASN A 939      41.600  47.310  31.130  1.00  0.00           H
ATOM   4601  C   ASN A 939      45.680  47.920  33.490  1.00  0.00           C
ATOM   4602  O   ASN A 939      45.430  48.020  32.250  1.00  0.00           O
ATOM   4603  N   ARG A 940      46.700  48.700  34.050  1.00  0.00           N
ATOM   4604  HN  ARG A 940      47.030  48.560  34.980  1.00  0.00           H
ATOM   4605  CA  ARG A 940      47.660  49.470  33.240  1.00  0.00           C
ATOM   4606  HA  ARG A 940      47.120  50.320  32.870  1.00  0.00           H
ATOM   4607  CB  ARG A 940      48.660  50.230  34.120  1.00  0.00           C
ATOM   4608  HB1 ARG A 940      49.440  50.670  33.470  1.00  0.00           H
ATOM   4609  HB2 ARG A 940      49.260  49.440  34.610  1.00  0.00           H
ATOM   4610  CG  ARG A 940      48.040  51.310  35.050  1.00  0.00           C
ATOM   4611  HG1 ARG A 940      48.450  51.270  36.080  1.00  0.00           H
ATOM   4612  HG2 ARG A 940      46.980  50.980  35.180  1.00  0.00           H
ATOM   4613  CD  ARG A 940      47.880  52.680  34.430  1.00  0.00           C
ATOM   4614  HD1 ARG A 940      47.280  53.380  35.040  1.00  0.00           H
ATOM   4615  HD2 ARG A 940      47.460  52.610  33.400  1.00  0.00           H
ATOM   4616  NE  ARG A 940      49.280  53.140  34.410  1.00  0.00           N
ATOM   4617  HE  ARG A 940      49.980  52.700  34.960  1.00  0.00           H
ATOM   4618  CZ  ARG A 940      49.670  54.290  33.850  1.00  0.00           C
ATOM   4619  NH1 ARG A 940      48.810  55.140  33.540  1.00  0.00           N
ATOM   4620 HH11 ARG A 940      47.830  54.910  33.550  1.00  0.00           H
ATOM   4621 HH12 ARG A 940      49.220  55.910  33.070  1.00  0.00           H
ATOM   4622  NH2 ARG A 940      50.890  54.710  33.910  1.00  0.00           N
ATOM   4623 HH21 ARG A 940      51.610  54.070  34.200  1.00  0.00           H
ATOM   4624 HH22 ARG A 940      50.990  55.670  33.640  1.00  0.00           H
ATOM   4625  C   ARG A 940      48.360  48.610  32.150  1.00  0.00           C
ATOM   4626  O   ARG A 940      48.620  47.420  32.270  1.00  0.00           O
ATOM   4627  N   LYS A 941      48.690  49.190  30.950  1.00  0.00           N
ATOM   4628  HN  LYS A 941      48.520  50.170  30.850  1.00  0.00           H
ATOM   4629  CA  LYS A 941      49.060  48.520  29.740  1.00  0.00           C
ATOM   4630  HA  LYS A 941      48.260  47.790  29.670  1.00  0.00           H
ATOM   4631  CB  LYS A 941      49.130  49.520  28.550  1.00  0.00           C
ATOM   4632  HB1 LYS A 941      49.390  48.830  27.710  1.00  0.00           H
ATOM   4633  HB2 LYS A 941      49.910  50.290  28.660  1.00  0.00           H
ATOM   4634  CG  LYS A 941      47.830  50.340  28.230  1.00  0.00           C
ATOM   4635  HG1 LYS A 941      48.000  51.010  27.360  1.00  0.00           H
ATOM   4636  HG2 LYS A 941      47.610  50.840  29.200  1.00  0.00           H
ATOM   4637  CD  LYS A 941      46.710  49.380  27.880  1.00  0.00           C
ATOM   4638  HD1 LYS A 941      46.080  49.230  28.780  1.00  0.00           H
ATOM   4639  HD2 LYS A 941      47.100  48.350  27.720  1.00  0.00           H
ATOM   4640  CE  LYS A 941      45.750  49.860  26.800  1.00  0.00           C
ATOM   4641  HE1 LYS A 941      46.130  49.870  25.760  1.00  0.00           H
ATOM   4642  HE2 LYS A 941      45.350  50.820  27.210  1.00  0.00           H
ATOM   4643  NZ  LYS A 941      44.560  49.040  26.780  1.00  0.00           N
ATOM   4644  HZ1 LYS A 941      43.940  49.440  26.040  1.00  0.00           H
ATOM   4645  HZ2 LYS A 941      44.090  48.980  27.710  1.00  0.00           H
ATOM   4646  HZ3 LYS A 941      44.870  48.070  26.550  1.00  0.00           H
ATOM   4647  C   LYS A 941      50.370  47.690  29.770  1.00  0.00           C
ATOM   4648  O   LYS A 941      50.560  46.740  29.020  1.00  0.00           O
ATOM   4649  N   GLU A 942      51.290  48.060  30.750  1.00  0.00           N
ATOM   4650  HN  GLU A 942      51.130  48.840  31.340  1.00  0.00           H
ATOM   4651  CA  GLU A 942      52.600  47.410  30.920  1.00  0.00           C
ATOM   4652  HA  GLU A 942      52.940  47.420  29.900  1.00  0.00           H
ATOM   4653  CB  GLU A 942      53.390  48.390  31.840  1.00  0.00           C
ATOM   4654  HB1 GLU A 942      53.160  49.340  31.310  1.00  0.00           H
ATOM   4655  HB2 GLU A 942      54.450  48.140  31.970  1.00  0.00           H
ATOM   4656  CG  GLU A 942      52.710  48.610  33.250  1.00  0.00           C
ATOM   4657  HG1 GLU A 942      53.070  47.750  33.860  1.00  0.00           H
ATOM   4658  HG2 GLU A 942      51.600  48.620  33.330  1.00  0.00           H
ATOM   4659  CD  GLU A 942      53.270  49.860  33.910  1.00  0.00           C
ATOM   4660  OE1 GLU A 942      52.580  50.860  33.590  1.00  0.00           O
ATOM   4661  OE2 GLU A 942      54.350  49.900  34.610  1.00  0.00           O
ATOM   4662  C   GLU A 942      52.650  45.950  31.380  1.00  0.00           C
ATOM   4663  O   GLU A 942      53.660  45.250  31.160  1.00  0.00           O
ATOM   4664  N   HSD A 943      51.580  45.440  32.040  1.00  0.00           N
ATOM   4665  HN  HSD A 943      50.730  45.940  32.180  1.00  0.00           H
ATOM   4666  CA  HSD A 943      51.490  44.030  32.530  1.00  0.00           C
ATOM   4667  HA  HSD A 943      52.430  43.600  32.870  1.00  0.00           H
ATOM   4668  CB  HSD A 943      50.610  43.950  33.840  1.00  0.00           C
ATOM   4669  HB1 HSD A 943      50.700  42.960  34.350  1.00  0.00           H
ATOM   4670  HB2 HSD A 943      49.540  44.180  33.590  1.00  0.00           H
ATOM   4671  ND1 HSD A 943      50.010  45.840  35.560  1.00  0.00           N
ATOM   4672  HD1 HSD A 943      49.050  45.860  35.300  1.00  0.00           H
ATOM   4673  CG  HSD A 943      50.940  45.040  34.880  1.00  0.00           C
ATOM   4674  CE1 HSD A 943      50.750  46.760  36.270  1.00  0.00           C
ATOM   4675  HE1 HSD A 943      50.360  47.640  36.790  1.00  0.00           H
ATOM   4676  NE2 HSD A 943      52.030  46.500  36.270  1.00  0.00           N
ATOM   4677  CD2 HSD A 943      52.150  45.480  35.380  1.00  0.00           C
ATOM   4678  HD2 HSD A 943      53.130  45.080  35.180  1.00  0.00           H
ATOM   4679  C   HSD A 943      51.060  43.100  31.370  1.00  0.00           C
ATOM   4680  O   HSD A 943      51.410  41.960  31.390  1.00  0.00           O
ATOM   4681  N   LYS A 944      50.370  43.710  30.440  1.00  0.00           N
ATOM   4682  HN  LYS A 944      50.050  44.620  30.680  1.00  0.00           H
ATOM   4683  CA  LYS A 944      50.030  43.180  29.070  1.00  0.00           C
ATOM   4684  HA  LYS A 944      49.740  44.070  28.510  1.00  0.00           H
ATOM   4685  CB  LYS A 944      51.300  42.780  28.290  1.00  0.00           C
ATOM   4686  HB1 LYS A 944      51.070  42.150  27.400  1.00  0.00           H
ATOM   4687  HB2 LYS A 944      51.860  41.990  28.820  1.00  0.00           H
ATOM   4688  CG  LYS A 944      52.320  43.830  27.860  1.00  0.00           C
ATOM   4689  HG1 LYS A 944      53.340  43.420  27.730  1.00  0.00           H
ATOM   4690  HG2 LYS A 944      52.440  44.470  28.760  1.00  0.00           H
ATOM   4691  CD  LYS A 944      51.870  44.590  26.610  1.00  0.00           C
ATOM   4692  HD1 LYS A 944      50.770  44.740  26.630  1.00  0.00           H
ATOM   4693  HD2 LYS A 944      52.200  43.970  25.760  1.00  0.00           H
ATOM   4694  CE  LYS A 944      52.560  45.970  26.600  1.00  0.00           C
ATOM   4695  HE1 LYS A 944      53.520  45.840  26.050  1.00  0.00           H
ATOM   4696  HE2 LYS A 944      52.730  46.540  27.550  1.00  0.00           H
ATOM   4697  NZ  LYS A 944      51.810  46.820  25.760  1.00  0.00           N
ATOM   4698  HZ1 LYS A 944      52.120  47.810  25.650  1.00  0.00           H
ATOM   4699  HZ2 LYS A 944      50.820  46.850  26.070  1.00  0.00           H
ATOM   4700  HZ3 LYS A 944      51.860  46.360  24.840  1.00  0.00           H
ATOM   4701  C   LYS A 944      48.870  42.260  29.090  1.00  0.00           C
ATOM   4702  O   LYS A 944      48.910  41.250  28.370  1.00  0.00           O
ATOM   4703  N   LEU A 945      47.960  42.430  30.030  1.00  0.00           N
ATOM   4704  HN  LEU A 945      48.000  43.270  30.560  1.00  0.00           H
ATOM   4705  CA  LEU A 945      47.020  41.360  30.470  1.00  0.00           C
ATOM   4706  HA  LEU A 945      47.480  40.460  30.840  1.00  0.00           H
ATOM   4707  CB  LEU A 945      46.280  41.860  31.740  1.00  0.00           C
ATOM   4708  HB1 LEU A 945      45.640  41.000  32.000  1.00  0.00           H
ATOM   4709  HB2 LEU A 945      45.740  42.790  31.450  1.00  0.00           H
ATOM   4710  CG  LEU A 945      47.160  42.140  32.970  1.00  0.00           C
ATOM   4711  HG  LEU A 945      47.950  42.860  32.660  1.00  0.00           H
ATOM   4712  CD1 LEU A 945      46.240  42.900  34.040  1.00  0.00           C
ATOM   4713 HD11 LEU A 945      46.860  43.230  34.890  1.00  0.00           H
ATOM   4714 HD12 LEU A 945      45.460  42.200  34.420  1.00  0.00           H
ATOM   4715 HD13 LEU A 945      45.750  43.820  33.650  1.00  0.00           H
ATOM   4716  CD2 LEU A 945      47.860  40.940  33.580  1.00  0.00           C
ATOM   4717 HD21 LEU A 945      47.090  40.140  33.680  1.00  0.00           H
ATOM   4718 HD22 LEU A 945      48.340  41.200  34.550  1.00  0.00           H
ATOM   4719 HD23 LEU A 945      48.700  40.570  32.960  1.00  0.00           H
ATOM   4720  C   LEU A 945      46.080  40.830  29.370  1.00  0.00           C
ATOM   4721  O   LEU A 945      45.630  41.540  28.460  1.00  0.00           O
ATOM   4722  N   LYS A 946      45.720  39.550  29.580  1.00  0.00           N
ATOM   4723  HN  LYS A 946      46.060  39.110  30.420  1.00  0.00           H
ATOM   4724  CA  LYS A 946      44.800  38.890  28.720  1.00  0.00           C
ATOM   4725  HA  LYS A 946      45.030  39.070  27.690  1.00  0.00           H
ATOM   4726  CB  LYS A 946      44.920  37.290  28.690  1.00  0.00           C
ATOM   4727  HB1 LYS A 946      44.050  36.890  28.130  1.00  0.00           H
ATOM   4728  HB2 LYS A 946      44.730  36.880  29.700  1.00  0.00           H
ATOM   4729  CG  LYS A 946      46.260  36.740  28.150  1.00  0.00           C
ATOM   4730  HG1 LYS A 946      46.970  37.270  28.820  1.00  0.00           H
ATOM   4731  HG2 LYS A 946      46.530  37.030  27.120  1.00  0.00           H
ATOM   4732  CD  LYS A 946      46.220  35.190  28.220  1.00  0.00           C
ATOM   4733  HD1 LYS A 946      45.490  34.830  27.460  1.00  0.00           H
ATOM   4734  HD2 LYS A 946      45.700  35.040  29.190  1.00  0.00           H
ATOM   4735  CE  LYS A 946      47.600  34.530  28.020  1.00  0.00           C
ATOM   4736  HE1 LYS A 946      47.840  34.620  26.940  1.00  0.00           H
ATOM   4737  HE2 LYS A 946      47.640  33.460  28.300  1.00  0.00           H
ATOM   4738  NZ  LYS A 946      48.680  35.210  28.740  1.00  0.00           N
ATOM   4739  HZ1 LYS A 946      48.740  36.230  28.600  1.00  0.00           H
ATOM   4740  HZ2 LYS A 946      49.610  34.800  28.500  1.00  0.00           H
ATOM   4741  HZ3 LYS A 946      48.450  34.910  29.700  1.00  0.00           H
ATOM   4742  C   LYS A 946      43.350  39.350  28.990  1.00  0.00           C
ATOM   4743  O   LYS A 946      42.680  38.790  29.880  1.00  0.00           O
ATOM   4744  N   LYS A 947      42.840  40.370  28.260  1.00  0.00           N
ATOM   4745  HN  LYS A 947      43.510  40.780  27.650  1.00  0.00           H
ATOM   4746  CA  LYS A 947      41.490  40.930  28.230  1.00  0.00           C
ATOM   4747  HA  LYS A 947      41.430  41.750  27.530  1.00  0.00           H
ATOM   4748  CB  LYS A 947      40.450  39.800  27.680  1.00  0.00           C
ATOM   4749  HB1 LYS A 947      39.440  40.240  27.760  1.00  0.00           H
ATOM   4750  HB2 LYS A 947      40.490  38.950  28.390  1.00  0.00           H
ATOM   4751  CG  LYS A 947      40.670  39.410  26.240  1.00  0.00           C
ATOM   4752  HG1 LYS A 947      41.660  38.930  26.130  1.00  0.00           H
ATOM   4753  HG2 LYS A 947      40.680  40.310  25.590  1.00  0.00           H
ATOM   4754  CD  LYS A 947      39.530  38.410  25.810  1.00  0.00           C
ATOM   4755  HD1 LYS A 947      38.610  38.990  25.620  1.00  0.00           H
ATOM   4756  HD2 LYS A 947      39.410  37.640  26.610  1.00  0.00           H
ATOM   4757  CE  LYS A 947      39.780  37.650  24.510  1.00  0.00           C
ATOM   4758  HE1 LYS A 947      40.760  37.140  24.560  1.00  0.00           H
ATOM   4759  HE2 LYS A 947      39.860  38.360  23.660  1.00  0.00           H
ATOM   4760  NZ  LYS A 947      38.770  36.750  24.150  1.00  0.00           N
ATOM   4761  HZ1 LYS A 947      38.570  36.190  25.000  1.00  0.00           H
ATOM   4762  HZ2 LYS A 947      39.110  36.260  23.290  1.00  0.00           H
ATOM   4763  HZ3 LYS A 947      37.930  37.240  23.810  1.00  0.00           H
ATOM   4764  C   LYS A 947      41.100  41.560  29.590  1.00  0.00           C
ATOM   4765  O   LYS A 947      40.240  40.950  30.250  1.00  0.00           O
ATOM   4766  N   GLY A 948      41.730  42.630  29.950  1.00  0.00           N
ATOM   4767  HN  GLY A 948      42.410  43.010  29.310  1.00  0.00           H
ATOM   4768  CA  GLY A 948      41.420  43.300  31.180  1.00  0.00           C
ATOM   4769  HA1 GLY A 948      40.370  43.540  31.120  1.00  0.00           H
ATOM   4770  HA2 GLY A 948      42.110  44.130  31.290  1.00  0.00           H
ATOM   4771  C   GLY A 948      41.540  42.600  32.510  1.00  0.00           C
ATOM   4772  O   GLY A 948      42.310  41.630  32.770  1.00  0.00           O
ATOM   4773  N   ALA A 949      40.700  43.020  33.470  1.00  0.00           N
ATOM   4774  HN  ALA A 949      40.000  43.620  33.100  1.00  0.00           H
ATOM   4775  CA  ALA A 949      40.650  42.650  34.900  1.00  0.00           C
ATOM   4776  HA  ALA A 949      41.440  41.930  35.130  1.00  0.00           H
ATOM   4777  CB  ALA A 949      41.020  43.930  35.690  1.00  0.00           C
ATOM   4778  HB1 ALA A 949      41.900  44.300  35.130  1.00  0.00           H
ATOM   4779  HB2 ALA A 949      41.250  43.610  36.730  1.00  0.00           H
ATOM   4780  HB3 ALA A 949      40.270  44.760  35.650  1.00  0.00           H
ATOM   4781  C   ALA A 949      39.320  42.120  35.440  1.00  0.00           C
ATOM   4782  O   ALA A 949      39.260  41.730  36.590  1.00  0.00           O
ATOM   4783  N   GLY A 950      38.210  42.220  34.590  1.00  0.00           N
ATOM   4784  HN  GLY A 950      38.260  42.450  33.620  1.00  0.00           H
ATOM   4785  CA  GLY A 950      36.930  41.740  35.080  1.00  0.00           C
ATOM   4786  HA1 GLY A 950      36.920  40.740  35.500  1.00  0.00           H
ATOM   4787  HA2 GLY A 950      36.230  41.820  34.260  1.00  0.00           H
ATOM   4788  C   GLY A 950      36.360  42.600  36.170  1.00  0.00           C
ATOM   4789  O   GLY A 950      35.940  42.070  37.160  1.00  0.00           O
ATOM   4790  N   TYR A 951      36.400  43.930  36.080  1.00  0.00           N
ATOM   4791  HN  TYR A 951      36.640  44.300  35.180  1.00  0.00           H
ATOM   4792  CA  TYR A 951      35.970  45.000  36.930  1.00  0.00           C
ATOM   4793  HA  TYR A 951      36.750  45.000  37.680  1.00  0.00           H
ATOM   4794  CB  TYR A 951      35.750  46.280  36.050  1.00  0.00           C
ATOM   4795  HB1 TYR A 951      35.240  47.120  36.570  1.00  0.00           H
ATOM   4796  HB2 TYR A 951      35.170  45.850  35.200  1.00  0.00           H
ATOM   4797  CG  TYR A 951      36.910  47.010  35.410  1.00  0.00           C
ATOM   4798  CD1 TYR A 951      38.300  46.740  35.740  1.00  0.00           C
ATOM   4799  HD1 TYR A 951      38.500  45.920  36.400  1.00  0.00           H
ATOM   4800  CE1 TYR A 951      39.340  47.480  35.200  1.00  0.00           C
ATOM   4801  HE1 TYR A 951      40.340  47.240  35.570  1.00  0.00           H
ATOM   4802  CZ  TYR A 951      39.040  48.440  34.230  1.00  0.00           C
ATOM   4803  OH  TYR A 951      40.130  49.180  33.730  1.00  0.00           O
ATOM   4804  HH  TYR A 951      39.760  50.070  33.690  1.00  0.00           H
ATOM   4805  CD2 TYR A 951      36.660  48.000  34.420  1.00  0.00           C
ATOM   4806  HD2 TYR A 951      35.660  48.100  34.020  1.00  0.00           H
ATOM   4807  CE2 TYR A 951      37.760  48.620  33.770  1.00  0.00           C
ATOM   4808  HE2 TYR A 951      37.590  49.280  32.930  1.00  0.00           H
ATOM   4809  C   TYR A 951      34.670  44.780  37.670  1.00  0.00           C
ATOM   4810  O   TYR A 951      34.600  44.830  38.880  1.00  0.00           O
ATOM   4811  N   HSD A 952      33.630  44.440  36.890  1.00  0.00           N
ATOM   4812  HN  HSD A 952      33.730  44.260  35.910  1.00  0.00           H
ATOM   4813  CA  HSD A 952      32.320  44.310  37.370  1.00  0.00           C
ATOM   4814  HA  HSD A 952      32.160  45.090  38.110  1.00  0.00           H
ATOM   4815  CB  HSD A 952      31.080  44.460  36.430  1.00  0.00           C
ATOM   4816  HB1 HSD A 952      30.150  43.990  36.820  1.00  0.00           H
ATOM   4817  HB2 HSD A 952      31.200  43.840  35.520  1.00  0.00           H
ATOM   4818  ND1 HSD A 952      30.190  46.370  35.010  1.00  0.00           N
ATOM   4819  HD1 HSD A 952      30.090  45.950  34.110  1.00  0.00           H
ATOM   4820  CG  HSD A 952      30.590  45.840  36.210  1.00  0.00           C
ATOM   4821  CE1 HSD A 952      29.840  47.660  35.270  1.00  0.00           C
ATOM   4822  HE1 HSD A 952      29.450  48.360  34.520  1.00  0.00           H
ATOM   4823  NE2 HSD A 952      30.070  48.010  36.560  1.00  0.00           N
ATOM   4824  CD2 HSD A 952      30.410  46.800  37.130  1.00  0.00           C
ATOM   4825  HD2 HSD A 952      30.520  46.680  38.200  1.00  0.00           H
ATOM   4826  C   HSD A 952      32.210  42.990  38.150  1.00  0.00           C
ATOM   4827  O   HSD A 952      31.670  42.910  39.210  1.00  0.00           O
ATOM   4828  N   LEU A 953      32.780  41.820  37.670  1.00  0.00           N
ATOM   4829  HN  LEU A 953      33.430  41.900  36.920  1.00  0.00           H
ATOM   4830  CA  LEU A 953      32.900  40.600  38.460  1.00  0.00           C
ATOM   4831  HA  LEU A 953      31.930  40.420  38.880  1.00  0.00           H
ATOM   4832  CB  LEU A 953      33.470  39.470  37.580  1.00  0.00           C
ATOM   4833  HB1 LEU A 953      34.400  39.780  37.050  1.00  0.00           H
ATOM   4834  HB2 LEU A 953      32.760  39.190  36.780  1.00  0.00           H
ATOM   4835  CG  LEU A 953      33.790  38.070  38.320  1.00  0.00           C
ATOM   4836  HG  LEU A 953      34.360  38.450  39.200  1.00  0.00           H
ATOM   4837  CD1 LEU A 953      32.530  37.300  38.800  1.00  0.00           C
ATOM   4838 HD11 LEU A 953      32.870  36.610  39.610  1.00  0.00           H
ATOM   4839 HD12 LEU A 953      32.250  36.650  37.950  1.00  0.00           H
ATOM   4840 HD13 LEU A 953      31.710  37.950  39.190  1.00  0.00           H
ATOM   4841  CD2 LEU A 953      34.620  37.160  37.440  1.00  0.00           C
ATOM   4842 HD21 LEU A 953      34.010  36.920  36.540  1.00  0.00           H
ATOM   4843 HD22 LEU A 953      34.970  36.230  37.930  1.00  0.00           H
ATOM   4844 HD23 LEU A 953      35.570  37.650  37.120  1.00  0.00           H
ATOM   4845  C   LEU A 953      33.750  40.850  39.820  1.00  0.00           C
ATOM   4846  O   LEU A 953      33.470  40.280  40.890  1.00  0.00           O
ATOM   4847  N   ASP A 954      34.920  41.560  39.770  1.00  0.00           N
ATOM   4848  HN  ASP A 954      35.180  42.010  38.910  1.00  0.00           H
ATOM   4849  CA  ASP A 954      35.760  41.710  40.960  1.00  0.00           C
ATOM   4850  HA  ASP A 954      36.210  40.810  41.360  1.00  0.00           H
ATOM   4851  CB  ASP A 954      37.030  42.480  40.630  1.00  0.00           C
ATOM   4852  HB1 ASP A 954      37.750  42.660  41.450  1.00  0.00           H
ATOM   4853  HB2 ASP A 954      36.750  43.450  40.180  1.00  0.00           H
ATOM   4854  CG  ASP A 954      37.840  41.690  39.670  1.00  0.00           C
ATOM   4855  OD1 ASP A 954      37.710  40.500  39.400  1.00  0.00           O
ATOM   4856  OD2 ASP A 954      38.750  42.460  39.080  1.00  0.00           O
ATOM   4857  HD2 ASP A 954      39.080  41.840  38.430  1.00  0.00           H
ATOM   4858  C   ASP A 954      35.140  42.470  42.100  1.00  0.00           C
ATOM   4859  O   ASP A 954      35.220  42.110  43.260  1.00  0.00           O
ATOM   4860  N   LEU A 955      34.410  43.600  41.700  1.00  0.00           N
ATOM   4861  HN  LEU A 955      34.300  43.890  40.750  1.00  0.00           H
ATOM   4862  CA  LEU A 955      33.600  44.390  42.680  1.00  0.00           C
ATOM   4863  HA  LEU A 955      34.290  44.700  43.450  1.00  0.00           H
ATOM   4864  CB  LEU A 955      33.090  45.660  42.000  1.00  0.00           C
ATOM   4865  HB1 LEU A 955      32.630  45.250  41.080  1.00  0.00           H
ATOM   4866  HB2 LEU A 955      34.000  46.240  41.750  1.00  0.00           H
ATOM   4867  CG  LEU A 955      31.990  46.490  42.690  1.00  0.00           C
ATOM   4868  HG  LEU A 955      31.110  45.830  42.860  1.00  0.00           H
ATOM   4869  CD1 LEU A 955      32.450  47.180  43.930  1.00  0.00           C
ATOM   4870 HD11 LEU A 955      33.330  46.660  44.380  1.00  0.00           H
ATOM   4871 HD12 LEU A 955      31.650  47.310  44.700  1.00  0.00           H
ATOM   4872 HD13 LEU A 955      32.910  48.190  43.880  1.00  0.00           H
ATOM   4873  CD2 LEU A 955      31.320  47.410  41.600  1.00  0.00           C
ATOM   4874 HD21 LEU A 955      32.060  48.170  41.270  1.00  0.00           H
ATOM   4875 HD22 LEU A 955      30.350  47.820  41.940  1.00  0.00           H
ATOM   4876 HD23 LEU A 955      31.150  46.860  40.660  1.00  0.00           H
ATOM   4877  C   LEU A 955      32.440  43.520  43.240  1.00  0.00           C
ATOM   4878  O   LEU A 955      32.180  43.570  44.450  1.00  0.00           O
ATOM   4879  N   LEU A 956      31.690  42.810  42.380  1.00  0.00           N
ATOM   4880  HN  LEU A 956      31.870  42.810  41.400  1.00  0.00           H
ATOM   4881  CA  LEU A 956      30.590  41.930  42.800  1.00  0.00           C
ATOM   4882  HA  LEU A 956      29.880  42.560  43.290  1.00  0.00           H
ATOM   4883  CB  LEU A 956      30.130  41.260  41.430  1.00  0.00           C
ATOM   4884  HB1 LEU A 956      30.990  40.660  41.040  1.00  0.00           H
ATOM   4885  HB2 LEU A 956      29.950  42.070  40.690  1.00  0.00           H
ATOM   4886  CG  LEU A 956      28.850  40.420  41.350  1.00  0.00           C
ATOM   4887  HG  LEU A 956      28.820  39.940  40.340  1.00  0.00           H
ATOM   4888  CD1 LEU A 956      28.870  39.340  42.300  1.00  0.00           C
ATOM   4889 HD11 LEU A 956      29.840  38.800  42.260  1.00  0.00           H
ATOM   4890 HD12 LEU A 956      28.050  38.620  42.170  1.00  0.00           H
ATOM   4891 HD13 LEU A 956      28.860  39.660  43.370  1.00  0.00           H
ATOM   4892  CD2 LEU A 956      27.640  41.330  41.510  1.00  0.00           C
ATOM   4893 HD21 LEU A 956      27.640  42.100  40.720  1.00  0.00           H
ATOM   4894 HD22 LEU A 956      27.560  41.830  42.500  1.00  0.00           H
ATOM   4895 HD23 LEU A 956      26.700  40.780  41.300  1.00  0.00           H
ATOM   4896  C   LEU A 956      31.140  40.850  43.830  1.00  0.00           C
ATOM   4897  O   LEU A 956      30.470  40.580  44.780  1.00  0.00           O
ATOM   4898  N   MET A 957      32.320  40.270  43.580  1.00  0.00           N
ATOM   4899  HN  MET A 957      32.910  40.430  42.790  1.00  0.00           H
ATOM   4900  CA  MET A 957      32.900  39.270  44.540  1.00  0.00           C
ATOM   4901  HA  MET A 957      32.110  38.540  44.560  1.00  0.00           H
ATOM   4902  CB  MET A 957      34.080  38.560  43.810  1.00  0.00           C
ATOM   4903  HB1 MET A 957      34.690  37.950  44.510  1.00  0.00           H
ATOM   4904  HB2 MET A 957      34.670  39.320  43.260  1.00  0.00           H
ATOM   4905  CG  MET A 957      33.570  37.520  42.770  1.00  0.00           C
ATOM   4906  HG1 MET A 957      34.430  37.030  42.280  1.00  0.00           H
ATOM   4907  HG2 MET A 957      33.010  38.040  41.970  1.00  0.00           H
ATOM   4908  SD  MET A 957      32.460  36.180  43.330  1.00  0.00           S
ATOM   4909  CE  MET A 957      33.180  35.730  44.900  1.00  0.00           C
ATOM   4910  HE1 MET A 957      34.200  35.330  44.680  1.00  0.00           H
ATOM   4911  HE2 MET A 957      32.650  35.010  45.570  1.00  0.00           H
ATOM   4912  HE3 MET A 957      33.260  36.660  45.500  1.00  0.00           H
ATOM   4913  C   MET A 957      33.300  39.890  45.940  1.00  0.00           C
ATOM   4914  O   MET A 957      32.870  39.350  46.920  1.00  0.00           O
ATOM   4915  N   VAL A 958      33.950  41.110  45.960  1.00  0.00           N
ATOM   4916  HN  VAL A 958      34.260  41.500  45.090  1.00  0.00           H
ATOM   4917  CA  VAL A 958      34.010  41.910  47.160  1.00  0.00           C
ATOM   4918  HA  VAL A 958      34.430  41.200  47.850  1.00  0.00           H
ATOM   4919  CB  VAL A 958      34.990  43.030  47.140  1.00  0.00           C
ATOM   4920  HB  VAL A 958      34.760  43.720  46.290  1.00  0.00           H
ATOM   4921  CG1 VAL A 958      34.970  43.840  48.430  1.00  0.00           C
ATOM   4922 HG11 VAL A 958      35.910  44.420  48.530  1.00  0.00           H
ATOM   4923 HG12 VAL A 958      34.790  43.150  49.280  1.00  0.00           H
ATOM   4924 HG13 VAL A 958      34.080  44.510  48.510  1.00  0.00           H
ATOM   4925  CG2 VAL A 958      36.380  42.300  46.780  1.00  0.00           C
ATOM   4926 HG21 VAL A 958      36.680  41.660  47.630  1.00  0.00           H
ATOM   4927 HG22 VAL A 958      37.220  43.030  46.670  1.00  0.00           H
ATOM   4928 HG23 VAL A 958      36.280  41.750  45.820  1.00  0.00           H
ATOM   4929  C   VAL A 958      32.720  42.310  47.830  1.00  0.00           C
ATOM   4930  O   VAL A 958      32.560  41.960  49.030  1.00  0.00           O
ATOM   4931  N   GLY A 959      31.730  42.900  47.070  1.00  0.00           N
ATOM   4932  HN  GLY A 959      31.940  43.290  46.180  1.00  0.00           H
ATOM   4933  CA  GLY A 959      30.310  42.960  47.390  1.00  0.00           C
ATOM   4934  HA1 GLY A 959      29.810  43.000  46.430  1.00  0.00           H
ATOM   4935  HA2 GLY A 959      30.150  43.840  48.010  1.00  0.00           H
ATOM   4936  C   GLY A 959      29.670  41.880  48.140  1.00  0.00           C
ATOM   4937  O   GLY A 959      29.180  42.190  49.260  1.00  0.00           O
ATOM   4938  N   VAL A 960      29.640  40.620  47.590  1.00  0.00           N
ATOM   4939  HN  VAL A 960      29.940  40.400  46.650  1.00  0.00           H
ATOM   4940  CA  VAL A 960      29.020  39.520  48.320  1.00  0.00           C
ATOM   4941  HA  VAL A 960      28.160  39.980  48.770  1.00  0.00           H
ATOM   4942  CB  VAL A 960      28.470  38.360  47.380  1.00  0.00           C
ATOM   4943  HB  VAL A 960      27.980  37.600  48.030  1.00  0.00           H
ATOM   4944  CG1 VAL A 960      27.370  38.910  46.370  1.00  0.00           C
ATOM   4945 HG11 VAL A 960      26.880  38.020  45.920  1.00  0.00           H
ATOM   4946 HG12 VAL A 960      27.920  39.640  45.720  1.00  0.00           H
ATOM   4947 HG13 VAL A 960      26.580  39.480  46.920  1.00  0.00           H
ATOM   4948  CG2 VAL A 960      29.630  37.820  46.590  1.00  0.00           C
ATOM   4949 HG21 VAL A 960      30.210  38.670  46.150  1.00  0.00           H
ATOM   4950 HG22 VAL A 960      29.260  37.140  45.790  1.00  0.00           H
ATOM   4951 HG23 VAL A 960      30.300  37.200  47.230  1.00  0.00           H
ATOM   4952  C   VAL A 960      29.760  39.010  49.580  1.00  0.00           C
ATOM   4953  O   VAL A 960      29.160  38.640  50.580  1.00  0.00           O
ATOM   4954  N   MET A 961      31.100  38.950  49.500  1.00  0.00           N
ATOM   4955  HN  MET A 961      31.600  39.050  48.630  1.00  0.00           H
ATOM   4956  CA  MET A 961      31.970  38.590  50.710  1.00  0.00           C
ATOM   4957  HA  MET A 961      31.500  37.730  51.170  1.00  0.00           H
ATOM   4958  CB  MET A 961      33.330  38.010  50.420  1.00  0.00           C
ATOM   4959  HB1 MET A 961      34.000  37.830  51.290  1.00  0.00           H
ATOM   4960  HB2 MET A 961      33.830  38.800  49.820  1.00  0.00           H
ATOM   4961  CG  MET A 961      33.280  36.780  49.650  1.00  0.00           C
ATOM   4962  HG1 MET A 961      34.370  36.570  49.470  1.00  0.00           H
ATOM   4963  HG2 MET A 961      32.800  37.080  48.690  1.00  0.00           H
ATOM   4964  SD  MET A 961      32.320  35.370  50.280  1.00  0.00           S
ATOM   4965  CE  MET A 961      31.030  35.200  48.980  1.00  0.00           C
ATOM   4966  HE1 MET A 961      31.360  35.250  47.910  1.00  0.00           H
ATOM   4967  HE2 MET A 961      30.430  36.130  48.880  1.00  0.00           H
ATOM   4968  HE3 MET A 961      30.370  34.320  49.090  1.00  0.00           H
ATOM   4969  C   MET A 961      31.960  39.530  51.820  1.00  0.00           C
ATOM   4970  O   MET A 961      32.000  39.120  52.960  1.00  0.00           O
ATOM   4971  N   LEU A 962      31.890  40.840  51.650  1.00  0.00           N
ATOM   4972  HN  LEU A 962      31.980  41.280  50.760  1.00  0.00           H
ATOM   4973  CA  LEU A 962      31.500  41.770  52.720  1.00  0.00           C
ATOM   4974  HA  LEU A 962      32.350  41.790  53.380  1.00  0.00           H
ATOM   4975  CB  LEU A 962      31.330  43.180  51.930  1.00  0.00           C
ATOM   4976  HB1 LEU A 962      30.380  43.170  51.330  1.00  0.00           H
ATOM   4977  HB2 LEU A 962      32.220  43.170  51.270  1.00  0.00           H
ATOM   4978  CG  LEU A 962      31.400  44.440  52.740  1.00  0.00           C
ATOM   4979  HG  LEU A 962      32.360  44.380  53.290  1.00  0.00           H
ATOM   4980  CD1 LEU A 962      31.520  45.700  51.870  1.00  0.00           C
ATOM   4981 HD11 LEU A 962      32.040  46.520  52.400  1.00  0.00           H
ATOM   4982 HD12 LEU A 962      30.590  46.080  51.390  1.00  0.00           H
ATOM   4983 HD13 LEU A 962      32.240  45.440  51.060  1.00  0.00           H
ATOM   4984  CD2 LEU A 962      30.100  44.770  53.650  1.00  0.00           C
ATOM   4985 HD21 LEU A 962      29.980  44.050  54.480  1.00  0.00           H
ATOM   4986 HD22 LEU A 962      29.220  44.790  52.990  1.00  0.00           H
ATOM   4987 HD23 LEU A 962      30.360  45.760  54.080  1.00  0.00           H
ATOM   4988  C   LEU A 962      30.160  41.420  53.380  1.00  0.00           C
ATOM   4989  O   LEU A 962      30.120  41.470  54.610  1.00  0.00           O
ATOM   4990  N   GLY A 963      29.140  41.050  52.580  1.00  0.00           N
ATOM   4991  HN  GLY A 963      29.260  41.070  51.600  1.00  0.00           H
ATOM   4992  CA  GLY A 963      27.870  40.610  53.150  1.00  0.00           C
ATOM   4993  HA1 GLY A 963      27.240  40.400  52.290  1.00  0.00           H
ATOM   4994  HA2 GLY A 963      27.570  41.350  53.880  1.00  0.00           H
ATOM   4995  C   GLY A 963      27.930  39.350  53.970  1.00  0.00           C
ATOM   4996  O   GLY A 963      27.410  39.220  55.100  1.00  0.00           O
ATOM   4997  N   VAL A 964      28.660  38.340  53.500  1.00  0.00           N
ATOM   4998  HN  VAL A 964      29.120  38.420  52.620  1.00  0.00           H
ATOM   4999  CA  VAL A 964      28.780  37.000  54.160  1.00  0.00           C
ATOM   5000  HA  VAL A 964      27.850  36.680  54.590  1.00  0.00           H
ATOM   5001  CB  VAL A 964      29.140  35.930  53.150  1.00  0.00           C
ATOM   5002  HB  VAL A 964      30.000  36.240  52.520  1.00  0.00           H
ATOM   5003  CG1 VAL A 964      29.590  34.580  53.780  1.00  0.00           C
ATOM   5004 HG11 VAL A 964      28.660  34.060  54.090  1.00  0.00           H
ATOM   5005 HG12 VAL A 964      30.280  34.570  54.640  1.00  0.00           H
ATOM   5006 HG13 VAL A 964      30.120  33.990  52.980  1.00  0.00           H
ATOM   5007  CG2 VAL A 964      27.890  35.670  52.300  1.00  0.00           C
ATOM   5008 HG21 VAL A 964      27.470  36.500  51.710  1.00  0.00           H
ATOM   5009 HG22 VAL A 964      27.100  35.300  52.990  1.00  0.00           H
ATOM   5010 HG23 VAL A 964      28.150  34.850  51.590  1.00  0.00           H
ATOM   5011  C   VAL A 964      29.730  37.050  55.280  1.00  0.00           C
ATOM   5012  O   VAL A 964      29.500  36.490  56.350  1.00  0.00           O
ATOM   5013  N   CYS A 965      30.770  37.920  55.250  1.00  0.00           N
ATOM   5014  HN  CYS A 965      31.090  38.410  54.440  1.00  0.00           H
ATOM   5015  CA  CYS A 965      31.520  38.420  56.400  1.00  0.00           C
ATOM   5016  HA  CYS A 965      31.850  37.560  56.950  1.00  0.00           H
ATOM   5017  CB  CYS A 965      32.690  39.330  55.930  1.00  0.00           C
ATOM   5018  HB1 CYS A 965      33.080  39.890  56.810  1.00  0.00           H
ATOM   5019  HB2 CYS A 965      32.260  40.060  55.210  1.00  0.00           H
ATOM   5020  SG  CYS A 965      34.000  38.340  55.110  1.00  0.00           S
ATOM   5021  HG1 CYS A 965      33.710  38.770  53.880  1.00  0.00           H
ATOM   5022  C   CYS A 965      30.730  39.130  57.490  1.00  0.00           C
ATOM   5023  O   CYS A 965      30.860  38.840  58.700  1.00  0.00           O
ATOM   5024  N   SER A 966      29.800  40.020  57.080  1.00  0.00           N
ATOM   5025  HN  SER A 966      29.760  40.180  56.100  1.00  0.00           H
ATOM   5026  CA  SER A 966      29.000  40.790  57.920  1.00  0.00           C
ATOM   5027  HA  SER A 966      29.620  41.450  58.520  1.00  0.00           H
ATOM   5028  CB  SER A 966      28.160  41.730  57.120  1.00  0.00           C
ATOM   5029  HB1 SER A 966      27.510  42.260  57.860  1.00  0.00           H
ATOM   5030  HB2 SER A 966      27.510  41.160  56.430  1.00  0.00           H
ATOM   5031  OG  SER A 966      28.910  42.790  56.460  1.00  0.00           O
ATOM   5032  HG1 SER A 966      29.300  42.190  55.820  1.00  0.00           H
ATOM   5033  C   SER A 966      28.030  40.040  58.840  1.00  0.00           C
ATOM   5034  O   SER A 966      27.770  40.360  59.980  1.00  0.00           O
ATOM   5035  N   VAL A 967      27.370  38.950  58.330  1.00  0.00           N
ATOM   5036  HN  VAL A 967      27.580  38.820  57.360  1.00  0.00           H
ATOM   5037  CA  VAL A 967      26.460  38.000  58.970  1.00  0.00           C
ATOM   5038  HA  VAL A 967      25.610  38.530  59.390  1.00  0.00           H
ATOM   5039  CB  VAL A 967      26.070  36.940  57.950  1.00  0.00           C
ATOM   5040  HB  VAL A 967      26.940  36.560  57.380  1.00  0.00           H
ATOM   5041  CG1 VAL A 967      25.350  35.770  58.680  1.00  0.00           C
ATOM   5042 HG11 VAL A 967      24.830  35.210  57.870  1.00  0.00           H
ATOM   5043 HG12 VAL A 967      24.600  36.080  59.440  1.00  0.00           H
ATOM   5044 HG13 VAL A 967      26.130  35.080  59.080  1.00  0.00           H
ATOM   5045  CG2 VAL A 967      25.030  37.580  57.010  1.00  0.00           C
ATOM   5046 HG21 VAL A 967      25.420  38.380  56.360  1.00  0.00           H
ATOM   5047 HG22 VAL A 967      24.120  38.030  57.460  1.00  0.00           H
ATOM   5048 HG23 VAL A 967      24.690  36.770  56.320  1.00  0.00           H
ATOM   5049  C   VAL A 967      27.200  37.320  60.140  1.00  0.00           C
ATOM   5050  O   VAL A 967      26.570  37.020  61.110  1.00  0.00           O
ATOM   5051  N   MET A 968      28.520  37.120  60.020  1.00  0.00           N
ATOM   5052  HN  MET A 968      29.020  37.570  59.280  1.00  0.00           H
ATOM   5053  CA  MET A 968      29.260  36.430  61.010  1.00  0.00           C
ATOM   5054  HA  MET A 968      28.680  35.800  61.670  1.00  0.00           H
ATOM   5055  CB  MET A 968      30.400  35.580  60.250  1.00  0.00           C
ATOM   5056  HB1 MET A 968      31.220  35.250  60.930  1.00  0.00           H
ATOM   5057  HB2 MET A 968      30.970  36.130  59.460  1.00  0.00           H
ATOM   5058  CG  MET A 968      29.810  34.330  59.430  1.00  0.00           C
ATOM   5059  HG1 MET A 968      29.060  34.660  58.690  1.00  0.00           H
ATOM   5060  HG2 MET A 968      29.340  33.620  60.150  1.00  0.00           H
[truncated: 6,873,249 more chars]
