# Supplementary material for: CryoEM and computational modeling structural insights into the pH regulator NBCn1
Source: Nat Commun. 2025 Nov 11;16:9932. doi: 10.1038/s41467-025-64868-z (PMC12606367; doi:10.1038/s41467-025-64868-z)
Supplement: Supplementary file 7 — Supplementary Data 5 [file 41467_2025_64868_MOESM7_ESM.zip › 100ns_z_restr_MD_NBCn1_2NaCO3/hNBCn1_OF/z-restr_hNBCn1_OF_2NaCO3_first_step_64.pdb]

REMARK    GENERATED BY TRJCONV
TITLE     Title t= 4100.00000 step= 2050000
REMARK    THIS IS A SIMULATION BOX
CRYST1   93.338   93.338  102.471  90.00  90.00  90.00 P 1           1
MODEL        1
ATOM      1  N   LEU A 585      28.250  45.490  31.590  1.00  0.00           N
ATOM      2  HT1 LEU A 585      29.180  45.610  31.150  1.00  0.00           H
ATOM      3  HT2 LEU A 585      27.970  46.370  32.090  1.00  0.00           H
ATOM      4  HT3 LEU A 585      27.570  45.370  30.810  1.00  0.00           H
ATOM      5  CA  LEU A 585      28.460  44.350  32.450  1.00  0.00           C
ATOM      6  HA  LEU A 585      29.230  44.660  33.140  1.00  0.00           H
ATOM      7  CB  LEU A 585      27.250  44.190  33.410  1.00  0.00           C
ATOM      8  HB1 LEU A 585      26.310  44.200  32.840  1.00  0.00           H
ATOM      9  HB2 LEU A 585      27.150  45.140  33.990  1.00  0.00           H
ATOM     10  CG  LEU A 585      27.190  43.010  34.390  1.00  0.00           C
ATOM     11  HG  LEU A 585      27.380  42.090  33.790  1.00  0.00           H
ATOM     12  CD1 LEU A 585      28.300  43.120  35.430  1.00  0.00           C
ATOM     13 HD11 LEU A 585      28.220  44.010  36.080  1.00  0.00           H
ATOM     14 HD12 LEU A 585      29.310  42.970  34.980  1.00  0.00           H
ATOM     15 HD13 LEU A 585      28.240  42.200  36.060  1.00  0.00           H
ATOM     16  CD2 LEU A 585      25.880  42.930  35.100  1.00  0.00           C
ATOM     17 HD21 LEU A 585      25.720  43.860  35.690  1.00  0.00           H
ATOM     18 HD22 LEU A 585      25.870  42.030  35.750  1.00  0.00           H
ATOM     19 HD23 LEU A 585      25.170  42.860  34.240  1.00  0.00           H
ATOM     20  C   LEU A 585      28.840  43.040  31.840  1.00  0.00           C
ATOM     21  O   LEU A 585      29.780  42.320  32.200  1.00  0.00           O
ATOM     22  N   ILE A 586      28.060  42.610  30.860  1.00  0.00           N
ATOM     23  HN  ILE A 586      27.280  43.130  30.530  1.00  0.00           H
ATOM     24  CA  ILE A 586      28.120  41.290  30.300  1.00  0.00           C
ATOM     25  HA  ILE A 586      27.890  40.610  31.110  1.00  0.00           H
ATOM     26  CB  ILE A 586      26.960  41.050  29.280  1.00  0.00           C
ATOM     27  HB  ILE A 586      25.970  41.260  29.750  1.00  0.00           H
ATOM     28  CG2 ILE A 586      27.070  42.000  28.100  1.00  0.00           C
ATOM     29 HG21 ILE A 586      26.250  41.780  27.380  1.00  0.00           H
ATOM     30 HG22 ILE A 586      27.970  41.690  27.540  1.00  0.00           H
ATOM     31 HG23 ILE A 586      27.060  43.090  28.340  1.00  0.00           H
ATOM     32  CG1 ILE A 586      26.700  39.580  28.720  1.00  0.00           C
ATOM     33 HG11 ILE A 586      27.640  39.360  28.140  1.00  0.00           H
ATOM     34 HG12 ILE A 586      25.910  39.530  27.950  1.00  0.00           H
ATOM     35  CD  ILE A 586      26.410  38.540  29.820  1.00  0.00           C
ATOM     36  HD1 ILE A 586      27.140  38.520  30.670  1.00  0.00           H
ATOM     37  HD2 ILE A 586      26.490  37.490  29.490  1.00  0.00           H
ATOM     38  HD3 ILE A 586      25.460  38.790  30.340  1.00  0.00           H
ATOM     39  C   ILE A 586      29.550  41.040  29.690  1.00  0.00           C
ATOM     40  O   ILE A 586      30.020  39.900  29.630  1.00  0.00           O
ATOM     41  N   LEU A 587      30.120  42.040  29.050  1.00  0.00           N
ATOM     42  HN  LEU A 587      29.710  42.950  28.980  1.00  0.00           H
ATOM     43  CA  LEU A 587      31.400  42.020  28.430  1.00  0.00           C
ATOM     44  HA  LEU A 587      31.200  41.350  27.610  1.00  0.00           H
ATOM     45  CB  LEU A 587      31.740  43.390  27.930  1.00  0.00           C
ATOM     46  HB1 LEU A 587      31.720  44.160  28.720  1.00  0.00           H
ATOM     47  HB2 LEU A 587      30.940  43.650  27.200  1.00  0.00           H
ATOM     48  CG  LEU A 587      33.100  43.450  27.110  1.00  0.00           C
ATOM     49  HG  LEU A 587      33.960  43.330  27.800  1.00  0.00           H
ATOM     50  CD1 LEU A 587      33.150  42.400  25.990  1.00  0.00           C
ATOM     51 HD11 LEU A 587      34.190  42.450  25.610  1.00  0.00           H
ATOM     52 HD12 LEU A 587      32.470  42.630  25.140  1.00  0.00           H
ATOM     53 HD13 LEU A 587      32.990  41.360  26.330  1.00  0.00           H
ATOM     54  CD2 LEU A 587      33.320  44.800  26.560  1.00  0.00           C
ATOM     55 HD21 LEU A 587      33.550  45.520  27.380  1.00  0.00           H
ATOM     56 HD22 LEU A 587      32.430  45.170  26.010  1.00  0.00           H
ATOM     57 HD23 LEU A 587      34.260  44.910  25.980  1.00  0.00           H
ATOM     58  C   LEU A 587      32.650  41.580  29.340  1.00  0.00           C
ATOM     59  O   LEU A 587      33.440  40.820  28.890  1.00  0.00           O
ATOM     60  N   ASP A 588      32.660  41.970  30.650  1.00  0.00           N
ATOM     61  HN  ASP A 588      31.970  42.630  30.950  1.00  0.00           H
ATOM     62  CA  ASP A 588      33.450  41.480  31.740  1.00  0.00           C
ATOM     63  HA  ASP A 588      34.450  41.710  31.380  1.00  0.00           H
ATOM     64  CB  ASP A 588      33.100  41.990  33.160  1.00  0.00           C
ATOM     65  HB1 ASP A 588      33.740  41.470  33.910  1.00  0.00           H
ATOM     66  HB2 ASP A 588      32.020  42.040  33.430  1.00  0.00           H
ATOM     67  CG  ASP A 588      33.340  43.510  33.160  1.00  0.00           C
ATOM     68  OD1 ASP A 588      32.680  44.240  32.340  1.00  0.00           O
ATOM     69  OD2 ASP A 588      34.030  43.990  34.110  1.00  0.00           O
ATOM     70  C   ASP A 588      33.250  39.910  31.810  1.00  0.00           C
ATOM     71  O   ASP A 588      34.200  39.150  32.000  1.00  0.00           O
ATOM     72  N   ILE A 589      31.950  39.460  31.660  1.00  0.00           N
ATOM     73  HN  ILE A 589      31.220  40.130  31.610  1.00  0.00           H
ATOM     74  CA  ILE A 589      31.570  38.030  31.710  1.00  0.00           C
ATOM     75  HA  ILE A 589      32.150  37.550  32.490  1.00  0.00           H
ATOM     76  CB  ILE A 589      30.150  37.880  32.130  1.00  0.00           C
ATOM     77  HB  ILE A 589      29.440  38.550  31.600  1.00  0.00           H
ATOM     78  CG2 ILE A 589      29.620  36.480  31.940  1.00  0.00           C
ATOM     79 HG21 ILE A 589      28.560  36.340  32.280  1.00  0.00           H
ATOM     80 HG22 ILE A 589      30.220  35.750  32.520  1.00  0.00           H
ATOM     81 HG23 ILE A 589      29.550  36.280  30.850  1.00  0.00           H
ATOM     82  CG1 ILE A 589      30.070  38.080  33.650  1.00  0.00           C
ATOM     83 HG11 ILE A 589      30.930  38.680  34.020  1.00  0.00           H
ATOM     84 HG12 ILE A 589      30.190  37.080  34.100  1.00  0.00           H
ATOM     85  CD  ILE A 589      28.860  38.940  34.150  1.00  0.00           C
ATOM     86  HD1 ILE A 589      28.830  39.960  33.700  1.00  0.00           H
ATOM     87  HD2 ILE A 589      28.790  39.000  35.260  1.00  0.00           H
ATOM     88  HD3 ILE A 589      27.900  38.460  33.840  1.00  0.00           H
ATOM     89  C   ILE A 589      31.890  37.290  30.340  1.00  0.00           C
ATOM     90  O   ILE A 589      32.220  36.080  30.340  1.00  0.00           O
ATOM     91  N   LYS A 590      31.820  37.930  29.170  1.00  0.00           N
ATOM     92  HN  LYS A 590      31.460  38.860  29.100  1.00  0.00           H
ATOM     93  CA  LYS A 590      32.140  37.240  27.880  1.00  0.00           C
ATOM     94  HA  LYS A 590      31.670  36.260  27.860  1.00  0.00           H
ATOM     95  CB  LYS A 590      31.580  37.920  26.640  1.00  0.00           C
ATOM     96  HB1 LYS A 590      31.790  37.360  25.720  1.00  0.00           H
ATOM     97  HB2 LYS A 590      31.980  38.950  26.490  1.00  0.00           H
ATOM     98  CG  LYS A 590      29.980  37.980  26.660  1.00  0.00           C
ATOM     99  HG1 LYS A 590      29.750  38.480  25.700  1.00  0.00           H
ATOM    100  HG2 LYS A 590      29.650  38.580  27.520  1.00  0.00           H
ATOM    101  CD  LYS A 590      29.250  36.630  26.720  1.00  0.00           C
ATOM    102  HD1 LYS A 590      29.040  36.260  27.750  1.00  0.00           H
ATOM    103  HD2 LYS A 590      29.800  35.810  26.210  1.00  0.00           H
ATOM    104  CE  LYS A 590      27.840  36.640  26.090  1.00  0.00           C
ATOM    105  HE1 LYS A 590      28.020  36.990  25.060  1.00  0.00           H
ATOM    106  HE2 LYS A 590      27.210  37.360  26.660  1.00  0.00           H
ATOM    107  NZ  LYS A 590      27.220  35.330  26.100  1.00  0.00           N
ATOM    108  HZ1 LYS A 590      26.210  35.510  25.920  1.00  0.00           H
ATOM    109  HZ2 LYS A 590      27.280  34.870  27.040  1.00  0.00           H
ATOM    110  HZ3 LYS A 590      27.600  34.630  25.430  1.00  0.00           H
ATOM    111  C   LYS A 590      33.630  37.170  27.620  1.00  0.00           C
ATOM    112  O   LYS A 590      34.080  36.200  27.020  1.00  0.00           O
ATOM    113  N   ARG A 591      34.360  38.120  28.290  1.00  0.00           N
ATOM    114  HN  ARG A 591      33.820  38.910  28.580  1.00  0.00           H
ATOM    115  CA  ARG A 591      35.780  38.130  28.440  1.00  0.00           C
ATOM    116  HA  ARG A 591      36.330  37.920  27.530  1.00  0.00           H
ATOM    117  CB  ARG A 591      36.430  39.500  28.850  1.00  0.00           C
ATOM    118  HB1 ARG A 591      37.520  39.460  29.110  1.00  0.00           H
ATOM    119  HB2 ARG A 591      35.950  39.890  29.780  1.00  0.00           H
ATOM    120  CG  ARG A 591      36.370  40.520  27.640  1.00  0.00           C
ATOM    121  HG1 ARG A 591      35.330  40.390  27.270  1.00  0.00           H
ATOM    122  HG2 ARG A 591      36.980  40.090  26.820  1.00  0.00           H
ATOM    123  CD  ARG A 591      36.760  41.900  27.900  1.00  0.00           C
ATOM    124  HD1 ARG A 591      37.670  41.910  28.540  1.00  0.00           H
ATOM    125  HD2 ARG A 591      35.910  42.360  28.440  1.00  0.00           H
ATOM    126  NE  ARG A 591      36.990  42.550  26.550  1.00  0.00           N
ATOM    127  HE  ARG A 591      37.210  41.940  25.800  1.00  0.00           H
ATOM    128  CZ  ARG A 591      36.990  43.860  26.240  1.00  0.00           C
ATOM    129  NH1 ARG A 591      37.050  44.780  27.130  1.00  0.00           N
ATOM    130 HH11 ARG A 591      37.150  45.740  26.850  1.00  0.00           H
ATOM    131 HH12 ARG A 591      37.220  44.570  28.100  1.00  0.00           H
ATOM    132  NH2 ARG A 591      37.140  44.270  24.990  1.00  0.00           N
ATOM    133 HH21 ARG A 591      37.040  43.660  24.210  1.00  0.00           H
ATOM    134 HH22 ARG A 591      37.380  45.220  24.810  1.00  0.00           H
ATOM    135  C   ARG A 591      36.350  37.150  29.380  1.00  0.00           C
ATOM    136  O   ARG A 591      37.030  36.240  28.940  1.00  0.00           O
ATOM    137  N   LYS A 592      36.170  37.450  30.680  1.00  0.00           N
ATOM    138  HN  LYS A 592      35.650  38.200  31.070  1.00  0.00           H
ATOM    139  CA  LYS A 592      37.050  36.840  31.650  1.00  0.00           C
ATOM    140  HA  LYS A 592      37.990  36.650  31.160  1.00  0.00           H
ATOM    141  CB  LYS A 592      37.390  37.790  32.820  1.00  0.00           C
ATOM    142  HB1 LYS A 592      38.020  37.330  33.600  1.00  0.00           H
ATOM    143  HB2 LYS A 592      36.390  38.020  33.230  1.00  0.00           H
ATOM    144  CG  LYS A 592      38.150  39.060  32.350  1.00  0.00           C
ATOM    145  HG1 LYS A 592      38.210  39.810  33.170  1.00  0.00           H
ATOM    146  HG2 LYS A 592      37.510  39.500  31.560  1.00  0.00           H
ATOM    147  CD  LYS A 592      39.550  38.790  31.750  1.00  0.00           C
ATOM    148  HD1 LYS A 592      39.970  39.720  31.320  1.00  0.00           H
ATOM    149  HD2 LYS A 592      39.350  38.230  30.810  1.00  0.00           H
ATOM    150  CE  LYS A 592      40.540  38.170  32.630  1.00  0.00           C
ATOM    151  HE1 LYS A 592      40.360  37.160  33.030  1.00  0.00           H
ATOM    152  HE2 LYS A 592      40.820  38.840  33.470  1.00  0.00           H
ATOM    153  NZ  LYS A 592      41.830  38.020  31.800  1.00  0.00           N
ATOM    154  HZ1 LYS A 592      42.150  38.930  31.410  1.00  0.00           H
ATOM    155  HZ2 LYS A 592      41.870  37.340  31.010  1.00  0.00           H
ATOM    156  HZ3 LYS A 592      42.550  37.760  32.500  1.00  0.00           H
ATOM    157  C   LYS A 592      36.660  35.500  32.210  1.00  0.00           C
ATOM    158  O   LYS A 592      37.420  34.630  32.610  1.00  0.00           O
ATOM    159  N   ALA A 593      35.340  35.260  32.270  1.00  0.00           N
ATOM    160  HN  ALA A 593      34.670  35.920  31.930  1.00  0.00           H
ATOM    161  CA  ALA A 593      34.810  34.100  33.010  1.00  0.00           C
ATOM    162  HA  ALA A 593      35.390  34.050  33.920  1.00  0.00           H
ATOM    163  CB  ALA A 593      33.280  34.410  33.370  1.00  0.00           C
ATOM    164  HB1 ALA A 593      32.690  34.030  32.510  1.00  0.00           H
ATOM    165  HB2 ALA A 593      32.980  35.460  33.610  1.00  0.00           H
ATOM    166  HB3 ALA A 593      32.970  33.890  34.310  1.00  0.00           H
ATOM    167  C   ALA A 593      35.030  32.700  32.560  1.00  0.00           C
ATOM    168  O   ALA A 593      35.270  31.800  33.370  1.00  0.00           O
ATOM    169  N   PRO A 594      35.020  32.410  31.250  1.00  0.00           N
ATOM    170  CD  PRO A 594      34.740  33.350  30.170  1.00  0.00           C
ATOM    171  HD1 PRO A 594      35.630  33.990  29.950  1.00  0.00           H
ATOM    172  HD2 PRO A 594      33.820  33.940  30.320  1.00  0.00           H
ATOM    173  CA  PRO A 594      35.330  31.080  30.700  1.00  0.00           C
ATOM    174  HA  PRO A 594      34.730  30.300  31.130  1.00  0.00           H
ATOM    175  CB  PRO A 594      35.250  31.250  29.190  1.00  0.00           C
ATOM    176  HB1 PRO A 594      34.970  30.260  28.750  1.00  0.00           H
ATOM    177  HB2 PRO A 594      36.210  31.480  28.690  1.00  0.00           H
ATOM    178  CG  PRO A 594      34.290  32.480  28.930  1.00  0.00           C
ATOM    179  HG1 PRO A 594      34.440  33.130  28.040  1.00  0.00           H
ATOM    180  HG2 PRO A 594      33.280  32.030  29.000  1.00  0.00           H
ATOM    181  C   PRO A 594      36.800  30.770  31.120  1.00  0.00           C
ATOM    182  O   PRO A 594      37.120  29.630  31.240  1.00  0.00           O
ATOM    183  N   PHE A 595      37.630  31.800  31.440  1.00  0.00           N
ATOM    184  HN  PHE A 595      37.210  32.700  31.460  1.00  0.00           H
ATOM    185  CA  PHE A 595      39.100  31.720  31.550  1.00  0.00           C
ATOM    186  HA  PHE A 595      39.340  30.820  31.020  1.00  0.00           H
ATOM    187  CB  PHE A 595      39.820  32.930  30.870  1.00  0.00           C
ATOM    188  HB1 PHE A 595      40.910  33.150  30.920  1.00  0.00           H
ATOM    189  HB2 PHE A 595      39.260  33.850  31.150  1.00  0.00           H
ATOM    190  CG  PHE A 595      39.590  32.860  29.340  1.00  0.00           C
ATOM    191  CD1 PHE A 595      38.370  33.290  28.780  1.00  0.00           C
ATOM    192  HD1 PHE A 595      37.630  33.770  29.390  1.00  0.00           H
ATOM    193  CE1 PHE A 595      38.180  33.270  27.400  1.00  0.00           C
ATOM    194  HE1 PHE A 595      37.270  33.740  27.060  1.00  0.00           H
ATOM    195  CZ  PHE A 595      39.110  32.680  26.530  1.00  0.00           C
ATOM    196  HZ  PHE A 595      39.080  32.560  25.450  1.00  0.00           H
ATOM    197  CD2 PHE A 595      40.570  32.350  28.550  1.00  0.00           C
ATOM    198  HD2 PHE A 595      41.500  31.980  28.960  1.00  0.00           H
ATOM    199  CE2 PHE A 595      40.350  32.230  27.110  1.00  0.00           C
ATOM    200  HE2 PHE A 595      41.060  31.780  26.440  1.00  0.00           H
ATOM    201  C   PHE A 595      39.670  31.410  32.920  1.00  0.00           C
ATOM    202  O   PHE A 595      40.860  31.190  33.150  1.00  0.00           O
ATOM    203  N   PHE A 596      38.790  31.300  33.960  1.00  0.00           N
ATOM    204  HN  PHE A 596      37.860  31.340  33.600  1.00  0.00           H
ATOM    205  CA  PHE A 596      39.090  30.980  35.420  1.00  0.00           C
ATOM    206  HA  PHE A 596      39.540  31.810  35.930  1.00  0.00           H
ATOM    207  CB  PHE A 596      37.810  30.730  36.270  1.00  0.00           C
ATOM    208  HB1 PHE A 596      37.990  30.480  37.330  1.00  0.00           H
ATOM    209  HB2 PHE A 596      37.180  29.990  35.730  1.00  0.00           H
ATOM    210  CG  PHE A 596      36.810  31.910  36.530  1.00  0.00           C
ATOM    211  CD1 PHE A 596      37.160  33.210  36.260  1.00  0.00           C
ATOM    212  HD1 PHE A 596      38.080  33.410  35.740  1.00  0.00           H
ATOM    213  CE1 PHE A 596      36.210  34.240  36.430  1.00  0.00           C
ATOM    214  HE1 PHE A 596      36.520  35.260  36.220  1.00  0.00           H
ATOM    215  CZ  PHE A 596      35.040  33.980  37.050  1.00  0.00           C
ATOM    216  HZ  PHE A 596      34.410  34.810  37.340  1.00  0.00           H
ATOM    217  CD2 PHE A 596      35.530  31.640  37.190  1.00  0.00           C
ATOM    218  HD2 PHE A 596      35.160  30.640  37.390  1.00  0.00           H
ATOM    219  CE2 PHE A 596      34.700  32.730  37.490  1.00  0.00           C
ATOM    220  HE2 PHE A 596      33.810  32.670  38.100  1.00  0.00           H
ATOM    221  C   PHE A 596      40.270  29.990  35.630  1.00  0.00           C
ATOM    222  O   PHE A 596      41.130  30.220  36.500  1.00  0.00           O
ATOM    223  N   LEU A 597      40.190  28.820  35.000  1.00  0.00           N
ATOM    224  HN  LEU A 597      39.430  28.550  34.410  1.00  0.00           H
ATOM    225  CA  LEU A 597      41.090  27.660  35.230  1.00  0.00           C
ATOM    226  HA  LEU A 597      41.690  27.760  36.120  1.00  0.00           H
ATOM    227  CB  LEU A 597      40.200  26.400  35.420  1.00  0.00           C
ATOM    228  HB1 LEU A 597      40.920  25.560  35.430  1.00  0.00           H
ATOM    229  HB2 LEU A 597      39.560  26.320  34.500  1.00  0.00           H
ATOM    230  CG  LEU A 597      39.260  26.410  36.700  1.00  0.00           C
ATOM    231  HG  LEU A 597      38.410  27.070  36.450  1.00  0.00           H
ATOM    232  CD1 LEU A 597      38.790  24.900  36.750  1.00  0.00           C
ATOM    233 HD11 LEU A 597      38.600  24.590  35.700  1.00  0.00           H
ATOM    234 HD12 LEU A 597      37.940  24.710  37.430  1.00  0.00           H
ATOM    235 HD13 LEU A 597      39.630  24.200  36.940  1.00  0.00           H
ATOM    236  CD2 LEU A 597      39.890  26.920  38.010  1.00  0.00           C
ATOM    237 HD21 LEU A 597      39.090  26.880  38.790  1.00  0.00           H
ATOM    238 HD22 LEU A 597      40.240  27.970  37.900  1.00  0.00           H
ATOM    239 HD23 LEU A 597      40.770  26.310  38.310  1.00  0.00           H
ATOM    240  C   LEU A 597      42.080  27.480  34.110  1.00  0.00           C
ATOM    241  O   LEU A 597      42.770  26.490  34.080  1.00  0.00           O
ATOM    242  N   SER A 598      42.190  28.440  33.120  1.00  0.00           N
ATOM    243  HN  SER A 598      41.770  29.330  33.160  1.00  0.00           H
ATOM    244  CA  SER A 598      43.280  28.260  32.130  1.00  0.00           C
ATOM    245  HA  SER A 598      43.220  27.320  31.600  1.00  0.00           H
ATOM    246  CB  SER A 598      42.890  29.220  31.080  1.00  0.00           C
ATOM    247  HB1 SER A 598      43.090  30.260  31.410  1.00  0.00           H
ATOM    248  HB2 SER A 598      41.830  29.220  30.730  1.00  0.00           H
ATOM    249  OG  SER A 598      43.590  29.010  29.790  1.00  0.00           O
ATOM    250  HG1 SER A 598      44.450  29.440  29.820  1.00  0.00           H
ATOM    251  C   SER A 598      44.740  28.250  32.610  1.00  0.00           C
ATOM    252  O   SER A 598      45.560  27.390  32.310  1.00  0.00           O
ATOM    253  N   ASP A 599      45.160  29.170  33.420  1.00  0.00           N
ATOM    254  HN  ASP A 599      44.520  29.900  33.650  1.00  0.00           H
ATOM    255  CA  ASP A 599      46.520  29.370  33.800  1.00  0.00           C
ATOM    256  HA  ASP A 599      47.210  28.950  33.080  1.00  0.00           H
ATOM    257  CB  ASP A 599      46.870  30.830  33.940  1.00  0.00           C
ATOM    258  HB1 ASP A 599      47.860  31.000  34.430  1.00  0.00           H
ATOM    259  HB2 ASP A 599      46.080  31.380  34.480  1.00  0.00           H
ATOM    260  CG  ASP A 599      47.020  31.610  32.600  1.00  0.00           C
ATOM    261  OD1 ASP A 599      47.380  30.920  31.570  1.00  0.00           O
ATOM    262  OD2 ASP A 599      46.840  32.870  32.550  1.00  0.00           O
ATOM    263  C   ASP A 599      46.770  28.580  35.150  1.00  0.00           C
ATOM    264  O   ASP A 599      47.940  28.360  35.510  1.00  0.00           O
ATOM    265  N   PHE A 600      45.770  28.160  35.880  1.00  0.00           N
ATOM    266  HN  PHE A 600      44.910  28.550  35.560  1.00  0.00           H
ATOM    267  CA  PHE A 600      45.760  27.300  37.090  1.00  0.00           C
ATOM    268  HA  PHE A 600      46.380  27.910  37.740  1.00  0.00           H
ATOM    269  CB  PHE A 600      44.240  27.280  37.550  1.00  0.00           C
ATOM    270  HB1 PHE A 600      43.660  26.950  36.670  1.00  0.00           H
ATOM    271  HB2 PHE A 600      43.940  28.300  37.860  1.00  0.00           H
ATOM    272  CG  PHE A 600      43.970  26.370  38.830  1.00  0.00           C
ATOM    273  CD1 PHE A 600      43.620  25.040  38.640  1.00  0.00           C
ATOM    274  HD1 PHE A 600      43.770  24.670  37.630  1.00  0.00           H
ATOM    275  CE1 PHE A 600      43.260  24.200  39.630  1.00  0.00           C
ATOM    276  HE1 PHE A 600      42.980  23.200  39.350  1.00  0.00           H
ATOM    277  CZ  PHE A 600      43.200  24.640  40.950  1.00  0.00           C
ATOM    278  HZ  PHE A 600      42.820  24.030  41.760  1.00  0.00           H
ATOM    279  CD2 PHE A 600      43.710  26.860  40.160  1.00  0.00           C
ATOM    280  HD2 PHE A 600      43.770  27.930  40.370  1.00  0.00           H
ATOM    281  CE2 PHE A 600      43.260  26.020  41.220  1.00  0.00           C
ATOM    282  HE2 PHE A 600      43.130  26.360  42.240  1.00  0.00           H
ATOM    283  C   PHE A 600      46.410  25.950  36.870  1.00  0.00           C
ATOM    284  O   PHE A 600      47.220  25.500  37.640  1.00  0.00           O
ATOM    285  N   LYS A 601      46.110  25.240  35.730  1.00  0.00           N
ATOM    286  HN  LYS A 601      45.390  25.550  35.110  1.00  0.00           H
ATOM    287  CA  LYS A 601      46.760  23.970  35.430  1.00  0.00           C
ATOM    288  HA  LYS A 601      46.790  23.520  36.410  1.00  0.00           H
ATOM    289  CB  LYS A 601      45.900  23.160  34.520  1.00  0.00           C
ATOM    290  HB1 LYS A 601      45.060  22.790  35.140  1.00  0.00           H
ATOM    291  HB2 LYS A 601      46.470  22.270  34.180  1.00  0.00           H
ATOM    292  CG  LYS A 601      45.270  23.760  33.240  1.00  0.00           C
ATOM    293  HG1 LYS A 601      44.540  24.550  33.510  1.00  0.00           H
ATOM    294  HG2 LYS A 601      44.580  23.010  32.790  1.00  0.00           H
ATOM    295  CD  LYS A 601      46.250  24.360  32.270  1.00  0.00           C
ATOM    296  HD1 LYS A 601      47.000  25.070  32.670  1.00  0.00           H
ATOM    297  HD2 LYS A 601      45.730  25.020  31.550  1.00  0.00           H
ATOM    298  CE  LYS A 601      46.980  23.170  31.550  1.00  0.00           C
ATOM    299  HE1 LYS A 601      46.270  22.440  31.100  1.00  0.00           H
ATOM    300  HE2 LYS A 601      47.500  22.540  32.290  1.00  0.00           H
ATOM    301  NZ  LYS A 601      47.910  23.700  30.520  1.00  0.00           N
ATOM    302  HZ1 LYS A 601      48.320  22.890  30.000  1.00  0.00           H
ATOM    303  HZ2 LYS A 601      48.690  24.310  30.830  1.00  0.00           H
ATOM    304  HZ3 LYS A 601      47.460  24.400  29.890  1.00  0.00           H
ATOM    305  C   LYS A 601      48.210  23.970  35.040  1.00  0.00           C
ATOM    306  O   LYS A 601      48.870  22.900  34.860  1.00  0.00           O
ATOM    307  N   ASP A 602      48.720  25.180  34.900  1.00  0.00           N
ATOM    308  HN  ASP A 602      48.200  26.040  34.920  1.00  0.00           H
ATOM    309  CA  ASP A 602      50.120  25.470  34.580  1.00  0.00           C
ATOM    310  HA  ASP A 602      50.650  24.590  34.260  1.00  0.00           H
ATOM    311  CB  ASP A 602      50.190  26.580  33.470  1.00  0.00           C
ATOM    312  HB1 ASP A 602      51.140  27.160  33.420  1.00  0.00           H
ATOM    313  HB2 ASP A 602      49.450  27.340  33.810  1.00  0.00           H
ATOM    314  CG  ASP A 602      49.800  26.000  32.120  1.00  0.00           C
ATOM    315  OD1 ASP A 602      49.530  26.750  31.140  1.00  0.00           O
ATOM    316  OD2 ASP A 602      49.950  24.770  31.900  1.00  0.00           O
ATOM    317  C   ASP A 602      50.850  26.020  35.780  1.00  0.00           C
ATOM    318  O   ASP A 602      51.970  26.500  35.700  1.00  0.00           O
ATOM    319  N   ALA A 603      50.220  26.060  36.960  1.00  0.00           N
ATOM    320  HN  ALA A 603      49.340  25.640  37.050  1.00  0.00           H
ATOM    321  CA  ALA A 603      50.800  26.830  38.030  1.00  0.00           C
ATOM    322  HA  ALA A 603      50.940  27.840  37.680  1.00  0.00           H
ATOM    323  CB  ALA A 603      49.650  27.230  39.070  1.00  0.00           C
ATOM    324  HB1 ALA A 603      49.450  26.370  39.740  1.00  0.00           H
ATOM    325  HB2 ALA A 603      48.750  27.430  38.450  1.00  0.00           H
ATOM    326  HB3 ALA A 603      49.850  28.100  39.710  1.00  0.00           H
ATOM    327  C   ALA A 603      51.970  26.140  38.820  1.00  0.00           C
ATOM    328  O   ALA A 603      52.610  26.760  39.670  1.00  0.00           O
ATOM    329  N   LEU A 604      52.270  24.820  38.630  1.00  0.00           N
ATOM    330  HN  LEU A 604      51.600  24.270  38.130  1.00  0.00           H
ATOM    331  CA  LEU A 604      53.490  24.210  38.990  1.00  0.00           C
ATOM    332  HA  LEU A 604      53.780  24.620  39.950  1.00  0.00           H
ATOM    333  CB  LEU A 604      53.330  22.710  39.230  1.00  0.00           C
ATOM    334  HB1 LEU A 604      54.240  22.220  39.640  1.00  0.00           H
ATOM    335  HB2 LEU A 604      53.060  22.130  38.320  1.00  0.00           H
ATOM    336  CG  LEU A 604      52.170  22.400  40.190  1.00  0.00           C
ATOM    337  HG  LEU A 604      51.300  23.020  39.880  1.00  0.00           H
ATOM    338  CD1 LEU A 604      51.680  20.970  40.040  1.00  0.00           C
ATOM    339 HD11 LEU A 604      52.450  20.210  40.330  1.00  0.00           H
ATOM    340 HD12 LEU A 604      51.390  20.710  38.990  1.00  0.00           H
ATOM    341 HD13 LEU A 604      50.690  20.880  40.530  1.00  0.00           H
ATOM    342  CD2 LEU A 604      52.530  22.710  41.680  1.00  0.00           C
ATOM    343 HD21 LEU A 604      52.590  23.820  41.720  1.00  0.00           H
ATOM    344 HD22 LEU A 604      53.480  22.270  42.020  1.00  0.00           H
ATOM    345 HD23 LEU A 604      51.730  22.590  42.450  1.00  0.00           H
ATOM    346  C   LEU A 604      54.660  24.260  37.950  1.00  0.00           C
ATOM    347  O   LEU A 604      55.830  24.320  38.330  1.00  0.00           O
ATOM    348  N   SER A 605      54.290  24.380  36.650  1.00  0.00           N
ATOM    349  HN  SER A 605      53.310  24.310  36.490  1.00  0.00           H
ATOM    350  CA  SER A 605      55.180  24.810  35.560  1.00  0.00           C
ATOM    351  HA  SER A 605      55.990  24.100  35.520  1.00  0.00           H
ATOM    352  CB  SER A 605      54.440  24.790  34.200  1.00  0.00           C
ATOM    353  HB1 SER A 605      53.520  25.390  34.090  1.00  0.00           H
ATOM    354  HB2 SER A 605      54.200  23.720  33.990  1.00  0.00           H
ATOM    355  OG  SER A 605      55.230  25.130  33.050  1.00  0.00           O
ATOM    356  HG1 SER A 605      55.540  26.040  33.160  1.00  0.00           H
ATOM    357  C   SER A 605      55.840  26.180  35.780  1.00  0.00           C
ATOM    358  O   SER A 605      57.050  26.360  35.670  1.00  0.00           O
ATOM    359  N   LEU A 606      54.980  27.160  36.030  1.00  0.00           N
ATOM    360  HN  LEU A 606      54.010  26.890  36.060  1.00  0.00           H
ATOM    361  CA  LEU A 606      55.260  28.520  36.390  1.00  0.00           C
ATOM    362  HA  LEU A 606      55.940  28.890  35.630  1.00  0.00           H
ATOM    363  CB  LEU A 606      53.980  29.400  36.390  1.00  0.00           C
ATOM    364  HB1 LEU A 606      54.430  30.370  36.700  1.00  0.00           H
ATOM    365  HB2 LEU A 606      53.260  29.080  37.180  1.00  0.00           H
ATOM    366  CG  LEU A 606      53.200  29.680  35.130  1.00  0.00           C
ATOM    367  HG  LEU A 606      53.020  28.640  34.770  1.00  0.00           H
ATOM    368  CD1 LEU A 606      51.900  30.310  35.530  1.00  0.00           C
ATOM    369 HD11 LEU A 606      51.320  29.780  36.310  1.00  0.00           H
ATOM    370 HD12 LEU A 606      51.310  30.440  34.600  1.00  0.00           H
ATOM    371 HD13 LEU A 606      52.010  31.320  35.980  1.00  0.00           H
ATOM    372  CD2 LEU A 606      54.030  30.420  34.060  1.00  0.00           C
ATOM    373 HD21 LEU A 606      54.970  29.830  33.970  1.00  0.00           H
ATOM    374 HD22 LEU A 606      54.430  31.400  34.360  1.00  0.00           H
ATOM    375 HD23 LEU A 606      53.530  30.450  33.060  1.00  0.00           H
ATOM    376  C   LEU A 606      55.930  28.740  37.810  1.00  0.00           C
ATOM    377  O   LEU A 606      55.610  27.960  38.710  1.00  0.00           O
ATOM    378  N   GLN A 607      56.730  29.780  37.980  1.00  0.00           N
ATOM    379  HN  GLN A 607      56.830  30.510  37.310  1.00  0.00           H
ATOM    380  CA  GLN A 607      57.500  30.050  39.160  1.00  0.00           C
ATOM    381  HA  GLN A 607      57.820  29.110  39.570  1.00  0.00           H
ATOM    382  CB  GLN A 607      58.640  31.040  38.870  1.00  0.00           C
ATOM    383  HB1 GLN A 607      59.040  31.290  39.870  1.00  0.00           H
ATOM    384  HB2 GLN A 607      58.470  32.020  38.370  1.00  0.00           H
ATOM    385  CG  GLN A 607      59.820  30.380  38.190  1.00  0.00           C
ATOM    386  HG1 GLN A 607      60.320  29.750  38.950  1.00  0.00           H
ATOM    387  HG2 GLN A 607      60.540  31.170  37.910  1.00  0.00           H
ATOM    388  CD  GLN A 607      59.490  29.710  36.820  1.00  0.00           C
ATOM    389  OE1 GLN A 607      58.590  30.130  36.080  1.00  0.00           O
ATOM    390  NE2 GLN A 607      60.170  28.530  36.540  1.00  0.00           N
ATOM    391 HE21 GLN A 607      59.950  27.950  35.760  1.00  0.00           H
ATOM    392 HE22 GLN A 607      60.910  28.240  37.140  1.00  0.00           H
ATOM    393  C   GLN A 607      56.600  30.700  40.200  1.00  0.00           C
ATOM    394  O   GLN A 607      56.280  31.880  40.030  1.00  0.00           O
ATOM    395  N   CYS A 608      56.130  30.040  41.240  1.00  0.00           N
ATOM    396  HN  CYS A 608      56.410  29.120  41.460  1.00  0.00           H
ATOM    397  CA  CYS A 608      55.020  30.530  42.020  1.00  0.00           C
ATOM    398  HA  CYS A 608      54.730  31.560  41.840  1.00  0.00           H
ATOM    399  CB  CYS A 608      53.820  29.560  41.840  1.00  0.00           C
ATOM    400  HB1 CYS A 608      53.000  29.660  42.590  1.00  0.00           H
ATOM    401  HB2 CYS A 608      54.140  28.490  41.900  1.00  0.00           H
ATOM    402  SG  CYS A 608      53.000  29.940  40.270  1.00  0.00           S
ATOM    403  HG1 CYS A 608      53.400  28.810  39.700  1.00  0.00           H
ATOM    404  C   CYS A 608      55.380  30.520  43.490  1.00  0.00           C
ATOM    405  O   CYS A 608      54.820  31.370  44.270  1.00  0.00           O
ATOM    406  N   LEU A 609      56.340  29.610  43.960  1.00  0.00           N
ATOM    407  HN  LEU A 609      56.690  29.010  43.260  1.00  0.00           H
ATOM    408  CA  LEU A 609      56.720  29.520  45.350  1.00  0.00           C
ATOM    409  HA  LEU A 609      55.730  29.350  45.740  1.00  0.00           H
ATOM    410  CB  LEU A 609      57.520  28.230  45.580  1.00  0.00           C
ATOM    411  HB1 LEU A 609      58.540  28.480  45.200  1.00  0.00           H
ATOM    412  HB2 LEU A 609      57.010  27.440  44.990  1.00  0.00           H
ATOM    413  CG  LEU A 609      57.610  27.660  46.990  1.00  0.00           C
ATOM    414  HG  LEU A 609      58.160  28.390  47.620  1.00  0.00           H
ATOM    415  CD1 LEU A 609      56.240  27.700  47.810  1.00  0.00           C
ATOM    416 HD11 LEU A 609      56.440  27.370  48.860  1.00  0.00           H
ATOM    417 HD12 LEU A 609      55.580  26.960  47.310  1.00  0.00           H
ATOM    418 HD13 LEU A 609      55.740  28.690  47.750  1.00  0.00           H
ATOM    419  CD2 LEU A 609      58.290  26.340  46.950  1.00  0.00           C
ATOM    420 HD21 LEU A 609      59.360  26.560  46.760  1.00  0.00           H
ATOM    421 HD22 LEU A 609      57.950  25.720  46.100  1.00  0.00           H
ATOM    422 HD23 LEU A 609      58.110  25.860  47.940  1.00  0.00           H
ATOM    423  C   LEU A 609      57.290  30.760  46.000  1.00  0.00           C
ATOM    424  O   LEU A 609      56.940  31.120  47.120  1.00  0.00           O
ATOM    425  N   ALA A 610      58.110  31.550  45.300  1.00  0.00           N
ATOM    426  HN  ALA A 610      58.390  31.240  44.390  1.00  0.00           H
ATOM    427  CA  ALA A 610      58.520  32.850  45.740  1.00  0.00           C
ATOM    428  HA  ALA A 610      59.100  32.730  46.650  1.00  0.00           H
ATOM    429  CB  ALA A 610      59.420  33.470  44.640  1.00  0.00           C
ATOM    430  HB1 ALA A 610      60.420  33.020  44.540  1.00  0.00           H
ATOM    431  HB2 ALA A 610      59.550  34.550  44.870  1.00  0.00           H
ATOM    432  HB3 ALA A 610      58.830  33.440  43.700  1.00  0.00           H
ATOM    433  C   ALA A 610      57.480  33.820  46.120  1.00  0.00           C
ATOM    434  O   ALA A 610      57.610  34.490  47.150  1.00  0.00           O
ATOM    435  N   SER A 611      56.430  33.930  45.260  1.00  0.00           N
ATOM    436  HN  SER A 611      56.470  33.370  44.440  1.00  0.00           H
ATOM    437  CA  SER A 611      55.320  34.890  45.530  1.00  0.00           C
ATOM    438  HA  SER A 611      55.760  35.860  45.700  1.00  0.00           H
ATOM    439  CB  SER A 611      54.240  34.920  44.430  1.00  0.00           C
ATOM    440  HB1 SER A 611      53.590  35.770  44.720  1.00  0.00           H
ATOM    441  HB2 SER A 611      53.650  33.980  44.360  1.00  0.00           H
ATOM    442  OG  SER A 611      54.790  35.190  43.110  1.00  0.00           O
ATOM    443  HG1 SER A 611      55.220  34.430  42.700  1.00  0.00           H
ATOM    444  C   SER A 611      54.560  34.540  46.800  1.00  0.00           C
ATOM    445  O   SER A 611      54.350  35.370  47.690  1.00  0.00           O
ATOM    446  N   ILE A 612      54.200  33.280  46.980  1.00  0.00           N
ATOM    447  HN  ILE A 612      54.430  32.610  46.280  1.00  0.00           H
ATOM    448  CA  ILE A 612      53.480  32.710  48.150  1.00  0.00           C
ATOM    449  HA  ILE A 612      52.510  33.180  48.110  1.00  0.00           H
ATOM    450  CB  ILE A 612      53.260  31.200  48.010  1.00  0.00           C
ATOM    451  HB  ILE A 612      54.220  30.660  47.830  1.00  0.00           H
ATOM    452  CG2 ILE A 612      52.560  30.540  49.210  1.00  0.00           C
ATOM    453 HG21 ILE A 612      51.610  31.080  49.420  1.00  0.00           H
ATOM    454 HG22 ILE A 612      53.200  30.560  50.110  1.00  0.00           H
ATOM    455 HG23 ILE A 612      52.360  29.490  48.900  1.00  0.00           H
ATOM    456  CG1 ILE A 612      52.320  31.020  46.770  1.00  0.00           C
ATOM    457 HG11 ILE A 612      52.780  31.550  45.900  1.00  0.00           H
ATOM    458 HG12 ILE A 612      51.290  31.340  47.010  1.00  0.00           H
ATOM    459  CD  ILE A 612      52.330  29.540  46.200  1.00  0.00           C
ATOM    460  HD1 ILE A 612      51.810  28.900  46.960  1.00  0.00           H
ATOM    461  HD2 ILE A 612      53.380  29.200  46.020  1.00  0.00           H
ATOM    462  HD3 ILE A 612      51.670  29.380  45.330  1.00  0.00           H
ATOM    463  C   ILE A 612      54.130  32.970  49.420  1.00  0.00           C
ATOM    464  O   ILE A 612      53.530  33.410  50.440  1.00  0.00           O
ATOM    465  N   LEU A 613      55.460  32.690  49.500  1.00  0.00           N
ATOM    466  HN  LEU A 613      55.880  32.300  48.680  1.00  0.00           H
ATOM    467  CA  LEU A 613      56.180  32.940  50.730  1.00  0.00           C
ATOM    468  HA  LEU A 613      55.640  32.590  51.600  1.00  0.00           H
ATOM    469  CB  LEU A 613      57.500  32.130  50.770  1.00  0.00           C
ATOM    470  HB1 LEU A 613      57.850  32.230  51.820  1.00  0.00           H
ATOM    471  HB2 LEU A 613      58.270  32.510  50.070  1.00  0.00           H
ATOM    472  CG  LEU A 613      57.320  30.560  50.550  1.00  0.00           C
ATOM    473  HG  LEU A 613      56.520  30.400  49.800  1.00  0.00           H
ATOM    474  CD1 LEU A 613      58.610  29.860  50.160  1.00  0.00           C
ATOM    475 HD11 LEU A 613      58.420  28.820  49.810  1.00  0.00           H
ATOM    476 HD12 LEU A 613      59.350  29.890  50.990  1.00  0.00           H
ATOM    477 HD13 LEU A 613      59.050  30.390  49.280  1.00  0.00           H
ATOM    478  CD2 LEU A 613      56.850  29.780  51.800  1.00  0.00           C
ATOM    479 HD21 LEU A 613      55.940  30.290  52.180  1.00  0.00           H
ATOM    480 HD22 LEU A 613      57.680  29.670  52.530  1.00  0.00           H
ATOM    481 HD23 LEU A 613      56.450  28.790  51.470  1.00  0.00           H
ATOM    482  C   LEU A 613      56.360  34.440  50.940  1.00  0.00           C
ATOM    483  O   LEU A 613      56.200  34.990  52.060  1.00  0.00           O
ATOM    484  N   PHE A 614      56.680  35.290  49.900  1.00  0.00           N
ATOM    485  HN  PHE A 614      56.670  34.960  48.960  1.00  0.00           H
ATOM    486  CA  PHE A 614      56.790  36.690  50.020  1.00  0.00           C
ATOM    487  HA  PHE A 614      57.340  36.740  50.960  1.00  0.00           H
ATOM    488  CB  PHE A 614      57.580  37.140  48.760  1.00  0.00           C
ATOM    489  HB1 PHE A 614      57.220  36.570  47.890  1.00  0.00           H
ATOM    490  HB2 PHE A 614      58.610  36.740  48.670  1.00  0.00           H
ATOM    491  CG  PHE A 614      57.600  38.540  48.400  1.00  0.00           C
ATOM    492  CD1 PHE A 614      57.810  39.530  49.390  1.00  0.00           C
ATOM    493  HD1 PHE A 614      57.950  39.250  50.420  1.00  0.00           H
ATOM    494  CE1 PHE A 614      57.840  40.870  49.020  1.00  0.00           C
ATOM    495  HE1 PHE A 614      57.980  41.550  49.850  1.00  0.00           H
ATOM    496  CZ  PHE A 614      57.550  41.230  47.670  1.00  0.00           C
ATOM    497  HZ  PHE A 614      57.510  42.280  47.400  1.00  0.00           H
ATOM    498  CD2 PHE A 614      57.340  38.900  47.070  1.00  0.00           C
ATOM    499  HD2 PHE A 614      57.190  38.150  46.310  1.00  0.00           H
ATOM    500  CE2 PHE A 614      57.330  40.240  46.730  1.00  0.00           C
ATOM    501  HE2 PHE A 614      57.200  40.700  45.770  1.00  0.00           H
ATOM    502  C   PHE A 614      55.550  37.410  50.460  1.00  0.00           C
ATOM    503  O   PHE A 614      55.570  38.080  51.440  1.00  0.00           O
ATOM    504  N   LEU A 615      54.430  37.150  49.770  1.00  0.00           N
ATOM    505  HN  LEU A 615      54.320  36.480  49.040  1.00  0.00           H
ATOM    506  CA  LEU A 615      53.230  37.920  49.980  1.00  0.00           C
ATOM    507  HA  LEU A 615      53.610  38.930  50.150  1.00  0.00           H
ATOM    508  CB  LEU A 615      52.360  38.120  48.730  1.00  0.00           C
ATOM    509  HB1 LEU A 615      51.340  38.320  49.100  1.00  0.00           H
ATOM    510  HB2 LEU A 615      52.380  37.120  48.230  1.00  0.00           H
ATOM    511  CG  LEU A 615      52.670  39.210  47.680  1.00  0.00           C
ATOM    512  HG  LEU A 615      52.120  39.030  46.730  1.00  0.00           H
ATOM    513  CD1 LEU A 615      52.420  40.590  48.220  1.00  0.00           C
ATOM    514 HD11 LEU A 615      52.820  41.360  47.550  1.00  0.00           H
ATOM    515 HD12 LEU A 615      53.030  40.790  49.130  1.00  0.00           H
ATOM    516 HD13 LEU A 615      51.380  40.820  48.560  1.00  0.00           H
ATOM    517  CD2 LEU A 615      54.130  39.050  47.310  1.00  0.00           C
ATOM    518 HD21 LEU A 615      54.350  39.800  46.520  1.00  0.00           H
ATOM    519 HD22 LEU A 615      54.320  38.080  46.840  1.00  0.00           H
ATOM    520 HD23 LEU A 615      54.890  39.230  48.100  1.00  0.00           H
ATOM    521  C   LEU A 615      52.560  37.580  51.200  1.00  0.00           C
ATOM    522  O   LEU A 615      51.950  38.490  51.770  1.00  0.00           O
ATOM    523  N   TYR A 616      52.610  36.330  51.650  1.00  0.00           N
ATOM    524  HN  TYR A 616      53.080  35.630  51.100  1.00  0.00           H
ATOM    525  CA  TYR A 616      52.200  35.870  52.950  1.00  0.00           C
ATOM    526  HA  TYR A 616      51.200  36.220  53.100  1.00  0.00           H
ATOM    527  CB  TYR A 616      52.400  34.340  53.050  1.00  0.00           C
ATOM    528  HB1 TYR A 616      53.500  34.240  52.910  1.00  0.00           H
ATOM    529  HB2 TYR A 616      51.920  33.840  52.160  1.00  0.00           H
ATOM    530  CG  TYR A 616      52.000  33.770  54.420  1.00  0.00           C
ATOM    531  CD1 TYR A 616      50.810  34.090  55.000  1.00  0.00           C
ATOM    532  HD1 TYR A 616      49.990  34.680  54.600  1.00  0.00           H
ATOM    533  CE1 TYR A 616      50.440  33.690  56.280  1.00  0.00           C
ATOM    534  HE1 TYR A 616      49.520  34.060  56.730  1.00  0.00           H
ATOM    535  CZ  TYR A 616      51.310  32.920  57.050  1.00  0.00           C
ATOM    536  OH  TYR A 616      50.970  32.490  58.340  1.00  0.00           O
ATOM    537  HH  TYR A 616      50.110  32.810  58.620  1.00  0.00           H
ATOM    538  CD2 TYR A 616      52.830  32.960  55.160  1.00  0.00           C
ATOM    539  HD2 TYR A 616      53.810  32.720  54.770  1.00  0.00           H
ATOM    540  CE2 TYR A 616      52.520  32.540  56.470  1.00  0.00           C
ATOM    541  HE2 TYR A 616      53.280  32.000  57.000  1.00  0.00           H
ATOM    542  C   TYR A 616      53.020  36.610  54.080  1.00  0.00           C
ATOM    543  O   TYR A 616      52.470  37.020  55.090  1.00  0.00           O
ATOM    544  N   CYS A 617      54.390  36.760  53.940  1.00  0.00           N
ATOM    545  HN  CYS A 617      54.920  36.400  53.180  1.00  0.00           H
ATOM    546  CA  CYS A 617      55.170  37.340  55.050  1.00  0.00           C
ATOM    547  HA  CYS A 617      54.790  36.920  55.960  1.00  0.00           H
ATOM    548  CB  CYS A 617      56.670  36.910  55.030  1.00  0.00           C
ATOM    549  HB1 CYS A 617      57.320  37.430  55.750  1.00  0.00           H
ATOM    550  HB2 CYS A 617      57.010  37.240  54.040  1.00  0.00           H
ATOM    551  SG  CYS A 617      56.980  35.080  55.310  1.00  0.00           S
ATOM    552  HG1 CYS A 617      56.770  34.640  54.070  1.00  0.00           H
ATOM    553  C   CYS A 617      54.990  38.810  55.110  1.00  0.00           C
ATOM    554  O   CYS A 617      55.030  39.460  56.160  1.00  0.00           O
ATOM    555  N   ALA A 618      54.840  39.390  53.950  1.00  0.00           N
ATOM    556  HN  ALA A 618      54.960  38.760  53.180  1.00  0.00           H
ATOM    557  CA  ALA A 618      54.570  40.810  53.760  1.00  0.00           C
ATOM    558  HA  ALA A 618      55.360  41.410  54.180  1.00  0.00           H
ATOM    559  CB  ALA A 618      54.420  40.930  52.210  1.00  0.00           C
ATOM    560  HB1 ALA A 618      55.280  40.440  51.690  1.00  0.00           H
ATOM    561  HB2 ALA A 618      54.420  41.930  51.750  1.00  0.00           H
ATOM    562  HB3 ALA A 618      53.490  40.390  51.890  1.00  0.00           H
ATOM    563  C   ALA A 618      53.250  41.290  54.370  1.00  0.00           C
ATOM    564  O   ALA A 618      53.150  42.340  54.980  1.00  0.00           O
ATOM    565  N   CYS A 619      52.130  40.510  54.210  1.00  0.00           N
ATOM    566  HN  CYS A 619      52.170  39.620  53.760  1.00  0.00           H
ATOM    567  CA  CYS A 619      50.740  40.900  54.530  1.00  0.00           C
ATOM    568  HA  CYS A 619      50.730  41.970  54.500  1.00  0.00           H
ATOM    569  CB  CYS A 619      49.690  40.210  53.610  1.00  0.00           C
ATOM    570  HB1 CYS A 619      48.720  40.480  54.080  1.00  0.00           H
ATOM    571  HB2 CYS A 619      49.780  39.110  53.670  1.00  0.00           H
ATOM    572  SG  CYS A 619      49.670  40.830  51.900  1.00  0.00           S
ATOM    573  HG1 CYS A 619      50.860  40.320  51.610  1.00  0.00           H
ATOM    574  C   CYS A 619      50.310  40.560  55.990  1.00  0.00           C
ATOM    575  O   CYS A 619      49.410  41.180  56.590  1.00  0.00           O
ATOM    576  N   MET A 620      50.950  39.530  56.550  1.00  0.00           N
ATOM    577  HN  MET A 620      51.560  38.870  56.120  1.00  0.00           H
ATOM    578  CA  MET A 620      50.680  39.050  57.930  1.00  0.00           C
ATOM    579  HA  MET A 620      49.790  38.440  57.840  1.00  0.00           H
ATOM    580  CB  MET A 620      51.810  38.110  58.300  1.00  0.00           C
ATOM    581  HB1 MET A 620      52.800  38.610  58.270  1.00  0.00           H
ATOM    582  HB2 MET A 620      51.920  37.220  57.640  1.00  0.00           H
ATOM    583  CG  MET A 620      51.860  37.640  59.800  1.00  0.00           C
ATOM    584  HG1 MET A 620      52.080  38.530  60.440  1.00  0.00           H
ATOM    585  HG2 MET A 620      52.690  36.900  59.810  1.00  0.00           H
ATOM    586  SD  MET A 620      50.250  37.060  60.300  1.00  0.00           S
ATOM    587  CE  MET A 620      50.180  35.450  59.530  1.00  0.00           C
ATOM    588  HE1 MET A 620      49.370  34.810  59.940  1.00  0.00           H
ATOM    589  HE2 MET A 620      51.120  34.890  59.790  1.00  0.00           H
ATOM    590  HE3 MET A 620      50.090  35.570  58.430  1.00  0.00           H
ATOM    591  C   MET A 620      50.450  40.140  58.980  1.00  0.00           C
ATOM    592  O   MET A 620      49.380  40.250  59.630  1.00  0.00           O
ATOM    593  N   SER A 621      51.460  41.020  59.200  1.00  0.00           N
ATOM    594  HN  SER A 621      52.310  40.900  58.710  1.00  0.00           H
ATOM    595  CA  SER A 621      51.400  42.160  60.190  1.00  0.00           C
ATOM    596  HA  SER A 621      51.140  41.700  61.140  1.00  0.00           H
ATOM    597  CB  SER A 621      52.800  42.740  60.320  1.00  0.00           C
ATOM    598  HB1 SER A 621      53.030  43.270  59.380  1.00  0.00           H
ATOM    599  HB2 SER A 621      53.630  42.060  60.620  1.00  0.00           H
ATOM    600  OG  SER A 621      52.880  43.860  61.190  1.00  0.00           O
ATOM    601  HG1 SER A 621      52.420  43.550  61.980  1.00  0.00           H
ATOM    602  C   SER A 621      50.280  43.170  59.970  1.00  0.00           C
ATOM    603  O   SER A 621      49.530  43.510  60.890  1.00  0.00           O
ATOM    604  N   PRO A 622      49.900  43.730  58.750  1.00  0.00           N
ATOM    605  CD  PRO A 622      50.790  43.920  57.660  1.00  0.00           C
ATOM    606  HD1 PRO A 622      51.080  42.940  57.220  1.00  0.00           H
ATOM    607  HD2 PRO A 622      51.690  44.510  57.960  1.00  0.00           H
ATOM    608  CA  PRO A 622      48.690  44.540  58.570  1.00  0.00           C
ATOM    609  HA  PRO A 622      48.850  45.380  59.230  1.00  0.00           H
ATOM    610  CB  PRO A 622      48.680  44.620  57.000  1.00  0.00           C
ATOM    611  HB1 PRO A 622      48.000  45.440  56.700  1.00  0.00           H
ATOM    612  HB2 PRO A 622      48.190  43.770  56.500  1.00  0.00           H
ATOM    613  CG  PRO A 622      50.160  44.760  56.600  1.00  0.00           C
ATOM    614  HG1 PRO A 622      50.470  44.380  55.600  1.00  0.00           H
ATOM    615  HG2 PRO A 622      50.470  45.820  56.650  1.00  0.00           H
ATOM    616  C   PRO A 622      47.420  43.900  59.050  1.00  0.00           C
ATOM    617  O   PRO A 622      46.600  44.580  59.730  1.00  0.00           O
ATOM    618  N   VAL A 623      47.130  42.540  58.750  1.00  0.00           N
ATOM    619  HN  VAL A 623      47.750  42.030  58.150  1.00  0.00           H
ATOM    620  CA  VAL A 623      46.030  41.830  59.310  1.00  0.00           C
ATOM    621  HA  VAL A 623      45.220  42.450  58.960  1.00  0.00           H
ATOM    622  CB  VAL A 623      45.840  40.450  58.720  1.00  0.00           C
ATOM    623  HB  VAL A 623      46.750  39.830  58.850  1.00  0.00           H
ATOM    624  CG1 VAL A 623      44.610  39.690  59.170  1.00  0.00           C
ATOM    625 HG11 VAL A 623      44.730  39.380  60.230  1.00  0.00           H
ATOM    626 HG12 VAL A 623      44.430  38.830  58.470  1.00  0.00           H
ATOM    627 HG13 VAL A 623      43.710  40.310  59.010  1.00  0.00           H
ATOM    628  CG2 VAL A 623      45.700  40.600  57.130  1.00  0.00           C
ATOM    629 HG21 VAL A 623      46.720  40.670  56.680  1.00  0.00           H
ATOM    630 HG22 VAL A 623      45.050  41.480  56.980  1.00  0.00           H
ATOM    631 HG23 VAL A 623      45.110  39.750  56.750  1.00  0.00           H
ATOM    632  C   VAL A 623      45.920  41.860  60.860  1.00  0.00           C
ATOM    633  O   VAL A 623      44.890  42.250  61.420  1.00  0.00           O
ATOM    634  N   ILE A 624      46.980  41.550  61.580  1.00  0.00           N
ATOM    635  HN  ILE A 624      47.830  41.220  61.170  1.00  0.00           H
ATOM    636  CA  ILE A 624      47.030  41.630  62.980  1.00  0.00           C
ATOM    637  HA  ILE A 624      46.200  41.070  63.370  1.00  0.00           H
ATOM    638  CB  ILE A 624      48.400  41.170  63.560  1.00  0.00           C
ATOM    639  HB  ILE A 624      49.220  41.900  63.350  1.00  0.00           H
ATOM    640  CG2 ILE A 624      48.290  41.160  65.100  1.00  0.00           C
ATOM    641 HG21 ILE A 624      48.060  42.170  65.510  1.00  0.00           H
ATOM    642 HG22 ILE A 624      49.240  40.960  65.660  1.00  0.00           H
ATOM    643 HG23 ILE A 624      47.520  40.430  65.400  1.00  0.00           H
ATOM    644  CG1 ILE A 624      48.780  39.730  63.060  1.00  0.00           C
ATOM    645 HG11 ILE A 624      49.660  39.510  63.700  1.00  0.00           H
ATOM    646 HG12 ILE A 624      49.040  39.750  61.990  1.00  0.00           H
ATOM    647  CD  ILE A 624      47.710  38.620  63.310  1.00  0.00           C
ATOM    648  HD1 ILE A 624      48.050  37.640  62.910  1.00  0.00           H
ATOM    649  HD2 ILE A 624      46.770  38.810  62.760  1.00  0.00           H
ATOM    650  HD3 ILE A 624      47.620  38.430  64.400  1.00  0.00           H
ATOM    651  C   ILE A 624      46.810  43.030  63.390  1.00  0.00           C
ATOM    652  O   ILE A 624      45.890  43.230  64.190  1.00  0.00           O
ATOM    653  N   THR A 625      47.530  44.010  62.780  1.00  0.00           N
ATOM    654  HN  THR A 625      48.190  43.730  62.080  1.00  0.00           H
ATOM    655  CA  THR A 625      47.550  45.470  63.110  1.00  0.00           C
ATOM    656  HA  THR A 625      47.720  45.610  64.160  1.00  0.00           H
ATOM    657  CB  THR A 625      48.540  46.290  62.290  1.00  0.00           C
ATOM    658  HB  THR A 625      48.390  46.210  61.200  1.00  0.00           H
ATOM    659  OG1 THR A 625      49.880  45.950  62.410  1.00  0.00           O
ATOM    660  HG1 THR A 625      50.070  45.200  61.840  1.00  0.00           H
ATOM    661  CG2 THR A 625      48.480  47.720  62.740  1.00  0.00           C
ATOM    662 HG21 THR A 625      48.510  47.810  63.840  1.00  0.00           H
ATOM    663 HG22 THR A 625      47.520  48.140  62.340  1.00  0.00           H
ATOM    664 HG23 THR A 625      49.240  48.350  62.240  1.00  0.00           H
ATOM    665  C   THR A 625      46.100  46.060  63.040  1.00  0.00           C
ATOM    666  O   THR A 625      45.610  46.670  64.000  1.00  0.00           O
ATOM    667  N   PHE A 626      45.280  45.610  62.000  1.00  0.00           N
ATOM    668  HN  PHE A 626      45.740  45.140  61.250  1.00  0.00           H
ATOM    669  CA  PHE A 626      43.900  45.890  61.740  1.00  0.00           C
ATOM    670  HA  PHE A 626      43.790  46.950  61.620  1.00  0.00           H
ATOM    671  CB  PHE A 626      43.480  45.360  60.360  1.00  0.00           C
ATOM    672  HB1 PHE A 626      43.490  44.250  60.260  1.00  0.00           H
ATOM    673  HB2 PHE A 626      44.200  45.750  59.610  1.00  0.00           H
ATOM    674  CG  PHE A 626      42.010  45.690  60.000  1.00  0.00           C
ATOM    675  CD1 PHE A 626      41.350  44.730  59.200  1.00  0.00           C
ATOM    676  HD1 PHE A 626      41.920  43.890  58.860  1.00  0.00           H
ATOM    677  CE1 PHE A 626      40.070  45.070  58.650  1.00  0.00           C
ATOM    678  HE1 PHE A 626      39.600  44.360  58.000  1.00  0.00           H
ATOM    679  CZ  PHE A 626      39.480  46.280  58.900  1.00  0.00           C
ATOM    680  HZ  PHE A 626      38.460  46.590  58.710  1.00  0.00           H
ATOM    681  CD2 PHE A 626      41.380  46.900  60.270  1.00  0.00           C
ATOM    682  HD2 PHE A 626      41.900  47.520  60.990  1.00  0.00           H
ATOM    683  CE2 PHE A 626      40.150  47.130  59.730  1.00  0.00           C
ATOM    684  HE2 PHE A 626      39.620  48.060  59.800  1.00  0.00           H
ATOM    685  C   PHE A 626      42.960  45.420  62.850  1.00  0.00           C
ATOM    686  O   PHE A 626      41.990  46.080  63.270  1.00  0.00           O
ATOM    687  N   GLY A 627      43.280  44.250  63.400  1.00  0.00           N
ATOM    688  HN  GLY A 627      44.150  43.840  63.120  1.00  0.00           H
ATOM    689  CA  GLY A 627      42.660  43.630  64.480  1.00  0.00           C
ATOM    690  HA1 GLY A 627      43.150  42.680  64.480  1.00  0.00           H
ATOM    691  HA2 GLY A 627      41.590  43.660  64.450  1.00  0.00           H
ATOM    692  C   GLY A 627      42.880  44.210  65.870  1.00  0.00           C
ATOM    693  O   GLY A 627      41.900  44.280  66.600  1.00  0.00           O
ATOM    694  N   GLY A 628      44.090  44.730  66.190  1.00  0.00           N
ATOM    695  HN  GLY A 628      44.850  44.610  65.550  1.00  0.00           H
ATOM    696  CA  GLY A 628      44.310  45.400  67.400  1.00  0.00           C
ATOM    697  HA1 GLY A 628      45.340  45.600  67.610  1.00  0.00           H
ATOM    698  HA2 GLY A 628      43.890  44.910  68.260  1.00  0.00           H
ATOM    699  C   GLY A 628      43.700  46.820  67.380  1.00  0.00           C
ATOM    700  O   GLY A 628      43.240  47.340  68.380  1.00  0.00           O
ATOM    701  N   LEU A 629      43.780  47.520  66.190  1.00  0.00           N
ATOM    702  HN  LEU A 629      44.250  47.120  65.400  1.00  0.00           H
ATOM    703  CA  LEU A 629      43.290  48.920  66.070  1.00  0.00           C
ATOM    704  HA  LEU A 629      43.570  49.490  66.940  1.00  0.00           H
ATOM    705  CB  LEU A 629      43.900  49.500  64.760  1.00  0.00           C
ATOM    706  HB1 LEU A 629      43.610  50.530  64.470  1.00  0.00           H
ATOM    707  HB2 LEU A 629      43.680  48.940  63.810  1.00  0.00           H
ATOM    708  CG  LEU A 629      45.430  49.740  65.030  1.00  0.00           C
ATOM    709  HG  LEU A 629      45.930  48.760  65.110  1.00  0.00           H
ATOM    710  CD1 LEU A 629      45.930  50.440  63.760  1.00  0.00           C
ATOM    711 HD11 LEU A 629      47.000  50.710  63.870  1.00  0.00           H
ATOM    712 HD12 LEU A 629      45.360  51.370  63.550  1.00  0.00           H
ATOM    713 HD13 LEU A 629      45.800  49.770  62.880  1.00  0.00           H
ATOM    714  CD2 LEU A 629      45.760  50.630  66.270  1.00  0.00           C
ATOM    715 HD21 LEU A 629      45.090  51.510  66.340  1.00  0.00           H
ATOM    716 HD22 LEU A 629      46.810  51.000  66.250  1.00  0.00           H
ATOM    717 HD23 LEU A 629      45.570  50.170  67.280  1.00  0.00           H
ATOM    718  C   LEU A 629      41.770  48.980  66.010  1.00  0.00           C
ATOM    719  O   LEU A 629      41.160  50.030  66.260  1.00  0.00           O
ATOM    720  N   LEU A 630      41.020  47.960  65.600  1.00  0.00           N
ATOM    721  HN  LEU A 630      41.470  47.190  65.150  1.00  0.00           H
ATOM    722  CA  LEU A 630      39.560  47.940  65.640  1.00  0.00           C
ATOM    723  HA  LEU A 630      39.260  48.960  65.440  1.00  0.00           H
ATOM    724  CB  LEU A 630      39.100  47.230  64.310  1.00  0.00           C
ATOM    725  HB1 LEU A 630      39.520  46.190  64.310  1.00  0.00           H
ATOM    726  HB2 LEU A 630      39.540  47.830  63.490  1.00  0.00           H
ATOM    727  CG  LEU A 630      37.630  47.070  63.960  1.00  0.00           C
ATOM    728  HG  LEU A 630      37.130  46.350  64.660  1.00  0.00           H
ATOM    729  CD1 LEU A 630      36.830  48.380  64.270  1.00  0.00           C
ATOM    730 HD11 LEU A 630      37.070  49.230  63.610  1.00  0.00           H
ATOM    731 HD12 LEU A 630      37.000  48.600  65.350  1.00  0.00           H
ATOM    732 HD13 LEU A 630      35.750  48.140  64.340  1.00  0.00           H
ATOM    733  CD2 LEU A 630      37.510  46.820  62.470  1.00  0.00           C
ATOM    734 HD21 LEU A 630      36.460  47.040  62.190  1.00  0.00           H
ATOM    735 HD22 LEU A 630      37.800  45.760  62.310  1.00  0.00           H
ATOM    736 HD23 LEU A 630      38.180  47.530  61.920  1.00  0.00           H
ATOM    737  C   LEU A 630      39.020  47.390  66.870  1.00  0.00           C
ATOM    738  O   LEU A 630      37.880  47.540  67.270  1.00  0.00           O
ATOM    739  N   GLY A 631      39.950  46.750  67.580  1.00  0.00           N
ATOM    740  HN  GLY A 631      40.890  46.620  67.300  1.00  0.00           H
ATOM    741  CA  GLY A 631      39.550  46.390  68.960  1.00  0.00           C
ATOM    742  HA1 GLY A 631      40.240  45.640  69.310  1.00  0.00           H
ATOM    743  HA2 GLY A 631      38.520  46.060  69.060  1.00  0.00           H
ATOM    744  C   GLY A 631      39.730  47.420  69.980  1.00  0.00           C
ATOM    745  O   GLY A 631      38.870  47.630  70.900  1.00  0.00           O
ATOM    746  N   GLU A 632      40.710  48.280  69.890  1.00  0.00           N
ATOM    747  HN  GLU A 632      41.520  48.110  69.330  1.00  0.00           H
ATOM    748  CA  GLU A 632      40.730  49.530  70.650  1.00  0.00           C
ATOM    749  HA  GLU A 632      40.590  49.370  71.700  1.00  0.00           H
ATOM    750  CB  GLU A 632      42.050  50.420  70.290  1.00  0.00           C
ATOM    751  HB1 GLU A 632      41.960  51.440  70.750  1.00  0.00           H
ATOM    752  HB2 GLU A 632      42.140  50.610  69.200  1.00  0.00           H
ATOM    753  CG  GLU A 632      43.350  49.730  70.730  1.00  0.00           C
ATOM    754  HG1 GLU A 632      44.190  50.120  70.110  1.00  0.00           H
ATOM    755  HG2 GLU A 632      43.250  48.620  70.790  1.00  0.00           H
ATOM    756  CD  GLU A 632      43.610  50.080  72.160  1.00  0.00           C
ATOM    757  OE1 GLU A 632      43.160  49.360  73.030  1.00  0.00           O
ATOM    758  OE2 GLU A 632      44.390  51.030  72.480  1.00  0.00           O
ATOM    759  C   GLU A 632      39.500  50.370  70.180  1.00  0.00           C
ATOM    760  O   GLU A 632      38.750  50.920  71.040  1.00  0.00           O
ATOM    761  N   ALA A 633      39.220  50.540  68.920  1.00  0.00           N
ATOM    762  HN  ALA A 633      39.780  50.220  68.160  1.00  0.00           H
ATOM    763  CA  ALA A 633      38.110  51.320  68.470  1.00  0.00           C
ATOM    764  HA  ALA A 633      38.220  52.370  68.710  1.00  0.00           H
ATOM    765  CB  ALA A 633      37.930  51.120  66.940  1.00  0.00           C
ATOM    766  HB1 ALA A 633      38.790  51.200  66.240  1.00  0.00           H
ATOM    767  HB2 ALA A 633      37.250  51.930  66.610  1.00  0.00           H
ATOM    768  HB3 ALA A 633      37.420  50.140  66.770  1.00  0.00           H
ATOM    769  C   ALA A 633      36.790  50.890  68.990  1.00  0.00           C
ATOM    770  O   ALA A 633      35.890  51.760  69.190  1.00  0.00           O
ATOM    771  N   THR A 634      36.520  49.600  69.270  1.00  0.00           N
ATOM    772  HN  THR A 634      37.270  48.970  69.110  1.00  0.00           H
ATOM    773  CA  THR A 634      35.210  49.090  69.720  1.00  0.00           C
ATOM    774  HA  THR A 634      34.490  49.890  69.720  1.00  0.00           H
ATOM    775  CB  THR A 634      34.640  47.960  68.810  1.00  0.00           C
ATOM    776  HB  THR A 634      33.720  47.550  69.290  1.00  0.00           H
ATOM    777  OG1 THR A 634      35.530  46.920  68.840  1.00  0.00           O
ATOM    778  HG1 THR A 634      36.330  47.200  68.390  1.00  0.00           H
ATOM    779  CG2 THR A 634      34.390  48.460  67.330  1.00  0.00           C
ATOM    780 HG21 THR A 634      35.430  48.710  67.020  1.00  0.00           H
ATOM    781 HG22 THR A 634      33.860  49.430  67.320  1.00  0.00           H
ATOM    782 HG23 THR A 634      33.980  47.670  66.650  1.00  0.00           H
ATOM    783  C   THR A 634      35.280  48.680  71.140  1.00  0.00           C
ATOM    784  O   THR A 634      34.380  48.100  71.670  1.00  0.00           O
ATOM    785  N   GLU A 635      36.420  49.040  71.810  1.00  0.00           N
ATOM    786  HN  GLU A 635      37.140  49.600  71.390  1.00  0.00           H
ATOM    787  CA  GLU A 635      36.640  48.890  73.230  1.00  0.00           C
ATOM    788  HA  GLU A 635      37.600  49.330  73.470  1.00  0.00           H
ATOM    789  CB  GLU A 635      35.700  49.780  74.030  1.00  0.00           C
ATOM    790  HB1 GLU A 635      35.850  49.510  75.100  1.00  0.00           H
ATOM    791  HB2 GLU A 635      34.640  49.470  73.860  1.00  0.00           H
ATOM    792  CG  GLU A 635      35.760  51.290  73.840  1.00  0.00           C
ATOM    793  HG1 GLU A 635      35.310  51.560  72.860  1.00  0.00           H
ATOM    794  HG2 GLU A 635      36.780  51.730  73.770  1.00  0.00           H
ATOM    795  CD  GLU A 635      35.080  51.990  74.980  1.00  0.00           C
ATOM    796  OE1 GLU A 635      33.820  52.080  74.870  1.00  0.00           O
ATOM    797  OE2 GLU A 635      35.720  52.380  75.980  1.00  0.00           O
ATOM    798  C   GLU A 635      36.650  47.510  73.750  1.00  0.00           C
ATOM    799  O   GLU A 635      36.230  47.120  74.880  1.00  0.00           O
ATOM    800  N   GLY A 636      37.300  46.640  73.030  1.00  0.00           N
ATOM    801  HN  GLY A 636      37.700  47.050  72.210  1.00  0.00           H
ATOM    802  CA  GLY A 636      37.700  45.300  73.340  1.00  0.00           C
ATOM    803  HA1 GLY A 636      37.790  45.190  74.410  1.00  0.00           H
ATOM    804  HA2 GLY A 636      38.640  45.110  72.870  1.00  0.00           H
ATOM    805  C   GLY A 636      36.700  44.350  72.860  1.00  0.00           C
ATOM    806  O   GLY A 636      36.420  43.260  73.380  1.00  0.00           O
ATOM    807  N   ARG A 637      36.110  44.550  71.700  1.00  0.00           N
ATOM    808  HN  ARG A 637      36.240  45.430  71.240  1.00  0.00           H
ATOM    809  CA  ARG A 637      35.220  43.730  71.010  1.00  0.00           C
ATOM    810  HA  ARG A 637      34.890  42.930  71.670  1.00  0.00           H
ATOM    811  CB  ARG A 637      33.950  44.510  70.520  1.00  0.00           C
ATOM    812  HB1 ARG A 637      33.510  43.910  69.700  1.00  0.00           H
ATOM    813  HB2 ARG A 637      34.300  45.550  70.360  1.00  0.00           H
ATOM    814  CG  ARG A 637      32.960  44.610  71.710  1.00  0.00           C
ATOM    815  HG1 ARG A 637      33.500  44.610  72.680  1.00  0.00           H
ATOM    816  HG2 ARG A 637      32.440  43.620  71.760  1.00  0.00           H
ATOM    817  CD  ARG A 637      31.980  45.780  71.750  1.00  0.00           C
ATOM    818  HD1 ARG A 637      31.100  45.580  71.100  1.00  0.00           H
ATOM    819  HD2 ARG A 637      32.490  46.710  71.420  1.00  0.00           H
ATOM    820  NE  ARG A 637      31.410  45.740  73.120  1.00  0.00           N
ATOM    821  HE  ARG A 637      30.450  45.540  73.300  1.00  0.00           H
ATOM    822  CZ  ARG A 637      31.800  46.500  74.080  1.00  0.00           C
ATOM    823  NH1 ARG A 637      32.940  47.060  73.930  1.00  0.00           N
ATOM    824 HH11 ARG A 637      33.400  47.190  73.050  1.00  0.00           H
ATOM    825 HH12 ARG A 637      33.290  47.690  74.630  1.00  0.00           H
ATOM    826  NH2 ARG A 637      31.050  46.660  75.140  1.00  0.00           N
ATOM    827 HH21 ARG A 637      30.220  46.110  75.250  1.00  0.00           H
ATOM    828 HH22 ARG A 637      31.470  47.200  75.880  1.00  0.00           H
ATOM    829  C   ARG A 637      35.770  42.940  69.780  1.00  0.00           C
ATOM    830  O   ARG A 637      35.350  41.830  69.540  1.00  0.00           O
ATOM    831  N   ILE A 638      36.700  43.490  68.990  1.00  0.00           N
ATOM    832  HN  ILE A 638      36.930  44.440  69.170  1.00  0.00           H
ATOM    833  CA  ILE A 638      37.000  42.940  67.770  1.00  0.00           C
ATOM    834  HA  ILE A 638      36.430  42.060  67.490  1.00  0.00           H
ATOM    835  CB  ILE A 638      36.970  43.950  66.580  1.00  0.00           C
ATOM    836  HB  ILE A 638      37.370  44.850  67.070  1.00  0.00           H
ATOM    837  CG2 ILE A 638      37.950  43.700  65.430  1.00  0.00           C
ATOM    838 HG21 ILE A 638      38.990  43.740  65.840  1.00  0.00           H
ATOM    839 HG22 ILE A 638      37.840  44.330  64.520  1.00  0.00           H
ATOM    840 HG23 ILE A 638      37.840  42.660  65.060  1.00  0.00           H
ATOM    841  CG1 ILE A 638      35.530  44.150  66.060  1.00  0.00           C
ATOM    842 HG11 ILE A 638      35.570  44.880  65.230  1.00  0.00           H
ATOM    843 HG12 ILE A 638      34.990  44.720  66.850  1.00  0.00           H
ATOM    844  CD  ILE A 638      34.640  43.000  65.670  1.00  0.00           C
ATOM    845  HD1 ILE A 638      33.700  43.320  65.180  1.00  0.00           H
ATOM    846  HD2 ILE A 638      34.250  42.550  66.610  1.00  0.00           H
ATOM    847  HD3 ILE A 638      35.030  42.130  65.100  1.00  0.00           H
ATOM    848  C   ILE A 638      38.400  42.410  67.890  1.00  0.00           C
ATOM    849  O   ILE A 638      39.240  42.920  68.640  1.00  0.00           O
ATOM    850  N   SER A 639      38.630  41.190  67.370  1.00  0.00           N
ATOM    851  HN  SER A 639      37.980  40.630  66.870  1.00  0.00           H
ATOM    852  CA  SER A 639      39.960  40.550  67.620  1.00  0.00           C
ATOM    853  HA  SER A 639      40.470  41.120  68.380  1.00  0.00           H
ATOM    854  CB  SER A 639      39.650  39.170  68.290  1.00  0.00           C
ATOM    855  HB1 SER A 639      39.090  39.260  69.250  1.00  0.00           H
ATOM    856  HB2 SER A 639      40.620  38.740  68.590  1.00  0.00           H
ATOM    857  OG  SER A 639      39.060  38.200  67.440  1.00  0.00           O
ATOM    858  HG1 SER A 639      38.220  38.620  67.240  1.00  0.00           H
ATOM    859  C   SER A 639      40.790  40.390  66.400  1.00  0.00           C
ATOM    860  O   SER A 639      40.330  40.580  65.280  1.00  0.00           O
ATOM    861  N   ALA A 640      42.100  40.080  66.550  1.00  0.00           N
ATOM    862  HN  ALA A 640      42.500  40.030  67.460  1.00  0.00           H
ATOM    863  CA  ALA A 640      43.070  39.820  65.510  1.00  0.00           C
ATOM    864  HA  ALA A 640      43.090  40.570  64.730  1.00  0.00           H
ATOM    865  CB  ALA A 640      44.520  40.020  66.050  1.00  0.00           C
ATOM    866  HB1 ALA A 640      44.620  41.050  66.440  1.00  0.00           H
ATOM    867  HB2 ALA A 640      45.350  39.750  65.380  1.00  0.00           H
ATOM    868  HB3 ALA A 640      44.590  39.400  66.970  1.00  0.00           H
ATOM    869  C   ALA A 640      42.860  38.460  64.860  1.00  0.00           C
ATOM    870  O   ALA A 640      43.140  38.270  63.670  1.00  0.00           O
ATOM    871  N   ILE A 641      42.200  37.470  65.580  1.00  0.00           N
ATOM    872  HN  ILE A 641      41.900  37.590  66.520  1.00  0.00           H
ATOM    873  CA  ILE A 641      41.780  36.170  64.950  1.00  0.00           C
ATOM    874  HA  ILE A 641      42.540  35.810  64.280  1.00  0.00           H
ATOM    875  CB  ILE A 641      41.600  35.040  65.950  1.00  0.00           C
ATOM    876  HB  ILE A 641      42.510  34.810  66.560  1.00  0.00           H
ATOM    877  CG2 ILE A 641      40.380  35.440  66.810  1.00  0.00           C
ATOM    878 HG21 ILE A 641      40.700  36.280  67.480  1.00  0.00           H
ATOM    879 HG22 ILE A 641      40.160  34.560  67.460  1.00  0.00           H
ATOM    880 HG23 ILE A 641      39.490  35.740  66.230  1.00  0.00           H
ATOM    881  CG1 ILE A 641      41.430  33.670  65.160  1.00  0.00           C
ATOM    882 HG11 ILE A 641      41.820  33.870  64.150  1.00  0.00           H
ATOM    883 HG12 ILE A 641      40.340  33.450  65.080  1.00  0.00           H
ATOM    884  CD  ILE A 641      42.220  32.460  65.750  1.00  0.00           C
ATOM    885  HD1 ILE A 641      41.970  32.400  66.830  1.00  0.00           H
ATOM    886  HD2 ILE A 641      43.310  32.640  65.630  1.00  0.00           H
ATOM    887  HD3 ILE A 641      42.090  31.540  65.150  1.00  0.00           H
ATOM    888  C   ILE A 641      40.600  36.390  64.040  1.00  0.00           C
ATOM    889  O   ILE A 641      40.510  35.720  62.990  1.00  0.00           O
ATOM    890  N   GLU A 642      39.680  37.290  64.370  1.00  0.00           N
ATOM    891  HN  GLU A 642      39.620  37.630  65.310  1.00  0.00           H
ATOM    892  CA  GLU A 642      38.580  37.700  63.480  1.00  0.00           C
ATOM    893  HA  GLU A 642      38.000  36.820  63.260  1.00  0.00           H
ATOM    894  CB  GLU A 642      37.540  38.590  64.200  1.00  0.00           C
ATOM    895  HB1 GLU A 642      36.800  39.040  63.510  1.00  0.00           H
ATOM    896  HB2 GLU A 642      38.130  39.400  64.680  1.00  0.00           H
ATOM    897  CG  GLU A 642      36.800  37.710  65.190  1.00  0.00           C
ATOM    898  HG1 GLU A 642      37.480  37.060  65.780  1.00  0.00           H
ATOM    899  HG2 GLU A 642      36.140  37.000  64.640  1.00  0.00           H
ATOM    900  CD  GLU A 642      35.930  38.570  66.070  1.00  0.00           C
ATOM    901  OE1 GLU A 642      34.710  38.590  66.050  1.00  0.00           O
ATOM    902  OE2 GLU A 642      36.620  39.180  66.950  1.00  0.00           O
ATOM    903  C   GLU A 642      39.060  38.330  62.260  1.00  0.00           C
ATOM    904  O   GLU A 642      38.710  38.000  61.130  1.00  0.00           O
ATOM    905  N   SER A 643      40.100  39.200  62.380  1.00  0.00           N
ATOM    906  HN  SER A 643      40.120  39.530  63.330  1.00  0.00           H
ATOM    907  CA  SER A 643      40.820  39.760  61.290  1.00  0.00           C
ATOM    908  HA  SER A 643      40.130  40.280  60.620  1.00  0.00           H
ATOM    909  CB  SER A 643      41.760  40.850  61.820  1.00  0.00           C
ATOM    910  HB1 SER A 643      42.500  40.360  62.470  1.00  0.00           H
ATOM    911  HB2 SER A 643      41.060  41.530  62.340  1.00  0.00           H
ATOM    912  OG  SER A 643      42.350  41.540  60.700  1.00  0.00           O
ATOM    913  HG1 SER A 643      43.260  41.720  60.940  1.00  0.00           H
ATOM    914  C   SER A 643      41.470  38.780  60.370  1.00  0.00           C
ATOM    915  O   SER A 643      41.250  38.880  59.150  1.00  0.00           O
ATOM    916  N   LEU A 644      42.170  37.750  60.870  1.00  0.00           N
ATOM    917  HN  LEU A 644      42.090  37.700  61.860  1.00  0.00           H
ATOM    918  CA  LEU A 644      42.820  36.680  60.110  1.00  0.00           C
ATOM    919  HA  LEU A 644      43.510  37.210  59.460  1.00  0.00           H
ATOM    920  CB  LEU A 644      43.470  35.700  61.040  1.00  0.00           C
ATOM    921  HB1 LEU A 644      43.670  34.740  60.510  1.00  0.00           H
ATOM    922  HB2 LEU A 644      42.750  35.540  61.860  1.00  0.00           H
ATOM    923  CG  LEU A 644      44.870  36.150  61.580  1.00  0.00           C
ATOM    924  HG  LEU A 644      44.800  37.140  62.080  1.00  0.00           H
ATOM    925  CD1 LEU A 644      45.150  35.110  62.700  1.00  0.00           C
ATOM    926 HD11 LEU A 644      45.100  34.140  62.140  1.00  0.00           H
ATOM    927 HD12 LEU A 644      44.380  35.250  63.470  1.00  0.00           H
ATOM    928 HD13 LEU A 644      46.160  35.270  63.130  1.00  0.00           H
ATOM    929  CD2 LEU A 644      45.830  36.110  60.440  1.00  0.00           C
ATOM    930 HD21 LEU A 644      45.660  36.960  59.730  1.00  0.00           H
ATOM    931 HD22 LEU A 644      45.910  35.210  59.800  1.00  0.00           H
ATOM    932 HD23 LEU A 644      46.830  36.350  60.850  1.00  0.00           H
ATOM    933  C   LEU A 644      41.820  35.920  59.310  1.00  0.00           C
ATOM    934  O   LEU A 644      41.960  35.740  58.110  1.00  0.00           O
ATOM    935  N   PHE A 645      40.700  35.560  59.960  1.00  0.00           N
ATOM    936  HN  PHE A 645      40.750  35.730  60.940  1.00  0.00           H
ATOM    937  CA  PHE A 645      39.570  34.730  59.480  1.00  0.00           C
ATOM    938  HA  PHE A 645      39.950  33.820  59.020  1.00  0.00           H
ATOM    939  CB  PHE A 645      38.580  34.450  60.610  1.00  0.00           C
ATOM    940  HB1 PHE A 645      37.580  34.170  60.230  1.00  0.00           H
ATOM    941  HB2 PHE A 645      38.450  35.370  61.240  1.00  0.00           H
ATOM    942  CG  PHE A 645      38.990  33.330  61.520  1.00  0.00           C
ATOM    943  CD1 PHE A 645      40.180  32.560  61.360  1.00  0.00           C
ATOM    944  HD1 PHE A 645      40.960  32.810  60.670  1.00  0.00           H
ATOM    945  CE1 PHE A 645      40.340  31.480  62.300  1.00  0.00           C
ATOM    946  HE1 PHE A 645      41.240  30.870  62.280  1.00  0.00           H
ATOM    947  CZ  PHE A 645      39.430  31.210  63.290  1.00  0.00           C
ATOM    948  HZ  PHE A 645      39.760  30.380  63.910  1.00  0.00           H
ATOM    949  CD2 PHE A 645      38.040  32.950  62.540  1.00  0.00           C
ATOM    950  HD2 PHE A 645      37.130  33.540  62.640  1.00  0.00           H
ATOM    951  CE2 PHE A 645      38.310  31.960  63.460  1.00  0.00           C
ATOM    952  HE2 PHE A 645      37.510  31.630  64.120  1.00  0.00           H
ATOM    953  C   PHE A 645      38.890  35.510  58.300  1.00  0.00           C
ATOM    954  O   PHE A 645      38.550  34.980  57.240  1.00  0.00           O
ATOM    955  N   GLY A 646      38.610  36.880  58.410  1.00  0.00           N
ATOM    956  HN  GLY A 646      38.840  37.390  59.240  1.00  0.00           H
ATOM    957  CA  GLY A 646      37.950  37.680  57.460  1.00  0.00           C
ATOM    958  HA1 GLY A 646      37.830  38.660  57.890  1.00  0.00           H
ATOM    959  HA2 GLY A 646      37.020  37.220  57.160  1.00  0.00           H
ATOM    960  C   GLY A 646      38.860  37.820  56.210  1.00  0.00           C
ATOM    961  O   GLY A 646      38.470  37.790  55.050  1.00  0.00           O
ATOM    962  N   ALA A 647      40.200  37.990  56.430  1.00  0.00           N
ATOM    963  HN  ALA A 647      40.420  37.940  57.410  1.00  0.00           H
ATOM    964  CA  ALA A 647      41.190  38.030  55.360  1.00  0.00           C
ATOM    965  HA  ALA A 647      40.820  38.780  54.670  1.00  0.00           H
ATOM    966  CB  ALA A 647      42.670  38.270  55.850  1.00  0.00           C
ATOM    967  HB1 ALA A 647      42.870  37.560  56.670  1.00  0.00           H
ATOM    968  HB2 ALA A 647      42.840  39.300  56.250  1.00  0.00           H
ATOM    969  HB3 ALA A 647      43.510  38.110  55.130  1.00  0.00           H
ATOM    970  C   ALA A 647      41.290  36.750  54.540  1.00  0.00           C
ATOM    971  O   ALA A 647      41.140  36.770  53.360  1.00  0.00           O
ATOM    972  N   SER A 648      41.480  35.580  55.220  1.00  0.00           N
ATOM    973  HN  SER A 648      41.630  35.550  56.210  1.00  0.00           H
ATOM    974  CA  SER A 648      41.430  34.240  54.620  1.00  0.00           C
ATOM    975  HA  SER A 648      42.170  34.130  53.850  1.00  0.00           H
ATOM    976  CB  SER A 648      41.720  33.160  55.750  1.00  0.00           C
ATOM    977  HB1 SER A 648      40.970  33.310  56.550  1.00  0.00           H
ATOM    978  HB2 SER A 648      42.760  33.190  56.120  1.00  0.00           H
ATOM    979  OG  SER A 648      41.590  31.840  55.230  1.00  0.00           O
ATOM    980  HG1 SER A 648      42.330  31.840  54.610  1.00  0.00           H
ATOM    981  C   SER A 648      40.190  33.930  53.890  1.00  0.00           C
ATOM    982  O   SER A 648      40.280  33.570  52.760  1.00  0.00           O
ATOM    983  N   LEU A 649      39.060  34.170  54.500  1.00  0.00           N
ATOM    984  HN  LEU A 649      39.000  34.280  55.490  1.00  0.00           H
ATOM    985  CA  LEU A 649      37.780  33.810  53.870  1.00  0.00           C
ATOM    986  HA  LEU A 649      37.720  32.770  53.590  1.00  0.00           H
ATOM    987  CB  LEU A 649      36.690  34.190  54.850  1.00  0.00           C
ATOM    988  HB1 LEU A 649      36.850  35.220  55.210  1.00  0.00           H
ATOM    989  HB2 LEU A 649      36.830  33.560  55.760  1.00  0.00           H
ATOM    990  CG  LEU A 649      35.250  33.990  54.370  1.00  0.00           C
ATOM    991  HG  LEU A 649      35.180  34.610  53.450  1.00  0.00           H
ATOM    992  CD1 LEU A 649      34.880  32.530  54.040  1.00  0.00           C
ATOM    993 HD11 LEU A 649      34.880  31.960  55.000  1.00  0.00           H
ATOM    994 HD12 LEU A 649      35.640  32.140  53.330  1.00  0.00           H
ATOM    995 HD13 LEU A 649      33.810  32.440  53.760  1.00  0.00           H
ATOM    996  CD2 LEU A 649      34.370  34.520  55.430  1.00  0.00           C
ATOM    997 HD21 LEU A 649      34.360  33.940  56.370  1.00  0.00           H
ATOM    998 HD22 LEU A 649      33.310  34.440  55.110  1.00  0.00           H
ATOM    999 HD23 LEU A 649      34.590  35.590  55.650  1.00  0.00           H
ATOM   1000  C   LEU A 649      37.490  34.610  52.560  1.00  0.00           C
ATOM   1001  O   LEU A 649      37.140  34.010  51.510  1.00  0.00           O
ATOM   1002  N   THR A 650      37.770  35.910  52.600  1.00  0.00           N
ATOM   1003  HN  THR A 650      38.040  36.360  53.450  1.00  0.00           H
ATOM   1004  CA  THR A 650      37.710  36.850  51.500  1.00  0.00           C
ATOM   1005  HA  THR A 650      36.710  36.720  51.120  1.00  0.00           H
ATOM   1006  CB  THR A 650      37.910  38.230  51.910  1.00  0.00           C
ATOM   1007  HB  THR A 650      38.910  38.420  52.360  1.00  0.00           H
ATOM   1008  OG1 THR A 650      36.940  38.520  52.890  1.00  0.00           O
ATOM   1009  HG1 THR A 650      37.250  38.180  53.730  1.00  0.00           H
ATOM   1010  CG2 THR A 650      37.700  39.120  50.660  1.00  0.00           C
ATOM   1011 HG21 THR A 650      38.510  39.110  49.900  1.00  0.00           H
ATOM   1012 HG22 THR A 650      37.620  40.180  51.000  1.00  0.00           H
ATOM   1013 HG23 THR A 650      36.740  38.850  50.170  1.00  0.00           H
ATOM   1014  C   THR A 650      38.710  36.510  50.370  1.00  0.00           C
ATOM   1015  O   THR A 650      38.320  36.490  49.220  1.00  0.00           O
ATOM   1016  N   GLY A 651      39.970  36.220  50.620  1.00  0.00           N
ATOM   1017  HN  GLY A 651      40.180  36.160  51.600  1.00  0.00           H
ATOM   1018  CA  GLY A 651      41.120  36.070  49.750  1.00  0.00           C
ATOM   1019  HA1 GLY A 651      41.970  35.960  50.400  1.00  0.00           H
ATOM   1020  HA2 GLY A 651      41.290  36.910  49.090  1.00  0.00           H
ATOM   1021  C   GLY A 651      41.110  34.830  48.970  1.00  0.00           C
ATOM   1022  O   GLY A 651      41.320  34.910  47.750  1.00  0.00           O
ATOM   1023  N   ILE A 652      40.710  33.730  49.560  1.00  0.00           N
ATOM   1024  HN  ILE A 652      40.580  33.850  50.550  1.00  0.00           H
ATOM   1025  CA  ILE A 652      40.380  32.400  49.000  1.00  0.00           C
ATOM   1026  HA  ILE A 652      41.250  32.130  48.430  1.00  0.00           H
ATOM   1027  CB  ILE A 652      40.090  31.380  50.170  1.00  0.00           C
ATOM   1028  HB  ILE A 652      39.450  31.870  50.930  1.00  0.00           H
ATOM   1029  CG2 ILE A 652      39.360  30.080  49.770  1.00  0.00           C
ATOM   1030 HG21 ILE A 652      39.190  29.390  50.610  1.00  0.00           H
ATOM   1031 HG22 ILE A 652      39.980  29.590  48.990  1.00  0.00           H
ATOM   1032 HG23 ILE A 652      38.390  30.390  49.330  1.00  0.00           H
ATOM   1033  CG1 ILE A 652      41.400  31.000  50.760  1.00  0.00           C
ATOM   1034 HG11 ILE A 652      42.100  31.870  50.830  1.00  0.00           H
ATOM   1035 HG12 ILE A 652      41.940  30.350  50.040  1.00  0.00           H
ATOM   1036  CD  ILE A 652      41.290  30.340  52.190  1.00  0.00           C
ATOM   1037  HD1 ILE A 652      42.270  30.030  52.630  1.00  0.00           H
ATOM   1038  HD2 ILE A 652      40.520  29.540  52.250  1.00  0.00           H
ATOM   1039  HD3 ILE A 652      40.830  31.190  52.740  1.00  0.00           H
ATOM   1040  C   ILE A 652      39.280  32.370  47.990  1.00  0.00           C
ATOM   1041  O   ILE A 652      39.450  32.110  46.780  1.00  0.00           O
ATOM   1042  N   ALA A 653      38.080  32.840  48.410  1.00  0.00           N
ATOM   1043  HN  ALA A 653      37.950  33.190  49.340  1.00  0.00           H
ATOM   1044  CA  ALA A 653      36.940  32.960  47.500  1.00  0.00           C
ATOM   1045  HA  ALA A 653      36.540  32.030  47.170  1.00  0.00           H
ATOM   1046  CB  ALA A 653      35.810  33.480  48.360  1.00  0.00           C
ATOM   1047  HB1 ALA A 653      36.100  34.360  48.970  1.00  0.00           H
ATOM   1048  HB2 ALA A 653      35.590  32.690  49.120  1.00  0.00           H
ATOM   1049  HB3 ALA A 653      34.910  33.750  47.770  1.00  0.00           H
ATOM   1050  C   ALA A 653      37.140  33.860  46.300  1.00  0.00           C
ATOM   1051  O   ALA A 653      36.590  33.610  45.240  1.00  0.00           O
ATOM   1052  N   TYR A 654      37.810  35.060  46.600  1.00  0.00           N
ATOM   1053  HN  TYR A 654      38.090  35.250  47.540  1.00  0.00           H
ATOM   1054  CA  TYR A 654      38.210  36.000  45.570  1.00  0.00           C
ATOM   1055  HA  TYR A 654      37.370  36.120  44.910  1.00  0.00           H
ATOM   1056  CB  TYR A 654      38.660  37.320  46.190  1.00  0.00           C
ATOM   1057  HB1 TYR A 654      39.570  37.050  46.750  1.00  0.00           H
ATOM   1058  HB2 TYR A 654      37.920  37.750  46.890  1.00  0.00           H
ATOM   1059  CG  TYR A 654      38.920  38.510  45.220  1.00  0.00           C
ATOM   1060  CD1 TYR A 654      40.150  38.470  44.520  1.00  0.00           C
ATOM   1061  HD1 TYR A 654      40.840  37.650  44.570  1.00  0.00           H
ATOM   1062  CE1 TYR A 654      40.580  39.640  43.780  1.00  0.00           C
ATOM   1063  HE1 TYR A 654      41.520  39.430  43.300  1.00  0.00           H
ATOM   1064  CZ  TYR A 654      39.780  40.790  43.780  1.00  0.00           C
ATOM   1065  OH  TYR A 654      40.160  41.960  43.050  1.00  0.00           O
ATOM   1066  HH  TYR A 654      40.970  41.800  42.560  1.00  0.00           H
ATOM   1067  CD2 TYR A 654      38.130  39.670  45.140  1.00  0.00           C
ATOM   1068  HD2 TYR A 654      37.260  39.800  45.750  1.00  0.00           H
ATOM   1069  CE2 TYR A 654      38.530  40.830  44.450  1.00  0.00           C
ATOM   1070  HE2 TYR A 654      38.060  41.800  44.490  1.00  0.00           H
ATOM   1071  C   TYR A 654      39.140  35.410  44.540  1.00  0.00           C
ATOM   1072  O   TYR A 654      38.980  35.620  43.320  1.00  0.00           O
ATOM   1073  N   SER A 655      40.150  34.560  44.930  1.00  0.00           N
ATOM   1074  HN  SER A 655      40.320  34.280  45.870  1.00  0.00           H
ATOM   1075  CA  SER A 655      41.140  34.010  44.070  1.00  0.00           C
ATOM   1076  HA  SER A 655      41.510  34.780  43.410  1.00  0.00           H
ATOM   1077  CB  SER A 655      42.290  33.500  44.950  1.00  0.00           C
ATOM   1078  HB1 SER A 655      42.960  32.890  44.310  1.00  0.00           H
ATOM   1079  HB2 SER A 655      41.900  32.840  45.760  1.00  0.00           H
ATOM   1080  OG  SER A 655      43.030  34.550  45.540  1.00  0.00           O
ATOM   1081  HG1 SER A 655      42.530  34.840  46.310  1.00  0.00           H
ATOM   1082  C   SER A 655      40.500  32.890  43.220  1.00  0.00           C
ATOM   1083  O   SER A 655      40.840  32.800  42.080  1.00  0.00           O
ATOM   1084  N   LEU A 656      39.560  32.120  43.860  1.00  0.00           N
ATOM   1085  HN  LEU A 656      39.490  32.000  44.850  1.00  0.00           H
ATOM   1086  CA  LEU A 656      38.670  31.350  43.050  1.00  0.00           C
ATOM   1087  HA  LEU A 656      39.250  30.680  42.430  1.00  0.00           H
ATOM   1088  CB  LEU A 656      37.740  30.410  43.860  1.00  0.00           C
ATOM   1089  HB1 LEU A 656      37.050  29.890  43.160  1.00  0.00           H
ATOM   1090  HB2 LEU A 656      37.040  31.070  44.400  1.00  0.00           H
ATOM   1091  CG  LEU A 656      38.440  29.400  44.870  1.00  0.00           C
ATOM   1092  HG  LEU A 656      39.270  29.890  45.430  1.00  0.00           H
ATOM   1093  CD1 LEU A 656      37.560  28.760  45.990  1.00  0.00           C
ATOM   1094 HD11 LEU A 656      36.550  28.450  45.650  1.00  0.00           H
ATOM   1095 HD12 LEU A 656      37.380  29.420  46.860  1.00  0.00           H
ATOM   1096 HD13 LEU A 656      38.040  27.830  46.360  1.00  0.00           H
ATOM   1097  CD2 LEU A 656      38.910  28.170  44.070  1.00  0.00           C
ATOM   1098 HD21 LEU A 656      39.530  27.630  44.820  1.00  0.00           H
ATOM   1099 HD22 LEU A 656      39.570  28.390  43.220  1.00  0.00           H
ATOM   1100 HD23 LEU A 656      38.020  27.710  43.580  1.00  0.00           H
ATOM   1101  C   LEU A 656      37.830  32.130  41.970  1.00  0.00           C
ATOM   1102  O   LEU A 656      38.030  31.950  40.780  1.00  0.00           O
ATOM   1103  N   PHE A 657      36.900  33.030  42.290  1.00  0.00           N
ATOM   1104  HN  PHE A 657      36.880  33.260  43.250  1.00  0.00           H
ATOM   1105  CA  PHE A 657      35.770  33.410  41.440  1.00  0.00           C
ATOM   1106  HA  PHE A 657      35.660  32.760  40.590  1.00  0.00           H
ATOM   1107  CB  PHE A 657      34.290  33.280  42.090  1.00  0.00           C
ATOM   1108  HB1 PHE A 657      33.480  33.810  41.540  1.00  0.00           H
ATOM   1109  HB2 PHE A 657      34.250  33.830  43.060  1.00  0.00           H
ATOM   1110  CG  PHE A 657      33.930  31.850  42.430  1.00  0.00           C
ATOM   1111  CD1 PHE A 657      34.180  31.220  43.680  1.00  0.00           C
ATOM   1112  HD1 PHE A 657      34.630  31.780  44.490  1.00  0.00           H
ATOM   1113  CE1 PHE A 657      33.820  29.920  43.900  1.00  0.00           C
ATOM   1114  HE1 PHE A 657      34.200  29.600  44.870  1.00  0.00           H
ATOM   1115  CZ  PHE A 657      33.120  29.220  42.970  1.00  0.00           C
ATOM   1116  HZ  PHE A 657      32.810  28.210  43.220  1.00  0.00           H
ATOM   1117  CD2 PHE A 657      33.160  31.090  41.460  1.00  0.00           C
ATOM   1118  HD2 PHE A 657      33.000  31.440  40.450  1.00  0.00           H
ATOM   1119  CE2 PHE A 657      32.720  29.780  41.770  1.00  0.00           C
ATOM   1120  HE2 PHE A 657      32.190  29.220  41.010  1.00  0.00           H
ATOM   1121  C   PHE A 657      35.940  34.790  40.850  1.00  0.00           C
ATOM   1122  O   PHE A 657      35.100  35.260  40.100  1.00  0.00           O
ATOM   1123  N   ALA A 658      36.950  35.620  41.250  1.00  0.00           N
ATOM   1124  HN  ALA A 658      37.570  35.230  41.930  1.00  0.00           H
ATOM   1125  CA  ALA A 658      37.160  36.930  40.810  1.00  0.00           C
ATOM   1126  HA  ALA A 658      36.160  37.330  40.860  1.00  0.00           H
ATOM   1127  CB  ALA A 658      38.020  37.870  41.790  1.00  0.00           C
ATOM   1128  HB1 ALA A 658      39.110  37.730  41.570  1.00  0.00           H
ATOM   1129  HB2 ALA A 658      37.730  37.810  42.850  1.00  0.00           H
ATOM   1130  HB3 ALA A 658      37.890  38.930  41.490  1.00  0.00           H
ATOM   1131  C   ALA A 658      37.590  37.000  39.300  1.00  0.00           C
ATOM   1132  O   ALA A 658      37.990  36.100  38.590  1.00  0.00           O
ATOM   1133  N   GLY A 659      37.580  38.180  38.680  1.00  0.00           N
ATOM   1134  HN  GLY A 659      37.320  39.030  39.130  1.00  0.00           H
ATOM   1135  CA  GLY A 659      38.010  38.440  37.320  1.00  0.00           C
ATOM   1136  HA1 GLY A 659      37.730  39.440  36.990  1.00  0.00           H
ATOM   1137  HA2 GLY A 659      37.490  37.780  36.640  1.00  0.00           H
ATOM   1138  C   GLY A 659      39.470  38.250  37.100  1.00  0.00           C
ATOM   1139  O   GLY A 659      39.930  37.810  36.010  1.00  0.00           O
ATOM   1140  N   GLN A 660      40.280  38.400  38.160  1.00  0.00           N
ATOM   1141  HN  GLN A 660      39.890  38.720  39.020  1.00  0.00           H
ATOM   1142  CA  GLN A 660      41.680  38.060  38.210  1.00  0.00           C
ATOM   1143  HA  GLN A 660      41.670  37.070  37.770  1.00  0.00           H
ATOM   1144  CB  GLN A 660      42.510  38.870  37.200  1.00  0.00           C
ATOM   1145  HB1 GLN A 660      42.180  38.630  36.160  1.00  0.00           H
ATOM   1146  HB2 GLN A 660      43.600  38.620  37.320  1.00  0.00           H
ATOM   1147  CG  GLN A 660      42.290  40.430  37.180  1.00  0.00           C
ATOM   1148  HG1 GLN A 660      41.260  40.740  36.920  1.00  0.00           H
ATOM   1149  HG2 GLN A 660      43.000  40.810  36.430  1.00  0.00           H
ATOM   1150  CD  GLN A 660      42.530  41.040  38.560  1.00  0.00           C
ATOM   1151  OE1 GLN A 660      43.700  41.350  38.770  1.00  0.00           O
ATOM   1152  NE2 GLN A 660      41.570  41.130  39.510  1.00  0.00           N
ATOM   1153 HE21 GLN A 660      41.840  41.350  40.440  1.00  0.00           H
ATOM   1154 HE22 GLN A 660      40.640  40.920  39.230  1.00  0.00           H
ATOM   1155  C   GLN A 660      42.300  37.970  39.670  1.00  0.00           C
ATOM   1156  O   GLN A 660      41.740  38.290  40.700  1.00  0.00           O
ATOM   1157  N   PRO A 661      43.450  37.330  39.820  1.00  0.00           N
ATOM   1158  CD  PRO A 661      43.940  36.270  38.880  1.00  0.00           C
ATOM   1159  HD1 PRO A 661      44.560  36.610  38.030  1.00  0.00           H
ATOM   1160  HD2 PRO A 661      43.110  35.640  38.510  1.00  0.00           H
ATOM   1161  CA  PRO A 661      44.130  37.130  41.090  1.00  0.00           C
ATOM   1162  HA  PRO A 661      43.570  37.450  41.960  1.00  0.00           H
ATOM   1163  CB  PRO A 661      44.540  35.650  41.080  1.00  0.00           C
ATOM   1164  HB1 PRO A 661      43.630  35.050  41.350  1.00  0.00           H
ATOM   1165  HB2 PRO A 661      45.360  35.360  41.780  1.00  0.00           H
ATOM   1166  CG  PRO A 661      44.990  35.370  39.620  1.00  0.00           C
ATOM   1167  HG1 PRO A 661      46.050  35.610  39.380  1.00  0.00           H
ATOM   1168  HG2 PRO A 661      44.830  34.290  39.370  1.00  0.00           H
ATOM   1169  C   PRO A 661      45.440  37.880  41.210  1.00  0.00           C
ATOM   1170  O   PRO A 661      46.120  37.610  42.180  1.00  0.00           O
ATOM   1171  N   LEU A 662      45.750  38.780  40.340  1.00  0.00           N
ATOM   1172  HN  LEU A 662      45.220  38.760  39.500  1.00  0.00           H
ATOM   1173  CA  LEU A 662      46.830  39.750  40.310  1.00  0.00           C
ATOM   1174  HA  LEU A 662      47.760  39.270  40.560  1.00  0.00           H
ATOM   1175  CB  LEU A 662      46.880  40.470  38.940  1.00  0.00           C
ATOM   1176  HB1 LEU A 662      47.740  41.140  38.740  1.00  0.00           H
ATOM   1177  HB2 LEU A 662      45.940  41.060  38.790  1.00  0.00           H
ATOM   1178  CG  LEU A 662      46.850  39.480  37.750  1.00  0.00           C
ATOM   1179  HG  LEU A 662      45.860  38.970  37.720  1.00  0.00           H
ATOM   1180  CD1 LEU A 662      46.950  40.170  36.360  1.00  0.00           C
ATOM   1181 HD11 LEU A 662      47.940  40.640  36.200  1.00  0.00           H
ATOM   1182 HD12 LEU A 662      46.080  40.840  36.150  1.00  0.00           H
ATOM   1183 HD13 LEU A 662      46.910  39.360  35.600  1.00  0.00           H
ATOM   1184  CD2 LEU A 662      47.890  38.380  37.870  1.00  0.00           C
ATOM   1185 HD21 LEU A 662      47.690  37.720  38.740  1.00  0.00           H
ATOM   1186 HD22 LEU A 662      48.940  38.750  37.960  1.00  0.00           H
ATOM   1187 HD23 LEU A 662      47.960  37.650  37.040  1.00  0.00           H
ATOM   1188  C   LEU A 662      46.730  40.770  41.470  1.00  0.00           C
ATOM   1189  O   LEU A 662      47.720  41.020  42.210  1.00  0.00           O
ATOM   1190  N   THR A 663      45.490  41.280  41.630  1.00  0.00           N
ATOM   1191  HN  THR A 663      44.770  40.970  41.030  1.00  0.00           H
ATOM   1192  CA  THR A 663      45.090  41.990  42.830  1.00  0.00           C
ATOM   1193  HA  THR A 663      45.780  42.810  42.940  1.00  0.00           H
ATOM   1194  CB  THR A 663      43.650  42.560  42.610  1.00  0.00           C
ATOM   1195  HB  THR A 663      43.390  43.060  43.570  1.00  0.00           H
ATOM   1196  OG1 THR A 663      42.730  41.540  42.350  1.00  0.00           O
ATOM   1197  HG1 THR A 663      43.220  40.890  42.880  1.00  0.00           H
ATOM   1198  CG2 THR A 663      43.590  43.600  41.490  1.00  0.00           C
ATOM   1199 HG21 THR A 663      44.500  44.220  41.630  1.00  0.00           H
ATOM   1200 HG22 THR A 663      42.830  44.400  41.450  1.00  0.00           H
ATOM   1201 HG23 THR A 663      43.570  42.970  40.570  1.00  0.00           H
ATOM   1202  C   THR A 663      45.190  41.210  44.140  1.00  0.00           C
ATOM   1203  O   THR A 663      44.770  40.080  44.220  1.00  0.00           O
ATOM   1204  N   ILE A 664      45.740  41.840  45.170  1.00  0.00           N
ATOM   1205  HN  ILE A 664      46.100  42.750  44.980  1.00  0.00           H
ATOM   1206  CA  ILE A 664      45.960  41.340  46.520  1.00  0.00           C
ATOM   1207  HA  ILE A 664      45.410  40.410  46.550  1.00  0.00           H
ATOM   1208  CB  ILE A 664      47.380  41.080  46.860  1.00  0.00           C
ATOM   1209  HB  ILE A 664      47.950  42.040  46.870  1.00  0.00           H
ATOM   1210  CG2 ILE A 664      47.410  40.540  48.360  1.00  0.00           C
ATOM   1211 HG21 ILE A 664      47.590  41.370  49.070  1.00  0.00           H
ATOM   1212 HG22 ILE A 664      48.260  39.830  48.430  1.00  0.00           H
ATOM   1213 HG23 ILE A 664      46.420  40.090  48.580  1.00  0.00           H
ATOM   1214  CG1 ILE A 664      48.050  40.190  45.920  1.00  0.00           C
ATOM   1215 HG11 ILE A 664      49.140  40.260  46.120  1.00  0.00           H
ATOM   1216 HG12 ILE A 664      47.850  40.510  44.880  1.00  0.00           H
ATOM   1217  CD  ILE A 664      47.730  38.690  46.030  1.00  0.00           C
ATOM   1218  HD1 ILE A 664      48.280  38.080  45.270  1.00  0.00           H
ATOM   1219  HD2 ILE A 664      46.660  38.680  45.750  1.00  0.00           H
ATOM   1220  HD3 ILE A 664      48.040  38.230  46.990  1.00  0.00           H
ATOM   1221  C   ILE A 664      45.210  42.250  47.520  1.00  0.00           C
ATOM   1222  O   ILE A 664      45.390  43.500  47.400  1.00  0.00           O
ATOM   1223  N   LEU A 665      44.290  41.630  48.370  1.00  0.00           N
ATOM   1224  HN  LEU A 665      44.140  40.650  48.350  1.00  0.00           H
ATOM   1225  CA  LEU A 665      43.470  42.130  49.440  1.00  0.00           C
ATOM   1226  HA  LEU A 665      42.950  42.980  49.030  1.00  0.00           H
ATOM   1227  CB  LEU A 665      42.530  41.060  50.120  1.00  0.00           C
ATOM   1228  HB1 LEU A 665      42.070  41.370  51.090  1.00  0.00           H
ATOM   1229  HB2 LEU A 665      43.030  40.110  50.410  1.00  0.00           H
ATOM   1230  CG  LEU A 665      41.320  40.560  49.340  1.00  0.00           C
ATOM   1231  HG  LEU A 665      40.790  39.900  50.060  1.00  0.00           H
ATOM   1232  CD1 LEU A 665      40.510  41.800  49.020  1.00  0.00           C
ATOM   1233 HD11 LEU A 665      39.490  41.590  48.630  1.00  0.00           H
ATOM   1234 HD12 LEU A 665      40.970  42.310  48.140  1.00  0.00           H
ATOM   1235 HD13 LEU A 665      40.510  42.530  49.850  1.00  0.00           H
ATOM   1236  CD2 LEU A 665      41.530  39.850  48.000  1.00  0.00           C
ATOM   1237 HD21 LEU A 665      42.100  38.920  48.200  1.00  0.00           H
ATOM   1238 HD22 LEU A 665      41.980  40.530  47.250  1.00  0.00           H
ATOM   1239 HD23 LEU A 665      40.590  39.520  47.510  1.00  0.00           H
ATOM   1240  C   LEU A 665      44.390  42.640  50.530  1.00  0.00           C
ATOM   1241  O   LEU A 665      45.360  41.930  50.790  1.00  0.00           O
ATOM   1242  N   GLY A 666      43.980  43.670  51.260  1.00  0.00           N
ATOM   1243  HN  GLY A 666      43.090  44.080  51.080  1.00  0.00           H
ATOM   1244  CA  GLY A 666      44.600  44.160  52.520  1.00  0.00           C
ATOM   1245  HA1 GLY A 666      45.390  44.810  52.180  1.00  0.00           H
ATOM   1246  HA2 GLY A 666      44.910  43.300  53.080  1.00  0.00           H
ATOM   1247  C   GLY A 666      43.530  44.970  53.260  1.00  0.00           C
ATOM   1248  O   GLY A 666      42.380  44.760  52.970  1.00  0.00           O
ATOM   1249  N   SER A 667      43.940  45.870  54.210  1.00  0.00           N
ATOM   1250  HN  SER A 667      44.930  45.940  54.250  1.00  0.00           H
ATOM   1251  CA  SER A 667      43.060  46.690  54.990  1.00  0.00           C
ATOM   1252  HA  SER A 667      42.080  46.340  54.710  1.00  0.00           H
ATOM   1253  CB  SER A 667      43.400  46.520  56.470  1.00  0.00           C
ATOM   1254  HB1 SER A 667      43.460  45.450  56.740  1.00  0.00           H
ATOM   1255  HB2 SER A 667      42.560  46.940  57.070  1.00  0.00           H
ATOM   1256  OG  SER A 667      44.620  47.220  56.800  1.00  0.00           O
ATOM   1257  HG1 SER A 667      45.070  47.330  55.950  1.00  0.00           H
ATOM   1258  C   SER A 667      43.040  48.150  54.560  1.00  0.00           C
ATOM   1259  O   SER A 667      43.900  48.700  53.850  1.00  0.00           O
ATOM   1260  N   THR A 668      41.980  48.890  54.900  1.00  0.00           N
ATOM   1261  HN  THR A 668      41.130  48.490  55.230  1.00  0.00           H
ATOM   1262  CA  THR A 668      42.070  50.330  54.500  1.00  0.00           C
ATOM   1263  HA  THR A 668      43.070  50.710  54.340  1.00  0.00           H
ATOM   1264  CB  THR A 668      41.280  50.610  53.230  1.00  0.00           C
ATOM   1265  HB  THR A 668      41.690  49.930  52.450  1.00  0.00           H
ATOM   1266  OG1 THR A 668      41.570  51.870  52.680  1.00  0.00           O
ATOM   1267  HG1 THR A 668      41.190  51.830  51.800  1.00  0.00           H
ATOM   1268  CG2 THR A 668      39.750  50.410  53.320  1.00  0.00           C
ATOM   1269 HG21 THR A 668      39.660  49.390  53.740  1.00  0.00           H
ATOM   1270 HG22 THR A 668      39.280  50.640  52.340  1.00  0.00           H
ATOM   1271 HG23 THR A 668      39.260  51.100  54.030  1.00  0.00           H
ATOM   1272  C   THR A 668      41.540  51.330  55.520  1.00  0.00           C
ATOM   1273  O   THR A 668      40.560  51.100  56.230  1.00  0.00           O
ATOM   1274  N   GLY A 669      42.320  52.400  55.610  1.00  0.00           N
ATOM   1275  HN  GLY A 669      43.130  52.540  55.060  1.00  0.00           H
ATOM   1276  CA  GLY A 669      42.000  53.630  56.420  1.00  0.00           C
ATOM   1277  HA1 GLY A 669      42.490  54.480  55.960  1.00  0.00           H
ATOM   1278  HA2 GLY A 669      42.350  53.380  57.400  1.00  0.00           H
ATOM   1279  C   GLY A 669      40.550  54.110  56.540  1.00  0.00           C
ATOM   1280  O   GLY A 669      40.070  54.130  57.700  1.00  0.00           O
ATOM   1281  N   PRO A 670      39.870  54.570  55.450  1.00  0.00           N
ATOM   1282  CD  PRO A 670      40.560  54.950  54.130  1.00  0.00           C
ATOM   1283  HD1 PRO A 670      40.880  54.100  53.500  1.00  0.00           H
ATOM   1284  HD2 PRO A 670      41.400  55.620  54.420  1.00  0.00           H
ATOM   1285  CA  PRO A 670      38.500  55.060  55.520  1.00  0.00           C
ATOM   1286  HA  PRO A 670      38.580  55.990  56.070  1.00  0.00           H
ATOM   1287  CB  PRO A 670      38.160  55.200  53.960  1.00  0.00           C
ATOM   1288  HB1 PRO A 670      37.270  55.800  53.700  1.00  0.00           H
ATOM   1289  HB2 PRO A 670      38.070  54.230  53.460  1.00  0.00           H
ATOM   1290  CG  PRO A 670      39.500  55.840  53.470  1.00  0.00           C
ATOM   1291  HG1 PRO A 670      39.640  55.900  52.370  1.00  0.00           H
ATOM   1292  HG2 PRO A 670      39.580  56.870  53.880  1.00  0.00           H
ATOM   1293  C   PRO A 670      37.530  54.100  56.270  1.00  0.00           C
ATOM   1294  O   PRO A 670      36.520  54.520  56.770  1.00  0.00           O
ATOM   1295  N   VAL A 671      37.840  52.830  56.190  1.00  0.00           N
ATOM   1296  HN  VAL A 671      38.700  52.620  55.750  1.00  0.00           H
ATOM   1297  CA  VAL A 671      37.050  51.760  56.850  1.00  0.00           C
ATOM   1298  HA  VAL A 671      36.010  52.040  56.930  1.00  0.00           H
ATOM   1299  CB  VAL A 671      37.160  50.340  56.160  1.00  0.00           C
ATOM   1300  HB  VAL A 671      38.180  49.980  55.940  1.00  0.00           H
ATOM   1301  CG1 VAL A 671      36.640  49.230  57.090  1.00  0.00           C
ATOM   1302 HG11 VAL A 671      35.650  49.420  57.570  1.00  0.00           H
ATOM   1303 HG12 VAL A 671      37.310  49.020  57.950  1.00  0.00           H
ATOM   1304 HG13 VAL A 671      36.550  48.260  56.540  1.00  0.00           H
ATOM   1305  CG2 VAL A 671      36.350  50.400  54.770  1.00  0.00           C
ATOM   1306 HG21 VAL A 671      36.630  51.290  54.170  1.00  0.00           H
ATOM   1307 HG22 VAL A 671      35.270  50.490  55.000  1.00  0.00           H
ATOM   1308 HG23 VAL A 671      36.390  49.490  54.140  1.00  0.00           H
ATOM   1309  C   VAL A 671      37.410  51.620  58.370  1.00  0.00           C
ATOM   1310  O   VAL A 671      36.510  51.570  59.180  1.00  0.00           O
ATOM   1311  N   LEU A 672      38.720  51.710  58.730  1.00  0.00           N
ATOM   1312  HN  LEU A 672      39.430  52.020  58.100  1.00  0.00           H
ATOM   1313  CA  LEU A 672      39.100  51.780  60.110  1.00  0.00           C
ATOM   1314  HA  LEU A 672      38.670  50.950  60.660  1.00  0.00           H
ATOM   1315  CB  LEU A 672      40.600  51.570  60.090  1.00  0.00           C
ATOM   1316  HB1 LEU A 672      41.160  52.400  59.600  1.00  0.00           H
ATOM   1317  HB2 LEU A 672      40.810  50.690  59.440  1.00  0.00           H
ATOM   1318  CG  LEU A 672      41.390  51.290  61.410  1.00  0.00           C
ATOM   1319  HG  LEU A 672      41.250  52.210  62.020  1.00  0.00           H
ATOM   1320  CD1 LEU A 672      40.750  50.160  62.250  1.00  0.00           C
ATOM   1321 HD11 LEU A 672      39.890  50.610  62.780  1.00  0.00           H
ATOM   1322 HD12 LEU A 672      41.450  49.790  63.030  1.00  0.00           H
ATOM   1323 HD13 LEU A 672      40.470  49.310  61.590  1.00  0.00           H
ATOM   1324  CD2 LEU A 672      42.890  50.950  61.160  1.00  0.00           C
ATOM   1325 HD21 LEU A 672      43.350  51.820  60.660  1.00  0.00           H
ATOM   1326 HD22 LEU A 672      42.980  50.090  60.460  1.00  0.00           H
ATOM   1327 HD23 LEU A 672      43.450  50.650  62.070  1.00  0.00           H
ATOM   1328  C   LEU A 672      38.630  52.970  60.800  1.00  0.00           C
ATOM   1329  O   LEU A 672      38.260  52.900  61.940  1.00  0.00           O
ATOM   1330  N   VAL A 673      38.520  54.120  60.110  1.00  0.00           N
ATOM   1331  HN  VAL A 673      38.830  54.290  59.180  1.00  0.00           H
ATOM   1332  CA  VAL A 673      37.820  55.280  60.720  1.00  0.00           C
ATOM   1333  HA  VAL A 673      38.250  55.360  61.700  1.00  0.00           H
ATOM   1334  CB  VAL A 673      38.060  56.490  59.730  1.00  0.00           C
ATOM   1335  HB  VAL A 673      37.900  56.180  58.670  1.00  0.00           H
ATOM   1336  CG1 VAL A 673      37.050  57.690  59.940  1.00  0.00           C
ATOM   1337 HG11 VAL A 673      36.030  57.430  59.550  1.00  0.00           H
ATOM   1338 HG12 VAL A 673      37.370  58.550  59.310  1.00  0.00           H
ATOM   1339 HG13 VAL A 673      37.050  58.000  61.000  1.00  0.00           H
ATOM   1340  CG2 VAL A 673      39.570  56.830  59.940  1.00  0.00           C
ATOM   1341 HG21 VAL A 673      40.190  55.960  59.640  1.00  0.00           H
ATOM   1342 HG22 VAL A 673      39.920  57.260  60.900  1.00  0.00           H
ATOM   1343 HG23 VAL A 673      39.830  57.650  59.240  1.00  0.00           H
ATOM   1344  C   VAL A 673      36.320  55.130  60.940  1.00  0.00           C
ATOM   1345  O   VAL A 673      35.710  55.370  62.060  1.00  0.00           O
ATOM   1346  N   PHE A 674      35.580  54.650  59.890  1.00  0.00           N
ATOM   1347  HN  PHE A 674      36.110  54.390  59.080  1.00  0.00           H
ATOM   1348  CA  PHE A 674      34.140  54.600  59.860  1.00  0.00           C
ATOM   1349  HA  PHE A 674      33.830  55.600  60.090  1.00  0.00           H
ATOM   1350  CB  PHE A 674      33.520  54.440  58.450  1.00  0.00           C
ATOM   1351  HB1 PHE A 674      33.730  53.420  58.040  1.00  0.00           H
ATOM   1352  HB2 PHE A 674      33.990  55.170  57.750  1.00  0.00           H
ATOM   1353  CG  PHE A 674      32.010  54.760  58.470  1.00  0.00           C
ATOM   1354  CD1 PHE A 674      31.630  56.010  58.860  1.00  0.00           C
ATOM   1355  HD1 PHE A 674      32.330  56.750  59.220  1.00  0.00           H
ATOM   1356  CE1 PHE A 674      30.280  56.300  58.940  1.00  0.00           C
ATOM   1357  HE1 PHE A 674      29.960  57.260  59.320  1.00  0.00           H
ATOM   1358  CZ  PHE A 674      29.320  55.390  58.540  1.00  0.00           C
ATOM   1359  HZ  PHE A 674      28.260  55.580  58.670  1.00  0.00           H
ATOM   1360  CD2 PHE A 674      31.070  53.830  58.040  1.00  0.00           C
ATOM   1361  HD2 PHE A 674      31.370  52.850  57.690  1.00  0.00           H
ATOM   1362  CE2 PHE A 674      29.680  54.100  58.010  1.00  0.00           C
ATOM   1363  HE2 PHE A 674      28.930  53.400  57.660  1.00  0.00           H
ATOM   1364  C   PHE A 674      33.450  53.820  60.940  1.00  0.00           C
ATOM   1365  O   PHE A 674      32.580  54.280  61.700  1.00  0.00           O
ATOM   1366  N   GLU A 675      33.980  52.600  61.080  1.00  0.00           N
ATOM   1367  HN  GLU A 675      34.540  52.250  60.330  1.00  0.00           H
ATOM   1368  CA  GLU A 675      33.720  51.620  62.070  1.00  0.00           C
ATOM   1369  HA  GLU A 675      32.660  51.410  62.050  1.00  0.00           H
ATOM   1370  CB  GLU A 675      34.480  50.310  61.770  1.00  0.00           C
ATOM   1371  HB1 GLU A 675      34.590  49.680  62.680  1.00  0.00           H
ATOM   1372  HB2 GLU A 675      35.500  50.570  61.470  1.00  0.00           H
ATOM   1373  CG  GLU A 675      33.910  49.410  60.650  1.00  0.00           C
ATOM   1374  HG1 GLU A 675      34.740  49.070  59.990  1.00  0.00           H
ATOM   1375  HG2 GLU A 675      33.230  49.930  59.930  1.00  0.00           H
ATOM   1376  CD  GLU A 675      33.070  48.240  61.050  1.00  0.00           C
ATOM   1377  OE1 GLU A 675      33.440  47.110  60.860  1.00  0.00           O
ATOM   1378  OE2 GLU A 675      31.990  48.510  61.720  1.00  0.00           O
ATOM   1379  C   GLU A 675      34.030  52.070  63.560  1.00  0.00           C
ATOM   1380  O   GLU A 675      33.220  51.930  64.530  1.00  0.00           O
ATOM   1381  N   LYS A 676      35.140  52.740  63.810  1.00  0.00           N
ATOM   1382  HN  LYS A 676      35.680  52.930  63.000  1.00  0.00           H
ATOM   1383  CA  LYS A 676      35.370  53.510  65.030  1.00  0.00           C
ATOM   1384  HA  LYS A 676      35.390  52.850  65.880  1.00  0.00           H
ATOM   1385  CB  LYS A 676      36.940  53.990  65.020  1.00  0.00           C
ATOM   1386  HB1 LYS A 676      37.060  54.690  64.170  1.00  0.00           H
ATOM   1387  HB2 LYS A 676      37.640  53.130  64.910  1.00  0.00           H
ATOM   1388  CG  LYS A 676      37.300  54.780  66.250  1.00  0.00           C
ATOM   1389  HG1 LYS A 676      37.080  54.120  67.120  1.00  0.00           H
ATOM   1390  HG2 LYS A 676      36.700  55.720  66.170  1.00  0.00           H
ATOM   1391  CD  LYS A 676      38.810  54.960  66.370  1.00  0.00           C
ATOM   1392  HD1 LYS A 676      39.350  54.060  66.740  1.00  0.00           H
ATOM   1393  HD2 LYS A 676      38.900  55.780  67.130  1.00  0.00           H
ATOM   1394  CE  LYS A 676      39.450  55.450  65.080  1.00  0.00           C
ATOM   1395  HE1 LYS A 676      38.980  56.350  64.630  1.00  0.00           H
ATOM   1396  HE2 LYS A 676      39.550  54.700  64.260  1.00  0.00           H
ATOM   1397  NZ  LYS A 676      40.780  55.790  65.420  1.00  0.00           N
ATOM   1398  HZ1 LYS A 676      41.390  54.950  65.480  1.00  0.00           H
ATOM   1399  HZ2 LYS A 676      40.770  56.400  66.260  1.00  0.00           H
ATOM   1400  HZ3 LYS A 676      41.240  56.350  64.680  1.00  0.00           H
ATOM   1401  C   LYS A 676      34.360  54.600  65.400  1.00  0.00           C
ATOM   1402  O   LYS A 676      33.990  54.750  66.560  1.00  0.00           O
ATOM   1403  N   ILE A 677      33.910  55.390  64.400  1.00  0.00           N
ATOM   1404  HN  ILE A 677      34.330  55.260  63.510  1.00  0.00           H
ATOM   1405  CA  ILE A 677      32.860  56.400  64.420  1.00  0.00           C
ATOM   1406  HA  ILE A 677      33.180  56.980  65.260  1.00  0.00           H
ATOM   1407  CB  ILE A 677      32.870  57.300  63.240  1.00  0.00           C
ATOM   1408  HB  ILE A 677      33.400  56.620  62.520  1.00  0.00           H
ATOM   1409  CG2 ILE A 677      31.530  57.700  62.680  1.00  0.00           C
ATOM   1410 HG21 ILE A 677      30.920  58.200  63.470  1.00  0.00           H
ATOM   1411 HG22 ILE A 677      31.000  56.790  62.360  1.00  0.00           H
ATOM   1412 HG23 ILE A 677      31.510  58.310  61.760  1.00  0.00           H
ATOM   1413  CG1 ILE A 677      33.880  58.500  63.390  1.00  0.00           C
ATOM   1414 HG11 ILE A 677      34.860  57.970  63.430  1.00  0.00           H
ATOM   1415 HG12 ILE A 677      33.810  59.010  64.380  1.00  0.00           H
ATOM   1416  CD  ILE A 677      33.900  59.580  62.300  1.00  0.00           C
ATOM   1417  HD1 ILE A 677      34.790  60.200  62.520  1.00  0.00           H
ATOM   1418  HD2 ILE A 677      33.070  60.310  62.380  1.00  0.00           H
ATOM   1419  HD3 ILE A 677      33.950  59.230  61.240  1.00  0.00           H
ATOM   1420  C   ILE A 677      31.410  55.960  64.760  1.00  0.00           C
ATOM   1421  O   ILE A 677      30.770  56.420  65.690  1.00  0.00           O
ATOM   1422  N   LEU A 678      31.060  54.870  64.060  1.00  0.00           N
ATOM   1423  HN  LEU A 678      31.720  54.620  63.370  1.00  0.00           H
ATOM   1424  CA  LEU A 678      29.870  54.100  64.240  1.00  0.00           C
ATOM   1425  HA  LEU A 678      29.010  54.740  64.110  1.00  0.00           H
ATOM   1426  CB  LEU A 678      29.750  53.130  63.050  1.00  0.00           C
ATOM   1427  HB1 LEU A 678      30.520  52.330  63.040  1.00  0.00           H
ATOM   1428  HB2 LEU A 678      29.820  53.590  62.040  1.00  0.00           H
ATOM   1429  CG  LEU A 678      28.360  52.380  62.990  1.00  0.00           C
ATOM   1430  HG  LEU A 678      28.260  51.780  63.920  1.00  0.00           H
ATOM   1431  CD1 LEU A 678      27.230  53.390  62.760  1.00  0.00           C
ATOM   1432 HD11 LEU A 678      27.060  53.620  61.690  1.00  0.00           H
ATOM   1433 HD12 LEU A 678      27.360  54.400  63.210  1.00  0.00           H
ATOM   1434 HD13 LEU A 678      26.270  53.010  63.180  1.00  0.00           H
ATOM   1435  CD2 LEU A 678      28.460  51.280  61.930  1.00  0.00           C
ATOM   1436 HD21 LEU A 678      28.450  51.850  60.980  1.00  0.00           H
ATOM   1437 HD22 LEU A 678      27.450  50.850  61.760  1.00  0.00           H
ATOM   1438 HD23 LEU A 678      29.260  50.500  62.010  1.00  0.00           H
ATOM   1439  C   LEU A 678      29.640  53.440  65.600  1.00  0.00           C
ATOM   1440  O   LEU A 678      28.600  53.600  66.120  1.00  0.00           O
ATOM   1441  N   TYR A 679      30.630  52.750  66.170  1.00  0.00           N
ATOM   1442  HN  TYR A 679      31.400  52.370  65.670  1.00  0.00           H
ATOM   1443  CA  TYR A 679      30.530  52.280  67.510  1.00  0.00           C
ATOM   1444  HA  TYR A 679      29.690  51.610  67.620  1.00  0.00           H
ATOM   1445  CB  TYR A 679      31.820  51.440  67.810  1.00  0.00           C
ATOM   1446  HB1 TYR A 679      32.840  51.840  67.590  1.00  0.00           H
ATOM   1447  HB2 TYR A 679      31.760  50.510  67.200  1.00  0.00           H
ATOM   1448  CG  TYR A 679      31.950  51.050  69.320  1.00  0.00           C
ATOM   1449  CD1 TYR A 679      32.550  51.940  70.230  1.00  0.00           C
ATOM   1450  HD1 TYR A 679      32.920  52.840  69.770  1.00  0.00           H
ATOM   1451  CE1 TYR A 679      32.580  51.600  71.710  1.00  0.00           C
ATOM   1452  HE1 TYR A 679      32.940  52.310  72.450  1.00  0.00           H
ATOM   1453  CZ  TYR A 679      31.920  50.430  72.170  1.00  0.00           C
ATOM   1454  OH  TYR A 679      31.910  50.060  73.550  1.00  0.00           O
ATOM   1455  HH  TYR A 679      32.620  50.600  73.900  1.00  0.00           H
ATOM   1456  CD2 TYR A 679      31.350  49.870  69.850  1.00  0.00           C
ATOM   1457  HD2 TYR A 679      30.910  49.160  69.160  1.00  0.00           H
ATOM   1458  CE2 TYR A 679      31.290  49.660  71.220  1.00  0.00           C
ATOM   1459  HE2 TYR A 679      30.840  48.750  71.600  1.00  0.00           H
ATOM   1460  C   TYR A 679      30.270  53.450  68.510  1.00  0.00           C
ATOM   1461  O   TYR A 679      29.360  53.390  69.330  1.00  0.00           O
ATOM   1462  N   LYS A 680      30.960  54.590  68.410  1.00  0.00           N
ATOM   1463  HN  LYS A 680      31.820  54.620  67.890  1.00  0.00           H
ATOM   1464  CA  LYS A 680      30.670  55.720  69.220  1.00  0.00           C
ATOM   1465  HA  LYS A 680      30.670  55.290  70.210  1.00  0.00           H
ATOM   1466  CB  LYS A 680      31.660  56.860  69.210  1.00  0.00           C
ATOM   1467  HB1 LYS A 680      31.170  57.630  69.830  1.00  0.00           H
ATOM   1468  HB2 LYS A 680      31.760  57.230  68.170  1.00  0.00           H
ATOM   1469  CG  LYS A 680      33.020  56.580  69.950  1.00  0.00           C
ATOM   1470  HG1 LYS A 680      33.410  55.610  69.610  1.00  0.00           H
ATOM   1471  HG2 LYS A 680      32.790  56.330  71.000  1.00  0.00           H
ATOM   1472  CD  LYS A 680      34.020  57.720  69.770  1.00  0.00           C
ATOM   1473  HD1 LYS A 680      33.560  58.720  69.930  1.00  0.00           H
ATOM   1474  HD2 LYS A 680      34.190  57.730  68.670  1.00  0.00           H
ATOM   1475  CE  LYS A 680      35.280  57.300  70.570  1.00  0.00           C
ATOM   1476  HE1 LYS A 680      35.620  56.250  70.340  1.00  0.00           H
ATOM   1477  HE2 LYS A 680      35.070  57.240  71.650  1.00  0.00           H
ATOM   1478  NZ  LYS A 680      36.420  58.110  70.170  1.00  0.00           N
ATOM   1479  HZ1 LYS A 680      36.290  59.110  70.480  1.00  0.00           H
ATOM   1480  HZ2 LYS A 680      36.500  58.140  69.140  1.00  0.00           H
ATOM   1481  HZ3 LYS A 680      37.370  57.870  70.530  1.00  0.00           H
ATOM   1482  C   LYS A 680      29.350  56.250  69.020  1.00  0.00           C
ATOM   1483  O   LYS A 680      28.620  56.590  69.950  1.00  0.00           O
ATOM   1484  N   PHE A 681      28.900  56.340  67.790  1.00  0.00           N
ATOM   1485  HN  PHE A 681      29.530  56.110  67.050  1.00  0.00           H
ATOM   1486  CA  PHE A 681      27.620  56.840  67.250  1.00  0.00           C
ATOM   1487  HA  PHE A 681      27.500  57.760  67.800  1.00  0.00           H
ATOM   1488  CB  PHE A 681      27.650  56.890  65.680  1.00  0.00           C
ATOM   1489  HB1 PHE A 681      27.720  55.840  65.360  1.00  0.00           H
ATOM   1490  HB2 PHE A 681      28.550  57.370  65.240  1.00  0.00           H
ATOM   1491  CG  PHE A 681      26.450  57.620  65.120  1.00  0.00           C
ATOM   1492  CD1 PHE A 681      25.320  56.940  64.790  1.00  0.00           C
ATOM   1493  HD1 PHE A 681      25.380  55.860  64.850  1.00  0.00           H
ATOM   1494  CE1 PHE A 681      24.150  57.650  64.350  1.00  0.00           C
ATOM   1495  HE1 PHE A 681      23.210  57.110  64.280  1.00  0.00           H
ATOM   1496  CZ  PHE A 681      24.180  59.080  64.300  1.00  0.00           C
ATOM   1497  HZ  PHE A 681      23.280  59.650  64.050  1.00  0.00           H
ATOM   1498  CD2 PHE A 681      26.510  59.040  64.980  1.00  0.00           C
ATOM   1499  HD2 PHE A 681      27.410  59.530  65.330  1.00  0.00           H
ATOM   1500  CE2 PHE A 681      25.350  59.740  64.670  1.00  0.00           C
ATOM   1501  HE2 PHE A 681      25.240  60.820  64.730  1.00  0.00           H
ATOM   1502  C   PHE A 681      26.470  55.950  67.790  1.00  0.00           C
ATOM   1503  O   PHE A 681      25.430  56.430  68.230  1.00  0.00           O
ATOM   1504  N   CYS A 682      26.680  54.630  67.740  1.00  0.00           N
ATOM   1505  HN  CYS A 682      27.470  54.190  67.340  1.00  0.00           H
ATOM   1506  CA  CYS A 682      25.770  53.620  68.310  1.00  0.00           C
ATOM   1507  HA  CYS A 682      24.790  53.760  67.890  1.00  0.00           H
ATOM   1508  CB  CYS A 682      26.280  52.190  67.890  1.00  0.00           C
ATOM   1509  HB1 CYS A 682      25.910  51.350  68.520  1.00  0.00           H
ATOM   1510  HB2 CYS A 682      27.350  52.250  68.200  1.00  0.00           H
ATOM   1511  SG  CYS A 682      26.120  51.760  66.100  1.00  0.00           S
ATOM   1512  HG1 CYS A 682      26.960  52.520  65.410  1.00  0.00           H
ATOM   1513  C   CYS A 682      25.560  53.800  69.820  1.00  0.00           C
ATOM   1514  O   CYS A 682      24.430  53.790  70.360  1.00  0.00           O
ATOM   1515  N   ARG A 683      26.670  54.000  70.590  1.00  0.00           N
ATOM   1516  HN  ARG A 683      27.540  53.910  70.120  1.00  0.00           H
ATOM   1517  CA  ARG A 683      26.640  54.230  72.010  1.00  0.00           C
ATOM   1518  HA  ARG A 683      26.050  53.420  72.400  1.00  0.00           H
ATOM   1519  CB  ARG A 683      28.060  54.130  72.730  1.00  0.00           C
ATOM   1520  HB1 ARG A 683      28.030  54.410  73.800  1.00  0.00           H
ATOM   1521  HB2 ARG A 683      28.770  54.880  72.310  1.00  0.00           H
ATOM   1522  CG  ARG A 683      28.690  52.790  72.650  1.00  0.00           C
ATOM   1523  HG1 ARG A 683      29.790  52.990  72.680  1.00  0.00           H
ATOM   1524  HG2 ARG A 683      28.540  52.330  71.650  1.00  0.00           H
ATOM   1525  CD  ARG A 683      28.190  51.780  73.650  1.00  0.00           C
ATOM   1526  HD1 ARG A 683      27.910  50.850  73.110  1.00  0.00           H
ATOM   1527  HD2 ARG A 683      27.280  52.180  74.140  1.00  0.00           H
ATOM   1528  NE  ARG A 683      29.180  51.530  74.710  1.00  0.00           N
ATOM   1529  HE  ARG A 683      30.130  51.820  74.620  1.00  0.00           H
ATOM   1530  CZ  ARG A 683      28.990  50.640  75.700  1.00  0.00           C
ATOM   1531  NH1 ARG A 683      27.830  50.030  75.940  1.00  0.00           N
ATOM   1532 HH11 ARG A 683      27.080  50.170  75.310  1.00  0.00           H
ATOM   1533 HH12 ARG A 683      27.660  49.580  76.820  1.00  0.00           H
ATOM   1534  NH2 ARG A 683      30.070  50.550  76.470  1.00  0.00           N
ATOM   1535 HH21 ARG A 683      30.050  49.940  77.260  1.00  0.00           H
ATOM   1536 HH22 ARG A 683      30.890  51.020  76.160  1.00  0.00           H
ATOM   1537  C   ARG A 683      26.050  55.480  72.410  1.00  0.00           C
ATOM   1538  O   ARG A 683      25.330  55.640  73.390  1.00  0.00           O
ATOM   1539  N   ASP A 684      26.110  56.560  71.640  1.00  0.00           N
ATOM   1540  HN  ASP A 684      26.670  56.550  70.820  1.00  0.00           H
ATOM   1541  CA  ASP A 684      25.400  57.800  71.950  1.00  0.00           C
ATOM   1542  HA  ASP A 684      25.450  57.950  73.020  1.00  0.00           H
ATOM   1543  CB  ASP A 684      26.090  58.970  71.070  1.00  0.00           C
ATOM   1544  HB1 ASP A 684      25.670  58.830  70.050  1.00  0.00           H
ATOM   1545  HB2 ASP A 684      27.180  58.790  71.160  1.00  0.00           H
ATOM   1546  CG  ASP A 684      25.800  60.360  71.400  1.00  0.00           C
ATOM   1547  OD1 ASP A 684      25.680  61.260  70.530  1.00  0.00           O
ATOM   1548  OD2 ASP A 684      25.840  60.680  72.650  1.00  0.00           O
ATOM   1549  C   ASP A 684      23.850  57.790  71.720  1.00  0.00           C
ATOM   1550  O   ASP A 684      23.070  58.350  72.550  1.00  0.00           O
ATOM   1551  N   TYR A 685      23.340  57.230  70.580  1.00  0.00           N
ATOM   1552  HN  TYR A 685      23.950  56.900  69.860  1.00  0.00           H
ATOM   1553  CA  TYR A 685      21.930  57.230  70.200  1.00  0.00           C
ATOM   1554  HA  TYR A 685      21.350  57.970  70.750  1.00  0.00           H
ATOM   1555  CB  TYR A 685      21.720  57.430  68.680  1.00  0.00           C
ATOM   1556  HB1 TYR A 685      20.670  57.200  68.400  1.00  0.00           H
ATOM   1557  HB2 TYR A 685      22.450  56.810  68.120  1.00  0.00           H
ATOM   1558  CG  TYR A 685      21.800  58.920  68.360  1.00  0.00           C
ATOM   1559  CD1 TYR A 685      22.960  59.440  67.860  1.00  0.00           C
ATOM   1560  HD1 TYR A 685      23.880  58.890  67.870  1.00  0.00           H
ATOM   1561  CE1 TYR A 685      22.920  60.830  67.490  1.00  0.00           C
ATOM   1562  HE1 TYR A 685      23.860  61.290  67.230  1.00  0.00           H
ATOM   1563  CZ  TYR A 685      21.740  61.560  67.480  1.00  0.00           C
ATOM   1564  OH  TYR A 685      21.630  62.930  67.120  1.00  0.00           O
ATOM   1565  HH  TYR A 685      22.510  63.060  66.740  1.00  0.00           H
ATOM   1566  CD2 TYR A 685      20.600  59.640  68.400  1.00  0.00           C
ATOM   1567  HD2 TYR A 685      19.660  59.230  68.710  1.00  0.00           H
ATOM   1568  CE2 TYR A 685      20.530  60.950  67.850  1.00  0.00           C
ATOM   1569  HE2 TYR A 685      19.650  61.570  67.880  1.00  0.00           H
ATOM   1570  C   TYR A 685      21.240  55.970  70.640  1.00  0.00           C
ATOM   1571  O   TYR A 685      20.070  55.730  70.230  1.00  0.00           O
ATOM   1572  N   GLN A 686      21.850  55.070  71.400  1.00  0.00           N
ATOM   1573  HN  GLN A 686      22.810  55.210  71.600  1.00  0.00           H
ATOM   1574  CA  GLN A 686      21.150  54.080  72.190  1.00  0.00           C
ATOM   1575  HA  GLN A 686      21.910  53.880  72.940  1.00  0.00           H
ATOM   1576  CB  GLN A 686      20.030  54.630  73.030  1.00  0.00           C
ATOM   1577  HB1 GLN A 686      19.820  53.820  73.760  1.00  0.00           H
ATOM   1578  HB2 GLN A 686      19.090  54.690  72.440  1.00  0.00           H
ATOM   1579  CG  GLN A 686      20.330  55.940  73.740  1.00  0.00           C
ATOM   1580  HG1 GLN A 686      19.400  56.300  74.240  1.00  0.00           H
ATOM   1581  HG2 GLN A 686      20.620  56.800  73.100  1.00  0.00           H
ATOM   1582  CD  GLN A 686      21.370  55.850  74.880  1.00  0.00           C
ATOM   1583  OE1 GLN A 686      21.190  55.030  75.780  1.00  0.00           O
ATOM   1584  NE2 GLN A 686      22.470  56.590  74.940  1.00  0.00           N
ATOM   1585 HE21 GLN A 686      23.010  56.350  75.750  1.00  0.00           H
ATOM   1586 HE22 GLN A 686      22.630  57.410  74.390  1.00  0.00           H
ATOM   1587  C   GLN A 686      20.840  52.820  71.450  1.00  0.00           C
ATOM   1588  O   GLN A 686      19.910  52.100  71.850  1.00  0.00           O
ATOM   1589  N   LEU A 687      21.750  52.430  70.450  1.00  0.00           N
ATOM   1590  HN  LEU A 687      22.620  52.930  70.350  1.00  0.00           H
ATOM   1591  CA  LEU A 687      21.660  51.320  69.450  1.00  0.00           C
ATOM   1592  HA  LEU A 687      20.670  50.930  69.620  1.00  0.00           H
ATOM   1593  CB  LEU A 687      21.900  51.830  67.950  1.00  0.00           C
ATOM   1594  HB1 LEU A 687      21.220  51.290  67.260  1.00  0.00           H
ATOM   1595  HB2 LEU A 687      22.920  51.560  67.620  1.00  0.00           H
ATOM   1596  CG  LEU A 687      21.680  53.360  67.630  1.00  0.00           C
ATOM   1597  HG  LEU A 687      22.400  53.850  68.330  1.00  0.00           H
ATOM   1598  CD1 LEU A 687      22.170  53.800  66.220  1.00  0.00           C
ATOM   1599 HD11 LEU A 687      21.840  54.830  65.960  1.00  0.00           H
ATOM   1600 HD12 LEU A 687      21.780  53.160  65.400  1.00  0.00           H
ATOM   1601 HD13 LEU A 687      23.280  53.770  66.180  1.00  0.00           H
ATOM   1602  CD2 LEU A 687      20.250  53.840  67.920  1.00  0.00           C
ATOM   1603 HD21 LEU A 687      20.170  54.940  67.860  1.00  0.00           H
ATOM   1604 HD22 LEU A 687      19.970  53.480  68.940  1.00  0.00           H
ATOM   1605 HD23 LEU A 687      19.550  53.370  67.200  1.00  0.00           H
ATOM   1606  C   LEU A 687      22.510  50.160  69.860  1.00  0.00           C
ATOM   1607  O   LEU A 687      23.650  50.350  70.280  1.00  0.00           O
ATOM   1608  N   SER A 688      22.030  48.890  69.720  1.00  0.00           N
ATOM   1609  HN  SER A 688      21.090  48.810  69.410  1.00  0.00           H
ATOM   1610  CA  SER A 688      22.970  47.790  69.690  1.00  0.00           C
ATOM   1611  HA  SER A 688      23.620  47.870  70.550  1.00  0.00           H
ATOM   1612  CB  SER A 688      22.290  46.440  69.760  1.00  0.00           C
ATOM   1613  HB1 SER A 688      21.800  46.230  68.790  1.00  0.00           H
ATOM   1614  HB2 SER A 688      21.520  46.460  70.540  1.00  0.00           H
ATOM   1615  OG  SER A 688      23.070  45.360  70.080  1.00  0.00           O
ATOM   1616  HG1 SER A 688      23.090  45.330  71.040  1.00  0.00           H
ATOM   1617  C   SER A 688      23.770  47.810  68.400  1.00  0.00           C
ATOM   1618  O   SER A 688      23.180  47.650  67.330  1.00  0.00           O
ATOM   1619  N   TYR A 689      25.100  48.040  68.500  1.00  0.00           N
ATOM   1620  HN  TYR A 689      25.440  48.160  69.430  1.00  0.00           H
ATOM   1621  CA  TYR A 689      26.100  48.060  67.390  1.00  0.00           C
ATOM   1622  HA  TYR A 689      25.730  48.830  66.720  1.00  0.00           H
ATOM   1623  CB  TYR A 689      27.440  48.590  68.010  1.00  0.00           C
ATOM   1624  HB1 TYR A 689      27.650  48.050  68.950  1.00  0.00           H
ATOM   1625  HB2 TYR A 689      27.340  49.670  68.230  1.00  0.00           H
ATOM   1626  CG  TYR A 689      28.720  48.410  67.120  1.00  0.00           C
ATOM   1627  CD1 TYR A 689      28.840  49.050  65.900  1.00  0.00           C
ATOM   1628  HD1 TYR A 689      28.090  49.750  65.550  1.00  0.00           H
ATOM   1629  CE1 TYR A 689      29.900  48.900  65.060  1.00  0.00           C
ATOM   1630  HE1 TYR A 689      29.930  49.500  64.160  1.00  0.00           H
ATOM   1631  CZ  TYR A 689      30.940  48.010  65.390  1.00  0.00           C
ATOM   1632  OH  TYR A 689      32.020  47.620  64.490  1.00  0.00           O
ATOM   1633  HH  TYR A 689      31.780  47.960  63.640  1.00  0.00           H
ATOM   1634  CD2 TYR A 689      29.740  47.460  67.490  1.00  0.00           C
ATOM   1635  HD2 TYR A 689      29.700  46.930  68.430  1.00  0.00           H
ATOM   1636  CE2 TYR A 689      30.830  47.380  66.590  1.00  0.00           C
ATOM   1637  HE2 TYR A 689      31.580  46.680  66.940  1.00  0.00           H
ATOM   1638  C   TYR A 689      26.260  46.790  66.620  1.00  0.00           C
ATOM   1639  O   TYR A 689      26.280  46.860  65.360  1.00  0.00           O
ATOM   1640  N   LEU A 690      26.350  45.590  67.240  1.00  0.00           N
ATOM   1641  HN  LEU A 690      26.370  45.630  68.230  1.00  0.00           H
ATOM   1642  CA  LEU A 690      26.640  44.400  66.450  1.00  0.00           C
ATOM   1643  HA  LEU A 690      27.450  44.610  65.780  1.00  0.00           H
ATOM   1644  CB  LEU A 690      27.100  43.210  67.300  1.00  0.00           C
ATOM   1645  HB1 LEU A 690      27.150  42.230  66.770  1.00  0.00           H
ATOM   1646  HB2 LEU A 690      26.290  43.220  68.060  1.00  0.00           H
ATOM   1647  CG  LEU A 690      28.430  43.420  68.060  1.00  0.00           C
ATOM   1648  HG  LEU A 690      28.350  44.450  68.480  1.00  0.00           H
ATOM   1649  CD1 LEU A 690      28.630  42.410  69.200  1.00  0.00           C
ATOM   1650 HD11 LEU A 690      28.060  42.630  70.140  1.00  0.00           H
ATOM   1651 HD12 LEU A 690      29.670  42.120  69.450  1.00  0.00           H
ATOM   1652 HD13 LEU A 690      28.170  41.520  68.720  1.00  0.00           H
ATOM   1653  CD2 LEU A 690      29.570  43.260  67.040  1.00  0.00           C
ATOM   1654 HD21 LEU A 690      29.620  42.240  66.600  1.00  0.00           H
ATOM   1655 HD22 LEU A 690      30.550  43.540  67.490  1.00  0.00           H
ATOM   1656 HD23 LEU A 690      29.340  44.010  66.250  1.00  0.00           H
ATOM   1657  C   LEU A 690      25.500  44.060  65.490  1.00  0.00           C
ATOM   1658  O   LEU A 690      25.770  43.730  64.330  1.00  0.00           O
ATOM   1659  N   SER A 691      24.190  44.130  65.950  1.00  0.00           N
ATOM   1660  HN  SER A 691      24.110  44.390  66.910  1.00  0.00           H
ATOM   1661  CA  SER A 691      23.030  43.940  65.060  1.00  0.00           C
ATOM   1662  HA  SER A 691      23.230  42.980  64.620  1.00  0.00           H
ATOM   1663  CB  SER A 691      21.660  43.890  65.830  1.00  0.00           C
ATOM   1664  HB1 SER A 691      21.530  44.710  66.570  1.00  0.00           H
ATOM   1665  HB2 SER A 691      21.660  42.950  66.430  1.00  0.00           H
ATOM   1666  OG  SER A 691      20.540  43.980  64.920  1.00  0.00           O
ATOM   1667  HG1 SER A 691      20.470  44.890  64.640  1.00  0.00           H
ATOM   1668  C   SER A 691      22.960  44.940  63.870  1.00  0.00           C
ATOM   1669  O   SER A 691      22.840  44.510  62.720  1.00  0.00           O
ATOM   1670  N   LEU A 692      23.280  46.250  64.060  1.00  0.00           N
ATOM   1671  HN  LEU A 692      23.440  46.600  64.980  1.00  0.00           H
ATOM   1672  CA  LEU A 692      23.340  47.300  63.100  1.00  0.00           C
ATOM   1673  HA  LEU A 692      22.420  47.230  62.550  1.00  0.00           H
ATOM   1674  CB  LEU A 692      23.560  48.680  63.860  1.00  0.00           C
ATOM   1675  HB1 LEU A 692      24.600  48.830  64.220  1.00  0.00           H
ATOM   1676  HB2 LEU A 692      22.890  48.540  64.730  1.00  0.00           H
ATOM   1677  CG  LEU A 692      23.070  49.840  62.930  1.00  0.00           C
ATOM   1678  HG  LEU A 692      23.430  49.690  61.880  1.00  0.00           H
ATOM   1679  CD1 LEU A 692      21.580  49.940  62.950  1.00  0.00           C
ATOM   1680 HD11 LEU A 692      21.310  50.370  63.920  1.00  0.00           H
ATOM   1681 HD12 LEU A 692      21.140  48.950  62.700  1.00  0.00           H
ATOM   1682 HD13 LEU A 692      21.210  50.670  62.200  1.00  0.00           H
ATOM   1683  CD2 LEU A 692      23.560  51.240  63.250  1.00  0.00           C
ATOM   1684 HD21 LEU A 692      24.650  51.430  63.300  1.00  0.00           H
ATOM   1685 HD22 LEU A 692      23.110  51.580  64.210  1.00  0.00           H
ATOM   1686 HD23 LEU A 692      23.110  51.920  62.510  1.00  0.00           H
ATOM   1687  C   LEU A 692      24.540  47.070  62.120  1.00  0.00           C
ATOM   1688  O   LEU A 692      24.330  47.170  60.880  1.00  0.00           O
ATOM   1689  N   ARG A 693      25.710  46.680  62.690  1.00  0.00           N
ATOM   1690  HN  ARG A 693      25.780  46.360  63.640  1.00  0.00           H
ATOM   1691  CA  ARG A 693      26.920  46.560  61.910  1.00  0.00           C
ATOM   1692  HA  ARG A 693      26.910  47.560  61.480  1.00  0.00           H
ATOM   1693  CB  ARG A 693      28.130  46.320  62.810  1.00  0.00           C
ATOM   1694  HB1 ARG A 693      28.210  45.240  63.070  1.00  0.00           H
ATOM   1695  HB2 ARG A 693      28.160  46.980  63.700  1.00  0.00           H
ATOM   1696  CG  ARG A 693      29.520  46.650  62.210  1.00  0.00           C
ATOM   1697  HG1 ARG A 693      30.290  46.470  63.010  1.00  0.00           H
ATOM   1698  HG2 ARG A 693      29.550  47.740  62.000  1.00  0.00           H
ATOM   1699  CD  ARG A 693      30.140  45.980  60.960  1.00  0.00           C
ATOM   1700  HD1 ARG A 693      31.050  46.550  60.700  1.00  0.00           H
ATOM   1701  HD2 ARG A 693      29.580  46.050  60.010  1.00  0.00           H
ATOM   1702  NE  ARG A 693      30.410  44.520  61.260  1.00  0.00           N
ATOM   1703  HE  ARG A 693      29.720  43.880  61.590  1.00  0.00           H
ATOM   1704  CZ  ARG A 693      31.430  43.920  60.740  1.00  0.00           C
ATOM   1705  NH1 ARG A 693      32.520  44.540  60.330  1.00  0.00           N
ATOM   1706 HH11 ARG A 693      33.380  44.030  60.420  1.00  0.00           H
ATOM   1707 HH12 ARG A 693      32.650  45.530  60.410  1.00  0.00           H
ATOM   1708  NH2 ARG A 693      31.480  42.580  60.800  1.00  0.00           N
ATOM   1709 HH21 ARG A 693      30.770  42.030  61.230  1.00  0.00           H
ATOM   1710 HH22 ARG A 693      32.310  42.200  60.380  1.00  0.00           H
ATOM   1711  C   ARG A 693      26.700  45.520  60.820  1.00  0.00           C
ATOM   1712  O   ARG A 693      27.020  45.730  59.700  1.00  0.00           O
ATOM   1713  N   THR A 694      26.060  44.370  61.260  1.00  0.00           N
ATOM   1714  HN  THR A 694      25.690  44.400  62.190  1.00  0.00           H
ATOM   1715  CA  THR A 694      25.610  43.230  60.480  1.00  0.00           C
ATOM   1716  HA  THR A 694      26.440  42.930  59.860  1.00  0.00           H
ATOM   1717  CB  THR A 694      25.040  42.050  61.340  1.00  0.00           C
ATOM   1718  HB  THR A 694      24.070  42.380  61.760  1.00  0.00           H
ATOM   1719  OG1 THR A 694      25.890  41.740  62.430  1.00  0.00           O
ATOM   1720  HG1 THR A 694      25.670  42.370  63.120  1.00  0.00           H
ATOM   1721  CG2 THR A 694      25.020  40.800  60.410  1.00  0.00           C
ATOM   1722 HG21 THR A 694      24.220  40.850  59.630  1.00  0.00           H
ATOM   1723 HG22 THR A 694      24.990  39.920  61.090  1.00  0.00           H
ATOM   1724 HG23 THR A 694      25.940  40.780  59.810  1.00  0.00           H
ATOM   1725  C   THR A 694      24.640  43.660  59.420  1.00  0.00           C
ATOM   1726  O   THR A 694      24.770  43.460  58.210  1.00  0.00           O
ATOM   1727  N   SER A 695      23.620  44.440  59.850  1.00  0.00           N
ATOM   1728  HN  SER A 695      23.750  44.700  60.810  1.00  0.00           H
ATOM   1729  CA  SER A 695      22.550  44.990  59.000  1.00  0.00           C
ATOM   1730  HA  SER A 695      22.070  44.160  58.500  1.00  0.00           H
ATOM   1731  CB  SER A 695      21.480  45.740  59.840  1.00  0.00           C
ATOM   1732  HB1 SER A 695      20.570  45.860  59.220  1.00  0.00           H
ATOM   1733  HB2 SER A 695      21.900  46.750  60.080  1.00  0.00           H
ATOM   1734  OG  SER A 695      21.050  45.070  60.980  1.00  0.00           O
ATOM   1735  HG1 SER A 695      21.830  44.720  61.420  1.00  0.00           H
ATOM   1736  C   SER A 695      23.100  45.930  57.950  1.00  0.00           C
ATOM   1737  O   SER A 695      22.670  45.810  56.770  1.00  0.00           O
ATOM   1738  N   ILE A 696      24.090  46.720  58.300  1.00  0.00           N
ATOM   1739  HN  ILE A 696      24.470  46.680  59.220  1.00  0.00           H
ATOM   1740  CA  ILE A 696      24.850  47.640  57.420  1.00  0.00           C
ATOM   1741  HA  ILE A 696      24.150  48.200  56.810  1.00  0.00           H
ATOM   1742  CB  ILE A 696      25.610  48.760  58.160  1.00  0.00           C
ATOM   1743  HB  ILE A 696      26.290  48.310  58.910  1.00  0.00           H
ATOM   1744  CG2 ILE A 696      26.410  49.590  57.130  1.00  0.00           C
ATOM   1745 HG21 ILE A 696      27.010  50.360  57.680  1.00  0.00           H
ATOM   1746 HG22 ILE A 696      25.680  50.170  56.540  1.00  0.00           H
ATOM   1747 HG23 ILE A 696      27.060  48.980  56.470  1.00  0.00           H
ATOM   1748  CG1 ILE A 696      24.590  49.690  58.880  1.00  0.00           C
ATOM   1749 HG11 ILE A 696      23.860  49.130  59.510  1.00  0.00           H
ATOM   1750 HG12 ILE A 696      24.080  50.300  58.100  1.00  0.00           H
ATOM   1751  CD  ILE A 696      25.260  50.590  59.900  1.00  0.00           C
ATOM   1752  HD1 ILE A 696      24.560  51.160  60.540  1.00  0.00           H
ATOM   1753  HD2 ILE A 696      26.030  51.200  59.390  1.00  0.00           H
ATOM   1754  HD3 ILE A 696      25.730  49.890  60.630  1.00  0.00           H
ATOM   1755  C   ILE A 696      25.700  46.800  56.390  1.00  0.00           C
ATOM   1756  O   ILE A 696      25.790  47.080  55.250  1.00  0.00           O
ATOM   1757  N   GLY A 697      26.430  45.770  56.840  1.00  0.00           N
ATOM   1758  HN  GLY A 697      26.550  45.660  57.830  1.00  0.00           H
ATOM   1759  CA  GLY A 697      26.990  44.760  56.000  1.00  0.00           C
ATOM   1760  HA1 GLY A 697      27.190  43.950  56.680  1.00  0.00           H
ATOM   1761  HA2 GLY A 697      27.860  45.200  55.520  1.00  0.00           H
ATOM   1762  C   GLY A 697      26.130  44.200  54.900  1.00  0.00           C
ATOM   1763  O   GLY A 697      26.330  44.440  53.730  1.00  0.00           O
ATOM   1764  N   LEU A 698      25.000  43.600  55.250  1.00  0.00           N
ATOM   1765  HN  LEU A 698      24.740  43.600  56.220  1.00  0.00           H
ATOM   1766  CA  LEU A 698      23.950  43.210  54.340  1.00  0.00           C
ATOM   1767  HA  LEU A 698      24.210  42.380  53.720  1.00  0.00           H
ATOM   1768  CB  LEU A 698      22.710  42.690  55.080  1.00  0.00           C
ATOM   1769  HB1 LEU A 698      22.040  42.410  54.240  1.00  0.00           H
ATOM   1770  HB2 LEU A 698      22.220  43.430  55.730  1.00  0.00           H
ATOM   1771  CG  LEU A 698      22.940  41.360  55.920  1.00  0.00           C
ATOM   1772  HG  LEU A 698      23.850  41.490  56.540  1.00  0.00           H
ATOM   1773  CD1 LEU A 698      21.760  40.990  56.900  1.00  0.00           C
ATOM   1774 HD11 LEU A 698      22.030  40.030  57.390  1.00  0.00           H
ATOM   1775 HD12 LEU A 698      20.830  40.960  56.280  1.00  0.00           H
ATOM   1776 HD13 LEU A 698      21.640  41.630  57.800  1.00  0.00           H
ATOM   1777  CD2 LEU A 698      23.430  40.290  54.980  1.00  0.00           C
ATOM   1778 HD21 LEU A 698      24.530  40.170  55.050  1.00  0.00           H
ATOM   1779 HD22 LEU A 698      23.070  40.550  53.970  1.00  0.00           H
ATOM   1780 HD23 LEU A 698      22.970  39.340  55.320  1.00  0.00           H
ATOM   1781  C   LEU A 698      23.380  44.210  53.360  1.00  0.00           C
ATOM   1782  O   LEU A 698      23.460  43.930  52.210  1.00  0.00           O
ATOM   1783  N   TRP A 699      23.050  45.400  53.790  1.00  0.00           N
ATOM   1784  HN  TRP A 699      23.110  45.610  54.760  1.00  0.00           H
ATOM   1785  CA  TRP A 699      22.800  46.520  52.870  1.00  0.00           C
ATOM   1786  HA  TRP A 699      21.940  46.270  52.260  1.00  0.00           H
ATOM   1787  CB  TRP A 699      22.450  47.780  53.730  1.00  0.00           C
ATOM   1788  HB1 TRP A 699      22.760  48.680  53.140  1.00  0.00           H
ATOM   1789  HB2 TRP A 699      23.140  47.820  54.600  1.00  0.00           H
ATOM   1790  CG  TRP A 699      21.080  48.090  54.060  1.00  0.00           C
ATOM   1791  CD1 TRP A 699      20.700  48.280  55.380  1.00  0.00           C
ATOM   1792  HD1 TRP A 699      21.350  47.970  56.180  1.00  0.00           H
ATOM   1793  NE1 TRP A 699      19.340  48.600  55.440  1.00  0.00           N
ATOM   1794  HE1 TRP A 699      18.780  48.710  56.230  1.00  0.00           H
ATOM   1795  CE2 TRP A 699      18.840  48.650  54.190  1.00  0.00           C
ATOM   1796  CD2 TRP A 699      19.860  48.260  53.290  1.00  0.00           C
ATOM   1797  CE3 TRP A 699      19.610  48.250  51.860  1.00  0.00           C
ATOM   1798  HE3 TRP A 699      20.450  48.350  51.200  1.00  0.00           H
ATOM   1799  CZ3 TRP A 699      18.270  48.500  51.480  1.00  0.00           C
ATOM   1800  HZ3 TRP A 699      18.130  48.480  50.400  1.00  0.00           H
ATOM   1801  CZ2 TRP A 699      17.580  48.870  53.750  1.00  0.00           C
ATOM   1802  HZ2 TRP A 699      16.780  49.300  54.340  1.00  0.00           H
ATOM   1803  CH2 TRP A 699      17.250  48.740  52.370  1.00  0.00           C
ATOM   1804  HH2 TRP A 699      16.240  48.890  52.030  1.00  0.00           H
ATOM   1805  C   TRP A 699      23.860  46.820  51.850  1.00  0.00           C
ATOM   1806  O   TRP A 699      23.600  46.990  50.650  1.00  0.00           O
ATOM   1807  N   THR A 700      25.100  47.000  52.370  1.00  0.00           N
ATOM   1808  HN  THR A 700      25.300  46.830  53.330  1.00  0.00           H
ATOM   1809  CA  THR A 700      26.270  47.260  51.550  1.00  0.00           C
ATOM   1810  HA  THR A 700      26.170  48.170  50.990  1.00  0.00           H
ATOM   1811  CB  THR A 700      27.570  47.400  52.510  1.00  0.00           C
ATOM   1812  HB  THR A 700      27.710  46.450  53.060  1.00  0.00           H
ATOM   1813  OG1 THR A 700      27.310  48.430  53.420  1.00  0.00           O
ATOM   1814  HG1 THR A 700      26.570  48.020  53.870  1.00  0.00           H
ATOM   1815  CG2 THR A 700      28.800  47.910  51.880  1.00  0.00           C
ATOM   1816 HG21 THR A 700      29.510  48.200  52.670  1.00  0.00           H
ATOM   1817 HG22 THR A 700      28.590  48.800  51.240  1.00  0.00           H
ATOM   1818 HG23 THR A 700      29.420  47.290  51.180  1.00  0.00           H
ATOM   1819  C   THR A 700      26.580  46.200  50.530  1.00  0.00           C
ATOM   1820  O   THR A 700      26.830  46.450  49.340  1.00  0.00           O
ATOM   1821  N   SER A 701      26.520  44.850  50.970  1.00  0.00           N
ATOM   1822  HN  SER A 701      26.290  44.600  51.900  1.00  0.00           H
ATOM   1823  CA  SER A 701      26.600  43.760  49.920  1.00  0.00           C
ATOM   1824  HA  SER A 701      27.500  43.990  49.370  1.00  0.00           H
ATOM   1825  CB  SER A 701      26.750  42.420  50.550  1.00  0.00           C
ATOM   1826  HB1 SER A 701      27.590  42.290  51.250  1.00  0.00           H
ATOM   1827  HB2 SER A 701      26.790  41.700  49.700  1.00  0.00           H
ATOM   1828  OG  SER A 701      25.590  42.040  51.270  1.00  0.00           O
ATOM   1829  HG1 SER A 701      25.450  42.880  51.710  1.00  0.00           H
ATOM   1830  C   SER A 701      25.520  43.720  48.910  1.00  0.00           C
ATOM   1831  O   SER A 701      25.750  43.380  47.750  1.00  0.00           O
ATOM   1832  N   PHE A 702      24.290  44.030  49.320  1.00  0.00           N
ATOM   1833  HN  PHE A 702      24.080  43.970  50.290  1.00  0.00           H
ATOM   1834  CA  PHE A 702      23.110  44.260  48.420  1.00  0.00           C
ATOM   1835  HA  PHE A 702      23.020  43.490  47.670  1.00  0.00           H
ATOM   1836  CB  PHE A 702      21.820  44.240  49.300  1.00  0.00           C
ATOM   1837  HB1 PHE A 702      21.990  44.890  50.180  1.00  0.00           H
ATOM   1838  HB2 PHE A 702      21.480  43.200  49.530  1.00  0.00           H
ATOM   1839  CG  PHE A 702      20.570  44.760  48.720  1.00  0.00           C
ATOM   1840  CD1 PHE A 702      19.740  44.020  47.850  1.00  0.00           C
ATOM   1841  HD1 PHE A 702      20.060  43.000  47.690  1.00  0.00           H
ATOM   1842  CE1 PHE A 702      18.680  44.570  47.180  1.00  0.00           C
ATOM   1843  HE1 PHE A 702      18.140  44.010  46.440  1.00  0.00           H
ATOM   1844  CZ  PHE A 702      18.330  45.960  47.450  1.00  0.00           C
ATOM   1845  HZ  PHE A 702      17.440  46.360  47.010  1.00  0.00           H
ATOM   1846  CD2 PHE A 702      20.250  46.170  48.890  1.00  0.00           C
ATOM   1847  HD2 PHE A 702      20.840  46.780  49.560  1.00  0.00           H
ATOM   1848  CE2 PHE A 702      19.120  46.750  48.290  1.00  0.00           C
ATOM   1849  HE2 PHE A 702      18.810  47.780  48.470  1.00  0.00           H
ATOM   1850  C   PHE A 702      23.280  45.520  47.520  1.00  0.00           C
ATOM   1851  O   PHE A 702      22.960  45.470  46.320  1.00  0.00           O
ATOM   1852  N   LEU A 703      23.830  46.650  48.050  1.00  0.00           N
ATOM   1853  HN  LEU A 703      24.020  46.630  49.030  1.00  0.00           H
ATOM   1854  CA  LEU A 703      24.110  47.890  47.310  1.00  0.00           C
ATOM   1855  HA  LEU A 703      23.340  48.130  46.600  1.00  0.00           H
ATOM   1856  CB  LEU A 703      24.480  49.120  48.210  1.00  0.00           C
ATOM   1857  HB1 LEU A 703      24.890  49.930  47.570  1.00  0.00           H
ATOM   1858  HB2 LEU A 703      25.170  48.790  49.020  1.00  0.00           H
ATOM   1859  CG  LEU A 703      23.310  49.890  49.000  1.00  0.00           C
ATOM   1860  HG  LEU A 703      22.580  49.120  49.300  1.00  0.00           H
ATOM   1861  CD1 LEU A 703      23.670  50.510  50.320  1.00  0.00           C
ATOM   1862 HD11 LEU A 703      22.740  50.980  50.710  1.00  0.00           H
ATOM   1863 HD12 LEU A 703      24.500  51.230  50.160  1.00  0.00           H
ATOM   1864 HD13 LEU A 703      23.910  49.650  50.980  1.00  0.00           H
ATOM   1865  CD2 LEU A 703      22.670  50.850  48.020  1.00  0.00           C
ATOM   1866 HD21 LEU A 703      22.180  50.290  47.180  1.00  0.00           H
ATOM   1867 HD22 LEU A 703      23.330  51.670  47.630  1.00  0.00           H
ATOM   1868 HD23 LEU A 703      21.770  51.250  48.530  1.00  0.00           H
ATOM   1869  C   LEU A 703      25.210  47.600  46.270  1.00  0.00           C
ATOM   1870  O   LEU A 703      25.090  47.990  45.150  1.00  0.00           O
ATOM   1871  N   CYS A 704      26.260  46.820  46.600  1.00  0.00           N
ATOM   1872  HN  CYS A 704      26.360  46.530  47.560  1.00  0.00           H
ATOM   1873  CA  CYS A 704      27.230  46.350  45.610  1.00  0.00           C
ATOM   1874  HA  CYS A 704      27.620  47.190  45.070  1.00  0.00           H
ATOM   1875  CB  CYS A 704      28.490  45.700  46.270  1.00  0.00           C
ATOM   1876  HB1 CYS A 704      29.270  45.640  45.470  1.00  0.00           H
ATOM   1877  HB2 CYS A 704      28.220  44.650  46.540  1.00  0.00           H
ATOM   1878  SG  CYS A 704      29.300  46.540  47.620  1.00  0.00           S
ATOM   1879  HG1 CYS A 704      28.310  46.500  48.500  1.00  0.00           H
ATOM   1880  C   CYS A 704      26.730  45.380  44.600  1.00  0.00           C
ATOM   1881  O   CYS A 704      27.070  45.520  43.470  1.00  0.00           O
ATOM   1882  N   ILE A 705      25.810  44.390  44.990  1.00  0.00           N
ATOM   1883  HN  ILE A 705      25.550  44.190  45.930  1.00  0.00           H
ATOM   1884  CA  ILE A 705      25.060  43.580  44.000  1.00  0.00           C
ATOM   1885  HA  ILE A 705      25.730  43.010  43.380  1.00  0.00           H
ATOM   1886  CB  ILE A 705      24.290  42.490  44.700  1.00  0.00           C
ATOM   1887  HB  ILE A 705      23.610  43.010  45.410  1.00  0.00           H
ATOM   1888  CG2 ILE A 705      23.500  41.720  43.590  1.00  0.00           C
ATOM   1889 HG21 ILE A 705      24.150  41.480  42.730  1.00  0.00           H
ATOM   1890 HG22 ILE A 705      22.650  42.300  43.160  1.00  0.00           H
ATOM   1891 HG23 ILE A 705      23.030  40.810  44.040  1.00  0.00           H
ATOM   1892  CG1 ILE A 705      25.240  41.450  45.390  1.00  0.00           C
ATOM   1893 HG11 ILE A 705      26.070  41.930  45.950  1.00  0.00           H
ATOM   1894 HG12 ILE A 705      25.810  40.840  44.670  1.00  0.00           H
ATOM   1895  CD  ILE A 705      24.670  40.540  46.470  1.00  0.00           C
ATOM   1896  HD1 ILE A 705      23.690  40.080  46.240  1.00  0.00           H
ATOM   1897  HD2 ILE A 705      24.670  41.150  47.410  1.00  0.00           H
ATOM   1898  HD3 ILE A 705      25.280  39.640  46.710  1.00  0.00           H
ATOM   1899  C   ILE A 705      24.210  44.360  43.020  1.00  0.00           C
ATOM   1900  O   ILE A 705      24.260  44.230  41.770  1.00  0.00           O
ATOM   1901  N   VAL A 706      23.440  45.310  43.490  1.00  0.00           N
ATOM   1902  HN  VAL A 706      23.460  45.420  44.480  1.00  0.00           H
ATOM   1903  CA  VAL A 706      22.580  46.190  42.710  1.00  0.00           C
ATOM   1904  HA  VAL A 706      22.000  45.560  42.050  1.00  0.00           H
ATOM   1905  CB  VAL A 706      21.560  46.930  43.530  1.00  0.00           C
ATOM   1906  HB  VAL A 706      21.940  47.400  44.460  1.00  0.00           H
ATOM   1907  CG1 VAL A 706      20.810  48.040  42.710  1.00  0.00           C
ATOM   1908 HG11 VAL A 706      21.320  49.020  42.670  1.00  0.00           H
ATOM   1909 HG12 VAL A 706      19.860  48.370  43.190  1.00  0.00           H
ATOM   1910 HG13 VAL A 706      20.680  47.620  41.690  1.00  0.00           H
ATOM   1911  CG2 VAL A 706      20.510  45.950  44.000  1.00  0.00           C
ATOM   1912 HG21 VAL A 706      21.070  45.170  44.560  1.00  0.00           H
ATOM   1913 HG22 VAL A 706      20.040  45.490  43.110  1.00  0.00           H
ATOM   1914 HG23 VAL A 706      19.640  46.390  44.530  1.00  0.00           H
ATOM   1915  C   VAL A 706      23.400  47.060  41.850  1.00  0.00           C
ATOM   1916  O   VAL A 706      23.070  47.280  40.700  1.00  0.00           O
ATOM   1917  N   LEU A 707      24.480  47.680  42.310  1.00  0.00           N
ATOM   1918  HN  LEU A 707      24.770  47.680  43.280  1.00  0.00           H
ATOM   1919  CA  LEU A 707      25.450  48.470  41.540  1.00  0.00           C
ATOM   1920  HA  LEU A 707      24.920  49.150  40.890  1.00  0.00           H
ATOM   1921  CB  LEU A 707      26.550  49.130  42.440  1.00  0.00           C
ATOM   1922  HB1 LEU A 707      27.100  48.300  42.940  1.00  0.00           H
ATOM   1923  HB2 LEU A 707      26.090  49.850  43.140  1.00  0.00           H
ATOM   1924  CG  LEU A 707      27.720  49.940  41.740  1.00  0.00           C
ATOM   1925  HG  LEU A 707      28.220  49.230  41.050  1.00  0.00           H
ATOM   1926  CD1 LEU A 707      27.190  51.200  41.010  1.00  0.00           C
ATOM   1927 HD11 LEU A 707      28.040  51.770  40.590  1.00  0.00           H
ATOM   1928 HD12 LEU A 707      26.610  51.830  41.710  1.00  0.00           H
ATOM   1929 HD13 LEU A 707      26.450  51.010  40.190  1.00  0.00           H
ATOM   1930  CD2 LEU A 707      28.750  50.290  42.850  1.00  0.00           C
ATOM   1931 HD21 LEU A 707      29.430  51.060  42.430  1.00  0.00           H
ATOM   1932 HD22 LEU A 707      29.180  49.320  43.200  1.00  0.00           H
ATOM   1933 HD23 LEU A 707      28.060  50.710  43.600  1.00  0.00           H
ATOM   1934  C   LEU A 707      26.120  47.660  40.420  1.00  0.00           C
ATOM   1935  O   LEU A 707      26.370  48.110  39.320  1.00  0.00           O
ATOM   1936  N   VAL A 708      26.500  46.400  40.640  1.00  0.00           N
ATOM   1937  HN  VAL A 708      26.380  45.910  41.490  1.00  0.00           H
ATOM   1938  CA  VAL A 708      26.880  45.460  39.550  1.00  0.00           C
ATOM   1939  HA  VAL A 708      27.670  45.940  39.000  1.00  0.00           H
ATOM   1940  CB  VAL A 708      27.520  44.200  40.220  1.00  0.00           C
ATOM   1941  HB  VAL A 708      26.880  43.660  40.950  1.00  0.00           H
ATOM   1942  CG1 VAL A 708      27.940  43.320  39.080  1.00  0.00           C
ATOM   1943 HG11 VAL A 708      28.360  43.940  38.270  1.00  0.00           H
ATOM   1944 HG12 VAL A 708      27.080  42.760  38.650  1.00  0.00           H
ATOM   1945 HG13 VAL A 708      28.660  42.550  39.390  1.00  0.00           H
ATOM   1946  CG2 VAL A 708      28.830  44.530  40.910  1.00  0.00           C
ATOM   1947 HG21 VAL A 708      29.630  44.920  40.240  1.00  0.00           H
ATOM   1948 HG22 VAL A 708      29.320  43.610  41.280  1.00  0.00           H
ATOM   1949 HG23 VAL A 708      28.680  45.250  41.740  1.00  0.00           H
ATOM   1950  C   VAL A 708      25.790  45.200  38.450  1.00  0.00           C
ATOM   1951  O   VAL A 708      26.120  45.180  37.270  1.00  0.00           O
ATOM   1952  N   ALA A 709      24.540  44.920  38.880  1.00  0.00           N
ATOM   1953  HN  ALA A 709      24.330  44.910  39.850  1.00  0.00           H
ATOM   1954  CA  ALA A 709      23.330  44.570  38.120  1.00  0.00           C
ATOM   1955  HA  ALA A 709      23.640  43.730  37.500  1.00  0.00           H
ATOM   1956  CB  ALA A 709      22.210  44.010  38.970  1.00  0.00           C
ATOM   1957  HB1 ALA A 709      22.620  43.140  39.510  1.00  0.00           H
ATOM   1958  HB2 ALA A 709      21.270  43.830  38.390  1.00  0.00           H
ATOM   1959  HB3 ALA A 709      22.000  44.800  39.720  1.00  0.00           H
ATOM   1960  C   ALA A 709      22.840  45.780  37.270  1.00  0.00           C
ATOM   1961  O   ALA A 709      22.190  45.560  36.230  1.00  0.00           O
ATOM   1962  N   THR A 710      23.060  47.000  37.660  1.00  0.00           N
ATOM   1963  HN  THR A 710      23.510  47.130  38.540  1.00  0.00           H
ATOM   1964  CA  THR A 710      22.780  48.260  36.910  1.00  0.00           C
ATOM   1965  HA  THR A 710      22.020  47.990  36.200  1.00  0.00           H
ATOM   1966  CB  THR A 710      22.270  49.380  37.790  1.00  0.00           C
ATOM   1967  HB  THR A 710      22.140  50.310  37.210  1.00  0.00           H
ATOM   1968  OG1 THR A 710      23.090  49.650  38.900  1.00  0.00           O
ATOM   1969  HG1 THR A 710      22.800  48.990  39.520  1.00  0.00           H
ATOM   1970  CG2 THR A 710      20.800  49.170  38.250  1.00  0.00           C
ATOM   1971 HG21 THR A 710      20.160  48.930  37.370  1.00  0.00           H
ATOM   1972 HG22 THR A 710      20.470  50.110  38.750  1.00  0.00           H
ATOM   1973 HG23 THR A 710      20.660  48.320  38.960  1.00  0.00           H
ATOM   1974  C   THR A 710      24.030  48.770  36.170  1.00  0.00           C
ATOM   1975  O   THR A 710      23.920  49.710  35.400  1.00  0.00           O
ATOM   1976  N   ASP A 711      25.190  48.090  36.320  1.00  0.00           N
ATOM   1977  HN  ASP A 711      25.100  47.230  36.820  1.00  0.00           H
ATOM   1978  CA  ASP A 711      26.390  48.410  35.550  1.00  0.00           C
ATOM   1979  HA  ASP A 711      27.050  47.580  35.770  1.00  0.00           H
ATOM   1980  CB  ASP A 711      26.200  48.410  34.030  1.00  0.00           C
ATOM   1981  HB1 ASP A 711      25.610  49.290  33.700  1.00  0.00           H
ATOM   1982  HB2 ASP A 711      25.670  47.500  33.690  1.00  0.00           H
ATOM   1983  CG  ASP A 711      27.470  48.300  33.190  1.00  0.00           C
ATOM   1984  OD1 ASP A 711      28.460  48.900  33.620  1.00  0.00           O
ATOM   1985  OD2 ASP A 711      27.430  47.800  32.030  1.00  0.00           O
ATOM   1986  C   ASP A 711      27.160  49.610  36.150  1.00  0.00           C
ATOM   1987  O   ASP A 711      26.650  50.680  36.520  1.00  0.00           O
ATOM   1988  N   ALA A 712      28.430  49.370  36.420  1.00  0.00           N
ATOM   1989  HN  ALA A 712      28.910  48.510  36.280  1.00  0.00           H
ATOM   1990  CA  ALA A 712      29.340  50.270  37.040  1.00  0.00           C
ATOM   1991  HA  ALA A 712      28.870  51.220  37.240  1.00  0.00           H
ATOM   1992  CB  ALA A 712      29.670  49.430  38.260  1.00  0.00           C
ATOM   1993  HB1 ALA A 712      28.660  49.250  38.700  1.00  0.00           H
ATOM   1994  HB2 ALA A 712      30.260  50.060  38.960  1.00  0.00           H
ATOM   1995  HB3 ALA A 712      30.260  48.530  38.010  1.00  0.00           H
ATOM   1996  C   ALA A 712      30.530  50.680  36.080  1.00  0.00           C
ATOM   1997  O   ALA A 712      31.320  51.440  36.510  1.00  0.00           O
ATOM   1998  N   SER A 713      30.600  50.060  34.840  1.00  0.00           N
ATOM   1999  HN  SER A 713      29.930  49.370  34.610  1.00  0.00           H
ATOM   2000  CA  SER A 713      31.680  50.410  33.890  1.00  0.00           C
ATOM   2001  HA  SER A 713      32.580  50.120  34.410  1.00  0.00           H
ATOM   2002  CB  SER A 713      31.530  49.550  32.620  1.00  0.00           C
ATOM   2003  HB1 SER A 713      31.690  48.510  32.950  1.00  0.00           H
ATOM   2004  HB2 SER A 713      32.430  49.770  31.990  1.00  0.00           H
ATOM   2005  OG  SER A 713      30.290  49.740  31.990  1.00  0.00           O
ATOM   2006  HG1 SER A 713      29.560  49.440  32.540  1.00  0.00           H
ATOM   2007  C   SER A 713      31.910  51.880  33.530  1.00  0.00           C
ATOM   2008  O   SER A 713      33.040  52.370  33.470  1.00  0.00           O
ATOM   2009  N   SER A 714      30.830  52.700  33.330  1.00  0.00           N
ATOM   2010  HN  SER A 714      29.870  52.410  33.370  1.00  0.00           H
ATOM   2011  CA  SER A 714      30.950  54.120  33.140  1.00  0.00           C
ATOM   2012  HA  SER A 714      31.720  54.240  32.390  1.00  0.00           H
ATOM   2013  CB  SER A 714      29.640  54.740  32.620  1.00  0.00           C
ATOM   2014  HB1 SER A 714      28.840  54.560  33.350  1.00  0.00           H
ATOM   2015  HB2 SER A 714      29.410  54.320  31.620  1.00  0.00           H
ATOM   2016  OG  SER A 714      29.710  56.170  32.560  1.00  0.00           O
ATOM   2017  HG1 SER A 714      28.830  56.480  32.360  1.00  0.00           H
ATOM   2018  C   SER A 714      31.570  54.850  34.350  1.00  0.00           C
ATOM   2019  O   SER A 714      32.450  55.700  34.210  1.00  0.00           O
ATOM   2020  N   LEU A 715      31.100  54.580  35.520  1.00  0.00           N
ATOM   2021  HN  LEU A 715      30.350  53.940  35.680  1.00  0.00           H
ATOM   2022  CA  LEU A 715      31.610  55.150  36.790  1.00  0.00           C
ATOM   2023  HA  LEU A 715      31.490  56.220  36.690  1.00  0.00           H
ATOM   2024  CB  LEU A 715      30.890  54.580  38.040  1.00  0.00           C
ATOM   2025  HB1 LEU A 715      31.390  55.110  38.880  1.00  0.00           H
ATOM   2026  HB2 LEU A 715      31.150  53.510  38.080  1.00  0.00           H
ATOM   2027  CG  LEU A 715      29.400  54.870  38.060  1.00  0.00           C
ATOM   2028  HG  LEU A 715      29.030  54.410  37.120  1.00  0.00           H
ATOM   2029  CD1 LEU A 715      28.710  53.980  39.100  1.00  0.00           C
ATOM   2030 HD11 LEU A 715      28.650  52.910  38.810  1.00  0.00           H
ATOM   2031 HD12 LEU A 715      27.680  54.370  39.270  1.00  0.00           H
ATOM   2032 HD13 LEU A 715      29.220  54.150  40.060  1.00  0.00           H
ATOM   2033  CD2 LEU A 715      28.990  56.320  38.250  1.00  0.00           C
ATOM   2034 HD21 LEU A 715      27.970  56.570  37.900  1.00  0.00           H
ATOM   2035 HD22 LEU A 715      29.680  56.980  37.690  1.00  0.00           H
ATOM   2036 HD23 LEU A 715      28.880  56.600  39.310  1.00  0.00           H
ATOM   2037  C   LEU A 715      33.130  54.820  36.890  1.00  0.00           C
ATOM   2038  O   LEU A 715      33.890  55.700  37.320  1.00  0.00           O
ATOM   2039  N   VAL A 716      33.680  53.650  36.500  1.00  0.00           N
ATOM   2040  HN  VAL A 716      33.060  52.950  36.120  1.00  0.00           H
ATOM   2041  CA  VAL A 716      35.140  53.390  36.380  1.00  0.00           C
ATOM   2042  HA  VAL A 716      35.580  53.670  37.310  1.00  0.00           H
ATOM   2043  CB  VAL A 716      35.510  51.950  36.100  1.00  0.00           C
ATOM   2044  HB  VAL A 716      35.060  51.590  35.150  1.00  0.00           H
ATOM   2045  CG1 VAL A 716      37.010  51.650  36.190  1.00  0.00           C
ATOM   2046 HG11 VAL A 716      37.550  52.170  35.370  1.00  0.00           H
ATOM   2047 HG12 VAL A 716      37.270  50.580  36.040  1.00  0.00           H
ATOM   2048 HG13 VAL A 716      37.460  52.030  37.130  1.00  0.00           H
ATOM   2049  CG2 VAL A 716      34.770  51.130  37.190  1.00  0.00           C
ATOM   2050 HG21 VAL A 716      35.070  51.500  38.180  1.00  0.00           H
ATOM   2051 HG22 VAL A 716      35.090  50.070  37.100  1.00  0.00           H
ATOM   2052 HG23 VAL A 716      33.660  51.200  37.170  1.00  0.00           H
ATOM   2053  C   VAL A 716      35.910  54.230  35.400  1.00  0.00           C
ATOM   2054  O   VAL A 716      37.060  54.580  35.640  1.00  0.00           O
ATOM   2055  N   CYS A 717      35.270  54.490  34.250  1.00  0.00           N
ATOM   2056  HN  CYS A 717      34.330  54.180  34.310  1.00  0.00           H
ATOM   2057  CA  CYS A 717      35.830  55.310  33.180  1.00  0.00           C
ATOM   2058  HA  CYS A 717      36.840  55.060  32.910  1.00  0.00           H
ATOM   2059  CB  CYS A 717      35.000  55.220  31.820  1.00  0.00           C
ATOM   2060  HB1 CYS A 717      33.980  55.590  32.070  1.00  0.00           H
ATOM   2061  HB2 CYS A 717      34.820  54.170  31.510  1.00  0.00           H
ATOM   2062  SG  CYS A 717      35.720  56.100  30.450  1.00  0.00           S
ATOM   2063  HG1 CYS A 717      36.630  55.190  30.170  1.00  0.00           H
ATOM   2064  C   CYS A 717      35.910  56.740  33.630  1.00  0.00           C
ATOM   2065  O   CYS A 717      37.000  57.320  33.510  1.00  0.00           O
ATOM   2066  N   TYR A 718      34.840  57.280  34.270  1.00  0.00           N
ATOM   2067  HN  TYR A 718      33.940  56.840  34.290  1.00  0.00           H
ATOM   2068  CA  TYR A 718      34.930  58.580  34.900  1.00  0.00           C
ATOM   2069  HA  TYR A 718      35.150  59.320  34.150  1.00  0.00           H
ATOM   2070  CB  TYR A 718      33.550  58.950  35.510  1.00  0.00           C
ATOM   2071  HB1 TYR A 718      33.670  59.840  36.150  1.00  0.00           H
ATOM   2072  HB2 TYR A 718      33.270  58.050  36.110  1.00  0.00           H
ATOM   2073  CG  TYR A 718      32.490  59.210  34.560  1.00  0.00           C
ATOM   2074  CD1 TYR A 718      31.190  58.800  34.930  1.00  0.00           C
ATOM   2075  HD1 TYR A 718      30.990  58.200  35.800  1.00  0.00           H
ATOM   2076  CE1 TYR A 718      30.050  59.260  34.220  1.00  0.00           C
ATOM   2077  HE1 TYR A 718      29.050  59.050  34.580  1.00  0.00           H
ATOM   2078  CZ  TYR A 718      30.200  60.140  33.190  1.00  0.00           C
ATOM   2079  OH  TYR A 718      29.080  60.570  32.480  1.00  0.00           O
ATOM   2080  HH  TYR A 718      28.360  60.000  32.750  1.00  0.00           H
ATOM   2081  CD2 TYR A 718      32.590  60.200  33.570  1.00  0.00           C
ATOM   2082  HD2 TYR A 718      33.570  60.640  33.460  1.00  0.00           H
ATOM   2083  CE2 TYR A 718      31.430  60.600  32.860  1.00  0.00           C
ATOM   2084  HE2 TYR A 718      31.450  61.320  32.060  1.00  0.00           H
ATOM   2085  C   TYR A 718      35.940  58.820  36.030  1.00  0.00           C
ATOM   2086  O   TYR A 718      36.200  59.990  36.440  1.00  0.00           O
ATOM   2087  N   ILE A 719      36.650  57.810  36.510  1.00  0.00           N
ATOM   2088  HN  ILE A 719      36.480  56.940  36.070  1.00  0.00           H
ATOM   2089  CA  ILE A 719      37.860  57.990  37.370  1.00  0.00           C
ATOM   2090  HA  ILE A 719      37.700  58.590  38.250  1.00  0.00           H
ATOM   2091  CB  ILE A 719      38.310  56.610  37.860  1.00  0.00           C
ATOM   2092  HB  ILE A 719      38.660  55.890  37.090  1.00  0.00           H
ATOM   2093  CG2 ILE A 719      39.640  56.720  38.640  1.00  0.00           C
ATOM   2094 HG21 ILE A 719      40.010  55.740  39.010  1.00  0.00           H
ATOM   2095 HG22 ILE A 719      39.610  57.480  39.440  1.00  0.00           H
ATOM   2096 HG23 ILE A 719      40.460  57.000  37.920  1.00  0.00           H
ATOM   2097  CG1 ILE A 719      37.240  55.860  38.690  1.00  0.00           C
ATOM   2098 HG11 ILE A 719      37.570  54.800  38.820  1.00  0.00           H
ATOM   2099 HG12 ILE A 719      36.310  55.800  38.080  1.00  0.00           H
ATOM   2100  CD  ILE A 719      36.780  56.470  39.960  1.00  0.00           C
ATOM   2101  HD1 ILE A 719      36.090  55.820  40.530  1.00  0.00           H
ATOM   2102  HD2 ILE A 719      36.270  57.450  39.860  1.00  0.00           H
ATOM   2103  HD3 ILE A 719      37.670  56.690  40.610  1.00  0.00           H
ATOM   2104  C   ILE A 719      39.010  58.860  36.660  1.00  0.00           C
ATOM   2105  O   ILE A 719      39.670  59.690  37.270  1.00  0.00           O
ATOM   2106  N   THR A 720      39.200  58.620  35.340  1.00  0.00           N
ATOM   2107  HN  THR A 720      38.610  58.020  34.800  1.00  0.00           H
ATOM   2108  CA  THR A 720      40.230  59.310  34.530  1.00  0.00           C
ATOM   2109  HA  THR A 720      40.000  59.030  33.520  1.00  0.00           H
ATOM   2110  CB  THR A 720      40.080  60.910  34.350  1.00  0.00           C
ATOM   2111  HB  THR A 720      40.710  61.110  33.460  1.00  0.00           H
ATOM   2112  OG1 THR A 720      40.690  61.540  35.410  1.00  0.00           O
ATOM   2113  HG1 THR A 720      40.330  61.120  36.190  1.00  0.00           H
ATOM   2114  CG2 THR A 720      38.630  61.480  34.160  1.00  0.00           C
ATOM   2115 HG21 THR A 720      37.920  60.970  34.840  1.00  0.00           H
ATOM   2116 HG22 THR A 720      38.380  61.120  33.140  1.00  0.00           H
ATOM   2117 HG23 THR A 720      38.760  62.580  34.210  1.00  0.00           H
ATOM   2118  C   THR A 720      41.720  58.890  34.730  1.00  0.00           C
ATOM   2119  O   THR A 720      42.170  58.480  35.790  1.00  0.00           O
ATOM   2120  N   ARG A 721      42.510  59.060  33.530  1.00  0.00           N
ATOM   2121  HN  ARG A 721      42.000  59.370  32.730  1.00  0.00           H
ATOM   2122  CA  ARG A 721      43.960  58.710  33.520  1.00  0.00           C
ATOM   2123  HA  ARG A 721      44.010  57.790  34.090  1.00  0.00           H
ATOM   2124  CB  ARG A 721      44.640  58.680  32.120  1.00  0.00           C
ATOM   2125  HB1 ARG A 721      45.720  58.440  32.230  1.00  0.00           H
ATOM   2126  HB2 ARG A 721      44.620  59.750  31.850  1.00  0.00           H
ATOM   2127  CG  ARG A 721      44.010  57.850  30.980  1.00  0.00           C
ATOM   2128  HG1 ARG A 721      44.290  58.180  29.960  1.00  0.00           H
ATOM   2129  HG2 ARG A 721      42.930  58.120  31.020  1.00  0.00           H
ATOM   2130  CD  ARG A 721      44.100  56.350  31.190  1.00  0.00           C
ATOM   2131  HD1 ARG A 721      45.150  56.000  31.190  1.00  0.00           H
ATOM   2132  HD2 ARG A 721      43.570  55.880  30.320  1.00  0.00           H
ATOM   2133  NE  ARG A 721      43.340  55.910  32.450  1.00  0.00           N
ATOM   2134  HE  ARG A 721      43.920  55.410  33.090  1.00  0.00           H
ATOM   2135  CZ  ARG A 721      42.050  55.630  32.630  1.00  0.00           C
ATOM   2136  NH1 ARG A 721      41.040  55.990  31.850  1.00  0.00           N
ATOM   2137 HH11 ARG A 721      40.160  55.550  32.000  1.00  0.00           H
ATOM   2138 HH12 ARG A 721      41.150  56.500  30.990  1.00  0.00           H
ATOM   2139  NH2 ARG A 721      41.720  54.920  33.710  1.00  0.00           N
ATOM   2140 HH21 ARG A 721      42.540  54.650  34.200  1.00  0.00           H
ATOM   2141 HH22 ARG A 721      40.770  54.930  34.020  1.00  0.00           H
ATOM   2142  C   ARG A 721      44.800  59.580  34.420  1.00  0.00           C
ATOM   2143  O   ARG A 721      45.750  59.030  35.000  1.00  0.00           O
ATOM   2144  N   PHE A 722      44.510  60.880  34.590  1.00  0.00           N
ATOM   2145  HN  PHE A 722      43.820  61.200  33.970  1.00  0.00           H
ATOM   2146  CA  PHE A 722      45.110  61.750  35.570  1.00  0.00           C
ATOM   2147  HA  PHE A 722      46.170  61.820  35.360  1.00  0.00           H
ATOM   2148  CB  PHE A 722      44.410  63.130  35.360  1.00  0.00           C
ATOM   2149  HB1 PHE A 722      43.330  63.190  35.610  1.00  0.00           H
ATOM   2150  HB2 PHE A 722      44.510  63.240  34.260  1.00  0.00           H
ATOM   2151  CG  PHE A 722      45.090  64.250  36.140  1.00  0.00           C
ATOM   2152  CD1 PHE A 722      46.440  64.450  35.770  1.00  0.00           C
ATOM   2153  HD1 PHE A 722      46.920  63.730  35.120  1.00  0.00           H
ATOM   2154  CE1 PHE A 722      47.140  65.580  36.370  1.00  0.00           C
ATOM   2155  HE1 PHE A 722      48.080  65.880  35.930  1.00  0.00           H
ATOM   2156  CZ  PHE A 722      46.510  66.320  37.300  1.00  0.00           C
ATOM   2157  HZ  PHE A 722      47.040  67.160  37.720  1.00  0.00           H
ATOM   2158  CD2 PHE A 722      44.540  64.960  37.180  1.00  0.00           C
ATOM   2159  HD2 PHE A 722      43.550  64.740  37.550  1.00  0.00           H
ATOM   2160  CE2 PHE A 722      45.300  65.960  37.820  1.00  0.00           C
ATOM   2161  HE2 PHE A 722      44.740  66.440  38.620  1.00  0.00           H
ATOM   2162  C   PHE A 722      44.940  61.270  37.020  1.00  0.00           C
ATOM   2163  O   PHE A 722      45.930  61.170  37.810  1.00  0.00           O
ATOM   2164  N   THR A 723      43.790  60.800  37.400  1.00  0.00           N
ATOM   2165  HN  THR A 723      42.970  60.800  36.820  1.00  0.00           H
ATOM   2166  CA  THR A 723      43.650  60.240  38.790  1.00  0.00           C
ATOM   2167  HA  THR A 723      43.990  61.010  39.460  1.00  0.00           H
ATOM   2168  CB  THR A 723      42.180  59.860  39.110  1.00  0.00           C
ATOM   2169  HB  THR A 723      41.980  59.090  38.340  1.00  0.00           H
ATOM   2170  OG1 THR A 723      41.360  60.970  38.850  1.00  0.00           O
ATOM   2171  HG1 THR A 723      40.680  60.620  38.280  1.00  0.00           H
ATOM   2172  CG2 THR A 723      41.920  59.350  40.540  1.00  0.00           C
ATOM   2173 HG21 THR A 723      42.790  58.850  41.010  1.00  0.00           H
ATOM   2174 HG22 THR A 723      41.130  58.550  40.470  1.00  0.00           H
ATOM   2175 HG23 THR A 723      41.540  60.080  41.270  1.00  0.00           H
ATOM   2176  C   THR A 723      44.440  58.960  38.990  1.00  0.00           C
ATOM   2177  O   THR A 723      45.190  58.700  39.950  1.00  0.00           O
ATOM   2178  N   GLU A 724      44.300  58.090  37.960  1.00  0.00           N
ATOM   2179  HN  GLU A 724      43.840  58.230  37.080  1.00  0.00           H
ATOM   2180  CA  GLU A 724      45.040  56.850  37.890  1.00  0.00           C
ATOM   2181  HA  GLU A 724      44.690  56.250  38.710  1.00  0.00           H
ATOM   2182  CB  GLU A 724      44.720  56.040  36.620  1.00  0.00           C
ATOM   2183  HB1 GLU A 724      44.750  56.730  35.760  1.00  0.00           H
ATOM   2184  HB2 GLU A 724      43.700  55.610  36.600  1.00  0.00           H
ATOM   2185  CG  GLU A 724      45.640  54.750  36.280  1.00  0.00           C
ATOM   2186  HG1 GLU A 724      45.280  53.920  36.930  1.00  0.00           H
ATOM   2187  HG2 GLU A 724      46.650  55.000  36.680  1.00  0.00           H
ATOM   2188  CD  GLU A 724      45.490  54.370  34.840  1.00  0.00           C
ATOM   2189  OE1 GLU A 724      46.470  54.330  34.080  1.00  0.00           O
ATOM   2190  OE2 GLU A 724      44.340  54.220  34.410  1.00  0.00           O
ATOM   2191  C   GLU A 724      46.570  57.070  38.020  1.00  0.00           C
ATOM   2192  O   GLU A 724      47.240  56.420  38.750  1.00  0.00           O
ATOM   2193  N   GLU A 725      47.180  58.070  37.290  1.00  0.00           N
ATOM   2194  HN  GLU A 725      46.640  58.620  36.660  1.00  0.00           H
ATOM   2195  CA  GLU A 725      48.570  58.420  37.210  1.00  0.00           C
ATOM   2196  HA  GLU A 725      49.140  57.520  37.030  1.00  0.00           H
ATOM   2197  CB  GLU A 725      48.860  59.400  36.020  1.00  0.00           C
ATOM   2198  HB1 GLU A 725      48.530  60.450  36.100  1.00  0.00           H
ATOM   2199  HB2 GLU A 725      48.230  58.990  35.190  1.00  0.00           H
ATOM   2200  CG  GLU A 725      50.360  59.360  35.630  1.00  0.00           C
ATOM   2201  HG1 GLU A 725      50.620  58.330  35.320  1.00  0.00           H
ATOM   2202  HG2 GLU A 725      51.010  59.550  36.510  1.00  0.00           H
ATOM   2203  CD  GLU A 725      50.680  60.290  34.430  1.00  0.00           C
ATOM   2204  OE1 GLU A 725      49.770  60.840  33.780  1.00  0.00           O
ATOM   2205  OE2 GLU A 725      51.890  60.580  34.350  1.00  0.00           O
ATOM   2206  C   GLU A 725      49.080  59.070  38.490  1.00  0.00           C
ATOM   2207  O   GLU A 725      50.090  58.630  39.000  1.00  0.00           O
ATOM   2208  N   ALA A 726      48.420  60.080  39.040  1.00  0.00           N
ATOM   2209  HN  ALA A 726      47.530  60.410  38.740  1.00  0.00           H
ATOM   2210  CA  ALA A 726      48.850  60.740  40.320  1.00  0.00           C
ATOM   2211  HA  ALA A 726      49.880  61.020  40.340  1.00  0.00           H
ATOM   2212  CB  ALA A 726      47.910  61.930  40.530  1.00  0.00           C
ATOM   2213  HB1 ALA A 726      48.090  62.720  39.770  1.00  0.00           H
ATOM   2214  HB2 ALA A 726      48.150  62.470  41.480  1.00  0.00           H
ATOM   2215  HB3 ALA A 726      46.820  61.720  40.500  1.00  0.00           H
ATOM   2216  C   ALA A 726      48.700  59.750  41.470  1.00  0.00           C
ATOM   2217  O   ALA A 726      49.550  59.750  42.270  1.00  0.00           O
ATOM   2218  N   PHE A 727      47.620  58.890  41.550  1.00  0.00           N
ATOM   2219  HN  PHE A 727      46.880  59.000  40.890  1.00  0.00           H
ATOM   2220  CA  PHE A 727      47.540  57.730  42.530  1.00  0.00           C
ATOM   2221  HA  PHE A 727      47.700  58.150  43.500  1.00  0.00           H
ATOM   2222  CB  PHE A 727      46.230  56.860  42.360  1.00  0.00           C
ATOM   2223  HB1 PHE A 727      46.200  56.230  41.450  1.00  0.00           H
ATOM   2224  HB2 PHE A 727      45.430  57.630  42.220  1.00  0.00           H
ATOM   2225  CG  PHE A 727      45.950  56.020  43.620  1.00  0.00           C
ATOM   2226  CD1 PHE A 727      45.760  56.720  44.830  1.00  0.00           C
ATOM   2227  HD1 PHE A 727      45.780  57.800  44.850  1.00  0.00           H
ATOM   2228  CE1 PHE A 727      45.380  56.050  46.020  1.00  0.00           C
ATOM   2229  HE1 PHE A 727      45.100  56.630  46.890  1.00  0.00           H
ATOM   2230  CZ  PHE A 727      45.110  54.710  45.990  1.00  0.00           C
ATOM   2231  HZ  PHE A 727      44.630  54.270  46.850  1.00  0.00           H
ATOM   2232  CD2 PHE A 727      45.670  54.620  43.640  1.00  0.00           C
ATOM   2233  HD2 PHE A 727      45.780  54.020  42.750  1.00  0.00           H
ATOM   2234  CE2 PHE A 727      45.300  53.970  44.840  1.00  0.00           C
ATOM   2235  HE2 PHE A 727      45.130  52.910  44.770  1.00  0.00           H
ATOM   2236  C   PHE A 727      48.740  56.900  42.420  1.00  0.00           C
ATOM   2237  O   PHE A 727      49.390  56.580  43.420  1.00  0.00           O
ATOM   2238  N   ALA A 728      49.180  56.470  41.180  1.00  0.00           N
ATOM   2239  HN  ALA A 728      48.670  56.650  40.360  1.00  0.00           H
ATOM   2240  CA  ALA A 728      50.200  55.450  41.060  1.00  0.00           C
ATOM   2241  HA  ALA A 728      49.780  54.550  41.490  1.00  0.00           H
ATOM   2242  CB  ALA A 728      50.440  55.280  39.560  1.00  0.00           C
ATOM   2243  HB1 ALA A 728      51.030  56.020  38.950  1.00  0.00           H
ATOM   2244  HB2 ALA A 728      49.480  55.120  39.040  1.00  0.00           H
ATOM   2245  HB3 ALA A 728      50.890  54.300  39.300  1.00  0.00           H
ATOM   2246  C   ALA A 728      51.600  55.610  41.640  1.00  0.00           C
ATOM   2247  O   ALA A 728      52.180  54.650  42.170  1.00  0.00           O
ATOM   2248  N   ALA A 729      52.180  56.830  41.470  1.00  0.00           N
ATOM   2249  HN  ALA A 729      51.760  57.540  40.930  1.00  0.00           H
ATOM   2250  CA  ALA A 729      53.420  57.230  42.070  1.00  0.00           C
ATOM   2251  HA  ALA A 729      54.080  56.390  41.910  1.00  0.00           H
ATOM   2252  CB  ALA A 729      53.960  58.550  41.310  1.00  0.00           C
ATOM   2253  HB1 ALA A 729      53.160  59.320  41.290  1.00  0.00           H
ATOM   2254  HB2 ALA A 729      54.120  58.300  40.230  1.00  0.00           H
ATOM   2255  HB3 ALA A 729      54.920  58.990  41.640  1.00  0.00           H
ATOM   2256  C   ALA A 729      53.290  57.480  43.590  1.00  0.00           C
ATOM   2257  O   ALA A 729      54.060  57.070  44.420  1.00  0.00           O
ATOM   2258  N   LEU A 730      52.150  58.060  43.980  1.00  0.00           N
ATOM   2259  HN  LEU A 730      51.510  58.410  43.300  1.00  0.00           H
ATOM   2260  CA  LEU A 730      51.890  58.500  45.330  1.00  0.00           C
ATOM   2261  HA  LEU A 730      52.730  59.050  45.740  1.00  0.00           H
ATOM   2262  CB  LEU A 730      50.680  59.490  45.480  1.00  0.00           C
ATOM   2263  HB1 LEU A 730      49.690  58.990  45.410  1.00  0.00           H
ATOM   2264  HB2 LEU A 730      50.850  60.290  44.720  1.00  0.00           H
ATOM   2265  CG  LEU A 730      50.460  60.150  46.890  1.00  0.00           C
ATOM   2266  HG  LEU A 730      51.350  59.930  47.520  1.00  0.00           H
ATOM   2267  CD1 LEU A 730      50.280  61.650  46.750  1.00  0.00           C
ATOM   2268 HD11 LEU A 730      49.590  61.830  45.900  1.00  0.00           H
ATOM   2269 HD12 LEU A 730      51.190  62.250  46.520  1.00  0.00           H
ATOM   2270 HD13 LEU A 730      49.870  62.210  47.620  1.00  0.00           H
ATOM   2271  CD2 LEU A 730      49.180  59.540  47.560  1.00  0.00           C
ATOM   2272 HD21 LEU A 730      48.350  59.830  46.900  1.00  0.00           H
ATOM   2273 HD22 LEU A 730      48.830  60.060  48.480  1.00  0.00           H
ATOM   2274 HD23 LEU A 730      49.280  58.450  47.790  1.00  0.00           H
ATOM   2275  C   LEU A 730      51.750  57.420  46.320  1.00  0.00           C
ATOM   2276  O   LEU A 730      52.410  57.400  47.400  1.00  0.00           O
ATOM   2277  N   ILE A 731      50.940  56.380  45.930  1.00  0.00           N
ATOM   2278  HN  ILE A 731      50.350  56.310  45.120  1.00  0.00           H
ATOM   2279  CA  ILE A 731      50.640  55.330  46.820  1.00  0.00           C
ATOM   2280  HA  ILE A 731      50.160  55.760  47.680  1.00  0.00           H
ATOM   2281  CB  ILE A 731      49.470  54.410  46.280  1.00  0.00           C
ATOM   2282  HB  ILE A 731      48.560  55.010  46.060  1.00  0.00           H
ATOM   2283  CG2 ILE A 731      49.900  53.690  45.020  1.00  0.00           C
ATOM   2284 HG21 ILE A 731      49.140  52.930  44.750  1.00  0.00           H
ATOM   2285 HG22 ILE A 731      50.920  53.240  45.050  1.00  0.00           H
ATOM   2286 HG23 ILE A 731      49.870  54.380  44.150  1.00  0.00           H
ATOM   2287  CG1 ILE A 731      48.820  53.370  47.290  1.00  0.00           C
ATOM   2288 HG11 ILE A 731      49.580  52.610  47.620  1.00  0.00           H
ATOM   2289 HG12 ILE A 731      48.020  52.790  46.770  1.00  0.00           H
ATOM   2290  CD  ILE A 731      48.100  54.110  48.510  1.00  0.00           C
ATOM   2291  HD1 ILE A 731      48.850  54.600  49.180  1.00  0.00           H
ATOM   2292  HD2 ILE A 731      47.560  53.350  49.120  1.00  0.00           H
ATOM   2293  HD3 ILE A 731      47.340  54.860  48.210  1.00  0.00           H
ATOM   2294  C   ILE A 731      51.850  54.580  47.400  1.00  0.00           C
ATOM   2295  O   ILE A 731      51.890  54.170  48.550  1.00  0.00           O
ATOM   2296  N   CYS A 732      52.880  54.410  46.590  1.00  0.00           N
ATOM   2297  HN  CYS A 732      52.770  54.830  45.690  1.00  0.00           H
ATOM   2298  CA  CYS A 732      54.120  53.870  46.880  1.00  0.00           C
ATOM   2299  HA  CYS A 732      53.910  52.880  47.270  1.00  0.00           H
ATOM   2300  CB  CYS A 732      55.010  53.730  45.580  1.00  0.00           C
ATOM   2301  HB1 CYS A 732      55.980  53.230  45.800  1.00  0.00           H
ATOM   2302  HB2 CYS A 732      55.120  54.660  44.990  1.00  0.00           H
ATOM   2303  SG  CYS A 732      54.080  52.750  44.390  1.00  0.00           S
ATOM   2304  HG1 CYS A 732      54.110  53.640  43.420  1.00  0.00           H
ATOM   2305  C   CYS A 732      54.940  54.590  48.010  1.00  0.00           C
ATOM   2306  O   CYS A 732      55.470  54.010  48.900  1.00  0.00           O
ATOM   2307  N   ILE A 733      54.970  55.960  47.960  1.00  0.00           N
ATOM   2308  HN  ILE A 733      54.550  56.470  47.200  1.00  0.00           H
ATOM   2309  CA  ILE A 733      55.760  56.760  48.910  1.00  0.00           C
ATOM   2310  HA  ILE A 733      56.690  56.240  49.060  1.00  0.00           H
ATOM   2311  CB  ILE A 733      56.010  58.200  48.280  1.00  0.00           C
ATOM   2312  HB  ILE A 733      55.060  58.750  48.170  1.00  0.00           H
ATOM   2313  CG2 ILE A 733      56.920  58.960  49.240  1.00  0.00           C
ATOM   2314 HG21 ILE A 733      57.330  59.860  48.730  1.00  0.00           H
ATOM   2315 HG22 ILE A 733      57.750  58.350  49.650  1.00  0.00           H
ATOM   2316 HG23 ILE A 733      56.310  59.350  50.090  1.00  0.00           H
ATOM   2317  CG1 ILE A 733      56.700  58.200  46.930  1.00  0.00           C
ATOM   2318 HG11 ILE A 733      57.000  59.230  46.630  1.00  0.00           H
ATOM   2319 HG12 ILE A 733      56.060  57.970  46.050  1.00  0.00           H
ATOM   2320  CD  ILE A 733      58.150  57.520  46.810  1.00  0.00           C
ATOM   2321  HD1 ILE A 733      58.710  57.930  45.930  1.00  0.00           H
ATOM   2322  HD2 ILE A 733      58.100  56.430  46.710  1.00  0.00           H
ATOM   2323  HD3 ILE A 733      58.770  57.730  47.700  1.00  0.00           H
ATOM   2324  C   ILE A 733      55.080  56.860  50.290  1.00  0.00           C
ATOM   2325  O   ILE A 733      55.700  56.890  51.370  1.00  0.00           O
ATOM   2326  N   ILE A 734      53.690  56.840  50.250  1.00  0.00           N
ATOM   2327  HN  ILE A 734      53.270  56.680  49.360  1.00  0.00           H
ATOM   2328  CA  ILE A 734      52.800  56.670  51.430  1.00  0.00           C
ATOM   2329  HA  ILE A 734      52.780  57.490  52.140  1.00  0.00           H
ATOM   2330  CB  ILE A 734      51.300  56.700  51.010  1.00  0.00           C
ATOM   2331  HB  ILE A 734      51.170  56.040  50.120  1.00  0.00           H
ATOM   2332  CG2 ILE A 734      50.380  56.220  52.130  1.00  0.00           C
ATOM   2333 HG21 ILE A 734      50.820  55.340  52.650  1.00  0.00           H
ATOM   2334 HG22 ILE A 734      49.350  55.940  51.790  1.00  0.00           H
ATOM   2335 HG23 ILE A 734      50.320  57.150  52.750  1.00  0.00           H
ATOM   2336  CG1 ILE A 734      50.890  58.080  50.440  1.00  0.00           C
ATOM   2337 HG11 ILE A 734      49.900  57.950  49.930  1.00  0.00           H
ATOM   2338 HG12 ILE A 734      51.660  58.350  49.690  1.00  0.00           H
ATOM   2339  CD  ILE A 734      50.680  59.300  51.390  1.00  0.00           C
ATOM   2340  HD1 ILE A 734      50.450  60.150  50.720  1.00  0.00           H
ATOM   2341  HD2 ILE A 734      51.610  59.600  51.910  1.00  0.00           H
ATOM   2342  HD3 ILE A 734      49.800  59.200  52.070  1.00  0.00           H
ATOM   2343  C   ILE A 734      53.230  55.390  52.240  1.00  0.00           C
ATOM   2344  O   ILE A 734      53.570  55.400  53.400  1.00  0.00           O
ATOM   2345  N   PHE A 735      53.390  54.310  51.450  1.00  0.00           N
ATOM   2346  HN  PHE A 735      53.310  54.390  50.450  1.00  0.00           H
ATOM   2347  CA  PHE A 735      53.740  53.030  52.050  1.00  0.00           C
ATOM   2348  HA  PHE A 735      53.160  52.850  52.930  1.00  0.00           H
ATOM   2349  CB  PHE A 735      53.330  51.940  51.070  1.00  0.00           C
ATOM   2350  HB1 PHE A 735      53.840  51.970  50.090  1.00  0.00           H
ATOM   2351  HB2 PHE A 735      52.250  52.100  50.850  1.00  0.00           H
ATOM   2352  CG  PHE A 735      53.340  50.550  51.660  1.00  0.00           C
ATOM   2353  CD1 PHE A 735      52.180  49.980  52.210  1.00  0.00           C
ATOM   2354  HD1 PHE A 735      51.320  50.630  52.250  1.00  0.00           H
ATOM   2355  CE1 PHE A 735      52.100  48.560  52.490  1.00  0.00           C
ATOM   2356  HE1 PHE A 735      51.160  48.110  52.780  1.00  0.00           H
ATOM   2357  CZ  PHE A 735      53.270  47.740  52.360  1.00  0.00           C
ATOM   2358  HZ  PHE A 735      53.180  46.700  52.650  1.00  0.00           H
ATOM   2359  CD2 PHE A 735      54.500  49.690  51.520  1.00  0.00           C
ATOM   2360  HD2 PHE A 735      55.450  50.040  51.160  1.00  0.00           H
ATOM   2361  CE2 PHE A 735      54.450  48.330  51.850  1.00  0.00           C
ATOM   2362  HE2 PHE A 735      55.300  47.670  51.830  1.00  0.00           H
ATOM   2363  C   PHE A 735      55.190  52.940  52.440  1.00  0.00           C
ATOM   2364  O   PHE A 735      55.600  52.320  53.410  1.00  0.00           O
ATOM   2365  N   ILE A 736      56.110  53.600  51.670  1.00  0.00           N
ATOM   2366  HN  ILE A 736      55.740  54.150  50.930  1.00  0.00           H
ATOM   2367  CA  ILE A 736      57.410  53.930  52.250  1.00  0.00           C
ATOM   2368  HA  ILE A 736      57.860  53.000  52.560  1.00  0.00           H
ATOM   2369  CB  ILE A 736      58.410  54.640  51.290  1.00  0.00           C
ATOM   2370  HB  ILE A 736      57.920  55.560  50.920  1.00  0.00           H
ATOM   2371  CG2 ILE A 736      59.750  55.030  52.010  1.00  0.00           C
ATOM   2372 HG21 ILE A 736      60.540  55.040  51.230  1.00  0.00           H
ATOM   2373 HG22 ILE A 736      59.970  54.310  52.840  1.00  0.00           H
ATOM   2374 HG23 ILE A 736      59.610  55.970  52.580  1.00  0.00           H
ATOM   2375  CG1 ILE A 736      58.650  53.690  50.030  1.00  0.00           C
ATOM   2376 HG11 ILE A 736      57.800  53.020  49.760  1.00  0.00           H
ATOM   2377 HG12 ILE A 736      59.500  53.020  50.310  1.00  0.00           H
ATOM   2378  CD  ILE A 736      59.120  54.490  48.830  1.00  0.00           C
ATOM   2379  HD1 ILE A 736      60.100  54.920  49.150  1.00  0.00           H
ATOM   2380  HD2 ILE A 736      58.430  55.350  48.660  1.00  0.00           H
ATOM   2381  HD3 ILE A 736      59.300  54.000  47.850  1.00  0.00           H
ATOM   2382  C   ILE A 736      57.420  54.740  53.630  1.00  0.00           C
ATOM   2383  O   ILE A 736      58.110  54.320  54.590  1.00  0.00           O
ATOM   2384  N   TYR A 737      56.590  55.790  53.740  1.00  0.00           N
ATOM   2385  HN  TYR A 737      56.070  56.030  52.940  1.00  0.00           H
ATOM   2386  CA  TYR A 737      56.490  56.490  55.000  1.00  0.00           C
ATOM   2387  HA  TYR A 737      57.490  56.790  55.240  1.00  0.00           H
ATOM   2388  CB  TYR A 737      55.680  57.750  54.680  1.00  0.00           C
ATOM   2389  HB1 TYR A 737      54.840  57.340  54.090  1.00  0.00           H
ATOM   2390  HB2 TYR A 737      56.230  58.430  54.000  1.00  0.00           H
ATOM   2391  CG  TYR A 737      55.120  58.560  55.920  1.00  0.00           C
ATOM   2392  CD1 TYR A 737      53.790  59.030  55.810  1.00  0.00           C
ATOM   2393  HD1 TYR A 737      53.220  58.830  54.910  1.00  0.00           H
ATOM   2394  CE1 TYR A 737      53.190  59.620  56.890  1.00  0.00           C
ATOM   2395  HE1 TYR A 737      52.120  59.810  56.820  1.00  0.00           H
ATOM   2396  CZ  TYR A 737      53.910  60.010  58.040  1.00  0.00           C
ATOM   2397  OH  TYR A 737      53.250  60.840  59.010  1.00  0.00           O
ATOM   2398  HH  TYR A 737      53.780  61.640  59.080  1.00  0.00           H
ATOM   2399  CD2 TYR A 737      55.810  58.890  57.140  1.00  0.00           C
ATOM   2400  HD2 TYR A 737      56.850  58.620  57.200  1.00  0.00           H
ATOM   2401  CE2 TYR A 737      55.210  59.660  58.140  1.00  0.00           C
ATOM   2402  HE2 TYR A 737      55.760  59.880  59.040  1.00  0.00           H
ATOM   2403  C   TYR A 737      55.930  55.670  56.160  1.00  0.00           C
ATOM   2404  O   TYR A 737      56.510  55.800  57.270  1.00  0.00           O
ATOM   2405  N   GLU A 738      54.880  54.770  55.920  1.00  0.00           N
ATOM   2406  HN  GLU A 738      54.430  54.830  55.030  1.00  0.00           H
ATOM   2407  CA  GLU A 738      54.380  53.910  56.920  1.00  0.00           C
ATOM   2408  HA  GLU A 738      54.070  54.620  57.660  1.00  0.00           H
ATOM   2409  CB  GLU A 738      53.110  53.110  56.570  1.00  0.00           C
ATOM   2410  HB1 GLU A 738      52.940  52.470  57.460  1.00  0.00           H
ATOM   2411  HB2 GLU A 738      53.410  52.400  55.760  1.00  0.00           H
ATOM   2412  CG  GLU A 738      51.800  53.980  56.310  1.00  0.00           C
ATOM   2413  HG1 GLU A 738      52.050  54.700  55.520  1.00  0.00           H
ATOM   2414  HG2 GLU A 738      51.540  54.360  57.330  1.00  0.00           H
ATOM   2415  CD  GLU A 738      50.580  53.160  55.800  1.00  0.00           C
ATOM   2416  OE1 GLU A 738      50.620  52.540  54.710  1.00  0.00           O
ATOM   2417  OE2 GLU A 738      49.530  53.170  56.480  1.00  0.00           O
ATOM   2418  C   GLU A 738      55.340  52.880  57.460  1.00  0.00           C
ATOM   2419  O   GLU A 738      55.330  52.480  58.600  1.00  0.00           O
ATOM   2420  N   ALA A 739      56.280  52.380  56.620  1.00  0.00           N
ATOM   2421  HN  ALA A 739      56.050  52.580  55.680  1.00  0.00           H
ATOM   2422  CA  ALA A 739      57.410  51.570  57.040  1.00  0.00           C
ATOM   2423  HA  ALA A 739      57.030  50.690  57.550  1.00  0.00           H
ATOM   2424  CB  ALA A 739      58.160  51.120  55.690  1.00  0.00           C
ATOM   2425  HB1 ALA A 739      58.910  50.330  55.890  1.00  0.00           H
ATOM   2426  HB2 ALA A 739      58.640  52.040  55.280  1.00  0.00           H
ATOM   2427  HB3 ALA A 739      57.420  50.780  54.940  1.00  0.00           H
ATOM   2428  C   ALA A 739      58.350  52.310  58.010  1.00  0.00           C
ATOM   2429  O   ALA A 739      58.610  51.740  59.050  1.00  0.00           O
ATOM   2430  N   LEU A 740      58.760  53.550  57.690  1.00  0.00           N
ATOM   2431  HN  LEU A 740      58.490  53.970  56.840  1.00  0.00           H
ATOM   2432  CA  LEU A 740      59.580  54.210  58.590  1.00  0.00           C
ATOM   2433  HA  LEU A 740      60.510  53.680  58.720  1.00  0.00           H
ATOM   2434  CB  LEU A 740      59.980  55.530  58.000  1.00  0.00           C
ATOM   2435  HB1 LEU A 740      60.340  56.310  58.700  1.00  0.00           H
ATOM   2436  HB2 LEU A 740      59.090  55.840  57.420  1.00  0.00           H
ATOM   2437  CG  LEU A 740      61.050  55.280  56.820  1.00  0.00           C
ATOM   2438  HG  LEU A 740      60.670  54.360  56.330  1.00  0.00           H
ATOM   2439  CD1 LEU A 740      61.100  56.470  55.830  1.00  0.00           C
ATOM   2440 HD11 LEU A 740      60.070  56.640  55.430  1.00  0.00           H
ATOM   2441 HD12 LEU A 740      61.790  56.250  54.980  1.00  0.00           H
ATOM   2442 HD13 LEU A 740      61.490  57.400  56.290  1.00  0.00           H
ATOM   2443  CD2 LEU A 740      62.440  54.950  57.460  1.00  0.00           C
ATOM   2444 HD21 LEU A 740      63.230  55.210  56.730  1.00  0.00           H
ATOM   2445 HD22 LEU A 740      62.460  53.900  57.830  1.00  0.00           H
ATOM   2446 HD23 LEU A 740      62.640  55.670  58.280  1.00  0.00           H
ATOM   2447  C   LEU A 740      58.890  54.640  59.870  1.00  0.00           C
ATOM   2448  O   LEU A 740      59.480  54.560  60.930  1.00  0.00           O
ATOM   2449  N   GLU A 741      57.640  55.130  59.710  1.00  0.00           N
ATOM   2450  HN  GLU A 741      57.200  55.170  58.800  1.00  0.00           H
ATOM   2451  CA  GLU A 741      56.820  55.500  60.870  1.00  0.00           C
ATOM   2452  HA  GLU A 741      57.350  56.240  61.430  1.00  0.00           H
ATOM   2453  CB  GLU A 741      55.440  55.970  60.270  1.00  0.00           C
ATOM   2454  HB1 GLU A 741      55.080  55.250  59.510  1.00  0.00           H
ATOM   2455  HB2 GLU A 741      55.590  56.980  59.830  1.00  0.00           H
ATOM   2456  CG  GLU A 741      54.200  56.020  61.280  1.00  0.00           C
ATOM   2457  HG1 GLU A 741      54.400  56.730  62.100  1.00  0.00           H
ATOM   2458  HG2 GLU A 741      53.890  55.010  61.620  1.00  0.00           H
ATOM   2459  CD  GLU A 741      52.950  56.550  60.500  1.00  0.00           C
ATOM   2460  OE1 GLU A 741      52.420  55.860  59.620  1.00  0.00           O
ATOM   2461  OE2 GLU A 741      52.510  57.690  60.730  1.00  0.00           O
ATOM   2462  C   GLU A 741      56.530  54.320  61.850  1.00  0.00           C
ATOM   2463  O   GLU A 741      56.710  54.460  63.090  1.00  0.00           O
ATOM   2464  N   LYS A 742      56.190  53.100  61.340  1.00  0.00           N
ATOM   2465  HN  LYS A 742      56.010  53.050  60.360  1.00  0.00           H
ATOM   2466  CA  LYS A 742      56.100  51.920  62.150  1.00  0.00           C
ATOM   2467  HA  LYS A 742      55.400  52.170  62.940  1.00  0.00           H
ATOM   2468  CB  LYS A 742      55.610  50.730  61.260  1.00  0.00           C
ATOM   2469  HB1 LYS A 742      55.960  49.760  61.680  1.00  0.00           H
ATOM   2470  HB2 LYS A 742      56.110  50.860  60.260  1.00  0.00           H
ATOM   2471  CG  LYS A 742      54.090  50.650  61.090  1.00  0.00           C
ATOM   2472  HG1 LYS A 742      53.580  51.590  60.790  1.00  0.00           H
ATOM   2473  HG2 LYS A 742      53.700  50.460  62.110  1.00  0.00           H
ATOM   2474  CD  LYS A 742      53.590  49.570  60.190  1.00  0.00           C
ATOM   2475  HD1 LYS A 742      53.710  48.590  60.680  1.00  0.00           H
ATOM   2476  HD2 LYS A 742      54.230  49.570  59.290  1.00  0.00           H
ATOM   2477  CE  LYS A 742      52.130  49.760  59.720  1.00  0.00           C
ATOM   2478  HE1 LYS A 742      51.790  48.910  59.080  1.00  0.00           H
ATOM   2479  HE2 LYS A 742      52.000  50.630  59.040  1.00  0.00           H
ATOM   2480  NZ  LYS A 742      51.260  49.960  60.810  1.00  0.00           N
ATOM   2481  HZ1 LYS A 742      51.370  49.220  61.530  1.00  0.00           H
ATOM   2482  HZ2 LYS A 742      50.260  50.160  60.620  1.00  0.00           H
ATOM   2483  HZ3 LYS A 742      51.610  50.780  61.350  1.00  0.00           H
ATOM   2484  C   LYS A 742      57.410  51.570  62.890  1.00  0.00           C
ATOM   2485  O   LYS A 742      57.280  51.220  64.070  1.00  0.00           O
ATOM   2486  N   LEU A 743      58.630  51.700  62.300  1.00  0.00           N
ATOM   2487  HN  LEU A 743      58.700  52.000  61.350  1.00  0.00           H
ATOM   2488  CA  LEU A 743      59.860  51.550  63.070  1.00  0.00           C
ATOM   2489  HA  LEU A 743      59.830  50.580  63.540  1.00  0.00           H
ATOM   2490  CB  LEU A 743      61.070  51.420  62.090  1.00  0.00           C
ATOM   2491  HB1 LEU A 743      61.210  52.400  61.570  1.00  0.00           H
ATOM   2492  HB2 LEU A 743      60.740  50.650  61.350  1.00  0.00           H
ATOM   2493  CG  LEU A 743      62.440  50.990  62.680  1.00  0.00           C
ATOM   2494  HG  LEU A 743      62.550  51.480  63.680  1.00  0.00           H
ATOM   2495  CD1 LEU A 743      62.460  49.480  62.940  1.00  0.00           C
ATOM   2496 HD11 LEU A 743      61.570  49.040  63.410  1.00  0.00           H
ATOM   2497 HD12 LEU A 743      63.360  49.320  63.580  1.00  0.00           H
ATOM   2498 HD13 LEU A 743      62.400  49.060  61.900  1.00  0.00           H
ATOM   2499  CD2 LEU A 743      63.390  51.360  61.590  1.00  0.00           C
ATOM   2500 HD21 LEU A 743      63.680  52.410  61.790  1.00  0.00           H
ATOM   2501 HD22 LEU A 743      62.990  51.220  60.570  1.00  0.00           H
ATOM   2502 HD23 LEU A 743      64.310  50.740  61.660  1.00  0.00           H
ATOM   2503  C   LEU A 743      60.120  52.610  64.120  1.00  0.00           C
ATOM   2504  O   LEU A 743      60.570  52.310  65.250  1.00  0.00           O
ATOM   2505  N   PHE A 744      59.770  53.890  63.880  1.00  0.00           N
ATOM   2506  HN  PHE A 744      59.230  54.130  63.080  1.00  0.00           H
ATOM   2507  CA  PHE A 744      59.970  54.880  64.880  1.00  0.00           C
ATOM   2508  HA  PHE A 744      60.940  54.780  65.340  1.00  0.00           H
ATOM   2509  CB  PHE A 744      59.840  56.220  64.090  1.00  0.00           C
ATOM   2510  HB1 PHE A 744      58.820  56.380  63.690  1.00  0.00           H
ATOM   2511  HB2 PHE A 744      60.520  56.230  63.200  1.00  0.00           H
ATOM   2512  CG  PHE A 744      60.270  57.410  64.960  1.00  0.00           C
ATOM   2513  CD1 PHE A 744      59.330  58.070  65.750  1.00  0.00           C
ATOM   2514  HD1 PHE A 744      58.300  57.730  65.760  1.00  0.00           H
ATOM   2515  CE1 PHE A 744      59.710  59.260  66.430  1.00  0.00           C
ATOM   2516  HE1 PHE A 744      58.980  59.780  67.040  1.00  0.00           H
ATOM   2517  CZ  PHE A 744      60.930  59.880  66.270  1.00  0.00           C
ATOM   2518  HZ  PHE A 744      61.060  60.880  66.630  1.00  0.00           H
ATOM   2519  CD2 PHE A 744      61.550  58.030  64.830  1.00  0.00           C
ATOM   2520  HD2 PHE A 744      62.220  57.720  64.030  1.00  0.00           H
ATOM   2521  CE2 PHE A 744      61.840  59.300  65.400  1.00  0.00           C
ATOM   2522  HE2 PHE A 744      62.730  59.840  65.150  1.00  0.00           H
ATOM   2523  C   PHE A 744      58.940  54.750  65.990  1.00  0.00           C
ATOM   2524  O   PHE A 744      59.230  54.790  67.230  1.00  0.00           O
ATOM   2525  N   ASP A 745      57.650  54.470  65.700  1.00  0.00           N
ATOM   2526  HN  ASP A 745      57.430  54.510  64.730  1.00  0.00           H
ATOM   2527  CA  ASP A 745      56.600  54.200  66.680  1.00  0.00           C
ATOM   2528  HA  ASP A 745      56.540  55.000  67.410  1.00  0.00           H
ATOM   2529  CB  ASP A 745      55.220  54.100  65.800  1.00  0.00           C
ATOM   2530  HB1 ASP A 745      55.130  53.200  65.170  1.00  0.00           H
ATOM   2531  HB2 ASP A 745      55.040  54.930  65.080  1.00  0.00           H
ATOM   2532  CG  ASP A 745      54.080  54.100  66.780  1.00  0.00           C
ATOM   2533  OD1 ASP A 745      53.700  52.980  67.260  1.00  0.00           O
ATOM   2534  OD2 ASP A 745      53.700  55.220  67.270  1.00  0.00           O
ATOM   2535  C   ASP A 745      56.860  52.900  67.460  1.00  0.00           C
ATOM   2536  O   ASP A 745      56.400  52.730  68.600  1.00  0.00           O
ATOM   2537  N   LEU A 746      57.480  51.860  66.810  1.00  0.00           N
ATOM   2538  HN  LEU A 746      57.690  52.000  65.850  1.00  0.00           H
ATOM   2539  CA  LEU A 746      57.980  50.730  67.520  1.00  0.00           C
ATOM   2540  HA  LEU A 746      57.130  50.290  68.030  1.00  0.00           H
ATOM   2541  CB  LEU A 746      58.440  49.680  66.490  1.00  0.00           C
ATOM   2542  HB1 LEU A 746      59.270  50.190  65.960  1.00  0.00           H
ATOM   2543  HB2 LEU A 746      57.680  49.430  65.710  1.00  0.00           H
ATOM   2544  CG  LEU A 746      58.860  48.320  67.100  1.00  0.00           C
ATOM   2545  HG  LEU A 746      59.520  48.520  67.970  1.00  0.00           H
ATOM   2546  CD1 LEU A 746      57.620  47.480  67.670  1.00  0.00           C
ATOM   2547 HD11 LEU A 746      57.020  47.280  66.770  1.00  0.00           H
ATOM   2548 HD12 LEU A 746      57.040  48.070  68.410  1.00  0.00           H
ATOM   2549 HD13 LEU A 746      57.940  46.540  68.180  1.00  0.00           H
ATOM   2550  CD2 LEU A 746      59.750  47.450  66.200  1.00  0.00           C
ATOM   2551 HD21 LEU A 746      59.950  46.470  66.680  1.00  0.00           H
ATOM   2552 HD22 LEU A 746      60.720  47.910  65.950  1.00  0.00           H
ATOM   2553 HD23 LEU A 746      59.150  47.280  65.280  1.00  0.00           H
ATOM   2554  C   LEU A 746      59.060  51.190  68.510  1.00  0.00           C
ATOM   2555  O   LEU A 746      59.120  50.740  69.650  1.00  0.00           O
ATOM   2556  N   GLY A 747      59.860  52.200  68.150  1.00  0.00           N
ATOM   2557  HN  GLY A 747      59.800  52.670  67.270  1.00  0.00           H
ATOM   2558  CA  GLY A 747      60.790  52.790  69.090  1.00  0.00           C
ATOM   2559  HA1 GLY A 747      61.210  53.580  68.500  1.00  0.00           H
ATOM   2560  HA2 GLY A 747      61.420  51.970  69.420  1.00  0.00           H
ATOM   2561  C   GLY A 747      60.070  53.440  70.250  1.00  0.00           C
ATOM   2562  O   GLY A 747      60.710  53.720  71.260  1.00  0.00           O
ATOM   2563  N   GLU A 748      58.800  53.820  70.100  1.00  0.00           N
ATOM   2564  HN  GLU A 748      58.360  53.640  69.230  1.00  0.00           H
ATOM   2565  CA  GLU A 748      57.990  54.570  70.980  1.00  0.00           C
ATOM   2566  HA  GLU A 748      58.580  55.120  71.690  1.00  0.00           H
ATOM   2567  CB  GLU A 748      57.050  55.580  70.300  1.00  0.00           C
ATOM   2568  HB1 GLU A 748      56.460  55.980  71.140  1.00  0.00           H
ATOM   2569  HB2 GLU A 748      56.430  55.010  69.570  1.00  0.00           H
ATOM   2570  CG  GLU A 748      57.760  56.790  69.550  1.00  0.00           C
ATOM   2571  HG1 GLU A 748      57.830  56.580  68.460  1.00  0.00           H
ATOM   2572  HG2 GLU A 748      58.770  56.800  69.990  1.00  0.00           H
ATOM   2573  CD  GLU A 748      57.010  58.100  69.700  1.00  0.00           C
ATOM   2574  OE1 GLU A 748      57.550  59.010  70.400  1.00  0.00           O
ATOM   2575  OE2 GLU A 748      55.960  58.390  69.090  1.00  0.00           O
ATOM   2576  C   GLU A 748      57.220  53.690  71.910  1.00  0.00           C
ATOM   2577  O   GLU A 748      56.630  54.100  72.900  1.00  0.00           O
ATOM   2578  N   THR A 749      57.250  52.370  71.680  1.00  0.00           N
ATOM   2579  HN  THR A 749      57.710  52.000  70.880  1.00  0.00           H
ATOM   2580  CA  THR A 749      56.590  51.370  72.540  1.00  0.00           C
ATOM   2581  HA  THR A 749      55.540  51.620  72.470  1.00  0.00           H
ATOM   2582  CB  THR A 749      56.750  49.960  72.090  1.00  0.00           C
ATOM   2583  HB  THR A 749      57.820  49.670  72.170  1.00  0.00           H
ATOM   2584  OG1 THR A 749      56.420  49.850  70.700  1.00  0.00           O
ATOM   2585  HG1 THR A 749      57.260  50.000  70.270  1.00  0.00           H
ATOM   2586  CG2 THR A 749      56.020  48.840  72.900  1.00  0.00           C
ATOM   2587 HG21 THR A 749      54.980  49.190  73.060  1.00  0.00           H
ATOM   2588 HG22 THR A 749      56.540  48.660  73.870  1.00  0.00           H
ATOM   2589 HG23 THR A 749      56.000  48.010  72.170  1.00  0.00           H
ATOM   2590  C   THR A 749      56.960  51.480  73.990  1.00  0.00           C
ATOM   2591  O   THR A 749      56.070  51.590  74.830  1.00  0.00           O
ATOM   2592  N   TYR A 750      58.290  51.620  74.240  1.00  0.00           N
ATOM   2593  HN  TYR A 750      58.970  51.400  73.540  1.00  0.00           H
ATOM   2594  CA  TYR A 750      58.820  51.840  75.600  1.00  0.00           C
ATOM   2595  HA  TYR A 750      57.970  51.760  76.260  1.00  0.00           H
ATOM   2596  CB  TYR A 750      59.930  50.870  75.990  1.00  0.00           C
ATOM   2597  HB1 TYR A 750      60.310  51.150  76.980  1.00  0.00           H
ATOM   2598  HB2 TYR A 750      60.740  50.920  75.230  1.00  0.00           H
ATOM   2599  CG  TYR A 750      59.500  49.420  76.100  1.00  0.00           C
ATOM   2600  CD1 TYR A 750      60.200  48.460  75.420  1.00  0.00           C
ATOM   2601  HD1 TYR A 750      61.110  48.720  74.900  1.00  0.00           H
ATOM   2602  CE1 TYR A 750      59.810  47.120  75.380  1.00  0.00           C
ATOM   2603  HE1 TYR A 750      60.340  46.410  74.790  1.00  0.00           H
ATOM   2604  CZ  TYR A 750      58.700  46.750  76.040  1.00  0.00           C
ATOM   2605  OH  TYR A 750      58.240  45.480  75.780  1.00  0.00           O
ATOM   2606  HH  TYR A 750      57.370  45.350  76.150  1.00  0.00           H
ATOM   2607  CD2 TYR A 750      58.400  49.010  76.870  1.00  0.00           C
ATOM   2608  HD2 TYR A 750      57.860  49.750  77.440  1.00  0.00           H
ATOM   2609  CE2 TYR A 750      57.940  47.670  76.780  1.00  0.00           C
ATOM   2610  HE2 TYR A 750      57.100  47.320  77.360  1.00  0.00           H
ATOM   2611  C   TYR A 750      59.460  53.270  75.760  1.00  0.00           C
ATOM   2612  O   TYR A 750      60.070  53.430  76.800  1.00  0.00           O
ATOM   2613  N   ALA A 751      59.320  54.140  74.720  1.00  0.00           N
ATOM   2614  HN  ALA A 751      58.850  53.810  73.910  1.00  0.00           H
ATOM   2615  CA  ALA A 751      59.850  55.420  74.640  1.00  0.00           C
ATOM   2616  HA  ALA A 751      59.600  55.670  73.620  1.00  0.00           H
ATOM   2617  CB  ALA A 751      59.430  56.510  75.730  1.00  0.00           C
ATOM   2618  HB1 ALA A 751      59.970  57.470  75.560  1.00  0.00           H
ATOM   2619  HB2 ALA A 751      59.520  56.030  76.720  1.00  0.00           H
ATOM   2620  HB3 ALA A 751      58.360  56.780  75.540  1.00  0.00           H
ATOM   2621  C   ALA A 751      61.360  55.400  74.690  1.00  0.00           C
ATOM   2622  O   ALA A 751      62.070  55.710  75.670  1.00  0.00           O
ATOM   2623  N   PHE A 752      62.040  55.100  73.570  1.00  0.00           N
ATOM   2624  HN  PHE A 752      61.600  54.870  72.710  1.00  0.00           H
ATOM   2625  CA  PHE A 752      63.460  55.380  73.520  1.00  0.00           C
ATOM   2626  HA  PHE A 752      63.730  56.250  74.110  1.00  0.00           H
ATOM   2627  CB  PHE A 752      63.840  55.660  71.990  1.00  0.00           C
ATOM   2628  HB1 PHE A 752      63.660  54.720  71.430  1.00  0.00           H
ATOM   2629  HB2 PHE A 752      64.910  55.890  71.830  1.00  0.00           H
ATOM   2630  CG  PHE A 752      63.060  56.840  71.440  1.00  0.00           C
ATOM   2631  CD1 PHE A 752      63.130  58.120  71.990  1.00  0.00           C
ATOM   2632  HD1 PHE A 752      63.670  58.380  72.890  1.00  0.00           H
ATOM   2633  CE1 PHE A 752      62.500  59.180  71.330  1.00  0.00           C
ATOM   2634  HE1 PHE A 752      62.430  60.090  71.910  1.00  0.00           H
ATOM   2635  CZ  PHE A 752      61.670  58.950  70.220  1.00  0.00           C
ATOM   2636  HZ  PHE A 752      61.150  59.760  69.750  1.00  0.00           H
ATOM   2637  CD2 PHE A 752      62.260  56.670  70.310  1.00  0.00           C
ATOM   2638  HD2 PHE A 752      62.030  55.660  69.990  1.00  0.00           H
ATOM   2639  CE2 PHE A 752      61.560  57.690  69.620  1.00  0.00           C
ATOM   2640  HE2 PHE A 752      60.910  57.530  68.780  1.00  0.00           H
ATOM   2641  C   PHE A 752      64.360  54.280  74.080  1.00  0.00           C
ATOM   2642  O   PHE A 752      65.340  54.690  74.610  1.00  0.00           O
ATOM   2643  N   PRO A 822      64.150  52.930  74.170  1.00  0.00           N
ATOM   2644  CD  PRO A 822      63.150  52.220  73.370  1.00  0.00           C
ATOM   2645  HD1 PRO A 822      63.080  52.660  72.360  1.00  0.00           H
ATOM   2646  HD2 PRO A 822      62.140  52.290  73.790  1.00  0.00           H
ATOM   2647  CA  PRO A 822      65.200  52.010  74.630  1.00  0.00           C
ATOM   2648  HA  PRO A 822      65.440  52.340  75.630  1.00  0.00           H
ATOM   2649  CB  PRO A 822      64.390  50.690  74.510  1.00  0.00           C
ATOM   2650  HB1 PRO A 822      63.750  50.510  75.390  1.00  0.00           H
ATOM   2651  HB2 PRO A 822      65.090  49.830  74.570  1.00  0.00           H
ATOM   2652  CG  PRO A 822      63.530  50.700  73.260  1.00  0.00           C
ATOM   2653  HG1 PRO A 822      64.040  50.310  72.360  1.00  0.00           H
ATOM   2654  HG2 PRO A 822      62.600  50.100  73.400  1.00  0.00           H
ATOM   2655  C   PRO A 822      66.480  51.950  73.750  1.00  0.00           C
ATOM   2656  O   PRO A 822      66.320  52.140  72.520  1.00  0.00           O
ATOM   2657  N   ASP A 823      67.590  51.460  74.330  1.00  0.00           N
ATOM   2658  HN  ASP A 823      67.530  51.360  75.320  1.00  0.00           H
ATOM   2659  CA  ASP A 823      68.870  51.000  73.690  1.00  0.00           C
ATOM   2660  HA  ASP A 823      69.290  51.910  73.310  1.00  0.00           H
ATOM   2661  CB  ASP A 823      69.830  50.400  74.840  1.00  0.00           C
ATOM   2662  HB1 ASP A 823      69.440  49.470  75.320  1.00  0.00           H
ATOM   2663  HB2 ASP A 823      69.770  51.100  75.680  1.00  0.00           H
ATOM   2664  CG  ASP A 823      71.250  50.080  74.310  1.00  0.00           C
ATOM   2665  OD1 ASP A 823      71.980  51.030  74.040  1.00  0.00           O
ATOM   2666  OD2 ASP A 823      71.630  48.950  74.060  1.00  0.00           O
ATOM   2667  C   ASP A 823      68.690  50.060  72.510  1.00  0.00           C
ATOM   2668  O   ASP A 823      69.290  50.190  71.420  1.00  0.00           O
ATOM   2669  N   VAL A 824      67.780  49.080  72.660  1.00  0.00           N
ATOM   2670  HN  VAL A 824      67.390  48.920  73.570  1.00  0.00           H
ATOM   2671  CA  VAL A 824      67.190  48.210  71.640  1.00  0.00           C
ATOM   2672  HA  VAL A 824      67.920  47.440  71.440  1.00  0.00           H
ATOM   2673  CB  VAL A 824      66.030  47.360  72.080  1.00  0.00           C
ATOM   2674  HB  VAL A 824      65.430  47.990  72.780  1.00  0.00           H
ATOM   2675  CG1 VAL A 824      65.290  46.590  71.020  1.00  0.00           C
ATOM   2676 HG11 VAL A 824      64.580  47.230  70.450  1.00  0.00           H
ATOM   2677 HG12 VAL A 824      64.680  45.820  71.530  1.00  0.00           H
ATOM   2678 HG13 VAL A 824      66.050  46.040  70.410  1.00  0.00           H
ATOM   2679  CG2 VAL A 824      66.590  46.320  73.040  1.00  0.00           C
ATOM   2680 HG21 VAL A 824      67.270  45.570  72.580  1.00  0.00           H
ATOM   2681 HG22 VAL A 824      65.770  45.700  73.460  1.00  0.00           H
ATOM   2682 HG23 VAL A 824      67.110  46.740  73.930  1.00  0.00           H
ATOM   2683  C   VAL A 824      66.790  48.890  70.290  1.00  0.00           C
ATOM   2684  O   VAL A 824      67.070  48.240  69.260  1.00  0.00           O
ATOM   2685  N   LEU A 825      66.320  50.200  70.270  1.00  0.00           N
ATOM   2686  HN  LEU A 825      66.290  50.780  71.070  1.00  0.00           H
ATOM   2687  CA  LEU A 825      66.040  50.880  69.040  1.00  0.00           C
ATOM   2688  HA  LEU A 825      65.350  50.330  68.400  1.00  0.00           H
ATOM   2689  CB  LEU A 825      65.300  52.170  69.260  1.00  0.00           C
ATOM   2690  HB1 LEU A 825      65.970  52.800  69.910  1.00  0.00           H
ATOM   2691  HB2 LEU A 825      64.460  51.810  69.910  1.00  0.00           H
ATOM   2692  CG  LEU A 825      64.880  52.940  68.010  1.00  0.00           C
ATOM   2693  HG  LEU A 825      65.780  53.180  67.390  1.00  0.00           H
ATOM   2694  CD1 LEU A 825      63.810  52.010  67.280  1.00  0.00           C
ATOM   2695 HD11 LEU A 825      63.150  51.640  68.090  1.00  0.00           H
ATOM   2696 HD12 LEU A 825      64.320  51.080  66.960  1.00  0.00           H
ATOM   2697 HD13 LEU A 825      63.260  52.610  66.550  1.00  0.00           H
ATOM   2698  CD2 LEU A 825      64.230  54.300  68.300  1.00  0.00           C
ATOM   2699 HD21 LEU A 825      64.970  55.050  68.650  1.00  0.00           H
ATOM   2700 HD22 LEU A 825      63.490  54.190  69.130  1.00  0.00           H
ATOM   2701 HD23 LEU A 825      63.690  54.650  67.390  1.00  0.00           H
ATOM   2702  C   LEU A 825      67.240  50.960  68.110  1.00  0.00           C
ATOM   2703  O   LEU A 825      67.040  50.850  66.910  1.00  0.00           O
ATOM   2704  N   PHE A 826      68.570  51.140  68.640  1.00  0.00           N
ATOM   2705  HN  PHE A 826      68.630  51.010  69.630  1.00  0.00           H
ATOM   2706  CA  PHE A 826      69.810  51.200  67.910  1.00  0.00           C
ATOM   2707  HA  PHE A 826      69.680  52.110  67.370  1.00  0.00           H
ATOM   2708  CB  PHE A 826      70.960  51.250  68.880  1.00  0.00           C
ATOM   2709  HB1 PHE A 826      71.220  50.390  69.530  1.00  0.00           H
ATOM   2710  HB2 PHE A 826      70.790  52.100  69.570  1.00  0.00           H
ATOM   2711  CG  PHE A 826      72.230  51.590  68.320  1.00  0.00           C
ATOM   2712  CD1 PHE A 826      72.750  52.870  68.450  1.00  0.00           C
ATOM   2713  HD1 PHE A 826      72.110  53.590  68.950  1.00  0.00           H
ATOM   2714  CE1 PHE A 826      74.030  53.160  67.920  1.00  0.00           C
ATOM   2715  HE1 PHE A 826      74.390  54.170  67.790  1.00  0.00           H
ATOM   2716  CZ  PHE A 826      74.760  52.190  67.280  1.00  0.00           C
ATOM   2717  HZ  PHE A 826      75.650  52.400  66.690  1.00  0.00           H
ATOM   2718  CD2 PHE A 826      73.040  50.600  67.850  1.00  0.00           C
ATOM   2719  HD2 PHE A 826      72.660  49.590  67.880  1.00  0.00           H
ATOM   2720  CE2 PHE A 826      74.250  50.900  67.150  1.00  0.00           C
ATOM   2721  HE2 PHE A 826      74.760  50.060  66.690  1.00  0.00           H
ATOM   2722  C   PHE A 826      69.880  50.070  66.950  1.00  0.00           C
ATOM   2723  O   PHE A 826      69.900  50.260  65.780  1.00  0.00           O
ATOM   2724  N   TRP A 827      69.820  48.780  67.420  1.00  0.00           N
ATOM   2725  HN  TRP A 827      69.970  48.470  68.360  1.00  0.00           H
ATOM   2726  CA  TRP A 827      69.820  47.620  66.600  1.00  0.00           C
ATOM   2727  HA  TRP A 827      70.720  47.740  66.010  1.00  0.00           H
ATOM   2728  CB  TRP A 827      69.950  46.300  67.410  1.00  0.00           C
ATOM   2729  HB1 TRP A 827      69.170  46.380  68.210  1.00  0.00           H
ATOM   2730  HB2 TRP A 827      70.930  46.320  67.920  1.00  0.00           H
ATOM   2731  CG  TRP A 827      69.830  44.920  66.840  1.00  0.00           C
ATOM   2732  CD1 TRP A 827      69.220  43.830  67.420  1.00  0.00           C
ATOM   2733  HD1 TRP A 827      68.870  43.800  68.440  1.00  0.00           H
ATOM   2734  NE1 TRP A 827      69.340  42.660  66.650  1.00  0.00           N
ATOM   2735  HE1 TRP A 827      69.010  41.770  66.870  1.00  0.00           H
ATOM   2736  CE2 TRP A 827      69.970  43.000  65.490  1.00  0.00           C
ATOM   2737  CD2 TRP A 827      70.280  44.390  65.580  1.00  0.00           C
ATOM   2738  CE3 TRP A 827      70.900  45.010  64.570  1.00  0.00           C
ATOM   2739  HE3 TRP A 827      71.180  46.060  64.610  1.00  0.00           H
ATOM   2740  CZ3 TRP A 827      71.300  44.290  63.480  1.00  0.00           C
ATOM   2741  HZ3 TRP A 827      71.920  44.860  62.810  1.00  0.00           H
ATOM   2742  CZ2 TRP A 827      70.490  42.190  64.410  1.00  0.00           C
ATOM   2743  HZ2 TRP A 827      70.330  41.150  64.230  1.00  0.00           H
ATOM   2744  CH2 TRP A 827      71.150  42.910  63.420  1.00  0.00           C
ATOM   2745  HH2 TRP A 827      71.550  42.330  62.600  1.00  0.00           H
ATOM   2746  C   TRP A 827      68.590  47.410  65.630  1.00  0.00           C
ATOM   2747  O   TRP A 827      68.780  46.990  64.480  1.00  0.00           O
ATOM   2748  N   CYS A 828      67.370  47.780  66.070  1.00  0.00           N
ATOM   2749  HN  CYS A 828      67.330  48.010  67.040  1.00  0.00           H
ATOM   2750  CA  CYS A 828      66.160  47.670  65.280  1.00  0.00           C
ATOM   2751  HA  CYS A 828      66.080  46.640  64.980  1.00  0.00           H
ATOM   2752  CB  CYS A 828      64.960  48.060  66.150  1.00  0.00           C
ATOM   2753  HB1 CYS A 828      64.040  48.020  65.530  1.00  0.00           H
ATOM   2754  HB2 CYS A 828      65.070  49.110  66.490  1.00  0.00           H
ATOM   2755  SG  CYS A 828      64.820  46.850  67.510  1.00  0.00           S
ATOM   2756  HG1 CYS A 828      65.250  47.530  68.570  1.00  0.00           H
ATOM   2757  C   CYS A 828      66.250  48.520  64.010  1.00  0.00           C
ATOM   2758  O   CYS A 828      65.910  48.010  62.930  1.00  0.00           O
ATOM   2759  N   VAL A 829      66.760  49.750  64.130  1.00  0.00           N
ATOM   2760  HN  VAL A 829      66.870  50.070  65.070  1.00  0.00           H
ATOM   2761  CA  VAL A 829      67.090  50.630  63.020  1.00  0.00           C
ATOM   2762  HA  VAL A 829      66.180  50.790  62.460  1.00  0.00           H
ATOM   2763  CB  VAL A 829      67.620  52.010  63.410  1.00  0.00           C
ATOM   2764  HB  VAL A 829      68.430  51.800  64.140  1.00  0.00           H
ATOM   2765  CG1 VAL A 829      68.160  52.850  62.210  1.00  0.00           C
ATOM   2766 HG11 VAL A 829      67.270  52.930  61.550  1.00  0.00           H
ATOM   2767 HG12 VAL A 829      69.070  52.470  61.690  1.00  0.00           H
ATOM   2768 HG13 VAL A 829      68.340  53.860  62.630  1.00  0.00           H
ATOM   2769  CG2 VAL A 829      66.470  52.840  64.010  1.00  0.00           C
ATOM   2770 HG21 VAL A 829      65.750  52.860  63.180  1.00  0.00           H
ATOM   2771 HG22 VAL A 829      66.700  53.870  64.390  1.00  0.00           H
ATOM   2772 HG23 VAL A 829      66.120  52.210  64.850  1.00  0.00           H
ATOM   2773  C   VAL A 829      68.050  50.010  61.930  1.00  0.00           C
ATOM   2774  O   VAL A 829      67.700  49.910  60.780  1.00  0.00           O
ATOM   2775  N   ILE A 830      69.270  49.570  62.340  1.00  0.00           N
ATOM   2776  HN  ILE A 830      69.420  49.760  63.300  1.00  0.00           H
ATOM   2777  CA  ILE A 830      70.320  48.850  61.540  1.00  0.00           C
ATOM   2778  HA  ILE A 830      70.640  49.520  60.770  1.00  0.00           H
ATOM   2779  CB  ILE A 830      71.650  48.600  62.280  1.00  0.00           C
ATOM   2780  HB  ILE A 830      71.500  48.040  63.220  1.00  0.00           H
ATOM   2781  CG2 ILE A 830      72.710  47.840  61.460  1.00  0.00           C
ATOM   2782 HG21 ILE A 830      72.670  48.170  60.400  1.00  0.00           H
ATOM   2783 HG22 ILE A 830      72.620  46.730  61.470  1.00  0.00           H
ATOM   2784 HG23 ILE A 830      73.700  48.070  61.900  1.00  0.00           H
ATOM   2785  CG1 ILE A 830      72.230  49.960  62.700  1.00  0.00           C
ATOM   2786 HG11 ILE A 830      71.400  50.590  63.090  1.00  0.00           H
ATOM   2787 HG12 ILE A 830      72.730  50.490  61.860  1.00  0.00           H
ATOM   2788  CD  ILE A 830      73.060  49.850  63.970  1.00  0.00           C
ATOM   2789  HD1 ILE A 830      72.420  49.710  64.880  1.00  0.00           H
ATOM   2790  HD2 ILE A 830      73.520  50.860  64.070  1.00  0.00           H
ATOM   2791  HD3 ILE A 830      73.870  49.090  63.870  1.00  0.00           H
ATOM   2792  C   ILE A 830      69.780  47.540  60.950  1.00  0.00           C
ATOM   2793  O   ILE A 830      70.060  47.280  59.740  1.00  0.00           O
ATOM   2794  N   LEU A 831      69.070  46.670  61.710  1.00  0.00           N
ATOM   2795  HN  LEU A 831      69.040  46.850  62.680  1.00  0.00           H
ATOM   2796  CA  LEU A 831      68.410  45.450  61.270  1.00  0.00           C
ATOM   2797  HA  LEU A 831      69.150  44.740  60.910  1.00  0.00           H
ATOM   2798  CB  LEU A 831      67.660  44.960  62.500  1.00  0.00           C
ATOM   2799  HB1 LEU A 831      66.940  45.750  62.760  1.00  0.00           H
ATOM   2800  HB2 LEU A 831      68.380  44.770  63.340  1.00  0.00           H
ATOM   2801  CG  LEU A 831      66.910  43.660  62.310  1.00  0.00           C
ATOM   2802  HG  LEU A 831      66.130  43.960  61.580  1.00  0.00           H
ATOM   2803  CD1 LEU A 831      67.720  42.500  61.660  1.00  0.00           C
ATOM   2804 HD11 LEU A 831      68.450  42.200  62.450  1.00  0.00           H
ATOM   2805 HD12 LEU A 831      68.170  42.850  60.710  1.00  0.00           H
ATOM   2806 HD13 LEU A 831      67.050  41.630  61.490  1.00  0.00           H
ATOM   2807  CD2 LEU A 831      66.200  43.070  63.560  1.00  0.00           C
ATOM   2808 HD21 LEU A 831      65.640  42.210  63.130  1.00  0.00           H
ATOM   2809 HD22 LEU A 831      65.660  43.880  64.090  1.00  0.00           H
ATOM   2810 HD23 LEU A 831      67.010  42.700  64.230  1.00  0.00           H
ATOM   2811  C   LEU A 831      67.440  45.640  60.160  1.00  0.00           C
ATOM   2812  O   LEU A 831      67.520  44.850  59.190  1.00  0.00           O
ATOM   2813  N   PHE A 832      66.630  46.720  60.270  1.00  0.00           N
ATOM   2814  HN  PHE A 832      66.730  47.290  61.080  1.00  0.00           H
ATOM   2815  CA  PHE A 832      65.740  47.340  59.230  1.00  0.00           C
ATOM   2816  HA  PHE A 832      65.190  46.480  58.850  1.00  0.00           H
ATOM   2817  CB  PHE A 832      64.710  48.370  59.790  1.00  0.00           C
ATOM   2818  HB1 PHE A 832      65.210  49.050  60.520  1.00  0.00           H
ATOM   2819  HB2 PHE A 832      63.880  47.900  60.380  1.00  0.00           H
ATOM   2820  CG  PHE A 832      64.060  49.240  58.800  1.00  0.00           C
ATOM   2821  CD1 PHE A 832      62.870  48.790  58.150  1.00  0.00           C
ATOM   2822  HD1 PHE A 832      62.510  47.790  58.310  1.00  0.00           H
ATOM   2823  CE1 PHE A 832      62.080  49.740  57.530  1.00  0.00           C
ATOM   2824  HE1 PHE A 832      61.090  49.480  57.170  1.00  0.00           H
ATOM   2825  CZ  PHE A 832      62.540  50.990  57.180  1.00  0.00           C
ATOM   2826  HZ  PHE A 832      61.980  51.700  56.580  1.00  0.00           H
ATOM   2827  CD2 PHE A 832      64.520  50.530  58.450  1.00  0.00           C
ATOM   2828  HD2 PHE A 832      65.450  50.930  58.810  1.00  0.00           H
ATOM   2829  CE2 PHE A 832      63.780  51.420  57.700  1.00  0.00           C
ATOM   2830  HE2 PHE A 832      64.100  52.410  57.390  1.00  0.00           H
ATOM   2831  C   PHE A 832      66.490  47.690  57.900  1.00  0.00           C
ATOM   2832  O   PHE A 832      66.220  47.150  56.830  1.00  0.00           O
ATOM   2833  N   PHE A 833      67.430  48.620  57.880  1.00  0.00           N
ATOM   2834  HN  PHE A 833      67.550  49.110  58.740  1.00  0.00           H
ATOM   2835  CA  PHE A 833      68.270  49.120  56.810  1.00  0.00           C
ATOM   2836  HA  PHE A 833      67.620  49.430  56.000  1.00  0.00           H
ATOM   2837  CB  PHE A 833      69.280  50.240  57.270  1.00  0.00           C
ATOM   2838  HB1 PHE A 833      70.030  50.380  56.470  1.00  0.00           H
ATOM   2839  HB2 PHE A 833      69.750  49.910  58.220  1.00  0.00           H
ATOM   2840  CG  PHE A 833      68.670  51.520  57.500  1.00  0.00           C
ATOM   2841  CD1 PHE A 833      67.610  52.050  56.690  1.00  0.00           C
ATOM   2842  HD1 PHE A 833      67.400  51.550  55.760  1.00  0.00           H
ATOM   2843  CE1 PHE A 833      67.050  53.250  57.060  1.00  0.00           C
ATOM   2844  HE1 PHE A 833      66.150  53.660  56.640  1.00  0.00           H
ATOM   2845  CZ  PHE A 833      67.480  53.970  58.170  1.00  0.00           C
ATOM   2846  HZ  PHE A 833      67.020  54.910  58.450  1.00  0.00           H
ATOM   2847  CD2 PHE A 833      69.120  52.230  58.630  1.00  0.00           C
ATOM   2848  HD2 PHE A 833      69.970  51.910  59.210  1.00  0.00           H
ATOM   2849  CE2 PHE A 833      68.540  53.450  58.920  1.00  0.00           C
ATOM   2850  HE2 PHE A 833      68.910  54.130  59.670  1.00  0.00           H
ATOM   2851  C   PHE A 833      69.220  48.030  56.270  1.00  0.00           C
ATOM   2852  O   PHE A 833      69.400  47.940  55.080  1.00  0.00           O
ATOM   2853  N   THR A 834      69.840  47.110  57.060  1.00  0.00           N
ATOM   2854  HN  THR A 834      69.740  47.040  58.040  1.00  0.00           H
ATOM   2855  CA  THR A 834      70.650  45.990  56.540  1.00  0.00           C
ATOM   2856  HA  THR A 834      71.400  46.230  55.810  1.00  0.00           H
ATOM   2857  CB  THR A 834      71.550  45.320  57.600  1.00  0.00           C
ATOM   2858  HB  THR A 834      70.860  44.860  58.330  1.00  0.00           H
ATOM   2859  OG1 THR A 834      72.320  46.340  58.260  1.00  0.00           O
ATOM   2860  HG1 THR A 834      71.700  46.710  58.890  1.00  0.00           H
ATOM   2861  CG2 THR A 834      72.560  44.340  56.970  1.00  0.00           C
ATOM   2862 HG21 THR A 834      73.340  44.760  56.300  1.00  0.00           H
ATOM   2863 HG22 THR A 834      72.050  43.570  56.350  1.00  0.00           H
ATOM   2864 HG23 THR A 834      73.180  43.830  57.730  1.00  0.00           H
ATOM   2865  C   THR A 834      69.710  45.060  55.920  1.00  0.00           C
ATOM   2866  O   THR A 834      70.070  44.390  54.980  1.00  0.00           O
ATOM   2867  N   THR A 835      68.490  44.950  56.350  1.00  0.00           N
ATOM   2868  HN  THR A 835      68.170  45.290  57.220  1.00  0.00           H
ATOM   2869  CA  THR A 835      67.590  44.040  55.700  1.00  0.00           C
ATOM   2870  HA  THR A 835      68.050  43.090  55.470  1.00  0.00           H
ATOM   2871  CB  THR A 835      66.260  43.820  56.560  1.00  0.00           C
ATOM   2872  HB  THR A 835      65.940  44.760  57.060  1.00  0.00           H
ATOM   2873  OG1 THR A 835      66.520  42.930  57.670  1.00  0.00           O
ATOM   2874  HG1 THR A 835      66.830  43.450  58.420  1.00  0.00           H
ATOM   2875  CG2 THR A 835      65.100  43.220  55.730  1.00  0.00           C
ATOM   2876 HG21 THR A 835      64.630  43.870  54.970  1.00  0.00           H
ATOM   2877 HG22 THR A 835      64.340  42.950  56.480  1.00  0.00           H
ATOM   2878 HG23 THR A 835      65.440  42.310  55.170  1.00  0.00           H
ATOM   2879  C   THR A 835      67.170  44.520  54.370  1.00  0.00           C
ATOM   2880  O   THR A 835      67.030  43.760  53.410  1.00  0.00           O
ATOM   2881  N   PHE A 836      66.800  45.880  54.330  1.00  0.00           N
ATOM   2882  HN  PHE A 836      66.770  46.340  55.210  1.00  0.00           H
ATOM   2883  CA  PHE A 836      66.400  46.620  53.110  1.00  0.00           C
ATOM   2884  HA  PHE A 836      65.610  46.120  52.580  1.00  0.00           H
ATOM   2885  CB  PHE A 836      66.130  48.050  53.430  1.00  0.00           C
ATOM   2886  HB1 PHE A 836      66.890  48.450  54.120  1.00  0.00           H
ATOM   2887  HB2 PHE A 836      65.150  48.140  53.960  1.00  0.00           H
ATOM   2888  CG  PHE A 836      66.010  48.850  52.200  1.00  0.00           C
ATOM   2889  CD1 PHE A 836      65.120  48.400  51.140  1.00  0.00           C
ATOM   2890  HD1 PHE A 836      64.660  47.440  51.160  1.00  0.00           H
ATOM   2891  CE1 PHE A 836      65.100  49.150  50.000  1.00  0.00           C
ATOM   2892  HE1 PHE A 836      64.400  48.900  49.210  1.00  0.00           H
ATOM   2893  CZ  PHE A 836      65.950  50.230  49.820  1.00  0.00           C
ATOM   2894  HZ  PHE A 836      65.910  50.810  48.900  1.00  0.00           H
ATOM   2895  CD2 PHE A 836      66.650  50.080  52.090  1.00  0.00           C
ATOM   2896  HD2 PHE A 836      67.280  50.510  52.850  1.00  0.00           H
ATOM   2897  CE2 PHE A 836      66.780  50.690  50.830  1.00  0.00           C
ATOM   2898  HE2 PHE A 836      67.380  51.560  50.620  1.00  0.00           H
ATOM   2899  C   PHE A 836      67.660  46.410  52.130  1.00  0.00           C
ATOM   2900  O   PHE A 836      67.440  45.960  51.010  1.00  0.00           O
ATOM   2901  N   PHE A 837      68.910  46.550  52.540  1.00  0.00           N
ATOM   2902  HN  PHE A 837      69.030  46.830  53.500  1.00  0.00           H
ATOM   2903  CA  PHE A 837      70.060  46.270  51.660  1.00  0.00           C
ATOM   2904  HA  PHE A 837      69.770  46.840  50.780  1.00  0.00           H
ATOM   2905  CB  PHE A 837      71.450  46.610  52.270  1.00  0.00           C
ATOM   2906  HB1 PHE A 837      71.560  45.800  53.040  1.00  0.00           H
ATOM   2907  HB2 PHE A 837      71.300  47.600  52.760  1.00  0.00           H
ATOM   2908  CG  PHE A 837      72.600  46.660  51.290  1.00  0.00           C
ATOM   2909  CD1 PHE A 837      73.880  46.330  51.700  1.00  0.00           C
ATOM   2910  HD1 PHE A 837      74.110  46.040  52.720  1.00  0.00           H
ATOM   2911  CE1 PHE A 837      75.050  46.390  50.810  1.00  0.00           C
ATOM   2912  HE1 PHE A 837      75.960  46.010  51.270  1.00  0.00           H
ATOM   2913  CZ  PHE A 837      74.840  46.550  49.490  1.00  0.00           C
ATOM   2914  HZ  PHE A 837      75.620  46.370  48.760  1.00  0.00           H
ATOM   2915  CD2 PHE A 837      72.470  47.020  49.940  1.00  0.00           C
ATOM   2916  HD2 PHE A 837      71.510  47.290  49.540  1.00  0.00           H
ATOM   2917  CE2 PHE A 837      73.600  46.990  49.020  1.00  0.00           C
ATOM   2918  HE2 PHE A 837      73.550  47.120  47.960  1.00  0.00           H
ATOM   2919  C   PHE A 837      70.180  44.840  51.110  1.00  0.00           C
ATOM   2920  O   PHE A 837      70.150  44.510  49.930  1.00  0.00           O
ATOM   2921  N   LEU A 838      70.070  43.850  52.060  1.00  0.00           N
ATOM   2922  HN  LEU A 838      69.700  43.990  52.970  1.00  0.00           H
ATOM   2923  CA  LEU A 838      70.280  42.430  51.700  1.00  0.00           C
ATOM   2924  HA  LEU A 838      71.300  42.390  51.330  1.00  0.00           H
ATOM   2925  CB  LEU A 838      70.200  41.530  52.970  1.00  0.00           C
ATOM   2926  HB1 LEU A 838      69.190  41.650  53.410  1.00  0.00           H
ATOM   2927  HB2 LEU A 838      70.990  41.930  53.650  1.00  0.00           H
ATOM   2928  CG  LEU A 838      70.510  40.020  52.710  1.00  0.00           C
ATOM   2929  HG  LEU A 838      69.610  39.760  52.110  1.00  0.00           H
ATOM   2930  CD1 LEU A 838      71.890  39.920  52.010  1.00  0.00           C
ATOM   2931 HD11 LEU A 838      72.720  40.370  52.620  1.00  0.00           H
ATOM   2932 HD12 LEU A 838      71.870  40.420  51.020  1.00  0.00           H
ATOM   2933 HD13 LEU A 838      72.160  38.860  51.800  1.00  0.00           H
ATOM   2934  CD2 LEU A 838      70.510  39.180  53.940  1.00  0.00           C
ATOM   2935 HD21 LEU A 838      71.370  39.400  54.610  1.00  0.00           H
ATOM   2936 HD22 LEU A 838      70.460  38.110  53.670  1.00  0.00           H
ATOM   2937 HD23 LEU A 838      69.600  39.370  54.540  1.00  0.00           H
ATOM   2938  C   LEU A 838      69.290  41.900  50.740  1.00  0.00           C
ATOM   2939  O   LEU A 838      69.690  41.420  49.660  1.00  0.00           O
ATOM   2940  N   SER A 839      67.990  42.110  50.990  1.00  0.00           N
ATOM   2941  HN  SER A 839      67.680  42.490  51.860  1.00  0.00           H
ATOM   2942  CA  SER A 839      66.820  41.770  50.140  1.00  0.00           C
ATOM   2943  HA  SER A 839      66.880  40.710  49.950  1.00  0.00           H
ATOM   2944  CB  SER A 839      65.490  42.190  50.830  1.00  0.00           C
ATOM   2945  HB1 SER A 839      65.240  41.660  51.770  1.00  0.00           H
ATOM   2946  HB2 SER A 839      64.670  41.830  50.180  1.00  0.00           H
ATOM   2947  OG  SER A 839      65.420  43.600  51.220  1.00  0.00           O
ATOM   2948  HG1 SER A 839      65.930  43.840  51.990  1.00  0.00           H
ATOM   2949  C   SER A 839      66.920  42.490  48.830  1.00  0.00           C
ATOM   2950  O   SER A 839      66.700  41.870  47.780  1.00  0.00           O
ATOM   2951  N   SER A 840      67.290  43.800  48.790  1.00  0.00           N
ATOM   2952  HN  SER A 840      67.400  44.240  49.680  1.00  0.00           H
ATOM   2953  CA  SER A 840      67.510  44.510  47.550  1.00  0.00           C
ATOM   2954  HA  SER A 840      66.550  44.430  47.060  1.00  0.00           H
ATOM   2955  CB  SER A 840      67.820  46.080  47.750  1.00  0.00           C
ATOM   2956  HB1 SER A 840      68.020  46.510  46.750  1.00  0.00           H
ATOM   2957  HB2 SER A 840      68.710  46.190  48.400  1.00  0.00           H
ATOM   2958  OG  SER A 840      66.780  46.850  48.360  1.00  0.00           O
ATOM   2959  HG1 SER A 840      66.820  46.680  49.300  1.00  0.00           H
ATOM   2960  C   SER A 840      68.630  44.010  46.650  1.00  0.00           C
ATOM   2961  O   SER A 840      68.590  44.000  45.430  1.00  0.00           O
ATOM   2962  N   PHE A 841      69.730  43.590  47.280  1.00  0.00           N
ATOM   2963  HN  PHE A 841      69.790  43.760  48.260  1.00  0.00           H
ATOM   2964  CA  PHE A 841      70.890  43.030  46.620  1.00  0.00           C
ATOM   2965  HA  PHE A 841      71.210  43.610  45.770  1.00  0.00           H
ATOM   2966  CB  PHE A 841      72.150  42.940  47.680  1.00  0.00           C
ATOM   2967  HB1 PHE A 841      71.790  42.400  48.580  1.00  0.00           H
ATOM   2968  HB2 PHE A 841      72.400  43.980  47.960  1.00  0.00           H
ATOM   2969  CG  PHE A 841      73.430  42.380  47.110  1.00  0.00           C
ATOM   2970  CD1 PHE A 841      73.700  40.960  47.140  1.00  0.00           C
ATOM   2971  HD1 PHE A 841      73.120  40.280  47.740  1.00  0.00           H
ATOM   2972  CE1 PHE A 841      74.880  40.530  46.380  1.00  0.00           C
ATOM   2973  HE1 PHE A 841      75.200  39.500  46.410  1.00  0.00           H
ATOM   2974  CZ  PHE A 841      75.610  41.410  45.560  1.00  0.00           C
ATOM   2975  HZ  PHE A 841      76.430  40.970  45.000  1.00  0.00           H
ATOM   2976  CD2 PHE A 841      74.200  43.170  46.190  1.00  0.00           C
ATOM   2977  HD2 PHE A 841      73.740  44.130  46.020  1.00  0.00           H
ATOM   2978  CE2 PHE A 841      75.240  42.760  45.430  1.00  0.00           C
ATOM   2979  HE2 PHE A 841      75.840  43.380  44.800  1.00  0.00           H
ATOM   2980  C   PHE A 841      70.670  41.610  46.030  1.00  0.00           C
ATOM   2981  O   PHE A 841      71.010  41.380  44.860  1.00  0.00           O
ATOM   2982  N   LEU A 842      69.970  40.720  46.760  1.00  0.00           N
ATOM   2983  HN  LEU A 842      69.600  40.960  47.650  1.00  0.00           H
ATOM   2984  CA  LEU A 842      69.670  39.340  46.390  1.00  0.00           C
ATOM   2985  HA  LEU A 842      70.580  38.950  45.950  1.00  0.00           H
ATOM   2986  CB  LEU A 842      69.210  38.560  47.630  1.00  0.00           C
ATOM   2987  HB1 LEU A 842      68.610  37.690  47.300  1.00  0.00           H
ATOM   2988  HB2 LEU A 842      68.500  39.210  48.180  1.00  0.00           H
ATOM   2989  CG  LEU A 842      70.200  38.080  48.640  1.00  0.00           C
ATOM   2990  HG  LEU A 842      70.770  39.010  48.870  1.00  0.00           H
ATOM   2991  CD1 LEU A 842      69.550  37.480  49.930  1.00  0.00           C
ATOM   2992 HD11 LEU A 842      70.300  37.290  50.730  1.00  0.00           H
ATOM   2993 HD12 LEU A 842      69.050  36.510  49.720  1.00  0.00           H
ATOM   2994 HD13 LEU A 842      68.750  38.160  50.300  1.00  0.00           H
ATOM   2995  CD2 LEU A 842      71.170  36.980  48.060  1.00  0.00           C
ATOM   2996 HD21 LEU A 842      72.070  36.770  48.680  1.00  0.00           H
ATOM   2997 HD22 LEU A 842      71.630  37.270  47.080  1.00  0.00           H
ATOM   2998 HD23 LEU A 842      70.600  36.060  47.830  1.00  0.00           H
ATOM   2999  C   LEU A 842      68.650  39.280  45.260  1.00  0.00           C
ATOM   3000  O   LEU A 842      68.790  38.380  44.430  1.00  0.00           O
ATOM   3001  N   LYS A 843      67.710  40.190  45.200  1.00  0.00           N
ATOM   3002  HN  LYS A 843      67.700  40.910  45.890  1.00  0.00           H
ATOM   3003  CA  LYS A 843      66.760  40.380  44.090  1.00  0.00           C
ATOM   3004  HA  LYS A 843      66.080  39.550  44.070  1.00  0.00           H
ATOM   3005  CB  LYS A 843      65.970  41.670  44.600  1.00  0.00           C
ATOM   3006  HB1 LYS A 843      66.760  42.300  45.060  1.00  0.00           H
ATOM   3007  HB2 LYS A 843      65.310  41.420  45.450  1.00  0.00           H
ATOM   3008  CG  LYS A 843      64.970  42.480  43.670  1.00  0.00           C
ATOM   3009  HG1 LYS A 843      65.740  43.020  43.070  1.00  0.00           H
ATOM   3010  HG2 LYS A 843      64.430  43.180  44.350  1.00  0.00           H
ATOM   3011  CD  LYS A 843      64.030  41.520  43.020  1.00  0.00           C
ATOM   3012  HD1 LYS A 843      63.900  40.630  43.660  1.00  0.00           H
ATOM   3013  HD2 LYS A 843      64.450  41.210  42.040  1.00  0.00           H
ATOM   3014  CE  LYS A 843      62.630  42.110  42.690  1.00  0.00           C
ATOM   3015  HE1 LYS A 843      62.000  42.220  43.600  1.00  0.00           H
ATOM   3016  HE2 LYS A 843      62.010  41.460  42.030  1.00  0.00           H
ATOM   3017  NZ  LYS A 843      62.850  43.410  42.050  1.00  0.00           N
ATOM   3018  HZ1 LYS A 843      61.970  43.590  41.510  1.00  0.00           H
ATOM   3019  HZ2 LYS A 843      63.610  43.550  41.370  1.00  0.00           H
ATOM   3020  HZ3 LYS A 843      62.900  44.230  42.700  1.00  0.00           H
ATOM   3021  C   LYS A 843      67.380  40.620  42.770  1.00  0.00           C
ATOM   3022  O   LYS A 843      66.810  40.530  41.700  1.00  0.00           O
ATOM   3023  N   GLN A 844      68.710  41.030  42.760  1.00  0.00           N
ATOM   3024  HN  GLN A 844      69.220  41.050  43.610  1.00  0.00           H
ATOM   3025  CA  GLN A 844      69.410  41.580  41.690  1.00  0.00           C
ATOM   3026  HA  GLN A 844      68.830  41.730  40.800  1.00  0.00           H
ATOM   3027  CB  GLN A 844      70.090  42.950  42.000  1.00  0.00           C
ATOM   3028  HB1 GLN A 844      71.000  43.050  41.380  1.00  0.00           H
ATOM   3029  HB2 GLN A 844      70.360  42.840  43.070  1.00  0.00           H
ATOM   3030  CG  GLN A 844      69.170  44.250  41.940  1.00  0.00           C
ATOM   3031  HG1 GLN A 844      68.220  44.070  42.500  1.00  0.00           H
ATOM   3032  HG2 GLN A 844      68.860  44.420  40.890  1.00  0.00           H
ATOM   3033  CD  GLN A 844      69.880  45.580  42.380  1.00  0.00           C
ATOM   3034  OE1 GLN A 844      69.840  46.580  41.570  1.00  0.00           O
ATOM   3035  NE2 GLN A 844      70.460  45.460  43.570  1.00  0.00           N
ATOM   3036 HE21 GLN A 844      71.150  46.160  43.760  1.00  0.00           H
ATOM   3037 HE22 GLN A 844      70.070  44.900  44.300  1.00  0.00           H
ATOM   3038  C   GLN A 844      70.460  40.520  41.310  1.00  0.00           C
ATOM   3039  O   GLN A 844      71.420  40.830  40.570  1.00  0.00           O
ATOM   3040  N   PHE A 845      70.430  39.300  41.960  1.00  0.00           N
ATOM   3041  HN  PHE A 845      69.700  39.080  42.590  1.00  0.00           H
ATOM   3042  CA  PHE A 845      71.400  38.210  41.800  1.00  0.00           C
ATOM   3043  HA  PHE A 845      72.320  38.760  41.770  1.00  0.00           H
ATOM   3044  CB  PHE A 845      71.490  37.300  43.080  1.00  0.00           C
ATOM   3045  HB1 PHE A 845      70.520  36.810  43.320  1.00  0.00           H
ATOM   3046  HB2 PHE A 845      71.810  37.890  43.960  1.00  0.00           H
ATOM   3047  CG  PHE A 845      72.580  36.260  42.960  1.00  0.00           C
ATOM   3048  CD1 PHE A 845      73.880  36.570  42.450  1.00  0.00           C
ATOM   3049  HD1 PHE A 845      74.130  37.610  42.240  1.00  0.00           H
ATOM   3050  CE1 PHE A 845      74.900  35.590  42.180  1.00  0.00           C
ATOM   3051  HE1 PHE A 845      75.830  35.890  41.710  1.00  0.00           H
ATOM   3052  CZ  PHE A 845      74.580  34.250  42.440  1.00  0.00           C
ATOM   3053  HZ  PHE A 845      75.240  33.410  42.260  1.00  0.00           H
ATOM   3054  CD2 PHE A 845      72.250  34.900  43.070  1.00  0.00           C
ATOM   3055  HD2 PHE A 845      71.230  34.590  43.260  1.00  0.00           H
ATOM   3056  CE2 PHE A 845      73.260  33.920  42.850  1.00  0.00           C
ATOM   3057  HE2 PHE A 845      73.180  32.860  43.030  1.00  0.00           H
ATOM   3058  C   PHE A 845      71.270  37.520  40.440  1.00  0.00           C
ATOM   3059  O   PHE A 845      72.140  36.830  39.890  1.00  0.00           O
ATOM   3060  N   LYS A 846      70.080  37.660  39.780  1.00  0.00           N
ATOM   3061  HN  LYS A 846      69.300  38.130  40.190  1.00  0.00           H
ATOM   3062  CA  LYS A 846      69.630  36.840  38.670  1.00  0.00           C
ATOM   3063  HA  LYS A 846      69.720  35.800  38.950  1.00  0.00           H
ATOM   3064  CB  LYS A 846      68.160  37.300  38.320  1.00  0.00           C
ATOM   3065  HB1 LYS A 846      68.100  38.370  38.010  1.00  0.00           H
ATOM   3066  HB2 LYS A 846      67.630  37.190  39.280  1.00  0.00           H
ATOM   3067  CG  LYS A 846      67.490  36.430  37.240  1.00  0.00           C
ATOM   3068  HG1 LYS A 846      67.810  35.420  37.560  1.00  0.00           H
ATOM   3069  HG2 LYS A 846      67.680  36.760  36.190  1.00  0.00           H
ATOM   3070  CD  LYS A 846      65.970  36.600  37.280  1.00  0.00           C
ATOM   3071  HD1 LYS A 846      65.480  36.070  36.450  1.00  0.00           H
ATOM   3072  HD2 LYS A 846      65.730  37.700  37.210  1.00  0.00           H
ATOM   3073  CE  LYS A 846      65.410  36.050  38.570  1.00  0.00           C
ATOM   3074  HE1 LYS A 846      65.540  36.670  39.480  1.00  0.00           H
ATOM   3075  HE2 LYS A 846      65.950  35.100  38.760  1.00  0.00           H
ATOM   3076  NZ  LYS A 846      63.950  35.680  38.460  1.00  0.00           N
ATOM   3077  HZ1 LYS A 846      63.390  36.540  38.280  1.00  0.00           H
ATOM   3078  HZ2 LYS A 846      63.630  35.230  39.350  1.00  0.00           H
ATOM   3079  HZ3 LYS A 846      63.820  35.030  37.660  1.00  0.00           H
ATOM   3080  C   LYS A 846      70.430  36.910  37.350  1.00  0.00           C
ATOM   3081  O   LYS A 846      70.570  36.010  36.530  1.00  0.00           O
ATOM   3082  N   THR A 847      70.990  38.140  37.130  1.00  0.00           N
ATOM   3083  HN  THR A 847      70.870  38.850  37.820  1.00  0.00           H
ATOM   3084  CA  THR A 847      71.740  38.460  35.960  1.00  0.00           C
ATOM   3085  HA  THR A 847      71.690  37.660  35.230  1.00  0.00           H
ATOM   3086  CB  THR A 847      71.300  39.740  35.300  1.00  0.00           C
ATOM   3087  HB  THR A 847      71.950  39.980  34.430  1.00  0.00           H
ATOM   3088  OG1 THR A 847      71.280  40.820  36.250  1.00  0.00           O
ATOM   3089  HG1 THR A 847      72.190  41.070  36.330  1.00  0.00           H
ATOM   3090  CG2 THR A 847      69.870  39.560  34.810  1.00  0.00           C
ATOM   3091 HG21 THR A 847      69.570  40.410  34.170  1.00  0.00           H
ATOM   3092 HG22 THR A 847      69.130  39.360  35.620  1.00  0.00           H
ATOM   3093 HG23 THR A 847      69.870  38.660  34.160  1.00  0.00           H
ATOM   3094  C   THR A 847      73.280  38.440  36.230  1.00  0.00           C
ATOM   3095  O   THR A 847      74.080  38.760  35.340  1.00  0.00           O
ATOM   3096  N   LYS A 848      73.720  37.960  37.420  1.00  0.00           N
ATOM   3097  HN  LYS A 848      73.220  37.550  38.190  1.00  0.00           H
ATOM   3098  CA  LYS A 848      75.130  38.090  37.670  1.00  0.00           C
ATOM   3099  HA  LYS A 848      75.400  39.080  37.320  1.00  0.00           H
ATOM   3100  CB  LYS A 848      75.270  38.090  39.250  1.00  0.00           C
ATOM   3101  HB1 LYS A 848      76.340  37.880  39.470  1.00  0.00           H
ATOM   3102  HB2 LYS A 848      74.700  37.180  39.530  1.00  0.00           H
ATOM   3103  CG  LYS A 848      74.840  39.290  40.060  1.00  0.00           C
ATOM   3104  HG1 LYS A 848      75.030  39.040  41.130  1.00  0.00           H
ATOM   3105  HG2 LYS A 848      73.770  39.490  39.950  1.00  0.00           H
ATOM   3106  CD  LYS A 848      75.650  40.570  39.620  1.00  0.00           C
ATOM   3107  HD1 LYS A 848      75.400  40.900  38.600  1.00  0.00           H
ATOM   3108  HD2 LYS A 848      76.750  40.380  39.530  1.00  0.00           H
ATOM   3109  CE  LYS A 848      75.440  41.640  40.730  1.00  0.00           C
ATOM   3110  HE1 LYS A 848      75.920  42.590  40.430  1.00  0.00           H
ATOM   3111  HE2 LYS A 848      75.860  41.270  41.690  1.00  0.00           H
ATOM   3112  NZ  LYS A 848      74.050  42.020  40.880  1.00  0.00           N
ATOM   3113  HZ1 LYS A 848      73.430  41.880  40.050  1.00  0.00           H
ATOM   3114  HZ2 LYS A 848      73.910  43.040  41.060  1.00  0.00           H
ATOM   3115  HZ3 LYS A 848      73.500  41.600  41.650  1.00  0.00           H
ATOM   3116  C   LYS A 848      76.000  36.920  37.150  1.00  0.00           C
ATOM   3117  O   LYS A 848      75.820  35.740  37.420  1.00  0.00           O
ATOM   3118  N   ARG A 849      76.990  37.230  36.370  1.00  0.00           N
ATOM   3119  HN  ARG A 849      77.100  38.210  36.240  1.00  0.00           H
ATOM   3120  CA  ARG A 849      78.050  36.410  35.750  1.00  0.00           C
ATOM   3121  HA  ARG A 849      77.400  35.990  35.010  1.00  0.00           H
ATOM   3122  CB  ARG A 849      79.080  37.350  35.050  1.00  0.00           C
ATOM   3123  HB1 ARG A 849      79.970  36.700  34.920  1.00  0.00           H
ATOM   3124  HB2 ARG A 849      79.370  38.200  35.700  1.00  0.00           H
ATOM   3125  CG  ARG A 849      78.440  37.850  33.710  1.00  0.00           C
ATOM   3126  HG1 ARG A 849      78.030  38.860  33.930  1.00  0.00           H
ATOM   3127  HG2 ARG A 849      77.680  37.090  33.400  1.00  0.00           H
ATOM   3128  CD  ARG A 849      79.430  38.180  32.550  1.00  0.00           C
ATOM   3129  HD1 ARG A 849      80.100  37.300  32.470  1.00  0.00           H
ATOM   3130  HD2 ARG A 849      79.920  39.150  32.740  1.00  0.00           H
ATOM   3131  NE  ARG A 849      78.660  38.210  31.210  1.00  0.00           N
ATOM   3132  HE  ARG A 849      77.780  38.700  31.210  1.00  0.00           H
ATOM   3133  CZ  ARG A 849      78.990  37.560  30.160  1.00  0.00           C
ATOM   3134  NH1 ARG A 849      80.120  36.860  30.010  1.00  0.00           N
ATOM   3135 HH11 ARG A 849      80.790  36.740  30.740  1.00  0.00           H
ATOM   3136 HH12 ARG A 849      80.160  36.280  29.190  1.00  0.00           H
ATOM   3137  NH2 ARG A 849      78.150  37.290  29.130  1.00  0.00           N
ATOM   3138 HH21 ARG A 849      77.320  37.820  29.040  1.00  0.00           H
ATOM   3139 HH22 ARG A 849      78.500  36.700  28.410  1.00  0.00           H
ATOM   3140  C   ARG A 849      78.700  35.270  36.560  1.00  0.00           C
ATOM   3141  O   ARG A 849      78.720  35.260  37.760  1.00  0.00           O
ATOM   3142  N   TYR A 850      79.030  34.190  35.790  1.00  0.00           N
ATOM   3143  HN  TYR A 850      78.870  34.150  34.800  1.00  0.00           H
ATOM   3144  CA  TYR A 850      79.930  33.080  36.270  1.00  0.00           C
ATOM   3145  HA  TYR A 850      80.300  32.560  35.390  1.00  0.00           H
ATOM   3146  CB  TYR A 850      81.210  33.630  36.910  1.00  0.00           C
ATOM   3147  HB1 TYR A 850      80.930  34.350  37.710  1.00  0.00           H
ATOM   3148  HB2 TYR A 850      81.700  34.290  36.160  1.00  0.00           H
ATOM   3149  CG  TYR A 850      81.980  32.480  37.560  1.00  0.00           C
ATOM   3150  CD1 TYR A 850      82.980  31.720  36.870  1.00  0.00           C
ATOM   3151  HD1 TYR A 850      83.140  31.860  35.810  1.00  0.00           H
ATOM   3152  CE1 TYR A 850      83.780  30.820  37.560  1.00  0.00           C
ATOM   3153  HE1 TYR A 850      84.390  30.090  37.050  1.00  0.00           H
ATOM   3154  CZ  TYR A 850      83.510  30.560  38.890  1.00  0.00           C
ATOM   3155  OH  TYR A 850      84.130  29.510  39.630  1.00  0.00           O
ATOM   3156  HH  TYR A 850      84.860  29.090  39.170  1.00  0.00           H
ATOM   3157  CD2 TYR A 850      81.930  32.350  38.940  1.00  0.00           C
ATOM   3158  HD2 TYR A 850      81.250  32.980  39.490  1.00  0.00           H
ATOM   3159  CE2 TYR A 850      82.670  31.420  39.550  1.00  0.00           C
ATOM   3160  HE2 TYR A 850      82.580  31.180  40.610  1.00  0.00           H
ATOM   3161  C   TYR A 850      79.200  31.980  37.080  1.00  0.00           C
ATOM   3162  O   TYR A 850      79.350  30.780  36.950  1.00  0.00           O
ATOM   3163  N   PHE A 851      78.350  32.350  38.010  1.00  0.00           N
ATOM   3164  HN  PHE A 851      78.240  33.330  38.100  1.00  0.00           H
ATOM   3165  CA  PHE A 851      77.380  31.480  38.750  1.00  0.00           C
ATOM   3166  HA  PHE A 851      78.110  30.790  39.160  1.00  0.00           H
ATOM   3167  CB  PHE A 851      76.590  32.210  39.910  1.00  0.00           C
ATOM   3168  HB1 PHE A 851      75.980  31.450  40.460  1.00  0.00           H
ATOM   3169  HB2 PHE A 851      75.910  32.910  39.390  1.00  0.00           H
ATOM   3170  CG  PHE A 851      77.470  32.990  40.880  1.00  0.00           C
ATOM   3171  CD1 PHE A 851      77.890  32.460  42.140  1.00  0.00           C
ATOM   3172  HD1 PHE A 851      77.810  31.470  42.540  1.00  0.00           H
ATOM   3173  CE1 PHE A 851      78.630  33.310  42.960  1.00  0.00           C
ATOM   3174  HE1 PHE A 851      79.010  32.900  43.880  1.00  0.00           H
ATOM   3175  CZ  PHE A 851      78.930  34.660  42.660  1.00  0.00           C
ATOM   3176  HZ  PHE A 851      79.700  35.260  43.120  1.00  0.00           H
ATOM   3177  CD2 PHE A 851      77.650  34.410  40.620  1.00  0.00           C
ATOM   3178  HD2 PHE A 851      77.160  34.870  39.770  1.00  0.00           H
ATOM   3179  CE2 PHE A 851      78.390  35.220  41.530  1.00  0.00           C
ATOM   3180  HE2 PHE A 851      78.480  36.280  41.320  1.00  0.00           H
ATOM   3181  C   PHE A 851      76.330  30.820  37.850  1.00  0.00           C
ATOM   3182  O   PHE A 851      75.830  31.470  36.900  1.00  0.00           O
ATOM   3183  N   PRO A 852      75.990  29.520  38.000  1.00  0.00           N
ATOM   3184  CD  PRO A 852      76.490  28.770  39.190  1.00  0.00           C
ATOM   3185  HD1 PRO A 852      76.410  29.350  40.130  1.00  0.00           H
ATOM   3186  HD2 PRO A 852      77.550  28.490  38.980  1.00  0.00           H
ATOM   3187  CA  PRO A 852      75.000  28.770  37.200  1.00  0.00           C
ATOM   3188  HA  PRO A 852      75.280  28.760  36.140  1.00  0.00           H
ATOM   3189  CB  PRO A 852      75.100  27.320  37.670  1.00  0.00           C
ATOM   3190  HB1 PRO A 852      75.890  26.740  37.140  1.00  0.00           H
ATOM   3191  HB2 PRO A 852      74.210  26.680  37.530  1.00  0.00           H
ATOM   3192  CG  PRO A 852      75.600  27.470  39.140  1.00  0.00           C
ATOM   3193  HG1 PRO A 852      74.910  27.430  40.010  1.00  0.00           H
ATOM   3194  HG2 PRO A 852      76.260  26.600  39.320  1.00  0.00           H
ATOM   3195  C   PRO A 852      73.650  29.470  37.060  1.00  0.00           C
ATOM   3196  O   PRO A 852      73.150  30.020  38.060  1.00  0.00           O
ATOM   3197  N   THR A 853      73.140  29.580  35.800  1.00  0.00           N
ATOM   3198  HN  THR A 853      73.570  29.080  35.050  1.00  0.00           H
ATOM   3199  CA  THR A 853      72.010  30.530  35.360  1.00  0.00           C
ATOM   3200  HA  THR A 853      72.310  31.480  35.740  1.00  0.00           H
ATOM   3201  CB  THR A 853      71.870  30.600  33.910  1.00  0.00           C
ATOM   3202  HB  THR A 853      71.150  31.400  33.600  1.00  0.00           H
ATOM   3203  OG1 THR A 853      71.260  29.440  33.330  1.00  0.00           O
ATOM   3204  HG1 THR A 853      71.230  28.760  34.010  1.00  0.00           H
ATOM   3205  CG2 THR A 853      73.210  30.890  33.250  1.00  0.00           C
ATOM   3206 HG21 THR A 853      73.680  31.680  33.880  1.00  0.00           H
ATOM   3207 HG22 THR A 853      73.140  31.140  32.180  1.00  0.00           H
ATOM   3208 HG23 THR A 853      73.750  29.910  33.320  1.00  0.00           H
ATOM   3209  C   THR A 853      70.640  30.310  36.130  1.00  0.00           C
ATOM   3210  O   THR A 853      70.020  31.290  36.650  1.00  0.00           O
ATOM   3211  N   LYS A 854      70.220  29.060  36.250  1.00  0.00           N
ATOM   3212  HN  LYS A 854      70.770  28.350  35.820  1.00  0.00           H
ATOM   3213  CA  LYS A 854      69.030  28.660  36.870  1.00  0.00           C
ATOM   3214  HA  LYS A 854      68.220  29.360  36.710  1.00  0.00           H
ATOM   3215  CB  LYS A 854      68.570  27.320  36.410  1.00  0.00           C
ATOM   3216  HB1 LYS A 854      67.640  26.950  36.900  1.00  0.00           H
ATOM   3217  HB2 LYS A 854      69.300  26.490  36.490  1.00  0.00           H
ATOM   3218  CG  LYS A 854      68.190  27.310  34.890  1.00  0.00           C
ATOM   3219  HG1 LYS A 854      67.640  26.360  34.750  1.00  0.00           H
ATOM   3220  HG2 LYS A 854      69.140  27.290  34.330  1.00  0.00           H
ATOM   3221  CD  LYS A 854      67.280  28.490  34.420  1.00  0.00           C
ATOM   3222  HD1 LYS A 854      67.180  28.410  33.310  1.00  0.00           H
ATOM   3223  HD2 LYS A 854      67.660  29.510  34.650  1.00  0.00           H
ATOM   3224  CE  LYS A 854      65.790  28.380  35.060  1.00  0.00           C
ATOM   3225  HE1 LYS A 854      65.650  28.640  36.130  1.00  0.00           H
ATOM   3226  HE2 LYS A 854      65.590  27.310  34.850  1.00  0.00           H
ATOM   3227  NZ  LYS A 854      64.870  29.340  34.420  1.00  0.00           N
ATOM   3228  HZ1 LYS A 854      64.050  29.310  35.050  1.00  0.00           H
ATOM   3229  HZ2 LYS A 854      64.550  28.990  33.490  1.00  0.00           H
ATOM   3230  HZ3 LYS A 854      65.090  30.330  34.230  1.00  0.00           H
ATOM   3231  C   LYS A 854      69.170  28.750  38.370  1.00  0.00           C
ATOM   3232  O   LYS A 854      68.320  29.170  39.110  1.00  0.00           O
ATOM   3233  N   VAL A 855      70.380  28.350  38.830  1.00  0.00           N
ATOM   3234  HN  VAL A 855      71.050  27.940  38.210  1.00  0.00           H
ATOM   3235  CA  VAL A 855      70.670  28.480  40.180  1.00  0.00           C
ATOM   3236  HA  VAL A 855      69.860  28.040  40.740  1.00  0.00           H
ATOM   3237  CB  VAL A 855      71.940  27.680  40.590  1.00  0.00           C
ATOM   3238  HB  VAL A 855      72.880  28.020  40.100  1.00  0.00           H
ATOM   3239  CG1 VAL A 855      72.200  27.810  42.140  1.00  0.00           C
ATOM   3240 HG11 VAL A 855      71.330  27.720  42.820  1.00  0.00           H
ATOM   3241 HG12 VAL A 855      72.770  28.760  42.320  1.00  0.00           H
ATOM   3242 HG13 VAL A 855      72.850  26.950  42.400  1.00  0.00           H
ATOM   3243  CG2 VAL A 855      71.640  26.230  40.330  1.00  0.00           C
ATOM   3244 HG21 VAL A 855      72.600  25.710  40.570  1.00  0.00           H
ATOM   3245 HG22 VAL A 855      71.510  26.020  39.240  1.00  0.00           H
ATOM   3246 HG23 VAL A 855      70.810  25.820  40.940  1.00  0.00           H
ATOM   3247  C   VAL A 855      70.800  29.920  40.780  1.00  0.00           C
ATOM   3248  O   VAL A 855      70.310  30.140  41.820  1.00  0.00           O
ATOM   3249  N   ARG A 856      71.450  30.870  40.110  1.00  0.00           N
ATOM   3250  HN  ARG A 856      71.900  30.540  39.290  1.00  0.00           H
ATOM   3251  CA  ARG A 856      71.440  32.260  40.530  1.00  0.00           C
ATOM   3252  HA  ARG A 856      71.810  32.230  41.540  1.00  0.00           H
ATOM   3253  CB  ARG A 856      72.520  32.980  39.640  1.00  0.00           C
ATOM   3254  HB1 ARG A 856      73.420  32.340  39.530  1.00  0.00           H
ATOM   3255  HB2 ARG A 856      72.730  33.930  40.180  1.00  0.00           H
ATOM   3256  CG  ARG A 856      72.130  33.330  38.180  1.00  0.00           C
ATOM   3257  HG1 ARG A 856      71.220  33.970  38.140  1.00  0.00           H
ATOM   3258  HG2 ARG A 856      71.920  32.350  37.690  1.00  0.00           H
ATOM   3259  CD  ARG A 856      73.300  34.020  37.420  1.00  0.00           C
ATOM   3260  HD1 ARG A 856      74.150  33.320  37.260  1.00  0.00           H
ATOM   3261  HD2 ARG A 856      73.630  34.890  38.050  1.00  0.00           H
ATOM   3262  NE  ARG A 856      72.850  34.420  36.030  1.00  0.00           N
ATOM   3263  HE  ARG A 856      71.920  34.760  35.880  1.00  0.00           H
ATOM   3264  CZ  ARG A 856      73.700  34.660  35.020  1.00  0.00           C
ATOM   3265  NH1 ARG A 856      74.890  34.200  34.990  1.00  0.00           N
ATOM   3266 HH11 ARG A 856      75.130  33.550  35.700  1.00  0.00           H
ATOM   3267 HH12 ARG A 856      75.430  34.210  34.150  1.00  0.00           H
ATOM   3268  NH2 ARG A 856      73.290  35.400  33.940  1.00  0.00           N
ATOM   3269 HH21 ARG A 856      73.840  35.470  33.100  1.00  0.00           H
ATOM   3270 HH22 ARG A 856      72.380  35.800  33.920  1.00  0.00           H
ATOM   3271  C   ARG A 856      70.050  32.940  40.350  1.00  0.00           C
ATOM   3272  O   ARG A 856      69.800  33.940  41.040  1.00  0.00           O
ATOM   3273  N   SER A 857      69.220  32.440  39.440  1.00  0.00           N
ATOM   3274  HN  SER A 857      69.650  31.710  38.910  1.00  0.00           H
ATOM   3275  CA  SER A 857      67.890  32.830  39.270  1.00  0.00           C
ATOM   3276  HA  SER A 857      67.890  33.890  39.120  1.00  0.00           H
ATOM   3277  CB  SER A 857      67.290  32.320  37.870  1.00  0.00           C
ATOM   3278  HB1 SER A 857      67.420  31.220  37.760  1.00  0.00           H
ATOM   3279  HB2 SER A 857      67.870  32.790  37.050  1.00  0.00           H
ATOM   3280  OG  SER A 857      65.900  32.700  37.670  1.00  0.00           O
ATOM   3281  HG1 SER A 857      65.700  32.510  36.760  1.00  0.00           H
ATOM   3282  C   SER A 857      66.970  32.350  40.460  1.00  0.00           C
ATOM   3283  O   SER A 857      66.220  33.120  41.150  1.00  0.00           O
ATOM   3284  N   THR A 858      67.070  31.080  40.920  1.00  0.00           N
ATOM   3285  HN  THR A 858      67.680  30.480  40.410  1.00  0.00           H
ATOM   3286  CA  THR A 858      66.450  30.470  42.100  1.00  0.00           C
ATOM   3287  HA  THR A 858      65.380  30.590  42.070  1.00  0.00           H
ATOM   3288  CB  THR A 858      66.870  29.020  42.320  1.00  0.00           C
ATOM   3289  HB  THR A 858      67.970  28.910  42.430  1.00  0.00           H
ATOM   3290  OG1 THR A 858      66.610  28.310  41.130  1.00  0.00           O
ATOM   3291  HG1 THR A 858      67.190  28.640  40.440  1.00  0.00           H
ATOM   3292  CG2 THR A 858      66.220  28.330  43.480  1.00  0.00           C
ATOM   3293 HG21 THR A 858      65.120  28.250  43.430  1.00  0.00           H
ATOM   3294 HG22 THR A 858      66.490  28.820  44.440  1.00  0.00           H
ATOM   3295 HG23 THR A 858      66.540  27.270  43.580  1.00  0.00           H
ATOM   3296  C   THR A 858      66.910  31.280  43.250  1.00  0.00           C
ATOM   3297  O   THR A 858      66.110  31.500  44.160  1.00  0.00           O
ATOM   3298  N   ILE A 859      68.240  31.660  43.420  1.00  0.00           N
ATOM   3299  HN  ILE A 859      68.950  31.460  42.750  1.00  0.00           H
ATOM   3300  CA  ILE A 859      68.660  32.330  44.680  1.00  0.00           C
ATOM   3301  HA  ILE A 859      68.210  31.840  45.540  1.00  0.00           H
ATOM   3302  CB  ILE A 859      70.240  32.120  44.920  1.00  0.00           C
ATOM   3303  HB  ILE A 859      70.610  32.120  43.880  1.00  0.00           H
ATOM   3304  CG2 ILE A 859      70.690  33.230  45.880  1.00  0.00           C
ATOM   3305 HG21 ILE A 859      70.540  34.240  45.460  1.00  0.00           H
ATOM   3306 HG22 ILE A 859      71.760  33.240  46.160  1.00  0.00           H
ATOM   3307 HG23 ILE A 859      70.110  33.170  46.830  1.00  0.00           H
ATOM   3308  CG1 ILE A 859      70.480  30.790  45.600  1.00  0.00           C
ATOM   3309 HG11 ILE A 859      69.890  30.030  45.060  1.00  0.00           H
ATOM   3310 HG12 ILE A 859      70.020  30.770  46.610  1.00  0.00           H
ATOM   3311  CD  ILE A 859      71.940  30.410  45.730  1.00  0.00           C
ATOM   3312  HD1 ILE A 859      72.470  30.690  44.800  1.00  0.00           H
ATOM   3313  HD2 ILE A 859      72.080  29.310  45.830  1.00  0.00           H
ATOM   3314  HD3 ILE A 859      72.440  30.800  46.640  1.00  0.00           H
ATOM   3315  C   ILE A 859      68.120  33.740  44.690  1.00  0.00           C
ATOM   3316  O   ILE A 859      67.740  34.250  45.710  1.00  0.00           O
ATOM   3317  N   SER A 860      67.950  34.410  43.530  1.00  0.00           N
ATOM   3318  HN  SER A 860      68.450  33.970  42.780  1.00  0.00           H
ATOM   3319  CA  SER A 860      67.390  35.720  43.340  1.00  0.00           C
ATOM   3320  HA  SER A 860      67.930  36.360  44.020  1.00  0.00           H
ATOM   3321  CB  SER A 860      67.770  36.280  41.910  1.00  0.00           C
ATOM   3322  HB1 SER A 860      67.260  35.680  41.120  1.00  0.00           H
ATOM   3323  HB2 SER A 860      68.870  36.220  41.820  1.00  0.00           H
ATOM   3324  OG  SER A 860      67.480  37.640  41.700  1.00  0.00           O
ATOM   3325  HG1 SER A 860      66.580  37.920  41.930  1.00  0.00           H
ATOM   3326  C   SER A 860      65.850  35.880  43.520  1.00  0.00           C
ATOM   3327  O   SER A 860      65.390  36.850  44.080  1.00  0.00           O
ATOM   3328  N   ASP A 861      65.070  34.820  43.200  1.00  0.00           N
ATOM   3329  HN  ASP A 861      65.420  34.140  42.550  1.00  0.00           H
ATOM   3330  CA  ASP A 861      63.630  34.870  43.390  1.00  0.00           C
ATOM   3331  HA  ASP A 861      63.300  35.890  43.310  1.00  0.00           H
ATOM   3332  CB  ASP A 861      62.880  33.910  42.390  1.00  0.00           C
ATOM   3333  HB1 ASP A 861      61.840  33.650  42.680  1.00  0.00           H
ATOM   3334  HB2 ASP A 861      63.380  32.920  42.470  1.00  0.00           H
ATOM   3335  CG  ASP A 861      62.840  34.450  41.000  1.00  0.00           C
ATOM   3336  OD1 ASP A 861      62.800  33.670  40.030  1.00  0.00           O
ATOM   3337  OD2 ASP A 861      62.780  35.720  40.860  1.00  0.00           O
ATOM   3338  C   ASP A 861      63.230  34.420  44.730  1.00  0.00           C
ATOM   3339  O   ASP A 861      62.150  34.740  45.290  1.00  0.00           O
ATOM   3340  N   PHE A 862      64.090  33.610  45.490  1.00  0.00           N
ATOM   3341  HN  PHE A 862      64.920  33.280  45.050  1.00  0.00           H
ATOM   3342  CA  PHE A 862      63.860  33.170  46.870  1.00  0.00           C
ATOM   3343  HA  PHE A 862      62.800  33.010  46.990  1.00  0.00           H
ATOM   3344  CB  PHE A 862      64.470  31.750  47.030  1.00  0.00           C
ATOM   3345  HB1 PHE A 862      64.740  31.570  48.090  1.00  0.00           H
ATOM   3346  HB2 PHE A 862      65.450  31.710  46.510  1.00  0.00           H
ATOM   3347  CG  PHE A 862      63.650  30.630  46.560  1.00  0.00           C
ATOM   3348  CD1 PHE A 862      62.960  29.870  47.520  1.00  0.00           C
ATOM   3349  HD1 PHE A 862      63.160  30.090  48.560  1.00  0.00           H
ATOM   3350  CE1 PHE A 862      62.100  28.870  47.160  1.00  0.00           C
ATOM   3351  HE1 PHE A 862      61.590  28.260  47.900  1.00  0.00           H
ATOM   3352  CZ  PHE A 862      61.910  28.590  45.790  1.00  0.00           C
ATOM   3353  HZ  PHE A 862      61.240  27.820  45.430  1.00  0.00           H
ATOM   3354  CD2 PHE A 862      63.310  30.460  45.170  1.00  0.00           C
ATOM   3355  HD2 PHE A 862      63.880  31.020  44.440  1.00  0.00           H
ATOM   3356  CE2 PHE A 862      62.450  29.470  44.770  1.00  0.00           C
ATOM   3357  HE2 PHE A 862      62.150  29.340  43.750  1.00  0.00           H
ATOM   3358  C   PHE A 862      64.280  34.200  47.860  1.00  0.00           C
ATOM   3359  O   PHE A 862      64.240  33.990  49.090  1.00  0.00           O
ATOM   3360  N   ALA A 863      64.740  35.310  47.330  1.00  0.00           N
ATOM   3361  HN  ALA A 863      64.810  35.380  46.330  1.00  0.00           H
ATOM   3362  CA  ALA A 863      65.510  36.340  47.960  1.00  0.00           C
ATOM   3363  HA  ALA A 863      66.470  35.890  48.160  1.00  0.00           H
ATOM   3364  CB  ALA A 863      65.800  37.560  47.120  1.00  0.00           C
ATOM   3365  HB1 ALA A 863      66.550  38.280  47.530  1.00  0.00           H
ATOM   3366  HB2 ALA A 863      64.910  38.170  46.880  1.00  0.00           H
ATOM   3367  HB3 ALA A 863      66.290  37.180  46.200  1.00  0.00           H
ATOM   3368  C   ALA A 863      64.930  36.890  49.270  1.00  0.00           C
ATOM   3369  O   ALA A 863      65.690  36.940  50.230  1.00  0.00           O
ATOM   3370  N   VAL A 864      63.610  37.300  49.350  1.00  0.00           N
ATOM   3371  HN  VAL A 864      62.920  37.280  48.630  1.00  0.00           H
ATOM   3372  CA  VAL A 864      63.120  37.710  50.690  1.00  0.00           C
ATOM   3373  HA  VAL A 864      63.650  38.520  51.150  1.00  0.00           H
ATOM   3374  CB  VAL A 864      61.690  38.410  50.560  1.00  0.00           C
ATOM   3375  HB  VAL A 864      61.100  37.820  49.820  1.00  0.00           H
ATOM   3376  CG1 VAL A 864      60.850  38.390  51.810  1.00  0.00           C
ATOM   3377 HG11 VAL A 864      60.130  39.220  51.620  1.00  0.00           H
ATOM   3378 HG12 VAL A 864      61.510  38.640  52.680  1.00  0.00           H
ATOM   3379 HG13 VAL A 864      60.240  37.480  51.960  1.00  0.00           H
ATOM   3380  CG2 VAL A 864      61.860  39.820  49.970  1.00  0.00           C
ATOM   3381 HG21 VAL A 864      62.450  40.410  50.710  1.00  0.00           H
ATOM   3382 HG22 VAL A 864      60.890  40.280  49.720  1.00  0.00           H
ATOM   3383 HG23 VAL A 864      62.480  39.750  49.040  1.00  0.00           H
ATOM   3384  C   VAL A 864      63.160  36.570  51.750  1.00  0.00           C
ATOM   3385  O   VAL A 864      63.510  36.850  52.900  1.00  0.00           O
ATOM   3386  N   PHE A 865      62.700  35.400  51.420  1.00  0.00           N
ATOM   3387  HN  PHE A 865      62.430  35.260  50.470  1.00  0.00           H
ATOM   3388  CA  PHE A 865      62.650  34.290  52.280  1.00  0.00           C
ATOM   3389  HA  PHE A 865      62.070  34.550  53.150  1.00  0.00           H
ATOM   3390  CB  PHE A 865      62.030  33.030  51.610  1.00  0.00           C
ATOM   3391  HB1 PHE A 865      62.690  32.680  50.770  1.00  0.00           H
ATOM   3392  HB2 PHE A 865      61.080  33.290  51.100  1.00  0.00           H
ATOM   3393  CG  PHE A 865      61.680  31.850  52.410  1.00  0.00           C
ATOM   3394  CD1 PHE A 865      61.310  31.960  53.730  1.00  0.00           C
ATOM   3395  HD1 PHE A 865      61.310  32.950  54.150  1.00  0.00           H
ATOM   3396  CE1 PHE A 865      60.880  30.800  54.450  1.00  0.00           C
ATOM   3397  HE1 PHE A 865      60.380  30.930  55.390  1.00  0.00           H
ATOM   3398  CZ  PHE A 865      60.880  29.560  53.800  1.00  0.00           C
ATOM   3399  HZ  PHE A 865      60.400  28.690  54.240  1.00  0.00           H
ATOM   3400  CD2 PHE A 865      61.750  30.570  51.800  1.00  0.00           C
ATOM   3401  HD2 PHE A 865      61.900  30.570  50.730  1.00  0.00           H
ATOM   3402  CE2 PHE A 865      61.350  29.430  52.540  1.00  0.00           C
ATOM   3403  HE2 PHE A 865      61.320  28.520  51.950  1.00  0.00           H
ATOM   3404  C   PHE A 865      64.030  33.950  52.810  1.00  0.00           C
ATOM   3405  O   PHE A 865      64.260  33.770  54.020  1.00  0.00           O
ATOM   3406  N   LEU A 866      65.040  33.930  51.930  1.00  0.00           N
ATOM   3407  HN  LEU A 866      64.790  34.090  50.990  1.00  0.00           H
ATOM   3408  CA  LEU A 866      66.450  33.820  52.250  1.00  0.00           C
ATOM   3409  HA  LEU A 866      66.560  32.920  52.820  1.00  0.00           H
ATOM   3410  CB  LEU A 866      67.330  33.740  50.910  1.00  0.00           C
ATOM   3411  HB1 LEU A 866      67.170  34.620  50.250  1.00  0.00           H
ATOM   3412  HB2 LEU A 866      66.870  32.820  50.490  1.00  0.00           H
ATOM   3413  CG  LEU A 866      68.780  33.400  51.070  1.00  0.00           C
ATOM   3414  HG  LEU A 866      69.340  34.280  51.440  1.00  0.00           H
ATOM   3415  CD1 LEU A 866      69.060  32.180  51.980  1.00  0.00           C
ATOM   3416 HD11 LEU A 866      68.460  31.320  51.620  1.00  0.00           H
ATOM   3417 HD12 LEU A 866      68.810  32.280  53.060  1.00  0.00           H
ATOM   3418 HD13 LEU A 866      70.100  31.810  51.850  1.00  0.00           H
ATOM   3419  CD2 LEU A 866      69.300  33.100  49.650  1.00  0.00           C
ATOM   3420 HD21 LEU A 866      68.860  33.900  49.010  1.00  0.00           H
ATOM   3421 HD22 LEU A 866      68.860  32.100  49.400  1.00  0.00           H
ATOM   3422 HD23 LEU A 866      70.410  33.070  49.540  1.00  0.00           H
ATOM   3423  C   LEU A 866      67.030  34.930  53.120  1.00  0.00           C
ATOM   3424  O   LEU A 866      67.690  34.650  54.080  1.00  0.00           O
ATOM   3425  N   THR A 867      66.670  36.210  52.970  1.00  0.00           N
ATOM   3426  HN  THR A 867      66.280  36.540  52.110  1.00  0.00           H
ATOM   3427  CA  THR A 867      67.020  37.300  53.820  1.00  0.00           C
ATOM   3428  HA  THR A 867      68.080  37.450  53.910  1.00  0.00           H
ATOM   3429  CB  THR A 867      66.340  38.570  53.260  1.00  0.00           C
ATOM   3430  HB  THR A 867      65.240  38.440  53.160  1.00  0.00           H
ATOM   3431  OG1 THR A 867      66.930  38.740  52.000  1.00  0.00           O
ATOM   3432  HG1 THR A 867      66.550  38.020  51.480  1.00  0.00           H
ATOM   3433  CG2 THR A 867      66.630  39.800  54.060  1.00  0.00           C
ATOM   3434 HG21 THR A 867      65.890  39.960  54.880  1.00  0.00           H
ATOM   3435 HG22 THR A 867      66.570  40.750  53.480  1.00  0.00           H
ATOM   3436 HG23 THR A 867      67.650  39.810  54.480  1.00  0.00           H
ATOM   3437  C   THR A 867      66.570  37.130  55.270  1.00  0.00           C
ATOM   3438  O   THR A 867      67.250  37.430  56.180  1.00  0.00           O
ATOM   3439  N   ILE A 868      65.280  36.630  55.480  1.00  0.00           N
ATOM   3440  HN  ILE A 868      64.750  36.290  54.720  1.00  0.00           H
ATOM   3441  CA  ILE A 868      64.770  36.390  56.820  1.00  0.00           C
ATOM   3442  HA  ILE A 868      64.750  37.310  57.380  1.00  0.00           H
ATOM   3443  CB  ILE A 868      63.280  35.850  56.700  1.00  0.00           C
ATOM   3444  HB  ILE A 868      63.260  35.000  55.990  1.00  0.00           H
ATOM   3445  CG2 ILE A 868      62.910  35.370  58.170  1.00  0.00           C
ATOM   3446 HG21 ILE A 868      63.070  36.170  58.940  1.00  0.00           H
ATOM   3447 HG22 ILE A 868      63.480  34.490  58.540  1.00  0.00           H
ATOM   3448 HG23 ILE A 868      61.850  35.110  58.370  1.00  0.00           H
ATOM   3449  CG1 ILE A 868      62.310  36.900  56.160  1.00  0.00           C
ATOM   3450 HG11 ILE A 868      62.780  37.380  55.280  1.00  0.00           H
ATOM   3451 HG12 ILE A 868      62.130  37.630  56.980  1.00  0.00           H
ATOM   3452  CD  ILE A 868      60.980  36.390  55.730  1.00  0.00           C
ATOM   3453  HD1 ILE A 868      60.290  37.230  55.470  1.00  0.00           H
ATOM   3454  HD2 ILE A 868      60.460  35.720  56.460  1.00  0.00           H
ATOM   3455  HD3 ILE A 868      61.020  35.640  54.910  1.00  0.00           H
ATOM   3456  C   ILE A 868      65.600  35.350  57.610  1.00  0.00           C
ATOM   3457  O   ILE A 868      65.970  35.550  58.750  1.00  0.00           O
ATOM   3458  N   VAL A 869      65.870  34.240  56.950  1.00  0.00           N
ATOM   3459  HN  VAL A 869      65.550  34.060  56.020  1.00  0.00           H
ATOM   3460  CA  VAL A 869      66.680  33.100  57.390  1.00  0.00           C
ATOM   3461  HA  VAL A 869      66.270  32.760  58.330  1.00  0.00           H
ATOM   3462  CB  VAL A 869      66.840  32.020  56.350  1.00  0.00           C
ATOM   3463  HB  VAL A 869      67.350  32.460  55.460  1.00  0.00           H
ATOM   3464  CG1 VAL A 869      67.720  30.890  56.910  1.00  0.00           C
ATOM   3465 HG11 VAL A 869      67.900  30.160  56.090  1.00  0.00           H
ATOM   3466 HG12 VAL A 869      67.190  30.370  57.740  1.00  0.00           H
ATOM   3467 HG13 VAL A 869      68.670  31.370  57.250  1.00  0.00           H
ATOM   3468  CG2 VAL A 869      65.500  31.440  56.010  1.00  0.00           C
ATOM   3469 HG21 VAL A 869      65.560  30.640  55.230  1.00  0.00           H
ATOM   3470 HG22 VAL A 869      64.830  32.220  55.590  1.00  0.00           H
ATOM   3471 HG23 VAL A 869      65.020  30.960  56.890  1.00  0.00           H
ATOM   3472  C   VAL A 869      68.120  33.560  57.840  1.00  0.00           C
ATOM   3473  O   VAL A 869      68.600  33.150  58.870  1.00  0.00           O
ATOM   3474  N   ILE A 870      68.760  34.480  57.070  1.00  0.00           N
ATOM   3475  HN  ILE A 870      68.370  34.680  56.170  1.00  0.00           H
ATOM   3476  CA  ILE A 870      70.010  35.060  57.500  1.00  0.00           C
ATOM   3477  HA  ILE A 870      70.630  34.280  57.920  1.00  0.00           H
ATOM   3478  CB  ILE A 870      70.650  35.740  56.220  1.00  0.00           C
ATOM   3479  HB  ILE A 870      69.930  36.490  55.830  1.00  0.00           H
ATOM   3480  CG2 ILE A 870      71.940  36.530  56.600  1.00  0.00           C
ATOM   3481 HG21 ILE A 870      71.670  37.310  57.330  1.00  0.00           H
ATOM   3482 HG22 ILE A 870      72.310  37.000  55.660  1.00  0.00           H
ATOM   3483 HG23 ILE A 870      72.760  35.950  57.090  1.00  0.00           H
ATOM   3484  CG1 ILE A 870      71.020  34.660  55.100  1.00  0.00           C
ATOM   3485 HG11 ILE A 870      70.310  33.820  54.980  1.00  0.00           H
ATOM   3486 HG12 ILE A 870      72.030  34.320  55.370  1.00  0.00           H
ATOM   3487  CD  ILE A 870      71.070  35.240  53.720  1.00  0.00           C
ATOM   3488  HD1 ILE A 870      71.900  35.970  53.690  1.00  0.00           H
ATOM   3489  HD2 ILE A 870      70.080  35.700  53.490  1.00  0.00           H
ATOM   3490  HD3 ILE A 870      71.230  34.400  53.020  1.00  0.00           H
ATOM   3491  C   ILE A 870      69.880  35.970  58.740  1.00  0.00           C
ATOM   3492  O   ILE A 870      70.550  35.910  59.770  1.00  0.00           O
ATOM   3493  N   MET A 871      68.850  36.880  58.600  1.00  0.00           N
ATOM   3494  HN  MET A 871      68.260  37.000  57.800  1.00  0.00           H
ATOM   3495  CA  MET A 871      68.740  38.000  59.570  1.00  0.00           C
ATOM   3496  HA  MET A 871      69.680  38.310  60.000  1.00  0.00           H
ATOM   3497  CB  MET A 871      68.020  39.310  59.050  1.00  0.00           C
ATOM   3498  HB1 MET A 871      67.950  40.080  59.850  1.00  0.00           H
ATOM   3499  HB2 MET A 871      67.020  39.280  58.580  1.00  0.00           H
ATOM   3500  CG  MET A 871      68.740  40.040  57.860  1.00  0.00           C
ATOM   3501  HG1 MET A 871      68.130  40.950  57.680  1.00  0.00           H
ATOM   3502  HG2 MET A 871      68.650  39.330  57.010  1.00  0.00           H
ATOM   3503  SD  MET A 871      70.560  40.390  58.030  1.00  0.00           S
ATOM   3504  CE  MET A 871      70.360  41.740  59.180  1.00  0.00           C
ATOM   3505  HE1 MET A 871      69.570  42.460  58.870  1.00  0.00           H
ATOM   3506  HE2 MET A 871      71.310  42.310  59.260  1.00  0.00           H
ATOM   3507  HE3 MET A 871      70.050  41.530  60.230  1.00  0.00           H
ATOM   3508  C   MET A 871      68.200  37.430  60.880  1.00  0.00           C
ATOM   3509  O   MET A 871      68.540  37.880  61.910  1.00  0.00           O
ATOM   3510  N   VAL A 872      67.380  36.390  60.950  1.00  0.00           N
ATOM   3511  HN  VAL A 872      66.970  35.940  60.150  1.00  0.00           H
ATOM   3512  CA  VAL A 872      67.190  35.660  62.180  1.00  0.00           C
ATOM   3513  HA  VAL A 872      66.800  36.400  62.870  1.00  0.00           H
ATOM   3514  CB  VAL A 872      66.200  34.560  61.870  1.00  0.00           C
ATOM   3515  HB  VAL A 872      66.390  34.010  60.920  1.00  0.00           H
ATOM   3516  CG1 VAL A 872      66.040  33.500  62.960  1.00  0.00           C
ATOM   3517 HG11 VAL A 872      65.320  32.770  62.560  1.00  0.00           H
ATOM   3518 HG12 VAL A 872      65.740  33.890  63.950  1.00  0.00           H
ATOM   3519 HG13 VAL A 872      66.950  32.880  63.060  1.00  0.00           H
ATOM   3520  CG2 VAL A 872      64.850  35.110  61.740  1.00  0.00           C
ATOM   3521 HG21 VAL A 872      64.550  35.520  62.720  1.00  0.00           H
ATOM   3522 HG22 VAL A 872      64.100  34.340  61.490  1.00  0.00           H
ATOM   3523 HG23 VAL A 872      64.680  35.930  60.980  1.00  0.00           H
ATOM   3524  C   VAL A 872      68.440  35.030  62.880  1.00  0.00           C
ATOM   3525  O   VAL A 872      68.620  35.130  64.100  1.00  0.00           O
ATOM   3526  N   THR A 873      69.350  34.440  62.130  1.00  0.00           N
ATOM   3527  HN  THR A 873      69.180  34.430  61.150  1.00  0.00           H
ATOM   3528  CA  THR A 873      70.640  34.010  62.650  1.00  0.00           C
ATOM   3529  HA  THR A 873      70.570  33.290  63.450  1.00  0.00           H
ATOM   3530  CB  THR A 873      71.440  33.240  61.610  1.00  0.00           C
ATOM   3531  HB  THR A 873      71.830  33.970  60.870  1.00  0.00           H
ATOM   3532  OG1 THR A 873      70.620  32.290  60.980  1.00  0.00           O
ATOM   3533  HG1 THR A 873      70.100  32.710  60.290  1.00  0.00           H
ATOM   3534  CG2 THR A 873      72.690  32.480  62.130  1.00  0.00           C
ATOM   3535 HG21 THR A 873      72.340  31.880  62.990  1.00  0.00           H
ATOM   3536 HG22 THR A 873      73.520  33.170  62.400  1.00  0.00           H
ATOM   3537 HG23 THR A 873      73.030  31.850  61.270  1.00  0.00           H
ATOM   3538  C   THR A 873      71.480  35.170  63.090  1.00  0.00           C
ATOM   3539  O   THR A 873      71.980  35.030  64.180  1.00  0.00           O
ATOM   3540  N   ILE A 874      71.580  36.260  62.310  1.00  0.00           N
ATOM   3541  HN  ILE A 874      71.150  36.230  61.410  1.00  0.00           H
ATOM   3542  CA  ILE A 874      72.450  37.370  62.660  1.00  0.00           C
ATOM   3543  HA  ILE A 874      73.480  37.040  62.690  1.00  0.00           H
ATOM   3544  CB  ILE A 874      72.320  38.580  61.700  1.00  0.00           C
ATOM   3545  HB  ILE A 874      71.330  39.070  61.730  1.00  0.00           H
ATOM   3546  CG2 ILE A 874      73.480  39.550  62.100  1.00  0.00           C
ATOM   3547 HG21 ILE A 874      73.750  40.280  61.310  1.00  0.00           H
ATOM   3548 HG22 ILE A 874      74.400  38.940  62.260  1.00  0.00           H
ATOM   3549 HG23 ILE A 874      73.240  40.130  63.020  1.00  0.00           H
ATOM   3550  CG1 ILE A 874      72.600  38.310  60.160  1.00  0.00           C
ATOM   3551 HG11 ILE A 874      72.840  39.220  59.560  1.00  0.00           H
ATOM   3552 HG12 ILE A 874      71.650  37.990  59.690  1.00  0.00           H
ATOM   3553  CD  ILE A 874      73.650  37.230  59.920  1.00  0.00           C
ATOM   3554  HD1 ILE A 874      73.650  37.100  58.810  1.00  0.00           H
ATOM   3555  HD2 ILE A 874      73.340  36.230  60.310  1.00  0.00           H
ATOM   3556  HD3 ILE A 874      74.630  37.430  60.380  1.00  0.00           H
ATOM   3557  C   ILE A 874      72.000  37.930  64.030  1.00  0.00           C
ATOM   3558  O   ILE A 874      72.860  38.250  64.910  1.00  0.00           O
ATOM   3559  N   ASP A 875      70.660  38.070  64.140  1.00  0.00           N
ATOM   3560  HN  ASP A 875      70.150  37.880  63.300  1.00  0.00           H
ATOM   3561  CA  ASP A 875      69.940  38.540  65.290  1.00  0.00           C
ATOM   3562  HA  ASP A 875      70.380  39.500  65.530  1.00  0.00           H
ATOM   3563  CB  ASP A 875      68.380  38.810  64.960  1.00  0.00           C
ATOM   3564  HB1 ASP A 875      67.930  38.030  64.290  1.00  0.00           H
ATOM   3565  HB2 ASP A 875      68.420  39.720  64.320  1.00  0.00           H
ATOM   3566  CG  ASP A 875      67.460  39.160  66.140  1.00  0.00           C
ATOM   3567  OD1 ASP A 875      67.480  40.260  66.700  1.00  0.00           O
ATOM   3568  OD2 ASP A 875      66.590  38.320  66.490  1.00  0.00           O
ATOM   3569  C   ASP A 875      70.030  37.710  66.490  1.00  0.00           C
ATOM   3570  O   ASP A 875      70.280  38.210  67.620  1.00  0.00           O
ATOM   3571  N   TYR A 876      69.980  36.360  66.290  1.00  0.00           N
ATOM   3572  HN  TYR A 876      69.940  35.980  65.370  1.00  0.00           H
ATOM   3573  CA  TYR A 876      70.160  35.320  67.260  1.00  0.00           C
ATOM   3574  HA  TYR A 876      69.410  35.460  68.030  1.00  0.00           H
ATOM   3575  CB  TYR A 876      69.860  33.940  66.680  1.00  0.00           C
ATOM   3576  HB1 TYR A 876      70.400  33.680  65.750  1.00  0.00           H
ATOM   3577  HB2 TYR A 876      68.780  33.750  66.440  1.00  0.00           H
ATOM   3578  CG  TYR A 876      70.130  32.890  67.690  1.00  0.00           C
ATOM   3579  CD1 TYR A 876      71.330  32.310  67.690  1.00  0.00           C
ATOM   3580  HD1 TYR A 876      72.180  32.540  67.070  1.00  0.00           H
ATOM   3581  CE1 TYR A 876      71.740  31.300  68.620  1.00  0.00           C
ATOM   3582  HE1 TYR A 876      72.700  30.840  68.520  1.00  0.00           H
ATOM   3583  CZ  TYR A 876      70.800  30.920  69.590  1.00  0.00           C
ATOM   3584  OH  TYR A 876      71.060  29.870  70.450  1.00  0.00           O
ATOM   3585  HH  TYR A 876      71.990  29.650  70.380  1.00  0.00           H
ATOM   3586  CD2 TYR A 876      69.180  32.370  68.600  1.00  0.00           C
ATOM   3587  HD2 TYR A 876      68.180  32.770  68.620  1.00  0.00           H
ATOM   3588  CE2 TYR A 876      69.510  31.440  69.550  1.00  0.00           C
ATOM   3589  HE2 TYR A 876      68.760  30.960  70.140  1.00  0.00           H
ATOM   3590  C   TYR A 876      71.560  35.430  67.920  1.00  0.00           C
ATOM   3591  O   TYR A 876      71.660  35.460  69.110  1.00  0.00           O
ATOM   3592  N   LEU A 877      72.620  35.610  67.110  1.00  0.00           N
ATOM   3593  HN  LEU A 877      72.520  35.620  66.120  1.00  0.00           H
ATOM   3594  CA  LEU A 877      73.970  35.670  67.550  1.00  0.00           C
ATOM   3595  HA  LEU A 877      74.070  34.900  68.310  1.00  0.00           H
ATOM   3596  CB  LEU A 877      74.970  35.220  66.430  1.00  0.00           C
ATOM   3597  HB1 LEU A 877      75.980  35.490  66.830  1.00  0.00           H
ATOM   3598  HB2 LEU A 877      74.780  35.900  65.560  1.00  0.00           H
ATOM   3599  CG  LEU A 877      74.840  33.790  65.910  1.00  0.00           C
ATOM   3600  HG  LEU A 877      73.780  33.460  65.830  1.00  0.00           H
ATOM   3601  CD1 LEU A 877      75.430  33.670  64.470  1.00  0.00           C
ATOM   3602 HD11 LEU A 877      76.440  34.160  64.550  1.00  0.00           H
ATOM   3603 HD12 LEU A 877      74.860  34.250  63.720  1.00  0.00           H
ATOM   3604 HD13 LEU A 877      75.540  32.690  63.940  1.00  0.00           H
ATOM   3605  CD2 LEU A 877      75.650  32.980  66.810  1.00  0.00           C
ATOM   3606 HD21 LEU A 877      75.150  32.890  67.800  1.00  0.00           H
ATOM   3607 HD22 LEU A 877      76.650  33.410  67.060  1.00  0.00           H
ATOM   3608 HD23 LEU A 877      75.740  31.920  66.480  1.00  0.00           H
ATOM   3609  C   LEU A 877      74.240  37.030  68.220  1.00  0.00           C
ATOM   3610  O   LEU A 877      74.930  37.100  69.270  1.00  0.00           O
ATOM   3611  N   VAL A 878      73.570  38.060  67.670  1.00  0.00           N
ATOM   3612  HN  VAL A 878      72.990  37.880  66.890  1.00  0.00           H
ATOM   3613  CA  VAL A 878      73.680  39.480  68.060  1.00  0.00           C
ATOM   3614  HA  VAL A 878      74.750  39.630  68.020  1.00  0.00           H
ATOM   3615  CB  VAL A 878      73.010  40.580  67.220  1.00  0.00           C
ATOM   3616  HB  VAL A 878      72.020  40.290  66.790  1.00  0.00           H
ATOM   3617  CG1 VAL A 878      72.570  41.750  68.120  1.00  0.00           C
ATOM   3618 HG11 VAL A 878      72.390  42.610  67.440  1.00  0.00           H
ATOM   3619 HG12 VAL A 878      73.420  42.010  68.780  1.00  0.00           H
ATOM   3620 HG13 VAL A 878      71.680  41.470  68.740  1.00  0.00           H
ATOM   3621  CG2 VAL A 878      74.000  41.080  66.170  1.00  0.00           C
ATOM   3622 HG21 VAL A 878      74.800  41.620  66.730  1.00  0.00           H
ATOM   3623 HG22 VAL A 878      73.430  41.850  65.620  1.00  0.00           H
ATOM   3624 HG23 VAL A 878      74.280  40.240  65.500  1.00  0.00           H
ATOM   3625  C   VAL A 878      73.350  39.480  69.580  1.00  0.00           C
ATOM   3626  O   VAL A 878      74.070  39.900  70.440  1.00  0.00           O
ATOM   3627  N   GLY A 879      72.230  38.840  69.960  1.00  0.00           N
ATOM   3628  HN  GLY A 879      71.560  38.370  69.380  1.00  0.00           H
ATOM   3629  CA  GLY A 879      71.930  38.730  71.340  1.00  0.00           C
ATOM   3630  HA1 GLY A 879      72.700  38.420  72.030  1.00  0.00           H
ATOM   3631  HA2 GLY A 879      71.160  37.980  71.480  1.00  0.00           H
ATOM   3632  C   GLY A 879      71.310  39.930  71.980  1.00  0.00           C
ATOM   3633  O   GLY A 879      71.470  40.070  73.180  1.00  0.00           O
ATOM   3634  N   VAL A 880      70.640  40.770  71.160  1.00  0.00           N
ATOM   3635  HN  VAL A 880      70.540  40.590  70.190  1.00  0.00           H
ATOM   3636  CA  VAL A 880      69.990  42.030  71.630  1.00  0.00           C
ATOM   3637  HA  VAL A 880      70.020  42.080  72.710  1.00  0.00           H
ATOM   3638  CB  VAL A 880      70.620  43.270  71.020  1.00  0.00           C
ATOM   3639  HB  VAL A 880      70.430  43.290  69.920  1.00  0.00           H
ATOM   3640  CG1 VAL A 880      69.730  44.420  71.470  1.00  0.00           C
ATOM   3641 HG11 VAL A 880      69.790  44.430  72.580  1.00  0.00           H
ATOM   3642 HG12 VAL A 880      68.690  44.240  71.120  1.00  0.00           H
ATOM   3643 HG13 VAL A 880      70.100  45.280  70.890  1.00  0.00           H
ATOM   3644  CG2 VAL A 880      72.140  43.410  71.300  1.00  0.00           C
ATOM   3645 HG21 VAL A 880      72.720  42.490  71.070  1.00  0.00           H
ATOM   3646 HG22 VAL A 880      72.200  43.740  72.360  1.00  0.00           H
ATOM   3647 HG23 VAL A 880      72.470  44.300  70.730  1.00  0.00           H
ATOM   3648  C   VAL A 880      68.580  41.810  71.220  1.00  0.00           C
ATOM   3649  O   VAL A 880      68.370  41.420  70.080  1.00  0.00           O
ATOM   3650  N   PRO A 881      67.520  41.870  71.990  1.00  0.00           N
ATOM   3651  CD  PRO A 881      67.660  42.080  73.440  1.00  0.00           C
ATOM   3652  HD1 PRO A 881      68.070  43.090  73.650  1.00  0.00           H
ATOM   3653  HD2 PRO A 881      68.300  41.250  73.820  1.00  0.00           H
ATOM   3654  CA  PRO A 881      66.250  41.300  71.580  1.00  0.00           C
ATOM   3655  HA  PRO A 881      66.270  40.300  71.170  1.00  0.00           H
ATOM   3656  CB  PRO A 881      65.480  41.000  72.900  1.00  0.00           C
ATOM   3657  HB1 PRO A 881      65.650  39.920  73.040  1.00  0.00           H
ATOM   3658  HB2 PRO A 881      64.380  41.160  72.890  1.00  0.00           H
ATOM   3659  CG  PRO A 881      66.200  41.880  73.970  1.00  0.00           C
ATOM   3660  HG1 PRO A 881      65.720  42.870  73.870  1.00  0.00           H
ATOM   3661  HG2 PRO A 881      66.170  41.450  74.990  1.00  0.00           H
ATOM   3662  C   PRO A 881      65.420  42.250  70.730  1.00  0.00           C
ATOM   3663  O   PRO A 881      64.660  42.980  71.360  1.00  0.00           O
ATOM   3664  N   SER A 882      65.580  42.240  69.380  1.00  0.00           N
ATOM   3665  HN  SER A 882      66.300  41.720  68.920  1.00  0.00           H
ATOM   3666  CA  SER A 882      64.760  42.940  68.460  1.00  0.00           C
ATOM   3667  HA  SER A 882      64.870  43.990  68.710  1.00  0.00           H
ATOM   3668  CB  SER A 882      65.300  42.930  67.040  1.00  0.00           C
ATOM   3669  HB1 SER A 882      66.260  43.500  67.010  1.00  0.00           H
ATOM   3670  HB2 SER A 882      64.600  43.450  66.370  1.00  0.00           H
ATOM   3671  OG  SER A 882      65.410  41.670  66.450  1.00  0.00           O
ATOM   3672  HG1 SER A 882      66.330  41.410  66.560  1.00  0.00           H
ATOM   3673  C   SER A 882      63.350  42.370  68.580  1.00  0.00           C
ATOM   3674  O   SER A 882      63.230  41.120  68.610  1.00  0.00           O
ATOM   3675  N   PRO A 883      62.280  43.160  68.650  1.00  0.00           N
ATOM   3676  CD  PRO A 883      62.350  44.510  69.140  1.00  0.00           C
ATOM   3677  HD1 PRO A 883      62.570  45.190  68.290  1.00  0.00           H
ATOM   3678  HD2 PRO A 883      63.100  44.550  69.960  1.00  0.00           H
ATOM   3679  CA  PRO A 883      60.980  42.540  68.810  1.00  0.00           C
ATOM   3680  HA  PRO A 883      60.980  42.080  69.790  1.00  0.00           H
ATOM   3681  CB  PRO A 883      60.060  43.810  68.760  1.00  0.00           C
ATOM   3682  HB1 PRO A 883      59.090  43.860  69.290  1.00  0.00           H
ATOM   3683  HB2 PRO A 883      59.840  44.190  67.750  1.00  0.00           H
ATOM   3684  CG  PRO A 883      60.900  44.740  69.600  1.00  0.00           C
ATOM   3685  HG1 PRO A 883      60.650  45.820  69.400  1.00  0.00           H
ATOM   3686  HG2 PRO A 883      60.750  44.620  70.690  1.00  0.00           H
ATOM   3687  C   PRO A 883      60.490  41.410  67.840  1.00  0.00           C
ATOM   3688  O   PRO A 883      60.810  41.500  66.670  1.00  0.00           O
ATOM   3689  N   LYS A 884      59.790  40.390  68.400  1.00  0.00           N
ATOM   3690  HN  LYS A 884      59.550  40.330  69.380  1.00  0.00           H
ATOM   3691  CA  LYS A 884      59.200  39.380  67.600  1.00  0.00           C
ATOM   3692  HA  LYS A 884      59.620  39.480  66.610  1.00  0.00           H
ATOM   3693  CB  LYS A 884      59.560  37.940  68.080  1.00  0.00           C
ATOM   3694  HB1 LYS A 884      58.810  37.190  67.790  1.00  0.00           H
ATOM   3695  HB2 LYS A 884      59.560  38.060  69.180  1.00  0.00           H
ATOM   3696  CG  LYS A 884      60.960  37.350  67.740  1.00  0.00           C
ATOM   3697  HG1 LYS A 884      61.020  36.800  66.780  1.00  0.00           H
ATOM   3698  HG2 LYS A 884      61.120  36.520  68.460  1.00  0.00           H
ATOM   3699  CD  LYS A 884      62.060  38.340  67.810  1.00  0.00           C
ATOM   3700  HD1 LYS A 884      62.150  38.830  68.800  1.00  0.00           H
ATOM   3701  HD2 LYS A 884      61.870  39.180  67.090  1.00  0.00           H
ATOM   3702  CE  LYS A 884      63.510  37.790  67.480  1.00  0.00           C
ATOM   3703  HE1 LYS A 884      63.770  37.550  66.420  1.00  0.00           H
ATOM   3704  HE2 LYS A 884      63.640  36.860  68.080  1.00  0.00           H
ATOM   3705  NZ  LYS A 884      64.530  38.760  68.020  1.00  0.00           N
ATOM   3706  HZ1 LYS A 884      64.850  38.800  69.020  1.00  0.00           H
ATOM   3707  HZ2 LYS A 884      64.100  39.700  68.020  1.00  0.00           H
ATOM   3708  HZ3 LYS A 884      65.320  38.730  67.340  1.00  0.00           H
ATOM   3709  C   LYS A 884      57.670  39.620  67.390  1.00  0.00           C
ATOM   3710  O   LYS A 884      57.010  40.310  68.130  1.00  0.00           O
ATOM   3711  N   LEU A 885      57.160  39.090  66.260  1.00  0.00           N
ATOM   3712  HN  LEU A 885      57.810  38.620  65.670  1.00  0.00           H
ATOM   3713  CA  LEU A 885      55.770  39.110  65.850  1.00  0.00           C
ATOM   3714  HA  LEU A 885      55.450  40.140  65.820  1.00  0.00           H
ATOM   3715  CB  LEU A 885      55.790  38.590  64.420  1.00  0.00           C
ATOM   3716  HB1 LEU A 885      56.350  37.630  64.400  1.00  0.00           H
ATOM   3717  HB2 LEU A 885      56.480  39.020  63.670  1.00  0.00           H
ATOM   3718  CG  LEU A 885      54.470  38.240  63.670  1.00  0.00           C
ATOM   3719  HG  LEU A 885      53.780  37.700  64.350  1.00  0.00           H
ATOM   3720  CD1 LEU A 885      53.670  39.570  63.300  1.00  0.00           C
ATOM   3721 HD11 LEU A 885      54.230  40.090  62.500  1.00  0.00           H
ATOM   3722 HD12 LEU A 885      53.740  40.190  64.210  1.00  0.00           H
ATOM   3723 HD13 LEU A 885      52.630  39.280  63.020  1.00  0.00           H
ATOM   3724  CD2 LEU A 885      54.820  37.280  62.490  1.00  0.00           C
ATOM   3725 HD21 LEU A 885      55.630  37.640  61.820  1.00  0.00           H
ATOM   3726 HD22 LEU A 885      53.950  37.210  61.810  1.00  0.00           H
ATOM   3727 HD23 LEU A 885      55.070  36.270  62.880  1.00  0.00           H
ATOM   3728  C   LEU A 885      54.770  38.330  66.690  1.00  0.00           C
ATOM   3729  O   LEU A 885      55.190  37.180  67.090  1.00  0.00           O
ATOM   3730  N   HSD A 886      53.570  38.870  66.930  1.00  0.00           N
ATOM   3731  HN  HSD A 886      53.420  39.760  66.500  1.00  0.00           H
ATOM   3732  CA  HSD A 886      52.410  38.200  67.510  1.00  0.00           C
ATOM   3733  HA  HSD A 886      52.710  37.290  68.000  1.00  0.00           H
ATOM   3734  CB  HSD A 886      51.830  38.960  68.730  1.00  0.00           C
ATOM   3735  HB1 HSD A 886      51.560  39.950  68.290  1.00  0.00           H
ATOM   3736  HB2 HSD A 886      52.500  39.140  69.590  1.00  0.00           H
ATOM   3737  ND1 HSD A 886      50.570  37.100  70.040  1.00  0.00           N
ATOM   3738  HD1 HSD A 886      51.280  36.560  70.470  1.00  0.00           H
ATOM   3739  CG  HSD A 886      50.550  38.320  69.310  1.00  0.00           C
ATOM   3740  CE1 HSD A 886      49.220  36.900  70.270  1.00  0.00           C
ATOM   3741  HE1 HSD A 886      48.750  36.070  70.810  1.00  0.00           H
ATOM   3742  NE2 HSD A 886      48.440  37.830  69.770  1.00  0.00           N
ATOM   3743  CD2 HSD A 886      49.300  38.690  69.130  1.00  0.00           C
ATOM   3744  HD2 HSD A 886      48.950  39.550  68.580  1.00  0.00           H
ATOM   3745  C   HSD A 886      51.320  37.880  66.560  1.00  0.00           C
ATOM   3746  O   HSD A 886      50.890  38.750  65.800  1.00  0.00           O
ATOM   3747  N   VAL A 887      50.960  36.580  66.580  1.00  0.00           N
ATOM   3748  HN  VAL A 887      51.380  35.870  67.140  1.00  0.00           H
ATOM   3749  CA  VAL A 887      49.860  36.060  65.910  1.00  0.00           C
ATOM   3750  HA  VAL A 887      49.190  36.770  65.450  1.00  0.00           H
ATOM   3751  CB  VAL A 887      50.310  35.130  64.730  1.00  0.00           C
ATOM   3752  HB  VAL A 887      51.120  34.480  65.120  1.00  0.00           H
ATOM   3753  CG1 VAL A 887      49.260  34.290  64.060  1.00  0.00           C
ATOM   3754 HG11 VAL A 887      48.590  33.730  64.760  1.00  0.00           H
ATOM   3755 HG12 VAL A 887      49.760  33.540  63.420  1.00  0.00           H
ATOM   3756 HG13 VAL A 887      48.590  34.880  63.400  1.00  0.00           H
ATOM   3757  CG2 VAL A 887      51.010  35.900  63.610  1.00  0.00           C
ATOM   3758 HG21 VAL A 887      50.260  36.590  63.170  1.00  0.00           H
ATOM   3759 HG22 VAL A 887      51.320  35.160  62.840  1.00  0.00           H
ATOM   3760 HG23 VAL A 887      51.930  36.400  64.000  1.00  0.00           H
ATOM   3761  C   VAL A 887      49.110  35.230  66.970  1.00  0.00           C
ATOM   3762  O   VAL A 887      49.860  34.650  67.740  1.00  0.00           O
ATOM   3763  N   PRO A 888      47.800  35.170  67.030  1.00  0.00           N
ATOM   3764  CD  PRO A 888      46.920  36.080  66.310  1.00  0.00           C
ATOM   3765  HD1 PRO A 888      47.010  35.780  65.250  1.00  0.00           H
ATOM   3766  HD2 PRO A 888      47.130  37.160  66.340  1.00  0.00           H
ATOM   3767  CA  PRO A 888      47.060  34.340  67.970  1.00  0.00           C
ATOM   3768  HA  PRO A 888      47.120  34.810  68.940  1.00  0.00           H
ATOM   3769  CB  PRO A 888      45.620  34.370  67.340  1.00  0.00           C
ATOM   3770  HB1 PRO A 888      44.940  34.130  68.180  1.00  0.00           H
ATOM   3771  HB2 PRO A 888      45.650  33.660  66.490  1.00  0.00           H
ATOM   3772  CG  PRO A 888      45.520  35.790  66.880  1.00  0.00           C
ATOM   3773  HG1 PRO A 888      44.640  35.860  66.200  1.00  0.00           H
ATOM   3774  HG2 PRO A 888      45.230  36.440  67.720  1.00  0.00           H
ATOM   3775  C   PRO A 888      47.620  33.020  68.210  1.00  0.00           C
ATOM   3776  O   PRO A 888      48.150  32.360  67.240  1.00  0.00           O
ATOM   3777  N   GLU A 889      47.570  32.610  69.460  1.00  0.00           N
ATOM   3778  HN  GLU A 889      47.210  33.190  70.180  1.00  0.00           H
ATOM   3779  CA  GLU A 889      47.920  31.310  70.050  1.00  0.00           C
ATOM   3780  HA  GLU A 889      48.380  30.670  69.320  1.00  0.00           H
ATOM   3781  CB  GLU A 889      48.940  31.530  71.190  1.00  0.00           C
ATOM   3782  HB1 GLU A 889      48.920  30.670  71.890  1.00  0.00           H
ATOM   3783  HB2 GLU A 889      48.580  32.370  71.820  1.00  0.00           H
ATOM   3784  CG  GLU A 889      50.380  31.830  70.760  1.00  0.00           C
ATOM   3785  HG1 GLU A 889      50.440  32.640  70.000  1.00  0.00           H
ATOM   3786  HG2 GLU A 889      50.780  30.900  70.290  1.00  0.00           H
ATOM   3787  CD  GLU A 889      51.270  32.220  71.980  1.00  0.00           C
ATOM   3788  OE1 GLU A 889      51.670  31.290  72.720  1.00  0.00           O
ATOM   3789  OE2 GLU A 889      51.710  33.410  72.160  1.00  0.00           O
ATOM   3790  C   GLU A 889      46.670  30.520  70.470  1.00  0.00           C
ATOM   3791  O   GLU A 889      46.740  29.300  70.800  1.00  0.00           O
ATOM   3792  N   LYS A 890      45.550  31.180  70.570  1.00  0.00           N
ATOM   3793  HN  LYS A 890      45.620  32.110  70.190  1.00  0.00           H
ATOM   3794  CA  LYS A 890      44.270  30.790  71.120  1.00  0.00           C
ATOM   3795  HA  LYS A 890      44.440  29.740  71.290  1.00  0.00           H
ATOM   3796  CB  LYS A 890      43.820  31.550  72.410  1.00  0.00           C
ATOM   3797  HB1 LYS A 890      42.820  31.150  72.680  1.00  0.00           H
ATOM   3798  HB2 LYS A 890      43.570  32.620  72.340  1.00  0.00           H
ATOM   3799  CG  LYS A 890      44.940  31.390  73.440  1.00  0.00           C
ATOM   3800  HG1 LYS A 890      44.830  32.110  74.280  1.00  0.00           H
ATOM   3801  HG2 LYS A 890      45.870  31.860  73.060  1.00  0.00           H
ATOM   3802  CD  LYS A 890      45.080  29.970  73.970  1.00  0.00           C
ATOM   3803  HD1 LYS A 890      46.000  30.040  74.600  1.00  0.00           H
ATOM   3804  HD2 LYS A 890      45.310  29.220  73.190  1.00  0.00           H
ATOM   3805  CE  LYS A 890      43.790  29.430  74.640  1.00  0.00           C
ATOM   3806  HE1 LYS A 890      44.040  28.420  75.050  1.00  0.00           H
ATOM   3807  HE2 LYS A 890      42.980  29.290  73.900  1.00  0.00           H
ATOM   3808  NZ  LYS A 890      43.310  30.240  75.820  1.00  0.00           N
ATOM   3809  HZ1 LYS A 890      44.010  30.330  76.580  1.00  0.00           H
ATOM   3810  HZ2 LYS A 890      42.580  29.670  76.280  1.00  0.00           H
ATOM   3811  HZ3 LYS A 890      42.890  31.140  75.520  1.00  0.00           H
ATOM   3812  C   LYS A 890      43.240  30.960  69.940  1.00  0.00           C
ATOM   3813  O   LYS A 890      43.130  32.020  69.330  1.00  0.00           O
ATOM   3814  N   PHE A 891      42.540  29.860  69.700  1.00  0.00           N
ATOM   3815  HN  PHE A 891      42.700  29.070  70.280  1.00  0.00           H
ATOM   3816  CA  PHE A 891      41.570  29.710  68.660  1.00  0.00           C
ATOM   3817  HA  PHE A 891      41.980  29.960  67.690  1.00  0.00           H
ATOM   3818  CB  PHE A 891      41.250  28.190  68.700  1.00  0.00           C
ATOM   3819  HB1 PHE A 891      40.800  27.860  69.670  1.00  0.00           H
ATOM   3820  HB2 PHE A 891      42.090  27.490  68.460  1.00  0.00           H
ATOM   3821  CG  PHE A 891      40.250  27.690  67.610  1.00  0.00           C
ATOM   3822  CD1 PHE A 891      38.890  27.300  67.910  1.00  0.00           C
ATOM   3823  HD1 PHE A 891      38.500  27.450  68.910  1.00  0.00           H
ATOM   3824  CE1 PHE A 891      38.170  26.680  66.860  1.00  0.00           C
ATOM   3825  HE1 PHE A 891      37.170  26.310  67.020  1.00  0.00           H
ATOM   3826  CZ  PHE A 891      38.680  26.410  65.560  1.00  0.00           C
ATOM   3827  HZ  PHE A 891      38.090  25.810  64.890  1.00  0.00           H
ATOM   3828  CD2 PHE A 891      40.740  27.440  66.320  1.00  0.00           C
ATOM   3829  HD2 PHE A 891      41.730  27.800  66.060  1.00  0.00           H
ATOM   3830  CE2 PHE A 891      39.980  26.820  65.310  1.00  0.00           C
ATOM   3831  HE2 PHE A 891      40.350  26.640  64.310  1.00  0.00           H
ATOM   3832  C   PHE A 891      40.330  30.600  68.720  1.00  0.00           C
ATOM   3833  O   PHE A 891      39.940  31.110  67.670  1.00  0.00           O
ATOM   3834  N   GLU A 892      39.800  30.790  69.920  1.00  0.00           N
ATOM   3835  HN  GLU A 892      40.200  30.420  70.750  1.00  0.00           H
ATOM   3836  CA  GLU A 892      38.570  31.530  70.130  1.00  0.00           C
ATOM   3837  HA  GLU A 892      37.890  31.280  69.340  1.00  0.00           H
ATOM   3838  CB  GLU A 892      37.820  31.080  71.400  1.00  0.00           C
ATOM   3839  HB1 GLU A 892      36.890  31.670  71.550  1.00  0.00           H
ATOM   3840  HB2 GLU A 892      38.430  31.160  72.310  1.00  0.00           H
ATOM   3841  CG  GLU A 892      37.340  29.650  71.350  1.00  0.00           C
ATOM   3842  HG1 GLU A 892      38.260  29.030  71.380  1.00  0.00           H
ATOM   3843  HG2 GLU A 892      36.750  29.560  70.410  1.00  0.00           H
ATOM   3844  CD  GLU A 892      36.370  29.220  72.510  1.00  0.00           C
ATOM   3845  OE1 GLU A 892      35.310  29.800  72.710  1.00  0.00           O
ATOM   3846  OE2 GLU A 892      36.880  28.400  73.290  1.00  0.00           O
ATOM   3847  C   GLU A 892      38.830  33.070  70.210  1.00  0.00           C
ATOM   3848  O   GLU A 892      39.830  33.470  70.760  1.00  0.00           O
ATOM   3849  N   PRO A 893      37.940  33.900  69.690  1.00  0.00           N
ATOM   3850  CD  PRO A 893      36.800  33.430  68.790  1.00  0.00           C
ATOM   3851  HD1 PRO A 893      36.090  32.780  69.360  1.00  0.00           H
ATOM   3852  HD2 PRO A 893      37.160  33.030  67.820  1.00  0.00           H
ATOM   3853  CA  PRO A 893      37.990  35.350  69.880  1.00  0.00           C
ATOM   3854  HA  PRO A 893      38.820  35.870  69.400  1.00  0.00           H
ATOM   3855  CB  PRO A 893      36.560  35.730  69.440  1.00  0.00           C
ATOM   3856  HB1 PRO A 893      36.280  36.770  69.230  1.00  0.00           H
ATOM   3857  HB2 PRO A 893      35.910  35.370  70.260  1.00  0.00           H
ATOM   3858  CG  PRO A 893      36.120  34.760  68.340  1.00  0.00           C
ATOM   3859  HG1 PRO A 893      35.030  34.750  68.150  1.00  0.00           H
ATOM   3860  HG2 PRO A 893      36.660  35.010  67.400  1.00  0.00           H
ATOM   3861  C   PRO A 893      38.090  35.770  71.340  1.00  0.00           C
ATOM   3862  O   PRO A 893      37.690  34.940  72.140  1.00  0.00           O
ATOM   3863  N   THR A 894      38.610  36.970  71.700  1.00  0.00           N
ATOM   3864  HN  THR A 894      38.860  37.670  71.030  1.00  0.00           H
ATOM   3865  CA  THR A 894      38.830  37.440  73.030  1.00  0.00           C
ATOM   3866  HA  THR A 894      39.040  36.630  73.710  1.00  0.00           H
ATOM   3867  CB  THR A 894      39.950  38.400  73.100  1.00  0.00           C
ATOM   3868  HB  THR A 894      40.030  38.740  74.160  1.00  0.00           H
ATOM   3869  OG1 THR A 894      39.860  39.380  72.110  1.00  0.00           O
ATOM   3870  HG1 THR A 894      39.070  39.890  72.280  1.00  0.00           H
ATOM   3871  CG2 THR A 894      41.190  37.600  72.840  1.00  0.00           C
ATOM   3872 HG21 THR A 894      41.320  37.290  71.780  1.00  0.00           H
ATOM   3873 HG22 THR A 894      41.150  36.630  73.390  1.00  0.00           H
ATOM   3874 HG23 THR A 894      42.080  38.200  73.140  1.00  0.00           H
ATOM   3875  C   THR A 894      37.480  38.030  73.620  1.00  0.00           C
ATOM   3876  O   THR A 894      37.400  37.850  74.850  1.00  0.00           O
ATOM   3877  N   HSD A 895      36.460  38.470  72.880  1.00  0.00           N
ATOM   3878  HN  HSD A 895      36.540  38.610  71.900  1.00  0.00           H
ATOM   3879  CA  HSD A 895      35.250  39.020  73.520  1.00  0.00           C
ATOM   3880  HA  HSD A 895      35.480  39.650  74.370  1.00  0.00           H
ATOM   3881  CB  HSD A 895      34.440  39.910  72.520  1.00  0.00           C
ATOM   3882  HB1 HSD A 895      34.460  39.590  71.460  1.00  0.00           H
ATOM   3883  HB2 HSD A 895      35.020  40.850  72.490  1.00  0.00           H
ATOM   3884  ND1 HSD A 895      32.650  40.800  74.090  1.00  0.00           N
ATOM   3885  HD1 HSD A 895      33.310  41.260  74.670  1.00  0.00           H
ATOM   3886  CG  HSD A 895      33.050  40.180  72.950  1.00  0.00           C
ATOM   3887  CE1 HSD A 895      31.350  40.850  73.960  1.00  0.00           C
ATOM   3888  HE1 HSD A 895      30.650  41.210  74.710  1.00  0.00           H
ATOM   3889  NE2 HSD A 895      30.900  40.370  72.850  1.00  0.00           N
ATOM   3890  CD2 HSD A 895      32.020  39.950  72.170  1.00  0.00           C
ATOM   3891  HD2 HSD A 895      31.900  39.380  71.250  1.00  0.00           H
ATOM   3892  C   HSD A 895      34.420  37.900  74.100  1.00  0.00           C
ATOM   3893  O   HSD A 895      34.100  36.940  73.330  1.00  0.00           O
ATOM   3894  N   PRO A 896      34.010  37.710  75.330  1.00  0.00           N
ATOM   3895  CD  PRO A 896      34.290  38.650  76.360  1.00  0.00           C
ATOM   3896  HD1 PRO A 896      33.920  39.690  76.260  1.00  0.00           H
ATOM   3897  HD2 PRO A 896      35.400  38.770  76.400  1.00  0.00           H
ATOM   3898  CA  PRO A 896      33.530  36.470  75.770  1.00  0.00           C
ATOM   3899  HA  PRO A 896      34.140  35.630  75.490  1.00  0.00           H
ATOM   3900  CB  PRO A 896      33.730  36.540  77.330  1.00  0.00           C
ATOM   3901  HB1 PRO A 896      34.720  36.160  77.650  1.00  0.00           H
ATOM   3902  HB2 PRO A 896      33.000  35.910  77.890  1.00  0.00           H
ATOM   3903  CG  PRO A 896      33.640  38.070  77.670  1.00  0.00           C
ATOM   3904  HG1 PRO A 896      32.600  38.360  77.940  1.00  0.00           H
ATOM   3905  HG2 PRO A 896      34.200  38.270  78.610  1.00  0.00           H
ATOM   3906  C   PRO A 896      32.140  36.110  75.350  1.00  0.00           C
ATOM   3907  O   PRO A 896      31.880  34.970  74.950  1.00  0.00           O
ATOM   3908  N   GLU A 897      31.300  37.140  75.300  1.00  0.00           N
ATOM   3909  HN  GLU A 897      31.680  38.000  75.650  1.00  0.00           H
ATOM   3910  CA  GLU A 897      29.900  37.100  74.940  1.00  0.00           C
ATOM   3911  HA  GLU A 897      29.500  36.140  75.200  1.00  0.00           H
ATOM   3912  CB  GLU A 897      29.110  38.330  75.560  1.00  0.00           C
ATOM   3913  HB1 GLU A 897      28.100  38.280  75.100  1.00  0.00           H
ATOM   3914  HB2 GLU A 897      29.520  39.350  75.370  1.00  0.00           H
ATOM   3915  CG  GLU A 897      29.190  38.330  77.110  1.00  0.00           C
ATOM   3916  HG1 GLU A 897      30.220  38.610  77.400  1.00  0.00           H
ATOM   3917  HG2 GLU A 897      28.980  37.280  77.410  1.00  0.00           H
ATOM   3918  CD  GLU A 897      28.260  39.280  77.900  1.00  0.00           C
ATOM   3919  OE1 GLU A 897      27.690  38.820  78.880  1.00  0.00           O
ATOM   3920  OE2 GLU A 897      28.380  40.470  77.530  1.00  0.00           O
ATOM   3921  C   GLU A 897      29.790  37.190  73.350  1.00  0.00           C
ATOM   3922  O   GLU A 897      28.730  37.430  72.770  1.00  0.00           O
ATOM   3923  N   ARG A 898      30.920  36.860  72.580  1.00  0.00           N
ATOM   3924  HN  ARG A 898      31.790  36.600  73.000  1.00  0.00           H
ATOM   3925  CA  ARG A 898      30.940  36.710  71.170  1.00  0.00           C
ATOM   3926  HA  ARG A 898      30.440  37.560  70.730  1.00  0.00           H
ATOM   3927  CB  ARG A 898      32.420  36.630  70.660  1.00  0.00           C
ATOM   3928  HB1 ARG A 898      32.790  35.590  70.770  1.00  0.00           H
ATOM   3929  HB2 ARG A 898      32.880  37.300  71.420  1.00  0.00           H
ATOM   3930  CG  ARG A 898      32.620  37.150  69.220  1.00  0.00           C
ATOM   3931  HG1 ARG A 898      33.700  37.420  69.110  1.00  0.00           H
ATOM   3932  HG2 ARG A 898      32.020  38.080  69.220  1.00  0.00           H
ATOM   3933  CD  ARG A 898      32.150  36.190  68.150  1.00  0.00           C
ATOM   3934  HD1 ARG A 898      31.070  36.010  68.020  1.00  0.00           H
ATOM   3935  HD2 ARG A 898      32.600  35.200  68.400  1.00  0.00           H
ATOM   3936  NE  ARG A 898      32.730  36.610  66.860  1.00  0.00           N
ATOM   3937  HE  ARG A 898      33.520  37.240  66.840  1.00  0.00           H
ATOM   3938  CZ  ARG A 898      32.360  36.130  65.700  1.00  0.00           C
ATOM   3939  NH1 ARG A 898      31.320  35.380  65.460  1.00  0.00           N
ATOM   3940 HH11 ARG A 898      30.910  34.900  66.220  1.00  0.00           H
ATOM   3941 HH12 ARG A 898      31.130  35.070  64.530  1.00  0.00           H
ATOM   3942  NH2 ARG A 898      32.960  36.810  64.710  1.00  0.00           N
ATOM   3943 HH21 ARG A 898      33.560  37.580  64.920  1.00  0.00           H
ATOM   3944 HH22 ARG A 898      32.620  36.650  63.790  1.00  0.00           H
ATOM   3945  C   ARG A 898      30.190  35.480  70.620  1.00  0.00           C
ATOM   3946  O   ARG A 898      30.360  34.350  71.080  1.00  0.00           O
ATOM   3947  N   GLY A 899      29.180  35.790  69.760  1.00  0.00           N
ATOM   3948  HN  GLY A 899      28.890  36.710  69.520  1.00  0.00           H
ATOM   3949  CA  GLY A 899      28.280  34.840  69.150  1.00  0.00           C
ATOM   3950  HA1 GLY A 899      27.600  35.390  68.500  1.00  0.00           H
ATOM   3951  HA2 GLY A 899      27.660  34.390  69.920  1.00  0.00           H
ATOM   3952  C   GLY A 899      28.980  33.770  68.330  1.00  0.00           C
ATOM   3953  O   GLY A 899      29.900  34.070  67.510  1.00  0.00           O
ATOM   3954  N   TRP A 900      28.560  32.510  68.450  1.00  0.00           N
ATOM   3955  HN  TRP A 900      27.790  32.270  69.040  1.00  0.00           H
ATOM   3956  CA  TRP A 900      29.220  31.400  67.830  1.00  0.00           C
ATOM   3957  HA  TRP A 900      30.280  31.580  67.910  1.00  0.00           H
ATOM   3958  CB  TRP A 900      29.180  30.160  68.740  1.00  0.00           C
ATOM   3959  HB1 TRP A 900      28.140  30.000  69.130  1.00  0.00           H
ATOM   3960  HB2 TRP A 900      29.820  30.280  69.640  1.00  0.00           H
ATOM   3961  CG  TRP A 900      29.670  28.960  68.000  1.00  0.00           C
ATOM   3962  CD1 TRP A 900      28.790  28.080  67.390  1.00  0.00           C
ATOM   3963  HD1 TRP A 900      27.730  28.210  67.500  1.00  0.00           H
ATOM   3964  NE1 TRP A 900      29.540  27.110  66.780  1.00  0.00           N
ATOM   3965  HE1 TRP A 900      29.310  26.370  66.180  1.00  0.00           H
ATOM   3966  CE2 TRP A 900      30.890  27.400  66.890  1.00  0.00           C
ATOM   3967  CD2 TRP A 900      30.980  28.580  67.720  1.00  0.00           C
ATOM   3968  CE3 TRP A 900      32.230  28.990  68.200  1.00  0.00           C
ATOM   3969  HE3 TRP A 900      32.340  29.870  68.810  1.00  0.00           H
ATOM   3970  CZ3 TRP A 900      33.350  28.260  67.810  1.00  0.00           C
ATOM   3971  HZ3 TRP A 900      34.300  28.620  68.190  1.00  0.00           H
ATOM   3972  CZ2 TRP A 900      32.020  26.820  66.430  1.00  0.00           C
ATOM   3973  HZ2 TRP A 900      32.020  26.050  65.670  1.00  0.00           H
ATOM   3974  CH2 TRP A 900      33.270  27.190  66.970  1.00  0.00           C
ATOM   3975  HH2 TRP A 900      34.080  26.550  66.660  1.00  0.00           H
ATOM   3976  C   TRP A 900      29.000  31.350  66.300  1.00  0.00           C
ATOM   3977  O   TRP A 900      27.860  31.220  65.860  1.00  0.00           O
ATOM   3978  N   ILE A 901      30.020  31.570  65.510  1.00  0.00           N
ATOM   3979  HN  ILE A 901      30.900  31.690  65.970  1.00  0.00           H
ATOM   3980  CA  ILE A 901      29.900  31.780  64.060  1.00  0.00           C
ATOM   3981  HA  ILE A 901      30.890  31.900  63.650  1.00  0.00           H
ATOM   3982  CB  ILE A 901      29.430  30.570  63.220  1.00  0.00           C
ATOM   3983  HB  ILE A 901      28.360  30.340  63.410  1.00  0.00           H
ATOM   3984  CG2 ILE A 901      29.480  30.820  61.640  1.00  0.00           C
ATOM   3985 HG21 ILE A 901      28.980  29.960  61.130  1.00  0.00           H
ATOM   3986 HG22 ILE A 901      30.510  31.010  61.280  1.00  0.00           H
ATOM   3987 HG23 ILE A 901      28.820  31.670  61.370  1.00  0.00           H
ATOM   3988  CG1 ILE A 901      30.170  29.270  63.590  1.00  0.00           C
ATOM   3989 HG11 ILE A 901      29.920  28.390  62.960  1.00  0.00           H
ATOM   3990 HG12 ILE A 901      29.870  28.950  64.610  1.00  0.00           H
ATOM   3991  CD  ILE A 901      31.700  29.410  63.420  1.00  0.00           C
ATOM   3992  HD1 ILE A 901      32.270  28.470  63.560  1.00  0.00           H
ATOM   3993  HD2 ILE A 901      32.160  30.170  64.100  1.00  0.00           H
ATOM   3994  HD3 ILE A 901      31.920  29.670  62.370  1.00  0.00           H
ATOM   3995  C   ILE A 901      29.260  33.080  63.580  1.00  0.00           C
ATOM   3996  O   ILE A 901      29.940  34.030  63.140  1.00  0.00           O
ATOM   3997  N   ILE A 902      27.930  33.190  63.720  1.00  0.00           N
ATOM   3998  HN  ILE A 902      27.430  32.480  64.230  1.00  0.00           H
ATOM   3999  CA  ILE A 902      27.080  34.160  63.140  1.00  0.00           C
ATOM   4000  HA  ILE A 902      27.550  34.510  62.230  1.00  0.00           H
ATOM   4001  CB  ILE A 902      25.650  33.630  62.920  1.00  0.00           C
ATOM   4002  HB  ILE A 902      25.380  33.350  63.960  1.00  0.00           H
ATOM   4003  CG2 ILE A 902      24.580  34.630  62.330  1.00  0.00           C
ATOM   4004 HG21 ILE A 902      24.630  35.580  62.900  1.00  0.00           H
ATOM   4005 HG22 ILE A 902      23.510  34.330  62.370  1.00  0.00           H
ATOM   4006 HG23 ILE A 902      24.820  35.020  61.320  1.00  0.00           H
ATOM   4007  CG1 ILE A 902      25.640  32.420  62.030  1.00  0.00           C
ATOM   4008 HG11 ILE A 902      24.600  32.020  61.950  1.00  0.00           H
ATOM   4009 HG12 ILE A 902      26.260  31.680  62.570  1.00  0.00           H
ATOM   4010  CD  ILE A 902      26.230  32.470  60.590  1.00  0.00           C
ATOM   4011  HD1 ILE A 902      25.580  32.890  59.800  1.00  0.00           H
ATOM   4012  HD2 ILE A 902      26.530  31.460  60.230  1.00  0.00           H
ATOM   4013  HD3 ILE A 902      27.200  33.030  60.610  1.00  0.00           H
ATOM   4014  C   ILE A 902      27.030  35.330  64.170  1.00  0.00           C
ATOM   4015  O   ILE A 902      27.120  35.120  65.360  1.00  0.00           O
ATOM   4016  N   SER A 903      27.000  36.580  63.770  1.00  0.00           N
ATOM   4017  HN  SER A 903      27.100  36.840  62.820  1.00  0.00           H
ATOM   4018  CA  SER A 903      26.820  37.700  64.650  1.00  0.00           C
ATOM   4019  HA  SER A 903      27.450  37.470  65.510  1.00  0.00           H
ATOM   4020  CB  SER A 903      27.270  39.040  64.080  1.00  0.00           C
ATOM   4021  HB1 SER A 903      26.590  39.330  63.250  1.00  0.00           H
ATOM   4022  HB2 SER A 903      28.230  38.800  63.570  1.00  0.00           H
ATOM   4023  OG  SER A 903      27.480  40.100  65.010  1.00  0.00           O
ATOM   4024  HG1 SER A 903      26.850  40.750  64.710  1.00  0.00           H
ATOM   4025  C   SER A 903      25.380  37.860  65.220  1.00  0.00           C
ATOM   4026  O   SER A 903      24.500  37.320  64.540  1.00  0.00           O
ATOM   4027  N   PRO A 904      24.990  38.400  66.400  1.00  0.00           N
ATOM   4028  CD  PRO A 904      25.960  38.500  67.490  1.00  0.00           C
ATOM   4029  HD1 PRO A 904      26.650  39.340  67.230  1.00  0.00           H
ATOM   4030  HD2 PRO A 904      26.570  37.600  67.720  1.00  0.00           H
ATOM   4031  CA  PRO A 904      23.710  38.940  66.710  1.00  0.00           C
ATOM   4032  HA  PRO A 904      23.090  38.110  67.040  1.00  0.00           H
ATOM   4033  CB  PRO A 904      23.980  39.720  68.050  1.00  0.00           C
ATOM   4034  HB1 PRO A 904      23.150  39.830  68.780  1.00  0.00           H
ATOM   4035  HB2 PRO A 904      24.340  40.730  67.740  1.00  0.00           H
ATOM   4036  CG  PRO A 904      25.230  39.070  68.710  1.00  0.00           C
ATOM   4037  HG1 PRO A 904      25.840  39.870  69.190  1.00  0.00           H
ATOM   4038  HG2 PRO A 904      24.980  38.270  69.440  1.00  0.00           H
ATOM   4039  C   PRO A 904      23.100  39.790  65.670  1.00  0.00           C
ATOM   4040  O   PRO A 904      23.720  40.720  65.130  1.00  0.00           O
ATOM   4041  N   LEU A 905      21.810  39.530  65.390  1.00  0.00           N
ATOM   4042  HN  LEU A 905      21.340  38.720  65.730  1.00  0.00           H
ATOM   4043  CA  LEU A 905      21.090  40.260  64.300  1.00  0.00           C
ATOM   4044  HA  LEU A 905      21.480  41.270  64.390  1.00  0.00           H
ATOM   4045  CB  LEU A 905      21.430  39.700  62.990  1.00  0.00           C
ATOM   4046  HB1 LEU A 905      21.230  38.610  63.070  1.00  0.00           H
ATOM   4047  HB2 LEU A 905      22.530  39.810  62.850  1.00  0.00           H
ATOM   4048  CG  LEU A 905      20.700  40.300  61.690  1.00  0.00           C
ATOM   4049  HG  LEU A 905      19.630  40.230  61.950  1.00  0.00           H
ATOM   4050  CD1 LEU A 905      20.910  41.830  61.390  1.00  0.00           C
ATOM   4051 HD11 LEU A 905      20.530  42.510  62.180  1.00  0.00           H
ATOM   4052 HD12 LEU A 905      20.400  42.020  60.420  1.00  0.00           H
ATOM   4053 HD13 LEU A 905      21.960  42.140  61.180  1.00  0.00           H
ATOM   4054  CD2 LEU A 905      20.880  39.440  60.440  1.00  0.00           C
ATOM   4055 HD21 LEU A 905      21.930  39.260  60.140  1.00  0.00           H
ATOM   4056 HD22 LEU A 905      20.440  39.990  59.580  1.00  0.00           H
ATOM   4057 HD23 LEU A 905      20.470  38.420  60.620  1.00  0.00           H
ATOM   4058  C   LEU A 905      19.620  40.410  64.520  1.00  0.00           C
ATOM   4059  O   LEU A 905      18.950  39.530  64.930  1.00  0.00           O
ATOM   4060  N   GLY A 906      19.030  41.570  64.230  1.00  0.00           N
ATOM   4061  HN  GLY A 906      19.580  42.380  64.040  1.00  0.00           H
ATOM   4062  CA  GLY A 906      17.660  41.950  64.270  1.00  0.00           C
ATOM   4063  HA1 GLY A 906      17.090  41.060  64.050  1.00  0.00           H
ATOM   4064  HA2 GLY A 906      17.470  42.680  63.490  1.00  0.00           H
ATOM   4065  C   GLY A 906      17.210  42.560  65.610  1.00  0.00           C
ATOM   4066  O   GLY A 906      16.040  42.810  65.810  1.00  0.00           O
ATOM   4067  N   ASP A 907      18.120  43.040  66.560  1.00  0.00           N
ATOM   4068  HN  ASP A 907      19.070  42.860  66.320  1.00  0.00           H
ATOM   4069  CA  ASP A 907      17.900  43.840  67.750  1.00  0.00           C
ATOM   4070  HA  ASP A 907      17.140  43.310  68.290  1.00  0.00           H
ATOM   4071  CB  ASP A 907      19.200  43.880  68.620  1.00  0.00           C
ATOM   4072  HB1 ASP A 907      19.020  44.650  69.410  1.00  0.00           H
ATOM   4073  HB2 ASP A 907      20.120  44.080  68.030  1.00  0.00           H
ATOM   4074  CG  ASP A 907      19.470  42.590  69.370  1.00  0.00           C
ATOM   4075  OD1 ASP A 907      18.680  41.640  69.460  1.00  0.00           O
ATOM   4076  OD2 ASP A 907      20.560  42.660  70.010  1.00  0.00           O
ATOM   4077  C   ASP A 907      17.440  45.310  67.470  1.00  0.00           C
ATOM   4078  O   ASP A 907      16.780  45.980  68.280  1.00  0.00           O
ATOM   4079  N   ASN A 908      17.790  45.930  66.300  1.00  0.00           N
ATOM   4080  HN  ASN A 908      18.360  45.410  65.680  1.00  0.00           H
ATOM   4081  CA  ASN A 908      17.350  47.240  65.920  1.00  0.00           C
ATOM   4082  HA  ASN A 908      17.350  47.800  66.840  1.00  0.00           H
ATOM   4083  CB  ASN A 908      18.210  47.890  64.930  1.00  0.00           C
ATOM   4084  HB1 ASN A 908      17.940  48.980  64.920  1.00  0.00           H
ATOM   4085  HB2 ASN A 908      18.210  47.400  63.940  1.00  0.00           H
ATOM   4086  CG  ASN A 908      19.740  47.730  65.300  1.00  0.00           C
ATOM   4087  OD1 ASN A 908      20.260  46.740  64.830  1.00  0.00           O
ATOM   4088  ND2 ASN A 908      20.370  48.740  65.950  1.00  0.00           N
ATOM   4089 HD21 ASN A 908      21.370  48.760  65.920  1.00  0.00           H
ATOM   4090 HD22 ASN A 908      19.910  49.460  66.460  1.00  0.00           H
ATOM   4091  C   ASN A 908      15.990  47.150  65.310  1.00  0.00           C
ATOM   4092  O   ASN A 908      15.610  46.280  64.570  1.00  0.00           O
ATOM   4093  N   PRO A 909      15.050  48.030  65.760  1.00  0.00           N
ATOM   4094  CD  PRO A 909      15.170  48.920  66.880  1.00  0.00           C
ATOM   4095  HD1 PRO A 909      15.830  49.750  66.560  1.00  0.00           H
ATOM   4096  HD2 PRO A 909      15.630  48.480  67.790  1.00  0.00           H
ATOM   4097  CA  PRO A 909      13.760  48.240  65.160  1.00  0.00           C
ATOM   4098  HA  PRO A 909      13.280  47.280  65.300  1.00  0.00           H
ATOM   4099  CB  PRO A 909      13.050  49.210  65.970  1.00  0.00           C
ATOM   4100  HB1 PRO A 909      11.960  48.980  65.970  1.00  0.00           H
ATOM   4101  HB2 PRO A 909      13.100  50.210  65.490  1.00  0.00           H
ATOM   4102  CG  PRO A 909      13.790  49.400  67.240  1.00  0.00           C
ATOM   4103  HG1 PRO A 909      13.670  50.430  67.640  1.00  0.00           H
ATOM   4104  HG2 PRO A 909      13.360  48.690  67.990  1.00  0.00           H
ATOM   4105  C   PRO A 909      13.850  48.470  63.590  1.00  0.00           C
ATOM   4106  O   PRO A 909      14.790  49.160  63.210  1.00  0.00           O
ATOM   4107  N   TRP A 910      12.860  47.980  62.860  1.00  0.00           N
ATOM   4108  HN  TRP A 910      12.160  47.320  63.130  1.00  0.00           H
ATOM   4109  CA  TRP A 910      12.860  48.010  61.390  1.00  0.00           C
ATOM   4110  HA  TRP A 910      13.790  47.560  61.060  1.00  0.00           H
ATOM   4111  CB  TRP A 910      11.650  47.260  60.760  1.00  0.00           C
ATOM   4112  HB1 TRP A 910      11.720  46.190  61.070  1.00  0.00           H
ATOM   4113  HB2 TRP A 910      11.770  47.380  59.660  1.00  0.00           H
ATOM   4114  CG  TRP A 910      10.350  47.690  61.190  1.00  0.00           C
ATOM   4115  CD1 TRP A 910       9.600  46.950  62.070  1.00  0.00           C
ATOM   4116  HD1 TRP A 910       9.890  46.100  62.660  1.00  0.00           H
ATOM   4117  NE1 TRP A 910       8.250  47.540  62.230  1.00  0.00           N
ATOM   4118  HE1 TRP A 910       7.670  47.380  62.990  1.00  0.00           H
ATOM   4119  CE2 TRP A 910       8.230  48.540  61.320  1.00  0.00           C
ATOM   4120  CD2 TRP A 910       9.430  48.680  60.610  1.00  0.00           C
ATOM   4121  CE3 TRP A 910       9.540  49.590  59.620  1.00  0.00           C
ATOM   4122  HE3 TRP A 910      10.450  49.600  59.030  1.00  0.00           H
ATOM   4123  CZ3 TRP A 910       8.520  50.500  59.400  1.00  0.00           C
ATOM   4124  HZ3 TRP A 910       8.650  51.280  58.650  1.00  0.00           H
ATOM   4125  CZ2 TRP A 910       7.180  49.450  61.100  1.00  0.00           C
ATOM   4126  HZ2 TRP A 910       6.230  49.370  61.640  1.00  0.00           H
ATOM   4127  CH2 TRP A 910       7.350  50.450  60.140  1.00  0.00           C
ATOM   4128  HH2 TRP A 910       6.480  51.030  59.850  1.00  0.00           H
ATOM   4129  C   TRP A 910      13.050  49.370  60.800  1.00  0.00           C
ATOM   4130  O   TRP A 910      13.610  49.480  59.690  1.00  0.00           O
ATOM   4131  N   TRP A 911      12.480  50.490  61.380  1.00  0.00           N
ATOM   4132  HN  TRP A 911      11.880  50.350  62.170  1.00  0.00           H
ATOM   4133  CA  TRP A 911      12.760  51.800  60.940  1.00  0.00           C
ATOM   4134  HA  TRP A 911      12.470  51.670  59.900  1.00  0.00           H
ATOM   4135  CB  TRP A 911      11.890  52.710  61.930  1.00  0.00           C
ATOM   4136  HB1 TRP A 911      12.190  52.320  62.920  1.00  0.00           H
ATOM   4137  HB2 TRP A 911      10.810  52.510  61.720  1.00  0.00           H
ATOM   4138  CG  TRP A 911      12.090  54.160  61.700  1.00  0.00           C
ATOM   4139  CD1 TRP A 911      12.640  54.990  62.610  1.00  0.00           C
ATOM   4140  HD1 TRP A 911      12.740  54.690  63.630  1.00  0.00           H
ATOM   4141  NE1 TRP A 911      12.580  56.310  62.130  1.00  0.00           N
ATOM   4142  HE1 TRP A 911      12.910  57.090  62.600  1.00  0.00           H
ATOM   4143  CE2 TRP A 911      12.080  56.280  60.880  1.00  0.00           C
ATOM   4144  CD2 TRP A 911      11.820  54.940  60.530  1.00  0.00           C
ATOM   4145  CE3 TRP A 911      11.160  54.680  59.330  1.00  0.00           C
ATOM   4146  HE3 TRP A 911      11.000  53.650  59.040  1.00  0.00           H
ATOM   4147  CZ3 TRP A 911      10.830  55.640  58.440  1.00  0.00           C
ATOM   4148  HZ3 TRP A 911      10.310  55.310  57.550  1.00  0.00           H
ATOM   4149  CZ2 TRP A 911      11.670  57.270  60.010  1.00  0.00           C
ATOM   4150  HZ2 TRP A 911      11.580  58.300  60.340  1.00  0.00           H
ATOM   4151  CH2 TRP A 911      11.110  56.960  58.820  1.00  0.00           C
ATOM   4152  HH2 TRP A 911      10.830  57.820  58.250  1.00  0.00           H
ATOM   4153  C   TRP A 911      14.220  52.160  60.870  1.00  0.00           C
ATOM   4154  O   TRP A 911      14.640  52.820  59.910  1.00  0.00           O
ATOM   4155  N   THR A 912      14.960  51.790  61.970  1.00  0.00           N
ATOM   4156  HN  THR A 912      14.580  51.270  62.720  1.00  0.00           H
ATOM   4157  CA  THR A 912      16.400  52.130  62.050  1.00  0.00           C
ATOM   4158  HA  THR A 912      16.550  53.120  61.640  1.00  0.00           H
ATOM   4159  CB  THR A 912      16.980  51.910  63.440  1.00  0.00           C
ATOM   4160  HB  THR A 912      16.860  50.900  63.910  1.00  0.00           H
ATOM   4161  OG1 THR A 912      16.360  52.890  64.410  1.00  0.00           O
ATOM   4162  HG1 THR A 912      15.410  52.720  64.400  1.00  0.00           H
ATOM   4163  CG2 THR A 912      18.520  52.300  63.360  1.00  0.00           C
ATOM   4164 HG21 THR A 912      18.570  53.230  62.760  1.00  0.00           H
ATOM   4165 HG22 THR A 912      19.060  51.410  62.960  1.00  0.00           H
ATOM   4166 HG23 THR A 912      18.990  52.490  64.340  1.00  0.00           H
ATOM   4167  C   THR A 912      17.200  51.290  61.120  1.00  0.00           C
ATOM   4168  O   THR A 912      18.050  51.820  60.430  1.00  0.00           O
ATOM   4169  N   LEU A 913      16.720  50.060  60.790  1.00  0.00           N
ATOM   4170  HN  LEU A 913      15.930  49.700  61.270  1.00  0.00           H
ATOM   4171  CA  LEU A 913      17.220  49.230  59.730  1.00  0.00           C
ATOM   4172  HA  LEU A 913      18.250  49.010  59.960  1.00  0.00           H
ATOM   4173  CB  LEU A 913      16.620  47.800  59.770  1.00  0.00           C
ATOM   4174  HB1 LEU A 913      17.000  47.200  58.920  1.00  0.00           H
ATOM   4175  HB2 LEU A 913      15.540  47.900  59.530  1.00  0.00           H
ATOM   4176  CG  LEU A 913      16.860  46.920  61.080  1.00  0.00           C
ATOM   4177  HG  LEU A 913      16.790  47.600  61.960  1.00  0.00           H
ATOM   4178  CD1 LEU A 913      15.920  45.770  61.290  1.00  0.00           C
ATOM   4179 HD11 LEU A 913      16.340  44.920  61.870  1.00  0.00           H
ATOM   4180 HD12 LEU A 913      15.770  45.300  60.290  1.00  0.00           H
ATOM   4181 HD13 LEU A 913      14.950  45.940  61.780  1.00  0.00           H
ATOM   4182  CD2 LEU A 913      18.300  46.380  60.900  1.00  0.00           C
ATOM   4183 HD21 LEU A 913      18.490  45.430  60.360  1.00  0.00           H
ATOM   4184 HD22 LEU A 913      18.740  46.270  61.910  1.00  0.00           H
ATOM   4185 HD23 LEU A 913      18.950  47.150  60.420  1.00  0.00           H
ATOM   4186  C   LEU A 913      16.990  49.860  58.390  1.00  0.00           C
ATOM   4187  O   LEU A 913      17.770  49.640  57.470  1.00  0.00           O
ATOM   4188  N   LEU A 914      15.870  50.600  58.140  1.00  0.00           N
ATOM   4189  HN  LEU A 914      15.110  50.570  58.780  1.00  0.00           H
ATOM   4190  CA  LEU A 914      15.660  51.450  56.970  1.00  0.00           C
ATOM   4191  HA  LEU A 914      15.750  50.840  56.090  1.00  0.00           H
ATOM   4192  CB  LEU A 914      14.160  51.820  56.760  1.00  0.00           C
ATOM   4193  HB1 LEU A 914      13.740  52.440  57.580  1.00  0.00           H
ATOM   4194  HB2 LEU A 914      13.590  50.870  56.770  1.00  0.00           H
ATOM   4195  CG  LEU A 914      13.770  52.680  55.450  1.00  0.00           C
ATOM   4196  HG  LEU A 914      14.430  53.580  55.430  1.00  0.00           H
ATOM   4197  CD1 LEU A 914      14.150  51.890  54.240  1.00  0.00           C
ATOM   4198 HD11 LEU A 914      13.840  52.530  53.380  1.00  0.00           H
ATOM   4199 HD12 LEU A 914      13.570  50.950  54.160  1.00  0.00           H
ATOM   4200 HD13 LEU A 914      15.260  51.780  54.190  1.00  0.00           H
ATOM   4201  CD2 LEU A 914      12.280  53.050  55.390  1.00  0.00           C
ATOM   4202 HD21 LEU A 914      12.110  53.540  54.410  1.00  0.00           H
ATOM   4203 HD22 LEU A 914      11.940  53.640  56.280  1.00  0.00           H
ATOM   4204 HD23 LEU A 914      11.680  52.120  55.340  1.00  0.00           H
ATOM   4205  C   LEU A 914      16.680  52.550  56.820  1.00  0.00           C
ATOM   4206  O   LEU A 914      17.320  52.650  55.800  1.00  0.00           O
ATOM   4207  N   ILE A 915      16.910  53.260  57.950  1.00  0.00           N
ATOM   4208  HN  ILE A 915      16.290  53.060  58.700  1.00  0.00           H
ATOM   4209  CA  ILE A 915      17.880  54.360  58.070  1.00  0.00           C
ATOM   4210  HA  ILE A 915      17.670  54.910  57.170  1.00  0.00           H
ATOM   4211  CB  ILE A 915      17.640  55.210  59.240  1.00  0.00           C
ATOM   4212  HB  ILE A 915      17.760  54.580  60.150  1.00  0.00           H
ATOM   4213  CG2 ILE A 915      18.740  56.380  59.220  1.00  0.00           C
ATOM   4214 HG21 ILE A 915      18.650  57.010  60.130  1.00  0.00           H
ATOM   4215 HG22 ILE A 915      18.570  56.960  58.300  1.00  0.00           H
ATOM   4216 HG23 ILE A 915      19.730  55.880  59.310  1.00  0.00           H
ATOM   4217  CG1 ILE A 915      16.230  55.880  59.340  1.00  0.00           C
ATOM   4218 HG11 ILE A 915      16.170  56.480  60.280  1.00  0.00           H
ATOM   4219 HG12 ILE A 915      15.500  55.040  59.390  1.00  0.00           H
ATOM   4220  CD  ILE A 915      15.760  56.740  58.170  1.00  0.00           C
ATOM   4221  HD1 ILE A 915      16.340  57.620  57.860  1.00  0.00           H
ATOM   4222  HD2 ILE A 915      14.730  57.110  58.360  1.00  0.00           H
ATOM   4223  HD3 ILE A 915      15.640  56.090  57.270  1.00  0.00           H
ATOM   4224  C   ILE A 915      19.290  53.820  57.850  1.00  0.00           C
ATOM   4225  O   ILE A 915      20.160  54.480  57.270  1.00  0.00           O
ATOM   4226  N   ALA A 916      19.570  52.560  58.200  1.00  0.00           N
ATOM   4227  HN  ALA A 916      18.740  52.150  58.550  1.00  0.00           H
ATOM   4228  CA  ALA A 916      20.840  51.790  58.110  1.00  0.00           C
ATOM   4229  HA  ALA A 916      21.560  52.400  58.630  1.00  0.00           H
ATOM   4230  CB  ALA A 916      20.750  50.390  58.730  1.00  0.00           C
ATOM   4231  HB1 ALA A 916      20.050  49.740  58.170  1.00  0.00           H
ATOM   4232  HB2 ALA A 916      20.250  50.510  59.710  1.00  0.00           H
ATOM   4233  HB3 ALA A 916      21.720  49.870  58.780  1.00  0.00           H
ATOM   4234  C   ALA A 916      21.390  51.790  56.690  1.00  0.00           C
ATOM   4235  O   ALA A 916      22.610  51.600  56.470  1.00  0.00           O
ATOM   4236  N   ALA A 917      20.580  52.040  55.650  1.00  0.00           N
ATOM   4237  HN  ALA A 917      19.600  52.110  55.820  1.00  0.00           H
ATOM   4238  CA  ALA A 917      21.010  52.180  54.260  1.00  0.00           C
ATOM   4239  HA  ALA A 917      21.710  51.390  54.020  1.00  0.00           H
ATOM   4240  CB  ALA A 917      19.830  52.110  53.280  1.00  0.00           C
ATOM   4241  HB1 ALA A 917      19.280  51.150  53.380  1.00  0.00           H
ATOM   4242  HB2 ALA A 917      20.380  52.300  52.340  1.00  0.00           H
ATOM   4243  HB3 ALA A 917      19.080  52.910  53.500  1.00  0.00           H
ATOM   4244  C   ALA A 917      21.870  53.440  53.990  1.00  0.00           C
ATOM   4245  O   ALA A 917      22.780  53.320  53.160  1.00  0.00           O
ATOM   4246  N   ILE A 918      21.690  54.580  54.740  1.00  0.00           N
ATOM   4247  HN  ILE A 918      21.020  54.570  55.480  1.00  0.00           H
ATOM   4248  CA  ILE A 918      22.610  55.650  54.610  1.00  0.00           C
ATOM   4249  HA  ILE A 918      22.660  55.850  53.550  1.00  0.00           H
ATOM   4250  CB  ILE A 918      21.840  56.880  55.260  1.00  0.00           C
ATOM   4251  HB  ILE A 918      21.380  56.590  56.230  1.00  0.00           H
ATOM   4252  CG2 ILE A 918      22.770  58.020  55.750  1.00  0.00           C
ATOM   4253 HG21 ILE A 918      23.270  57.700  56.690  1.00  0.00           H
ATOM   4254 HG22 ILE A 918      22.110  58.900  55.880  1.00  0.00           H
ATOM   4255 HG23 ILE A 918      23.590  58.240  55.040  1.00  0.00           H
ATOM   4256  CG1 ILE A 918      20.670  57.340  54.370  1.00  0.00           C
ATOM   4257 HG11 ILE A 918      20.110  58.070  54.980  1.00  0.00           H
ATOM   4258 HG12 ILE A 918      19.870  56.590  54.260  1.00  0.00           H
ATOM   4259  CD  ILE A 918      21.050  57.890  53.020  1.00  0.00           C
ATOM   4260  HD1 ILE A 918      20.160  58.360  52.570  1.00  0.00           H
ATOM   4261  HD2 ILE A 918      21.490  57.160  52.300  1.00  0.00           H
ATOM   4262  HD3 ILE A 918      21.780  58.730  53.060  1.00  0.00           H
ATOM   4263  C   ILE A 918      24.040  55.460  55.120  1.00  0.00           C
ATOM   4264  O   ILE A 918      24.970  55.920  54.420  1.00  0.00           O
ATOM   4265  N   PRO A 919      24.370  54.790  56.210  1.00  0.00           N
ATOM   4266  CD  PRO A 919      23.470  54.590  57.410  1.00  0.00           C
ATOM   4267  HD1 PRO A 919      22.630  54.060  56.910  1.00  0.00           H
ATOM   4268  HD2 PRO A 919      23.170  55.600  57.790  1.00  0.00           H
ATOM   4269  CA  PRO A 919      25.750  54.340  56.490  1.00  0.00           C
ATOM   4270  HA  PRO A 919      26.460  55.110  56.300  1.00  0.00           H
ATOM   4271  CB  PRO A 919      25.690  53.910  57.950  1.00  0.00           C
ATOM   4272  HB1 PRO A 919      26.230  54.700  58.520  1.00  0.00           H
ATOM   4273  HB2 PRO A 919      26.100  52.900  58.170  1.00  0.00           H
ATOM   4274  CG  PRO A 919      24.260  53.740  58.400  1.00  0.00           C
ATOM   4275  HG1 PRO A 919      24.010  52.660  58.370  1.00  0.00           H
ATOM   4276  HG2 PRO A 919      24.170  54.100  59.450  1.00  0.00           H
ATOM   4277  C   PRO A 919      26.270  53.250  55.630  1.00  0.00           C
ATOM   4278  O   PRO A 919      27.490  53.080  55.430  1.00  0.00           O
ATOM   4279  N   ALA A 920      25.370  52.450  55.000  1.00  0.00           N
ATOM   4280  HN  ALA A 920      24.400  52.630  55.090  1.00  0.00           H
ATOM   4281  CA  ALA A 920      25.760  51.360  54.170  1.00  0.00           C
ATOM   4282  HA  ALA A 920      26.670  50.880  54.510  1.00  0.00           H
ATOM   4283  CB  ALA A 920      24.630  50.390  53.910  1.00  0.00           C
ATOM   4284  HB1 ALA A 920      24.100  50.140  54.860  1.00  0.00           H
ATOM   4285  HB2 ALA A 920      24.960  49.470  53.390  1.00  0.00           H
ATOM   4286  HB3 ALA A 920      23.840  50.950  53.360  1.00  0.00           H
ATOM   4287  C   ALA A 920      26.200  51.860  52.800  1.00  0.00           C
ATOM   4288  O   ALA A 920      27.030  51.280  52.110  1.00  0.00           O
ATOM   4289  N   LEU A 921      25.600  52.990  52.420  1.00  0.00           N
ATOM   4290  HN  LEU A 921      24.880  53.330  53.030  1.00  0.00           H
ATOM   4291  CA  LEU A 921      25.960  53.780  51.250  1.00  0.00           C
ATOM   4292  HA  LEU A 921      26.020  53.150  50.370  1.00  0.00           H
ATOM   4293  CB  LEU A 921      24.870  54.880  51.240  1.00  0.00           C
ATOM   4294  HB1 LEU A 921      24.750  55.360  52.240  1.00  0.00           H
ATOM   4295  HB2 LEU A 921      23.940  54.320  51.030  1.00  0.00           H
ATOM   4296  CG  LEU A 921      25.060  56.030  50.150  1.00  0.00           C
ATOM   4297  HG  LEU A 921      26.060  56.490  50.350  1.00  0.00           H
ATOM   4298  CD1 LEU A 921      25.060  55.400  48.720  1.00  0.00           C
ATOM   4299 HD11 LEU A 921      26.110  55.170  48.470  1.00  0.00           H
ATOM   4300 HD12 LEU A 921      24.600  56.120  48.020  1.00  0.00           H
ATOM   4301 HD13 LEU A 921      24.490  54.450  48.780  1.00  0.00           H
ATOM   4302  CD2 LEU A 921      23.890  57.020  50.250  1.00  0.00           C
ATOM   4303 HD21 LEU A 921      23.000  56.410  50.520  1.00  0.00           H
ATOM   4304 HD22 LEU A 921      23.700  57.490  49.260  1.00  0.00           H
ATOM   4305 HD23 LEU A 921      24.030  57.690  51.120  1.00  0.00           H
ATOM   4306  C   LEU A 921      27.360  54.330  51.410  1.00  0.00           C
ATOM   4307  O   LEU A 921      28.120  54.260  50.490  1.00  0.00           O
ATOM   4308  N   LEU A 922      27.650  54.810  52.660  1.00  0.00           N
ATOM   4309  HN  LEU A 922      26.970  54.790  53.390  1.00  0.00           H
ATOM   4310  CA  LEU A 922      29.040  55.280  52.930  1.00  0.00           C
ATOM   4311  HA  LEU A 922      29.300  55.910  52.090  1.00  0.00           H
ATOM   4312  CB  LEU A 922      29.160  56.030  54.340  1.00  0.00           C
ATOM   4313  HB1 LEU A 922      30.210  56.000  54.700  1.00  0.00           H
ATOM   4314  HB2 LEU A 922      28.610  55.500  55.130  1.00  0.00           H
ATOM   4315  CG  LEU A 922      28.640  57.440  54.300  1.00  0.00           C
ATOM   4316  HG  LEU A 922      27.560  57.300  54.110  1.00  0.00           H
ATOM   4317  CD1 LEU A 922      28.670  58.150  55.720  1.00  0.00           C
ATOM   4318 HD11 LEU A 922      27.990  57.550  56.360  1.00  0.00           H
ATOM   4319 HD12 LEU A 922      28.200  59.150  55.780  1.00  0.00           H
ATOM   4320 HD13 LEU A 922      29.610  58.140  56.320  1.00  0.00           H
ATOM   4321  CD2 LEU A 922      29.250  58.350  53.180  1.00  0.00           C
ATOM   4322 HD21 LEU A 922      30.320  58.050  53.120  1.00  0.00           H
ATOM   4323 HD22 LEU A 922      29.200  59.430  53.460  1.00  0.00           H
ATOM   4324 HD23 LEU A 922      28.760  58.250  52.200  1.00  0.00           H
ATOM   4325  C   LEU A 922      30.070  54.220  52.910  1.00  0.00           C
ATOM   4326  O   LEU A 922      31.110  54.340  52.310  1.00  0.00           O
ATOM   4327  N   CYS A 923      29.790  53.040  53.510  1.00  0.00           N
ATOM   4328  HN  CYS A 923      28.940  52.950  54.010  1.00  0.00           H
ATOM   4329  CA  CYS A 923      30.660  51.810  53.290  1.00  0.00           C
ATOM   4330  HA  CYS A 923      31.630  51.910  53.760  1.00  0.00           H
ATOM   4331  CB  CYS A 923      29.940  50.650  54.020  1.00  0.00           C
ATOM   4332  HB1 CYS A 923      30.620  49.770  53.920  1.00  0.00           H
ATOM   4333  HB2 CYS A 923      29.000  50.530  53.450  1.00  0.00           H
ATOM   4334  SG  CYS A 923      29.800  51.020  55.810  1.00  0.00           S
ATOM   4335  HG1 CYS A 923      28.510  51.290  55.920  1.00  0.00           H
ATOM   4336  C   CYS A 923      30.780  51.500  51.820  1.00  0.00           C
ATOM   4337  O   CYS A 923      31.830  51.130  51.320  1.00  0.00           O
ATOM   4338  N   THR A 924      29.730  51.670  51.030  1.00  0.00           N
ATOM   4339  HN  THR A 924      28.850  51.850  51.460  1.00  0.00           H
ATOM   4340  CA  THR A 924      29.770  51.090  49.670  1.00  0.00           C
ATOM   4341  HA  THR A 924      30.200  50.100  49.730  1.00  0.00           H
ATOM   4342  CB  THR A 924      28.410  51.100  48.970  1.00  0.00           C
ATOM   4343  HB  THR A 924      27.920  52.080  49.140  1.00  0.00           H
ATOM   4344  OG1 THR A 924      27.520  50.130  49.480  1.00  0.00           O
ATOM   4345  HG1 THR A 924      27.350  50.390  50.400  1.00  0.00           H
ATOM   4346  CG2 THR A 924      28.450  50.750  47.500  1.00  0.00           C
ATOM   4347 HG21 THR A 924      28.920  51.640  47.040  1.00  0.00           H
ATOM   4348 HG22 THR A 924      27.440  50.570  47.080  1.00  0.00           H
ATOM   4349 HG23 THR A 924      29.040  49.810  47.330  1.00  0.00           H
ATOM   4350  C   THR A 924      30.670  51.880  48.750  1.00  0.00           C
ATOM   4351  O   THR A 924      31.430  51.390  47.930  1.00  0.00           O
ATOM   4352  N   ILE A 925      30.530  53.160  48.830  1.00  0.00           N
ATOM   4353  HN  ILE A 925      29.750  53.510  49.340  1.00  0.00           H
ATOM   4354  CA  ILE A 925      31.350  54.140  48.180  1.00  0.00           C
ATOM   4355  HA  ILE A 925      31.320  53.910  47.120  1.00  0.00           H
ATOM   4356  CB  ILE A 925      30.860  55.630  48.460  1.00  0.00           C
ATOM   4357  HB  ILE A 925      30.560  55.740  49.520  1.00  0.00           H
ATOM   4358  CG2 ILE A 925      31.940  56.680  48.190  1.00  0.00           C
ATOM   4359 HG21 ILE A 925      31.510  57.680  47.980  1.00  0.00           H
ATOM   4360 HG22 ILE A 925      32.680  56.500  47.380  1.00  0.00           H
ATOM   4361 HG23 ILE A 925      32.530  56.750  49.130  1.00  0.00           H
ATOM   4362  CG1 ILE A 925      29.550  55.840  47.530  1.00  0.00           C
ATOM   4363 HG11 ILE A 925      28.780  55.090  47.800  1.00  0.00           H
ATOM   4364 HG12 ILE A 925      29.870  55.830  46.470  1.00  0.00           H
ATOM   4365  CD  ILE A 925      28.790  57.150  47.790  1.00  0.00           C
ATOM   4366  HD1 ILE A 925      29.390  58.070  47.820  1.00  0.00           H
ATOM   4367  HD2 ILE A 925      28.160  57.040  48.690  1.00  0.00           H
ATOM   4368  HD3 ILE A 925      28.190  57.270  46.850  1.00  0.00           H
ATOM   4369  C   ILE A 925      32.760  54.080  48.540  1.00  0.00           C
ATOM   4370  O   ILE A 925      33.640  54.000  47.690  1.00  0.00           O
ATOM   4371  N   LEU A 926      33.110  54.030  49.840  1.00  0.00           N
ATOM   4372  HN  LEU A 926      32.420  54.000  50.570  1.00  0.00           H
ATOM   4373  CA  LEU A 926      34.470  53.880  50.310  1.00  0.00           C
ATOM   4374  HA  LEU A 926      35.050  54.740  49.970  1.00  0.00           H
ATOM   4375  CB  LEU A 926      34.490  53.920  51.840  1.00  0.00           C
ATOM   4376  HB1 LEU A 926      35.520  53.790  52.260  1.00  0.00           H
ATOM   4377  HB2 LEU A 926      33.850  53.120  52.260  1.00  0.00           H
ATOM   4378  CG  LEU A 926      34.040  55.270  52.520  1.00  0.00           C
ATOM   4379  HG  LEU A 926      33.070  55.510  52.020  1.00  0.00           H
ATOM   4380  CD1 LEU A 926      34.000  55.090  54.010  1.00  0.00           C
ATOM   4381 HD11 LEU A 926      35.040  54.980  54.400  1.00  0.00           H
ATOM   4382 HD12 LEU A 926      33.460  54.140  54.220  1.00  0.00           H
ATOM   4383 HD13 LEU A 926      33.460  55.930  54.480  1.00  0.00           H
ATOM   4384  CD2 LEU A 926      34.880  56.480  52.180  1.00  0.00           C
ATOM   4385 HD21 LEU A 926      35.020  57.320  52.900  1.00  0.00           H
ATOM   4386 HD22 LEU A 926      34.580  56.980  51.230  1.00  0.00           H
ATOM   4387 HD23 LEU A 926      35.900  56.130  51.900  1.00  0.00           H
ATOM   4388  C   LEU A 926      35.260  52.640  49.900  1.00  0.00           C
ATOM   4389  O   LEU A 926      36.400  52.660  49.430  1.00  0.00           O
ATOM   4390  N   ILE A 927      34.620  51.460  50.030  1.00  0.00           N
ATOM   4391  HN  ILE A 927      33.730  51.400  50.480  1.00  0.00           H
ATOM   4392  CA  ILE A 927      35.090  50.230  49.480  1.00  0.00           C
ATOM   4393  HA  ILE A 927      36.100  50.000  49.810  1.00  0.00           H
ATOM   4394  CB  ILE A 927      34.150  49.160  49.970  1.00  0.00           C
ATOM   4395  HB  ILE A 927      33.090  49.480  50.020  1.00  0.00           H
ATOM   4396  CG2 ILE A 927      34.150  47.770  49.180  1.00  0.00           C
ATOM   4397 HG21 ILE A 927      35.210  47.540  48.990  1.00  0.00           H
ATOM   4398 HG22 ILE A 927      33.550  47.870  48.240  1.00  0.00           H
ATOM   4399 HG23 ILE A 927      33.740  46.980  49.830  1.00  0.00           H
ATOM   4400  CG1 ILE A 927      34.530  48.840  51.460  1.00  0.00           C
ATOM   4401 HG11 ILE A 927      33.820  48.120  51.930  1.00  0.00           H
ATOM   4402 HG12 ILE A 927      34.580  49.770  52.060  1.00  0.00           H
ATOM   4403  CD  ILE A 927      35.890  48.170  51.800  1.00  0.00           C
ATOM   4404  HD1 ILE A 927      35.910  47.950  52.880  1.00  0.00           H
ATOM   4405  HD2 ILE A 927      36.710  48.890  51.550  1.00  0.00           H
ATOM   4406  HD3 ILE A 927      35.940  47.220  51.210  1.00  0.00           H
ATOM   4407  C   ILE A 927      35.170  50.130  47.980  1.00  0.00           C
ATOM   4408  O   ILE A 927      36.230  49.670  47.450  1.00  0.00           O
ATOM   4409  N   PHE A 928      34.070  50.590  47.210  1.00  0.00           N
ATOM   4410  HN  PHE A 928      33.350  51.110  47.650  1.00  0.00           H
ATOM   4411  CA  PHE A 928      34.150  50.700  45.760  1.00  0.00           C
ATOM   4412  HA  PHE A 928      34.220  49.710  45.340  1.00  0.00           H
ATOM   4413  CB  PHE A 928      32.800  51.230  45.220  1.00  0.00           C
ATOM   4414  HB1 PHE A 928      32.530  52.250  45.600  1.00  0.00           H
ATOM   4415  HB2 PHE A 928      31.940  50.590  45.510  1.00  0.00           H
ATOM   4416  CG  PHE A 928      32.780  51.430  43.740  1.00  0.00           C
ATOM   4417  CD1 PHE A 928      32.090  50.490  42.910  1.00  0.00           C
ATOM   4418  HD1 PHE A 928      31.680  49.560  43.250  1.00  0.00           H
ATOM   4419  CE1 PHE A 928      31.890  50.800  41.540  1.00  0.00           C
ATOM   4420  HE1 PHE A 928      31.490  50.100  40.810  1.00  0.00           H
ATOM   4421  CZ  PHE A 928      32.430  51.960  40.970  1.00  0.00           C
ATOM   4422  HZ  PHE A 928      32.220  52.210  39.940  1.00  0.00           H
ATOM   4423  CD2 PHE A 928      33.340  52.560  43.110  1.00  0.00           C
ATOM   4424  HD2 PHE A 928      33.830  53.320  43.700  1.00  0.00           H
ATOM   4425  CE2 PHE A 928      33.150  52.840  41.750  1.00  0.00           C
ATOM   4426  HE2 PHE A 928      33.690  53.630  41.250  1.00  0.00           H
ATOM   4427  C   PHE A 928      35.300  51.520  45.230  1.00  0.00           C
ATOM   4428  O   PHE A 928      35.920  51.170  44.250  1.00  0.00           O
ATOM   4429  N   MET A 929      35.640  52.690  45.850  1.00  0.00           N
ATOM   4430  HN  MET A 929      35.160  52.940  46.680  1.00  0.00           H
ATOM   4431  CA  MET A 929      36.730  53.550  45.420  1.00  0.00           C
ATOM   4432  HA  MET A 929      36.520  53.960  44.440  1.00  0.00           H
ATOM   4433  CB  MET A 929      36.870  54.750  46.490  1.00  0.00           C
ATOM   4434  HB1 MET A 929      37.210  54.340  47.460  1.00  0.00           H
ATOM   4435  HB2 MET A 929      35.870  55.220  46.580  1.00  0.00           H
ATOM   4436  CG  MET A 929      37.960  55.810  46.180  1.00  0.00           C
ATOM   4437  HG1 MET A 929      38.960  55.360  46.400  1.00  0.00           H
ATOM   4438  HG2 MET A 929      37.930  56.590  46.960  1.00  0.00           H
ATOM   4439  SD  MET A 929      37.930  56.550  44.550  1.00  0.00           S
ATOM   4440  CE  MET A 929      36.270  57.230  44.230  1.00  0.00           C
ATOM   4441  HE1 MET A 929      36.050  58.100  44.880  1.00  0.00           H
ATOM   4442  HE2 MET A 929      35.540  56.410  44.420  1.00  0.00           H
ATOM   4443  HE3 MET A 929      36.210  57.550  43.160  1.00  0.00           H
ATOM   4444  C   MET A 929      38.120  52.840  45.450  1.00  0.00           C
ATOM   4445  O   MET A 929      38.840  52.780  44.460  1.00  0.00           O
ATOM   4446  N   ASP A 930      38.470  52.250  46.590  1.00  0.00           N
ATOM   4447  HN  ASP A 930      37.770  52.380  47.300  1.00  0.00           H
ATOM   4448  CA  ASP A 930      39.710  51.420  46.760  1.00  0.00           C
ATOM   4449  HA  ASP A 930      40.520  52.040  46.420  1.00  0.00           H
ATOM   4450  CB  ASP A 930      39.930  50.960  48.260  1.00  0.00           C
ATOM   4451  HB1 ASP A 930      40.730  50.210  48.340  1.00  0.00           H
ATOM   4452  HB2 ASP A 930      38.990  50.720  48.800  1.00  0.00           H
ATOM   4453  CG  ASP A 930      40.520  52.130  49.050  1.00  0.00           C
ATOM   4454  OD1 ASP A 930      40.340  52.180  50.280  1.00  0.00           O
ATOM   4455  OD2 ASP A 930      41.260  52.940  48.480  1.00  0.00           O
ATOM   4456  C   ASP A 930      39.680  50.180  45.900  1.00  0.00           C
ATOM   4457  O   ASP A 930      40.670  49.890  45.200  1.00  0.00           O
ATOM   4458  N   GLN A 931      38.580  49.440  45.860  1.00  0.00           N
ATOM   4459  HN  GLN A 931      37.790  49.580  46.460  1.00  0.00           H
ATOM   4460  CA  GLN A 931      38.580  48.230  45.060  1.00  0.00           C
ATOM   4461  HA  GLN A 931      39.340  47.490  45.260  1.00  0.00           H
ATOM   4462  CB  GLN A 931      37.220  47.400  45.460  1.00  0.00           C
ATOM   4463  HB1 GLN A 931      36.260  47.860  45.140  1.00  0.00           H
ATOM   4464  HB2 GLN A 931      37.220  47.340  46.560  1.00  0.00           H
ATOM   4465  CG  GLN A 931      37.180  45.980  44.730  1.00  0.00           C
ATOM   4466  HG1 GLN A 931      37.140  46.150  43.640  1.00  0.00           H
ATOM   4467  HG2 GLN A 931      36.280  45.380  44.990  1.00  0.00           H
ATOM   4468  CD  GLN A 931      38.420  45.140  45.040  1.00  0.00           C
ATOM   4469  OE1 GLN A 931      38.910  45.090  46.170  1.00  0.00           O
ATOM   4470  NE2 GLN A 931      39.010  44.630  43.960  1.00  0.00           N
ATOM   4471 HE21 GLN A 931      39.850  44.110  44.080  1.00  0.00           H
ATOM   4472 HE22 GLN A 931      38.600  44.780  43.070  1.00  0.00           H
ATOM   4473  C   GLN A 931      38.570  48.500  43.520  1.00  0.00           C
ATOM   4474  O   GLN A 931      39.250  47.840  42.750  1.00  0.00           O
ATOM   4475  N   GLN A 932      37.870  49.570  43.050  1.00  0.00           N
ATOM   4476  HN  GLN A 932      37.270  50.160  43.550  1.00  0.00           H
ATOM   4477  CA  GLN A 932      37.980  49.790  41.580  1.00  0.00           C
ATOM   4478  HA  GLN A 932      37.980  48.820  41.120  1.00  0.00           H
ATOM   4479  CB  GLN A 932      36.690  50.430  41.010  1.00  0.00           C
ATOM   4480  HB1 GLN A 932      36.850  50.440  39.900  1.00  0.00           H
ATOM   4481  HB2 GLN A 932      36.640  51.470  41.380  1.00  0.00           H
ATOM   4482  CG  GLN A 932      35.360  49.650  41.170  1.00  0.00           C
ATOM   4483  HG1 GLN A 932      34.600  50.080  40.500  1.00  0.00           H
ATOM   4484  HG2 GLN A 932      34.960  49.760  42.210  1.00  0.00           H
ATOM   4485  CD  GLN A 932      35.420  48.160  40.900  1.00  0.00           C
ATOM   4486  OE1 GLN A 932      36.000  47.270  41.560  1.00  0.00           O
ATOM   4487  NE2 GLN A 932      34.700  47.790  39.820  1.00  0.00           N
ATOM   4488 HE21 GLN A 932      34.810  46.810  39.630  1.00  0.00           H
ATOM   4489 HE22 GLN A 932      34.480  48.470  39.130  1.00  0.00           H
ATOM   4490  C   GLN A 932      39.260  50.480  41.230  1.00  0.00           C
ATOM   4491  O   GLN A 932      39.770  50.170  40.130  1.00  0.00           O
ATOM   4492  N   ILE A 933      39.830  51.380  42.100  1.00  0.00           N
ATOM   4493  HN  ILE A 933      39.330  51.690  42.910  1.00  0.00           H
ATOM   4494  CA  ILE A 933      41.090  52.050  41.690  1.00  0.00           C
ATOM   4495  HA  ILE A 933      40.940  52.480  40.700  1.00  0.00           H
ATOM   4496  CB  ILE A 933      41.480  53.370  42.400  1.00  0.00           C
ATOM   4497  HB  ILE A 933      40.480  53.840  42.490  1.00  0.00           H
ATOM   4498  CG2 ILE A 933      42.040  53.120  43.810  1.00  0.00           C
ATOM   4499 HG21 ILE A 933      42.130  54.100  44.340  1.00  0.00           H
ATOM   4500 HG22 ILE A 933      42.960  52.520  43.660  1.00  0.00           H
ATOM   4501 HG23 ILE A 933      41.360  52.440  44.360  1.00  0.00           H
ATOM   4502  CG1 ILE A 933      42.480  54.210  41.590  1.00  0.00           C
ATOM   4503 HG11 ILE A 933      42.370  54.110  40.490  1.00  0.00           H
ATOM   4504 HG12 ILE A 933      43.420  53.690  41.880  1.00  0.00           H
ATOM   4505  CD  ILE A 933      42.300  55.770  41.870  1.00  0.00           C
ATOM   4506  HD1 ILE A 933      43.220  56.270  41.480  1.00  0.00           H
ATOM   4507  HD2 ILE A 933      42.270  55.960  42.960  1.00  0.00           H
ATOM   4508  HD3 ILE A 933      41.380  56.100  41.350  1.00  0.00           H
ATOM   4509  C   ILE A 933      42.240  51.050  41.660  1.00  0.00           C
ATOM   4510  O   ILE A 933      43.160  51.150  40.880  1.00  0.00           O
ATOM   4511  N   THR A 934      42.160  50.090  42.620  1.00  0.00           N
ATOM   4512  HN  THR A 934      41.400  50.040  43.270  1.00  0.00           H
ATOM   4513  CA  THR A 934      43.190  48.980  42.710  1.00  0.00           C
ATOM   4514  HA  THR A 934      44.140  49.500  42.730  1.00  0.00           H
ATOM   4515  CB  THR A 934      43.120  48.140  43.940  1.00  0.00           C
ATOM   4516  HB  THR A 934      42.110  47.680  43.920  1.00  0.00           H
ATOM   4517  OG1 THR A 934      43.230  48.990  45.040  1.00  0.00           O
ATOM   4518  HG1 THR A 934      42.400  49.480  45.020  1.00  0.00           H
ATOM   4519  CG2 THR A 934      44.290  47.080  44.050  1.00  0.00           C
ATOM   4520 HG21 THR A 934      45.270  47.580  43.870  1.00  0.00           H
ATOM   4521 HG22 THR A 934      44.070  46.360  43.230  1.00  0.00           H
ATOM   4522 HG23 THR A 934      44.250  46.520  45.000  1.00  0.00           H
ATOM   4523  C   THR A 934      43.230  48.140  41.480  1.00  0.00           C
ATOM   4524  O   THR A 934      44.250  47.910  40.800  1.00  0.00           O
ATOM   4525  N   ALA A 935      42.090  47.770  40.990  1.00  0.00           N
ATOM   4526  HN  ALA A 935      41.280  47.930  41.560  1.00  0.00           H
ATOM   4527  CA  ALA A 935      42.050  47.010  39.770  1.00  0.00           C
ATOM   4528  HA  ALA A 935      42.660  46.120  39.730  1.00  0.00           H
ATOM   4529  CB  ALA A 935      40.570  46.470  39.520  1.00  0.00           C
ATOM   4530  HB1 ALA A 935      40.490  45.620  38.810  1.00  0.00           H
ATOM   4531  HB2 ALA A 935      39.940  47.300  39.130  1.00  0.00           H
ATOM   4532  HB3 ALA A 935      40.060  46.250  40.480  1.00  0.00           H
ATOM   4533  C   ALA A 935      42.480  47.900  38.590  1.00  0.00           C
ATOM   4534  O   ALA A 935      43.110  47.460  37.610  1.00  0.00           O
ATOM   4535  N   VAL A 936      42.170  49.210  38.580  1.00  0.00           N
ATOM   4536  HN  VAL A 936      41.600  49.450  39.370  1.00  0.00           H
ATOM   4537  CA  VAL A 936      42.580  50.190  37.630  1.00  0.00           C
ATOM   4538  HA  VAL A 936      42.320  49.760  36.680  1.00  0.00           H
ATOM   4539  CB  VAL A 936      41.760  51.450  37.770  1.00  0.00           C
ATOM   4540  HB  VAL A 936      41.300  51.560  38.780  1.00  0.00           H
ATOM   4541  CG1 VAL A 936      42.400  52.820  37.510  1.00  0.00           C
ATOM   4542 HG11 VAL A 936      42.770  52.810  36.460  1.00  0.00           H
ATOM   4543 HG12 VAL A 936      43.370  52.940  38.050  1.00  0.00           H
ATOM   4544 HG13 VAL A 936      41.700  53.670  37.650  1.00  0.00           H
ATOM   4545  CG2 VAL A 936      40.560  51.280  36.770  1.00  0.00           C
ATOM   4546 HG21 VAL A 936      39.770  51.870  37.270  1.00  0.00           H
ATOM   4547 HG22 VAL A 936      40.290  50.220  36.600  1.00  0.00           H
ATOM   4548 HG23 VAL A 936      40.910  51.690  35.780  1.00  0.00           H
ATOM   4549  C   VAL A 936      44.070  50.440  37.490  1.00  0.00           C
ATOM   4550  O   VAL A 936      44.500  50.410  36.390  1.00  0.00           O
ATOM   4551  N   ILE A 937      44.900  50.560  38.590  1.00  0.00           N
ATOM   4552  HN  ILE A 937      44.420  50.700  39.460  1.00  0.00           H
ATOM   4553  CA  ILE A 937      46.270  50.650  38.500  1.00  0.00           C
ATOM   4554  HA  ILE A 937      46.430  51.530  37.900  1.00  0.00           H
ATOM   4555  CB  ILE A 937      46.930  50.840  39.930  1.00  0.00           C
ATOM   4556  HB  ILE A 937      46.710  49.970  40.590  1.00  0.00           H
ATOM   4557  CG2 ILE A 937      48.430  50.820  39.720  1.00  0.00           C
ATOM   4558 HG21 ILE A 937      48.720  49.770  39.510  1.00  0.00           H
ATOM   4559 HG22 ILE A 937      48.940  51.200  40.620  1.00  0.00           H
ATOM   4560 HG23 ILE A 937      48.780  51.470  38.890  1.00  0.00           H
ATOM   4561  CG1 ILE A 937      46.380  52.130  40.540  1.00  0.00           C
ATOM   4562 HG11 ILE A 937      46.940  52.270  41.480  1.00  0.00           H
ATOM   4563 HG12 ILE A 937      45.320  52.000  40.850  1.00  0.00           H
ATOM   4564  CD  ILE A 937      46.460  53.380  39.630  1.00  0.00           C
ATOM   4565  HD1 ILE A 937      47.510  53.600  39.350  1.00  0.00           H
ATOM   4566  HD2 ILE A 937      46.060  54.270  40.180  1.00  0.00           H
ATOM   4567  HD3 ILE A 937      46.040  53.120  38.640  1.00  0.00           H
ATOM   4568  C   ILE A 937      46.880  49.440  37.810  1.00  0.00           C
ATOM   4569  O   ILE A 937      47.700  49.610  36.960  1.00  0.00           O
ATOM   4570  N   ILE A 938      46.360  48.160  38.140  1.00  0.00           N
ATOM   4571  HN  ILE A 938      45.620  48.080  38.800  1.00  0.00           H
ATOM   4572  CA  ILE A 938      46.970  46.920  37.770  1.00  0.00           C
ATOM   4573  HA  ILE A 938      48.050  46.910  37.720  1.00  0.00           H
ATOM   4574  CB  ILE A 938      46.520  45.750  38.690  1.00  0.00           C
ATOM   4575  HB  ILE A 938      45.570  45.930  39.220  1.00  0.00           H
ATOM   4576  CG2 ILE A 938      46.220  44.400  37.970  1.00  0.00           C
ATOM   4577 HG21 ILE A 938      45.370  44.540  37.260  1.00  0.00           H
ATOM   4578 HG22 ILE A 938      45.960  43.550  38.620  1.00  0.00           H
ATOM   4579 HG23 ILE A 938      47.130  44.140  37.400  1.00  0.00           H
ATOM   4580  CG1 ILE A 938      47.620  45.500  39.790  1.00  0.00           C
ATOM   4581 HG11 ILE A 938      48.600  45.070  39.480  1.00  0.00           H
ATOM   4582 HG12 ILE A 938      47.240  44.640  40.400  1.00  0.00           H
ATOM   4583  CD  ILE A 938      47.960  46.770  40.630  1.00  0.00           C
ATOM   4584  HD1 ILE A 938      48.530  46.490  41.550  1.00  0.00           H
ATOM   4585  HD2 ILE A 938      47.040  47.320  40.920  1.00  0.00           H
ATOM   4586  HD3 ILE A 938      48.610  47.500  40.110  1.00  0.00           H
ATOM   4587  C   ILE A 938      46.640  46.550  36.320  1.00  0.00           C
ATOM   4588  O   ILE A 938      47.370  45.790  35.720  1.00  0.00           O
ATOM   4589  N   ASN A 939      45.580  47.140  35.760  1.00  0.00           N
ATOM   4590  HN  ASN A 939      45.080  47.760  36.340  1.00  0.00           H
ATOM   4591  CA  ASN A 939      45.230  47.070  34.270  1.00  0.00           C
ATOM   4592  HA  ASN A 939      45.400  46.010  34.110  1.00  0.00           H
ATOM   4593  CB  ASN A 939      43.740  47.470  34.050  1.00  0.00           C
ATOM   4594  HB1 ASN A 939      43.570  48.580  34.030  1.00  0.00           H
ATOM   4595  HB2 ASN A 939      43.200  47.040  34.920  1.00  0.00           H
ATOM   4596  CG  ASN A 939      43.110  46.940  32.740  1.00  0.00           C
ATOM   4597  OD1 ASN A 939      43.690  46.090  32.110  1.00  0.00           O
ATOM   4598  ND2 ASN A 939      42.060  47.570  32.300  1.00  0.00           N
ATOM   4599 HD21 ASN A 939      41.640  48.230  32.910  1.00  0.00           H
ATOM   4600 HD22 ASN A 939      41.530  47.350  31.480  1.00  0.00           H
ATOM   4601  C   ASN A 939      46.110  47.890  33.290  1.00  0.00           C
ATOM   4602  O   ASN A 939      45.920  47.890  32.080  1.00  0.00           O
ATOM   4603  N   ARG A 940      47.040  48.770  33.730  1.00  0.00           N
ATOM   4604  HN  ARG A 940      47.090  48.890  34.720  1.00  0.00           H
ATOM   4605  CA  ARG A 940      47.910  49.560  32.920  1.00  0.00           C
ATOM   4606  HA  ARG A 940      47.310  50.300  32.410  1.00  0.00           H
ATOM   4607  CB  ARG A 940      48.910  50.300  33.850  1.00  0.00           C
ATOM   4608  HB1 ARG A 940      49.690  50.760  33.190  1.00  0.00           H
ATOM   4609  HB2 ARG A 940      49.150  49.560  34.630  1.00  0.00           H
ATOM   4610  CG  ARG A 940      48.190  51.460  34.500  1.00  0.00           C
ATOM   4611  HG1 ARG A 940      47.230  51.160  34.970  1.00  0.00           H
ATOM   4612  HG2 ARG A 940      47.880  52.180  33.720  1.00  0.00           H
ATOM   4613  CD  ARG A 940      48.970  52.310  35.580  1.00  0.00           C
ATOM   4614  HD1 ARG A 940      49.310  51.680  36.430  1.00  0.00           H
ATOM   4615  HD2 ARG A 940      48.420  53.230  35.910  1.00  0.00           H
ATOM   4616  NE  ARG A 940      50.240  52.750  34.970  1.00  0.00           N
ATOM   4617  HE  ARG A 940      51.060  52.200  35.190  1.00  0.00           H
ATOM   4618  CZ  ARG A 940      50.440  53.790  34.130  1.00  0.00           C
ATOM   4619  NH1 ARG A 940      49.480  54.520  33.720  1.00  0.00           N
ATOM   4620 HH11 ARG A 940      48.560  54.190  33.910  1.00  0.00           H
ATOM   4621 HH12 ARG A 940      49.680  55.360  33.220  1.00  0.00           H
ATOM   4622  NH2 ARG A 940      51.640  54.000  33.700  1.00  0.00           N
ATOM   4623 HH21 ARG A 940      52.250  53.230  33.930  1.00  0.00           H
ATOM   4624 HH22 ARG A 940      51.750  54.600  32.930  1.00  0.00           H
ATOM   4625  C   ARG A 940      48.700  48.760  31.820  1.00  0.00           C
ATOM   4626  O   ARG A 940      49.120  47.590  31.980  1.00  0.00           O
ATOM   4627  N   LYS A 941      48.790  49.390  30.580  1.00  0.00           N
ATOM   4628  HN  LYS A 941      48.410  50.300  30.500  1.00  0.00           H
ATOM   4629  CA  LYS A 941      49.290  48.780  29.360  1.00  0.00           C
ATOM   4630  HA  LYS A 941      48.630  47.940  29.190  1.00  0.00           H
ATOM   4631  CB  LYS A 941      49.110  49.840  28.210  1.00  0.00           C
ATOM   4632  HB1 LYS A 941      48.070  50.230  28.290  1.00  0.00           H
ATOM   4633  HB2 LYS A 941      49.150  49.170  27.320  1.00  0.00           H
ATOM   4634  CG  LYS A 941      50.060  51.050  28.200  1.00  0.00           C
ATOM   4635  HG1 LYS A 941      51.130  50.760  28.180  1.00  0.00           H
ATOM   4636  HG2 LYS A 941      49.880  51.740  29.040  1.00  0.00           H
ATOM   4637  CD  LYS A 941      49.920  51.910  26.850  1.00  0.00           C
ATOM   4638  HD1 LYS A 941      48.880  52.260  26.670  1.00  0.00           H
ATOM   4639  HD2 LYS A 941      50.180  51.260  26.000  1.00  0.00           H
ATOM   4640  CE  LYS A 941      50.790  53.060  26.730  1.00  0.00           C
ATOM   4641  HE1 LYS A 941      50.670  53.410  25.670  1.00  0.00           H
ATOM   4642  HE2 LYS A 941      51.830  52.710  26.900  1.00  0.00           H
ATOM   4643  NZ  LYS A 941      50.600  54.280  27.510  1.00  0.00           N
ATOM   4644  HZ1 LYS A 941      51.380  54.970  27.370  1.00  0.00           H
ATOM   4645  HZ2 LYS A 941      50.550  54.030  28.510  1.00  0.00           H
ATOM   4646  HZ3 LYS A 941      49.730  54.810  27.310  1.00  0.00           H
ATOM   4647  C   LYS A 941      50.720  48.290  29.380  1.00  0.00           C
ATOM   4648  O   LYS A 941      51.030  47.350  28.710  1.00  0.00           O
ATOM   4649  N   GLU A 942      51.560  48.840  30.280  1.00  0.00           N
ATOM   4650  HN  GLU A 942      51.170  49.670  30.680  1.00  0.00           H
ATOM   4651  CA  GLU A 942      52.790  48.280  30.830  1.00  0.00           C
ATOM   4652  HA  GLU A 942      53.390  48.180  29.930  1.00  0.00           H
ATOM   4653  CB  GLU A 942      53.450  49.270  31.870  1.00  0.00           C
ATOM   4654  HB1 GLU A 942      53.480  50.200  31.280  1.00  0.00           H
ATOM   4655  HB2 GLU A 942      54.500  49.000  32.090  1.00  0.00           H
ATOM   4656  CG  GLU A 942      52.610  49.340  33.250  1.00  0.00           C
ATOM   4657  HG1 GLU A 942      52.460  48.340  33.690  1.00  0.00           H
ATOM   4658  HG2 GLU A 942      51.640  49.770  32.910  1.00  0.00           H
ATOM   4659  CD  GLU A 942      53.130  50.240  34.370  1.00  0.00           C
ATOM   4660  OE1 GLU A 942      54.270  49.940  34.860  1.00  0.00           O
ATOM   4661  OE2 GLU A 942      52.440  51.160  34.800  1.00  0.00           O
ATOM   4662  C   GLU A 942      52.800  46.870  31.310  1.00  0.00           C
ATOM   4663  O   GLU A 942      53.730  46.110  31.120  1.00  0.00           O
ATOM   4664  N   HSD A 943      51.750  46.410  31.960  1.00  0.00           N
ATOM   4665  HN  HSD A 943      50.940  46.930  32.210  1.00  0.00           H
ATOM   4666  CA  HSD A 943      51.650  45.080  32.580  1.00  0.00           C
ATOM   4667  HA  HSD A 943      52.630  44.750  32.880  1.00  0.00           H
ATOM   4668  CB  HSD A 943      50.790  45.010  33.890  1.00  0.00           C
ATOM   4669  HB1 HSD A 943      50.860  44.040  34.430  1.00  0.00           H
ATOM   4670  HB2 HSD A 943      49.770  45.130  33.470  1.00  0.00           H
ATOM   4671  ND1 HSD A 943      50.060  46.560  35.630  1.00  0.00           N
ATOM   4672  HD1 HSD A 943      49.080  46.400  35.490  1.00  0.00           H
ATOM   4673  CG  HSD A 943      51.120  46.050  34.890  1.00  0.00           C
ATOM   4674  CE1 HSD A 943      50.630  47.360  36.570  1.00  0.00           C
ATOM   4675  HE1 HSD A 943      50.050  47.960  37.280  1.00  0.00           H
ATOM   4676  NE2 HSD A 943      51.950  47.330  36.530  1.00  0.00           N
ATOM   4677  CD2 HSD A 943      52.270  46.480  35.490  1.00  0.00           C
ATOM   4678  HD2 HSD A 943      53.280  46.110  35.310  1.00  0.00           H
ATOM   4679  C   HSD A 943      51.150  44.080  31.590  1.00  0.00           C
ATOM   4680  O   HSD A 943      51.240  42.890  31.950  1.00  0.00           O
ATOM   4681  N   LYS A 944      50.690  44.490  30.390  1.00  0.00           N
ATOM   4682  HN  LYS A 944      50.800  45.450  30.120  1.00  0.00           H
ATOM   4683  CA  LYS A 944      50.170  43.680  29.250  1.00  0.00           C
ATOM   4684  HA  LYS A 944      49.640  44.310  28.540  1.00  0.00           H
ATOM   4685  CB  LYS A 944      51.410  43.220  28.410  1.00  0.00           C
ATOM   4686  HB1 LYS A 944      51.100  42.510  27.610  1.00  0.00           H
ATOM   4687  HB2 LYS A 944      52.140  42.650  29.030  1.00  0.00           H
ATOM   4688  CG  LYS A 944      52.190  44.300  27.640  1.00  0.00           C
ATOM   4689  HG1 LYS A 944      53.100  43.890  27.150  1.00  0.00           H
ATOM   4690  HG2 LYS A 944      52.420  44.990  28.470  1.00  0.00           H
ATOM   4691  CD  LYS A 944      51.330  45.000  26.600  1.00  0.00           C
ATOM   4692  HD1 LYS A 944      50.470  45.380  27.190  1.00  0.00           H
ATOM   4693  HD2 LYS A 944      51.010  44.190  25.910  1.00  0.00           H
ATOM   4694  CE  LYS A 944      52.190  46.020  25.810  1.00  0.00           C
ATOM   4695  HE1 LYS A 944      53.010  45.470  25.310  1.00  0.00           H
ATOM   4696  HE2 LYS A 944      52.540  46.790  26.530  1.00  0.00           H
ATOM   4697  NZ  LYS A 944      51.340  46.700  24.860  1.00  0.00           N
ATOM   4698  HZ1 LYS A 944      51.890  47.430  24.370  1.00  0.00           H
ATOM   4699  HZ2 LYS A 944      50.550  47.170  25.320  1.00  0.00           H
ATOM   4700  HZ3 LYS A 944      51.120  46.020  24.110  1.00  0.00           H
ATOM   4701  C   LYS A 944      49.200  42.530  29.560  1.00  0.00           C
ATOM   4702  O   LYS A 944      49.400  41.440  29.080  1.00  0.00           O
ATOM   4703  N   LEU A 945      48.210  42.780  30.390  1.00  0.00           N
ATOM   4704  HN  LEU A 945      48.020  43.650  30.850  1.00  0.00           H
ATOM   4705  CA  LEU A 945      47.170  41.700  30.620  1.00  0.00           C
ATOM   4706  HA  LEU A 945      47.650  40.780  30.920  1.00  0.00           H
ATOM   4707  CB  LEU A 945      46.230  42.160  31.730  1.00  0.00           C
ATOM   4708  HB1 LEU A 945      45.770  41.210  32.090  1.00  0.00           H
ATOM   4709  HB2 LEU A 945      45.340  42.750  31.430  1.00  0.00           H
ATOM   4710  CG  LEU A 945      46.830  42.820  32.960  1.00  0.00           C
ATOM   4711  HG  LEU A 945      47.270  43.820  32.760  1.00  0.00           H
ATOM   4712  CD1 LEU A 945      45.650  43.070  33.940  1.00  0.00           C
ATOM   4713 HD11 LEU A 945      44.830  43.700  33.560  1.00  0.00           H
ATOM   4714 HD12 LEU A 945      46.070  43.640  34.800  1.00  0.00           H
ATOM   4715 HD13 LEU A 945      45.210  42.160  34.410  1.00  0.00           H
ATOM   4716  CD2 LEU A 945      47.890  41.970  33.720  1.00  0.00           C
ATOM   4717 HD21 LEU A 945      48.260  42.510  34.610  1.00  0.00           H
ATOM   4718 HD22 LEU A 945      48.730  41.720  33.030  1.00  0.00           H
ATOM   4719 HD23 LEU A 945      47.380  41.030  34.010  1.00  0.00           H
ATOM   4720  C   LEU A 945      46.300  41.290  29.430  1.00  0.00           C
ATOM   4721  O   LEU A 945      45.970  42.100  28.620  1.00  0.00           O
ATOM   4722  N   LYS A 946      45.930  39.950  29.320  1.00  0.00           N
ATOM   4723  HN  LYS A 946      46.080  39.310  30.070  1.00  0.00           H
ATOM   4724  CA  LYS A 946      44.970  39.390  28.310  1.00  0.00           C
ATOM   4725  HA  LYS A 946      45.240  39.690  27.310  1.00  0.00           H
ATOM   4726  CB  LYS A 946      45.180  37.890  28.410  1.00  0.00           C
ATOM   4727  HB1 LYS A 946      44.420  37.290  27.870  1.00  0.00           H
ATOM   4728  HB2 LYS A 946      45.170  37.530  29.470  1.00  0.00           H
ATOM   4729  CG  LYS A 946      46.610  37.450  27.970  1.00  0.00           C
ATOM   4730  HG1 LYS A 946      46.580  36.340  28.000  1.00  0.00           H
ATOM   4731  HG2 LYS A 946      47.300  37.820  28.750  1.00  0.00           H
ATOM   4732  CD  LYS A 946      46.920  37.890  26.460  1.00  0.00           C
ATOM   4733  HD1 LYS A 946      47.140  38.970  26.530  1.00  0.00           H
ATOM   4734  HD2 LYS A 946      46.010  37.730  25.840  1.00  0.00           H
ATOM   4735  CE  LYS A 946      48.010  37.100  25.760  1.00  0.00           C
ATOM   4736  HE1 LYS A 946      48.160  37.590  24.780  1.00  0.00           H
ATOM   4737  HE2 LYS A 946      47.780  36.020  25.620  1.00  0.00           H
ATOM   4738  NZ  LYS A 946      49.290  37.140  26.510  1.00  0.00           N
ATOM   4739  HZ1 LYS A 946      49.050  36.780  27.460  1.00  0.00           H
ATOM   4740  HZ2 LYS A 946      49.580  38.140  26.650  1.00  0.00           H
ATOM   4741  HZ3 LYS A 946      50.080  36.580  26.170  1.00  0.00           H
ATOM   4742  C   LYS A 946      43.480  39.730  28.550  1.00  0.00           C
ATOM   4743  O   LYS A 946      43.030  39.320  29.620  1.00  0.00           O
ATOM   4744  N   LYS A 947      42.740  40.380  27.600  1.00  0.00           N
ATOM   4745  HN  LYS A 947      43.200  40.680  26.770  1.00  0.00           H
ATOM   4746  CA  LYS A 947      41.340  40.550  27.880  1.00  0.00           C
ATOM   4747  HA  LYS A 947      41.010  41.100  27.010  1.00  0.00           H
ATOM   4748  CB  LYS A 947      40.510  39.210  27.760  1.00  0.00           C
ATOM   4749  HB1 LYS A 947      39.440  39.470  27.940  1.00  0.00           H
ATOM   4750  HB2 LYS A 947      40.790  38.600  28.660  1.00  0.00           H
ATOM   4751  CG  LYS A 947      40.410  38.410  26.440  1.00  0.00           C
ATOM   4752  HG1 LYS A 947      41.470  38.190  26.200  1.00  0.00           H
ATOM   4753  HG2 LYS A 947      40.150  39.140  25.650  1.00  0.00           H
ATOM   4754  CD  LYS A 947      39.570  37.170  26.500  1.00  0.00           C
ATOM   4755  HD1 LYS A 947      38.490  37.320  26.310  1.00  0.00           H
ATOM   4756  HD2 LYS A 947      39.570  36.930  27.590  1.00  0.00           H
ATOM   4757  CE  LYS A 947      40.190  35.980  25.660  1.00  0.00           C
ATOM   4758  HE1 LYS A 947      39.480  35.150  25.860  1.00  0.00           H
ATOM   4759  HE2 LYS A 947      41.220  35.870  26.070  1.00  0.00           H
ATOM   4760  NZ  LYS A 947      40.280  36.340  24.270  1.00  0.00           N
ATOM   4761  HZ1 LYS A 947      39.360  36.760  24.000  1.00  0.00           H
ATOM   4762  HZ2 LYS A 947      40.630  35.660  23.570  1.00  0.00           H
ATOM   4763  HZ3 LYS A 947      40.840  37.210  24.180  1.00  0.00           H
ATOM   4764  C   LYS A 947      40.930  41.470  29.100  1.00  0.00           C
ATOM   4765  O   LYS A 947      39.850  41.260  29.630  1.00  0.00           O
ATOM   4766  N   GLY A 948      41.760  42.500  29.470  1.00  0.00           N
ATOM   4767  HN  GLY A 948      42.670  42.540  29.060  1.00  0.00           H
ATOM   4768  CA  GLY A 948      41.460  43.310  30.640  1.00  0.00           C
ATOM   4769  HA1 GLY A 948      40.440  43.630  30.530  1.00  0.00           H
ATOM   4770  HA2 GLY A 948      42.070  44.200  30.710  1.00  0.00           H
ATOM   4771  C   GLY A 948      41.580  42.660  31.950  1.00  0.00           C
ATOM   4772  O   GLY A 948      41.960  41.440  32.040  1.00  0.00           O
ATOM   4773  N   ALA A 949      41.160  43.420  33.020  1.00  0.00           N
ATOM   4774  HN  ALA A 949      40.780  44.340  32.900  1.00  0.00           H
ATOM   4775  CA  ALA A 949      41.080  43.000  34.440  1.00  0.00           C
ATOM   4776  HA  ALA A 949      41.420  41.980  34.400  1.00  0.00           H
ATOM   4777  CB  ALA A 949      41.980  43.910  35.330  1.00  0.00           C
ATOM   4778  HB1 ALA A 949      42.110  43.420  36.320  1.00  0.00           H
ATOM   4779  HB2 ALA A 949      41.650  44.970  35.350  1.00  0.00           H
ATOM   4780  HB3 ALA A 949      43.000  43.850  34.880  1.00  0.00           H
ATOM   4781  C   ALA A 949      39.680  42.800  35.010  1.00  0.00           C
ATOM   4782  O   ALA A 949      39.560  42.640  36.200  1.00  0.00           O
ATOM   4783  N   GLY A 950      38.590  42.680  34.190  1.00  0.00           N
ATOM   4784  HN  GLY A 950      38.720  42.930  33.240  1.00  0.00           H
ATOM   4785  CA  GLY A 950      37.240  42.230  34.490  1.00  0.00           C
ATOM   4786  HA1 GLY A 950      37.300  41.160  34.690  1.00  0.00           H
ATOM   4787  HA2 GLY A 950      36.570  42.520  33.690  1.00  0.00           H
ATOM   4788  C   GLY A 950      36.680  42.790  35.730  1.00  0.00           C
ATOM   4789  O   GLY A 950      36.130  42.090  36.570  1.00  0.00           O
ATOM   4790  N   TYR A 951      36.590  44.120  35.820  1.00  0.00           N
ATOM   4791  HN  TYR A 951      36.860  44.590  34.970  1.00  0.00           H
ATOM   4792  CA  TYR A 951      36.380  45.030  36.970  1.00  0.00           C
ATOM   4793  HA  TYR A 951      37.160  44.860  37.690  1.00  0.00           H
ATOM   4794  CB  TYR A 951      36.310  46.530  36.520  1.00  0.00           C
ATOM   4795  HB1 TYR A 951      36.150  47.200  37.380  1.00  0.00           H
ATOM   4796  HB2 TYR A 951      35.370  46.660  35.940  1.00  0.00           H
ATOM   4797  CG  TYR A 951      37.470  47.120  35.750  1.00  0.00           C
ATOM   4798  CD1 TYR A 951      38.830  46.720  35.950  1.00  0.00           C
ATOM   4799  HD1 TYR A 951      38.960  45.930  36.690  1.00  0.00           H
ATOM   4800  CE1 TYR A 951      39.860  47.300  35.300  1.00  0.00           C
ATOM   4801  HE1 TYR A 951      40.880  47.050  35.480  1.00  0.00           H
ATOM   4802  CZ  TYR A 951      39.500  48.340  34.440  1.00  0.00           C
ATOM   4803  OH  TYR A 951      40.560  49.130  33.950  1.00  0.00           O
ATOM   4804  HH  TYR A 951      40.150  49.910  33.560  1.00  0.00           H
ATOM   4805  CD2 TYR A 951      37.170  48.120  34.860  1.00  0.00           C
ATOM   4806  HD2 TYR A 951      36.140  48.390  34.710  1.00  0.00           H
ATOM   4807  CE2 TYR A 951      38.240  48.870  34.370  1.00  0.00           C
ATOM   4808  HE2 TYR A 951      38.030  49.810  33.870  1.00  0.00           H
ATOM   4809  C   TYR A 951      35.080  44.690  37.700  1.00  0.00           C
ATOM   4810  O   TYR A 951      35.080  44.620  38.930  1.00  0.00           O
ATOM   4811  N   HSD A 952      33.980  44.490  37.010  1.00  0.00           N
ATOM   4812  HN  HSD A 952      34.120  44.340  36.030  1.00  0.00           H
ATOM   4813  CA  HSD A 952      32.680  44.120  37.650  1.00  0.00           C
ATOM   4814  HA  HSD A 952      32.400  44.980  38.230  1.00  0.00           H
ATOM   4815  CB  HSD A 952      31.590  43.950  36.650  1.00  0.00           C
ATOM   4816  HB1 HSD A 952      30.680  43.420  37.040  1.00  0.00           H
ATOM   4817  HB2 HSD A 952      31.920  43.300  35.810  1.00  0.00           H
ATOM   4818  ND1 HSD A 952      31.070  45.480  34.710  1.00  0.00           N
ATOM   4819  HD1 HSD A 952      31.590  45.120  33.940  1.00  0.00           H
ATOM   4820  CG  HSD A 952      31.080  45.160  36.070  1.00  0.00           C
ATOM   4821  CE1 HSD A 952      30.400  46.680  34.570  1.00  0.00           C
ATOM   4822  HE1 HSD A 952      30.250  47.170  33.620  1.00  0.00           H
ATOM   4823  NE2 HSD A 952      30.030  47.140  35.750  1.00  0.00           N
ATOM   4824  CD2 HSD A 952      30.440  46.180  36.660  1.00  0.00           C
ATOM   4825  HD2 HSD A 952      30.260  46.460  37.690  1.00  0.00           H
ATOM   4826  C   HSD A 952      32.730  42.860  38.520  1.00  0.00           C
ATOM   4827  O   HSD A 952      32.190  42.830  39.610  1.00  0.00           O
ATOM   4828  N   LEU A 953      33.390  41.810  38.050  1.00  0.00           N
ATOM   4829  HN  LEU A 953      33.810  41.880  37.140  1.00  0.00           H
ATOM   4830  CA  LEU A 953      33.710  40.620  38.800  1.00  0.00           C
ATOM   4831  HA  LEU A 953      32.740  40.250  39.070  1.00  0.00           H
ATOM   4832  CB  LEU A 953      34.380  39.550  37.850  1.00  0.00           C
ATOM   4833  HB1 LEU A 953      34.470  38.560  38.320  1.00  0.00           H
ATOM   4834  HB2 LEU A 953      35.430  39.880  37.690  1.00  0.00           H
ATOM   4835  CG  LEU A 953      33.560  39.230  36.590  1.00  0.00           C
ATOM   4836  HG  LEU A 953      33.300  40.150  36.010  1.00  0.00           H
ATOM   4837  CD1 LEU A 953      34.340  38.200  35.670  1.00  0.00           C
ATOM   4838 HD11 LEU A 953      35.310  38.660  35.420  1.00  0.00           H
ATOM   4839 HD12 LEU A 953      33.790  37.840  34.780  1.00  0.00           H
ATOM   4840 HD13 LEU A 953      34.490  37.250  36.240  1.00  0.00           H
ATOM   4841  CD2 LEU A 953      32.260  38.520  36.920  1.00  0.00           C
ATOM   4842 HD21 LEU A 953      32.420  37.550  37.440  1.00  0.00           H
ATOM   4843 HD22 LEU A 953      31.640  38.350  36.020  1.00  0.00           H
ATOM   4844 HD23 LEU A 953      31.550  39.090  37.560  1.00  0.00           H
ATOM   4845  C   LEU A 953      34.570  40.810  40.020  1.00  0.00           C
ATOM   4846  O   LEU A 953      34.290  40.380  41.110  1.00  0.00           O
ATOM   4847  N   ASP A 954      35.720  41.570  39.900  1.00  0.00           N
ATOM   4848  HN  ASP A 954      35.990  41.850  38.980  1.00  0.00           H
ATOM   4849  CA  ASP A 954      36.570  41.960  41.080  1.00  0.00           C
ATOM   4850  HA  ASP A 954      36.800  41.050  41.610  1.00  0.00           H
ATOM   4851  CB  ASP A 954      37.750  42.900  40.680  1.00  0.00           C
ATOM   4852  HB1 ASP A 954      38.440  42.930  41.540  1.00  0.00           H
ATOM   4853  HB2 ASP A 954      37.430  43.930  40.410  1.00  0.00           H
ATOM   4854  CG  ASP A 954      38.470  42.340  39.430  1.00  0.00           C
ATOM   4855  OD1 ASP A 954      38.500  41.190  39.110  1.00  0.00           O
ATOM   4856  OD2 ASP A 954      39.100  43.340  38.740  1.00  0.00           O
ATOM   4857  HD2 ASP A 954      39.360  42.970  37.900  1.00  0.00           H
ATOM   4858  C   ASP A 954      35.700  42.720  42.070  1.00  0.00           C
ATOM   4859  O   ASP A 954      35.800  42.470  43.280  1.00  0.00           O
ATOM   4860  N   LEU A 955      34.810  43.730  41.720  1.00  0.00           N
ATOM   4861  HN  LEU A 955      34.850  43.860  40.730  1.00  0.00           H
ATOM   4862  CA  LEU A 955      33.850  44.320  42.640  1.00  0.00           C
ATOM   4863  HA  LEU A 955      34.420  44.750  43.450  1.00  0.00           H
ATOM   4864  CB  LEU A 955      33.120  45.480  41.950  1.00  0.00           C
ATOM   4865  HB1 LEU A 955      32.790  45.080  40.960  1.00  0.00           H
ATOM   4866  HB2 LEU A 955      33.800  46.330  41.770  1.00  0.00           H
ATOM   4867  CG  LEU A 955      31.960  46.150  42.670  1.00  0.00           C
ATOM   4868  HG  LEU A 955      31.090  45.500  42.890  1.00  0.00           H
ATOM   4869  CD1 LEU A 955      32.360  46.690  44.100  1.00  0.00           C
ATOM   4870 HD11 LEU A 955      33.190  47.390  43.940  1.00  0.00           H
ATOM   4871 HD12 LEU A 955      32.730  45.840  44.710  1.00  0.00           H
ATOM   4872 HD13 LEU A 955      31.550  47.290  44.580  1.00  0.00           H
ATOM   4873  CD2 LEU A 955      31.430  47.320  41.950  1.00  0.00           C
ATOM   4874 HD21 LEU A 955      31.010  46.940  41.000  1.00  0.00           H
ATOM   4875 HD22 LEU A 955      32.230  47.990  41.550  1.00  0.00           H
ATOM   4876 HD23 LEU A 955      30.710  47.850  42.600  1.00  0.00           H
ATOM   4877  C   LEU A 955      32.850  43.340  43.200  1.00  0.00           C
ATOM   4878  O   LEU A 955      32.690  43.300  44.420  1.00  0.00           O
ATOM   4879  N   LEU A 956      32.170  42.470  42.440  1.00  0.00           N
ATOM   4880  HN  LEU A 956      32.370  42.570  41.480  1.00  0.00           H
ATOM   4881  CA  LEU A 956      31.130  41.560  42.940  1.00  0.00           C
ATOM   4882  HA  LEU A 956      30.430  42.220  43.420  1.00  0.00           H
ATOM   4883  CB  LEU A 956      30.370  40.900  41.780  1.00  0.00           C
ATOM   4884  HB1 LEU A 956      31.100  40.420  41.100  1.00  0.00           H
ATOM   4885  HB2 LEU A 956      29.870  41.710  41.200  1.00  0.00           H
ATOM   4886  CG  LEU A 956      29.360  39.820  42.160  1.00  0.00           C
ATOM   4887  HG  LEU A 956      29.870  39.080  42.820  1.00  0.00           H
ATOM   4888  CD1 LEU A 956      28.200  40.350  42.960  1.00  0.00           C
ATOM   4889 HD11 LEU A 956      27.520  40.930  42.300  1.00  0.00           H
ATOM   4890 HD12 LEU A 956      28.510  40.930  43.850  1.00  0.00           H
ATOM   4891 HD13 LEU A 956      27.510  39.550  43.300  1.00  0.00           H
ATOM   4892  CD2 LEU A 956      28.950  39.050  40.950  1.00  0.00           C
ATOM   4893 HD21 LEU A 956      28.240  38.240  41.220  1.00  0.00           H
ATOM   4894 HD22 LEU A 956      29.760  38.530  40.410  1.00  0.00           H
ATOM   4895 HD23 LEU A 956      28.550  39.670  40.120  1.00  0.00           H
ATOM   4896  C   LEU A 956      31.610  40.570  44.060  1.00  0.00           C
ATOM   4897  O   LEU A 956      30.880  40.360  45.050  1.00  0.00           O
ATOM   4898  N   MET A 957      32.840  40.030  43.900  1.00  0.00           N
ATOM   4899  HN  MET A 957      33.390  40.270  43.100  1.00  0.00           H
ATOM   4900  CA  MET A 957      33.460  39.230  44.960  1.00  0.00           C
ATOM   4901  HA  MET A 957      32.680  38.540  45.190  1.00  0.00           H
ATOM   4902  CB  MET A 957      34.640  38.370  44.430  1.00  0.00           C
ATOM   4903  HB1 MET A 957      35.170  37.940  45.300  1.00  0.00           H
ATOM   4904  HB2 MET A 957      35.240  39.110  43.850  1.00  0.00           H
ATOM   4905  CG  MET A 957      34.250  37.370  43.330  1.00  0.00           C
ATOM   4906  HG1 MET A 957      35.090  36.690  43.040  1.00  0.00           H
ATOM   4907  HG2 MET A 957      34.120  37.860  42.340  1.00  0.00           H
ATOM   4908  SD  MET A 957      32.740  36.470  43.730  1.00  0.00           S
ATOM   4909  CE  MET A 957      33.320  35.690  45.230  1.00  0.00           C
ATOM   4910  HE1 MET A 957      33.920  34.760  45.150  1.00  0.00           H
ATOM   4911  HE2 MET A 957      32.470  35.470  45.900  1.00  0.00           H
ATOM   4912  HE3 MET A 957      34.030  36.340  45.800  1.00  0.00           H
ATOM   4913  C   MET A 957      33.670  40.020  46.290  1.00  0.00           C
ATOM   4914  O   MET A 957      33.180  39.580  47.310  1.00  0.00           O
ATOM   4915  N   VAL A 958      34.200  41.290  46.310  1.00  0.00           N
ATOM   4916  HN  VAL A 958      34.520  41.650  45.450  1.00  0.00           H
ATOM   4917  CA  VAL A 958      34.300  42.100  47.500  1.00  0.00           C
ATOM   4918  HA  VAL A 958      34.840  41.630  48.320  1.00  0.00           H
ATOM   4919  CB  VAL A 958      35.150  43.330  47.340  1.00  0.00           C
ATOM   4920  HB  VAL A 958      35.070  43.910  46.380  1.00  0.00           H
ATOM   4921  CG1 VAL A 958      35.000  44.270  48.580  1.00  0.00           C
ATOM   4922 HG11 VAL A 958      35.920  44.890  48.560  1.00  0.00           H
ATOM   4923 HG12 VAL A 958      35.000  43.680  49.530  1.00  0.00           H
ATOM   4924 HG13 VAL A 958      34.160  44.990  48.510  1.00  0.00           H
ATOM   4925  CG2 VAL A 958      36.620  42.820  47.370  1.00  0.00           C
ATOM   4926 HG21 VAL A 958      37.340  43.670  47.410  1.00  0.00           H
ATOM   4927 HG22 VAL A 958      36.790  42.250  46.440  1.00  0.00           H
ATOM   4928 HG23 VAL A 958      36.830  42.100  48.190  1.00  0.00           H
ATOM   4929  C   VAL A 958      32.970  42.540  48.080  1.00  0.00           C
ATOM   4930  O   VAL A 958      32.790  42.360  49.250  1.00  0.00           O
ATOM   4931  N   GLY A 959      31.960  42.900  47.220  1.00  0.00           N
ATOM   4932  HN  GLY A 959      32.230  42.930  46.260  1.00  0.00           H
ATOM   4933  CA  GLY A 959      30.620  43.140  47.660  1.00  0.00           C
ATOM   4934  HA1 GLY A 959      30.040  43.300  46.770  1.00  0.00           H
ATOM   4935  HA2 GLY A 959      30.590  43.970  48.350  1.00  0.00           H
ATOM   4936  C   GLY A 959      29.920  42.010  48.340  1.00  0.00           C
ATOM   4937  O   GLY A 959      29.370  42.100  49.420  1.00  0.00           O
ATOM   4938  N   VAL A 960      29.950  40.780  47.730  1.00  0.00           N
ATOM   4939  HN  VAL A 960      30.390  40.650  46.850  1.00  0.00           H
ATOM   4940  CA  VAL A 960      29.420  39.580  48.290  1.00  0.00           C
ATOM   4941  HA  VAL A 960      28.470  39.860  48.730  1.00  0.00           H
ATOM   4942  CB  VAL A 960      29.030  38.400  47.360  1.00  0.00           C
ATOM   4943  HB  VAL A 960      28.490  37.670  48.000  1.00  0.00           H
ATOM   4944  CG1 VAL A 960      28.030  38.920  46.330  1.00  0.00           C
ATOM   4945 HG11 VAL A 960      27.460  39.750  46.780  1.00  0.00           H
ATOM   4946 HG12 VAL A 960      27.330  38.100  46.060  1.00  0.00           H
ATOM   4947 HG13 VAL A 960      28.550  39.210  45.390  1.00  0.00           H
ATOM   4948  CG2 VAL A 960      30.270  37.760  46.640  1.00  0.00           C
ATOM   4949 HG21 VAL A 960      30.990  38.460  46.160  1.00  0.00           H
ATOM   4950 HG22 VAL A 960      29.860  37.170  45.800  1.00  0.00           H
ATOM   4951 HG23 VAL A 960      30.800  37.050  47.320  1.00  0.00           H
ATOM   4952  C   VAL A 960      30.210  39.120  49.510  1.00  0.00           C
ATOM   4953  O   VAL A 960      29.660  38.820  50.560  1.00  0.00           O
ATOM   4954  N   MET A 961      31.590  39.060  49.420  1.00  0.00           N
ATOM   4955  HN  MET A 961      32.100  39.400  48.630  1.00  0.00           H
ATOM   4956  CA  MET A 961      32.400  38.530  50.460  1.00  0.00           C
ATOM   4957  HA  MET A 961      31.740  37.750  50.810  1.00  0.00           H
ATOM   4958  CB  MET A 961      33.850  38.230  50.050  1.00  0.00           C
ATOM   4959  HB1 MET A 961      34.450  38.050  50.970  1.00  0.00           H
ATOM   4960  HB2 MET A 961      34.310  39.160  49.690  1.00  0.00           H
ATOM   4961  CG  MET A 961      33.950  37.080  49.070  1.00  0.00           C
ATOM   4962  HG1 MET A 961      35.010  36.750  49.000  1.00  0.00           H
ATOM   4963  HG2 MET A 961      33.520  37.370  48.090  1.00  0.00           H
ATOM   4964  SD  MET A 961      32.900  35.670  49.410  1.00  0.00           S
ATOM   4965  CE  MET A 961      33.450  35.370  51.110  1.00  0.00           C
ATOM   4966  HE1 MET A 961      34.550  35.390  51.270  1.00  0.00           H
ATOM   4967  HE2 MET A 961      33.020  34.470  51.620  1.00  0.00           H
ATOM   4968  HE3 MET A 961      32.990  36.200  51.680  1.00  0.00           H
ATOM   4969  C   MET A 961      32.370  39.360  51.730  1.00  0.00           C
ATOM   4970  O   MET A 961      32.240  38.860  52.830  1.00  0.00           O
ATOM   4971  N   LEU A 962      32.320  40.690  51.600  1.00  0.00           N
ATOM   4972  HN  LEU A 962      32.360  41.090  50.690  1.00  0.00           H
ATOM   4973  CA  LEU A 962      32.040  41.660  52.710  1.00  0.00           C
ATOM   4974  HA  LEU A 962      32.860  41.450  53.380  1.00  0.00           H
ATOM   4975  CB  LEU A 962      32.070  43.070  52.070  1.00  0.00           C
ATOM   4976  HB1 LEU A 962      31.220  43.150  51.370  1.00  0.00           H
ATOM   4977  HB2 LEU A 962      32.940  43.150  51.380  1.00  0.00           H
ATOM   4978  CG  LEU A 962      32.020  44.280  52.980  1.00  0.00           C
ATOM   4979  HG  LEU A 962      32.680  44.030  53.840  1.00  0.00           H
ATOM   4980  CD1 LEU A 962      32.590  45.590  52.380  1.00  0.00           C
ATOM   4981 HD11 LEU A 962      32.500  46.410  53.130  1.00  0.00           H
ATOM   4982 HD12 LEU A 962      31.970  45.840  51.490  1.00  0.00           H
ATOM   4983 HD13 LEU A 962      33.650  45.460  52.050  1.00  0.00           H
ATOM   4984  CD2 LEU A 962      30.540  44.560  53.440  1.00  0.00           C
ATOM   4985 HD21 LEU A 962      29.910  44.800  52.550  1.00  0.00           H
ATOM   4986 HD22 LEU A 962      30.480  45.440  54.110  1.00  0.00           H
ATOM   4987 HD23 LEU A 962      29.900  43.780  53.910  1.00  0.00           H
ATOM   4988  C   LEU A 962      30.760  41.410  53.470  1.00  0.00           C
ATOM   4989  O   LEU A 962      30.740  41.430  54.720  1.00  0.00           O
ATOM   4990  N   GLY A 963      29.660  41.160  52.790  1.00  0.00           N
ATOM   4991  HN  GLY A 963      29.640  41.230  51.790  1.00  0.00           H
ATOM   4992  CA  GLY A 963      28.420  40.640  53.400  1.00  0.00           C
ATOM   4993  HA1 GLY A 963      27.850  40.340  52.530  1.00  0.00           H
ATOM   4994  HA2 GLY A 963      28.020  41.380  54.070  1.00  0.00           H
ATOM   4995  C   GLY A 963      28.620  39.370  54.150  1.00  0.00           C
ATOM   4996  O   GLY A 963      28.190  39.250  55.330  1.00  0.00           O
ATOM   4997  N   VAL A 964      29.310  38.380  53.520  1.00  0.00           N
ATOM   4998  HN  VAL A 964      29.580  38.400  52.550  1.00  0.00           H
ATOM   4999  CA  VAL A 964      29.560  37.050  54.140  1.00  0.00           C
ATOM   5000  HA  VAL A 964      28.650  36.670  54.550  1.00  0.00           H
ATOM   5001  CB  VAL A 964      30.060  35.990  53.130  1.00  0.00           C
ATOM   5002  HB  VAL A 964      30.890  36.520  52.610  1.00  0.00           H
ATOM   5003  CG1 VAL A 964      30.360  34.650  53.770  1.00  0.00           C
ATOM   5004 HG11 VAL A 964      29.500  34.290  54.370  1.00  0.00           H
ATOM   5005 HG12 VAL A 964      31.190  34.590  54.500  1.00  0.00           H
ATOM   5006 HG13 VAL A 964      30.570  33.840  53.040  1.00  0.00           H
ATOM   5007  CG2 VAL A 964      28.930  35.790  52.080  1.00  0.00           C
ATOM   5008 HG21 VAL A 964      27.990  35.370  52.510  1.00  0.00           H
ATOM   5009 HG22 VAL A 964      29.160  34.960  51.380  1.00  0.00           H
ATOM   5010 HG23 VAL A 964      28.730  36.750  51.550  1.00  0.00           H
ATOM   5011  C   VAL A 964      30.410  37.150  55.410  1.00  0.00           C
ATOM   5012  O   VAL A 964      30.040  36.600  56.450  1.00  0.00           O
ATOM   5013  N   CYS A 965      31.500  38.000  55.360  1.00  0.00           N
ATOM   5014  HN  CYS A 965      31.830  38.250  54.460  1.00  0.00           H
ATOM   5015  CA  CYS A 965      32.250  38.550  56.510  1.00  0.00           C
ATOM   5016  HA  CYS A 965      32.750  37.670  56.920  1.00  0.00           H
ATOM   5017  CB  CYS A 965      33.320  39.600  56.220  1.00  0.00           C
ATOM   5018  HB1 CYS A 965      33.750  39.950  57.180  1.00  0.00           H
ATOM   5019  HB2 CYS A 965      32.830  40.410  55.650  1.00  0.00           H
ATOM   5020  SG  CYS A 965      34.610  38.850  55.200  1.00  0.00           S
ATOM   5021  HG1 CYS A 965      35.510  39.020  56.160  1.00  0.00           H
ATOM   5022  C   CYS A 965      31.320  39.070  57.650  1.00  0.00           C
ATOM   5023  O   CYS A 965      31.370  38.640  58.800  1.00  0.00           O
ATOM   5024  N   SER A 966      30.480  40.050  57.310  1.00  0.00           N
ATOM   5025  HN  SER A 966      30.500  40.430  56.380  1.00  0.00           H
ATOM   5026  CA  SER A 966      29.490  40.660  58.160  1.00  0.00           C
ATOM   5027  HA  SER A 966      30.080  41.140  58.900  1.00  0.00           H
ATOM   5028  CB  SER A 966      28.520  41.640  57.370  1.00  0.00           C
ATOM   5029  HB1 SER A 966      27.860  42.130  58.140  1.00  0.00           H
ATOM   5030  HB2 SER A 966      27.800  41.140  56.700  1.00  0.00           H
ATOM   5031  OG  SER A 966      29.220  42.570  56.630  1.00  0.00           O
ATOM   5032  HG1 SER A 966      29.790  42.060  56.040  1.00  0.00           H
ATOM   5033  C   SER A 966      28.620  39.760  58.970  1.00  0.00           C
ATOM   5034  O   SER A 966      28.480  39.880  60.200  1.00  0.00           O
ATOM   5035  N   VAL A 967      28.060  38.740  58.260  1.00  0.00           N
ATOM   5036  HN  VAL A 967      28.160  38.640  57.280  1.00  0.00           H
ATOM   5037  CA  VAL A 967      27.150  37.710  58.920  1.00  0.00           C
ATOM   5038  HA  VAL A 967      26.400  38.250  59.480  1.00  0.00           H
ATOM   5039  CB  VAL A 967      26.390  36.760  57.900  1.00  0.00           C
ATOM   5040  HB  VAL A 967      27.140  36.180  57.330  1.00  0.00           H
ATOM   5041  CG1 VAL A 967      25.640  35.630  58.720  1.00  0.00           C
ATOM   5042 HG11 VAL A 967      25.100  35.140  57.890  1.00  0.00           H
ATOM   5043 HG12 VAL A 967      24.970  36.090  59.480  1.00  0.00           H
ATOM   5044 HG13 VAL A 967      26.320  34.910  59.220  1.00  0.00           H
ATOM   5045  CG2 VAL A 967      25.440  37.510  56.960  1.00  0.00           C
ATOM   5046 HG21 VAL A 967      24.990  36.710  56.330  1.00  0.00           H
ATOM   5047 HG22 VAL A 967      25.940  38.140  56.190  1.00  0.00           H
ATOM   5048 HG23 VAL A 967      24.590  37.980  57.500  1.00  0.00           H
ATOM   5049  C   VAL A 967      27.950  36.810  59.970  1.00  0.00           C
ATOM   5050  O   VAL A 967      27.450  36.450  61.020  1.00  0.00           O
ATOM   5051  N   MET A 968      29.290  36.640  59.650  1.00  0.00           N
ATOM   5052  HN  MET A 968      29.690  36.970  58.800  1.00  0.00           H
ATOM   5053  CA  MET A 968      30.120  35.790  60.510  1.00  0.00           C
ATOM   5054  HA  MET A 968      29.530  35.030  61.000  1.00  0.00           H
ATOM   5055  CB  MET A 968      31.140  35.020  59.590  1.00  0.00           C
ATOM   5056  HB1 MET A 968      32.110  34.750  60.060  1.00  0.00           H
ATOM   5057  HB2 MET A 968      31.500  35.680  58.780  1.00  0.00           H
ATOM   5058  CG  MET A 968      30.650  33.620  59.020  1.00  0.00           C
ATOM   5059  HG1 MET A 968      30.470  32.970  59.910  1.00  0.00           H
ATOM   5060  HG2 MET A 968      31.480  33.130  58.470  1.00  0.00           H
[truncated: 6,873,249 more chars]
