# Supplementary material for: CryoEM and computational modeling structural insights into the pH regulator NBCn1
Source: Nat Commun. 2025 Nov 11;16:9932. doi: 10.1038/s41467-025-64868-z (PMC12606367; doi:10.1038/s41467-025-64868-z)
Supplement: Supplementary file 7 — Supplementary Data 5 [file 41467_2025_64868_MOESM7_ESM.zip › 100ns_z_restr_MD_NBCn1_2NaCO3/hNBCn1_OF/z-restr_hNBCn1_OF_2NaCO3_last_step_54.pdb]

REMARK    GENERATED BY TRJCONV
TITLE     Title t= 101000.00000 step= 50500000
REMARK    THIS IS A SIMULATION BOX
CRYST1   91.447   91.447  106.452  90.00  90.00  90.00 P 1           1
MODEL        1
ATOM      1  N   LEU A 585      27.840  45.250  31.930  1.00  0.00           N
ATOM      2  HT1 LEU A 585      28.230  45.480  31.000  1.00  0.00           H
ATOM      3  HT2 LEU A 585      27.930  46.170  32.420  1.00  0.00           H
ATOM      4  HT3 LEU A 585      26.850  45.020  31.680  1.00  0.00           H
ATOM      5  CA  LEU A 585      28.540  44.170  32.650  1.00  0.00           C
ATOM      6  HA  LEU A 585      29.550  44.520  32.730  1.00  0.00           H
ATOM      7  CB  LEU A 585      27.620  43.930  33.920  1.00  0.00           C
ATOM      8  HB1 LEU A 585      26.610  43.700  33.500  1.00  0.00           H
ATOM      9  HB2 LEU A 585      27.490  44.880  34.500  1.00  0.00           H
ATOM     10  CG  LEU A 585      28.030  42.790  34.930  1.00  0.00           C
ATOM     11  HG  LEU A 585      28.040  41.810  34.420  1.00  0.00           H
ATOM     12  CD1 LEU A 585      29.380  43.050  35.630  1.00  0.00           C
ATOM     13 HD11 LEU A 585      30.230  42.950  34.910  1.00  0.00           H
ATOM     14 HD12 LEU A 585      29.510  42.320  36.450  1.00  0.00           H
ATOM     15 HD13 LEU A 585      29.330  44.040  36.100  1.00  0.00           H
ATOM     16  CD2 LEU A 585      26.940  42.690  35.970  1.00  0.00           C
ATOM     17 HD21 LEU A 585      26.860  43.650  36.520  1.00  0.00           H
ATOM     18 HD22 LEU A 585      27.110  41.880  36.710  1.00  0.00           H
ATOM     19 HD23 LEU A 585      25.960  42.420  35.530  1.00  0.00           H
ATOM     20  C   LEU A 585      28.650  42.820  31.940  1.00  0.00           C
ATOM     21  O   LEU A 585      29.720  42.200  31.950  1.00  0.00           O
ATOM     22  N   ILE A 586      27.530  42.390  31.260  1.00  0.00           N
ATOM     23  HN  ILE A 586      26.660  42.890  31.200  1.00  0.00           H
ATOM     24  CA  ILE A 586      27.460  41.120  30.520  1.00  0.00           C
ATOM     25  HA  ILE A 586      27.480  40.340  31.270  1.00  0.00           H
ATOM     26  CB  ILE A 586      26.060  40.880  29.790  1.00  0.00           C
ATOM     27  HB  ILE A 586      25.310  41.110  30.560  1.00  0.00           H
ATOM     28  CG2 ILE A 586      25.930  41.980  28.730  1.00  0.00           C
ATOM     29 HG21 ILE A 586      26.650  41.970  27.880  1.00  0.00           H
ATOM     30 HG22 ILE A 586      25.970  42.990  29.180  1.00  0.00           H
ATOM     31 HG23 ILE A 586      25.010  41.630  28.210  1.00  0.00           H
ATOM     32  CG1 ILE A 586      26.000  39.450  29.260  1.00  0.00           C
ATOM     33 HG11 ILE A 586      26.790  39.290  28.490  1.00  0.00           H
ATOM     34 HG12 ILE A 586      25.000  39.500  28.790  1.00  0.00           H
ATOM     35  CD  ILE A 586      25.790  38.390  30.370  1.00  0.00           C
ATOM     36  HD1 ILE A 586      25.860  37.360  29.950  1.00  0.00           H
ATOM     37  HD2 ILE A 586      24.770  38.580  30.770  1.00  0.00           H
ATOM     38  HD3 ILE A 586      26.590  38.500  31.140  1.00  0.00           H
ATOM     39  C   ILE A 586      28.670  41.030  29.550  1.00  0.00           C
ATOM     40  O   ILE A 586      29.220  39.950  29.310  1.00  0.00           O
ATOM     41  N   LEU A 587      29.150  42.080  28.900  1.00  0.00           N
ATOM     42  HN  LEU A 587      28.810  43.000  29.060  1.00  0.00           H
ATOM     43  CA  LEU A 587      30.280  41.990  27.940  1.00  0.00           C
ATOM     44  HA  LEU A 587      29.880  41.260  27.260  1.00  0.00           H
ATOM     45  CB  LEU A 587      30.430  43.310  27.200  1.00  0.00           C
ATOM     46  HB1 LEU A 587      30.570  44.050  28.020  1.00  0.00           H
ATOM     47  HB2 LEU A 587      29.460  43.520  26.690  1.00  0.00           H
ATOM     48  CG  LEU A 587      31.560  43.500  26.190  1.00  0.00           C
ATOM     49  HG  LEU A 587      32.520  43.140  26.600  1.00  0.00           H
ATOM     50  CD1 LEU A 587      31.310  42.590  24.980  1.00  0.00           C
ATOM     51 HD11 LEU A 587      30.340  42.800  24.490  1.00  0.00           H
ATOM     52 HD12 LEU A 587      31.300  41.510  25.230  1.00  0.00           H
ATOM     53 HD13 LEU A 587      32.090  42.850  24.230  1.00  0.00           H
ATOM     54  CD2 LEU A 587      31.810  44.990  25.830  1.00  0.00           C
ATOM     55 HD21 LEU A 587      30.790  45.410  25.850  1.00  0.00           H
ATOM     56 HD22 LEU A 587      32.240  45.140  24.820  1.00  0.00           H
ATOM     57 HD23 LEU A 587      32.260  45.500  26.700  1.00  0.00           H
ATOM     58  C   LEU A 587      31.580  41.540  28.600  1.00  0.00           C
ATOM     59  O   LEU A 587      32.250  40.770  27.990  1.00  0.00           O
ATOM     60  N   ASP A 588      31.880  42.060  29.810  1.00  0.00           N
ATOM     61  HN  ASP A 588      31.230  42.650  30.290  1.00  0.00           H
ATOM     62  CA  ASP A 588      33.070  41.730  30.600  1.00  0.00           C
ATOM     63  HA  ASP A 588      33.890  41.840  29.920  1.00  0.00           H
ATOM     64  CB  ASP A 588      33.150  42.620  31.810  1.00  0.00           C
ATOM     65  HB1 ASP A 588      33.880  42.160  32.510  1.00  0.00           H
ATOM     66  HB2 ASP A 588      32.150  42.530  32.270  1.00  0.00           H
ATOM     67  CG  ASP A 588      33.460  44.040  31.500  1.00  0.00           C
ATOM     68  OD1 ASP A 588      33.280  44.930  32.300  1.00  0.00           O
ATOM     69  OD2 ASP A 588      33.960  44.350  30.360  1.00  0.00           O
ATOM     70  C   ASP A 588      33.030  40.240  31.050  1.00  0.00           C
ATOM     71  O   ASP A 588      34.090  39.570  31.090  1.00  0.00           O
ATOM     72  N   ILE A 589      31.930  39.770  31.460  1.00  0.00           N
ATOM     73  HN  ILE A 589      31.150  40.350  31.680  1.00  0.00           H
ATOM     74  CA  ILE A 589      31.700  38.390  31.900  1.00  0.00           C
ATOM     75  HA  ILE A 589      32.540  38.180  32.540  1.00  0.00           H
ATOM     76  CB  ILE A 589      30.340  38.230  32.590  1.00  0.00           C
ATOM     77  HB  ILE A 589      29.510  38.610  31.970  1.00  0.00           H
ATOM     78  CG2 ILE A 589      30.060  36.820  33.160  1.00  0.00           C
ATOM     79 HG21 ILE A 589      29.170  36.910  33.820  1.00  0.00           H
ATOM     80 HG22 ILE A 589      30.860  36.380  33.790  1.00  0.00           H
ATOM     81 HG23 ILE A 589      29.780  36.130  32.320  1.00  0.00           H
ATOM     82  CG1 ILE A 589      30.350  39.320  33.740  1.00  0.00           C
ATOM     83 HG11 ILE A 589      29.380  39.140  34.270  1.00  0.00           H
ATOM     84 HG12 ILE A 589      30.480  40.320  33.290  1.00  0.00           H
ATOM     85  CD  ILE A 589      31.420  39.090  34.820  1.00  0.00           C
ATOM     86  HD1 ILE A 589      31.450  39.970  35.510  1.00  0.00           H
ATOM     87  HD2 ILE A 589      32.460  39.050  34.440  1.00  0.00           H
ATOM     88  HD3 ILE A 589      31.330  38.150  35.400  1.00  0.00           H
ATOM     89  C   ILE A 589      31.750  37.430  30.590  1.00  0.00           C
ATOM     90  O   ILE A 589      32.330  36.350  30.650  1.00  0.00           O
ATOM     91  N   LYS A 590      31.200  37.820  29.480  1.00  0.00           N
ATOM     92  HN  LYS A 590      30.760  38.720  29.470  1.00  0.00           H
ATOM     93  CA  LYS A 590      31.450  37.080  28.300  1.00  0.00           C
ATOM     94  HA  LYS A 590      31.000  36.110  28.430  1.00  0.00           H
ATOM     95  CB  LYS A 590      30.680  37.700  27.060  1.00  0.00           C
ATOM     96  HB1 LYS A 590      31.060  37.160  26.170  1.00  0.00           H
ATOM     97  HB2 LYS A 590      31.090  38.720  26.930  1.00  0.00           H
ATOM     98  CG  LYS A 590      29.110  37.660  26.990  1.00  0.00           C
ATOM     99  HG1 LYS A 590      28.720  38.420  26.270  1.00  0.00           H
ATOM    100  HG2 LYS A 590      28.650  37.860  27.980  1.00  0.00           H
ATOM    101  CD  LYS A 590      28.670  36.250  26.700  1.00  0.00           C
ATOM    102  HD1 LYS A 590      29.080  35.490  27.410  1.00  0.00           H
ATOM    103  HD2 LYS A 590      29.050  36.050  25.660  1.00  0.00           H
ATOM    104  CE  LYS A 590      27.120  36.120  26.580  1.00  0.00           C
ATOM    105  HE1 LYS A 590      26.700  36.900  25.910  1.00  0.00           H
ATOM    106  HE2 LYS A 590      26.530  36.160  27.520  1.00  0.00           H
ATOM    107  NZ  LYS A 590      26.750  34.850  25.940  1.00  0.00           N
ATOM    108  HZ1 LYS A 590      27.380  34.060  26.200  1.00  0.00           H
ATOM    109  HZ2 LYS A 590      26.620  34.910  24.900  1.00  0.00           H
ATOM    110  HZ3 LYS A 590      25.790  34.700  26.310  1.00  0.00           H
ATOM    111  C   LYS A 590      32.960  36.940  27.880  1.00  0.00           C
ATOM    112  O   LYS A 590      33.490  35.850  27.690  1.00  0.00           O
ATOM    113  N   ARG A 591      33.630  38.110  27.770  1.00  0.00           N
ATOM    114  HN  ARG A 591      33.130  38.970  27.810  1.00  0.00           H
ATOM    115  CA  ARG A 591      35.070  38.150  27.390  1.00  0.00           C
ATOM    116  HA  ARG A 591      35.210  37.450  26.590  1.00  0.00           H
ATOM    117  CB  ARG A 591      35.670  39.500  26.930  1.00  0.00           C
ATOM    118  HB1 ARG A 591      36.760  39.720  26.920  1.00  0.00           H
ATOM    119  HB2 ARG A 591      35.190  40.270  27.580  1.00  0.00           H
ATOM    120  CG  ARG A 591      35.050  39.850  25.540  1.00  0.00           C
ATOM    121  HG1 ARG A 591      33.960  39.750  25.690  1.00  0.00           H
ATOM    122  HG2 ARG A 591      35.260  39.060  24.770  1.00  0.00           H
ATOM    123  CD  ARG A 591      35.550  41.150  25.020  1.00  0.00           C
ATOM    124  HD1 ARG A 591      36.590  40.950  24.710  1.00  0.00           H
ATOM    125  HD2 ARG A 591      35.600  41.950  25.790  1.00  0.00           H
ATOM    126  NE  ARG A 591      34.680  41.630  23.900  1.00  0.00           N
ATOM    127  HE  ARG A 591      33.890  41.060  23.660  1.00  0.00           H
ATOM    128  CZ  ARG A 591      35.080  42.530  23.050  1.00  0.00           C
ATOM    129  NH1 ARG A 591      36.240  43.150  23.210  1.00  0.00           N
ATOM    130 HH11 ARG A 591      36.530  43.920  22.650  1.00  0.00           H
ATOM    131 HH12 ARG A 591      36.800  43.190  24.040  1.00  0.00           H
ATOM    132  NH2 ARG A 591      34.370  42.930  21.960  1.00  0.00           N
ATOM    133 HH21 ARG A 591      33.580  42.400  21.670  1.00  0.00           H
ATOM    134 HH22 ARG A 591      34.800  43.600  21.350  1.00  0.00           H
ATOM    135  C   ARG A 591      36.080  37.530  28.340  1.00  0.00           C
ATOM    136  O   ARG A 591      37.000  36.920  27.830  1.00  0.00           O
ATOM    137  N   LYS A 592      35.920  37.660  29.680  1.00  0.00           N
ATOM    138  HN  LYS A 592      35.170  38.150  30.120  1.00  0.00           H
ATOM    139  CA  LYS A 592      36.920  37.190  30.670  1.00  0.00           C
ATOM    140  HA  LYS A 592      37.890  37.450  30.290  1.00  0.00           H
ATOM    141  CB  LYS A 592      36.690  38.000  31.940  1.00  0.00           C
ATOM    142  HB1 LYS A 592      35.740  37.800  32.470  1.00  0.00           H
ATOM    143  HB2 LYS A 592      36.630  39.060  31.620  1.00  0.00           H
ATOM    144  CG  LYS A 592      37.900  37.840  32.950  1.00  0.00           C
ATOM    145  HG1 LYS A 592      37.600  36.850  33.380  1.00  0.00           H
ATOM    146  HG2 LYS A 592      37.560  38.530  33.750  1.00  0.00           H
ATOM    147  CD  LYS A 592      39.290  38.240  32.440  1.00  0.00           C
ATOM    148  HD1 LYS A 592      39.100  39.300  32.160  1.00  0.00           H
ATOM    149  HD2 LYS A 592      39.700  37.590  31.630  1.00  0.00           H
ATOM    150  CE  LYS A 592      40.370  38.290  33.640  1.00  0.00           C
ATOM    151  HE1 LYS A 592      40.410  37.370  34.260  1.00  0.00           H
ATOM    152  HE2 LYS A 592      40.020  39.160  34.250  1.00  0.00           H
ATOM    153  NZ  LYS A 592      41.630  38.650  33.140  1.00  0.00           N
ATOM    154  HZ1 LYS A 592      41.880  39.640  33.320  1.00  0.00           H
ATOM    155  HZ2 LYS A 592      41.820  38.370  32.150  1.00  0.00           H
ATOM    156  HZ3 LYS A 592      42.350  38.170  33.720  1.00  0.00           H
ATOM    157  C   LYS A 592      36.810  35.650  30.840  1.00  0.00           C
ATOM    158  O   LYS A 592      37.730  35.020  31.380  1.00  0.00           O
ATOM    159  N   ALA A 593      35.670  35.010  30.360  1.00  0.00           N
ATOM    160  HN  ALA A 593      35.050  35.450  29.720  1.00  0.00           H
ATOM    161  CA  ALA A 593      35.410  33.570  30.600  1.00  0.00           C
ATOM    162  HA  ALA A 593      35.300  33.330  31.650  1.00  0.00           H
ATOM    163  CB  ALA A 593      33.970  33.270  30.040  1.00  0.00           C
ATOM    164  HB1 ALA A 593      33.420  34.240  30.090  1.00  0.00           H
ATOM    165  HB2 ALA A 593      33.450  32.530  30.690  1.00  0.00           H
ATOM    166  HB3 ALA A 593      33.970  32.960  28.970  1.00  0.00           H
ATOM    167  C   ALA A 593      36.500  32.580  30.070  1.00  0.00           C
ATOM    168  O   ALA A 593      36.940  31.790  30.900  1.00  0.00           O
ATOM    169  N   PRO A 594      37.050  32.630  28.860  1.00  0.00           N
ATOM    170  CD  PRO A 594      36.440  33.350  27.710  1.00  0.00           C
ATOM    171  HD1 PRO A 594      36.180  34.390  28.000  1.00  0.00           H
ATOM    172  HD2 PRO A 594      35.600  32.710  27.360  1.00  0.00           H
ATOM    173  CA  PRO A 594      38.210  31.850  28.460  1.00  0.00           C
ATOM    174  HA  PRO A 594      38.250  30.840  28.810  1.00  0.00           H
ATOM    175  CB  PRO A 594      38.250  31.990  26.900  1.00  0.00           C
ATOM    176  HB1 PRO A 594      37.570  31.240  26.430  1.00  0.00           H
ATOM    177  HB2 PRO A 594      39.280  31.840  26.520  1.00  0.00           H
ATOM    178  CG  PRO A 594      37.520  33.270  26.590  1.00  0.00           C
ATOM    179  HG1 PRO A 594      38.200  34.150  26.560  1.00  0.00           H
ATOM    180  HG2 PRO A 594      37.130  33.320  25.540  1.00  0.00           H
ATOM    181  C   PRO A 594      39.590  32.400  29.040  1.00  0.00           C
ATOM    182  O   PRO A 594      40.640  31.850  28.680  1.00  0.00           O
ATOM    183  N   PHE A 595      39.650  33.400  30.010  1.00  0.00           N
ATOM    184  HN  PHE A 595      38.830  33.850  30.350  1.00  0.00           H
ATOM    185  CA  PHE A 595      40.900  33.930  30.500  1.00  0.00           C
ATOM    186  HA  PHE A 595      41.740  33.280  30.380  1.00  0.00           H
ATOM    187  CB  PHE A 595      41.140  35.300  29.910  1.00  0.00           C
ATOM    188  HB1 PHE A 595      41.940  35.810  30.490  1.00  0.00           H
ATOM    189  HB2 PHE A 595      40.190  35.860  30.040  1.00  0.00           H
ATOM    190  CG  PHE A 595      41.410  35.180  28.470  1.00  0.00           C
ATOM    191  CD1 PHE A 595      40.580  35.660  27.430  1.00  0.00           C
ATOM    192  HD1 PHE A 595      39.630  36.170  27.570  1.00  0.00           H
ATOM    193  CE1 PHE A 595      40.990  35.460  26.080  1.00  0.00           C
ATOM    194  HE1 PHE A 595      40.290  35.800  25.330  1.00  0.00           H
ATOM    195  CZ  PHE A 595      42.140  34.770  25.800  1.00  0.00           C
ATOM    196  HZ  PHE A 595      42.480  34.570  24.790  1.00  0.00           H
ATOM    197  CD2 PHE A 595      42.620  34.500  28.140  1.00  0.00           C
ATOM    198  HD2 PHE A 595      43.260  34.190  28.960  1.00  0.00           H
ATOM    199  CE2 PHE A 595      43.030  34.330  26.800  1.00  0.00           C
ATOM    200  HE2 PHE A 595      44.010  33.930  26.590  1.00  0.00           H
ATOM    201  C   PHE A 595      40.690  33.940  31.980  1.00  0.00           C
ATOM    202  O   PHE A 595      41.330  34.690  32.700  1.00  0.00           O
ATOM    203  N   PHE A 596      39.900  33.020  32.530  1.00  0.00           N
ATOM    204  HN  PHE A 596      39.290  32.470  31.980  1.00  0.00           H
ATOM    205  CA  PHE A 596      39.660  32.950  33.980  1.00  0.00           C
ATOM    206  HA  PHE A 596      40.060  33.880  34.390  1.00  0.00           H
ATOM    207  CB  PHE A 596      38.110  32.940  34.230  1.00  0.00           C
ATOM    208  HB1 PHE A 596      37.740  31.910  34.000  1.00  0.00           H
ATOM    209  HB2 PHE A 596      37.680  33.710  33.540  1.00  0.00           H
ATOM    210  CG  PHE A 596      37.670  33.240  35.600  1.00  0.00           C
ATOM    211  CD1 PHE A 596      37.700  32.220  36.550  1.00  0.00           C
ATOM    212  HD1 PHE A 596      38.080  31.250  36.300  1.00  0.00           H
ATOM    213  CE1 PHE A 596      37.440  32.520  37.910  1.00  0.00           C
ATOM    214  HE1 PHE A 596      37.550  31.720  38.620  1.00  0.00           H
ATOM    215  CZ  PHE A 596      36.920  33.770  38.250  1.00  0.00           C
ATOM    216  HZ  PHE A 596      36.710  34.070  39.270  1.00  0.00           H
ATOM    217  CD2 PHE A 596      37.160  34.510  35.890  1.00  0.00           C
ATOM    218  HD2 PHE A 596      37.110  35.330  35.190  1.00  0.00           H
ATOM    219  CE2 PHE A 596      36.860  34.840  37.260  1.00  0.00           C
ATOM    220  HE2 PHE A 596      36.460  35.810  37.530  1.00  0.00           H
ATOM    221  C   PHE A 596      40.390  31.770  34.620  1.00  0.00           C
ATOM    222  O   PHE A 596      40.910  31.820  35.750  1.00  0.00           O
ATOM    223  N   LEU A 597      40.280  30.540  34.030  1.00  0.00           N
ATOM    224  HN  LEU A 597      39.730  30.500  33.190  1.00  0.00           H
ATOM    225  CA  LEU A 597      40.770  29.280  34.590  1.00  0.00           C
ATOM    226  HA  LEU A 597      41.280  29.610  35.480  1.00  0.00           H
ATOM    227  CB  LEU A 597      39.740  28.190  34.820  1.00  0.00           C
ATOM    228  HB1 LEU A 597      39.200  27.860  33.920  1.00  0.00           H
ATOM    229  HB2 LEU A 597      38.980  28.710  35.460  1.00  0.00           H
ATOM    230  CG  LEU A 597      40.190  26.930  35.560  1.00  0.00           C
ATOM    231  HG  LEU A 597      40.930  26.270  35.030  1.00  0.00           H
ATOM    232  CD1 LEU A 597      40.800  27.340  36.940  1.00  0.00           C
ATOM    233 HD11 LEU A 597      40.900  26.330  37.400  1.00  0.00           H
ATOM    234 HD12 LEU A 597      40.140  28.070  37.430  1.00  0.00           H
ATOM    235 HD13 LEU A 597      41.790  27.810  36.740  1.00  0.00           H
ATOM    236  CD2 LEU A 597      38.940  25.990  35.710  1.00  0.00           C
ATOM    237 HD21 LEU A 597      39.160  25.080  36.310  1.00  0.00           H
ATOM    238 HD22 LEU A 597      38.570  25.680  34.720  1.00  0.00           H
ATOM    239 HD23 LEU A 597      38.200  26.550  36.320  1.00  0.00           H
ATOM    240  C   LEU A 597      41.890  28.860  33.670  1.00  0.00           C
ATOM    241  O   LEU A 597      42.360  27.730  33.760  1.00  0.00           O
ATOM    242  N   SER A 598      42.280  29.550  32.690  1.00  0.00           N
ATOM    243  HN  SER A 598      41.880  30.450  32.470  1.00  0.00           H
ATOM    244  CA  SER A 598      43.090  29.030  31.590  1.00  0.00           C
ATOM    245  HA  SER A 598      43.030  27.950  31.510  1.00  0.00           H
ATOM    246  CB  SER A 598      42.490  29.670  30.320  1.00  0.00           C
ATOM    247  HB1 SER A 598      41.440  29.320  30.200  1.00  0.00           H
ATOM    248  HB2 SER A 598      43.160  29.280  29.530  1.00  0.00           H
ATOM    249  OG  SER A 598      42.440  31.110  30.490  1.00  0.00           O
ATOM    250  HG1 SER A 598      41.860  31.440  29.790  1.00  0.00           H
ATOM    251  C   SER A 598      44.590  29.280  31.740  1.00  0.00           C
ATOM    252  O   SER A 598      45.320  28.760  30.950  1.00  0.00           O
ATOM    253  N   ASP A 599      44.970  30.010  32.820  1.00  0.00           N
ATOM    254  HN  ASP A 599      44.380  30.570  33.390  1.00  0.00           H
ATOM    255  CA  ASP A 599      46.400  30.140  33.180  1.00  0.00           C
ATOM    256  HA  ASP A 599      46.970  29.880  32.290  1.00  0.00           H
ATOM    257  CB  ASP A 599      46.690  31.580  33.710  1.00  0.00           C
ATOM    258  HB1 ASP A 599      47.710  31.620  34.160  1.00  0.00           H
ATOM    259  HB2 ASP A 599      45.880  31.720  34.450  1.00  0.00           H
ATOM    260  CG  ASP A 599      46.440  32.450  32.550  1.00  0.00           C
ATOM    261  OD1 ASP A 599      46.530  32.130  31.290  1.00  0.00           O
ATOM    262  OD2 ASP A 599      46.130  33.710  32.760  1.00  0.00           O
ATOM    263  C   ASP A 599      46.830  29.180  34.300  1.00  0.00           C
ATOM    264  O   ASP A 599      47.900  29.320  34.860  1.00  0.00           O
ATOM    265  N   PHE A 600      45.900  28.350  34.800  1.00  0.00           N
ATOM    266  HN  PHE A 600      44.990  28.460  34.390  1.00  0.00           H
ATOM    267  CA  PHE A 600      45.950  27.460  35.930  1.00  0.00           C
ATOM    268  HA  PHE A 600      46.280  28.000  36.800  1.00  0.00           H
ATOM    269  CB  PHE A 600      44.620  26.830  36.210  1.00  0.00           C
ATOM    270  HB1 PHE A 600      44.450  26.110  35.380  1.00  0.00           H
ATOM    271  HB2 PHE A 600      43.740  27.500  36.260  1.00  0.00           H
ATOM    272  CG  PHE A 600      44.570  25.890  37.410  1.00  0.00           C
ATOM    273  CD1 PHE A 600      44.550  26.470  38.710  1.00  0.00           C
ATOM    274  HD1 PHE A 600      44.730  27.530  38.750  1.00  0.00           H
ATOM    275  CE1 PHE A 600      44.290  25.750  39.880  1.00  0.00           C
ATOM    276  HE1 PHE A 600      44.140  26.280  40.830  1.00  0.00           H
ATOM    277  CZ  PHE A 600      43.990  24.410  39.770  1.00  0.00           C
ATOM    278  HZ  PHE A 600      43.780  23.810  40.650  1.00  0.00           H
ATOM    279  CD2 PHE A 600      44.270  24.510  37.440  1.00  0.00           C
ATOM    280  HD2 PHE A 600      44.070  24.100  36.450  1.00  0.00           H
ATOM    281  CE2 PHE A 600      44.040  23.760  38.560  1.00  0.00           C
ATOM    282  HE2 PHE A 600      43.910  22.700  38.460  1.00  0.00           H
ATOM    283  C   PHE A 600      47.090  26.340  35.840  1.00  0.00           C
ATOM    284  O   PHE A 600      47.670  25.880  36.770  1.00  0.00           O
ATOM    285  N   LYS A 601      47.350  25.920  34.620  1.00  0.00           N
ATOM    286  HN  LYS A 601      46.730  26.130  33.880  1.00  0.00           H
ATOM    287  CA  LYS A 601      48.470  24.880  34.360  1.00  0.00           C
ATOM    288  HA  LYS A 601      48.390  24.070  35.070  1.00  0.00           H
ATOM    289  CB  LYS A 601      48.500  24.280  32.930  1.00  0.00           C
ATOM    290  HB1 LYS A 601      49.380  23.630  32.820  1.00  0.00           H
ATOM    291  HB2 LYS A 601      48.490  25.140  32.210  1.00  0.00           H
ATOM    292  CG  LYS A 601      47.320  23.430  32.570  1.00  0.00           C
ATOM    293  HG1 LYS A 601      47.560  23.080  31.540  1.00  0.00           H
ATOM    294  HG2 LYS A 601      46.410  24.070  32.650  1.00  0.00           H
ATOM    295  CD  LYS A 601      47.060  22.210  33.420  1.00  0.00           C
ATOM    296  HD1 LYS A 601      46.860  22.500  34.480  1.00  0.00           H
ATOM    297  HD2 LYS A 601      47.940  21.570  33.200  1.00  0.00           H
ATOM    298  CE  LYS A 601      45.760  21.480  33.000  1.00  0.00           C
ATOM    299  HE1 LYS A 601      45.730  21.220  31.920  1.00  0.00           H
ATOM    300  HE2 LYS A 601      44.910  22.160  33.240  1.00  0.00           H
ATOM    301  NZ  LYS A 601      45.570  20.260  33.780  1.00  0.00           N
ATOM    302  HZ1 LYS A 601      44.660  19.890  33.460  1.00  0.00           H
ATOM    303  HZ2 LYS A 601      45.480  20.580  34.770  1.00  0.00           H
ATOM    304  HZ3 LYS A 601      46.320  19.530  33.790  1.00  0.00           H
ATOM    305  C   LYS A 601      49.860  25.440  34.630  1.00  0.00           C
ATOM    306  O   LYS A 601      50.770  24.690  34.960  1.00  0.00           O
ATOM    307  N   ASP A 602      50.090  26.750  34.590  1.00  0.00           N
ATOM    308  HN  ASP A 602      49.380  27.250  34.090  1.00  0.00           H
ATOM    309  CA  ASP A 602      51.460  27.340  34.810  1.00  0.00           C
ATOM    310  HA  ASP A 602      52.220  26.580  34.790  1.00  0.00           H
ATOM    311  CB  ASP A 602      51.760  28.530  33.830  1.00  0.00           C
ATOM    312  HB1 ASP A 602      52.690  29.110  34.050  1.00  0.00           H
ATOM    313  HB2 ASP A 602      50.860  29.170  33.900  1.00  0.00           H
ATOM    314  CG  ASP A 602      51.850  28.090  32.400  1.00  0.00           C
ATOM    315  OD1 ASP A 602      52.900  28.130  31.750  1.00  0.00           O
ATOM    316  OD2 ASP A 602      50.790  27.570  31.980  1.00  0.00           O
ATOM    317  C   ASP A 602      51.650  27.880  36.200  1.00  0.00           C
ATOM    318  O   ASP A 602      52.620  28.570  36.520  1.00  0.00           O
ATOM    319  N   ALA A 603      50.760  27.540  37.120  1.00  0.00           N
ATOM    320  HN  ALA A 603      49.870  27.330  36.730  1.00  0.00           H
ATOM    321  CA  ALA A 603      50.860  28.040  38.590  1.00  0.00           C
ATOM    322  HA  ALA A 603      50.750  29.110  38.520  1.00  0.00           H
ATOM    323  CB  ALA A 603      49.690  27.500  39.410  1.00  0.00           C
ATOM    324  HB1 ALA A 603      49.910  26.500  39.820  1.00  0.00           H
ATOM    325  HB2 ALA A 603      48.900  27.510  38.630  1.00  0.00           H
ATOM    326  HB3 ALA A 603      49.300  28.050  40.290  1.00  0.00           H
ATOM    327  C   ALA A 603      52.130  27.770  39.420  1.00  0.00           C
ATOM    328  O   ALA A 603      52.580  28.650  40.100  1.00  0.00           O
ATOM    329  N   LEU A 604      52.750  26.580  39.310  1.00  0.00           N
ATOM    330  HN  LEU A 604      52.320  25.840  38.800  1.00  0.00           H
ATOM    331  CA  LEU A 604      53.980  26.170  39.980  1.00  0.00           C
ATOM    332  HA  LEU A 604      54.220  26.890  40.750  1.00  0.00           H
ATOM    333  CB  LEU A 604      53.820  24.760  40.530  1.00  0.00           C
ATOM    334  HB1 LEU A 604      54.680  24.540  41.210  1.00  0.00           H
ATOM    335  HB2 LEU A 604      53.900  24.150  39.600  1.00  0.00           H
ATOM    336  CG  LEU A 604      52.490  24.390  41.210  1.00  0.00           C
ATOM    337  HG  LEU A 604      51.700  24.650  40.470  1.00  0.00           H
ATOM    338  CD1 LEU A 604      52.540  22.920  41.530  1.00  0.00           C
ATOM    339 HD11 LEU A 604      53.400  22.610  42.160  1.00  0.00           H
ATOM    340 HD12 LEU A 604      52.680  22.470  40.530  1.00  0.00           H
ATOM    341 HD13 LEU A 604      51.580  22.500  41.870  1.00  0.00           H
ATOM    342  CD2 LEU A 604      52.180  25.160  42.500  1.00  0.00           C
ATOM    343 HD21 LEU A 604      53.160  25.170  43.030  1.00  0.00           H
ATOM    344 HD22 LEU A 604      51.350  24.640  43.010  1.00  0.00           H
ATOM    345 HD23 LEU A 604      51.810  26.180  42.310  1.00  0.00           H
ATOM    346  C   LEU A 604      55.190  26.240  39.050  1.00  0.00           C
ATOM    347  O   LEU A 604      56.270  25.710  39.410  1.00  0.00           O
ATOM    348  N   SER A 605      55.070  26.770  37.840  1.00  0.00           N
ATOM    349  HN  SER A 605      54.170  27.170  37.650  1.00  0.00           H
ATOM    350  CA  SER A 605      56.080  26.830  36.770  1.00  0.00           C
ATOM    351  HA  SER A 605      56.750  26.000  36.910  1.00  0.00           H
ATOM    352  CB  SER A 605      55.360  26.800  35.380  1.00  0.00           C
ATOM    353  HB1 SER A 605      55.970  26.790  34.460  1.00  0.00           H
ATOM    354  HB2 SER A 605      54.740  27.730  35.350  1.00  0.00           H
ATOM    355  OG  SER A 605      54.410  25.690  35.310  1.00  0.00           O
ATOM    356  HG1 SER A 605      55.000  24.960  35.080  1.00  0.00           H
ATOM    357  C   SER A 605      56.870  28.200  36.870  1.00  0.00           C
ATOM    358  O   SER A 605      57.700  28.610  36.080  1.00  0.00           O
ATOM    359  N   LEU A 606      56.590  28.980  38.000  1.00  0.00           N
ATOM    360  HN  LEU A 606      56.070  28.590  38.750  1.00  0.00           H
ATOM    361  CA  LEU A 606      57.120  30.240  38.250  1.00  0.00           C
ATOM    362  HA  LEU A 606      58.140  30.240  37.880  1.00  0.00           H
ATOM    363  CB  LEU A 606      56.380  31.510  37.710  1.00  0.00           C
ATOM    364  HB1 LEU A 606      56.660  31.640  36.640  1.00  0.00           H
ATOM    365  HB2 LEU A 606      56.600  32.410  38.300  1.00  0.00           H
ATOM    366  CG  LEU A 606      54.840  31.350  37.560  1.00  0.00           C
ATOM    367  HG  LEU A 606      54.610  30.450  36.950  1.00  0.00           H
ATOM    368  CD1 LEU A 606      54.180  31.110  38.980  1.00  0.00           C
ATOM    369 HD11 LEU A 606      54.310  30.040  39.280  1.00  0.00           H
ATOM    370 HD12 LEU A 606      53.090  31.260  38.830  1.00  0.00           H
ATOM    371 HD13 LEU A 606      54.610  31.860  39.670  1.00  0.00           H
ATOM    372  CD2 LEU A 606      54.350  32.590  36.700  1.00  0.00           C
ATOM    373 HD21 LEU A 606      54.430  33.520  37.310  1.00  0.00           H
ATOM    374 HD22 LEU A 606      53.280  32.540  36.390  1.00  0.00           H
ATOM    375 HD23 LEU A 606      54.950  32.610  35.770  1.00  0.00           H
ATOM    376  C   LEU A 606      57.190  30.260  39.730  1.00  0.00           C
ATOM    377  O   LEU A 606      56.610  29.440  40.440  1.00  0.00           O
ATOM    378  N   GLN A 607      58.070  31.220  40.200  1.00  0.00           N
ATOM    379  HN  GLN A 607      58.420  31.840  39.510  1.00  0.00           H
ATOM    380  CA  GLN A 607      58.240  31.470  41.660  1.00  0.00           C
ATOM    381  HA  GLN A 607      58.640  30.550  42.040  1.00  0.00           H
ATOM    382  CB  GLN A 607      59.260  32.690  41.730  1.00  0.00           C
ATOM    383  HB1 GLN A 607      60.180  32.370  41.200  1.00  0.00           H
ATOM    384  HB2 GLN A 607      59.610  32.770  42.780  1.00  0.00           H
ATOM    385  CG  GLN A 607      58.890  34.120  41.140  1.00  0.00           C
ATOM    386  HG1 GLN A 607      59.660  34.890  41.390  1.00  0.00           H
ATOM    387  HG2 GLN A 607      57.970  34.330  41.750  1.00  0.00           H
ATOM    388  CD  GLN A 607      58.630  33.980  39.670  1.00  0.00           C
ATOM    389  OE1 GLN A 607      59.390  33.320  38.980  1.00  0.00           O
ATOM    390  NE2 GLN A 607      57.650  34.720  39.150  1.00  0.00           N
ATOM    391 HE21 GLN A 607      57.650  34.890  38.160  1.00  0.00           H
ATOM    392 HE22 GLN A 607      57.240  35.410  39.740  1.00  0.00           H
ATOM    393  C   GLN A 607      56.950  31.710  42.510  1.00  0.00           C
ATOM    394  O   GLN A 607      56.830  32.710  43.220  1.00  0.00           O
ATOM    395  N   CYS A 608      56.020  30.740  42.650  1.00  0.00           N
ATOM    396  HN  CYS A 608      56.270  29.960  42.080  1.00  0.00           H
ATOM    397  CA  CYS A 608      54.700  30.670  43.320  1.00  0.00           C
ATOM    398  HA  CYS A 608      54.240  31.610  43.050  1.00  0.00           H
ATOM    399  CB  CYS A 608      53.860  29.620  42.580  1.00  0.00           C
ATOM    400  HB1 CYS A 608      54.440  28.660  42.580  1.00  0.00           H
ATOM    401  HB2 CYS A 608      53.630  30.030  41.570  1.00  0.00           H
ATOM    402  SG  CYS A 608      52.250  29.300  43.330  1.00  0.00           S
ATOM    403  HG1 CYS A 608      51.520  28.940  42.280  1.00  0.00           H
ATOM    404  C   CYS A 608      54.890  30.650  44.800  1.00  0.00           C
ATOM    405  O   CYS A 608      54.250  31.450  45.520  1.00  0.00           O
ATOM    406  N   LEU A 609      55.830  29.790  45.300  1.00  0.00           N
ATOM    407  HN  LEU A 609      56.310  29.180  44.680  1.00  0.00           H
ATOM    408  CA  LEU A 609      56.010  29.690  46.720  1.00  0.00           C
ATOM    409  HA  LEU A 609      55.020  29.620  47.160  1.00  0.00           H
ATOM    410  CB  LEU A 609      56.700  28.350  47.140  1.00  0.00           C
ATOM    411  HB1 LEU A 609      57.710  28.430  46.690  1.00  0.00           H
ATOM    412  HB2 LEU A 609      56.230  27.480  46.640  1.00  0.00           H
ATOM    413  CG  LEU A 609      56.770  28.010  48.650  1.00  0.00           C
ATOM    414  HG  LEU A 609      57.350  28.780  49.190  1.00  0.00           H
ATOM    415  CD1 LEU A 609      55.360  28.080  49.210  1.00  0.00           C
ATOM    416 HD11 LEU A 609      55.310  27.730  50.270  1.00  0.00           H
ATOM    417 HD12 LEU A 609      54.630  27.520  48.570  1.00  0.00           H
ATOM    418 HD13 LEU A 609      55.010  29.130  49.260  1.00  0.00           H
ATOM    419  CD2 LEU A 609      57.400  26.590  48.860  1.00  0.00           C
ATOM    420 HD21 LEU A 609      58.410  26.560  48.390  1.00  0.00           H
ATOM    421 HD22 LEU A 609      56.770  25.950  48.220  1.00  0.00           H
ATOM    422 HD23 LEU A 609      57.220  26.130  49.850  1.00  0.00           H
ATOM    423  C   LEU A 609      56.650  30.920  47.420  1.00  0.00           C
ATOM    424  O   LEU A 609      56.180  31.390  48.440  1.00  0.00           O
ATOM    425  N   ALA A 610      57.720  31.410  46.740  1.00  0.00           N
ATOM    426  HN  ALA A 610      58.060  30.960  45.910  1.00  0.00           H
ATOM    427  CA  ALA A 610      58.290  32.660  47.130  1.00  0.00           C
ATOM    428  HA  ALA A 610      58.630  32.420  48.130  1.00  0.00           H
ATOM    429  CB  ALA A 610      59.390  33.010  46.140  1.00  0.00           C
ATOM    430  HB1 ALA A 610      59.900  33.980  46.290  1.00  0.00           H
ATOM    431  HB2 ALA A 610      58.960  33.050  45.110  1.00  0.00           H
ATOM    432  HB3 ALA A 610      60.180  32.240  46.180  1.00  0.00           H
ATOM    433  C   ALA A 610      57.260  33.800  47.010  1.00  0.00           C
ATOM    434  O   ALA A 610      57.240  34.620  47.950  1.00  0.00           O
ATOM    435  N   SER A 611      56.450  33.870  46.000  1.00  0.00           N
ATOM    436  HN  SER A 611      56.590  33.260  45.230  1.00  0.00           H
ATOM    437  CA  SER A 611      55.390  34.920  45.960  1.00  0.00           C
ATOM    438  HA  SER A 611      55.970  35.810  46.150  1.00  0.00           H
ATOM    439  CB  SER A 611      54.620  35.030  44.630  1.00  0.00           C
ATOM    440  HB1 SER A 611      53.910  35.880  44.680  1.00  0.00           H
ATOM    441  HB2 SER A 611      53.880  34.240  44.360  1.00  0.00           H
ATOM    442  OG  SER A 611      55.570  35.180  43.640  1.00  0.00           O
ATOM    443  HG1 SER A 611      56.180  34.440  43.640  1.00  0.00           H
ATOM    444  C   SER A 611      54.330  34.930  47.020  1.00  0.00           C
ATOM    445  O   SER A 611      53.900  35.970  47.510  1.00  0.00           O
ATOM    446  N   ILE A 612      53.900  33.760  47.480  1.00  0.00           N
ATOM    447  HN  ILE A 612      54.180  32.890  47.080  1.00  0.00           H
ATOM    448  CA  ILE A 612      52.900  33.570  48.530  1.00  0.00           C
ATOM    449  HA  ILE A 612      52.030  34.180  48.360  1.00  0.00           H
ATOM    450  CB  ILE A 612      52.550  32.060  48.730  1.00  0.00           C
ATOM    451  HB  ILE A 612      53.560  31.590  48.760  1.00  0.00           H
ATOM    452  CG2 ILE A 612      51.850  31.800  50.090  1.00  0.00           C
ATOM    453 HG21 ILE A 612      51.400  30.800  50.220  1.00  0.00           H
ATOM    454 HG22 ILE A 612      51.010  32.530  50.200  1.00  0.00           H
ATOM    455 HG23 ILE A 612      52.620  31.910  50.880  1.00  0.00           H
ATOM    456  CG1 ILE A 612      51.780  31.600  47.530  1.00  0.00           C
ATOM    457 HG11 ILE A 612      52.270  32.150  46.700  1.00  0.00           H
ATOM    458 HG12 ILE A 612      50.730  31.950  47.580  1.00  0.00           H
ATOM    459  CD  ILE A 612      51.980  30.080  47.200  1.00  0.00           C
ATOM    460  HD1 ILE A 612      51.270  29.480  47.820  1.00  0.00           H
ATOM    461  HD2 ILE A 612      53.030  29.720  47.230  1.00  0.00           H
ATOM    462  HD3 ILE A 612      51.690  29.790  46.170  1.00  0.00           H
ATOM    463  C   ILE A 612      53.410  34.070  49.860  1.00  0.00           C
ATOM    464  O   ILE A 612      52.810  34.950  50.490  1.00  0.00           O
ATOM    465  N   LEU A 613      54.610  33.510  50.270  1.00  0.00           N
ATOM    466  HN  LEU A 613      55.080  32.890  49.660  1.00  0.00           H
ATOM    467  CA  LEU A 613      55.240  33.840  51.520  1.00  0.00           C
ATOM    468  HA  LEU A 613      54.500  33.740  52.310  1.00  0.00           H
ATOM    469  CB  LEU A 613      56.520  33.030  51.690  1.00  0.00           C
ATOM    470  HB1 LEU A 613      57.090  33.350  52.590  1.00  0.00           H
ATOM    471  HB2 LEU A 613      57.160  32.960  50.790  1.00  0.00           H
ATOM    472  CG  LEU A 613      56.220  31.500  51.850  1.00  0.00           C
ATOM    473  HG  LEU A 613      55.820  31.080  50.910  1.00  0.00           H
ATOM    474  CD1 LEU A 613      57.500  30.820  52.220  1.00  0.00           C
ATOM    475 HD11 LEU A 613      57.600  29.750  51.930  1.00  0.00           H
ATOM    476 HD12 LEU A 613      57.770  31.060  53.260  1.00  0.00           H
ATOM    477 HD13 LEU A 613      58.290  31.230  51.550  1.00  0.00           H
ATOM    478  CD2 LEU A 613      55.160  31.220  52.930  1.00  0.00           C
ATOM    479 HD21 LEU A 613      55.110  31.750  53.900  1.00  0.00           H
ATOM    480 HD22 LEU A 613      55.100  30.120  53.060  1.00  0.00           H
ATOM    481 HD23 LEU A 613      54.120  31.450  52.630  1.00  0.00           H
ATOM    482  C   LEU A 613      55.600  35.400  51.650  1.00  0.00           C
ATOM    483  O   LEU A 613      55.340  36.030  52.690  1.00  0.00           O
ATOM    484  N   PHE A 614      56.070  36.030  50.610  1.00  0.00           N
ATOM    485  HN  PHE A 614      56.250  35.520  49.780  1.00  0.00           H
ATOM    486  CA  PHE A 614      56.240  37.440  50.610  1.00  0.00           C
ATOM    487  HA  PHE A 614      56.850  37.670  51.460  1.00  0.00           H
ATOM    488  CB  PHE A 614      56.960  37.660  49.170  1.00  0.00           C
ATOM    489  HB1 PHE A 614      56.300  37.270  48.360  1.00  0.00           H
ATOM    490  HB2 PHE A 614      57.870  37.020  49.200  1.00  0.00           H
ATOM    491  CG  PHE A 614      57.370  39.040  48.730  1.00  0.00           C
ATOM    492  CD1 PHE A 614      57.580  40.010  49.740  1.00  0.00           C
ATOM    493  HD1 PHE A 614      57.310  39.820  50.760  1.00  0.00           H
ATOM    494  CE1 PHE A 614      57.850  41.360  49.360  1.00  0.00           C
ATOM    495  HE1 PHE A 614      58.020  42.120  50.110  1.00  0.00           H
ATOM    496  CZ  PHE A 614      58.020  41.630  48.000  1.00  0.00           C
ATOM    497  HZ  PHE A 614      58.230  42.650  47.700  1.00  0.00           H
ATOM    498  CD2 PHE A 614      57.660  39.330  47.410  1.00  0.00           C
ATOM    499  HD2 PHE A 614      57.440  38.540  46.710  1.00  0.00           H
ATOM    500  CE2 PHE A 614      57.950  40.630  47.030  1.00  0.00           C
ATOM    501  HE2 PHE A 614      58.190  40.830  45.990  1.00  0.00           H
ATOM    502  C   PHE A 614      54.990  38.250  50.880  1.00  0.00           C
ATOM    503  O   PHE A 614      55.040  38.990  51.810  1.00  0.00           O
ATOM    504  N   LEU A 615      53.960  37.980  50.100  1.00  0.00           N
ATOM    505  HN  LEU A 615      53.980  37.210  49.460  1.00  0.00           H
ATOM    506  CA  LEU A 615      52.760  38.630  50.320  1.00  0.00           C
ATOM    507  HA  LEU A 615      53.000  39.690  50.240  1.00  0.00           H
ATOM    508  CB  LEU A 615      51.800  38.460  49.150  1.00  0.00           C
ATOM    509  HB1 LEU A 615      50.820  38.970  49.260  1.00  0.00           H
ATOM    510  HB2 LEU A 615      51.610  37.360  49.130  1.00  0.00           H
ATOM    511  CG  LEU A 615      52.240  38.960  47.750  1.00  0.00           C
ATOM    512  HG  LEU A 615      53.320  38.730  47.700  1.00  0.00           H
ATOM    513  CD1 LEU A 615      51.430  38.310  46.630  1.00  0.00           C
ATOM    514 HD11 LEU A 615      50.410  38.730  46.760  1.00  0.00           H
ATOM    515 HD12 LEU A 615      51.490  37.210  46.730  1.00  0.00           H
ATOM    516 HD13 LEU A 615      51.910  38.580  45.660  1.00  0.00           H
ATOM    517  CD2 LEU A 615      52.080  40.480  47.650  1.00  0.00           C
ATOM    518 HD21 LEU A 615      52.330  40.880  46.650  1.00  0.00           H
ATOM    519 HD22 LEU A 615      52.760  40.860  48.450  1.00  0.00           H
ATOM    520 HD23 LEU A 615      51.090  40.800  48.030  1.00  0.00           H
ATOM    521  C   LEU A 615      52.000  38.410  51.610  1.00  0.00           C
ATOM    522  O   LEU A 615      51.620  39.290  52.320  1.00  0.00           O
ATOM    523  N   TYR A 616      52.010  37.190  52.090  1.00  0.00           N
ATOM    524  HN  TYR A 616      52.380  36.500  51.470  1.00  0.00           H
ATOM    525  CA  TYR A 616      51.540  36.760  53.360  1.00  0.00           C
ATOM    526  HA  TYR A 616      50.500  36.990  53.480  1.00  0.00           H
ATOM    527  CB  TYR A 616      51.810  35.170  53.540  1.00  0.00           C
ATOM    528  HB1 TYR A 616      52.840  34.880  53.240  1.00  0.00           H
ATOM    529  HB2 TYR A 616      51.140  34.540  52.930  1.00  0.00           H
ATOM    530  CG  TYR A 616      51.610  34.680  55.010  1.00  0.00           C
ATOM    531  CD1 TYR A 616      50.370  34.860  55.580  1.00  0.00           C
ATOM    532  HD1 TYR A 616      49.660  35.350  54.920  1.00  0.00           H
ATOM    533  CE1 TYR A 616      50.190  34.570  56.890  1.00  0.00           C
ATOM    534  HE1 TYR A 616      49.170  34.640  57.260  1.00  0.00           H
ATOM    535  CZ  TYR A 616      51.180  33.970  57.630  1.00  0.00           C
ATOM    536  OH  TYR A 616      50.940  33.480  58.890  1.00  0.00           O
ATOM    537  HH  TYR A 616      50.090  33.720  59.290  1.00  0.00           H
ATOM    538  CD2 TYR A 616      52.680  34.090  55.650  1.00  0.00           C
ATOM    539  HD2 TYR A 616      53.660  33.950  55.220  1.00  0.00           H
ATOM    540  CE2 TYR A 616      52.440  33.780  57.000  1.00  0.00           C
ATOM    541  HE2 TYR A 616      53.250  33.360  57.570  1.00  0.00           H
ATOM    542  C   TYR A 616      52.300  37.500  54.560  1.00  0.00           C
ATOM    543  O   TYR A 616      51.700  38.030  55.450  1.00  0.00           O
ATOM    544  N   CYS A 617      53.620  37.500  54.560  1.00  0.00           N
ATOM    545  HN  CYS A 617      54.210  37.100  53.850  1.00  0.00           H
ATOM    546  CA  CYS A 617      54.440  38.300  55.590  1.00  0.00           C
ATOM    547  HA  CYS A 617      54.170  37.760  56.490  1.00  0.00           H
ATOM    548  CB  CYS A 617      56.010  38.150  55.520  1.00  0.00           C
ATOM    549  HB1 CYS A 617      56.500  38.700  56.330  1.00  0.00           H
ATOM    550  HB2 CYS A 617      56.380  38.560  54.560  1.00  0.00           H
ATOM    551  SG  CYS A 617      56.470  36.380  55.730  1.00  0.00           S
ATOM    552  HG1 CYS A 617      55.980  36.070  56.920  1.00  0.00           H
ATOM    553  C   CYS A 617      54.110  39.780  55.650  1.00  0.00           C
ATOM    554  O   CYS A 617      53.930  40.300  56.750  1.00  0.00           O
ATOM    555  N   ALA A 618      54.030  40.450  54.520  1.00  0.00           N
ATOM    556  HN  ALA A 618      54.350  40.030  53.670  1.00  0.00           H
ATOM    557  CA  ALA A 618      53.510  41.790  54.320  1.00  0.00           C
ATOM    558  HA  ALA A 618      54.060  42.420  55.010  1.00  0.00           H
ATOM    559  CB  ALA A 618      53.650  42.190  52.840  1.00  0.00           C
ATOM    560  HB1 ALA A 618      54.720  42.170  52.560  1.00  0.00           H
ATOM    561  HB2 ALA A 618      53.320  43.240  52.670  1.00  0.00           H
ATOM    562  HB3 ALA A 618      53.060  41.510  52.180  1.00  0.00           H
ATOM    563  C   ALA A 618      52.070  41.960  54.830  1.00  0.00           C
ATOM    564  O   ALA A 618      51.700  42.970  55.390  1.00  0.00           O
ATOM    565  N   CYS A 619      51.120  41.090  54.560  1.00  0.00           N
ATOM    566  HN  CYS A 619      51.520  40.340  54.030  1.00  0.00           H
ATOM    567  CA  CYS A 619      49.690  41.240  54.890  1.00  0.00           C
ATOM    568  HA  CYS A 619      49.280  42.180  54.600  1.00  0.00           H
ATOM    569  CB  CYS A 619      48.840  40.090  54.300  1.00  0.00           C
ATOM    570  HB1 CYS A 619      47.790  40.260  54.610  1.00  0.00           H
ATOM    571  HB2 CYS A 619      49.180  39.090  54.630  1.00  0.00           H
ATOM    572  SG  CYS A 619      48.780  40.210  52.380  1.00  0.00           S
ATOM    573  HG1 CYS A 619      50.100  40.140  52.280  1.00  0.00           H
ATOM    574  C   CYS A 619      49.380  41.280  56.430  1.00  0.00           C
ATOM    575  O   CYS A 619      48.370  41.820  56.880  1.00  0.00           O
ATOM    576  N   MET A 620      50.170  40.500  57.280  1.00  0.00           N
ATOM    577  HN  MET A 620      50.980  40.120  56.830  1.00  0.00           H
ATOM    578  CA  MET A 620      49.960  40.330  58.720  1.00  0.00           C
ATOM    579  HA  MET A 620      49.070  39.740  58.840  1.00  0.00           H
ATOM    580  CB  MET A 620      51.000  39.340  59.260  1.00  0.00           C
ATOM    581  HB1 MET A 620      50.950  39.450  60.380  1.00  0.00           H
ATOM    582  HB2 MET A 620      52.020  39.670  58.990  1.00  0.00           H
ATOM    583  CG  MET A 620      50.830  37.830  58.850  1.00  0.00           C
ATOM    584  HG1 MET A 620      51.780  37.390  59.230  1.00  0.00           H
ATOM    585  HG2 MET A 620      50.710  37.740  57.750  1.00  0.00           H
ATOM    586  SD  MET A 620      49.360  37.000  59.510  1.00  0.00           S
ATOM    587  CE  MET A 620      49.940  36.870  61.220  1.00  0.00           C
ATOM    588  HE1 MET A 620      49.310  36.250  61.880  1.00  0.00           H
ATOM    589  HE2 MET A 620      49.860  37.850  61.740  1.00  0.00           H
ATOM    590  HE3 MET A 620      50.980  36.500  61.190  1.00  0.00           H
ATOM    591  C   MET A 620      49.820  41.620  59.530  1.00  0.00           C
ATOM    592  O   MET A 620      48.730  41.810  60.120  1.00  0.00           O
ATOM    593  N   SER A 621      50.750  42.630  59.470  1.00  0.00           N
ATOM    594  HN  SER A 621      51.640  42.410  59.080  1.00  0.00           H
ATOM    595  CA  SER A 621      50.740  43.980  60.260  1.00  0.00           C
ATOM    596  HA  SER A 621      50.690  43.560  61.250  1.00  0.00           H
ATOM    597  CB  SER A 621      52.120  44.690  60.210  1.00  0.00           C
ATOM    598  HB1 SER A 621      52.280  44.940  59.130  1.00  0.00           H
ATOM    599  HB2 SER A 621      52.940  44.010  60.510  1.00  0.00           H
ATOM    600  OG  SER A 621      52.250  45.900  60.970  1.00  0.00           O
ATOM    601  HG1 SER A 621      52.320  46.640  60.360  1.00  0.00           H
ATOM    602  C   SER A 621      49.390  44.750  60.230  1.00  0.00           C
ATOM    603  O   SER A 621      48.870  45.030  61.320  1.00  0.00           O
ATOM    604  N   PRO A 622      48.740  44.960  59.100  1.00  0.00           N
ATOM    605  CD  PRO A 622      49.360  45.070  57.830  1.00  0.00           C
ATOM    606  HD1 PRO A 622      49.410  44.050  57.380  1.00  0.00           H
ATOM    607  HD2 PRO A 622      50.370  45.520  57.850  1.00  0.00           H
ATOM    608  CA  PRO A 622      47.450  45.620  59.100  1.00  0.00           C
ATOM    609  HA  PRO A 622      47.490  46.570  59.620  1.00  0.00           H
ATOM    610  CB  PRO A 622      47.160  45.660  57.600  1.00  0.00           C
ATOM    611  HB1 PRO A 622      46.410  46.450  57.410  1.00  0.00           H
ATOM    612  HB2 PRO A 622      46.740  44.710  57.190  1.00  0.00           H
ATOM    613  CG  PRO A 622      48.500  46.030  57.050  1.00  0.00           C
ATOM    614  HG1 PRO A 622      48.550  45.860  55.960  1.00  0.00           H
ATOM    615  HG2 PRO A 622      48.740  47.060  57.420  1.00  0.00           H
ATOM    616  C   PRO A 622      46.270  44.770  59.710  1.00  0.00           C
ATOM    617  O   PRO A 622      45.430  45.360  60.470  1.00  0.00           O
ATOM    618  N   VAL A 623      46.170  43.490  59.430  1.00  0.00           N
ATOM    619  HN  VAL A 623      46.790  43.130  58.730  1.00  0.00           H
ATOM    620  CA  VAL A 623      45.230  42.490  59.990  1.00  0.00           C
ATOM    621  HA  VAL A 623      44.210  42.780  59.780  1.00  0.00           H
ATOM    622  CB  VAL A 623      45.390  41.190  59.270  1.00  0.00           C
ATOM    623  HB  VAL A 623      46.470  40.920  59.150  1.00  0.00           H
ATOM    624  CG1 VAL A 623      44.580  40.060  60.020  1.00  0.00           C
ATOM    625 HG11 VAL A 623      43.580  40.430  60.310  1.00  0.00           H
ATOM    626 HG12 VAL A 623      45.110  39.700  60.930  1.00  0.00           H
ATOM    627 HG13 VAL A 623      44.610  39.100  59.450  1.00  0.00           H
ATOM    628  CG2 VAL A 623      44.890  41.530  57.870  1.00  0.00           C
ATOM    629 HG21 VAL A 623      43.910  42.040  57.750  1.00  0.00           H
ATOM    630 HG22 VAL A 623      44.710  40.570  57.330  1.00  0.00           H
ATOM    631 HG23 VAL A 623      45.720  42.020  57.320  1.00  0.00           H
ATOM    632  C   VAL A 623      45.360  42.380  61.480  1.00  0.00           C
ATOM    633  O   VAL A 623      44.460  42.670  62.240  1.00  0.00           O
ATOM    634  N   ILE A 624      46.590  42.070  61.980  1.00  0.00           N
ATOM    635  HN  ILE A 624      47.370  41.880  61.380  1.00  0.00           H
ATOM    636  CA  ILE A 624      46.860  41.910  63.420  1.00  0.00           C
ATOM    637  HA  ILE A 624      46.110  41.240  63.810  1.00  0.00           H
ATOM    638  CB  ILE A 624      48.250  41.320  63.600  1.00  0.00           C
ATOM    639  HB  ILE A 624      48.950  41.930  62.990  1.00  0.00           H
ATOM    640  CG2 ILE A 624      48.860  41.470  65.080  1.00  0.00           C
ATOM    641 HG21 ILE A 624      49.070  42.510  65.410  1.00  0.00           H
ATOM    642 HG22 ILE A 624      49.890  41.060  65.120  1.00  0.00           H
ATOM    643 HG23 ILE A 624      48.220  40.940  65.820  1.00  0.00           H
ATOM    644  CG1 ILE A 624      48.340  39.860  63.100  1.00  0.00           C
ATOM    645 HG11 ILE A 624      49.420  39.600  63.010  1.00  0.00           H
ATOM    646 HG12 ILE A 624      47.950  39.850  62.070  1.00  0.00           H
ATOM    647  CD  ILE A 624      47.500  38.790  63.770  1.00  0.00           C
ATOM    648  HD1 ILE A 624      47.720  37.810  63.300  1.00  0.00           H
ATOM    649  HD2 ILE A 624      46.430  39.100  63.710  1.00  0.00           H
ATOM    650  HD3 ILE A 624      47.800  38.710  64.830  1.00  0.00           H
ATOM    651  C   ILE A 624      46.640  43.270  64.080  1.00  0.00           C
ATOM    652  O   ILE A 624      45.980  43.370  65.140  1.00  0.00           O
ATOM    653  N   THR A 625      47.050  44.490  63.470  1.00  0.00           N
ATOM    654  HN  THR A 625      47.610  44.490  62.640  1.00  0.00           H
ATOM    655  CA  THR A 625      46.850  45.810  64.040  1.00  0.00           C
ATOM    656  HA  THR A 625      47.180  45.800  65.070  1.00  0.00           H
ATOM    657  CB  THR A 625      47.600  46.820  63.290  1.00  0.00           C
ATOM    658  HB  THR A 625      47.350  46.790  62.210  1.00  0.00           H
ATOM    659  OG1 THR A 625      49.030  46.530  63.390  1.00  0.00           O
ATOM    660  HG1 THR A 625      49.140  45.980  62.620  1.00  0.00           H
ATOM    661  CG2 THR A 625      47.390  48.330  63.770  1.00  0.00           C
ATOM    662 HG21 THR A 625      48.110  48.970  63.220  1.00  0.00           H
ATOM    663 HG22 THR A 625      47.700  48.400  64.820  1.00  0.00           H
ATOM    664 HG23 THR A 625      46.300  48.570  63.740  1.00  0.00           H
ATOM    665  C   THR A 625      45.460  46.280  64.100  1.00  0.00           C
ATOM    666  O   THR A 625      45.010  46.850  65.110  1.00  0.00           O
ATOM    667  N   PHE A 626      44.670  46.130  63.010  1.00  0.00           N
ATOM    668  HN  PHE A 626      44.890  45.600  62.200  1.00  0.00           H
ATOM    669  CA  PHE A 626      43.250  46.520  63.010  1.00  0.00           C
ATOM    670  HA  PHE A 626      43.160  47.570  63.250  1.00  0.00           H
ATOM    671  CB  PHE A 626      42.770  46.510  61.530  1.00  0.00           C
ATOM    672  HB1 PHE A 626      43.170  45.520  61.200  1.00  0.00           H
ATOM    673  HB2 PHE A 626      43.220  47.400  61.040  1.00  0.00           H
ATOM    674  CG  PHE A 626      41.220  46.650  61.250  1.00  0.00           C
ATOM    675  CD1 PHE A 626      40.480  45.490  61.150  1.00  0.00           C
ATOM    676  HD1 PHE A 626      40.920  44.510  61.250  1.00  0.00           H
ATOM    677  CE1 PHE A 626      39.120  45.570  61.010  1.00  0.00           C
ATOM    678  HE1 PHE A 626      38.520  44.680  60.880  1.00  0.00           H
ATOM    679  CZ  PHE A 626      38.440  46.840  60.910  1.00  0.00           C
ATOM    680  HZ  PHE A 626      37.360  46.920  60.770  1.00  0.00           H
ATOM    681  CD2 PHE A 626      40.590  47.920  60.970  1.00  0.00           C
ATOM    682  HD2 PHE A 626      41.100  48.850  61.150  1.00  0.00           H
ATOM    683  CE2 PHE A 626      39.220  48.020  60.830  1.00  0.00           C
ATOM    684  HE2 PHE A 626      38.680  48.960  60.750  1.00  0.00           H
ATOM    685  C   PHE A 626      42.300  45.680  63.900  1.00  0.00           C
ATOM    686  O   PHE A 626      41.370  46.180  64.560  1.00  0.00           O
ATOM    687  N   GLY A 627      42.460  44.360  63.990  1.00  0.00           N
ATOM    688  HN  GLY A 627      43.220  43.950  63.510  1.00  0.00           H
ATOM    689  CA  GLY A 627      41.860  43.490  64.990  1.00  0.00           C
ATOM    690  HA1 GLY A 627      42.460  42.590  64.910  1.00  0.00           H
ATOM    691  HA2 GLY A 627      40.810  43.480  64.800  1.00  0.00           H
ATOM    692  C   GLY A 627      42.000  43.980  66.420  1.00  0.00           C
ATOM    693  O   GLY A 627      41.040  44.060  67.200  1.00  0.00           O
ATOM    694  N   GLY A 628      43.210  44.360  66.850  1.00  0.00           N
ATOM    695  HN  GLY A 628      43.910  44.320  66.130  1.00  0.00           H
ATOM    696  CA  GLY A 628      43.530  44.740  68.210  1.00  0.00           C
ATOM    697  HA1 GLY A 628      44.600  44.560  68.280  1.00  0.00           H
ATOM    698  HA2 GLY A 628      43.060  44.010  68.870  1.00  0.00           H
ATOM    699  C   GLY A 628      43.190  46.120  68.480  1.00  0.00           C
ATOM    700  O   GLY A 628      42.790  46.410  69.630  1.00  0.00           O
ATOM    701  N   LEU A 629      43.490  47.080  67.560  1.00  0.00           N
ATOM    702  HN  LEU A 629      43.910  46.850  66.700  1.00  0.00           H
ATOM    703  CA  LEU A 629      43.200  48.500  67.770  1.00  0.00           C
ATOM    704  HA  LEU A 629      43.610  48.900  68.690  1.00  0.00           H
ATOM    705  CB  LEU A 629      43.880  49.270  66.690  1.00  0.00           C
ATOM    706  HB1 LEU A 629      43.510  48.940  65.700  1.00  0.00           H
ATOM    707  HB2 LEU A 629      44.940  48.950  66.790  1.00  0.00           H
ATOM    708  CG  LEU A 629      43.850  50.780  66.780  1.00  0.00           C
ATOM    709  HG  LEU A 629      43.620  51.060  67.820  1.00  0.00           H
ATOM    710  CD1 LEU A 629      45.160  51.420  66.290  1.00  0.00           C
ATOM    711 HD11 LEU A 629      45.970  51.170  67.010  1.00  0.00           H
ATOM    712 HD12 LEU A 629      45.000  52.520  66.160  1.00  0.00           H
ATOM    713 HD13 LEU A 629      45.470  50.970  65.320  1.00  0.00           H
ATOM    714  CD2 LEU A 629      42.700  51.320  65.920  1.00  0.00           C
ATOM    715 HD21 LEU A 629      42.750  52.430  65.920  1.00  0.00           H
ATOM    716 HD22 LEU A 629      41.690  51.160  66.380  1.00  0.00           H
ATOM    717 HD23 LEU A 629      42.670  50.900  64.880  1.00  0.00           H
ATOM    718  C   LEU A 629      41.710  48.810  67.860  1.00  0.00           C
ATOM    719  O   LEU A 629      41.160  49.450  68.750  1.00  0.00           O
ATOM    720  N   LEU A 630      40.950  48.200  66.890  1.00  0.00           N
ATOM    721  HN  LEU A 630      41.390  47.560  66.270  1.00  0.00           H
ATOM    722  CA  LEU A 630      39.530  48.320  66.790  1.00  0.00           C
ATOM    723  HA  LEU A 630      39.270  49.360  66.790  1.00  0.00           H
ATOM    724  CB  LEU A 630      38.910  47.810  65.440  1.00  0.00           C
ATOM    725  HB1 LEU A 630      39.050  46.730  65.210  1.00  0.00           H
ATOM    726  HB2 LEU A 630      39.350  48.300  64.550  1.00  0.00           H
ATOM    727  CG  LEU A 630      37.390  48.120  65.150  1.00  0.00           C
ATOM    728  HG  LEU A 630      36.780  47.530  65.880  1.00  0.00           H
ATOM    729  CD1 LEU A 630      37.030  49.590  65.420  1.00  0.00           C
ATOM    730 HD11 LEU A 630      35.940  49.690  65.280  1.00  0.00           H
ATOM    731 HD12 LEU A 630      37.570  50.220  64.690  1.00  0.00           H
ATOM    732 HD13 LEU A 630      37.070  50.000  66.460  1.00  0.00           H
ATOM    733  CD2 LEU A 630      36.890  47.590  63.770  1.00  0.00           C
ATOM    734 HD21 LEU A 630      37.120  46.510  63.600  1.00  0.00           H
ATOM    735 HD22 LEU A 630      37.350  48.210  62.970  1.00  0.00           H
ATOM    736 HD23 LEU A 630      35.790  47.740  63.810  1.00  0.00           H
ATOM    737  C   LEU A 630      38.980  47.580  67.990  1.00  0.00           C
ATOM    738  O   LEU A 630      37.870  47.890  68.500  1.00  0.00           O
ATOM    739  N   GLY A 631      39.710  46.540  68.420  1.00  0.00           N
ATOM    740  HN  GLY A 631      40.460  46.130  67.920  1.00  0.00           H
ATOM    741  CA  GLY A 631      39.290  45.730  69.540  1.00  0.00           C
ATOM    742  HA1 GLY A 631      40.080  45.040  69.780  1.00  0.00           H
ATOM    743  HA2 GLY A 631      38.400  45.170  69.330  1.00  0.00           H
ATOM    744  C   GLY A 631      39.200  46.600  70.850  1.00  0.00           C
ATOM    745  O   GLY A 631      38.260  46.420  71.600  1.00  0.00           O
ATOM    746  N   GLU A 632      40.240  47.410  71.170  1.00  0.00           N
ATOM    747  HN  GLU A 632      41.140  47.250  70.800  1.00  0.00           H
ATOM    748  CA  GLU A 632      40.150  48.250  72.410  1.00  0.00           C
ATOM    749  HA  GLU A 632      39.800  47.620  73.210  1.00  0.00           H
ATOM    750  CB  GLU A 632      41.440  48.930  72.860  1.00  0.00           C
ATOM    751  HB1 GLU A 632      41.230  49.660  73.670  1.00  0.00           H
ATOM    752  HB2 GLU A 632      41.750  49.490  71.970  1.00  0.00           H
ATOM    753  CG  GLU A 632      42.460  47.910  73.400  1.00  0.00           C
ATOM    754  HG1 GLU A 632      42.650  47.080  72.680  1.00  0.00           H
ATOM    755  HG2 GLU A 632      42.130  47.420  74.330  1.00  0.00           H
ATOM    756  CD  GLU A 632      43.830  48.520  73.680  1.00  0.00           C
ATOM    757  OE1 GLU A 632      44.750  48.230  72.880  1.00  0.00           O
ATOM    758  OE2 GLU A 632      43.970  49.350  74.620  1.00  0.00           O
ATOM    759  C   GLU A 632      39.110  49.350  72.170  1.00  0.00           C
ATOM    760  O   GLU A 632      38.470  49.890  73.100  1.00  0.00           O
ATOM    761  N   ALA A 633      38.960  49.840  70.900  1.00  0.00           N
ATOM    762  HN  ALA A 633      39.610  49.510  70.220  1.00  0.00           H
ATOM    763  CA  ALA A 633      38.110  50.990  70.510  1.00  0.00           C
ATOM    764  HA  ALA A 633      38.240  51.860  71.140  1.00  0.00           H
ATOM    765  CB  ALA A 633      38.110  51.500  69.010  1.00  0.00           C
ATOM    766  HB1 ALA A 633      39.140  51.840  68.760  1.00  0.00           H
ATOM    767  HB2 ALA A 633      37.300  52.240  68.940  1.00  0.00           H
ATOM    768  HB3 ALA A 633      37.910  50.640  68.340  1.00  0.00           H
ATOM    769  C   ALA A 633      36.620  50.610  70.790  1.00  0.00           C
ATOM    770  O   ALA A 633      35.900  51.490  71.240  1.00  0.00           O
ATOM    771  N   THR A 634      36.330  49.370  70.460  1.00  0.00           N
ATOM    772  HN  THR A 634      37.010  48.830  69.990  1.00  0.00           H
ATOM    773  CA  THR A 634      34.990  48.850  70.710  1.00  0.00           C
ATOM    774  HA  THR A 634      34.270  49.650  70.730  1.00  0.00           H
ATOM    775  CB  THR A 634      34.540  47.910  69.590  1.00  0.00           C
ATOM    776  HB  THR A 634      33.620  47.380  69.910  1.00  0.00           H
ATOM    777  OG1 THR A 634      35.550  46.920  69.300  1.00  0.00           O
ATOM    778  HG1 THR A 634      36.340  47.380  69.010  1.00  0.00           H
ATOM    779  CG2 THR A 634      34.300  48.660  68.250  1.00  0.00           C
ATOM    780 HG21 THR A 634      35.150  49.250  67.860  1.00  0.00           H
ATOM    781 HG22 THR A 634      33.370  49.280  68.320  1.00  0.00           H
ATOM    782 HG23 THR A 634      34.040  47.920  67.460  1.00  0.00           H
ATOM    783  C   THR A 634      34.880  48.070  72.010  1.00  0.00           C
ATOM    784  O   THR A 634      33.910  47.400  72.310  1.00  0.00           O
ATOM    785  N   GLU A 635      35.900  48.260  72.840  1.00  0.00           N
ATOM    786  HN  GLU A 635      36.720  48.730  72.500  1.00  0.00           H
ATOM    787  CA  GLU A 635      35.950  47.880  74.270  1.00  0.00           C
ATOM    788  HA  GLU A 635      36.890  48.230  74.680  1.00  0.00           H
ATOM    789  CB  GLU A 635      34.750  48.390  75.150  1.00  0.00           C
ATOM    790  HB1 GLU A 635      34.800  48.000  76.190  1.00  0.00           H
ATOM    791  HB2 GLU A 635      33.830  48.000  74.660  1.00  0.00           H
ATOM    792  CG  GLU A 635      34.660  49.930  75.220  1.00  0.00           C
ATOM    793  HG1 GLU A 635      34.520  50.290  74.180  1.00  0.00           H
ATOM    794  HG2 GLU A 635      35.580  50.440  75.610  1.00  0.00           H
ATOM    795  CD  GLU A 635      33.500  50.390  75.970  1.00  0.00           C
ATOM    796  OE1 GLU A 635      32.520  50.690  75.240  1.00  0.00           O
ATOM    797  OE2 GLU A 635      33.340  50.300  77.270  1.00  0.00           O
ATOM    798  C   GLU A 635      36.050  46.370  74.550  1.00  0.00           C
ATOM    799  O   GLU A 635      35.840  45.800  75.630  1.00  0.00           O
ATOM    800  N   GLY A 636      36.570  45.660  73.460  1.00  0.00           N
ATOM    801  HN  GLY A 636      36.960  46.140  72.690  1.00  0.00           H
ATOM    802  CA  GLY A 636      36.890  44.220  73.490  1.00  0.00           C
ATOM    803  HA1 GLY A 636      36.850  43.720  74.460  1.00  0.00           H
ATOM    804  HA2 GLY A 636      37.940  44.230  73.260  1.00  0.00           H
ATOM    805  C   GLY A 636      36.210  43.390  72.440  1.00  0.00           C
ATOM    806  O   GLY A 636      36.640  42.210  72.190  1.00  0.00           O
ATOM    807  N   ARG A 637      35.240  43.960  71.690  1.00  0.00           N
ATOM    808  HN  ARG A 637      35.090  44.930  71.840  1.00  0.00           H
ATOM    809  CA  ARG A 637      34.430  43.190  70.700  1.00  0.00           C
ATOM    810  HA  ARG A 637      34.000  42.410  71.320  1.00  0.00           H
ATOM    811  CB  ARG A 637      33.330  44.030  69.970  1.00  0.00           C
ATOM    812  HB1 ARG A 637      32.980  43.580  69.010  1.00  0.00           H
ATOM    813  HB2 ARG A 637      33.780  45.000  69.650  1.00  0.00           H
ATOM    814  CG  ARG A 637      32.190  44.550  70.870  1.00  0.00           C
ATOM    815  HG1 ARG A 637      31.620  45.200  70.170  1.00  0.00           H
ATOM    816  HG2 ARG A 637      32.500  45.280  71.650  1.00  0.00           H
ATOM    817  CD  ARG A 637      31.380  43.430  71.590  1.00  0.00           C
ATOM    818  HD1 ARG A 637      32.030  42.880  72.300  1.00  0.00           H
ATOM    819  HD2 ARG A 637      31.010  42.750  70.800  1.00  0.00           H
ATOM    820  NE  ARG A 637      30.240  44.130  72.220  1.00  0.00           N
ATOM    821  HE  ARG A 637      30.390  45.050  72.570  1.00  0.00           H
ATOM    822  CZ  ARG A 637      29.040  43.540  72.320  1.00  0.00           C
ATOM    823  NH1 ARG A 637      28.870  42.240  72.140  1.00  0.00           N
ATOM    824 HH11 ARG A 637      29.680  41.680  71.960  1.00  0.00           H
ATOM    825 HH12 ARG A 637      28.050  41.800  72.520  1.00  0.00           H
ATOM    826  NH2 ARG A 637      28.030  44.350  72.720  1.00  0.00           N
ATOM    827 HH21 ARG A 637      28.210  45.330  72.790  1.00  0.00           H
ATOM    828 HH22 ARG A 637      27.140  43.900  72.730  1.00  0.00           H
ATOM    829  C   ARG A 637      35.190  42.370  69.690  1.00  0.00           C
ATOM    830  O   ARG A 637      34.890  41.180  69.520  1.00  0.00           O
ATOM    831  N   ILE A 638      36.150  43.030  69.020  1.00  0.00           N
ATOM    832  HN  ILE A 638      36.370  43.940  69.380  1.00  0.00           H
ATOM    833  CA  ILE A 638      36.870  42.430  67.890  1.00  0.00           C
ATOM    834  HA  ILE A 638      36.350  41.640  67.390  1.00  0.00           H
ATOM    835  CB  ILE A 638      37.140  43.470  66.840  1.00  0.00           C
ATOM    836  HB  ILE A 638      37.810  44.280  67.200  1.00  0.00           H
ATOM    837  CG2 ILE A 638      37.700  42.990  65.460  1.00  0.00           C
ATOM    838 HG21 ILE A 638      37.750  43.780  64.680  1.00  0.00           H
ATOM    839 HG22 ILE A 638      36.990  42.230  65.080  1.00  0.00           H
ATOM    840 HG23 ILE A 638      38.700  42.570  65.680  1.00  0.00           H
ATOM    841  CG1 ILE A 638      35.930  44.380  66.520  1.00  0.00           C
ATOM    842 HG11 ILE A 638      36.310  45.210  65.890  1.00  0.00           H
ATOM    843 HG12 ILE A 638      35.520  44.820  67.450  1.00  0.00           H
ATOM    844  CD  ILE A 638      34.870  43.580  65.830  1.00  0.00           C
ATOM    845  HD1 ILE A 638      35.170  42.520  65.750  1.00  0.00           H
ATOM    846  HD2 ILE A 638      34.740  43.870  64.770  1.00  0.00           H
ATOM    847  HD3 ILE A 638      33.890  43.710  66.340  1.00  0.00           H
ATOM    848  C   ILE A 638      38.250  41.890  68.250  1.00  0.00           C
ATOM    849  O   ILE A 638      38.870  42.560  69.070  1.00  0.00           O
ATOM    850  N   SER A 639      38.690  40.730  67.700  1.00  0.00           N
ATOM    851  HN  SER A 639      38.150  40.330  66.980  1.00  0.00           H
ATOM    852  CA  SER A 639      40.030  40.160  67.850  1.00  0.00           C
ATOM    853  HA  SER A 639      40.590  40.820  68.500  1.00  0.00           H
ATOM    854  CB  SER A 639      39.920  38.900  68.730  1.00  0.00           C
ATOM    855  HB1 SER A 639      39.440  39.130  69.710  1.00  0.00           H
ATOM    856  HB2 SER A 639      40.930  38.620  69.070  1.00  0.00           H
ATOM    857  OG  SER A 639      39.280  37.800  68.100  1.00  0.00           O
ATOM    858  HG1 SER A 639      38.360  38.020  67.910  1.00  0.00           H
ATOM    859  C   SER A 639      40.890  39.930  66.720  1.00  0.00           C
ATOM    860  O   SER A 639      40.500  39.940  65.570  1.00  0.00           O
ATOM    861  N   ALA A 640      42.170  39.720  66.980  1.00  0.00           N
ATOM    862  HN  ALA A 640      42.530  39.730  67.910  1.00  0.00           H
ATOM    863  CA  ALA A 640      43.220  39.530  65.980  1.00  0.00           C
ATOM    864  HA  ALA A 640      43.030  40.250  65.180  1.00  0.00           H
ATOM    865  CB  ALA A 640      44.660  39.650  66.540  1.00  0.00           C
ATOM    866  HB1 ALA A 640      44.750  40.710  66.870  1.00  0.00           H
ATOM    867  HB2 ALA A 640      45.450  39.520  65.780  1.00  0.00           H
ATOM    868  HB3 ALA A 640      44.840  38.970  67.400  1.00  0.00           H
ATOM    869  C   ALA A 640      43.180  38.090  65.400  1.00  0.00           C
ATOM    870  O   ALA A 640      43.460  37.800  64.260  1.00  0.00           O
ATOM    871  N   ILE A 641      42.770  37.090  66.200  1.00  0.00           N
ATOM    872  HN  ILE A 641      42.700  37.310  67.170  1.00  0.00           H
ATOM    873  CA  ILE A 641      42.330  35.800  65.720  1.00  0.00           C
ATOM    874  HA  ILE A 641      43.050  35.450  65.000  1.00  0.00           H
ATOM    875  CB  ILE A 641      42.250  34.810  66.890  1.00  0.00           C
ATOM    876  HB  ILE A 641      43.290  34.630  67.220  1.00  0.00           H
ATOM    877  CG2 ILE A 641      41.310  35.250  67.970  1.00  0.00           C
ATOM    878 HG21 ILE A 641      40.260  35.180  67.640  1.00  0.00           H
ATOM    879 HG22 ILE A 641      41.330  36.290  68.340  1.00  0.00           H
ATOM    880 HG23 ILE A 641      41.430  34.610  68.870  1.00  0.00           H
ATOM    881  CG1 ILE A 641      41.710  33.500  66.450  1.00  0.00           C
ATOM    882 HG11 ILE A 641      40.700  33.630  66.040  1.00  0.00           H
ATOM    883 HG12 ILE A 641      41.560  32.880  67.350  1.00  0.00           H
ATOM    884  CD  ILE A 641      42.700  32.830  65.490  1.00  0.00           C
ATOM    885  HD1 ILE A 641      43.740  32.890  65.860  1.00  0.00           H
ATOM    886  HD2 ILE A 641      42.650  33.240  64.460  1.00  0.00           H
ATOM    887  HD3 ILE A 641      42.460  31.760  65.290  1.00  0.00           H
ATOM    888  C   ILE A 641      41.040  35.880  64.850  1.00  0.00           C
ATOM    889  O   ILE A 641      41.040  35.320  63.750  1.00  0.00           O
ATOM    890  N   GLU A 642      39.950  36.670  65.170  1.00  0.00           N
ATOM    891  HN  GLU A 642      39.790  37.020  66.090  1.00  0.00           H
ATOM    892  CA  GLU A 642      38.920  36.890  64.230  1.00  0.00           C
ATOM    893  HA  GLU A 642      38.550  35.940  63.870  1.00  0.00           H
ATOM    894  CB  GLU A 642      37.820  37.700  64.960  1.00  0.00           C
ATOM    895  HB1 GLU A 642      37.150  38.200  64.220  1.00  0.00           H
ATOM    896  HB2 GLU A 642      38.150  38.530  65.610  1.00  0.00           H
ATOM    897  CG  GLU A 642      36.920  36.820  65.890  1.00  0.00           C
ATOM    898  HG1 GLU A 642      37.520  36.020  66.370  1.00  0.00           H
ATOM    899  HG2 GLU A 642      36.170  36.350  65.210  1.00  0.00           H
ATOM    900  CD  GLU A 642      36.120  37.650  66.920  1.00  0.00           C
ATOM    901  OE1 GLU A 642      36.830  38.360  67.660  1.00  0.00           O
ATOM    902  OE2 GLU A 642      34.840  37.560  66.910  1.00  0.00           O
ATOM    903  C   GLU A 642      39.280  37.650  62.970  1.00  0.00           C
ATOM    904  O   GLU A 642      38.650  37.400  61.980  1.00  0.00           O
ATOM    905  N   SER A 643      40.190  38.650  63.060  1.00  0.00           N
ATOM    906  HN  SER A 643      40.550  38.900  63.940  1.00  0.00           H
ATOM    907  CA  SER A 643      40.700  39.410  61.920  1.00  0.00           C
ATOM    908  HA  SER A 643      39.890  39.870  61.370  1.00  0.00           H
ATOM    909  CB  SER A 643      41.690  40.510  62.440  1.00  0.00           C
ATOM    910  HB1 SER A 643      42.230  40.940  61.570  1.00  0.00           H
ATOM    911  HB2 SER A 643      42.390  40.000  63.140  1.00  0.00           H
ATOM    912  OG  SER A 643      40.950  41.530  63.110  1.00  0.00           O
ATOM    913  HG1 SER A 643      40.320  41.220  63.770  1.00  0.00           H
ATOM    914  C   SER A 643      41.450  38.480  61.060  1.00  0.00           C
ATOM    915  O   SER A 643      41.250  38.570  59.850  1.00  0.00           O
ATOM    916  N   LEU A 644      42.230  37.530  61.530  1.00  0.00           N
ATOM    917  HN  LEU A 644      42.580  37.400  62.460  1.00  0.00           H
ATOM    918  CA  LEU A 644      42.710  36.450  60.720  1.00  0.00           C
ATOM    919  HA  LEU A 644      43.260  36.860  59.890  1.00  0.00           H
ATOM    920  CB  LEU A 644      43.620  35.560  61.620  1.00  0.00           C
ATOM    921  HB1 LEU A 644      43.840  34.650  61.020  1.00  0.00           H
ATOM    922  HB2 LEU A 644      43.130  35.340  62.600  1.00  0.00           H
ATOM    923  CG  LEU A 644      45.020  36.220  61.830  1.00  0.00           C
ATOM    924  HG  LEU A 644      44.770  37.200  62.300  1.00  0.00           H
ATOM    925  CD1 LEU A 644      45.910  35.360  62.700  1.00  0.00           C
ATOM    926 HD11 LEU A 644      46.930  35.780  62.810  1.00  0.00           H
ATOM    927 HD12 LEU A 644      46.050  34.350  62.260  1.00  0.00           H
ATOM    928 HD13 LEU A 644      45.520  35.240  63.730  1.00  0.00           H
ATOM    929  CD2 LEU A 644      45.740  36.380  60.490  1.00  0.00           C
ATOM    930 HD21 LEU A 644      46.840  36.430  60.670  1.00  0.00           H
ATOM    931 HD22 LEU A 644      45.390  37.210  59.830  1.00  0.00           H
ATOM    932 HD23 LEU A 644      45.680  35.400  59.960  1.00  0.00           H
ATOM    933  C   LEU A 644      41.640  35.490  60.200  1.00  0.00           C
ATOM    934  O   LEU A 644      41.750  35.080  58.980  1.00  0.00           O
ATOM    935  N   PHE A 645      40.610  35.080  61.000  1.00  0.00           N
ATOM    936  HN  PHE A 645      40.620  35.170  61.990  1.00  0.00           H
ATOM    937  CA  PHE A 645      39.510  34.290  60.460  1.00  0.00           C
ATOM    938  HA  PHE A 645      39.840  33.430  59.900  1.00  0.00           H
ATOM    939  CB  PHE A 645      38.430  33.920  61.460  1.00  0.00           C
ATOM    940  HB1 PHE A 645      37.520  33.470  61.020  1.00  0.00           H
ATOM    941  HB2 PHE A 645      38.050  34.760  62.060  1.00  0.00           H
ATOM    942  CG  PHE A 645      38.940  32.930  62.470  1.00  0.00           C
ATOM    943  CD1 PHE A 645      39.690  31.760  62.150  1.00  0.00           C
ATOM    944  HD1 PHE A 645      39.960  31.480  61.150  1.00  0.00           H
ATOM    945  CE1 PHE A 645      39.750  30.750  63.110  1.00  0.00           C
ATOM    946  HE1 PHE A 645      40.290  29.850  62.880  1.00  0.00           H
ATOM    947  CZ  PHE A 645      39.290  30.950  64.450  1.00  0.00           C
ATOM    948  HZ  PHE A 645      39.280  30.150  65.180  1.00  0.00           H
ATOM    949  CD2 PHE A 645      38.510  33.130  63.800  1.00  0.00           C
ATOM    950  HD2 PHE A 645      37.860  33.970  63.980  1.00  0.00           H
ATOM    951  CE2 PHE A 645      38.680  32.190  64.820  1.00  0.00           C
ATOM    952  HE2 PHE A 645      38.170  32.310  65.760  1.00  0.00           H
ATOM    953  C   PHE A 645      38.740  34.970  59.320  1.00  0.00           C
ATOM    954  O   PHE A 645      38.460  34.400  58.290  1.00  0.00           O
ATOM    955  N   GLY A 646      38.450  36.230  59.550  1.00  0.00           N
ATOM    956  HN  GLY A 646      38.720  36.730  60.370  1.00  0.00           H
ATOM    957  CA  GLY A 646      37.870  37.080  58.510  1.00  0.00           C
ATOM    958  HA1 GLY A 646      37.820  38.060  58.980  1.00  0.00           H
ATOM    959  HA2 GLY A 646      36.960  36.640  58.150  1.00  0.00           H
ATOM    960  C   GLY A 646      38.720  37.370  57.360  1.00  0.00           C
ATOM    961  O   GLY A 646      38.120  37.470  56.290  1.00  0.00           O
ATOM    962  N   ALA A 647      40.080  37.470  57.370  1.00  0.00           N
ATOM    963  HN  ALA A 647      40.400  37.560  58.300  1.00  0.00           H
ATOM    964  CA  ALA A 647      40.850  37.650  56.190  1.00  0.00           C
ATOM    965  HA  ALA A 647      40.240  38.320  55.620  1.00  0.00           H
ATOM    966  CB  ALA A 647      42.190  38.340  56.530  1.00  0.00           C
ATOM    967  HB1 ALA A 647      42.890  37.850  57.240  1.00  0.00           H
ATOM    968  HB2 ALA A 647      41.860  39.280  57.040  1.00  0.00           H
ATOM    969  HB3 ALA A 647      42.720  38.640  55.600  1.00  0.00           H
ATOM    970  C   ALA A 647      41.050  36.440  55.410  1.00  0.00           C
ATOM    971  O   ALA A 647      41.090  36.400  54.230  1.00  0.00           O
ATOM    972  N   SER A 648      41.060  35.300  56.130  1.00  0.00           N
ATOM    973  HN  SER A 648      41.120  35.350  57.130  1.00  0.00           H
ATOM    974  CA  SER A 648      41.090  33.990  55.600  1.00  0.00           C
ATOM    975  HA  SER A 648      41.780  34.060  54.760  1.00  0.00           H
ATOM    976  CB  SER A 648      41.400  32.870  56.700  1.00  0.00           C
ATOM    977  HB1 SER A 648      40.540  32.920  57.390  1.00  0.00           H
ATOM    978  HB2 SER A 648      42.200  33.290  57.340  1.00  0.00           H
ATOM    979  OG  SER A 648      41.800  31.610  56.120  1.00  0.00           O
ATOM    980  HG1 SER A 648      42.600  31.820  55.630  1.00  0.00           H
ATOM    981  C   SER A 648      39.800  33.630  54.830  1.00  0.00           C
ATOM    982  O   SER A 648      39.730  33.450  53.590  1.00  0.00           O
ATOM    983  N   LEU A 649      38.590  33.710  55.520  1.00  0.00           N
ATOM    984  HN  LEU A 649      38.480  33.810  56.500  1.00  0.00           H
ATOM    985  CA  LEU A 649      37.360  33.370  54.780  1.00  0.00           C
ATOM    986  HA  LEU A 649      37.430  32.370  54.370  1.00  0.00           H
ATOM    987  CB  LEU A 649      36.260  33.100  55.880  1.00  0.00           C
ATOM    988  HB1 LEU A 649      36.280  33.880  56.690  1.00  0.00           H
ATOM    989  HB2 LEU A 649      36.500  32.150  56.400  1.00  0.00           H
ATOM    990  CG  LEU A 649      34.760  33.010  55.480  1.00  0.00           C
ATOM    991  HG  LEU A 649      34.380  34.000  55.150  1.00  0.00           H
ATOM    992  CD1 LEU A 649      34.440  31.980  54.490  1.00  0.00           C
ATOM    993 HD11 LEU A 649      34.440  30.970  54.950  1.00  0.00           H
ATOM    994 HD12 LEU A 649      35.120  31.950  53.610  1.00  0.00           H
ATOM    995 HD13 LEU A 649      33.400  32.190  54.150  1.00  0.00           H
ATOM    996  CD2 LEU A 649      33.950  32.720  56.680  1.00  0.00           C
ATOM    997 HD21 LEU A 649      34.410  31.850  57.180  1.00  0.00           H
ATOM    998 HD22 LEU A 649      32.910  32.440  56.370  1.00  0.00           H
ATOM    999 HD23 LEU A 649      33.860  33.550  57.400  1.00  0.00           H
ATOM   1000  C   LEU A 649      36.960  34.290  53.710  1.00  0.00           C
ATOM   1001  O   LEU A 649      36.620  33.810  52.590  1.00  0.00           O
ATOM   1002  N   THR A 650      37.070  35.620  53.920  1.00  0.00           N
ATOM   1003  HN  THR A 650      37.460  36.010  54.750  1.00  0.00           H
ATOM   1004  CA  THR A 650      36.880  36.660  52.950  1.00  0.00           C
ATOM   1005  HA  THR A 650      35.850  36.580  52.630  1.00  0.00           H
ATOM   1006  CB  THR A 650      37.050  38.150  53.310  1.00  0.00           C
ATOM   1007  HB  THR A 650      38.110  38.460  53.430  1.00  0.00           H
ATOM   1008  OG1 THR A 650      36.420  38.540  54.480  1.00  0.00           O
ATOM   1009  HG1 THR A 650      36.950  38.190  55.200  1.00  0.00           H
ATOM   1010  CG2 THR A 650      36.440  39.120  52.260  1.00  0.00           C
ATOM   1011 HG21 THR A 650      35.400  38.760  52.100  1.00  0.00           H
ATOM   1012 HG22 THR A 650      36.940  39.250  51.280  1.00  0.00           H
ATOM   1013 HG23 THR A 650      36.390  40.190  52.550  1.00  0.00           H
ATOM   1014  C   THR A 650      37.710  36.490  51.770  1.00  0.00           C
ATOM   1015  O   THR A 650      37.380  36.740  50.620  1.00  0.00           O
ATOM   1016  N   GLY A 651      38.980  36.100  51.980  1.00  0.00           N
ATOM   1017  HN  GLY A 651      39.290  35.910  52.910  1.00  0.00           H
ATOM   1018  CA  GLY A 651      40.010  36.110  50.940  1.00  0.00           C
ATOM   1019  HA1 GLY A 651      40.980  36.320  51.350  1.00  0.00           H
ATOM   1020  HA2 GLY A 651      39.720  36.890  50.260  1.00  0.00           H
ATOM   1021  C   GLY A 651      40.200  34.880  50.170  1.00  0.00           C
ATOM   1022  O   GLY A 651      40.680  35.030  49.080  1.00  0.00           O
ATOM   1023  N   ILE A 652      39.900  33.710  50.790  1.00  0.00           N
ATOM   1024  HN  ILE A 652      39.670  33.630  51.750  1.00  0.00           H
ATOM   1025  CA  ILE A 652      40.030  32.470  50.040  1.00  0.00           C
ATOM   1026  HA  ILE A 652      40.940  32.470  49.450  1.00  0.00           H
ATOM   1027  CB  ILE A 652      39.940  31.360  51.000  1.00  0.00           C
ATOM   1028  HB  ILE A 652      39.140  31.580  51.730  1.00  0.00           H
ATOM   1029  CG2 ILE A 652      39.670  29.950  50.340  1.00  0.00           C
ATOM   1030 HG21 ILE A 652      38.840  29.830  49.600  1.00  0.00           H
ATOM   1031 HG22 ILE A 652      39.460  29.100  51.030  1.00  0.00           H
ATOM   1032 HG23 ILE A 652      40.560  29.510  49.840  1.00  0.00           H
ATOM   1033  CG1 ILE A 652      41.280  31.230  51.830  1.00  0.00           C
ATOM   1034 HG11 ILE A 652      41.390  32.220  52.330  1.00  0.00           H
ATOM   1035 HG12 ILE A 652      42.110  30.930  51.150  1.00  0.00           H
ATOM   1036  CD  ILE A 652      41.210  30.210  52.900  1.00  0.00           C
ATOM   1037  HD1 ILE A 652      41.200  29.200  52.460  1.00  0.00           H
ATOM   1038  HD2 ILE A 652      40.400  30.450  53.610  1.00  0.00           H
ATOM   1039  HD3 ILE A 652      42.160  30.320  53.470  1.00  0.00           H
ATOM   1040  C   ILE A 652      38.980  32.380  49.010  1.00  0.00           C
ATOM   1041  O   ILE A 652      39.250  32.030  47.870  1.00  0.00           O
ATOM   1042  N   ALA A 653      37.730  32.780  49.350  1.00  0.00           N
ATOM   1043  HN  ALA A 653      37.560  32.980  50.320  1.00  0.00           H
ATOM   1044  CA  ALA A 653      36.640  33.010  48.560  1.00  0.00           C
ATOM   1045  HA  ALA A 653      36.430  32.170  47.910  1.00  0.00           H
ATOM   1046  CB  ALA A 653      35.480  33.440  49.430  1.00  0.00           C
ATOM   1047  HB1 ALA A 653      35.740  34.340  50.030  1.00  0.00           H
ATOM   1048  HB2 ALA A 653      35.090  32.700  50.160  1.00  0.00           H
ATOM   1049  HB3 ALA A 653      34.590  33.710  48.820  1.00  0.00           H
ATOM   1050  C   ALA A 653      36.780  34.120  47.520  1.00  0.00           C
ATOM   1051  O   ALA A 653      36.450  33.920  46.410  1.00  0.00           O
ATOM   1052  N   TYR A 654      37.350  35.280  47.910  1.00  0.00           N
ATOM   1053  HN  TYR A 654      37.670  35.320  48.850  1.00  0.00           H
ATOM   1054  CA  TYR A 654      37.660  36.370  47.000  1.00  0.00           C
ATOM   1055  HA  TYR A 654      36.670  36.540  46.610  1.00  0.00           H
ATOM   1056  CB  TYR A 654      38.310  37.590  47.820  1.00  0.00           C
ATOM   1057  HB1 TYR A 654      39.240  37.150  48.230  1.00  0.00           H
ATOM   1058  HB2 TYR A 654      37.610  37.900  48.630  1.00  0.00           H
ATOM   1059  CG  TYR A 654      38.570  38.840  47.050  1.00  0.00           C
ATOM   1060  CD1 TYR A 654      39.910  39.380  46.910  1.00  0.00           C
ATOM   1061  HD1 TYR A 654      40.750  39.070  47.510  1.00  0.00           H
ATOM   1062  CE1 TYR A 654      40.060  40.520  46.110  1.00  0.00           C
ATOM   1063  HE1 TYR A 654      41.070  40.900  45.990  1.00  0.00           H
ATOM   1064  CZ  TYR A 654      39.070  41.070  45.460  1.00  0.00           C
ATOM   1065  OH  TYR A 654      39.320  42.290  44.690  1.00  0.00           O
ATOM   1066  HH  TYR A 654      40.220  42.170  44.360  1.00  0.00           H
ATOM   1067  CD2 TYR A 654      37.540  39.420  46.280  1.00  0.00           C
ATOM   1068  HD2 TYR A 654      36.600  38.890  46.300  1.00  0.00           H
ATOM   1069  CE2 TYR A 654      37.750  40.570  45.570  1.00  0.00           C
ATOM   1070  HE2 TYR A 654      36.950  41.000  44.990  1.00  0.00           H
ATOM   1071  C   TYR A 654      38.610  35.780  45.930  1.00  0.00           C
ATOM   1072  O   TYR A 654      38.330  35.990  44.770  1.00  0.00           O
ATOM   1073  N   SER A 655      39.630  34.970  46.190  1.00  0.00           N
ATOM   1074  HN  SER A 655      39.840  34.790  47.150  1.00  0.00           H
ATOM   1075  CA  SER A 655      40.760  34.670  45.260  1.00  0.00           C
ATOM   1076  HA  SER A 655      41.000  35.550  44.690  1.00  0.00           H
ATOM   1077  CB  SER A 655      41.950  34.010  45.970  1.00  0.00           C
ATOM   1078  HB1 SER A 655      42.630  33.520  45.250  1.00  0.00           H
ATOM   1079  HB2 SER A 655      41.650  33.230  46.690  1.00  0.00           H
ATOM   1080  OG  SER A 655      42.780  35.010  46.680  1.00  0.00           O
ATOM   1081  HG1 SER A 655      42.480  35.080  47.590  1.00  0.00           H
ATOM   1082  C   SER A 655      40.340  33.640  44.260  1.00  0.00           C
ATOM   1083  O   SER A 655      40.800  33.530  43.130  1.00  0.00           O
ATOM   1084  N   LEU A 656      39.440  32.790  44.680  1.00  0.00           N
ATOM   1085  HN  LEU A 656      38.920  32.980  45.500  1.00  0.00           H
ATOM   1086  CA  LEU A 656      38.800  31.880  43.710  1.00  0.00           C
ATOM   1087  HA  LEU A 656      39.600  31.290  43.280  1.00  0.00           H
ATOM   1088  CB  LEU A 656      37.770  31.070  44.500  1.00  0.00           C
ATOM   1089  HB1 LEU A 656      37.180  30.540  43.730  1.00  0.00           H
ATOM   1090  HB2 LEU A 656      37.090  31.680  45.130  1.00  0.00           H
ATOM   1091  CG  LEU A 656      38.440  30.070  45.430  1.00  0.00           C
ATOM   1092  HG  LEU A 656      39.270  30.500  46.030  1.00  0.00           H
ATOM   1093  CD1 LEU A 656      37.410  29.450  46.400  1.00  0.00           C
ATOM   1094 HD11 LEU A 656      38.010  28.800  47.080  1.00  0.00           H
ATOM   1095 HD12 LEU A 656      36.710  28.840  45.780  1.00  0.00           H
ATOM   1096 HD13 LEU A 656      36.890  30.260  46.960  1.00  0.00           H
ATOM   1097  CD2 LEU A 656      39.070  28.940  44.630  1.00  0.00           C
ATOM   1098 HD21 LEU A 656      39.330  28.090  45.290  1.00  0.00           H
ATOM   1099 HD22 LEU A 656      39.980  29.230  44.070  1.00  0.00           H
ATOM   1100 HD23 LEU A 656      38.380  28.510  43.880  1.00  0.00           H
ATOM   1101  C   LEU A 656      38.050  32.570  42.560  1.00  0.00           C
ATOM   1102  O   LEU A 656      38.190  32.430  41.360  1.00  0.00           O
ATOM   1103  N   PHE A 657      37.130  33.500  42.990  1.00  0.00           N
ATOM   1104  HN  PHE A 657      37.070  33.800  43.940  1.00  0.00           H
ATOM   1105  CA  PHE A 657      35.960  33.920  42.230  1.00  0.00           C
ATOM   1106  HA  PHE A 657      35.910  33.340  41.310  1.00  0.00           H
ATOM   1107  CB  PHE A 657      34.630  33.610  43.160  1.00  0.00           C
ATOM   1108  HB1 PHE A 657      33.770  33.660  42.450  1.00  0.00           H
ATOM   1109  HB2 PHE A 657      34.490  34.340  43.980  1.00  0.00           H
ATOM   1110  CG  PHE A 657      34.440  32.240  43.810  1.00  0.00           C
ATOM   1111  CD1 PHE A 657      34.040  32.070  45.150  1.00  0.00           C
ATOM   1112  HD1 PHE A 657      34.040  32.990  45.710  1.00  0.00           H
ATOM   1113  CE1 PHE A 657      34.020  30.770  45.750  1.00  0.00           C
ATOM   1114  HE1 PHE A 657      33.710  30.860  46.780  1.00  0.00           H
ATOM   1115  CZ  PHE A 657      34.150  29.600  44.920  1.00  0.00           C
ATOM   1116  HZ  PHE A 657      33.900  28.630  45.310  1.00  0.00           H
ATOM   1117  CD2 PHE A 657      34.650  31.080  43.060  1.00  0.00           C
ATOM   1118  HD2 PHE A 657      34.880  31.200  42.010  1.00  0.00           H
ATOM   1119  CE2 PHE A 657      34.490  29.810  43.590  1.00  0.00           C
ATOM   1120  HE2 PHE A 657      34.790  28.960  43.000  1.00  0.00           H
ATOM   1121  C   PHE A 657      36.020  35.370  41.770  1.00  0.00           C
ATOM   1122  O   PHE A 657      35.100  35.770  41.000  1.00  0.00           O
ATOM   1123  N   ALA A 658      37.010  36.200  42.110  1.00  0.00           N
ATOM   1124  HN  ALA A 658      37.640  36.000  42.860  1.00  0.00           H
ATOM   1125  CA  ALA A 658      37.080  37.580  41.600  1.00  0.00           C
ATOM   1126  HA  ALA A 658      36.060  37.930  41.590  1.00  0.00           H
ATOM   1127  CB  ALA A 658      38.020  38.430  42.460  1.00  0.00           C
ATOM   1128  HB1 ALA A 658      39.060  38.530  42.090  1.00  0.00           H
ATOM   1129  HB2 ALA A 658      38.100  38.130  43.520  1.00  0.00           H
ATOM   1130  HB3 ALA A 658      37.640  39.470  42.590  1.00  0.00           H
ATOM   1131  C   ALA A 658      37.530  37.630  40.230  1.00  0.00           C
ATOM   1132  O   ALA A 658      38.130  36.670  39.650  1.00  0.00           O
ATOM   1133  N   GLY A 659      37.440  38.880  39.680  1.00  0.00           N
ATOM   1134  HN  GLY A 659      37.130  39.580  40.310  1.00  0.00           H
ATOM   1135  CA  GLY A 659      37.870  39.260  38.290  1.00  0.00           C
ATOM   1136  HA1 GLY A 659      37.760  40.320  38.180  1.00  0.00           H
ATOM   1137  HA2 GLY A 659      37.220  38.690  37.650  1.00  0.00           H
ATOM   1138  C   GLY A 659      39.260  38.790  37.750  1.00  0.00           C
ATOM   1139  O   GLY A 659      39.420  38.350  36.630  1.00  0.00           O
ATOM   1140  N   GLN A 660      40.320  38.830  38.610  1.00  0.00           N
ATOM   1141  HN  GLN A 660      40.200  39.310  39.480  1.00  0.00           H
ATOM   1142  CA  GLN A 660      41.600  38.120  38.450  1.00  0.00           C
ATOM   1143  HA  GLN A 660      41.610  37.300  37.740  1.00  0.00           H
ATOM   1144  CB  GLN A 660      42.680  39.120  37.950  1.00  0.00           C
ATOM   1145  HB1 GLN A 660      42.360  39.200  36.880  1.00  0.00           H
ATOM   1146  HB2 GLN A 660      43.700  38.700  37.990  1.00  0.00           H
ATOM   1147  CG  GLN A 660      42.540  40.620  38.440  1.00  0.00           C
ATOM   1148  HG1 GLN A 660      41.680  41.050  37.920  1.00  0.00           H
ATOM   1149  HG2 GLN A 660      43.440  41.190  38.120  1.00  0.00           H
ATOM   1150  CD  GLN A 660      42.380  40.920  39.920  1.00  0.00           C
ATOM   1151  OE1 GLN A 660      43.040  40.390  40.790  1.00  0.00           O
ATOM   1152  NE2 GLN A 660      41.430  41.840  40.300  1.00  0.00           N
ATOM   1153 HE21 GLN A 660      41.030  41.830  41.210  1.00  0.00           H
ATOM   1154 HE22 GLN A 660      41.100  42.420  39.550  1.00  0.00           H
ATOM   1155  C   GLN A 660      41.860  37.650  39.920  1.00  0.00           C
ATOM   1156  O   GLN A 660      41.050  38.040  40.810  1.00  0.00           O
ATOM   1157  N   PRO A 661      42.880  36.840  40.270  1.00  0.00           N
ATOM   1158  CD  PRO A 661      43.570  35.920  39.260  1.00  0.00           C
ATOM   1159  HD1 PRO A 661      44.380  36.450  38.720  1.00  0.00           H
ATOM   1160  HD2 PRO A 661      42.810  35.560  38.540  1.00  0.00           H
ATOM   1161  CA  PRO A 661      43.230  36.460  41.640  1.00  0.00           C
ATOM   1162  HA  PRO A 661      42.390  36.590  42.290  1.00  0.00           H
ATOM   1163  CB  PRO A 661      43.430  34.970  41.470  1.00  0.00           C
ATOM   1164  HB1 PRO A 661      42.410  34.590  41.340  1.00  0.00           H
ATOM   1165  HB2 PRO A 661      43.950  34.540  42.360  1.00  0.00           H
ATOM   1166  CG  PRO A 661      44.260  34.850  40.170  1.00  0.00           C
ATOM   1167  HG1 PRO A 661      45.290  35.040  40.560  1.00  0.00           H
ATOM   1168  HG2 PRO A 661      44.270  33.900  39.610  1.00  0.00           H
ATOM   1169  C   PRO A 661      44.500  37.180  42.130  1.00  0.00           C
ATOM   1170  O   PRO A 661      45.290  36.610  42.850  1.00  0.00           O
ATOM   1171  N   LEU A 662      44.780  38.400  41.760  1.00  0.00           N
ATOM   1172  HN  LEU A 662      44.030  38.900  41.320  1.00  0.00           H
ATOM   1173  CA  LEU A 662      45.980  39.120  41.800  1.00  0.00           C
ATOM   1174  HA  LEU A 662      46.830  38.550  42.120  1.00  0.00           H
ATOM   1175  CB  LEU A 662      46.330  39.820  40.410  1.00  0.00           C
ATOM   1176  HB1 LEU A 662      47.060  40.660  40.470  1.00  0.00           H
ATOM   1177  HB2 LEU A 662      45.420  40.320  40.010  1.00  0.00           H
ATOM   1178  CG  LEU A 662      46.670  38.900  39.230  1.00  0.00           C
ATOM   1179  HG  LEU A 662      45.780  38.280  39.000  1.00  0.00           H
ATOM   1180  CD1 LEU A 662      46.940  39.620  37.940  1.00  0.00           C
ATOM   1181 HD11 LEU A 662      46.040  40.060  37.460  1.00  0.00           H
ATOM   1182 HD12 LEU A 662      47.420  38.980  37.170  1.00  0.00           H
ATOM   1183 HD13 LEU A 662      47.700  40.420  38.080  1.00  0.00           H
ATOM   1184  CD2 LEU A 662      47.730  37.840  39.610  1.00  0.00           C
ATOM   1185 HD21 LEU A 662      48.590  38.380  40.070  1.00  0.00           H
ATOM   1186 HD22 LEU A 662      48.010  37.290  38.680  1.00  0.00           H
ATOM   1187 HD23 LEU A 662      47.320  37.100  40.330  1.00  0.00           H
ATOM   1188  C   LEU A 662      45.820  40.290  42.880  1.00  0.00           C
ATOM   1189  O   LEU A 662      46.800  40.960  43.250  1.00  0.00           O
ATOM   1190  N   THR A 663      44.600  40.620  43.330  1.00  0.00           N
ATOM   1191  HN  THR A 663      43.830  40.050  43.120  1.00  0.00           H
ATOM   1192  CA  THR A 663      44.330  41.670  44.340  1.00  0.00           C
ATOM   1193  HA  THR A 663      45.260  42.240  44.260  1.00  0.00           H
ATOM   1194  CB  THR A 663      43.240  42.670  44.070  1.00  0.00           C
ATOM   1195  HB  THR A 663      43.050  43.350  44.930  1.00  0.00           H
ATOM   1196  OG1 THR A 663      41.950  42.090  43.670  1.00  0.00           O
ATOM   1197  HG1 THR A 663      42.020  41.210  43.290  1.00  0.00           H
ATOM   1198  CG2 THR A 663      43.560  43.650  42.920  1.00  0.00           C
ATOM   1199 HG21 THR A 663      43.460  43.200  41.910  1.00  0.00           H
ATOM   1200 HG22 THR A 663      44.610  43.990  43.010  1.00  0.00           H
ATOM   1201 HG23 THR A 663      42.770  44.440  42.900  1.00  0.00           H
ATOM   1202  C   THR A 663      44.230  41.100  45.780  1.00  0.00           C
ATOM   1203  O   THR A 663      43.650  40.040  46.080  1.00  0.00           O
ATOM   1204  N   ILE A 664      44.930  41.790  46.650  1.00  0.00           N
ATOM   1205  HN  ILE A 664      45.420  42.600  46.370  1.00  0.00           H
ATOM   1206  CA  ILE A 664      45.250  41.350  47.990  1.00  0.00           C
ATOM   1207  HA  ILE A 664      44.750  40.400  48.020  1.00  0.00           H
ATOM   1208  CB  ILE A 664      46.750  41.130  48.260  1.00  0.00           C
ATOM   1209  HB  ILE A 664      47.310  42.090  48.280  1.00  0.00           H
ATOM   1210  CG2 ILE A 664      46.980  40.480  49.630  1.00  0.00           C
ATOM   1211 HG21 ILE A 664      46.520  39.470  49.720  1.00  0.00           H
ATOM   1212 HG22 ILE A 664      46.590  41.180  50.400  1.00  0.00           H
ATOM   1213 HG23 ILE A 664      48.080  40.410  49.770  1.00  0.00           H
ATOM   1214  CG1 ILE A 664      47.480  40.250  47.150  1.00  0.00           C
ATOM   1215 HG11 ILE A 664      48.530  40.110  47.470  1.00  0.00           H
ATOM   1216 HG12 ILE A 664      47.520  40.940  46.270  1.00  0.00           H
ATOM   1217  CD  ILE A 664      46.890  38.890  46.800  1.00  0.00           C
ATOM   1218  HD1 ILE A 664      46.720  38.300  47.730  1.00  0.00           H
ATOM   1219  HD2 ILE A 664      47.570  38.330  46.110  1.00  0.00           H
ATOM   1220  HD3 ILE A 664      45.890  38.930  46.320  1.00  0.00           H
ATOM   1221  C   ILE A 664      44.490  42.170  49.040  1.00  0.00           C
ATOM   1222  O   ILE A 664      44.660  43.420  49.200  1.00  0.00           O
ATOM   1223  N   LEU A 665      43.600  41.550  49.830  1.00  0.00           N
ATOM   1224  HN  LEU A 665      43.520  40.570  49.680  1.00  0.00           H
ATOM   1225  CA  LEU A 665      42.960  42.220  50.890  1.00  0.00           C
ATOM   1226  HA  LEU A 665      42.400  43.040  50.460  1.00  0.00           H
ATOM   1227  CB  LEU A 665      41.900  41.300  51.470  1.00  0.00           C
ATOM   1228  HB1 LEU A 665      41.290  41.970  52.110  1.00  0.00           H
ATOM   1229  HB2 LEU A 665      42.380  40.560  52.140  1.00  0.00           H
ATOM   1230  CG  LEU A 665      40.910  40.560  50.560  1.00  0.00           C
ATOM   1231  HG  LEU A 665      41.420  39.960  49.780  1.00  0.00           H
ATOM   1232  CD1 LEU A 665      40.000  39.570  51.360  1.00  0.00           C
ATOM   1233 HD11 LEU A 665      39.300  40.080  52.070  1.00  0.00           H
ATOM   1234 HD12 LEU A 665      40.790  39.020  51.910  1.00  0.00           H
ATOM   1235 HD13 LEU A 665      39.480  38.900  50.640  1.00  0.00           H
ATOM   1236  CD2 LEU A 665      40.040  41.550  49.840  1.00  0.00           C
ATOM   1237 HD21 LEU A 665      39.300  42.100  50.470  1.00  0.00           H
ATOM   1238 HD22 LEU A 665      39.430  41.110  49.020  1.00  0.00           H
ATOM   1239 HD23 LEU A 665      40.610  42.410  49.420  1.00  0.00           H
ATOM   1240  C   LEU A 665      43.890  42.680  52.060  1.00  0.00           C
ATOM   1241  O   LEU A 665      44.950  42.100  52.400  1.00  0.00           O
ATOM   1242  N   GLY A 666      43.540  43.920  52.600  1.00  0.00           N
ATOM   1243  HN  GLY A 666      42.720  44.390  52.270  1.00  0.00           H
ATOM   1244  CA  GLY A 666      44.200  44.550  53.730  1.00  0.00           C
ATOM   1245  HA1 GLY A 666      44.960  45.230  53.370  1.00  0.00           H
ATOM   1246  HA2 GLY A 666      44.550  43.720  54.330  1.00  0.00           H
ATOM   1247  C   GLY A 666      43.120  45.370  54.520  1.00  0.00           C
ATOM   1248  O   GLY A 666      41.920  45.040  54.550  1.00  0.00           O
ATOM   1249  N   SER A 667      43.580  46.410  55.210  1.00  0.00           N
ATOM   1250  HN  SER A 667      44.530  46.690  55.080  1.00  0.00           H
ATOM   1251  CA  SER A 667      42.680  47.260  55.960  1.00  0.00           C
ATOM   1252  HA  SER A 667      41.650  46.920  55.940  1.00  0.00           H
ATOM   1253  CB  SER A 667      43.110  47.370  57.420  1.00  0.00           C
ATOM   1254  HB1 SER A 667      44.190  47.600  57.560  1.00  0.00           H
ATOM   1255  HB2 SER A 667      43.030  46.330  57.810  1.00  0.00           H
ATOM   1256  OG  SER A 667      42.320  48.250  58.230  1.00  0.00           O
ATOM   1257  HG1 SER A 667      41.390  48.040  58.120  1.00  0.00           H
ATOM   1258  C   SER A 667      42.640  48.680  55.330  1.00  0.00           C
ATOM   1259  O   SER A 667      43.440  49.020  54.440  1.00  0.00           O
ATOM   1260  N   THR A 668      41.640  49.550  55.690  1.00  0.00           N
ATOM   1261  HN  THR A 668      40.900  49.260  56.280  1.00  0.00           H
ATOM   1262  CA  THR A 668      41.490  50.870  54.970  1.00  0.00           C
ATOM   1263  HA  THR A 668      42.480  51.160  54.650  1.00  0.00           H
ATOM   1264  CB  THR A 668      40.700  50.580  53.720  1.00  0.00           C
ATOM   1265  HB  THR A 668      41.160  49.750  53.140  1.00  0.00           H
ATOM   1266  OG1 THR A 668      40.690  51.690  52.820  1.00  0.00           O
ATOM   1267  HG1 THR A 668      40.140  51.380  52.100  1.00  0.00           H
ATOM   1268  CG2 THR A 668      39.270  50.140  54.010  1.00  0.00           C
ATOM   1269 HG21 THR A 668      38.910  51.000  54.610  1.00  0.00           H
ATOM   1270 HG22 THR A 668      39.340  49.220  54.630  1.00  0.00           H
ATOM   1271 HG23 THR A 668      38.690  50.060  53.050  1.00  0.00           H
ATOM   1272  C   THR A 668      40.970  52.010  55.840  1.00  0.00           C
ATOM   1273  O   THR A 668      40.160  51.840  56.750  1.00  0.00           O
ATOM   1274  N   GLY A 669      41.500  53.210  55.590  1.00  0.00           N
ATOM   1275  HN  GLY A 669      42.220  53.250  54.910  1.00  0.00           H
ATOM   1276  CA  GLY A 669      41.420  54.250  56.570  1.00  0.00           C
ATOM   1277  HA1 GLY A 669      42.050  55.060  56.230  1.00  0.00           H
ATOM   1278  HA2 GLY A 669      41.760  53.890  57.520  1.00  0.00           H
ATOM   1279  C   GLY A 669      40.060  54.830  56.640  1.00  0.00           C
ATOM   1280  O   GLY A 669      39.750  55.180  57.790  1.00  0.00           O
ATOM   1281  N   PRO A 670      39.220  55.040  55.660  1.00  0.00           N
ATOM   1282  CD  PRO A 670      39.690  55.200  54.300  1.00  0.00           C
ATOM   1283  HD1 PRO A 670      39.880  54.190  53.890  1.00  0.00           H
ATOM   1284  HD2 PRO A 670      40.690  55.660  54.170  1.00  0.00           H
ATOM   1285  CA  PRO A 670      37.890  55.590  55.790  1.00  0.00           C
ATOM   1286  HA  PRO A 670      37.970  56.460  56.420  1.00  0.00           H
ATOM   1287  CB  PRO A 670      37.310  55.810  54.390  1.00  0.00           C
ATOM   1288  HB1 PRO A 670      36.750  56.780  54.360  1.00  0.00           H
ATOM   1289  HB2 PRO A 670      36.650  55.000  54.040  1.00  0.00           H
ATOM   1290  CG  PRO A 670      38.550  55.870  53.500  1.00  0.00           C
ATOM   1291  HG1 PRO A 670      38.250  55.340  52.580  1.00  0.00           H
ATOM   1292  HG2 PRO A 670      38.690  56.900  53.100  1.00  0.00           H
ATOM   1293  C   PRO A 670      37.030  54.660  56.490  1.00  0.00           C
ATOM   1294  O   PRO A 670      36.340  55.020  57.440  1.00  0.00           O
ATOM   1295  N   VAL A 671      37.140  53.380  56.190  1.00  0.00           N
ATOM   1296  HN  VAL A 671      37.810  53.160  55.490  1.00  0.00           H
ATOM   1297  CA  VAL A 671      36.510  52.250  56.870  1.00  0.00           C
ATOM   1298  HA  VAL A 671      35.470  52.560  56.890  1.00  0.00           H
ATOM   1299  CB  VAL A 671      36.660  50.890  56.180  1.00  0.00           C
ATOM   1300  HB  VAL A 671      37.760  50.770  56.090  1.00  0.00           H
ATOM   1301  CG1 VAL A 671      36.040  49.790  57.050  1.00  0.00           C
ATOM   1302 HG11 VAL A 671      35.870  48.830  56.520  1.00  0.00           H
ATOM   1303 HG12 VAL A 671      35.030  50.090  57.400  1.00  0.00           H
ATOM   1304 HG13 VAL A 671      36.710  49.600  57.920  1.00  0.00           H
ATOM   1305  CG2 VAL A 671      35.950  51.020  54.840  1.00  0.00           C
ATOM   1306 HG21 VAL A 671      36.380  50.210  54.210  1.00  0.00           H
ATOM   1307 HG22 VAL A 671      36.100  52.060  54.480  1.00  0.00           H
ATOM   1308 HG23 VAL A 671      34.890  50.690  54.810  1.00  0.00           H
ATOM   1309  C   VAL A 671      36.870  52.080  58.380  1.00  0.00           C
ATOM   1310  O   VAL A 671      36.050  51.980  59.250  1.00  0.00           O
ATOM   1311  N   LEU A 672      38.190  52.110  58.740  1.00  0.00           N
ATOM   1312  HN  LEU A 672      38.940  52.060  58.070  1.00  0.00           H
ATOM   1313  CA  LEU A 672      38.580  52.040  60.160  1.00  0.00           C
ATOM   1314  HA  LEU A 672      38.100  51.210  60.640  1.00  0.00           H
ATOM   1315  CB  LEU A 672      40.140  51.920  60.300  1.00  0.00           C
ATOM   1316  HB1 LEU A 672      40.570  52.520  59.460  1.00  0.00           H
ATOM   1317  HB2 LEU A 672      40.270  50.850  60.090  1.00  0.00           H
ATOM   1318  CG  LEU A 672      40.880  52.260  61.600  1.00  0.00           C
ATOM   1319  HG  LEU A 672      40.690  53.290  61.950  1.00  0.00           H
ATOM   1320  CD1 LEU A 672      40.250  51.330  62.680  1.00  0.00           C
ATOM   1321 HD11 LEU A 672      40.880  51.370  63.600  1.00  0.00           H
ATOM   1322 HD12 LEU A 672      40.190  50.280  62.320  1.00  0.00           H
ATOM   1323 HD13 LEU A 672      39.250  51.620  63.070  1.00  0.00           H
ATOM   1324  CD2 LEU A 672      42.350  51.920  61.530  1.00  0.00           C
ATOM   1325 HD21 LEU A 672      42.530  50.840  61.380  1.00  0.00           H
ATOM   1326 HD22 LEU A 672      42.760  52.160  62.530  1.00  0.00           H
ATOM   1327 HD23 LEU A 672      42.810  52.450  60.660  1.00  0.00           H
ATOM   1328  C   LEU A 672      38.040  53.230  61.000  1.00  0.00           C
ATOM   1329  O   LEU A 672      37.520  53.000  62.140  1.00  0.00           O
ATOM   1330  N   VAL A 673      37.970  54.420  60.430  1.00  0.00           N
ATOM   1331  HN  VAL A 673      38.390  54.560  59.540  1.00  0.00           H
ATOM   1332  CA  VAL A 673      37.270  55.480  61.090  1.00  0.00           C
ATOM   1333  HA  VAL A 673      37.630  55.580  62.100  1.00  0.00           H
ATOM   1334  CB  VAL A 673      37.820  56.800  60.590  1.00  0.00           C
ATOM   1335  HB  VAL A 673      37.690  56.820  59.490  1.00  0.00           H
ATOM   1336  CG1 VAL A 673      37.030  58.030  61.120  1.00  0.00           C
ATOM   1337 HG11 VAL A 673      36.890  57.990  62.220  1.00  0.00           H
ATOM   1338 HG12 VAL A 673      36.010  58.070  60.660  1.00  0.00           H
ATOM   1339 HG13 VAL A 673      37.690  58.870  60.850  1.00  0.00           H
ATOM   1340  CG2 VAL A 673      39.320  56.990  60.850  1.00  0.00           C
ATOM   1341 HG21 VAL A 673      39.650  57.990  60.480  1.00  0.00           H
ATOM   1342 HG22 VAL A 673      39.910  56.260  60.260  1.00  0.00           H
ATOM   1343 HG23 VAL A 673      39.640  56.990  61.910  1.00  0.00           H
ATOM   1344  C   VAL A 673      35.780  55.330  61.160  1.00  0.00           C
ATOM   1345  O   VAL A 673      35.180  55.650  62.210  1.00  0.00           O
ATOM   1346  N   PHE A 674      35.070  54.940  60.070  1.00  0.00           N
ATOM   1347  HN  PHE A 674      35.520  54.770  59.200  1.00  0.00           H
ATOM   1348  CA  PHE A 674      33.590  54.690  59.950  1.00  0.00           C
ATOM   1349  HA  PHE A 674      33.080  55.590  60.280  1.00  0.00           H
ATOM   1350  CB  PHE A 674      33.360  54.370  58.470  1.00  0.00           C
ATOM   1351  HB1 PHE A 674      33.810  53.430  58.090  1.00  0.00           H
ATOM   1352  HB2 PHE A 674      33.670  55.300  57.930  1.00  0.00           H
ATOM   1353  CG  PHE A 674      31.860  54.330  58.040  1.00  0.00           C
ATOM   1354  CD1 PHE A 674      31.130  55.540  57.950  1.00  0.00           C
ATOM   1355  HD1 PHE A 674      31.680  56.460  58.010  1.00  0.00           H
ATOM   1356  CE1 PHE A 674      29.850  55.590  57.400  1.00  0.00           C
ATOM   1357  HE1 PHE A 674      29.460  56.590  57.270  1.00  0.00           H
ATOM   1358  CZ  PHE A 674      29.100  54.410  57.440  1.00  0.00           C
ATOM   1359  HZ  PHE A 674      28.030  54.360  57.220  1.00  0.00           H
ATOM   1360  CD2 PHE A 674      31.140  53.130  57.880  1.00  0.00           C
ATOM   1361  HD2 PHE A 674      31.690  52.190  57.950  1.00  0.00           H
ATOM   1362  CE2 PHE A 674      29.760  53.150  57.600  1.00  0.00           C
ATOM   1363  HE2 PHE A 674      29.210  52.220  57.680  1.00  0.00           H
ATOM   1364  C   PHE A 674      33.210  53.540  60.840  1.00  0.00           C
ATOM   1365  O   PHE A 674      32.100  53.520  61.410  1.00  0.00           O
ATOM   1366  N   GLU A 675      34.050  52.530  61.090  1.00  0.00           N
ATOM   1367  HN  GLU A 675      34.800  52.250  60.500  1.00  0.00           H
ATOM   1368  CA  GLU A 675      33.900  51.530  62.150  1.00  0.00           C
ATOM   1369  HA  GLU A 675      32.970  51.020  61.970  1.00  0.00           H
ATOM   1370  CB  GLU A 675      35.020  50.410  62.160  1.00  0.00           C
ATOM   1371  HB1 GLU A 675      35.140  49.980  63.170  1.00  0.00           H
ATOM   1372  HB2 GLU A 675      35.960  50.960  61.910  1.00  0.00           H
ATOM   1373  CG  GLU A 675      34.940  49.410  61.010  1.00  0.00           C
ATOM   1374  HG1 GLU A 675      35.970  49.010  60.920  1.00  0.00           H
ATOM   1375  HG2 GLU A 675      34.610  49.870  60.060  1.00  0.00           H
ATOM   1376  CD  GLU A 675      33.950  48.330  61.350  1.00  0.00           C
ATOM   1377  OE1 GLU A 675      32.710  48.630  61.350  1.00  0.00           O
ATOM   1378  OE2 GLU A 675      34.340  47.160  61.580  1.00  0.00           O
ATOM   1379  C   GLU A 675      33.770  52.080  63.490  1.00  0.00           C
ATOM   1380  O   GLU A 675      32.900  51.770  64.290  1.00  0.00           O
ATOM   1381  N   LYS A 676      34.620  53.100  63.830  1.00  0.00           N
ATOM   1382  HN  LYS A 676      35.440  53.360  63.340  1.00  0.00           H
ATOM   1383  CA  LYS A 676      34.610  53.890  65.060  1.00  0.00           C
ATOM   1384  HA  LYS A 676      34.520  53.180  65.880  1.00  0.00           H
ATOM   1385  CB  LYS A 676      36.030  54.480  65.190  1.00  0.00           C
ATOM   1386  HB1 LYS A 676      36.100  55.310  65.930  1.00  0.00           H
ATOM   1387  HB2 LYS A 676      36.280  54.920  64.200  1.00  0.00           H
ATOM   1388  CG  LYS A 676      37.020  53.410  65.610  1.00  0.00           C
ATOM   1389  HG1 LYS A 676      37.080  52.660  64.790  1.00  0.00           H
ATOM   1390  HG2 LYS A 676      36.680  52.870  66.520  1.00  0.00           H
ATOM   1391  CD  LYS A 676      38.430  53.960  65.970  1.00  0.00           C
ATOM   1392  HD1 LYS A 676      39.050  53.130  66.390  1.00  0.00           H
ATOM   1393  HD2 LYS A 676      38.210  54.740  66.710  1.00  0.00           H
ATOM   1394  CE  LYS A 676      39.130  54.640  64.830  1.00  0.00           C
ATOM   1395  HE1 LYS A 676      38.490  55.420  64.360  1.00  0.00           H
ATOM   1396  HE2 LYS A 676      39.470  53.900  64.080  1.00  0.00           H
ATOM   1397  NZ  LYS A 676      40.400  55.280  65.310  1.00  0.00           N
ATOM   1398  HZ1 LYS A 676      40.610  55.120  66.330  1.00  0.00           H
ATOM   1399  HZ2 LYS A 676      40.550  56.290  65.130  1.00  0.00           H
ATOM   1400  HZ3 LYS A 676      41.180  54.780  64.860  1.00  0.00           H
ATOM   1401  C   LYS A 676      33.400  54.780  65.230  1.00  0.00           C
ATOM   1402  O   LYS A 676      32.850  54.760  66.310  1.00  0.00           O
ATOM   1403  N   ILE A 677      33.060  55.570  64.160  1.00  0.00           N
ATOM   1404  HN  ILE A 677      33.650  55.550  63.370  1.00  0.00           H
ATOM   1405  CA  ILE A 677      31.830  56.390  64.130  1.00  0.00           C
ATOM   1406  HA  ILE A 677      31.920  56.980  65.040  1.00  0.00           H
ATOM   1407  CB  ILE A 677      31.770  57.230  62.840  1.00  0.00           C
ATOM   1408  HB  ILE A 677      32.010  56.570  61.970  1.00  0.00           H
ATOM   1409  CG2 ILE A 677      30.430  57.860  62.510  1.00  0.00           C
ATOM   1410 HG21 ILE A 677      30.100  58.520  63.340  1.00  0.00           H
ATOM   1411 HG22 ILE A 677      29.570  57.150  62.470  1.00  0.00           H
ATOM   1412 HG23 ILE A 677      30.240  58.530  61.640  1.00  0.00           H
ATOM   1413  CG1 ILE A 677      32.870  58.280  62.640  1.00  0.00           C
ATOM   1414 HG11 ILE A 677      33.870  58.040  63.080  1.00  0.00           H
ATOM   1415 HG12 ILE A 677      32.600  59.170  63.240  1.00  0.00           H
ATOM   1416  CD  ILE A 677      33.100  58.630  61.180  1.00  0.00           C
ATOM   1417  HD1 ILE A 677      33.680  59.560  61.050  1.00  0.00           H
ATOM   1418  HD2 ILE A 677      32.190  58.730  60.550  1.00  0.00           H
ATOM   1419  HD3 ILE A 677      33.750  57.870  60.710  1.00  0.00           H
ATOM   1420  C   ILE A 677      30.530  55.550  64.240  1.00  0.00           C
ATOM   1421  O   ILE A 677      29.670  55.870  65.080  1.00  0.00           O
ATOM   1422  N   LEU A 678      30.360  54.390  63.460  1.00  0.00           N
ATOM   1423  HN  LEU A 678      31.020  54.180  62.740  1.00  0.00           H
ATOM   1424  CA  LEU A 678      29.260  53.460  63.640  1.00  0.00           C
ATOM   1425  HA  LEU A 678      28.320  53.940  63.440  1.00  0.00           H
ATOM   1426  CB  LEU A 678      29.350  52.350  62.590  1.00  0.00           C
ATOM   1427  HB1 LEU A 678      30.240  51.730  62.830  1.00  0.00           H
ATOM   1428  HB2 LEU A 678      29.520  52.690  61.540  1.00  0.00           H
ATOM   1429  CG  LEU A 678      28.190  51.330  62.690  1.00  0.00           C
ATOM   1430  HG  LEU A 678      27.930  51.060  63.750  1.00  0.00           H
ATOM   1431  CD1 LEU A 678      26.930  51.810  61.960  1.00  0.00           C
ATOM   1432 HD11 LEU A 678      27.260  52.140  60.950  1.00  0.00           H
ATOM   1433 HD12 LEU A 678      26.500  52.710  62.440  1.00  0.00           H
ATOM   1434 HD13 LEU A 678      26.220  50.950  61.890  1.00  0.00           H
ATOM   1435  CD2 LEU A 678      28.500  49.970  61.950  1.00  0.00           C
ATOM   1436 HD21 LEU A 678      27.670  49.240  61.970  1.00  0.00           H
ATOM   1437 HD22 LEU A 678      29.400  49.650  62.510  1.00  0.00           H
ATOM   1438 HD23 LEU A 678      28.670  50.080  60.850  1.00  0.00           H
ATOM   1439  C   LEU A 678      29.160  52.850  65.020  1.00  0.00           C
ATOM   1440  O   LEU A 678      28.110  52.700  65.610  1.00  0.00           O
ATOM   1441  N   TYR A 679      30.320  52.530  65.810  1.00  0.00           N
ATOM   1442  HN  TYR A 679      31.190  52.660  65.320  1.00  0.00           H
ATOM   1443  CA  TYR A 679      30.280  52.150  67.200  1.00  0.00           C
ATOM   1444  HA  TYR A 679      29.560  51.350  67.270  1.00  0.00           H
ATOM   1445  CB  TYR A 679      31.710  51.680  67.760  1.00  0.00           C
ATOM   1446  HB1 TYR A 679      32.500  52.460  67.620  1.00  0.00           H
ATOM   1447  HB2 TYR A 679      32.070  50.820  67.170  1.00  0.00           H
ATOM   1448  CG  TYR A 679      31.550  51.160  69.200  1.00  0.00           C
ATOM   1449  CD1 TYR A 679      32.180  51.900  70.230  1.00  0.00           C
ATOM   1450  HD1 TYR A 679      32.660  52.850  70.100  1.00  0.00           H
ATOM   1451  CE1 TYR A 679      32.130  51.370  71.530  1.00  0.00           C
ATOM   1452  HE1 TYR A 679      32.500  52.000  72.310  1.00  0.00           H
ATOM   1453  CZ  TYR A 679      31.500  50.200  71.860  1.00  0.00           C
ATOM   1454  OH  TYR A 679      31.220  49.720  73.160  1.00  0.00           O
ATOM   1455  HH  TYR A 679      31.720  50.260  73.790  1.00  0.00           H
ATOM   1456  CD2 TYR A 679      30.890  49.990  69.560  1.00  0.00           C
ATOM   1457  HD2 TYR A 679      30.400  49.370  68.820  1.00  0.00           H
ATOM   1458  CE2 TYR A 679      30.870  49.490  70.860  1.00  0.00           C
ATOM   1459  HE2 TYR A 679      30.270  48.650  71.160  1.00  0.00           H
ATOM   1460  C   TYR A 679      29.690  53.250  68.130  1.00  0.00           C
ATOM   1461  O   TYR A 679      28.890  52.920  69.000  1.00  0.00           O
ATOM   1462  N   LYS A 680      30.150  54.470  67.910  1.00  0.00           N
ATOM   1463  HN  LYS A 680      30.790  54.630  67.160  1.00  0.00           H
ATOM   1464  CA  LYS A 680      29.680  55.650  68.640  1.00  0.00           C
ATOM   1465  HA  LYS A 680      29.850  55.440  69.680  1.00  0.00           H
ATOM   1466  CB  LYS A 680      30.500  56.940  68.330  1.00  0.00           C
ATOM   1467  HB1 LYS A 680      30.330  57.210  67.260  1.00  0.00           H
ATOM   1468  HB2 LYS A 680      31.540  56.670  68.580  1.00  0.00           H
ATOM   1469  CG  LYS A 680      30.280  58.220  69.240  1.00  0.00           C
ATOM   1470  HG1 LYS A 680      29.210  58.470  69.030  1.00  0.00           H
ATOM   1471  HG2 LYS A 680      31.060  58.970  68.990  1.00  0.00           H
ATOM   1472  CD  LYS A 680      30.380  57.910  70.790  1.00  0.00           C
ATOM   1473  HD1 LYS A 680      31.320  57.390  71.090  1.00  0.00           H
ATOM   1474  HD2 LYS A 680      29.540  57.240  71.010  1.00  0.00           H
ATOM   1475  CE  LYS A 680      30.400  59.130  71.740  1.00  0.00           C
ATOM   1476  HE1 LYS A 680      31.440  59.520  71.800  1.00  0.00           H
ATOM   1477  HE2 LYS A 680      30.250  58.710  72.760  1.00  0.00           H
ATOM   1478  NZ  LYS A 680      29.410  60.210  71.450  1.00  0.00           N
ATOM   1479  HZ1 LYS A 680      28.550  59.750  71.080  1.00  0.00           H
ATOM   1480  HZ2 LYS A 680      29.560  60.920  70.700  1.00  0.00           H
ATOM   1481  HZ3 LYS A 680      29.210  60.630  72.390  1.00  0.00           H
ATOM   1482  C   LYS A 680      28.200  55.870  68.350  1.00  0.00           C
ATOM   1483  O   LYS A 680      27.420  56.260  69.250  1.00  0.00           O
ATOM   1484  N   PHE A 681      27.750  55.720  67.000  1.00  0.00           N
ATOM   1485  HN  PHE A 681      28.410  55.610  66.260  1.00  0.00           H
ATOM   1486  CA  PHE A 681      26.390  55.750  66.730  1.00  0.00           C
ATOM   1487  HA  PHE A 681      26.090  56.780  66.920  1.00  0.00           H
ATOM   1488  CB  PHE A 681      26.240  55.440  65.160  1.00  0.00           C
ATOM   1489  HB1 PHE A 681      26.840  54.540  64.940  1.00  0.00           H
ATOM   1490  HB2 PHE A 681      26.800  56.260  64.670  1.00  0.00           H
ATOM   1491  CG  PHE A 681      24.870  55.240  64.580  1.00  0.00           C
ATOM   1492  CD1 PHE A 681      24.410  54.000  64.150  1.00  0.00           C
ATOM   1493  HD1 PHE A 681      25.100  53.160  64.170  1.00  0.00           H
ATOM   1494  CE1 PHE A 681      23.040  53.820  63.820  1.00  0.00           C
ATOM   1495  HE1 PHE A 681      22.640  52.830  63.620  1.00  0.00           H
ATOM   1496  CZ  PHE A 681      22.140  54.880  63.980  1.00  0.00           C
ATOM   1497  HZ  PHE A 681      21.090  54.800  63.760  1.00  0.00           H
ATOM   1498  CD2 PHE A 681      23.970  56.350  64.570  1.00  0.00           C
ATOM   1499  HD2 PHE A 681      24.310  57.370  64.720  1.00  0.00           H
ATOM   1500  CE2 PHE A 681      22.610  56.160  64.270  1.00  0.00           C
ATOM   1501  HE2 PHE A 681      21.960  57.020  64.290  1.00  0.00           H
ATOM   1502  C   PHE A 681      25.510  54.850  67.520  1.00  0.00           C
ATOM   1503  O   PHE A 681      24.440  55.240  67.970  1.00  0.00           O
ATOM   1504  N   CYS A 682      25.950  53.560  67.650  1.00  0.00           N
ATOM   1505  HN  CYS A 682      26.820  53.290  67.260  1.00  0.00           H
ATOM   1506  CA  CYS A 682      25.370  52.440  68.360  1.00  0.00           C
ATOM   1507  HA  CYS A 682      24.400  52.290  67.900  1.00  0.00           H
ATOM   1508  CB  CYS A 682      26.260  51.140  68.080  1.00  0.00           C
ATOM   1509  HB1 CYS A 682      27.090  51.040  68.810  1.00  0.00           H
ATOM   1510  HB2 CYS A 682      26.570  51.230  67.020  1.00  0.00           H
ATOM   1511  SG  CYS A 682      25.220  49.670  68.320  1.00  0.00           S
ATOM   1512  HG1 CYS A 682      25.180  49.680  69.650  1.00  0.00           H
ATOM   1513  C   CYS A 682      25.210  52.700  69.820  1.00  0.00           C
ATOM   1514  O   CYS A 682      24.130  52.300  70.390  1.00  0.00           O
ATOM   1515  N   ARG A 683      26.180  53.340  70.390  1.00  0.00           N
ATOM   1516  HN  ARG A 683      27.010  53.410  69.830  1.00  0.00           H
ATOM   1517  CA  ARG A 683      26.240  53.910  71.760  1.00  0.00           C
ATOM   1518  HA  ARG A 683      25.920  53.050  72.330  1.00  0.00           H
ATOM   1519  CB  ARG A 683      27.660  54.260  72.250  1.00  0.00           C
ATOM   1520  HB1 ARG A 683      27.580  54.690  73.270  1.00  0.00           H
ATOM   1521  HB2 ARG A 683      28.100  54.940  71.510  1.00  0.00           H
ATOM   1522  CG  ARG A 683      28.620  53.030  72.410  1.00  0.00           C
ATOM   1523  HG1 ARG A 683      29.560  53.320  72.930  1.00  0.00           H
ATOM   1524  HG2 ARG A 683      28.890  52.820  71.340  1.00  0.00           H
ATOM   1525  CD  ARG A 683      27.970  51.750  73.030  1.00  0.00           C
ATOM   1526  HD1 ARG A 683      28.580  50.810  73.000  1.00  0.00           H
ATOM   1527  HD2 ARG A 683      27.080  51.570  72.390  1.00  0.00           H
ATOM   1528  NE  ARG A 683      27.760  52.070  74.440  1.00  0.00           N
ATOM   1529  HE  ARG A 683      28.500  52.080  75.120  1.00  0.00           H
ATOM   1530  CZ  ARG A 683      26.620  51.880  75.000  1.00  0.00           C
ATOM   1531  NH1 ARG A 683      25.540  51.340  74.540  1.00  0.00           N
ATOM   1532 HH11 ARG A 683      25.520  50.750  73.720  1.00  0.00           H
ATOM   1533 HH12 ARG A 683      24.800  51.290  75.200  1.00  0.00           H
ATOM   1534  NH2 ARG A 683      26.470  52.390  76.180  1.00  0.00           N
ATOM   1535 HH21 ARG A 683      25.600  52.300  76.660  1.00  0.00           H
ATOM   1536 HH22 ARG A 683      27.230  52.780  76.690  1.00  0.00           H
ATOM   1537  C   ARG A 683      25.240  55.020  72.120  1.00  0.00           C
ATOM   1538  O   ARG A 683      24.560  55.130  73.120  1.00  0.00           O
ATOM   1539  N   ASP A 684      25.130  55.980  71.220  1.00  0.00           N
ATOM   1540  HN  ASP A 684      25.820  56.130  70.500  1.00  0.00           H
ATOM   1541  CA  ASP A 684      24.290  57.140  71.380  1.00  0.00           C
ATOM   1542  HA  ASP A 684      24.180  57.470  72.400  1.00  0.00           H
ATOM   1543  CB  ASP A 684      24.960  58.290  70.630  1.00  0.00           C
ATOM   1544  HB1 ASP A 684      24.200  59.040  70.340  1.00  0.00           H
ATOM   1545  HB2 ASP A 684      25.270  58.010  69.600  1.00  0.00           H
ATOM   1546  CG  ASP A 684      26.130  58.830  71.310  1.00  0.00           C
ATOM   1547  OD1 ASP A 684      26.910  59.560  70.630  1.00  0.00           O
ATOM   1548  OD2 ASP A 684      26.300  58.720  72.540  1.00  0.00           O
ATOM   1549  C   ASP A 684      22.870  56.970  70.930  1.00  0.00           C
ATOM   1550  O   ASP A 684      22.070  57.760  71.310  1.00  0.00           O
ATOM   1551  N   TYR A 685      22.570  55.970  70.110  1.00  0.00           N
ATOM   1552  HN  TYR A 685      23.310  55.550  69.590  1.00  0.00           H
ATOM   1553  CA  TYR A 685      21.240  55.560  69.810  1.00  0.00           C
ATOM   1554  HA  TYR A 685      20.540  56.270  70.230  1.00  0.00           H
ATOM   1555  CB  TYR A 685      21.000  55.320  68.240  1.00  0.00           C
ATOM   1556  HB1 TYR A 685      20.080  54.720  68.130  1.00  0.00           H
ATOM   1557  HB2 TYR A 685      21.910  54.870  67.780  1.00  0.00           H
ATOM   1558  CG  TYR A 685      20.740  56.650  67.480  1.00  0.00           C
ATOM   1559  CD1 TYR A 685      19.490  56.890  66.910  1.00  0.00           C
ATOM   1560  HD1 TYR A 685      18.710  56.170  67.120  1.00  0.00           H
ATOM   1561  CE1 TYR A 685      19.240  58.060  66.200  1.00  0.00           C
ATOM   1562  HE1 TYR A 685      18.310  58.230  65.670  1.00  0.00           H
ATOM   1563  CZ  TYR A 685      20.290  58.970  65.960  1.00  0.00           C
ATOM   1564  OH  TYR A 685      20.050  60.200  65.280  1.00  0.00           O
ATOM   1565  HH  TYR A 685      19.100  60.250  65.170  1.00  0.00           H
ATOM   1566  CD2 TYR A 685      21.860  57.520  67.150  1.00  0.00           C
ATOM   1567  HD2 TYR A 685      22.840  57.090  67.320  1.00  0.00           H
ATOM   1568  CE2 TYR A 685      21.540  58.720  66.490  1.00  0.00           C
ATOM   1569  HE2 TYR A 685      22.250  59.500  66.280  1.00  0.00           H
ATOM   1570  C   TYR A 685      20.860  54.290  70.550  1.00  0.00           C
ATOM   1571  O   TYR A 685      19.720  53.800  70.390  1.00  0.00           O
ATOM   1572  N   GLN A 686      21.860  53.790  71.370  1.00  0.00           N
ATOM   1573  HN  GLN A 686      22.700  54.300  71.470  1.00  0.00           H
ATOM   1574  CA  GLN A 686      21.870  52.590  72.240  1.00  0.00           C
ATOM   1575  HA  GLN A 686      22.880  52.390  72.550  1.00  0.00           H
ATOM   1576  CB  GLN A 686      21.060  52.840  73.590  1.00  0.00           C
ATOM   1577  HB1 GLN A 686      21.240  52.010  74.310  1.00  0.00           H
ATOM   1578  HB2 GLN A 686      19.970  52.940  73.440  1.00  0.00           H
ATOM   1579  CG  GLN A 686      21.660  54.130  74.170  1.00  0.00           C
ATOM   1580  HG1 GLN A 686      21.540  55.050  73.560  1.00  0.00           H
ATOM   1581  HG2 GLN A 686      22.730  53.900  74.310  1.00  0.00           H
ATOM   1582  CD  GLN A 686      21.180  54.420  75.640  1.00  0.00           C
ATOM   1583  OE1 GLN A 686      21.550  53.800  76.610  1.00  0.00           O
ATOM   1584  NE2 GLN A 686      20.190  55.270  75.830  1.00  0.00           N
ATOM   1585 HE21 GLN A 686      19.850  55.370  76.770  1.00  0.00           H
ATOM   1586 HE22 GLN A 686      19.710  55.540  75.000  1.00  0.00           H
ATOM   1587  C   GLN A 686      21.210  51.330  71.540  1.00  0.00           C
ATOM   1588  O   GLN A 686      20.320  50.670  72.070  1.00  0.00           O
ATOM   1589  N   LEU A 687      21.670  51.060  70.340  1.00  0.00           N
ATOM   1590  HN  LEU A 687      22.380  51.690  70.050  1.00  0.00           H
ATOM   1591  CA  LEU A 687      21.320  49.910  69.510  1.00  0.00           C
ATOM   1592  HA  LEU A 687      20.320  49.550  69.710  1.00  0.00           H
ATOM   1593  CB  LEU A 687      21.420  50.300  68.070  1.00  0.00           C
ATOM   1594  HB1 LEU A 687      21.310  49.410  67.430  1.00  0.00           H
ATOM   1595  HB2 LEU A 687      22.420  50.730  67.850  1.00  0.00           H
ATOM   1596  CG  LEU A 687      20.370  51.380  67.590  1.00  0.00           C
ATOM   1597  HG  LEU A 687      20.700  52.370  67.950  1.00  0.00           H
ATOM   1598  CD1 LEU A 687      20.510  51.530  66.040  1.00  0.00           C
ATOM   1599 HD11 LEU A 687      21.530  51.850  65.720  1.00  0.00           H
ATOM   1600 HD12 LEU A 687      19.710  52.140  65.570  1.00  0.00           H
ATOM   1601 HD13 LEU A 687      20.510  50.510  65.610  1.00  0.00           H
ATOM   1602  CD2 LEU A 687      18.950  51.010  68.050  1.00  0.00           C
ATOM   1603 HD21 LEU A 687      18.810  49.970  67.670  1.00  0.00           H
ATOM   1604 HD22 LEU A 687      18.220  51.650  67.510  1.00  0.00           H
ATOM   1605 HD23 LEU A 687      18.640  51.050  69.110  1.00  0.00           H
ATOM   1606  C   LEU A 687      22.240  48.790  69.950  1.00  0.00           C
ATOM   1607  O   LEU A 687      23.310  49.110  70.430  1.00  0.00           O
ATOM   1608  N   SER A 688      21.810  47.460  69.760  1.00  0.00           N
ATOM   1609  HN  SER A 688      20.970  47.190  69.290  1.00  0.00           H
ATOM   1610  CA  SER A 688      22.740  46.420  70.170  1.00  0.00           C
ATOM   1611  HA  SER A 688      23.360  46.740  71.010  1.00  0.00           H
ATOM   1612  CB  SER A 688      21.960  45.140  70.620  1.00  0.00           C
ATOM   1613  HB1 SER A 688      21.430  44.720  69.740  1.00  0.00           H
ATOM   1614  HB2 SER A 688      21.140  45.440  71.300  1.00  0.00           H
ATOM   1615  OG  SER A 688      22.850  44.320  71.260  1.00  0.00           O
ATOM   1616  HG1 SER A 688      22.920  44.740  72.120  1.00  0.00           H
ATOM   1617  C   SER A 688      23.710  46.070  69.070  1.00  0.00           C
ATOM   1618  O   SER A 688      23.360  45.970  67.870  1.00  0.00           O
ATOM   1619  N   TYR A 689      25.020  45.970  69.410  1.00  0.00           N
ATOM   1620  HN  TYR A 689      25.390  45.900  70.340  1.00  0.00           H
ATOM   1621  CA  TYR A 689      26.140  46.030  68.490  1.00  0.00           C
ATOM   1622  HA  TYR A 689      25.840  46.780  67.780  1.00  0.00           H
ATOM   1623  CB  TYR A 689      27.470  46.420  69.270  1.00  0.00           C
ATOM   1624  HB1 TYR A 689      27.720  45.590  69.970  1.00  0.00           H
ATOM   1625  HB2 TYR A 689      27.310  47.360  69.850  1.00  0.00           H
ATOM   1626  CG  TYR A 689      28.640  46.620  68.320  1.00  0.00           C
ATOM   1627  CD1 TYR A 689      28.570  47.670  67.390  1.00  0.00           C
ATOM   1628  HD1 TYR A 689      27.570  48.060  67.350  1.00  0.00           H
ATOM   1629  CE1 TYR A 689      29.560  47.900  66.460  1.00  0.00           C
ATOM   1630  HE1 TYR A 689      29.430  48.570  65.620  1.00  0.00           H
ATOM   1631  CZ  TYR A 689      30.740  47.160  66.590  1.00  0.00           C
ATOM   1632  OH  TYR A 689      31.720  47.310  65.650  1.00  0.00           O
ATOM   1633  HH  TYR A 689      31.530  48.030  65.050  1.00  0.00           H
ATOM   1634  CD2 TYR A 689      29.790  45.890  68.420  1.00  0.00           C
ATOM   1635  HD2 TYR A 689      29.870  45.120  69.180  1.00  0.00           H
ATOM   1636  CE2 TYR A 689      30.840  46.140  67.480  1.00  0.00           C
ATOM   1637  HE2 TYR A 689      31.720  45.510  67.410  1.00  0.00           H
ATOM   1638  C   TYR A 689      26.260  44.760  67.670  1.00  0.00           C
ATOM   1639  O   TYR A 689      26.340  44.920  66.420  1.00  0.00           O
ATOM   1640  N   LEU A 690      26.260  43.530  68.250  1.00  0.00           N
ATOM   1641  HN  LEU A 690      26.130  43.360  69.220  1.00  0.00           H
ATOM   1642  CA  LEU A 690      26.520  42.410  67.410  1.00  0.00           C
ATOM   1643  HA  LEU A 690      27.460  42.640  66.940  1.00  0.00           H
ATOM   1644  CB  LEU A 690      26.750  41.100  68.240  1.00  0.00           C
ATOM   1645  HB1 LEU A 690      26.870  40.280  67.490  1.00  0.00           H
ATOM   1646  HB2 LEU A 690      25.920  40.810  68.920  1.00  0.00           H
ATOM   1647  CG  LEU A 690      27.960  41.160  69.210  1.00  0.00           C
ATOM   1648  HG  LEU A 690      27.710  41.980  69.920  1.00  0.00           H
ATOM   1649  CD1 LEU A 690      28.010  39.780  70.010  1.00  0.00           C
ATOM   1650 HD11 LEU A 690      27.090  39.600  70.590  1.00  0.00           H
ATOM   1651 HD12 LEU A 690      28.750  39.870  70.850  1.00  0.00           H
ATOM   1652 HD13 LEU A 690      28.230  38.880  69.410  1.00  0.00           H
ATOM   1653  CD2 LEU A 690      29.200  41.390  68.420  1.00  0.00           C
ATOM   1654 HD21 LEU A 690      29.400  42.470  68.330  1.00  0.00           H
ATOM   1655 HD22 LEU A 690      29.090  41.040  67.370  1.00  0.00           H
ATOM   1656 HD23 LEU A 690      30.090  40.890  68.860  1.00  0.00           H
ATOM   1657  C   LEU A 690      25.530  42.170  66.300  1.00  0.00           C
ATOM   1658  O   LEU A 690      25.930  41.870  65.160  1.00  0.00           O
ATOM   1659  N   SER A 691      24.280  42.400  66.470  1.00  0.00           N
ATOM   1660  HN  SER A 691      23.910  42.400  67.400  1.00  0.00           H
ATOM   1661  CA  SER A 691      23.240  42.340  65.460  1.00  0.00           C
ATOM   1662  HA  SER A 691      23.450  41.560  64.750  1.00  0.00           H
ATOM   1663  CB  SER A 691      21.820  42.060  66.030  1.00  0.00           C
ATOM   1664  HB1 SER A 691      21.730  40.980  66.290  1.00  0.00           H
ATOM   1665  HB2 SER A 691      21.000  42.190  65.270  1.00  0.00           H
ATOM   1666  OG  SER A 691      21.450  42.870  67.110  1.00  0.00           O
ATOM   1667  HG1 SER A 691      21.960  42.540  67.850  1.00  0.00           H
ATOM   1668  C   SER A 691      23.140  43.640  64.610  1.00  0.00           C
ATOM   1669  O   SER A 691      22.640  43.580  63.460  1.00  0.00           O
ATOM   1670  N   LEU A 692      23.580  44.840  65.130  1.00  0.00           N
ATOM   1671  HN  LEU A 692      23.830  45.000  66.080  1.00  0.00           H
ATOM   1672  CA  LEU A 692      23.880  45.990  64.240  1.00  0.00           C
ATOM   1673  HA  LEU A 692      22.950  46.200  63.710  1.00  0.00           H
ATOM   1674  CB  LEU A 692      24.210  47.250  65.040  1.00  0.00           C
ATOM   1675  HB1 LEU A 692      24.870  46.940  65.870  1.00  0.00           H
ATOM   1676  HB2 LEU A 692      23.250  47.550  65.530  1.00  0.00           H
ATOM   1677  CG  LEU A 692      24.740  48.470  64.310  1.00  0.00           C
ATOM   1678  HG  LEU A 692      24.650  48.280  63.220  1.00  0.00           H
ATOM   1679  CD1 LEU A 692      23.780  49.760  64.520  1.00  0.00           C
ATOM   1680 HD11 LEU A 692      24.300  50.670  64.150  1.00  0.00           H
ATOM   1681 HD12 LEU A 692      23.530  49.820  65.590  1.00  0.00           H
ATOM   1682 HD13 LEU A 692      22.860  49.670  63.890  1.00  0.00           H
ATOM   1683  CD2 LEU A 692      26.170  48.780  64.680  1.00  0.00           C
ATOM   1684 HD21 LEU A 692      26.410  49.740  64.180  1.00  0.00           H
ATOM   1685 HD22 LEU A 692      26.810  48.010  64.200  1.00  0.00           H
ATOM   1686 HD23 LEU A 692      26.260  48.830  65.790  1.00  0.00           H
ATOM   1687  C   LEU A 692      24.920  45.620  63.160  1.00  0.00           C
ATOM   1688  O   LEU A 692      24.710  46.010  62.030  1.00  0.00           O
ATOM   1689  N   ARG A 693      26.100  44.970  63.490  1.00  0.00           N
ATOM   1690  HN  ARG A 693      26.320  44.730  64.430  1.00  0.00           H
ATOM   1691  CA  ARG A 693      27.090  44.580  62.480  1.00  0.00           C
ATOM   1692  HA  ARG A 693      27.300  45.520  61.970  1.00  0.00           H
ATOM   1693  CB  ARG A 693      28.350  43.970  62.980  1.00  0.00           C
ATOM   1694  HB1 ARG A 693      29.020  43.650  62.160  1.00  0.00           H
ATOM   1695  HB2 ARG A 693      28.100  43.080  63.580  1.00  0.00           H
ATOM   1696  CG  ARG A 693      29.220  44.960  63.820  1.00  0.00           C
ATOM   1697  HG1 ARG A 693      28.660  45.390  64.670  1.00  0.00           H
ATOM   1698  HG2 ARG A 693      29.530  45.890  63.300  1.00  0.00           H
ATOM   1699  CD  ARG A 693      30.410  44.150  64.270  1.00  0.00           C
ATOM   1700  HD1 ARG A 693      29.980  43.190  64.640  1.00  0.00           H
ATOM   1701  HD2 ARG A 693      31.020  44.550  65.120  1.00  0.00           H
ATOM   1702  NE  ARG A 693      31.350  43.920  63.160  1.00  0.00           N
ATOM   1703  HE  ARG A 693      31.240  43.110  62.580  1.00  0.00           H
ATOM   1704  CZ  ARG A 693      32.080  44.840  62.560  1.00  0.00           C
ATOM   1705  NH1 ARG A 693      32.270  46.080  62.990  1.00  0.00           N
ATOM   1706 HH11 ARG A 693      32.820  46.770  62.510  1.00  0.00           H
ATOM   1707 HH12 ARG A 693      31.680  46.280  63.780  1.00  0.00           H
ATOM   1708  NH2 ARG A 693      32.700  44.510  61.420  1.00  0.00           N
ATOM   1709 HH21 ARG A 693      32.610  43.570  61.090  1.00  0.00           H
ATOM   1710 HH22 ARG A 693      33.430  45.160  61.220  1.00  0.00           H
ATOM   1711  C   ARG A 693      26.470  43.780  61.350  1.00  0.00           C
ATOM   1712  O   ARG A 693      26.580  44.110  60.210  1.00  0.00           O
ATOM   1713  N   THR A 694      25.710  42.780  61.680  1.00  0.00           N
ATOM   1714  HN  THR A 694      25.390  42.640  62.610  1.00  0.00           H
ATOM   1715  CA  THR A 694      24.950  41.970  60.760  1.00  0.00           C
ATOM   1716  HA  THR A 694      25.690  41.620  60.060  1.00  0.00           H
ATOM   1717  CB  THR A 694      24.310  40.810  61.410  1.00  0.00           C
ATOM   1718  HB  THR A 694      23.400  41.050  62.010  1.00  0.00           H
ATOM   1719  OG1 THR A 694      25.190  40.220  62.350  1.00  0.00           O
ATOM   1720  HG1 THR A 694      24.960  39.300  62.520  1.00  0.00           H
ATOM   1721  CG2 THR A 694      24.050  39.790  60.330  1.00  0.00           C
ATOM   1722 HG21 THR A 694      24.980  39.510  59.800  1.00  0.00           H
ATOM   1723 HG22 THR A 694      23.250  40.040  59.590  1.00  0.00           H
ATOM   1724 HG23 THR A 694      23.580  38.890  60.790  1.00  0.00           H
ATOM   1725  C   THR A 694      23.950  42.710  59.960  1.00  0.00           C
ATOM   1726  O   THR A 694      23.690  42.530  58.770  1.00  0.00           O
ATOM   1727  N   SER A 695      23.230  43.630  60.610  1.00  0.00           N
ATOM   1728  HN  SER A 695      23.470  43.790  61.560  1.00  0.00           H
ATOM   1729  CA  SER A 695      22.150  44.390  59.970  1.00  0.00           C
ATOM   1730  HA  SER A 695      21.380  43.810  59.480  1.00  0.00           H
ATOM   1731  CB  SER A 695      21.360  45.210  61.010  1.00  0.00           C
ATOM   1732  HB1 SER A 695      20.640  45.880  60.490  1.00  0.00           H
ATOM   1733  HB2 SER A 695      22.000  45.890  61.620  1.00  0.00           H
ATOM   1734  OG  SER A 695      20.640  44.390  61.950  1.00  0.00           O
ATOM   1735  HG1 SER A 695      21.380  43.940  62.370  1.00  0.00           H
ATOM   1736  C   SER A 695      22.630  45.390  58.920  1.00  0.00           C
ATOM   1737  O   SER A 695      22.040  45.310  57.840  1.00  0.00           O
ATOM   1738  N   ILE A 696      23.720  46.170  59.180  1.00  0.00           N
ATOM   1739  HN  ILE A 696      24.010  46.110  60.130  1.00  0.00           H
ATOM   1740  CA  ILE A 696      24.370  47.070  58.150  1.00  0.00           C
ATOM   1741  HA  ILE A 696      23.620  47.740  57.750  1.00  0.00           H
ATOM   1742  CB  ILE A 696      25.450  47.910  58.820  1.00  0.00           C
ATOM   1743  HB  ILE A 696      26.200  47.220  59.300  1.00  0.00           H
ATOM   1744  CG2 ILE A 696      26.370  48.690  57.840  1.00  0.00           C
ATOM   1745 HG21 ILE A 696      25.880  49.420  57.160  1.00  0.00           H
ATOM   1746 HG22 ILE A 696      26.810  47.910  57.170  1.00  0.00           H
ATOM   1747 HG23 ILE A 696      27.220  49.170  58.380  1.00  0.00           H
ATOM   1748  CG1 ILE A 696      24.960  48.820  60.020  1.00  0.00           C
ATOM   1749 HG11 ILE A 696      25.850  49.230  60.550  1.00  0.00           H
ATOM   1750 HG12 ILE A 696      24.520  48.130  60.750  1.00  0.00           H
ATOM   1751  CD  ILE A 696      23.910  49.850  59.670  1.00  0.00           C
ATOM   1752  HD1 ILE A 696      23.110  49.360  59.080  1.00  0.00           H
ATOM   1753  HD2 ILE A 696      24.480  50.500  58.950  1.00  0.00           H
ATOM   1754  HD3 ILE A 696      23.410  50.520  60.380  1.00  0.00           H
ATOM   1755  C   ILE A 696      24.960  46.200  57.010  1.00  0.00           C
ATOM   1756  O   ILE A 696      24.920  46.620  55.880  1.00  0.00           O
ATOM   1757  N   GLY A 697      25.450  44.990  57.370  1.00  0.00           N
ATOM   1758  HN  GLY A 697      25.400  44.690  58.320  1.00  0.00           H
ATOM   1759  CA  GLY A 697      26.150  44.100  56.450  1.00  0.00           C
ATOM   1760  HA1 GLY A 697      26.600  43.320  57.050  1.00  0.00           H
ATOM   1761  HA2 GLY A 697      26.890  44.650  55.890  1.00  0.00           H
ATOM   1762  C   GLY A 697      25.150  43.360  55.530  1.00  0.00           C
ATOM   1763  O   GLY A 697      25.410  43.290  54.330  1.00  0.00           O
ATOM   1764  N   LEU A 698      23.990  42.950  56.060  1.00  0.00           N
ATOM   1765  HN  LEU A 698      23.770  42.930  57.030  1.00  0.00           H
ATOM   1766  CA  LEU A 698      22.910  42.470  55.260  1.00  0.00           C
ATOM   1767  HA  LEU A 698      23.210  41.540  54.790  1.00  0.00           H
ATOM   1768  CB  LEU A 698      21.750  42.040  56.110  1.00  0.00           C
ATOM   1769  HB1 LEU A 698      21.690  42.830  56.910  1.00  0.00           H
ATOM   1770  HB2 LEU A 698      21.950  41.070  56.610  1.00  0.00           H
ATOM   1771  CG  LEU A 698      20.380  41.880  55.480  1.00  0.00           C
ATOM   1772  HG  LEU A 698      20.100  42.680  54.760  1.00  0.00           H
ATOM   1773  CD1 LEU A 698      20.330  40.420  54.840  1.00  0.00           C
ATOM   1774 HD11 LEU A 698      19.270  40.100  54.720  1.00  0.00           H
ATOM   1775 HD12 LEU A 698      20.660  39.690  55.610  1.00  0.00           H
ATOM   1776 HD13 LEU A 698      20.830  40.420  53.850  1.00  0.00           H
ATOM   1777  CD2 LEU A 698      19.310  42.070  56.660  1.00  0.00           C
ATOM   1778 HD21 LEU A 698      19.470  43.100  57.050  1.00  0.00           H
ATOM   1779 HD22 LEU A 698      19.550  41.360  57.490  1.00  0.00           H
ATOM   1780 HD23 LEU A 698      18.280  41.870  56.340  1.00  0.00           H
ATOM   1781  C   LEU A 698      22.450  43.410  54.170  1.00  0.00           C
ATOM   1782  O   LEU A 698      22.320  43.030  52.980  1.00  0.00           O
ATOM   1783  N   TRP A 699      22.230  44.720  54.500  1.00  0.00           N
ATOM   1784  HN  TRP A 699      22.150  44.900  55.480  1.00  0.00           H
ATOM   1785  CA  TRP A 699      21.980  45.820  53.510  1.00  0.00           C
ATOM   1786  HA  TRP A 699      21.300  45.420  52.770  1.00  0.00           H
ATOM   1787  CB  TRP A 699      21.530  47.090  54.200  1.00  0.00           C
ATOM   1788  HB1 TRP A 699      21.490  47.950  53.490  1.00  0.00           H
ATOM   1789  HB2 TRP A 699      22.130  47.410  55.070  1.00  0.00           H
ATOM   1790  CG  TRP A 699      20.080  46.960  54.660  1.00  0.00           C
ATOM   1791  CD1 TRP A 699      19.650  46.710  55.930  1.00  0.00           C
ATOM   1792  HD1 TRP A 699      20.200  46.720  56.870  1.00  0.00           H
ATOM   1793  NE1 TRP A 699      18.270  46.910  55.960  1.00  0.00           N
ATOM   1794  HE1 TRP A 699      17.640  47.040  56.690  1.00  0.00           H
ATOM   1795  CE2 TRP A 699      17.790  47.120  54.670  1.00  0.00           C
ATOM   1796  CD2 TRP A 699      18.900  47.170  53.850  1.00  0.00           C
ATOM   1797  CE3 TRP A 699      18.730  47.550  52.490  1.00  0.00           C
ATOM   1798  HE3 TRP A 699      19.640  47.650  51.900  1.00  0.00           H
ATOM   1799  CZ3 TRP A 699      17.460  47.670  51.970  1.00  0.00           C
ATOM   1800  HZ3 TRP A 699      17.330  47.680  50.910  1.00  0.00           H
ATOM   1801  CZ2 TRP A 699      16.470  47.160  54.110  1.00  0.00           C
ATOM   1802  HZ2 TRP A 699      15.630  47.020  54.790  1.00  0.00           H
ATOM   1803  CH2 TRP A 699      16.330  47.570  52.790  1.00  0.00           C
ATOM   1804  HH2 TRP A 699      15.420  47.550  52.230  1.00  0.00           H
ATOM   1805  C   TRP A 699      23.170  46.100  52.630  1.00  0.00           C
ATOM   1806  O   TRP A 699      22.910  46.340  51.420  1.00  0.00           O
ATOM   1807  N   THR A 700      24.340  46.110  53.210  1.00  0.00           N
ATOM   1808  HN  THR A 700      24.380  46.060  54.200  1.00  0.00           H
ATOM   1809  CA  THR A 700      25.520  46.530  52.470  1.00  0.00           C
ATOM   1810  HA  THR A 700      25.280  47.460  51.970  1.00  0.00           H
ATOM   1811  CB  THR A 700      26.790  46.770  53.320  1.00  0.00           C
ATOM   1812  HB  THR A 700      26.930  45.890  53.980  1.00  0.00           H
ATOM   1813  OG1 THR A 700      26.570  47.890  54.160  1.00  0.00           O
ATOM   1814  HG1 THR A 700      25.930  47.600  54.820  1.00  0.00           H
ATOM   1815  CG2 THR A 700      28.070  47.010  52.530  1.00  0.00           C
ATOM   1816 HG21 THR A 700      28.260  46.140  51.870  1.00  0.00           H
ATOM   1817 HG22 THR A 700      28.930  46.990  53.220  1.00  0.00           H
ATOM   1818 HG23 THR A 700      28.160  47.990  51.990  1.00  0.00           H
ATOM   1819  C   THR A 700      25.910  45.450  51.430  1.00  0.00           C
ATOM   1820  O   THR A 700      26.320  45.880  50.340  1.00  0.00           O
ATOM   1821  N   SER A 701      25.670  44.200  51.740  1.00  0.00           N
ATOM   1822  HN  SER A 701      25.600  43.970  52.710  1.00  0.00           H
ATOM   1823  CA  SER A 701      25.650  43.130  50.760  1.00  0.00           C
ATOM   1824  HA  SER A 701      26.570  43.100  50.180  1.00  0.00           H
ATOM   1825  CB  SER A 701      25.620  41.770  51.510  1.00  0.00           C
ATOM   1826  HB1 SER A 701      26.260  41.760  52.410  1.00  0.00           H
ATOM   1827  HB2 SER A 701      25.840  40.940  50.810  1.00  0.00           H
ATOM   1828  OG  SER A 701      24.340  41.480  51.900  1.00  0.00           O
ATOM   1829  HG1 SER A 701      24.090  42.070  52.610  1.00  0.00           H
ATOM   1830  C   SER A 701      24.620  43.250  49.690  1.00  0.00           C
ATOM   1831  O   SER A 701      24.940  43.040  48.500  1.00  0.00           O
ATOM   1832  N   PHE A 702      23.360  43.620  50.010  1.00  0.00           N
ATOM   1833  HN  PHE A 702      23.120  43.880  50.940  1.00  0.00           H
ATOM   1834  CA  PHE A 702      22.300  43.950  49.120  1.00  0.00           C
ATOM   1835  HA  PHE A 702      22.170  43.160  48.390  1.00  0.00           H
ATOM   1836  CB  PHE A 702      20.950  43.820  49.880  1.00  0.00           C
ATOM   1837  HB1 PHE A 702      21.030  44.410  50.820  1.00  0.00           H
ATOM   1838  HB2 PHE A 702      20.770  42.770  50.180  1.00  0.00           H
ATOM   1839  CG  PHE A 702      19.750  44.350  49.110  1.00  0.00           C
ATOM   1840  CD1 PHE A 702      19.200  45.650  49.340  1.00  0.00           C
ATOM   1841  HD1 PHE A 702      19.400  46.190  50.260  1.00  0.00           H
ATOM   1842  CE1 PHE A 702      18.230  46.190  48.490  1.00  0.00           C
ATOM   1843  HE1 PHE A 702      17.750  47.130  48.780  1.00  0.00           H
ATOM   1844  CZ  PHE A 702      17.870  45.550  47.330  1.00  0.00           C
ATOM   1845  HZ  PHE A 702      17.070  46.000  46.770  1.00  0.00           H
ATOM   1846  CD2 PHE A 702      19.280  43.680  48.000  1.00  0.00           C
ATOM   1847  HD2 PHE A 702      19.800  42.780  47.710  1.00  0.00           H
ATOM   1848  CE2 PHE A 702      18.330  44.270  47.070  1.00  0.00           C
ATOM   1849  HE2 PHE A 702      17.960  43.720  46.220  1.00  0.00           H
ATOM   1850  C   PHE A 702      22.560  45.240  48.190  1.00  0.00           C
ATOM   1851  O   PHE A 702      22.500  45.080  46.950  1.00  0.00           O
ATOM   1852  N   LEU A 703      23.010  46.400  48.690  1.00  0.00           N
ATOM   1853  HN  LEU A 703      23.070  46.470  49.680  1.00  0.00           H
ATOM   1854  CA  LEU A 703      23.380  47.650  47.970  1.00  0.00           C
ATOM   1855  HA  LEU A 703      22.570  47.910  47.300  1.00  0.00           H
ATOM   1856  CB  LEU A 703      23.420  48.810  49.010  1.00  0.00           C
ATOM   1857  HB1 LEU A 703      23.940  49.700  48.610  1.00  0.00           H
ATOM   1858  HB2 LEU A 703      23.980  48.510  49.920  1.00  0.00           H
ATOM   1859  CG  LEU A 703      22.020  49.280  49.570  1.00  0.00           C
ATOM   1860  HG  LEU A 703      21.410  48.390  49.850  1.00  0.00           H
ATOM   1861  CD1 LEU A 703      22.250  50.200  50.820  1.00  0.00           C
ATOM   1862 HD11 LEU A 703      22.700  51.070  50.300  1.00  0.00           H
ATOM   1863 HD12 LEU A 703      22.990  49.810  51.530  1.00  0.00           H
ATOM   1864 HD13 LEU A 703      21.220  50.450  51.170  1.00  0.00           H
ATOM   1865  CD2 LEU A 703      21.250  50.080  48.500  1.00  0.00           C
ATOM   1866 HD21 LEU A 703      21.740  51.060  48.370  1.00  0.00           H
ATOM   1867 HD22 LEU A 703      20.200  50.230  48.850  1.00  0.00           H
ATOM   1868 HD23 LEU A 703      21.140  49.480  47.570  1.00  0.00           H
ATOM   1869  C   LEU A 703      24.580  47.510  47.040  1.00  0.00           C
ATOM   1870  O   LEU A 703      24.590  47.960  45.870  1.00  0.00           O
ATOM   1871  N   CYS A 704      25.580  46.650  47.430  1.00  0.00           N
ATOM   1872  HN  CYS A 704      25.570  46.380  48.390  1.00  0.00           H
ATOM   1873  CA  CYS A 704      26.640  46.210  46.480  1.00  0.00           C
ATOM   1874  HA  CYS A 704      27.130  47.060  46.030  1.00  0.00           H
ATOM   1875  CB  CYS A 704      27.750  45.370  47.150  1.00  0.00           C
ATOM   1876  HB1 CYS A 704      28.270  44.880  46.300  1.00  0.00           H
ATOM   1877  HB2 CYS A 704      27.270  44.530  47.710  1.00  0.00           H
ATOM   1878  SG  CYS A 704      28.920  46.270  48.230  1.00  0.00           S
ATOM   1879  HG1 CYS A 704      28.020  46.470  49.170  1.00  0.00           H
ATOM   1880  C   CYS A 704      26.140  45.390  45.280  1.00  0.00           C
ATOM   1881  O   CYS A 704      26.590  45.620  44.130  1.00  0.00           O
ATOM   1882  N   ILE A 705      25.240  44.430  45.440  1.00  0.00           N
ATOM   1883  HN  ILE A 705      24.990  44.100  46.350  1.00  0.00           H
ATOM   1884  CA  ILE A 705      24.600  43.610  44.410  1.00  0.00           C
ATOM   1885  HA  ILE A 705      25.390  43.360  43.720  1.00  0.00           H
ATOM   1886  CB  ILE A 705      23.870  42.300  44.880  1.00  0.00           C
ATOM   1887  HB  ILE A 705      23.140  42.740  45.600  1.00  0.00           H
ATOM   1888  CG2 ILE A 705      23.070  41.660  43.820  1.00  0.00           C
ATOM   1889 HG21 ILE A 705      23.740  41.330  43.000  1.00  0.00           H
ATOM   1890 HG22 ILE A 705      22.290  42.230  43.270  1.00  0.00           H
ATOM   1891 HG23 ILE A 705      22.570  40.750  44.220  1.00  0.00           H
ATOM   1892  CG1 ILE A 705      24.830  41.240  45.630  1.00  0.00           C
ATOM   1893 HG11 ILE A 705      25.560  41.780  46.270  1.00  0.00           H
ATOM   1894 HG12 ILE A 705      25.340  40.770  44.760  1.00  0.00           H
ATOM   1895  CD  ILE A 705      24.190  40.250  46.530  1.00  0.00           C
ATOM   1896  HD1 ILE A 705      23.860  40.850  47.400  1.00  0.00           H
ATOM   1897  HD2 ILE A 705      24.830  39.430  46.910  1.00  0.00           H
ATOM   1898  HD3 ILE A 705      23.270  39.800  46.100  1.00  0.00           H
ATOM   1899  C   ILE A 705      23.730  44.520  43.520  1.00  0.00           C
ATOM   1900  O   ILE A 705      23.820  44.400  42.340  1.00  0.00           O
ATOM   1901  N   VAL A 706      22.940  45.400  44.130  1.00  0.00           N
ATOM   1902  HN  VAL A 706      23.020  45.390  45.120  1.00  0.00           H
ATOM   1903  CA  VAL A 706      22.240  46.460  43.480  1.00  0.00           C
ATOM   1904  HA  VAL A 706      21.610  46.020  42.720  1.00  0.00           H
ATOM   1905  CB  VAL A 706      21.260  47.090  44.450  1.00  0.00           C
ATOM   1906  HB  VAL A 706      21.830  47.390  45.360  1.00  0.00           H
ATOM   1907  CG1 VAL A 706      20.610  48.350  43.820  1.00  0.00           C
ATOM   1908 HG11 VAL A 706      21.410  49.120  43.690  1.00  0.00           H
ATOM   1909 HG12 VAL A 706      19.780  48.760  44.430  1.00  0.00           H
ATOM   1910 HG13 VAL A 706      20.230  48.270  42.780  1.00  0.00           H
ATOM   1911  CG2 VAL A 706      20.060  46.170  44.760  1.00  0.00           C
ATOM   1912 HG21 VAL A 706      20.380  45.220  45.240  1.00  0.00           H
ATOM   1913 HG22 VAL A 706      19.520  45.910  43.820  1.00  0.00           H
ATOM   1914 HG23 VAL A 706      19.260  46.660  45.350  1.00  0.00           H
ATOM   1915  C   VAL A 706      23.090  47.400  42.670  1.00  0.00           C
ATOM   1916  O   VAL A 706      22.780  47.750  41.540  1.00  0.00           O
ATOM   1917  N   LEU A 707      24.210  47.760  43.180  1.00  0.00           N
ATOM   1918  HN  LEU A 707      24.400  47.710  44.160  1.00  0.00           H
ATOM   1919  CA  LEU A 707      25.200  48.550  42.410  1.00  0.00           C
ATOM   1920  HA  LEU A 707      24.650  49.410  42.030  1.00  0.00           H
ATOM   1921  CB  LEU A 707      26.220  49.090  43.390  1.00  0.00           C
ATOM   1922  HB1 LEU A 707      26.710  48.150  43.740  1.00  0.00           H
ATOM   1923  HB2 LEU A 707      25.600  49.560  44.190  1.00  0.00           H
ATOM   1924  CG  LEU A 707      27.320  50.130  42.780  1.00  0.00           C
ATOM   1925  HG  LEU A 707      27.950  49.710  41.970  1.00  0.00           H
ATOM   1926  CD1 LEU A 707      26.640  51.390  42.160  1.00  0.00           C
ATOM   1927 HD11 LEU A 707      27.330  52.250  41.980  1.00  0.00           H
ATOM   1928 HD12 LEU A 707      25.790  51.750  42.770  1.00  0.00           H
ATOM   1929 HD13 LEU A 707      26.200  51.190  41.150  1.00  0.00           H
ATOM   1930  CD2 LEU A 707      28.100  50.500  44.030  1.00  0.00           C
ATOM   1931 HD21 LEU A 707      27.390  50.930  44.780  1.00  0.00           H
ATOM   1932 HD22 LEU A 707      28.840  51.310  43.890  1.00  0.00           H
ATOM   1933 HD23 LEU A 707      28.580  49.600  44.460  1.00  0.00           H
ATOM   1934  C   LEU A 707      25.950  47.860  41.240  1.00  0.00           C
ATOM   1935  O   LEU A 707      26.180  48.480  40.160  1.00  0.00           O
ATOM   1936  N   VAL A 708      26.200  46.560  41.310  1.00  0.00           N
ATOM   1937  HN  VAL A 708      26.210  46.020  42.150  1.00  0.00           H
ATOM   1938  CA  VAL A 708      26.740  45.790  40.130  1.00  0.00           C
ATOM   1939  HA  VAL A 708      27.550  46.390  39.740  1.00  0.00           H
ATOM   1940  CB  VAL A 708      27.350  44.410  40.570  1.00  0.00           C
ATOM   1941  HB  VAL A 708      26.680  43.850  41.260  1.00  0.00           H
ATOM   1942  CG1 VAL A 708      27.690  43.490  39.370  1.00  0.00           C
ATOM   1943 HG11 VAL A 708      28.250  44.030  38.590  1.00  0.00           H
ATOM   1944 HG12 VAL A 708      26.750  43.050  38.950  1.00  0.00           H
ATOM   1945 HG13 VAL A 708      28.260  42.590  39.660  1.00  0.00           H
ATOM   1946  CG2 VAL A 708      28.640  44.740  41.370  1.00  0.00           C
ATOM   1947 HG21 VAL A 708      28.390  45.460  42.180  1.00  0.00           H
ATOM   1948 HG22 VAL A 708      29.390  45.230  40.700  1.00  0.00           H
ATOM   1949 HG23 VAL A 708      29.060  43.800  41.780  1.00  0.00           H
ATOM   1950  C   VAL A 708      25.600  45.660  39.110  1.00  0.00           C
ATOM   1951  O   VAL A 708      25.840  45.710  37.930  1.00  0.00           O
ATOM   1952  N   ALA A 709      24.360  45.430  39.540  1.00  0.00           N
ATOM   1953  HN  ALA A 709      24.250  45.100  40.470  1.00  0.00           H
ATOM   1954  CA  ALA A 709      23.190  45.290  38.670  1.00  0.00           C
ATOM   1955  HA  ALA A 709      23.490  44.610  37.880  1.00  0.00           H
ATOM   1956  CB  ALA A 709      21.940  44.660  39.380  1.00  0.00           C
ATOM   1957  HB1 ALA A 709      21.490  45.340  40.140  1.00  0.00           H
ATOM   1958  HB2 ALA A 709      22.240  43.670  39.780  1.00  0.00           H
ATOM   1959  HB3 ALA A 709      21.190  44.490  38.580  1.00  0.00           H
ATOM   1960  C   ALA A 709      22.840  46.640  37.910  1.00  0.00           C
ATOM   1961  O   ALA A 709      22.570  46.620  36.730  1.00  0.00           O
ATOM   1962  N   THR A 710      22.980  47.740  38.660  1.00  0.00           N
ATOM   1963  HN  THR A 710      23.250  47.730  39.620  1.00  0.00           H
ATOM   1964  CA  THR A 710      22.910  49.090  38.140  1.00  0.00           C
ATOM   1965  HA  THR A 710      21.980  49.150  37.590  1.00  0.00           H
ATOM   1966  CB  THR A 710      22.970  50.160  39.210  1.00  0.00           C
ATOM   1967  HB  THR A 710      23.960  50.090  39.700  1.00  0.00           H
ATOM   1968  OG1 THR A 710      21.970  49.950  40.180  1.00  0.00           O
ATOM   1969  HG1 THR A 710      22.170  49.200  40.750  1.00  0.00           H
ATOM   1970  CG2 THR A 710      22.710  51.520  38.610  1.00  0.00           C
ATOM   1971 HG21 THR A 710      21.720  51.610  38.120  1.00  0.00           H
ATOM   1972 HG22 THR A 710      23.430  51.850  37.830  1.00  0.00           H
ATOM   1973 HG23 THR A 710      22.770  52.390  39.290  1.00  0.00           H
ATOM   1974  C   THR A 710      23.970  49.380  37.130  1.00  0.00           C
ATOM   1975  O   THR A 710      23.690  49.900  36.080  1.00  0.00           O
ATOM   1976  N   ASP A 711      25.220  48.930  37.450  1.00  0.00           N
ATOM   1977  HN  ASP A 711      25.480  48.660  38.380  1.00  0.00           H
ATOM   1978  CA  ASP A 711      26.350  48.990  36.610  1.00  0.00           C
ATOM   1979  HA  ASP A 711      27.060  48.310  37.080  1.00  0.00           H
ATOM   1980  CB  ASP A 711      26.180  48.280  35.220  1.00  0.00           C
ATOM   1981  HB1 ASP A 711      25.400  48.820  34.640  1.00  0.00           H
ATOM   1982  HB2 ASP A 711      25.770  47.250  35.240  1.00  0.00           H
ATOM   1983  CG  ASP A 711      27.390  48.250  34.220  1.00  0.00           C
ATOM   1984  OD1 ASP A 711      27.480  47.350  33.400  1.00  0.00           O
ATOM   1985  OD2 ASP A 711      28.180  49.180  34.240  1.00  0.00           O
ATOM   1986  C   ASP A 711      26.890  50.340  36.630  1.00  0.00           C
ATOM   1987  O   ASP A 711      26.380  51.360  36.170  1.00  0.00           O
ATOM   1988  N   ALA A 712      28.130  50.520  37.090  1.00  0.00           N
ATOM   1989  HN  ALA A 712      28.710  49.740  37.360  1.00  0.00           H
ATOM   1990  CA  ALA A 712      28.840  51.770  37.120  1.00  0.00           C
ATOM   1991  HA  ALA A 712      28.180  52.560  36.790  1.00  0.00           H
ATOM   1992  CB  ALA A 712      29.130  52.060  38.640  1.00  0.00           C
ATOM   1993  HB1 ALA A 712      30.090  51.570  38.910  1.00  0.00           H
ATOM   1994  HB2 ALA A 712      28.320  51.730  39.330  1.00  0.00           H
ATOM   1995  HB3 ALA A 712      29.090  53.170  38.740  1.00  0.00           H
ATOM   1996  C   ALA A 712      30.110  51.810  36.330  1.00  0.00           C
ATOM   1997  O   ALA A 712      31.010  52.580  36.660  1.00  0.00           O
ATOM   1998  N   SER A 713      30.210  50.980  35.320  1.00  0.00           N
ATOM   1999  HN  SER A 713      29.370  50.470  35.150  1.00  0.00           H
ATOM   2000  CA  SER A 713      31.340  50.850  34.360  1.00  0.00           C
ATOM   2001  HA  SER A 713      32.230  50.570  34.920  1.00  0.00           H
ATOM   2002  CB  SER A 713      31.240  49.610  33.420  1.00  0.00           C
ATOM   2003  HB1 SER A 713      31.150  48.650  33.970  1.00  0.00           H
ATOM   2004  HB2 SER A 713      32.140  49.470  32.780  1.00  0.00           H
ATOM   2005  OG  SER A 713      30.100  49.840  32.610  1.00  0.00           O
ATOM   2006  HG1 SER A 713      29.320  49.630  33.140  1.00  0.00           H
ATOM   2007  C   SER A 713      31.680  52.070  33.540  1.00  0.00           C
ATOM   2008  O   SER A 713      32.800  52.440  33.320  1.00  0.00           O
ATOM   2009  N   SER A 714      30.640  52.850  33.000  1.00  0.00           N
ATOM   2010  HN  SER A 714      29.700  52.560  33.140  1.00  0.00           H
ATOM   2011  CA  SER A 714      30.790  54.200  32.370  1.00  0.00           C
ATOM   2012  HA  SER A 714      31.620  54.110  31.680  1.00  0.00           H
ATOM   2013  CB  SER A 714      29.510  54.630  31.630  1.00  0.00           C
ATOM   2014  HB1 SER A 714      28.620  54.650  32.280  1.00  0.00           H
ATOM   2015  HB2 SER A 714      29.150  53.850  30.910  1.00  0.00           H
ATOM   2016  OG  SER A 714      29.800  55.860  30.940  1.00  0.00           O
ATOM   2017  HG1 SER A 714      28.960  56.320  30.950  1.00  0.00           H
ATOM   2018  C   SER A 714      31.250  55.270  33.370  1.00  0.00           C
ATOM   2019  O   SER A 714      32.170  55.950  33.110  1.00  0.00           O
ATOM   2020  N   LEU A 715      30.790  55.210  34.590  1.00  0.00           N
ATOM   2021  HN  LEU A 715      30.110  54.520  34.830  1.00  0.00           H
ATOM   2022  CA  LEU A 715      31.290  56.010  35.680  1.00  0.00           C
ATOM   2023  HA  LEU A 715      31.330  57.030  35.330  1.00  0.00           H
ATOM   2024  CB  LEU A 715      30.350  55.960  36.900  1.00  0.00           C
ATOM   2025  HB1 LEU A 715      30.150  54.970  37.340  1.00  0.00           H
ATOM   2026  HB2 LEU A 715      29.380  56.280  36.460  1.00  0.00           H
ATOM   2027  CG  LEU A 715      30.660  56.850  38.020  1.00  0.00           C
ATOM   2028  HG  LEU A 715      31.680  56.660  38.410  1.00  0.00           H
ATOM   2029  CD1 LEU A 715      30.610  58.270  37.530  1.00  0.00           C
ATOM   2030 HD11 LEU A 715      31.460  58.480  36.860  1.00  0.00           H
ATOM   2031 HD12 LEU A 715      30.700  58.970  38.380  1.00  0.00           H
ATOM   2032 HD13 LEU A 715      29.640  58.530  37.040  1.00  0.00           H
ATOM   2033  CD2 LEU A 715      29.710  56.730  39.200  1.00  0.00           C
ATOM   2034 HD21 LEU A 715      29.770  57.440  40.050  1.00  0.00           H
ATOM   2035 HD22 LEU A 715      29.870  55.690  39.550  1.00  0.00           H
ATOM   2036 HD23 LEU A 715      28.640  56.820  38.920  1.00  0.00           H
ATOM   2037  C   LEU A 715      32.710  55.720  36.110  1.00  0.00           C
ATOM   2038  O   LEU A 715      33.480  56.610  36.340  1.00  0.00           O
ATOM   2039  N   VAL A 716      33.100  54.370  36.120  1.00  0.00           N
ATOM   2040  HN  VAL A 716      32.510  53.570  36.040  1.00  0.00           H
ATOM   2041  CA  VAL A 716      34.420  53.870  36.450  1.00  0.00           C
ATOM   2042  HA  VAL A 716      34.700  54.370  37.360  1.00  0.00           H
ATOM   2043  CB  VAL A 716      34.490  52.400  36.820  1.00  0.00           C
ATOM   2044  HB  VAL A 716      33.880  51.850  36.070  1.00  0.00           H
ATOM   2045  CG1 VAL A 716      35.930  51.850  36.740  1.00  0.00           C
ATOM   2046 HG11 VAL A 716      36.250  51.920  35.690  1.00  0.00           H
ATOM   2047 HG12 VAL A 716      35.970  50.780  37.060  1.00  0.00           H
ATOM   2048 HG13 VAL A 716      36.680  52.380  37.370  1.00  0.00           H
ATOM   2049  CG2 VAL A 716      33.940  52.140  38.180  1.00  0.00           C
ATOM   2050 HG21 VAL A 716      32.830  52.200  38.200  1.00  0.00           H
ATOM   2051 HG22 VAL A 716      34.380  52.880  38.880  1.00  0.00           H
ATOM   2052 HG23 VAL A 716      34.360  51.170  38.530  1.00  0.00           H
ATOM   2053  C   VAL A 716      35.440  54.360  35.350  1.00  0.00           C
ATOM   2054  O   VAL A 716      36.610  54.710  35.590  1.00  0.00           O
ATOM   2055  N   CYS A 717      34.930  54.500  34.120  1.00  0.00           N
ATOM   2056  HN  CYS A 717      34.010  54.270  33.820  1.00  0.00           H
ATOM   2057  CA  CYS A 717      35.700  54.930  33.020  1.00  0.00           C
ATOM   2058  HA  CYS A 717      36.710  54.560  33.140  1.00  0.00           H
ATOM   2059  CB  CYS A 717      35.060  54.450  31.670  1.00  0.00           C
ATOM   2060  HB1 CYS A 717      34.240  55.030  31.190  1.00  0.00           H
ATOM   2061  HB2 CYS A 717      34.440  53.580  31.990  1.00  0.00           H
ATOM   2062  SG  CYS A 717      36.310  53.740  30.500  1.00  0.00           S
ATOM   2063  HG1 CYS A 717      36.170  52.470  30.860  1.00  0.00           H
ATOM   2064  C   CYS A 717      35.850  56.460  32.900  1.00  0.00           C
ATOM   2065  O   CYS A 717      36.580  56.990  32.090  1.00  0.00           O
ATOM   2066  N   TYR A 718      35.190  57.190  33.830  1.00  0.00           N
ATOM   2067  HN  TYR A 718      34.650  56.740  34.540  1.00  0.00           H
ATOM   2068  CA  TYR A 718      35.160  58.640  33.830  1.00  0.00           C
ATOM   2069  HA  TYR A 718      35.170  58.940  32.790  1.00  0.00           H
ATOM   2070  CB  TYR A 718      33.860  59.150  34.430  1.00  0.00           C
ATOM   2071  HB1 TYR A 718      33.770  59.120  35.540  1.00  0.00           H
ATOM   2072  HB2 TYR A 718      33.030  58.540  34.010  1.00  0.00           H
ATOM   2073  CG  TYR A 718      33.550  60.570  34.020  1.00  0.00           C
ATOM   2074  CD1 TYR A 718      32.990  60.890  32.760  1.00  0.00           C
ATOM   2075  HD1 TYR A 718      32.940  60.110  32.020  1.00  0.00           H
ATOM   2076  CE1 TYR A 718      32.510  62.170  32.560  1.00  0.00           C
ATOM   2077  HE1 TYR A 718      32.080  62.370  31.600  1.00  0.00           H
ATOM   2078  CZ  TYR A 718      32.860  63.180  33.460  1.00  0.00           C
ATOM   2079  OH  TYR A 718      32.530  64.450  33.110  1.00  0.00           O
ATOM   2080  HH  TYR A 718      32.080  64.470  32.260  1.00  0.00           H
ATOM   2081  CD2 TYR A 718      33.850  61.620  34.920  1.00  0.00           C
ATOM   2082  HD2 TYR A 718      34.130  61.370  35.930  1.00  0.00           H
ATOM   2083  CE2 TYR A 718      33.650  62.940  34.580  1.00  0.00           C
ATOM   2084  HE2 TYR A 718      33.900  63.660  35.340  1.00  0.00           H
ATOM   2085  C   TYR A 718      36.420  59.200  34.580  1.00  0.00           C
ATOM   2086  O   TYR A 718      36.750  60.410  34.440  1.00  0.00           O
ATOM   2087  N   ILE A 719      37.190  58.270  35.260  1.00  0.00           N
ATOM   2088  HN  ILE A 719      36.920  57.320  35.290  1.00  0.00           H
ATOM   2089  CA  ILE A 719      38.310  58.500  36.170  1.00  0.00           C
ATOM   2090  HA  ILE A 719      37.990  59.100  37.010  1.00  0.00           H
ATOM   2091  CB  ILE A 719      38.790  57.270  36.880  1.00  0.00           C
ATOM   2092  HB  ILE A 719      37.860  56.710  37.130  1.00  0.00           H
ATOM   2093  CG2 ILE A 719      39.630  56.350  35.960  1.00  0.00           C
ATOM   2094 HG21 ILE A 719      39.030  56.190  35.030  1.00  0.00           H
ATOM   2095 HG22 ILE A 719      39.670  55.440  36.590  1.00  0.00           H
ATOM   2096 HG23 ILE A 719      40.610  56.760  35.650  1.00  0.00           H
ATOM   2097  CG1 ILE A 719      39.400  57.560  38.310  1.00  0.00           C
ATOM   2098 HG11 ILE A 719      38.590  58.170  38.760  1.00  0.00           H
ATOM   2099 HG12 ILE A 719      40.300  58.200  38.270  1.00  0.00           H
ATOM   2100  CD  ILE A 719      39.630  56.240  39.100  1.00  0.00           C
ATOM   2101  HD1 ILE A 719      40.610  55.820  38.790  1.00  0.00           H
ATOM   2102  HD2 ILE A 719      38.880  55.500  38.750  1.00  0.00           H
ATOM   2103  HD3 ILE A 719      39.590  56.300  40.210  1.00  0.00           H
ATOM   2104  C   ILE A 719      39.510  59.260  35.760  1.00  0.00           C
ATOM   2105  O   ILE A 719      40.040  59.920  36.590  1.00  0.00           O
ATOM   2106  N   THR A 720      39.960  59.200  34.510  1.00  0.00           N
ATOM   2107  HN  THR A 720      39.570  58.530  33.880  1.00  0.00           H
ATOM   2108  CA  THR A 720      41.140  59.920  33.960  1.00  0.00           C
ATOM   2109  HA  THR A 720      41.050  59.810  32.880  1.00  0.00           H
ATOM   2110  CB  THR A 720      41.230  61.420  34.230  1.00  0.00           C
ATOM   2111  HB  THR A 720      41.920  61.990  33.570  1.00  0.00           H
ATOM   2112  OG1 THR A 720      41.610  61.630  35.600  1.00  0.00           O
ATOM   2113  HG1 THR A 720      40.980  61.070  36.070  1.00  0.00           H
ATOM   2114  CG2 THR A 720      39.940  62.140  33.860  1.00  0.00           C
ATOM   2115 HG21 THR A 720      39.820  63.180  34.230  1.00  0.00           H
ATOM   2116 HG22 THR A 720      39.040  61.640  34.260  1.00  0.00           H
ATOM   2117 HG23 THR A 720      39.790  62.030  32.760  1.00  0.00           H
ATOM   2118  C   THR A 720      42.450  59.260  34.240  1.00  0.00           C
ATOM   2119  O   THR A 720      42.750  58.880  35.390  1.00  0.00           O
ATOM   2120  N   ARG A 721      43.370  59.130  33.280  1.00  0.00           N
ATOM   2121  HN  ARG A 721      43.240  59.370  32.320  1.00  0.00           H
ATOM   2122  CA  ARG A 721      44.750  58.700  33.430  1.00  0.00           C
ATOM   2123  HA  ARG A 721      44.680  57.760  33.940  1.00  0.00           H
ATOM   2124  CB  ARG A 721      45.430  58.500  32.120  1.00  0.00           C
ATOM   2125  HB1 ARG A 721      46.540  58.440  32.190  1.00  0.00           H
ATOM   2126  HB2 ARG A 721      45.270  59.420  31.520  1.00  0.00           H
ATOM   2127  CG  ARG A 721      45.090  57.210  31.300  1.00  0.00           C
ATOM   2128  HG1 ARG A 721      45.430  57.460  30.280  1.00  0.00           H
ATOM   2129  HG2 ARG A 721      43.990  57.090  31.160  1.00  0.00           H
ATOM   2130  CD  ARG A 721      45.610  55.860  31.920  1.00  0.00           C
ATOM   2131  HD1 ARG A 721      44.830  55.540  32.650  1.00  0.00           H
ATOM   2132  HD2 ARG A 721      46.550  55.980  32.510  1.00  0.00           H
ATOM   2133  NE  ARG A 721      45.600  54.770  30.890  1.00  0.00           N
ATOM   2134  HE  ARG A 721      45.480  54.970  29.910  1.00  0.00           H
ATOM   2135  CZ  ARG A 721      45.760  53.510  31.200  1.00  0.00           C
ATOM   2136  NH1 ARG A 721      46.150  53.100  32.400  1.00  0.00           N
ATOM   2137 HH11 ARG A 721      46.290  52.140  32.630  1.00  0.00           H
ATOM   2138 HH12 ARG A 721      46.020  53.740  33.150  1.00  0.00           H
ATOM   2139  NH2 ARG A 721      45.520  52.590  30.260  1.00  0.00           N
ATOM   2140 HH21 ARG A 721      45.340  52.950  29.350  1.00  0.00           H
ATOM   2141 HH22 ARG A 721      45.520  51.630  30.540  1.00  0.00           H
ATOM   2142  C   ARG A 721      45.590  59.570  34.360  1.00  0.00           C
ATOM   2143  O   ARG A 721      46.490  59.040  35.050  1.00  0.00           O
ATOM   2144  N   PHE A 722      45.260  60.840  34.490  1.00  0.00           N
ATOM   2145  HN  PHE A 722      44.520  61.140  33.880  1.00  0.00           H
ATOM   2146  CA  PHE A 722      45.820  61.860  35.440  1.00  0.00           C
ATOM   2147  HA  PHE A 722      46.850  62.050  35.170  1.00  0.00           H
ATOM   2148  CB  PHE A 722      45.070  63.220  35.050  1.00  0.00           C
ATOM   2149  HB1 PHE A 722      43.980  63.100  34.950  1.00  0.00           H
ATOM   2150  HB2 PHE A 722      45.560  63.550  34.110  1.00  0.00           H
ATOM   2151  CG  PHE A 722      45.270  64.210  36.050  1.00  0.00           C
ATOM   2152  CD1 PHE A 722      46.520  64.810  36.150  1.00  0.00           C
ATOM   2153  HD1 PHE A 722      47.320  64.460  35.510  1.00  0.00           H
ATOM   2154  CE1 PHE A 722      46.730  65.950  36.850  1.00  0.00           C
ATOM   2155  HE1 PHE A 722      47.720  66.380  36.960  1.00  0.00           H
ATOM   2156  CZ  PHE A 722      45.710  66.390  37.800  1.00  0.00           C
ATOM   2157  HZ  PHE A 722      45.940  67.250  38.400  1.00  0.00           H
ATOM   2158  CD2 PHE A 722      44.290  64.650  36.920  1.00  0.00           C
ATOM   2159  HD2 PHE A 722      43.320  64.190  37.030  1.00  0.00           H
ATOM   2160  CE2 PHE A 722      44.470  65.770  37.780  1.00  0.00           C
ATOM   2161  HE2 PHE A 722      43.660  66.180  38.360  1.00  0.00           H
ATOM   2162  C   PHE A 722      45.680  61.450  36.890  1.00  0.00           C
ATOM   2163  O   PHE A 722      46.600  61.400  37.750  1.00  0.00           O
ATOM   2164  N   THR A 723      44.400  61.070  37.250  1.00  0.00           N
ATOM   2165  HN  THR A 723      43.680  61.230  36.580  1.00  0.00           H
ATOM   2166  CA  THR A 723      43.990  60.540  38.540  1.00  0.00           C
ATOM   2167  HA  THR A 723      44.260  61.250  39.300  1.00  0.00           H
ATOM   2168  CB  THR A 723      42.510  60.230  38.670  1.00  0.00           C
ATOM   2169  HB  THR A 723      42.190  59.550  37.860  1.00  0.00           H
ATOM   2170  OG1 THR A 723      41.830  61.530  38.550  1.00  0.00           O
ATOM   2171  HG1 THR A 723      41.830  61.860  37.660  1.00  0.00           H
ATOM   2172  CG2 THR A 723      42.110  59.570  40.020  1.00  0.00           C
ATOM   2173 HG21 THR A 723      42.370  60.330  40.780  1.00  0.00           H
ATOM   2174 HG22 THR A 723      42.700  58.720  40.420  1.00  0.00           H
ATOM   2175 HG23 THR A 723      41.010  59.420  40.070  1.00  0.00           H
ATOM   2176  C   THR A 723      44.720  59.260  38.750  1.00  0.00           C
ATOM   2177  O   THR A 723      45.360  59.130  39.770  1.00  0.00           O
ATOM   2178  N   GLU A 724      44.690  58.250  37.820  1.00  0.00           N
ATOM   2179  HN  GLU A 724      44.350  58.570  36.940  1.00  0.00           H
ATOM   2180  CA  GLU A 724      45.220  56.910  38.110  1.00  0.00           C
ATOM   2181  HA  GLU A 724      44.700  56.550  38.980  1.00  0.00           H
ATOM   2182  CB  GLU A 724      44.840  55.940  36.940  1.00  0.00           C
ATOM   2183  HB1 GLU A 724      45.260  56.450  36.050  1.00  0.00           H
ATOM   2184  HB2 GLU A 724      43.740  55.870  36.880  1.00  0.00           H
ATOM   2185  CG  GLU A 724      45.420  54.610  36.830  1.00  0.00           C
ATOM   2186  HG1 GLU A 724      44.890  53.880  37.490  1.00  0.00           H
ATOM   2187  HG2 GLU A 724      46.480  54.520  37.140  1.00  0.00           H
ATOM   2188  CD  GLU A 724      45.430  54.130  35.420  1.00  0.00           C
ATOM   2189  OE1 GLU A 724      46.450  54.530  34.710  1.00  0.00           O
ATOM   2190  OE2 GLU A 724      44.500  53.390  35.000  1.00  0.00           O
ATOM   2191  C   GLU A 724      46.770  56.820  38.390  1.00  0.00           C
ATOM   2192  O   GLU A 724      47.320  56.330  39.360  1.00  0.00           O
ATOM   2193  N   GLU A 725      47.580  57.560  37.520  1.00  0.00           N
ATOM   2194  HN  GLU A 725      47.290  58.010  36.690  1.00  0.00           H
ATOM   2195  CA  GLU A 725      49.030  57.680  37.640  1.00  0.00           C
ATOM   2196  HA  GLU A 725      49.500  56.730  37.480  1.00  0.00           H
ATOM   2197  CB  GLU A 725      49.600  58.450  36.420  1.00  0.00           C
ATOM   2198  HB1 GLU A 725      49.060  59.390  36.210  1.00  0.00           H
ATOM   2199  HB2 GLU A 725      49.440  57.810  35.530  1.00  0.00           H
ATOM   2200  CG  GLU A 725      51.120  58.800  36.530  1.00  0.00           C
ATOM   2201  HG1 GLU A 725      51.610  57.850  36.830  1.00  0.00           H
ATOM   2202  HG2 GLU A 725      51.410  59.580  37.260  1.00  0.00           H
ATOM   2203  CD  GLU A 725      51.590  59.030  35.150  1.00  0.00           C
ATOM   2204  OE1 GLU A 725      52.600  58.320  34.810  1.00  0.00           O
ATOM   2205  OE2 GLU A 725      50.960  59.800  34.440  1.00  0.00           O
ATOM   2206  C   GLU A 725      49.470  58.380  38.960  1.00  0.00           C
ATOM   2207  O   GLU A 725      50.390  58.070  39.740  1.00  0.00           O
ATOM   2208  N   ALA A 726      48.760  59.520  39.250  1.00  0.00           N
ATOM   2209  HN  ALA A 726      47.980  59.880  38.730  1.00  0.00           H
ATOM   2210  CA  ALA A 726      49.000  60.300  40.410  1.00  0.00           C
ATOM   2211  HA  ALA A 726      50.070  60.420  40.390  1.00  0.00           H
ATOM   2212  CB  ALA A 726      48.240  61.690  40.370  1.00  0.00           C
ATOM   2213  HB1 ALA A 726      48.540  62.330  39.500  1.00  0.00           H
ATOM   2214  HB2 ALA A 726      48.590  62.380  41.160  1.00  0.00           H
ATOM   2215  HB3 ALA A 726      47.140  61.680  40.310  1.00  0.00           H
ATOM   2216  C   ALA A 726      48.700  59.550  41.670  1.00  0.00           C
ATOM   2217  O   ALA A 726      49.410  59.570  42.670  1.00  0.00           O
ATOM   2218  N   PHE A 727      47.560  58.860  41.730  1.00  0.00           N
ATOM   2219  HN  PHE A 727      46.970  58.810  40.940  1.00  0.00           H
ATOM   2220  CA  PHE A 727      47.180  57.940  42.770  1.00  0.00           C
ATOM   2221  HA  PHE A 727      47.050  58.490  43.690  1.00  0.00           H
ATOM   2222  CB  PHE A 727      45.870  57.190  42.400  1.00  0.00           C
ATOM   2223  HB1 PHE A 727      46.070  56.670  41.420  1.00  0.00           H
ATOM   2224  HB2 PHE A 727      45.050  57.940  42.330  1.00  0.00           H
ATOM   2225  CG  PHE A 727      45.420  56.180  43.400  1.00  0.00           C
ATOM   2226  CD1 PHE A 727      44.540  56.560  44.450  1.00  0.00           C
ATOM   2227  HD1 PHE A 727      44.110  57.550  44.510  1.00  0.00           H
ATOM   2228  CE1 PHE A 727      44.100  55.660  45.400  1.00  0.00           C
ATOM   2229  HE1 PHE A 727      43.430  55.990  46.180  1.00  0.00           H
ATOM   2230  CZ  PHE A 727      44.530  54.330  45.320  1.00  0.00           C
ATOM   2231  HZ  PHE A 727      44.060  53.650  46.020  1.00  0.00           H
ATOM   2232  CD2 PHE A 727      45.710  54.830  43.320  1.00  0.00           C
ATOM   2233  HD2 PHE A 727      46.330  54.580  42.460  1.00  0.00           H
ATOM   2234  CE2 PHE A 727      45.320  53.890  44.210  1.00  0.00           C
ATOM   2235  HE2 PHE A 727      45.530  52.830  44.080  1.00  0.00           H
ATOM   2236  C   PHE A 727      48.280  56.830  43.060  1.00  0.00           C
ATOM   2237  O   PHE A 727      48.690  56.600  44.230  1.00  0.00           O
ATOM   2238  N   ALA A 728      48.810  56.180  42.020  1.00  0.00           N
ATOM   2239  HN  ALA A 728      48.590  56.560  41.130  1.00  0.00           H
ATOM   2240  CA  ALA A 728      49.760  55.110  42.020  1.00  0.00           C
ATOM   2241  HA  ALA A 728      49.370  54.290  42.600  1.00  0.00           H
ATOM   2242  CB  ALA A 728      50.010  54.680  40.570  1.00  0.00           C
ATOM   2243  HB1 ALA A 728      49.100  54.310  40.040  1.00  0.00           H
ATOM   2244  HB2 ALA A 728      50.670  53.800  40.700  1.00  0.00           H
ATOM   2245  HB3 ALA A 728      50.530  55.420  39.920  1.00  0.00           H
ATOM   2246  C   ALA A 728      51.090  55.660  42.630  1.00  0.00           C
ATOM   2247  O   ALA A 728      51.660  54.940  43.470  1.00  0.00           O
ATOM   2248  N   ALA A 729      51.550  56.830  42.180  1.00  0.00           N
ATOM   2249  HN  ALA A 729      50.940  57.360  41.600  1.00  0.00           H
ATOM   2250  CA  ALA A 729      52.660  57.600  42.770  1.00  0.00           C
ATOM   2251  HA  ALA A 729      53.560  57.010  42.690  1.00  0.00           H
ATOM   2252  CB  ALA A 729      53.030  58.770  41.790  1.00  0.00           C
ATOM   2253  HB1 ALA A 729      54.030  59.210  41.950  1.00  0.00           H
ATOM   2254  HB2 ALA A 729      52.230  59.550  41.830  1.00  0.00           H
ATOM   2255  HB3 ALA A 729      52.870  58.290  40.800  1.00  0.00           H
ATOM   2256  C   ALA A 729      52.450  58.030  44.220  1.00  0.00           C
ATOM   2257  O   ALA A 729      53.280  57.730  45.040  1.00  0.00           O
ATOM   2258  N   LEU A 730      51.290  58.660  44.570  1.00  0.00           N
ATOM   2259  HN  LEU A 730      50.500  58.670  43.970  1.00  0.00           H
ATOM   2260  CA  LEU A 730      50.950  59.220  45.840  1.00  0.00           C
ATOM   2261  HA  LEU A 730      51.750  59.920  46.030  1.00  0.00           H
ATOM   2262  CB  LEU A 730      49.550  59.810  45.830  1.00  0.00           C
ATOM   2263  HB1 LEU A 730      48.930  59.230  45.120  1.00  0.00           H
ATOM   2264  HB2 LEU A 730      49.530  60.820  45.360  1.00  0.00           H
ATOM   2265  CG  LEU A 730      48.800  59.970  47.170  1.00  0.00           C
ATOM   2266  HG  LEU A 730      48.700  58.960  47.620  1.00  0.00           H
ATOM   2267  CD1 LEU A 730      49.520  60.850  48.270  1.00  0.00           C
ATOM   2268 HD11 LEU A 730      49.420  61.910  47.960  1.00  0.00           H
ATOM   2269 HD12 LEU A 730      50.620  60.710  48.300  1.00  0.00           H
ATOM   2270 HD13 LEU A 730      49.120  60.800  49.310  1.00  0.00           H
ATOM   2271  CD2 LEU A 730      47.380  60.490  46.810  1.00  0.00           C
ATOM   2272 HD21 LEU A 730      46.820  60.780  47.720  1.00  0.00           H
ATOM   2273 HD22 LEU A 730      46.780  59.850  46.130  1.00  0.00           H
ATOM   2274 HD23 LEU A 730      47.520  61.460  46.270  1.00  0.00           H
ATOM   2275  C   LEU A 730      51.000  58.150  46.980  1.00  0.00           C
ATOM   2276  O   LEU A 730      51.700  58.210  47.980  1.00  0.00           O
ATOM   2277  N   ILE A 731      50.320  56.900  46.720  1.00  0.00           N
ATOM   2278  HN  ILE A 731      49.840  56.860  45.840  1.00  0.00           H
ATOM   2279  CA  ILE A 731      50.140  55.810  47.690  1.00  0.00           C
ATOM   2280  HA  ILE A 731      49.990  56.210  48.690  1.00  0.00           H
ATOM   2281  CB  ILE A 731      48.930  55.030  47.260  1.00  0.00           C
ATOM   2282  HB  ILE A 731      49.010  54.620  46.230  1.00  0.00           H
ATOM   2283  CG2 ILE A 731      48.730  53.740  48.140  1.00  0.00           C
ATOM   2284 HG21 ILE A 731      48.600  54.070  49.200  1.00  0.00           H
ATOM   2285 HG22 ILE A 731      49.530  52.960  48.110  1.00  0.00           H
ATOM   2286 HG23 ILE A 731      47.790  53.260  47.810  1.00  0.00           H
ATOM   2287  CG1 ILE A 731      47.570  55.820  47.170  1.00  0.00           C
ATOM   2288 HG11 ILE A 731      46.780  55.080  46.920  1.00  0.00           H
ATOM   2289 HG12 ILE A 731      47.550  56.530  46.310  1.00  0.00           H
ATOM   2290  CD  ILE A 731      47.220  56.470  48.500  1.00  0.00           C
ATOM   2291  HD1 ILE A 731      47.400  55.760  49.340  1.00  0.00           H
ATOM   2292  HD2 ILE A 731      46.140  56.690  48.650  1.00  0.00           H
ATOM   2293  HD3 ILE A 731      47.710  57.450  48.610  1.00  0.00           H
ATOM   2294  C   ILE A 731      51.350  54.860  47.960  1.00  0.00           C
ATOM   2295  O   ILE A 731      51.570  54.380  49.060  1.00  0.00           O
ATOM   2296  N   CYS A 732      52.220  54.700  46.920  1.00  0.00           N
ATOM   2297  HN  CYS A 732      51.900  54.870  45.990  1.00  0.00           H
ATOM   2298  CA  CYS A 732      53.580  54.160  47.070  1.00  0.00           C
ATOM   2299  HA  CYS A 732      53.550  53.190  47.560  1.00  0.00           H
ATOM   2300  CB  CYS A 732      54.210  53.950  45.660  1.00  0.00           C
ATOM   2301  HB1 CYS A 732      55.230  53.540  45.810  1.00  0.00           H
ATOM   2302  HB2 CYS A 732      54.340  54.880  45.070  1.00  0.00           H
ATOM   2303  SG  CYS A 732      53.400  52.720  44.660  1.00  0.00           S
ATOM   2304  HG1 CYS A 732      52.530  53.590  44.140  1.00  0.00           H
ATOM   2305  C   CYS A 732      54.510  55.000  47.920  1.00  0.00           C
ATOM   2306  O   CYS A 732      55.250  54.570  48.760  1.00  0.00           O
ATOM   2307  N   ILE A 733      54.400  56.380  47.800  1.00  0.00           N
ATOM   2308  HN  ILE A 733      53.830  56.880  47.160  1.00  0.00           H
ATOM   2309  CA  ILE A 733      55.110  57.320  48.630  1.00  0.00           C
ATOM   2310  HA  ILE A 733      56.140  57.010  48.590  1.00  0.00           H
ATOM   2311  CB  ILE A 733      55.120  58.700  47.970  1.00  0.00           C
ATOM   2312  HB  ILE A 733      54.080  59.030  47.770  1.00  0.00           H
ATOM   2313  CG2 ILE A 733      55.680  59.760  48.950  1.00  0.00           C
ATOM   2314 HG21 ILE A 733      54.960  59.910  49.770  1.00  0.00           H
ATOM   2315 HG22 ILE A 733      55.940  60.690  48.390  1.00  0.00           H
ATOM   2316 HG23 ILE A 733      56.670  59.560  49.420  1.00  0.00           H
ATOM   2317  CG1 ILE A 733      55.770  58.770  46.560  1.00  0.00           C
ATOM   2318 HG11 ILE A 733      55.500  59.750  46.100  1.00  0.00           H
ATOM   2319 HG12 ILE A 733      55.330  58.000  45.900  1.00  0.00           H
ATOM   2320  CD  ILE A 733      57.310  58.650  46.500  1.00  0.00           C
ATOM   2321  HD1 ILE A 733      57.570  57.680  46.970  1.00  0.00           H
ATOM   2322  HD2 ILE A 733      57.810  59.510  47.010  1.00  0.00           H
ATOM   2323  HD3 ILE A 733      57.670  58.670  45.440  1.00  0.00           H
ATOM   2324  C   ILE A 733      54.650  57.340  50.110  1.00  0.00           C
ATOM   2325  O   ILE A 733      55.520  57.360  51.000  1.00  0.00           O
ATOM   2326  N   ILE A 734      53.300  57.240  50.300  1.00  0.00           N
ATOM   2327  HN  ILE A 734      52.650  57.300  49.540  1.00  0.00           H
ATOM   2328  CA  ILE A 734      52.760  57.260  51.690  1.00  0.00           C
ATOM   2329  HA  ILE A 734      53.360  58.010  52.190  1.00  0.00           H
ATOM   2330  CB  ILE A 734      51.340  57.740  51.850  1.00  0.00           C
ATOM   2331  HB  ILE A 734      51.290  58.680  51.270  1.00  0.00           H
ATOM   2332  CG2 ILE A 734      50.350  56.760  51.150  1.00  0.00           C
ATOM   2333 HG21 ILE A 734      49.390  57.270  50.900  1.00  0.00           H
ATOM   2334 HG22 ILE A 734      49.940  56.010  51.860  1.00  0.00           H
ATOM   2335 HG23 ILE A 734      50.870  56.290  50.300  1.00  0.00           H
ATOM   2336  CG1 ILE A 734      50.930  58.150  53.300  1.00  0.00           C
ATOM   2337 HG11 ILE A 734      51.090  57.300  54.010  1.00  0.00           H
ATOM   2338 HG12 ILE A 734      49.820  58.160  53.230  1.00  0.00           H
ATOM   2339  CD  ILE A 734      51.540  59.470  53.720  1.00  0.00           C
ATOM   2340  HD1 ILE A 734      51.060  59.820  54.650  1.00  0.00           H
ATOM   2341  HD2 ILE A 734      51.430  60.220  52.920  1.00  0.00           H
ATOM   2342  HD3 ILE A 734      52.640  59.400  53.900  1.00  0.00           H
ATOM   2343  C   ILE A 734      53.140  56.030  52.470  1.00  0.00           C
ATOM   2344  O   ILE A 734      53.390  56.010  53.700  1.00  0.00           O
ATOM   2345  N   PHE A 735      53.260  54.850  51.690  1.00  0.00           N
ATOM   2346  HN  PHE A 735      53.080  54.960  50.720  1.00  0.00           H
ATOM   2347  CA  PHE A 735      53.720  53.600  52.340  1.00  0.00           C
ATOM   2348  HA  PHE A 735      53.210  53.410  53.270  1.00  0.00           H
ATOM   2349  CB  PHE A 735      53.480  52.580  51.220  1.00  0.00           C
ATOM   2350  HB1 PHE A 735      54.260  52.570  50.410  1.00  0.00           H
ATOM   2351  HB2 PHE A 735      52.510  52.750  50.710  1.00  0.00           H
ATOM   2352  CG  PHE A 735      53.520  51.150  51.780  1.00  0.00           C
ATOM   2353  CD1 PHE A 735      52.270  50.550  52.280  1.00  0.00           C
ATOM   2354  HD1 PHE A 735      51.370  51.130  52.310  1.00  0.00           H
ATOM   2355  CE1 PHE A 735      52.290  49.190  52.620  1.00  0.00           C
ATOM   2356  HE1 PHE A 735      51.350  48.710  52.860  1.00  0.00           H
ATOM   2357  CZ  PHE A 735      53.460  48.410  52.490  1.00  0.00           C
ATOM   2358  HZ  PHE A 735      53.450  47.400  52.870  1.00  0.00           H
ATOM   2359  CD2 PHE A 735      54.630  50.360  51.540  1.00  0.00           C
ATOM   2360  HD2 PHE A 735      55.550  50.780  51.140  1.00  0.00           H
ATOM   2361  CE2 PHE A 735      54.620  49.070  51.850  1.00  0.00           C
ATOM   2362  HE2 PHE A 735      55.480  48.460  51.620  1.00  0.00           H
ATOM   2363  C   PHE A 735      55.230  53.550  52.730  1.00  0.00           C
ATOM   2364  O   PHE A 735      55.520  52.880  53.720  1.00  0.00           O
ATOM   2365  N   ILE A 736      56.070  54.320  52.030  1.00  0.00           N
ATOM   2366  HN  ILE A 736      55.730  54.880  51.290  1.00  0.00           H
ATOM   2367  CA  ILE A 736      57.470  54.440  52.390  1.00  0.00           C
ATOM   2368  HA  ILE A 736      57.910  53.460  52.520  1.00  0.00           H
ATOM   2369  CB  ILE A 736      58.250  55.050  51.280  1.00  0.00           C
ATOM   2370  HB  ILE A 736      57.790  56.030  51.020  1.00  0.00           H
ATOM   2371  CG2 ILE A 736      59.730  55.240  51.790  1.00  0.00           C
ATOM   2372 HG21 ILE A 736      60.420  55.590  50.990  1.00  0.00           H
ATOM   2373 HG22 ILE A 736      60.210  54.320  52.210  1.00  0.00           H
ATOM   2374 HG23 ILE A 736      59.780  55.990  52.610  1.00  0.00           H
ATOM   2375  CG1 ILE A 736      58.430  54.110  50.030  1.00  0.00           C
ATOM   2376 HG11 ILE A 736      57.750  53.240  49.900  1.00  0.00           H
ATOM   2377 HG12 ILE A 736      59.400  53.600  50.200  1.00  0.00           H
ATOM   2378  CD  ILE A 736      58.370  54.820  48.670  1.00  0.00           C
ATOM   2379  HD1 ILE A 736      59.250  55.500  48.640  1.00  0.00           H
ATOM   2380  HD2 ILE A 736      57.460  55.440  48.510  1.00  0.00           H
ATOM   2381  HD3 ILE A 736      58.480  54.150  47.780  1.00  0.00           H
ATOM   2382  C   ILE A 736      57.530  55.210  53.730  1.00  0.00           C
ATOM   2383  O   ILE A 736      58.230  54.900  54.660  1.00  0.00           O
ATOM   2384  N   TYR A 737      56.790  56.320  53.870  1.00  0.00           N
ATOM   2385  HN  TYR A 737      56.080  56.440  53.170  1.00  0.00           H
ATOM   2386  CA  TYR A 737      56.610  57.180  55.080  1.00  0.00           C
ATOM   2387  HA  TYR A 737      57.600  57.480  55.370  1.00  0.00           H
ATOM   2388  CB  TYR A 737      55.710  58.420  54.630  1.00  0.00           C
ATOM   2389  HB1 TYR A 737      54.750  58.020  54.260  1.00  0.00           H
ATOM   2390  HB2 TYR A 737      56.250  58.980  53.830  1.00  0.00           H
ATOM   2391  CG  TYR A 737      55.500  59.370  55.870  1.00  0.00           C
ATOM   2392  CD1 TYR A 737      54.330  59.270  56.670  1.00  0.00           C
ATOM   2393  HD1 TYR A 737      53.610  58.470  56.560  1.00  0.00           H
ATOM   2394  CE1 TYR A 737      54.120  60.020  57.770  1.00  0.00           C
ATOM   2395  HE1 TYR A 737      53.230  59.850  58.370  1.00  0.00           H
ATOM   2396  CZ  TYR A 737      55.050  61.070  58.100  1.00  0.00           C
ATOM   2397  OH  TYR A 737      54.910  61.610  59.430  1.00  0.00           O
ATOM   2398  HH  TYR A 737      54.150  61.170  59.820  1.00  0.00           H
ATOM   2399  CD2 TYR A 737      56.390  60.360  56.230  1.00  0.00           C
ATOM   2400  HD2 TYR A 737      57.270  60.460  55.590  1.00  0.00           H
ATOM   2401  CE2 TYR A 737      56.190  61.200  57.330  1.00  0.00           C
ATOM   2402  HE2 TYR A 737      56.880  61.940  57.670  1.00  0.00           H
ATOM   2403  C   TYR A 737      55.990  56.380  56.250  1.00  0.00           C
ATOM   2404  O   TYR A 737      56.450  56.410  57.400  1.00  0.00           O
ATOM   2405  N   GLU A 738      54.990  55.530  56.020  1.00  0.00           N
ATOM   2406  HN  GLU A 738      54.470  55.550  55.170  1.00  0.00           H
ATOM   2407  CA  GLU A 738      54.550  54.520  57.030  1.00  0.00           C
ATOM   2408  HA  GLU A 738      54.370  55.150  57.880  1.00  0.00           H
ATOM   2409  CB  GLU A 738      53.270  53.850  56.630  1.00  0.00           C
ATOM   2410  HB1 GLU A 738      53.350  52.860  56.130  1.00  0.00           H
ATOM   2411  HB2 GLU A 738      52.730  54.500  55.920  1.00  0.00           H
ATOM   2412  CG  GLU A 738      52.340  53.720  57.830  1.00  0.00           C
ATOM   2413  HG1 GLU A 738      52.000  54.730  58.150  1.00  0.00           H
ATOM   2414  HG2 GLU A 738      52.870  53.190  58.660  1.00  0.00           H
ATOM   2415  CD  GLU A 738      51.070  52.900  57.490  1.00  0.00           C
ATOM   2416  OE1 GLU A 738      50.750  51.930  58.220  1.00  0.00           O
ATOM   2417  OE2 GLU A 738      50.420  53.220  56.470  1.00  0.00           O
ATOM   2418  C   GLU A 738      55.540  53.440  57.570  1.00  0.00           C
ATOM   2419  O   GLU A 738      55.500  52.980  58.690  1.00  0.00           O
ATOM   2420  N   ALA A 739      56.550  53.200  56.750  1.00  0.00           N
ATOM   2421  HN  ALA A 739      56.580  53.660  55.870  1.00  0.00           H
ATOM   2422  CA  ALA A 739      57.600  52.290  57.240  1.00  0.00           C
ATOM   2423  HA  ALA A 739      57.150  51.510  57.830  1.00  0.00           H
ATOM   2424  CB  ALA A 739      58.190  51.660  56.030  1.00  0.00           C
ATOM   2425  HB1 ALA A 739      59.000  50.980  56.360  1.00  0.00           H
ATOM   2426  HB2 ALA A 739      58.550  52.460  55.350  1.00  0.00           H
ATOM   2427  HB3 ALA A 739      57.360  51.160  55.480  1.00  0.00           H
ATOM   2428  C   ALA A 739      58.660  53.050  58.050  1.00  0.00           C
ATOM   2429  O   ALA A 739      59.500  52.470  58.730  1.00  0.00           O
ATOM   2430  N   LEU A 740      58.570  54.360  58.050  1.00  0.00           N
ATOM   2431  HN  LEU A 740      57.850  54.800  57.510  1.00  0.00           H
ATOM   2432  CA  LEU A 740      59.360  55.260  58.940  1.00  0.00           C
ATOM   2433  HA  LEU A 740      60.190  54.750  59.410  1.00  0.00           H
ATOM   2434  CB  LEU A 740      59.700  56.520  58.190  1.00  0.00           C
ATOM   2435  HB1 LEU A 740      59.940  57.190  59.030  1.00  0.00           H
ATOM   2436  HB2 LEU A 740      58.750  56.840  57.710  1.00  0.00           H
ATOM   2437  CG  LEU A 740      60.820  56.390  57.130  1.00  0.00           C
ATOM   2438  HG  LEU A 740      60.670  55.590  56.390  1.00  0.00           H
ATOM   2439  CD1 LEU A 740      61.040  57.700  56.320  1.00  0.00           C
ATOM   2440 HD11 LEU A 740      60.170  57.940  55.670  1.00  0.00           H
ATOM   2441 HD12 LEU A 740      61.900  57.540  55.640  1.00  0.00           H
ATOM   2442 HD13 LEU A 740      61.130  58.560  57.000  1.00  0.00           H
ATOM   2443  CD2 LEU A 740      62.230  56.050  57.800  1.00  0.00           C
ATOM   2444 HD21 LEU A 740      62.280  56.770  58.640  1.00  0.00           H
ATOM   2445 HD22 LEU A 740      63.080  56.120  57.080  1.00  0.00           H
ATOM   2446 HD23 LEU A 740      62.160  55.070  58.320  1.00  0.00           H
ATOM   2447  C   LEU A 740      58.550  55.560  60.170  1.00  0.00           C
ATOM   2448  O   LEU A 740      59.120  55.540  61.230  1.00  0.00           O
ATOM   2449  N   GLU A 741      57.170  55.630  60.120  1.00  0.00           N
ATOM   2450  HN  GLU A 741      56.840  55.670  59.180  1.00  0.00           H
ATOM   2451  CA  GLU A 741      56.220  55.750  61.180  1.00  0.00           C
ATOM   2452  HA  GLU A 741      56.510  56.670  61.660  1.00  0.00           H
ATOM   2453  CB  GLU A 741      54.790  55.870  60.550  1.00  0.00           C
ATOM   2454  HB1 GLU A 741      54.440  55.030  59.920  1.00  0.00           H
ATOM   2455  HB2 GLU A 741      54.800  56.640  59.760  1.00  0.00           H
ATOM   2456  CG  GLU A 741      53.690  56.110  61.680  1.00  0.00           C
ATOM   2457  HG1 GLU A 741      53.930  57.080  62.170  1.00  0.00           H
ATOM   2458  HG2 GLU A 741      53.710  55.370  62.510  1.00  0.00           H
ATOM   2459  CD  GLU A 741      52.310  56.270  61.150  1.00  0.00           C
ATOM   2460  OE1 GLU A 741      51.540  55.300  61.020  1.00  0.00           O
ATOM   2461  OE2 GLU A 741      51.920  57.480  60.980  1.00  0.00           O
ATOM   2462  C   GLU A 741      56.240  54.650  62.170  1.00  0.00           C
ATOM   2463  O   GLU A 741      56.250  54.850  63.400  1.00  0.00           O
ATOM   2464  N   LYS A 742      56.150  53.420  61.680  1.00  0.00           N
ATOM   2465  HN  LYS A 742      56.030  53.350  60.690  1.00  0.00           H
ATOM   2466  CA  LYS A 742      55.960  52.310  62.560  1.00  0.00           C
ATOM   2467  HA  LYS A 742      55.310  52.660  63.350  1.00  0.00           H
ATOM   2468  CB  LYS A 742      55.250  51.170  61.830  1.00  0.00           C
ATOM   2469  HB1 LYS A 742      55.150  50.310  62.520  1.00  0.00           H
ATOM   2470  HB2 LYS A 742      55.860  51.020  60.920  1.00  0.00           H
ATOM   2471  CG  LYS A 742      53.910  51.430  61.220  1.00  0.00           C
ATOM   2472  HG1 LYS A 742      53.670  50.510  60.630  1.00  0.00           H
ATOM   2473  HG2 LYS A 742      53.970  52.340  60.580  1.00  0.00           H
ATOM   2474  CD  LYS A 742      52.720  51.620  62.230  1.00  0.00           C
ATOM   2475  HD1 LYS A 742      53.020  52.510  62.830  1.00  0.00           H
ATOM   2476  HD2 LYS A 742      52.790  50.810  62.980  1.00  0.00           H
ATOM   2477  CE  LYS A 742      51.320  51.560  61.660  1.00  0.00           C
ATOM   2478  HE1 LYS A 742      50.510  51.590  62.420  1.00  0.00           H
ATOM   2479  HE2 LYS A 742      51.170  50.610  61.090  1.00  0.00           H
ATOM   2480  NZ  LYS A 742      51.050  52.710  60.830  1.00  0.00           N
ATOM   2481  HZ1 LYS A 742      51.610  53.580  60.940  1.00  0.00           H
ATOM   2482  HZ2 LYS A 742      50.050  53.030  60.770  1.00  0.00           H
ATOM   2483  HZ3 LYS A 742      51.070  52.290  59.870  1.00  0.00           H
ATOM   2484  C   LYS A 742      57.290  51.910  63.170  1.00  0.00           C
ATOM   2485  O   LYS A 742      57.250  51.420  64.280  1.00  0.00           O
ATOM   2486  N   LEU A 743      58.400  52.230  62.600  1.00  0.00           N
ATOM   2487  HN  LEU A 743      58.300  52.830  61.800  1.00  0.00           H
ATOM   2488  CA  LEU A 743      59.760  52.160  63.100  1.00  0.00           C
ATOM   2489  HA  LEU A 743      59.850  51.220  63.610  1.00  0.00           H
ATOM   2490  CB  LEU A 743      60.820  52.380  61.940  1.00  0.00           C
ATOM   2491  HB1 LEU A 743      60.840  53.460  61.660  1.00  0.00           H
ATOM   2492  HB2 LEU A 743      60.390  51.780  61.120  1.00  0.00           H
ATOM   2493  CG  LEU A 743      62.300  52.040  62.250  1.00  0.00           C
ATOM   2494  HG  LEU A 743      62.680  52.660  63.080  1.00  0.00           H
ATOM   2495  CD1 LEU A 743      62.570  50.520  62.510  1.00  0.00           C
ATOM   2496 HD11 LEU A 743      63.670  50.360  62.650  1.00  0.00           H
ATOM   2497 HD12 LEU A 743      62.340  49.980  61.560  1.00  0.00           H
ATOM   2498 HD13 LEU A 743      62.020  50.180  63.400  1.00  0.00           H
ATOM   2499  CD2 LEU A 743      63.020  52.460  61.010  1.00  0.00           C
ATOM   2500 HD21 LEU A 743      62.970  53.570  61.100  1.00  0.00           H
ATOM   2501 HD22 LEU A 743      62.470  52.250  60.070  1.00  0.00           H
ATOM   2502 HD23 LEU A 743      64.110  52.240  60.990  1.00  0.00           H
ATOM   2503  C   LEU A 743      59.980  53.310  64.180  1.00  0.00           C
ATOM   2504  O   LEU A 743      60.460  53.050  65.320  1.00  0.00           O
ATOM   2505  N   PHE A 744      59.520  54.570  63.900  1.00  0.00           N
ATOM   2506  HN  PHE A 744      59.000  54.770  63.080  1.00  0.00           H
ATOM   2507  CA  PHE A 744      59.440  55.660  64.870  1.00  0.00           C
ATOM   2508  HA  PHE A 744      60.450  55.720  65.280  1.00  0.00           H
ATOM   2509  CB  PHE A 744      59.210  57.000  64.140  1.00  0.00           C
ATOM   2510  HB1 PHE A 744      58.370  57.030  63.420  1.00  0.00           H
ATOM   2511  HB2 PHE A 744      60.040  57.300  63.460  1.00  0.00           H
ATOM   2512  CG  PHE A 744      58.970  58.180  65.170  1.00  0.00           C
ATOM   2513  CD1 PHE A 744      59.970  59.080  65.410  1.00  0.00           C
ATOM   2514  HD1 PHE A 744      61.030  58.970  65.190  1.00  0.00           H
ATOM   2515  CE1 PHE A 744      59.640  60.140  66.320  1.00  0.00           C
ATOM   2516  HE1 PHE A 744      60.430  60.820  66.610  1.00  0.00           H
ATOM   2517  CZ  PHE A 744      58.360  60.320  66.820  1.00  0.00           C
ATOM   2518  HZ  PHE A 744      58.230  61.160  67.490  1.00  0.00           H
ATOM   2519  CD2 PHE A 744      57.660  58.340  65.560  1.00  0.00           C
ATOM   2520  HD2 PHE A 744      56.870  57.710  65.190  1.00  0.00           H
ATOM   2521  CE2 PHE A 744      57.380  59.390  66.410  1.00  0.00           C
ATOM   2522  HE2 PHE A 744      56.410  59.440  66.890  1.00  0.00           H
ATOM   2523  C   PHE A 744      58.520  55.440  66.150  1.00  0.00           C
ATOM   2524  O   PHE A 744      58.880  55.790  67.310  1.00  0.00           O
ATOM   2525  N   ASP A 745      57.370  54.820  66.000  1.00  0.00           N
ATOM   2526  HN  ASP A 745      56.960  54.470  65.160  1.00  0.00           H
ATOM   2527  CA  ASP A 745      56.450  54.610  67.070  1.00  0.00           C
ATOM   2528  HA  ASP A 745      56.450  55.410  67.790  1.00  0.00           H
ATOM   2529  CB  ASP A 745      55.010  54.510  66.420  1.00  0.00           C
ATOM   2530  HB1 ASP A 745      55.010  53.670  65.690  1.00  0.00           H
ATOM   2531  HB2 ASP A 745      54.730  55.370  65.790  1.00  0.00           H
ATOM   2532  CG  ASP A 745      53.970  54.420  67.460  1.00  0.00           C
ATOM   2533  OD1 ASP A 745      53.950  55.360  68.380  1.00  0.00           O
ATOM   2534  OD2 ASP A 745      53.070  53.530  67.390  1.00  0.00           O
ATOM   2535  C   ASP A 745      56.740  53.210  67.760  1.00  0.00           C
ATOM   2536  O   ASP A 745      55.960  52.800  68.630  1.00  0.00           O
ATOM   2537  N   LEU A 746      57.770  52.430  67.390  1.00  0.00           N
ATOM   2538  HN  LEU A 746      58.460  52.780  66.750  1.00  0.00           H
ATOM   2539  CA  LEU A 746      58.130  51.130  67.910  1.00  0.00           C
ATOM   2540  HA  LEU A 746      57.200  50.590  67.850  1.00  0.00           H
ATOM   2541  CB  LEU A 746      59.270  50.520  67.090  1.00  0.00           C
ATOM   2542  HB1 LEU A 746      60.190  51.130  67.250  1.00  0.00           H
ATOM   2543  HB2 LEU A 746      58.980  50.550  66.010  1.00  0.00           H
ATOM   2544  CG  LEU A 746      59.450  48.980  67.310  1.00  0.00           C
ATOM   2545  HG  LEU A 746      59.720  48.960  68.380  1.00  0.00           H
ATOM   2546  CD1 LEU A 746      58.240  48.050  66.970  1.00  0.00           C
ATOM   2547 HD11 LEU A 746      58.130  48.170  65.870  1.00  0.00           H
ATOM   2548 HD12 LEU A 746      57.300  48.390  67.450  1.00  0.00           H
ATOM   2549 HD13 LEU A 746      58.480  46.990  67.170  1.00  0.00           H
ATOM   2550  CD2 LEU A 746      60.690  48.420  66.560  1.00  0.00           C
ATOM   2551 HD21 LEU A 746      60.490  48.270  65.480  1.00  0.00           H
ATOM   2552 HD22 LEU A 746      60.980  47.440  67.000  1.00  0.00           H
ATOM   2553 HD23 LEU A 746      61.590  49.060  66.660  1.00  0.00           H
ATOM   2554  C   LEU A 746      58.520  51.200  69.410  1.00  0.00           C
ATOM   2555  O   LEU A 746      58.210  50.310  70.210  1.00  0.00           O
ATOM   2556  N   GLY A 747      59.250  52.290  69.860  1.00  0.00           N
ATOM   2557  HN  GLY A 747      59.690  52.890  69.200  1.00  0.00           H
ATOM   2558  CA  GLY A 747      59.630  52.370  71.250  1.00  0.00           C
ATOM   2559  HA1 GLY A 747      60.170  53.290  71.330  1.00  0.00           H
ATOM   2560  HA2 GLY A 747      60.270  51.510  71.420  1.00  0.00           H
ATOM   2561  C   GLY A 747      58.650  52.400  72.280  1.00  0.00           C
ATOM   2562  O   GLY A 747      58.680  51.720  73.310  1.00  0.00           O
ATOM   2563  N   GLU A 748      57.650  53.310  72.000  1.00  0.00           N
ATOM   2564  HN  GLU A 748      57.830  54.010  71.300  1.00  0.00           H
ATOM   2565  CA  GLU A 748      56.380  53.400  72.740  1.00  0.00           C
ATOM   2566  HA  GLU A 748      56.690  53.570  73.760  1.00  0.00           H
ATOM   2567  CB  GLU A 748      55.500  54.520  72.060  1.00  0.00           C
ATOM   2568  HB1 GLU A 748      55.350  54.220  71.000  1.00  0.00           H
ATOM   2569  HB2 GLU A 748      56.240  55.330  72.170  1.00  0.00           H
ATOM   2570  CG  GLU A 748      54.290  54.920  72.920  1.00  0.00           C
ATOM   2571  HG1 GLU A 748      54.590  55.480  73.820  1.00  0.00           H
ATOM   2572  HG2 GLU A 748      53.640  54.050  73.120  1.00  0.00           H
ATOM   2573  CD  GLU A 748      53.490  55.970  72.110  1.00  0.00           C
ATOM   2574  OE1 GLU A 748      52.350  55.630  71.670  1.00  0.00           O
ATOM   2575  OE2 GLU A 748      53.900  57.140  72.050  1.00  0.00           O
ATOM   2576  C   GLU A 748      55.660  52.090  72.740  1.00  0.00           C
ATOM   2577  O   GLU A 748      55.160  51.590  73.760  1.00  0.00           O
ATOM   2578  N   THR A 749      55.580  51.420  71.560  1.00  0.00           N
ATOM   2579  HN  THR A 749      56.010  51.780  70.730  1.00  0.00           H
ATOM   2580  CA  THR A 749      54.800  50.200  71.330  1.00  0.00           C
ATOM   2581  HA  THR A 749      53.780  50.290  71.670  1.00  0.00           H
ATOM   2582  CB  THR A 749      54.720  49.910  69.850  1.00  0.00           C
ATOM   2583  HB  THR A 749      55.740  49.950  69.390  1.00  0.00           H
ATOM   2584  OG1 THR A 749      53.850  50.850  69.220  1.00  0.00           O
ATOM   2585  HG1 THR A 749      54.420  51.560  68.890  1.00  0.00           H
ATOM   2586  CG2 THR A 749      54.050  48.520  69.530  1.00  0.00           C
ATOM   2587 HG21 THR A 749      54.400  47.600  70.040  1.00  0.00           H
ATOM   2588 HG22 THR A 749      54.380  48.340  68.490  1.00  0.00           H
ATOM   2589 HG23 THR A 749      52.940  48.520  69.610  1.00  0.00           H
ATOM   2590  C   THR A 749      55.240  49.090  72.170  1.00  0.00           C
ATOM   2591  O   THR A 749      54.340  48.430  72.740  1.00  0.00           O
ATOM   2592  N   TYR A 750      56.540  48.810  72.260  1.00  0.00           N
ATOM   2593  HN  TYR A 750      57.250  49.210  71.690  1.00  0.00           H
ATOM   2594  CA  TYR A 750      57.080  47.800  73.160  1.00  0.00           C
ATOM   2595  HA  TYR A 750      56.420  46.960  73.330  1.00  0.00           H
ATOM   2596  CB  TYR A 750      58.300  47.010  72.390  1.00  0.00           C
ATOM   2597  HB1 TYR A 750      58.750  46.500  73.270  1.00  0.00           H
ATOM   2598  HB2 TYR A 750      58.930  47.790  71.900  1.00  0.00           H
ATOM   2599  CG  TYR A 750      57.800  46.070  71.370  1.00  0.00           C
ATOM   2600  CD1 TYR A 750      57.480  44.730  71.670  1.00  0.00           C
ATOM   2601  HD1 TYR A 750      57.600  44.260  72.630  1.00  0.00           H
ATOM   2602  CE1 TYR A 750      56.820  43.910  70.760  1.00  0.00           C
ATOM   2603  HE1 TYR A 750      56.460  42.930  71.030  1.00  0.00           H
ATOM   2604  CZ  TYR A 750      56.530  44.400  69.480  1.00  0.00           C
ATOM   2605  OH  TYR A 750      55.920  43.600  68.500  1.00  0.00           O
ATOM   2606  HH  TYR A 750      56.160  42.700  68.710  1.00  0.00           H
ATOM   2607  CD2 TYR A 750      57.540  46.580  70.080  1.00  0.00           C
ATOM   2608  HD2 TYR A 750      57.860  47.550  69.740  1.00  0.00           H
ATOM   2609  CE2 TYR A 750      56.920  45.670  69.120  1.00  0.00           C
ATOM   2610  HE2 TYR A 750      56.790  45.910  68.070  1.00  0.00           H
ATOM   2611  C   TYR A 750      57.470  48.380  74.540  1.00  0.00           C
ATOM   2612  O   TYR A 750      58.160  47.680  75.340  1.00  0.00           O
ATOM   2613  N   ALA A 751      57.050  49.580  74.810  1.00  0.00           N
ATOM   2614  HN  ALA A 751      56.670  50.090  74.040  1.00  0.00           H
ATOM   2615  CA  ALA A 751      57.310  50.280  76.020  1.00  0.00           C
ATOM   2616  HA  ALA A 751      57.100  51.310  75.770  1.00  0.00           H
ATOM   2617  CB  ALA A 751      56.270  50.020  77.140  1.00  0.00           C
ATOM   2618  HB1 ALA A 751      55.250  50.140  76.730  1.00  0.00           H
ATOM   2619  HB2 ALA A 751      56.490  50.710  77.990  1.00  0.00           H
ATOM   2620  HB3 ALA A 751      56.400  49.010  77.610  1.00  0.00           H
ATOM   2621  C   ALA A 751      58.800  50.370  76.470  1.00  0.00           C
ATOM   2622  O   ALA A 751      59.120  50.030  77.590  1.00  0.00           O
ATOM   2623  N   PHE A 752      59.740  50.830  75.610  1.00  0.00           N
ATOM   2624  HN  PHE A 752      59.450  51.100  74.700  1.00  0.00           H
ATOM   2625  CA  PHE A 752      61.120  51.100  75.890  1.00  0.00           C
ATOM   2626  HA  PHE A 752      61.370  51.310  76.910  1.00  0.00           H
ATOM   2627  CB  PHE A 752      61.580  52.390  75.180  1.00  0.00           C
ATOM   2628  HB1 PHE A 752      61.510  52.250  74.080  1.00  0.00           H
ATOM   2629  HB2 PHE A 752      62.650  52.570  75.380  1.00  0.00           H
ATOM   2630  CG  PHE A 752      60.800  53.650  75.520  1.00  0.00           C
ATOM   2631  CD1 PHE A 752      60.580  54.670  74.560  1.00  0.00           C
ATOM   2632  HD1 PHE A 752      60.640  54.440  73.500  1.00  0.00           H
ATOM   2633  CE1 PHE A 752      59.800  55.810  74.840  1.00  0.00           C
ATOM   2634  HE1 PHE A 752      59.610  56.610  74.130  1.00  0.00           H
ATOM   2635  CZ  PHE A 752      59.320  56.000  76.160  1.00  0.00           C
ATOM   2636  HZ  PHE A 752      58.710  56.870  76.410  1.00  0.00           H
ATOM   2637  CD2 PHE A 752      60.420  53.920  76.840  1.00  0.00           C
ATOM   2638  HD2 PHE A 752      60.660  53.200  77.600  1.00  0.00           H
ATOM   2639  CE2 PHE A 752      59.570  55.020  77.110  1.00  0.00           C
ATOM   2640  HE2 PHE A 752      59.200  55.090  78.130  1.00  0.00           H
ATOM   2641  C   PHE A 752      62.010  49.830  75.760  1.00  0.00           C
ATOM   2642  O   PHE A 752      62.600  49.390  76.740  1.00  0.00           O
ATOM   2643  N   PRO A 822      62.130  49.080  74.630  1.00  0.00           N
ATOM   2644  CD  PRO A 822      61.310  49.320  73.430  1.00  0.00           C
ATOM   2645  HD1 PRO A 822      61.020  50.380  73.270  1.00  0.00           H
ATOM   2646  HD2 PRO A 822      60.380  48.760  73.630  1.00  0.00           H
ATOM   2647  CA  PRO A 822      63.320  48.360  74.330  1.00  0.00           C
ATOM   2648  HA  PRO A 822      63.480  47.650  75.130  1.00  0.00           H
ATOM   2649  CB  PRO A 822      63.090  47.750  72.960  1.00  0.00           C
ATOM   2650  HB1 PRO A 822      62.660  46.740  73.110  1.00  0.00           H
ATOM   2651  HB2 PRO A 822      63.990  47.580  72.340  1.00  0.00           H
ATOM   2652  CG  PRO A 822      61.990  48.600  72.290  1.00  0.00           C
ATOM   2653  HG1 PRO A 822      62.490  49.350  71.650  1.00  0.00           H
ATOM   2654  HG2 PRO A 822      61.320  47.970  71.660  1.00  0.00           H
ATOM   2655  C   PRO A 822      64.620  49.180  74.410  1.00  0.00           C
ATOM   2656  O   PRO A 822      64.690  50.400  74.200  1.00  0.00           O
ATOM   2657  N   ASP A 823      65.740  48.570  74.650  1.00  0.00           N
ATOM   2658  HN  ASP A 823      65.780  47.590  74.840  1.00  0.00           H
ATOM   2659  CA  ASP A 823      66.960  49.340  74.830  1.00  0.00           C
ATOM   2660  HA  ASP A 823      66.780  50.330  75.220  1.00  0.00           H
ATOM   2661  CB  ASP A 823      68.100  48.600  75.610  1.00  0.00           C
ATOM   2662  HB1 ASP A 823      69.050  49.170  75.470  1.00  0.00           H
ATOM   2663  HB2 ASP A 823      68.100  47.590  75.160  1.00  0.00           H
ATOM   2664  CG  ASP A 823      67.820  48.400  77.110  1.00  0.00           C
ATOM   2665  OD1 ASP A 823      66.820  49.000  77.600  1.00  0.00           O
ATOM   2666  OD2 ASP A 823      68.620  47.800  77.900  1.00  0.00           O
ATOM   2667  C   ASP A 823      67.660  49.580  73.450  1.00  0.00           C
ATOM   2668  O   ASP A 823      68.260  50.570  73.130  1.00  0.00           O
ATOM   2669  N   VAL A 824      67.560  48.510  72.550  1.00  0.00           N
ATOM   2670  HN  VAL A 824      67.150  47.650  72.850  1.00  0.00           H
ATOM   2671  CA  VAL A 824      68.290  48.630  71.260  1.00  0.00           C
ATOM   2672  HA  VAL A 824      69.210  49.180  71.370  1.00  0.00           H
ATOM   2673  CB  VAL A 824      68.830  47.250  70.850  1.00  0.00           C
ATOM   2674  HB  VAL A 824      69.400  47.360  69.920  1.00  0.00           H
ATOM   2675  CG1 VAL A 824      69.870  46.720  71.860  1.00  0.00           C
ATOM   2676 HG11 VAL A 824      70.430  47.590  72.240  1.00  0.00           H
ATOM   2677 HG12 VAL A 824      70.460  45.980  71.290  1.00  0.00           H
ATOM   2678 HG13 VAL A 824      69.270  46.280  72.690  1.00  0.00           H
ATOM   2679  CG2 VAL A 824      67.640  46.190  70.660  1.00  0.00           C
ATOM   2680 HG21 VAL A 824      66.990  46.160  71.560  1.00  0.00           H
ATOM   2681 HG22 VAL A 824      68.150  45.230  70.470  1.00  0.00           H
ATOM   2682 HG23 VAL A 824      67.100  46.450  69.730  1.00  0.00           H
ATOM   2683  C   VAL A 824      67.500  49.260  70.090  1.00  0.00           C
ATOM   2684  O   VAL A 824      67.280  48.750  68.970  1.00  0.00           O
ATOM   2685  N   LEU A 825      67.110  50.530  70.350  1.00  0.00           N
ATOM   2686  HN  LEU A 825      67.320  50.950  71.220  1.00  0.00           H
ATOM   2687  CA  LEU A 825      66.440  51.440  69.490  1.00  0.00           C
ATOM   2688  HA  LEU A 825      65.540  50.900  69.230  1.00  0.00           H
ATOM   2689  CB  LEU A 825      66.060  52.690  70.320  1.00  0.00           C
ATOM   2690  HB1 LEU A 825      65.420  53.270  69.630  1.00  0.00           H
ATOM   2691  HB2 LEU A 825      66.910  53.370  70.560  1.00  0.00           H
ATOM   2692  CG  LEU A 825      65.250  52.450  71.620  1.00  0.00           C
ATOM   2693  HG  LEU A 825      65.980  51.980  72.300  1.00  0.00           H
ATOM   2694  CD1 LEU A 825      64.710  53.770  72.250  1.00  0.00           C
ATOM   2695 HD11 LEU A 825      65.590  54.450  72.340  1.00  0.00           H
ATOM   2696 HD12 LEU A 825      64.240  53.580  73.240  1.00  0.00           H
ATOM   2697 HD13 LEU A 825      63.920  54.240  71.630  1.00  0.00           H
ATOM   2698  CD2 LEU A 825      64.030  51.580  71.210  1.00  0.00           C
ATOM   2699 HD21 LEU A 825      64.220  50.520  70.940  1.00  0.00           H
ATOM   2700 HD22 LEU A 825      63.580  52.050  70.320  1.00  0.00           H
ATOM   2701 HD23 LEU A 825      63.290  51.640  72.040  1.00  0.00           H
ATOM   2702  C   LEU A 825      67.230  51.820  68.240  1.00  0.00           C
ATOM   2703  O   LEU A 825      66.630  52.030  67.230  1.00  0.00           O
ATOM   2704  N   PHE A 826      68.540  52.090  68.320  1.00  0.00           N
ATOM   2705  HN  PHE A 826      68.980  51.960  69.210  1.00  0.00           H
ATOM   2706  CA  PHE A 826      69.330  52.310  67.120  1.00  0.00           C
ATOM   2707  HA  PHE A 826      68.880  53.040  66.460  1.00  0.00           H
ATOM   2708  CB  PHE A 826      70.760  52.840  67.370  1.00  0.00           C
ATOM   2709  HB1 PHE A 826      71.300  51.970  67.820  1.00  0.00           H
ATOM   2710  HB2 PHE A 826      70.720  53.620  68.140  1.00  0.00           H
ATOM   2711  CG  PHE A 826      71.520  53.370  66.240  1.00  0.00           C
ATOM   2712  CD1 PHE A 826      71.270  54.650  65.660  1.00  0.00           C
ATOM   2713  HD1 PHE A 826      70.470  55.190  66.160  1.00  0.00           H
ATOM   2714  CE1 PHE A 826      72.070  55.180  64.650  1.00  0.00           C
ATOM   2715  HE1 PHE A 826      71.880  56.170  64.270  1.00  0.00           H
ATOM   2716  CZ  PHE A 826      73.150  54.370  64.110  1.00  0.00           C
ATOM   2717  HZ  PHE A 826      73.910  54.760  63.460  1.00  0.00           H
ATOM   2718  CD2 PHE A 826      72.610  52.670  65.750  1.00  0.00           C
ATOM   2719  HD2 PHE A 826      72.880  51.730  66.200  1.00  0.00           H
ATOM   2720  CE2 PHE A 826      73.370  53.150  64.670  1.00  0.00           C
ATOM   2721  HE2 PHE A 826      74.260  52.600  64.430  1.00  0.00           H
ATOM   2722  C   PHE A 826      69.470  51.110  66.210  1.00  0.00           C
ATOM   2723  O   PHE A 826      69.400  51.110  65.020  1.00  0.00           O
ATOM   2724  N   TRP A 827      69.760  49.930  66.790  1.00  0.00           N
ATOM   2725  HN  TRP A 827      70.020  49.960  67.750  1.00  0.00           H
ATOM   2726  CA  TRP A 827      69.750  48.660  66.070  1.00  0.00           C
ATOM   2727  HA  TRP A 827      70.580  48.680  65.380  1.00  0.00           H
ATOM   2728  CB  TRP A 827      70.200  47.540  67.120  1.00  0.00           C
ATOM   2729  HB1 TRP A 827      69.660  47.760  68.060  1.00  0.00           H
ATOM   2730  HB2 TRP A 827      71.270  47.720  67.360  1.00  0.00           H
ATOM   2731  CG  TRP A 827      70.030  46.140  66.720  1.00  0.00           C
ATOM   2732  CD1 TRP A 827      69.220  45.240  67.290  1.00  0.00           C
ATOM   2733  HD1 TRP A 827      68.580  45.360  68.160  1.00  0.00           H
ATOM   2734  NE1 TRP A 827      69.340  44.090  66.580  1.00  0.00           N
ATOM   2735  HE1 TRP A 827      68.870  43.270  66.850  1.00  0.00           H
ATOM   2736  CE2 TRP A 827      70.250  44.240  65.550  1.00  0.00           C
ATOM   2737  CD2 TRP A 827      70.750  45.530  65.610  1.00  0.00           C
ATOM   2738  CE3 TRP A 827      71.730  45.960  64.750  1.00  0.00           C
ATOM   2739  HE3 TRP A 827      72.060  46.980  64.850  1.00  0.00           H
ATOM   2740  CZ3 TRP A 827      72.170  45.020  63.790  1.00  0.00           C
ATOM   2741  HZ3 TRP A 827      72.990  45.240  63.110  1.00  0.00           H
ATOM   2742  CZ2 TRP A 827      70.730  43.330  64.690  1.00  0.00           C
ATOM   2743  HZ2 TRP A 827      70.260  42.370  64.500  1.00  0.00           H
ATOM   2744  CH2 TRP A 827      71.800  43.680  63.830  1.00  0.00           C
ATOM   2745  HH2 TRP A 827      72.060  42.920  63.130  1.00  0.00           H
ATOM   2746  C   TRP A 827      68.450  48.400  65.320  1.00  0.00           C
ATOM   2747  O   TRP A 827      68.550  47.900  64.170  1.00  0.00           O
ATOM   2748  N   CYS A 828      67.240  48.760  65.800  1.00  0.00           N
ATOM   2749  HN  CYS A 828      67.150  48.980  66.770  1.00  0.00           H
ATOM   2750  CA  CYS A 828      65.980  48.570  65.080  1.00  0.00           C
ATOM   2751  HA  CYS A 828      65.870  47.520  64.860  1.00  0.00           H
ATOM   2752  CB  CYS A 828      64.730  49.010  65.860  1.00  0.00           C
ATOM   2753  HB1 CYS A 828      63.850  49.010  65.160  1.00  0.00           H
ATOM   2754  HB2 CYS A 828      64.800  50.080  66.150  1.00  0.00           H
ATOM   2755  SG  CYS A 828      64.440  47.940  67.330  1.00  0.00           S
ATOM   2756  HG1 CYS A 828      65.290  48.620  68.090  1.00  0.00           H
ATOM   2757  C   CYS A 828      65.970  49.260  63.750  1.00  0.00           C
ATOM   2758  O   CYS A 828      65.610  48.670  62.740  1.00  0.00           O
ATOM   2759  N   VAL A 829      66.480  50.550  63.720  1.00  0.00           N
ATOM   2760  HN  VAL A 829      66.860  51.000  64.540  1.00  0.00           H
ATOM   2761  CA  VAL A 829      66.620  51.360  62.530  1.00  0.00           C
ATOM   2762  HA  VAL A 829      65.770  51.450  61.870  1.00  0.00           H
ATOM   2763  CB  VAL A 829      66.920  52.810  62.930  1.00  0.00           C
ATOM   2764  HB  VAL A 829      67.880  52.790  63.500  1.00  0.00           H
ATOM   2765  CG1 VAL A 829      67.090  53.680  61.670  1.00  0.00           C
ATOM   2766 HG11 VAL A 829      67.350  54.730  61.920  1.00  0.00           H
ATOM   2767 HG12 VAL A 829      66.150  53.750  61.080  1.00  0.00           H
ATOM   2768 HG13 VAL A 829      67.870  53.170  61.060  1.00  0.00           H
ATOM   2769  CG2 VAL A 829      65.840  53.290  63.900  1.00  0.00           C
ATOM   2770 HG21 VAL A 829      66.010  54.320  64.260  1.00  0.00           H
ATOM   2771 HG22 VAL A 829      65.610  52.710  64.820  1.00  0.00           H
ATOM   2772 HG23 VAL A 829      64.890  53.280  63.310  1.00  0.00           H
ATOM   2773  C   VAL A 829      67.550  50.660  61.580  1.00  0.00           C
ATOM   2774  O   VAL A 829      67.290  50.580  60.360  1.00  0.00           O
ATOM   2775  N   ILE A 830      68.700  50.210  62.100  1.00  0.00           N
ATOM   2776  HN  ILE A 830      68.900  50.230  63.070  1.00  0.00           H
ATOM   2777  CA  ILE A 830      69.750  49.730  61.210  1.00  0.00           C
ATOM   2778  HA  ILE A 830      69.880  50.360  60.350  1.00  0.00           H
ATOM   2779  CB  ILE A 830      71.010  49.550  62.040  1.00  0.00           C
ATOM   2780  HB  ILE A 830      70.800  48.940  62.940  1.00  0.00           H
ATOM   2781  CG2 ILE A 830      72.130  48.790  61.280  1.00  0.00           C
ATOM   2782 HG21 ILE A 830      71.940  47.700  61.130  1.00  0.00           H
ATOM   2783 HG22 ILE A 830      73.020  48.710  61.940  1.00  0.00           H
ATOM   2784 HG23 ILE A 830      72.460  49.250  60.330  1.00  0.00           H
ATOM   2785  CG1 ILE A 830      71.490  51.020  62.430  1.00  0.00           C
ATOM   2786 HG11 ILE A 830      72.270  50.840  63.200  1.00  0.00           H
ATOM   2787 HG12 ILE A 830      70.720  51.620  62.950  1.00  0.00           H
ATOM   2788  CD  ILE A 830      72.060  51.750  61.190  1.00  0.00           C
ATOM   2789  HD1 ILE A 830      72.120  52.820  61.490  1.00  0.00           H
ATOM   2790  HD2 ILE A 830      71.450  51.630  60.270  1.00  0.00           H
ATOM   2791  HD3 ILE A 830      73.090  51.360  61.120  1.00  0.00           H
ATOM   2792  C   ILE A 830      69.400  48.380  60.610  1.00  0.00           C
ATOM   2793  O   ILE A 830      69.760  48.150  59.470  1.00  0.00           O
ATOM   2794  N   LEU A 831      68.660  47.530  61.390  1.00  0.00           N
ATOM   2795  HN  LEU A 831      68.550  47.730  62.370  1.00  0.00           H
ATOM   2796  CA  LEU A 831      68.010  46.330  60.940  1.00  0.00           C
ATOM   2797  HA  LEU A 831      68.770  45.720  60.490  1.00  0.00           H
ATOM   2798  CB  LEU A 831      67.570  45.570  62.300  1.00  0.00           C
ATOM   2799  HB1 LEU A 831      66.890  46.200  62.920  1.00  0.00           H
ATOM   2800  HB2 LEU A 831      68.540  45.360  62.780  1.00  0.00           H
ATOM   2801  CG  LEU A 831      66.960  44.190  62.020  1.00  0.00           C
ATOM   2802  HG  LEU A 831      66.130  44.320  61.290  1.00  0.00           H
ATOM   2803  CD1 LEU A 831      67.990  43.240  61.430  1.00  0.00           C
ATOM   2804 HD11 LEU A 831      68.210  43.510  60.380  1.00  0.00           H
ATOM   2805 HD12 LEU A 831      67.620  42.180  61.370  1.00  0.00           H
ATOM   2806 HD13 LEU A 831      68.860  43.130  62.110  1.00  0.00           H
ATOM   2807  CD2 LEU A 831      66.430  43.570  63.270  1.00  0.00           C
ATOM   2808 HD21 LEU A 831      65.770  44.280  63.820  1.00  0.00           H
ATOM   2809 HD22 LEU A 831      67.310  43.290  63.880  1.00  0.00           H
ATOM   2810 HD23 LEU A 831      65.750  42.750  62.940  1.00  0.00           H
ATOM   2811  C   LEU A 831      67.010  46.510  59.830  1.00  0.00           C
ATOM   2812  O   LEU A 831      67.000  45.750  58.960  1.00  0.00           O
ATOM   2813  N   PHE A 832      66.290  47.620  59.810  1.00  0.00           N
ATOM   2814  HN  PHE A 832      66.360  48.120  60.670  1.00  0.00           H
ATOM   2815  CA  PHE A 832      65.410  48.040  58.780  1.00  0.00           C
ATOM   2816  HA  PHE A 832      64.810  47.140  58.660  1.00  0.00           H
ATOM   2817  CB  PHE A 832      64.450  49.130  59.380  1.00  0.00           C
ATOM   2818  HB1 PHE A 832      64.900  49.670  60.250  1.00  0.00           H
ATOM   2819  HB2 PHE A 832      63.600  48.570  59.810  1.00  0.00           H
ATOM   2820  CG  PHE A 832      63.940  50.240  58.460  1.00  0.00           C
ATOM   2821  CD1 PHE A 832      62.700  50.050  57.830  1.00  0.00           C
ATOM   2822  HD1 PHE A 832      62.120  49.150  57.970  1.00  0.00           H
ATOM   2823  CE1 PHE A 832      62.210  51.080  56.920  1.00  0.00           C
ATOM   2824  HE1 PHE A 832      61.220  51.060  56.490  1.00  0.00           H
ATOM   2825  CZ  PHE A 832      62.980  52.210  56.700  1.00  0.00           C
ATOM   2826  HZ  PHE A 832      62.510  53.010  56.150  1.00  0.00           H
ATOM   2827  CD2 PHE A 832      64.700  51.450  58.110  1.00  0.00           C
ATOM   2828  HD2 PHE A 832      65.630  51.720  58.570  1.00  0.00           H
ATOM   2829  CE2 PHE A 832      64.300  52.350  57.180  1.00  0.00           C
ATOM   2830  HE2 PHE A 832      64.790  53.310  57.190  1.00  0.00           H
ATOM   2831  C   PHE A 832      66.070  48.440  57.470  1.00  0.00           C
ATOM   2832  O   PHE A 832      65.630  47.910  56.420  1.00  0.00           O
ATOM   2833  N   PHE A 833      67.170  49.200  57.530  1.00  0.00           N
ATOM   2834  HN  PHE A 833      67.360  49.710  58.380  1.00  0.00           H
ATOM   2835  CA  PHE A 833      68.050  49.410  56.440  1.00  0.00           C
ATOM   2836  HA  PHE A 833      67.470  49.800  55.620  1.00  0.00           H
ATOM   2837  CB  PHE A 833      69.260  50.420  56.640  1.00  0.00           C
ATOM   2838  HB1 PHE A 833      69.890  50.650  55.760  1.00  0.00           H
ATOM   2839  HB2 PHE A 833      69.860  50.080  57.510  1.00  0.00           H
ATOM   2840  CG  PHE A 833      68.670  51.780  56.910  1.00  0.00           C
ATOM   2841  CD1 PHE A 833      67.870  52.460  56.000  1.00  0.00           C
ATOM   2842  HD1 PHE A 833      67.520  51.930  55.130  1.00  0.00           H
ATOM   2843  CE1 PHE A 833      67.380  53.790  56.230  1.00  0.00           C
ATOM   2844  HE1 PHE A 833      66.870  54.190  55.380  1.00  0.00           H
ATOM   2845  CZ  PHE A 833      67.910  54.450  57.340  1.00  0.00           C
ATOM   2846  HZ  PHE A 833      67.750  55.510  57.470  1.00  0.00           H
ATOM   2847  CD2 PHE A 833      68.970  52.440  58.110  1.00  0.00           C
ATOM   2848  HD2 PHE A 833      69.520  51.870  58.830  1.00  0.00           H
ATOM   2849  CE2 PHE A 833      68.650  53.800  58.320  1.00  0.00           C
ATOM   2850  HE2 PHE A 833      69.060  54.220  59.220  1.00  0.00           H
ATOM   2851  C   PHE A 833      68.640  48.110  55.930  1.00  0.00           C
ATOM   2852  O   PHE A 833      68.830  47.880  54.710  1.00  0.00           O
ATOM   2853  N   THR A 834      69.050  47.250  56.900  1.00  0.00           N
ATOM   2854  HN  THR A 834      69.100  47.570  57.840  1.00  0.00           H
ATOM   2855  CA  THR A 834      69.690  45.980  56.590  1.00  0.00           C
ATOM   2856  HA  THR A 834      70.590  46.150  56.020  1.00  0.00           H
ATOM   2857  CB  THR A 834      70.240  45.140  57.810  1.00  0.00           C
ATOM   2858  HB  THR A 834      69.530  44.950  58.650  1.00  0.00           H
ATOM   2859  OG1 THR A 834      71.160  46.060  58.490  1.00  0.00           O
ATOM   2860  HG1 THR A 834      70.620  46.790  58.800  1.00  0.00           H
ATOM   2861  CG2 THR A 834      70.900  43.890  57.420  1.00  0.00           C
ATOM   2862 HG21 THR A 834      71.430  43.330  58.230  1.00  0.00           H
ATOM   2863 HG22 THR A 834      71.580  44.060  56.560  1.00  0.00           H
ATOM   2864 HG23 THR A 834      70.210  43.090  57.090  1.00  0.00           H
ATOM   2865  C   THR A 834      68.790  45.050  55.870  1.00  0.00           C
ATOM   2866  O   THR A 834      69.190  44.500  54.810  1.00  0.00           O
ATOM   2867  N   THR A 835      67.520  44.930  56.210  1.00  0.00           N
ATOM   2868  HN  THR A 835      67.280  45.350  57.080  1.00  0.00           H
ATOM   2869  CA  THR A 835      66.600  44.090  55.390  1.00  0.00           C
ATOM   2870  HA  THR A 835      66.990  43.090  55.240  1.00  0.00           H
ATOM   2871  CB  THR A 835      65.200  44.060  56.050  1.00  0.00           C
ATOM   2872  HB  THR A 835      64.940  45.120  56.240  1.00  0.00           H
ATOM   2873  OG1 THR A 835      65.260  43.440  57.320  1.00  0.00           O
ATOM   2874  HG1 THR A 835      65.840  44.010  57.840  1.00  0.00           H
ATOM   2875  CG2 THR A 835      64.070  43.310  55.290  1.00  0.00           C
ATOM   2876 HG21 THR A 835      63.280  43.220  56.080  1.00  0.00           H
ATOM   2877 HG22 THR A 835      64.330  42.290  54.940  1.00  0.00           H
ATOM   2878 HG23 THR A 835      63.670  43.880  54.430  1.00  0.00           H
ATOM   2879  C   THR A 835      66.290  44.610  53.970  1.00  0.00           C
ATOM   2880  O   THR A 835      66.240  43.770  53.070  1.00  0.00           O
ATOM   2881  N   PHE A 836      66.180  45.930  53.790  1.00  0.00           N
ATOM   2882  HN  PHE A 836      66.260  46.470  54.620  1.00  0.00           H
ATOM   2883  CA  PHE A 836      65.980  46.400  52.440  1.00  0.00           C
ATOM   2884  HA  PHE A 836      65.130  45.920  51.970  1.00  0.00           H
ATOM   2885  CB  PHE A 836      65.670  47.860  52.640  1.00  0.00           C
ATOM   2886  HB1 PHE A 836      66.250  48.330  53.450  1.00  0.00           H
ATOM   2887  HB2 PHE A 836      64.640  47.950  53.030  1.00  0.00           H
ATOM   2888  CG  PHE A 836      65.710  48.680  51.420  1.00  0.00           C
ATOM   2889  CD1 PHE A 836      66.260  50.020  51.460  1.00  0.00           C
ATOM   2890  HD1 PHE A 836      66.850  50.330  52.300  1.00  0.00           H
ATOM   2891  CE1 PHE A 836      66.160  50.890  50.380  1.00  0.00           C
ATOM   2892  HE1 PHE A 836      66.630  51.870  50.420  1.00  0.00           H
ATOM   2893  CZ  PHE A 836      65.490  50.500  49.180  1.00  0.00           C
ATOM   2894  HZ  PHE A 836      65.460  51.080  48.270  1.00  0.00           H
ATOM   2895  CD2 PHE A 836      64.950  48.390  50.350  1.00  0.00           C
ATOM   2896  HD2 PHE A 836      64.520  47.390  50.400  1.00  0.00           H
ATOM   2897  CE2 PHE A 836      64.890  49.210  49.150  1.00  0.00           C
ATOM   2898  HE2 PHE A 836      64.320  48.850  48.300  1.00  0.00           H
ATOM   2899  C   PHE A 836      67.170  46.210  51.520  1.00  0.00           C
ATOM   2900  O   PHE A 836      67.040  45.970  50.320  1.00  0.00           O
ATOM   2901  N   PHE A 837      68.340  46.290  52.140  1.00  0.00           N
ATOM   2902  HN  PHE A 837      68.290  46.500  53.110  1.00  0.00           H
ATOM   2903  CA  PHE A 837      69.680  46.010  51.480  1.00  0.00           C
ATOM   2904  HA  PHE A 837      69.650  46.550  50.540  1.00  0.00           H
ATOM   2905  CB  PHE A 837      70.840  46.570  52.440  1.00  0.00           C
ATOM   2906  HB1 PHE A 837      70.630  46.120  53.440  1.00  0.00           H
ATOM   2907  HB2 PHE A 837      70.870  47.670  52.520  1.00  0.00           H
ATOM   2908  CG  PHE A 837      72.190  46.340  51.870  1.00  0.00           C
ATOM   2909  CD1 PHE A 837      73.300  45.970  52.750  1.00  0.00           C
ATOM   2910  HD1 PHE A 837      73.160  45.600  53.760  1.00  0.00           H
ATOM   2911  CE1 PHE A 837      74.620  46.080  52.200  1.00  0.00           C
ATOM   2912  HE1 PHE A 837      75.460  45.840  52.840  1.00  0.00           H
ATOM   2913  CZ  PHE A 837      74.870  46.530  50.920  1.00  0.00           C
ATOM   2914  HZ  PHE A 837      75.890  46.540  50.570  1.00  0.00           H
ATOM   2915  CD2 PHE A 837      72.470  46.850  50.560  1.00  0.00           C
ATOM   2916  HD2 PHE A 837      71.740  47.390  49.960  1.00  0.00           H
ATOM   2917  CE2 PHE A 837      73.840  46.960  50.140  1.00  0.00           C
ATOM   2918  HE2 PHE A 837      74.080  47.430  49.200  1.00  0.00           H
ATOM   2919  C   PHE A 837      69.820  44.530  51.220  1.00  0.00           C
ATOM   2920  O   PHE A 837      70.100  44.140  50.100  1.00  0.00           O
ATOM   2921  N   LEU A 838      69.530  43.710  52.240  1.00  0.00           N
ATOM   2922  HN  LEU A 838      69.250  44.130  53.110  1.00  0.00           H
ATOM   2923  CA  LEU A 838      69.540  42.240  52.000  1.00  0.00           C
ATOM   2924  HA  LEU A 838      70.560  42.080  51.700  1.00  0.00           H
ATOM   2925  CB  LEU A 838      69.390  41.470  53.340  1.00  0.00           C
ATOM   2926  HB1 LEU A 838      68.410  41.590  53.860  1.00  0.00           H
ATOM   2927  HB2 LEU A 838      70.070  41.830  54.140  1.00  0.00           H
ATOM   2928  CG  LEU A 838      69.670  39.950  53.270  1.00  0.00           C
ATOM   2929  HG  LEU A 838      68.920  39.510  52.580  1.00  0.00           H
ATOM   2930  CD1 LEU A 838      71.060  39.550  52.720  1.00  0.00           C
ATOM   2931 HD11 LEU A 838      71.090  38.470  52.480  1.00  0.00           H
ATOM   2932 HD12 LEU A 838      71.860  39.870  53.420  1.00  0.00           H
ATOM   2933 HD13 LEU A 838      71.150  40.180  51.810  1.00  0.00           H
ATOM   2934  CD2 LEU A 838      69.560  39.350  54.690  1.00  0.00           C
ATOM   2935 HD21 LEU A 838      70.390  39.670  55.360  1.00  0.00           H
ATOM   2936 HD22 LEU A 838      69.460  38.260  54.470  1.00  0.00           H
ATOM   2937 HD23 LEU A 838      68.610  39.620  55.210  1.00  0.00           H
ATOM   2938  C   LEU A 838      68.640  41.720  50.940  1.00  0.00           C
ATOM   2939  O   LEU A 838      69.100  41.020  50.030  1.00  0.00           O
ATOM   2940  N   SER A 839      67.330  42.100  50.910  1.00  0.00           N
ATOM   2941  HN  SER A 839      67.070  42.660  51.700  1.00  0.00           H
ATOM   2942  CA  SER A 839      66.400  41.850  49.860  1.00  0.00           C
ATOM   2943  HA  SER A 839      66.300  40.770  49.860  1.00  0.00           H
ATOM   2944  CB  SER A 839      64.970  42.560  50.130  1.00  0.00           C
ATOM   2945  HB1 SER A 839      64.290  42.640  49.260  1.00  0.00           H
ATOM   2946  HB2 SER A 839      65.180  43.650  50.260  1.00  0.00           H
ATOM   2947  OG  SER A 839      64.260  41.940  51.230  1.00  0.00           O
ATOM   2948  HG1 SER A 839      64.690  42.170  52.060  1.00  0.00           H
ATOM   2949  C   SER A 839      66.840  42.340  48.510  1.00  0.00           C
ATOM   2950  O   SER A 839      66.910  41.570  47.520  1.00  0.00           O
ATOM   2951  N   SER A 840      67.240  43.610  48.470  1.00  0.00           N
ATOM   2952  HN  SER A 840      67.170  44.250  49.240  1.00  0.00           H
ATOM   2953  CA  SER A 840      67.780  44.190  47.220  1.00  0.00           C
ATOM   2954  HA  SER A 840      67.030  44.110  46.450  1.00  0.00           H
ATOM   2955  CB  SER A 840      68.030  45.680  47.390  1.00  0.00           C
ATOM   2956  HB1 SER A 840      68.600  46.170  46.580  1.00  0.00           H
ATOM   2957  HB2 SER A 840      68.710  45.780  48.250  1.00  0.00           H
ATOM   2958  OG  SER A 840      66.840  46.460  47.450  1.00  0.00           O
ATOM   2959  HG1 SER A 840      66.400  46.190  48.260  1.00  0.00           H
ATOM   2960  C   SER A 840      68.970  43.480  46.720  1.00  0.00           C
ATOM   2961  O   SER A 840      69.000  43.060  45.540  1.00  0.00           O
ATOM   2962  N   PHE A 841      69.960  43.120  47.600  1.00  0.00           N
ATOM   2963  HN  PHE A 841      69.900  43.470  48.530  1.00  0.00           H
ATOM   2964  CA  PHE A 841      71.070  42.360  47.340  1.00  0.00           C
ATOM   2965  HA  PHE A 841      71.560  42.820  46.500  1.00  0.00           H
ATOM   2966  CB  PHE A 841      72.230  42.360  48.420  1.00  0.00           C
ATOM   2967  HB1 PHE A 841      71.740  42.160  49.400  1.00  0.00           H
ATOM   2968  HB2 PHE A 841      72.600  43.400  48.410  1.00  0.00           H
ATOM   2969  CG  PHE A 841      73.400  41.300  48.250  1.00  0.00           C
ATOM   2970  CD1 PHE A 841      74.010  40.640  49.360  1.00  0.00           C
ATOM   2971  HD1 PHE A 841      73.550  40.840  50.320  1.00  0.00           H
ATOM   2972  CE1 PHE A 841      75.160  39.870  49.250  1.00  0.00           C
ATOM   2973  HE1 PHE A 841      75.510  39.440  50.180  1.00  0.00           H
ATOM   2974  CZ  PHE A 841      75.840  39.740  48.060  1.00  0.00           C
ATOM   2975  HZ  PHE A 841      76.740  39.150  47.980  1.00  0.00           H
ATOM   2976  CD2 PHE A 841      74.020  41.110  46.980  1.00  0.00           C
ATOM   2977  HD2 PHE A 841      73.640  41.630  46.110  1.00  0.00           H
ATOM   2978  CE2 PHE A 841      75.140  40.280  46.920  1.00  0.00           C
ATOM   2979  HE2 PHE A 841      75.650  40.280  45.970  1.00  0.00           H
ATOM   2980  C   PHE A 841      70.790  40.990  46.740  1.00  0.00           C
ATOM   2981  O   PHE A 841      71.300  40.610  45.680  1.00  0.00           O
ATOM   2982  N   LEU A 842      69.920  40.170  47.400  1.00  0.00           N
ATOM   2983  HN  LEU A 842      69.500  40.510  48.230  1.00  0.00           H
ATOM   2984  CA  LEU A 842      69.740  38.780  47.030  1.00  0.00           C
ATOM   2985  HA  LEU A 842      70.700  38.480  46.620  1.00  0.00           H
ATOM   2986  CB  LEU A 842      69.270  37.930  48.240  1.00  0.00           C
ATOM   2987  HB1 LEU A 842      69.020  36.890  47.900  1.00  0.00           H
ATOM   2988  HB2 LEU A 842      68.350  38.240  48.770  1.00  0.00           H
ATOM   2989  CG  LEU A 842      70.310  37.920  49.440  1.00  0.00           C
ATOM   2990  HG  LEU A 842      70.410  38.920  49.910  1.00  0.00           H
ATOM   2991  CD1 LEU A 842      69.840  36.820  50.490  1.00  0.00           C
ATOM   2992 HD11 LEU A 842      70.810  36.420  50.870  1.00  0.00           H
ATOM   2993 HD12 LEU A 842      69.220  36.050  49.980  1.00  0.00           H
ATOM   2994 HD13 LEU A 842      69.280  37.260  51.340  1.00  0.00           H
ATOM   2995  CD2 LEU A 842      71.670  37.510  48.890  1.00  0.00           C
ATOM   2996 HD21 LEU A 842      72.370  37.580  49.750  1.00  0.00           H
ATOM   2997 HD22 LEU A 842      72.140  38.200  48.150  1.00  0.00           H
ATOM   2998 HD23 LEU A 842      71.700  36.480  48.470  1.00  0.00           H
ATOM   2999  C   LEU A 842      68.850  38.630  45.810  1.00  0.00           C
ATOM   3000  O   LEU A 842      68.970  37.670  45.060  1.00  0.00           O
ATOM   3001  N   LYS A 843      67.920  39.630  45.560  1.00  0.00           N
ATOM   3002  HN  LYS A 843      67.920  40.430  46.160  1.00  0.00           H
ATOM   3003  CA  LYS A 843      67.020  39.710  44.420  1.00  0.00           C
ATOM   3004  HA  LYS A 843      66.400  38.830  44.510  1.00  0.00           H
ATOM   3005  CB  LYS A 843      66.090  40.890  44.560  1.00  0.00           C
ATOM   3006  HB1 LYS A 843      66.680  41.790  44.820  1.00  0.00           H
ATOM   3007  HB2 LYS A 843      65.370  40.750  45.400  1.00  0.00           H
ATOM   3008  CG  LYS A 843      65.340  41.250  43.260  1.00  0.00           C
ATOM   3009  HG1 LYS A 843      66.090  41.580  42.490  1.00  0.00           H
ATOM   3010  HG2 LYS A 843      64.640  42.080  43.520  1.00  0.00           H
ATOM   3011  CD  LYS A 843      64.330  40.190  42.780  1.00  0.00           C
ATOM   3012  HD1 LYS A 843      63.330  40.470  43.180  1.00  0.00           H
ATOM   3013  HD2 LYS A 843      64.700  39.170  43.070  1.00  0.00           H
ATOM   3014  CE  LYS A 843      64.280  40.180  41.230  1.00  0.00           C
ATOM   3015  HE1 LYS A 843      63.690  39.250  41.080  1.00  0.00           H
ATOM   3016  HE2 LYS A 843      65.300  40.100  40.810  1.00  0.00           H
ATOM   3017  NZ  LYS A 843      63.630  41.350  40.720  1.00  0.00           N
ATOM   3018  HZ1 LYS A 843      63.390  41.230  39.710  1.00  0.00           H
ATOM   3019  HZ2 LYS A 843      64.200  42.220  40.830  1.00  0.00           H
ATOM   3020  HZ3 LYS A 843      62.750  41.530  41.260  1.00  0.00           H
ATOM   3021  C   LYS A 843      67.650  39.650  43.100  1.00  0.00           C
ATOM   3022  O   LYS A 843      67.260  38.880  42.190  1.00  0.00           O
ATOM   3023  N   GLN A 844      68.720  40.360  42.970  1.00  0.00           N
ATOM   3024  HN  GLN A 844      69.060  40.890  43.740  1.00  0.00           H
ATOM   3025  CA  GLN A 844      69.610  40.310  41.790  1.00  0.00           C
ATOM   3026  HA  GLN A 844      68.920  40.540  40.980  1.00  0.00           H
ATOM   3027  CB  GLN A 844      70.870  41.150  42.010  1.00  0.00           C
ATOM   3028  HB1 GLN A 844      71.510  41.220  41.110  1.00  0.00           H
ATOM   3029  HB2 GLN A 844      71.490  40.630  42.770  1.00  0.00           H
ATOM   3030  CG  GLN A 844      70.560  42.580  42.550  1.00  0.00           C
ATOM   3031  HG1 GLN A 844      71.420  43.200  42.180  1.00  0.00           H
ATOM   3032  HG2 GLN A 844      70.500  42.620  43.660  1.00  0.00           H
ATOM   3033  CD  GLN A 844      69.360  43.240  41.860  1.00  0.00           C
ATOM   3034  OE1 GLN A 844      69.390  43.500  40.650  1.00  0.00           O
ATOM   3035  NE2 GLN A 844      68.320  43.580  42.640  1.00  0.00           N
ATOM   3036 HE21 GLN A 844      67.630  44.210  42.280  1.00  0.00           H
ATOM   3037 HE22 GLN A 844      68.470  43.290  43.580  1.00  0.00           H
ATOM   3038  C   GLN A 844      70.150  38.980  41.300  1.00  0.00           C
ATOM   3039  O   GLN A 844      70.760  39.030  40.190  1.00  0.00           O
ATOM   3040  N   PHE A 845      70.090  37.860  42.060  1.00  0.00           N
ATOM   3041  HN  PHE A 845      69.570  37.760  42.910  1.00  0.00           H
ATOM   3042  CA  PHE A 845      70.890  36.650  41.710  1.00  0.00           C
ATOM   3043  HA  PHE A 845      71.910  37.010  41.620  1.00  0.00           H
ATOM   3044  CB  PHE A 845      70.960  35.710  42.930  1.00  0.00           C
ATOM   3045  HB1 PHE A 845      71.360  34.730  42.550  1.00  0.00           H
ATOM   3046  HB2 PHE A 845      69.960  35.590  43.390  1.00  0.00           H
ATOM   3047  CG  PHE A 845      71.970  36.080  44.010  1.00  0.00           C
ATOM   3048  CD1 PHE A 845      72.080  37.350  44.580  1.00  0.00           C
ATOM   3049  HD1 PHE A 845      71.340  38.140  44.470  1.00  0.00           H
ATOM   3050  CE1 PHE A 845      73.160  37.690  45.440  1.00  0.00           C
ATOM   3051  HE1 PHE A 845      73.270  38.680  45.860  1.00  0.00           H
ATOM   3052  CZ  PHE A 845      74.130  36.770  45.760  1.00  0.00           C
ATOM   3053  HZ  PHE A 845      74.970  37.030  46.380  1.00  0.00           H
ATOM   3054  CD2 PHE A 845      72.980  35.140  44.350  1.00  0.00           C
ATOM   3055  HD2 PHE A 845      73.090  34.210  43.810  1.00  0.00           H
ATOM   3056  CE2 PHE A 845      73.950  35.480  45.210  1.00  0.00           C
ATOM   3057  HE2 PHE A 845      74.660  34.740  45.560  1.00  0.00           H
ATOM   3058  C   PHE A 845      70.480  35.930  40.530  1.00  0.00           C
ATOM   3059  O   PHE A 845      71.260  35.070  40.140  1.00  0.00           O
ATOM   3060  N   LYS A 846      69.350  36.210  39.830  1.00  0.00           N
ATOM   3061  HN  LYS A 846      68.690  36.940  39.970  1.00  0.00           H
ATOM   3062  CA  LYS A 846      68.930  35.250  38.760  1.00  0.00           C
ATOM   3063  HA  LYS A 846      68.700  34.250  39.070  1.00  0.00           H
ATOM   3064  CB  LYS A 846      67.700  35.770  38.040  1.00  0.00           C
ATOM   3065  HB1 LYS A 846      67.980  36.720  37.550  1.00  0.00           H
ATOM   3066  HB2 LYS A 846      66.880  35.960  38.760  1.00  0.00           H
ATOM   3067  CG  LYS A 846      67.160  34.940  36.840  1.00  0.00           C
ATOM   3068  HG1 LYS A 846      67.960  34.810  36.080  1.00  0.00           H
ATOM   3069  HG2 LYS A 846      66.330  35.420  36.280  1.00  0.00           H
ATOM   3070  CD  LYS A 846      66.570  33.640  37.280  1.00  0.00           C
ATOM   3071  HD1 LYS A 846      67.420  33.060  37.680  1.00  0.00           H
ATOM   3072  HD2 LYS A 846      66.190  33.140  36.360  1.00  0.00           H
ATOM   3073  CE  LYS A 846      65.430  33.710  38.260  1.00  0.00           C
ATOM   3074  HE1 LYS A 846      64.800  34.540  37.840  1.00  0.00           H
ATOM   3075  HE2 LYS A 846      65.750  33.790  39.320  1.00  0.00           H
ATOM   3076  NZ  LYS A 846      64.540  32.540  38.250  1.00  0.00           N
ATOM   3077  HZ1 LYS A 846      63.850  32.610  39.030  1.00  0.00           H
ATOM   3078  HZ2 LYS A 846      65.060  31.670  38.450  1.00  0.00           H
ATOM   3079  HZ3 LYS A 846      64.000  32.480  37.370  1.00  0.00           H
ATOM   3080  C   LYS A 846      70.000  35.010  37.620  1.00  0.00           C
ATOM   3081  O   LYS A 846      70.330  33.960  37.160  1.00  0.00           O
ATOM   3082  N   THR A 847      70.660  36.080  37.090  1.00  0.00           N
ATOM   3083  HN  THR A 847      70.520  36.980  37.480  1.00  0.00           H
ATOM   3084  CA  THR A 847      71.480  36.030  35.850  1.00  0.00           C
ATOM   3085  HA  THR A 847      71.270  35.090  35.370  1.00  0.00           H
ATOM   3086  CB  THR A 847      71.130  37.170  34.910  1.00  0.00           C
ATOM   3087  HB  THR A 847      71.760  37.140  33.990  1.00  0.00           H
ATOM   3088  OG1 THR A 847      71.340  38.510  35.450  1.00  0.00           O
ATOM   3089  HG1 THR A 847      70.790  38.530  36.230  1.00  0.00           H
ATOM   3090  CG2 THR A 847      69.700  37.000  34.420  1.00  0.00           C
ATOM   3091 HG21 THR A 847      68.990  36.820  35.250  1.00  0.00           H
ATOM   3092 HG22 THR A 847      69.700  36.060  33.810  1.00  0.00           H
ATOM   3093 HG23 THR A 847      69.300  37.810  33.780  1.00  0.00           H
ATOM   3094  C   THR A 847      73.000  36.090  36.130  1.00  0.00           C
ATOM   3095  O   THR A 847      73.830  35.940  35.270  1.00  0.00           O
ATOM   3096  N   LYS A 848      73.360  36.250  37.410  1.00  0.00           N
ATOM   3097  HN  LYS A 848      72.710  36.400  38.150  1.00  0.00           H
ATOM   3098  CA  LYS A 848      74.760  36.280  37.910  1.00  0.00           C
ATOM   3099  HA  LYS A 848      75.280  37.090  37.430  1.00  0.00           H
ATOM   3100  CB  LYS A 848      74.630  36.510  39.460  1.00  0.00           C
ATOM   3101  HB1 LYS A 848      75.640  36.590  39.900  1.00  0.00           H
ATOM   3102  HB2 LYS A 848      74.130  35.720  40.060  1.00  0.00           H
ATOM   3103  CG  LYS A 848      73.890  37.890  39.820  1.00  0.00           C
ATOM   3104  HG1 LYS A 848      74.110  38.040  40.890  1.00  0.00           H
ATOM   3105  HG2 LYS A 848      72.810  37.660  39.670  1.00  0.00           H
ATOM   3106  CD  LYS A 848      74.390  39.060  39.010  1.00  0.00           C
ATOM   3107  HD1 LYS A 848      74.160  38.770  37.960  1.00  0.00           H
ATOM   3108  HD2 LYS A 848      75.500  39.120  38.980  1.00  0.00           H
ATOM   3109  CE  LYS A 848      73.710  40.430  39.310  1.00  0.00           C
ATOM   3110  HE1 LYS A 848      74.030  40.740  40.320  1.00  0.00           H
ATOM   3111  HE2 LYS A 848      72.600  40.300  39.310  1.00  0.00           H
ATOM   3112  NZ  LYS A 848      74.150  41.460  38.360  1.00  0.00           N
ATOM   3113  HZ1 LYS A 848      73.390  41.530  37.650  1.00  0.00           H
ATOM   3114  HZ2 LYS A 848      75.020  41.240  37.860  1.00  0.00           H
ATOM   3115  HZ3 LYS A 848      74.190  42.360  38.890  1.00  0.00           H
ATOM   3116  C   LYS A 848      75.660  35.090  37.580  1.00  0.00           C
ATOM   3117  O   LYS A 848      75.610  34.010  38.180  1.00  0.00           O
ATOM   3118  N   ARG A 849      76.550  35.280  36.590  1.00  0.00           N
ATOM   3119  HN  ARG A 849      76.550  36.170  36.140  1.00  0.00           H
ATOM   3120  CA  ARG A 849      77.270  34.280  35.780  1.00  0.00           C
ATOM   3121  HA  ARG A 849      76.510  33.530  35.590  1.00  0.00           H
ATOM   3122  CB  ARG A 849      77.710  34.700  34.390  1.00  0.00           C
ATOM   3123  HB1 ARG A 849      76.760  34.820  33.810  1.00  0.00           H
ATOM   3124  HB2 ARG A 849      78.260  33.840  33.940  1.00  0.00           H
ATOM   3125  CG  ARG A 849      78.350  36.090  34.220  1.00  0.00           C
ATOM   3126  HG1 ARG A 849      77.580  36.820  34.530  1.00  0.00           H
ATOM   3127  HG2 ARG A 849      78.570  36.300  33.160  1.00  0.00           H
ATOM   3128  CD  ARG A 849      79.680  36.320  34.920  1.00  0.00           C
ATOM   3129  HD1 ARG A 849      80.540  35.860  34.380  1.00  0.00           H
ATOM   3130  HD2 ARG A 849      79.650  36.050  35.990  1.00  0.00           H
ATOM   3131  NE  ARG A 849      79.740  37.790  34.830  1.00  0.00           N
ATOM   3132  HE  ARG A 849      79.410  38.380  35.570  1.00  0.00           H
ATOM   3133  CZ  ARG A 849      80.280  38.490  33.860  1.00  0.00           C
ATOM   3134  NH1 ARG A 849      80.770  38.000  32.740  1.00  0.00           N
ATOM   3135 HH11 ARG A 849      80.620  37.060  32.420  1.00  0.00           H
ATOM   3136 HH12 ARG A 849      81.050  38.660  32.050  1.00  0.00           H
ATOM   3137  NH2 ARG A 849      80.360  39.780  33.980  1.00  0.00           N
ATOM   3138 HH21 ARG A 849      79.610  40.100  34.550  1.00  0.00           H
ATOM   3139 HH22 ARG A 849      80.590  40.220  33.110  1.00  0.00           H
ATOM   3140  C   ARG A 849      78.440  33.590  36.540  1.00  0.00           C
ATOM   3141  O   ARG A 849      78.920  32.530  36.120  1.00  0.00           O
ATOM   3142  N   TYR A 850      78.920  34.110  37.710  1.00  0.00           N
ATOM   3143  HN  TYR A 850      78.530  34.920  38.160  1.00  0.00           H
ATOM   3144  CA  TYR A 850      79.990  33.410  38.440  1.00  0.00           C
ATOM   3145  HA  TYR A 850      80.720  33.150  37.690  1.00  0.00           H
ATOM   3146  CB  TYR A 850      80.760  34.330  39.420  1.00  0.00           C
ATOM   3147  HB1 TYR A 850      79.980  34.670  40.140  1.00  0.00           H
ATOM   3148  HB2 TYR A 850      81.180  35.270  39.030  1.00  0.00           H
ATOM   3149  CG  TYR A 850      81.780  33.710  40.120  1.00  0.00           C
ATOM   3150  CD1 TYR A 850      81.760  33.520  41.580  1.00  0.00           C
ATOM   3151  HD1 TYR A 850      80.900  33.880  42.140  1.00  0.00           H
ATOM   3152  CE1 TYR A 850      82.780  32.900  42.310  1.00  0.00           C
ATOM   3153  HE1 TYR A 850      82.740  32.630  43.370  1.00  0.00           H
ATOM   3154  CZ  TYR A 850      83.960  32.610  41.570  1.00  0.00           C
ATOM   3155  OH  TYR A 850      84.900  31.810  42.150  1.00  0.00           O
ATOM   3156  HH  TYR A 850      85.480  31.450  41.470  1.00  0.00           H
ATOM   3157  CD2 TYR A 850      82.970  33.390  39.520  1.00  0.00           C
ATOM   3158  HD2 TYR A 850      83.050  33.500  38.440  1.00  0.00           H
ATOM   3159  CE2 TYR A 850      84.060  32.800  40.180  1.00  0.00           C
ATOM   3160  HE2 TYR A 850      84.840  32.550  39.490  1.00  0.00           H
ATOM   3161  C   TYR A 850      79.340  32.230  39.230  1.00  0.00           C
ATOM   3162  O   TYR A 850      79.960  31.230  39.450  1.00  0.00           O
ATOM   3163  N   PHE A 851      78.040  32.250  39.560  1.00  0.00           N
ATOM   3164  HN  PHE A 851      77.350  32.930  39.280  1.00  0.00           H
ATOM   3165  CA  PHE A 851      77.440  31.130  40.230  1.00  0.00           C
ATOM   3166  HA  PHE A 851      78.240  30.680  40.800  1.00  0.00           H
ATOM   3167  CB  PHE A 851      76.340  31.710  41.210  1.00  0.00           C
ATOM   3168  HB1 PHE A 851      75.870  30.850  41.750  1.00  0.00           H
ATOM   3169  HB2 PHE A 851      75.710  32.300  40.510  1.00  0.00           H
ATOM   3170  CG  PHE A 851      76.910  32.670  42.220  1.00  0.00           C
ATOM   3171  CD1 PHE A 851      78.090  32.340  42.920  1.00  0.00           C
ATOM   3172  HD1 PHE A 851      78.600  31.420  42.740  1.00  0.00           H
ATOM   3173  CE1 PHE A 851      78.810  33.210  43.760  1.00  0.00           C
ATOM   3174  HE1 PHE A 851      79.740  32.830  44.160  1.00  0.00           H
ATOM   3175  CZ  PHE A 851      78.190  34.480  43.950  1.00  0.00           C
ATOM   3176  HZ  PHE A 851      78.690  35.240  44.540  1.00  0.00           H
ATOM   3177  CD2 PHE A 851      76.440  33.990  42.430  1.00  0.00           C
ATOM   3178  HD2 PHE A 851      75.530  34.250  41.910  1.00  0.00           H
ATOM   3179  CE2 PHE A 851      77.130  34.880  43.270  1.00  0.00           C
ATOM   3180  HE2 PHE A 851      76.670  35.830  43.470  1.00  0.00           H
ATOM   3181  C   PHE A 851      76.740  30.140  39.360  1.00  0.00           C
ATOM   3182  O   PHE A 851      76.130  30.550  38.340  1.00  0.00           O
ATOM   3183  N   PRO A 852      76.630  28.840  39.570  1.00  0.00           N
ATOM   3184  CD  PRO A 852      77.700  28.140  40.320  1.00  0.00           C
ATOM   3185  HD1 PRO A 852      77.500  28.380  41.390  1.00  0.00           H
ATOM   3186  HD2 PRO A 852      78.740  28.430  40.080  1.00  0.00           H
ATOM   3187  CA  PRO A 852      75.700  27.910  38.870  1.00  0.00           C
ATOM   3188  HA  PRO A 852      76.040  27.960  37.840  1.00  0.00           H
ATOM   3189  CB  PRO A 852      75.980  26.550  39.550  1.00  0.00           C
ATOM   3190  HB1 PRO A 852      75.700  25.710  38.860  1.00  0.00           H
ATOM   3191  HB2 PRO A 852      75.440  26.350  40.510  1.00  0.00           H
ATOM   3192  CG  PRO A 852      77.490  26.670  39.840  1.00  0.00           C
ATOM   3193  HG1 PRO A 852      77.710  25.920  40.630  1.00  0.00           H
ATOM   3194  HG2 PRO A 852      78.010  26.560  38.850  1.00  0.00           H
ATOM   3195  C   PRO A 852      74.260  28.310  38.790  1.00  0.00           C
ATOM   3196  O   PRO A 852      73.800  29.140  39.590  1.00  0.00           O
ATOM   3197  N   THR A 853      73.700  27.850  37.670  1.00  0.00           N
ATOM   3198  HN  THR A 853      74.230  27.260  37.070  1.00  0.00           H
ATOM   3199  CA  THR A 853      72.390  28.420  37.240  1.00  0.00           C
ATOM   3200  HA  THR A 853      72.530  29.490  37.190  1.00  0.00           H
ATOM   3201  CB  THR A 853      72.000  27.870  35.910  1.00  0.00           C
ATOM   3202  HB  THR A 853      71.790  26.780  35.970  1.00  0.00           H
ATOM   3203  OG1 THR A 853      72.980  28.040  34.960  1.00  0.00           O
ATOM   3204  HG1 THR A 853      73.700  27.450  35.160  1.00  0.00           H
ATOM   3205  CG2 THR A 853      70.670  28.510  35.430  1.00  0.00           C
ATOM   3206 HG21 THR A 853      70.520  28.350  34.340  1.00  0.00           H
ATOM   3207 HG22 THR A 853      70.540  29.590  35.660  1.00  0.00           H
ATOM   3208 HG23 THR A 853      69.840  27.980  35.950  1.00  0.00           H
ATOM   3209  C   THR A 853      71.210  28.220  38.300  1.00  0.00           C
ATOM   3210  O   THR A 853      70.530  29.160  38.700  1.00  0.00           O
ATOM   3211  N   LYS A 854      71.080  26.990  38.740  1.00  0.00           N
ATOM   3212  HN  LYS A 854      71.680  26.240  38.450  1.00  0.00           H
ATOM   3213  CA  LYS A 854      69.910  26.640  39.540  1.00  0.00           C
ATOM   3214  HA  LYS A 854      69.110  27.150  39.040  1.00  0.00           H
ATOM   3215  CB  LYS A 854      69.600  25.080  39.670  1.00  0.00           C
ATOM   3216  HB1 LYS A 854      68.680  24.980  40.290  1.00  0.00           H
ATOM   3217  HB2 LYS A 854      70.490  24.610  40.150  1.00  0.00           H
ATOM   3218  CG  LYS A 854      69.330  24.380  38.290  1.00  0.00           C
ATOM   3219  HG1 LYS A 854      68.930  23.390  38.610  1.00  0.00           H
ATOM   3220  HG2 LYS A 854      70.300  24.270  37.770  1.00  0.00           H
ATOM   3221  CD  LYS A 854      68.390  25.170  37.370  1.00  0.00           C
ATOM   3222  HD1 LYS A 854      68.320  24.530  36.470  1.00  0.00           H
ATOM   3223  HD2 LYS A 854      68.870  26.130  37.080  1.00  0.00           H
ATOM   3224  CE  LYS A 854      67.020  25.410  37.980  1.00  0.00           C
ATOM   3225  HE1 LYS A 854      67.000  26.080  38.860  1.00  0.00           H
ATOM   3226  HE2 LYS A 854      66.450  24.500  38.280  1.00  0.00           H
ATOM   3227  NZ  LYS A 854      66.140  25.950  36.960  1.00  0.00           N
ATOM   3228  HZ1 LYS A 854      66.260  25.350  36.130  1.00  0.00           H
ATOM   3229  HZ2 LYS A 854      66.270  26.970  36.810  1.00  0.00           H
ATOM   3230  HZ3 LYS A 854      65.180  25.850  37.380  1.00  0.00           H
ATOM   3231  C   LYS A 854      69.950  27.200  40.920  1.00  0.00           C
ATOM   3232  O   LYS A 854      69.020  27.790  41.380  1.00  0.00           O
ATOM   3233  N   VAL A 855      71.140  27.190  41.560  1.00  0.00           N
ATOM   3234  HN  VAL A 855      71.870  26.610  41.220  1.00  0.00           H
ATOM   3235  CA  VAL A 855      71.310  27.790  42.880  1.00  0.00           C
ATOM   3236  HA  VAL A 855      70.530  27.300  43.450  1.00  0.00           H
ATOM   3237  CB  VAL A 855      72.600  27.430  43.540  1.00  0.00           C
ATOM   3238  HB  VAL A 855      72.670  26.320  43.610  1.00  0.00           H
ATOM   3239  CG1 VAL A 855      73.790  27.950  42.730  1.00  0.00           C
ATOM   3240 HG11 VAL A 855      74.730  27.630  43.250  1.00  0.00           H
ATOM   3241 HG12 VAL A 855      73.810  29.060  42.750  1.00  0.00           H
ATOM   3242 HG13 VAL A 855      73.820  27.490  41.730  1.00  0.00           H
ATOM   3243  CG2 VAL A 855      72.700  27.960  44.990  1.00  0.00           C
ATOM   3244 HG21 VAL A 855      73.600  27.460  45.430  1.00  0.00           H
ATOM   3245 HG22 VAL A 855      71.780  27.770  45.570  1.00  0.00           H
ATOM   3246 HG23 VAL A 855      73.050  29.000  44.850  1.00  0.00           H
ATOM   3247  C   VAL A 855      71.070  29.280  42.960  1.00  0.00           C
ATOM   3248  O   VAL A 855      70.320  29.830  43.760  1.00  0.00           O
ATOM   3249  N   ARG A 856      71.610  30.140  42.070  1.00  0.00           N
ATOM   3250  HN  ARG A 856      72.140  29.630  41.410  1.00  0.00           H
ATOM   3251  CA  ARG A 856      71.430  31.550  41.970  1.00  0.00           C
ATOM   3252  HA  ARG A 856      71.580  32.060  42.910  1.00  0.00           H
ATOM   3253  CB  ARG A 856      72.450  32.070  40.930  1.00  0.00           C
ATOM   3254  HB1 ARG A 856      73.470  31.670  41.110  1.00  0.00           H
ATOM   3255  HB2 ARG A 856      72.490  33.170  41.030  1.00  0.00           H
ATOM   3256  CG  ARG A 856      72.140  31.880  39.370  1.00  0.00           C
ATOM   3257  HG1 ARG A 856      71.130  32.290  39.170  1.00  0.00           H
ATOM   3258  HG2 ARG A 856      72.140  30.770  39.350  1.00  0.00           H
ATOM   3259  CD  ARG A 856      73.250  32.400  38.470  1.00  0.00           C
ATOM   3260  HD1 ARG A 856      74.220  31.840  38.490  1.00  0.00           H
ATOM   3261  HD2 ARG A 856      73.400  33.480  38.660  1.00  0.00           H
ATOM   3262  NE  ARG A 856      72.740  32.260  37.070  1.00  0.00           N
ATOM   3263  HE  ARG A 856      71.830  32.610  36.880  1.00  0.00           H
ATOM   3264  CZ  ARG A 856      73.340  31.720  35.970  1.00  0.00           C
ATOM   3265  NH1 ARG A 856      74.520  31.180  36.010  1.00  0.00           N
ATOM   3266 HH11 ARG A 856      74.880  30.950  36.920  1.00  0.00           H
ATOM   3267 HH12 ARG A 856      74.850  30.800  35.150  1.00  0.00           H
ATOM   3268  NH2 ARG A 856      72.720  31.740  34.760  1.00  0.00           N
ATOM   3269 HH21 ARG A 856      73.110  31.220  34.000  1.00  0.00           H
ATOM   3270 HH22 ARG A 856      71.730  31.890  34.700  1.00  0.00           H
ATOM   3271  C   ARG A 856      70.010  31.870  41.550  1.00  0.00           C
ATOM   3272  O   ARG A 856      69.440  32.860  42.060  1.00  0.00           O
ATOM   3273  N   SER A 857      69.320  31.030  40.700  1.00  0.00           N
ATOM   3274  HN  SER A 857      69.780  30.270  40.240  1.00  0.00           H
ATOM   3275  CA  SER A 857      67.910  31.180  40.420  1.00  0.00           C
ATOM   3276  HA  SER A 857      67.640  32.160  40.070  1.00  0.00           H
ATOM   3277  CB  SER A 857      67.540  30.220  39.300  1.00  0.00           C
ATOM   3278  HB1 SER A 857      67.770  29.160  39.570  1.00  0.00           H
ATOM   3279  HB2 SER A 857      68.120  30.400  38.360  1.00  0.00           H
ATOM   3280  OG  SER A 857      66.160  30.300  38.850  1.00  0.00           O
ATOM   3281  HG1 SER A 857      66.100  29.610  38.190  1.00  0.00           H
ATOM   3282  C   SER A 857      67.020  30.920  41.660  1.00  0.00           C
ATOM   3283  O   SER A 857      66.100  31.590  42.030  1.00  0.00           O
ATOM   3284  N   THR A 858      67.360  29.860  42.420  1.00  0.00           N
ATOM   3285  HN  THR A 858      68.000  29.170  42.100  1.00  0.00           H
ATOM   3286  CA  THR A 858      66.800  29.490  43.780  1.00  0.00           C
ATOM   3287  HA  THR A 858      65.770  29.250  43.590  1.00  0.00           H
ATOM   3288  CB  THR A 858      67.440  28.210  44.420  1.00  0.00           C
ATOM   3289  HB  THR A 858      68.490  28.550  44.570  1.00  0.00           H
ATOM   3290  OG1 THR A 858      67.370  27.080  43.520  1.00  0.00           O
ATOM   3291  HG1 THR A 858      68.070  27.240  42.870  1.00  0.00           H
ATOM   3292  CG2 THR A 858      66.860  27.780  45.710  1.00  0.00           C
ATOM   3293 HG21 THR A 858      65.830  27.360  45.660  1.00  0.00           H
ATOM   3294 HG22 THR A 858      66.860  28.640  46.400  1.00  0.00           H
ATOM   3295 HG23 THR A 858      67.430  27.030  46.310  1.00  0.00           H
ATOM   3296  C   THR A 858      66.880  30.620  44.870  1.00  0.00           C
ATOM   3297  O   THR A 858      65.950  31.030  45.520  1.00  0.00           O
ATOM   3298  N   ILE A 859      68.030  31.320  44.930  1.00  0.00           N
ATOM   3299  HN  ILE A 859      68.810  31.040  44.390  1.00  0.00           H
ATOM   3300  CA  ILE A 859      68.260  32.450  45.770  1.00  0.00           C
ATOM   3301  HA  ILE A 859      67.880  32.280  46.760  1.00  0.00           H
ATOM   3302  CB  ILE A 859      69.790  32.740  45.890  1.00  0.00           C
ATOM   3303  HB  ILE A 859      70.100  32.810  44.830  1.00  0.00           H
ATOM   3304  CG2 ILE A 859      70.160  34.240  46.420  1.00  0.00           C
ATOM   3305 HG21 ILE A 859      69.640  35.060  45.870  1.00  0.00           H
ATOM   3306 HG22 ILE A 859      71.230  34.500  46.240  1.00  0.00           H
ATOM   3307 HG23 ILE A 859      70.070  34.370  47.520  1.00  0.00           H
ATOM   3308  CG1 ILE A 859      70.620  31.580  46.580  1.00  0.00           C
ATOM   3309 HG11 ILE A 859      70.240  30.560  46.330  1.00  0.00           H
ATOM   3310 HG12 ILE A 859      70.650  31.690  47.700  1.00  0.00           H
ATOM   3311  CD  ILE A 859      71.980  31.550  45.950  1.00  0.00           C
ATOM   3312  HD1 ILE A 859      72.490  32.530  45.900  1.00  0.00           H
ATOM   3313  HD2 ILE A 859      72.010  31.130  44.920  1.00  0.00           H
ATOM   3314  HD3 ILE A 859      72.680  30.910  46.530  1.00  0.00           H
ATOM   3315  C   ILE A 859      67.440  33.680  45.370  1.00  0.00           C
ATOM   3316  O   ILE A 859      66.800  34.300  46.200  1.00  0.00           O
ATOM   3317  N   SER A 860      67.370  34.040  44.020  1.00  0.00           N
ATOM   3318  HN  SER A 860      67.810  33.510  43.310  1.00  0.00           H
ATOM   3319  CA  SER A 860      66.660  35.220  43.460  1.00  0.00           C
ATOM   3320  HA  SER A 860      66.870  36.200  43.890  1.00  0.00           H
ATOM   3321  CB  SER A 860      66.960  35.360  41.910  1.00  0.00           C
ATOM   3322  HB1 SER A 860      66.740  34.420  41.370  1.00  0.00           H
ATOM   3323  HB2 SER A 860      68.070  35.460  41.840  1.00  0.00           H
ATOM   3324  OG  SER A 860      66.280  36.460  41.340  1.00  0.00           O
ATOM   3325  HG1 SER A 860      66.750  37.280  41.510  1.00  0.00           H
ATOM   3326  C   SER A 860      65.180  35.050  43.680  1.00  0.00           C
ATOM   3327  O   SER A 860      64.540  35.900  44.280  1.00  0.00           O
ATOM   3328  N   ASP A 861      64.620  33.940  43.230  1.00  0.00           N
ATOM   3329  HN  ASP A 861      65.200  33.300  42.730  1.00  0.00           H
ATOM   3330  CA  ASP A 861      63.240  33.570  43.300  1.00  0.00           C
ATOM   3331  HA  ASP A 861      62.580  34.310  42.860  1.00  0.00           H
ATOM   3332  CB  ASP A 861      62.880  32.170  42.650  1.00  0.00           C
ATOM   3333  HB1 ASP A 861      61.820  31.890  42.790  1.00  0.00           H
ATOM   3334  HB2 ASP A 861      63.430  31.310  43.080  1.00  0.00           H
ATOM   3335  CG  ASP A 861      63.270  32.190  41.190  1.00  0.00           C
ATOM   3336  OD1 ASP A 861      63.510  31.110  40.530  1.00  0.00           O
ATOM   3337  OD2 ASP A 861      63.120  33.330  40.660  1.00  0.00           O
ATOM   3338  C   ASP A 861      62.850  33.640  44.770  1.00  0.00           C
ATOM   3339  O   ASP A 861      61.850  34.270  44.980  1.00  0.00           O
ATOM   3340  N   PHE A 862      63.630  33.140  45.800  1.00  0.00           N
ATOM   3341  HN  PHE A 862      64.490  32.750  45.510  1.00  0.00           H
ATOM   3342  CA  PHE A 862      63.210  33.070  47.180  1.00  0.00           C
ATOM   3343  HA  PHE A 862      62.130  33.170  47.210  1.00  0.00           H
ATOM   3344  CB  PHE A 862      63.570  31.640  47.800  1.00  0.00           C
ATOM   3345  HB1 PHE A 862      63.580  31.750  48.900  1.00  0.00           H
ATOM   3346  HB2 PHE A 862      64.620  31.390  47.530  1.00  0.00           H
ATOM   3347  CG  PHE A 862      62.660  30.610  47.390  1.00  0.00           C
ATOM   3348  CD1 PHE A 862      62.910  29.940  46.170  1.00  0.00           C
ATOM   3349  HD1 PHE A 862      63.780  30.200  45.580  1.00  0.00           H
ATOM   3350  CE1 PHE A 862      62.010  28.940  45.760  1.00  0.00           C
ATOM   3351  HE1 PHE A 862      62.140  28.180  45.000  1.00  0.00           H
ATOM   3352  CZ  PHE A 862      60.870  28.600  46.470  1.00  0.00           C
ATOM   3353  HZ  PHE A 862      60.380  27.700  46.160  1.00  0.00           H
ATOM   3354  CD2 PHE A 862      61.480  30.360  48.110  1.00  0.00           C
ATOM   3355  HD2 PHE A 862      61.200  31.020  48.930  1.00  0.00           H
ATOM   3356  CE2 PHE A 862      60.660  29.270  47.710  1.00  0.00           C
ATOM   3357  HE2 PHE A 862      59.830  28.970  48.340  1.00  0.00           H
ATOM   3358  C   PHE A 862      63.740  34.160  48.070  1.00  0.00           C
ATOM   3359  O   PHE A 862      63.650  34.000  49.280  1.00  0.00           O
ATOM   3360  N   ALA A 863      64.340  35.190  47.420  1.00  0.00           N
ATOM   3361  HN  ALA A 863      64.400  35.230  46.430  1.00  0.00           H
ATOM   3362  CA  ALA A 863      65.220  36.180  48.100  1.00  0.00           C
ATOM   3363  HA  ALA A 863      66.050  35.610  48.490  1.00  0.00           H
ATOM   3364  CB  ALA A 863      65.850  37.120  47.090  1.00  0.00           C
ATOM   3365  HB1 ALA A 863      66.610  36.630  46.440  1.00  0.00           H
ATOM   3366  HB2 ALA A 863      66.510  37.960  47.390  1.00  0.00           H
ATOM   3367  HB3 ALA A 863      65.120  37.590  46.400  1.00  0.00           H
ATOM   3368  C   ALA A 863      64.560  36.940  49.290  1.00  0.00           C
ATOM   3369  O   ALA A 863      65.240  37.150  50.330  1.00  0.00           O
ATOM   3370  N   VAL A 864      63.270  37.240  49.270  1.00  0.00           N
ATOM   3371  HN  VAL A 864      62.710  37.150  48.440  1.00  0.00           H
ATOM   3372  CA  VAL A 864      62.560  37.800  50.410  1.00  0.00           C
ATOM   3373  HA  VAL A 864      63.120  38.580  50.920  1.00  0.00           H
ATOM   3374  CB  VAL A 864      61.270  38.540  50.030  1.00  0.00           C
ATOM   3375  HB  VAL A 864      60.490  37.850  49.670  1.00  0.00           H
ATOM   3376  CG1 VAL A 864      60.710  39.180  51.310  1.00  0.00           C
ATOM   3377 HG11 VAL A 864      60.020  38.450  51.790  1.00  0.00           H
ATOM   3378 HG12 VAL A 864      60.100  40.050  51.000  1.00  0.00           H
ATOM   3379 HG13 VAL A 864      61.450  39.520  52.080  1.00  0.00           H
ATOM   3380  CG2 VAL A 864      61.460  39.600  48.880  1.00  0.00           C
ATOM   3381 HG21 VAL A 864      60.590  40.280  48.900  1.00  0.00           H
ATOM   3382 HG22 VAL A 864      61.430  39.180  47.840  1.00  0.00           H
ATOM   3383 HG23 VAL A 864      62.440  40.120  49.000  1.00  0.00           H
ATOM   3384  C   VAL A 864      62.350  36.800  51.560  1.00  0.00           C
ATOM   3385  O   VAL A 864      62.860  37.030  52.660  1.00  0.00           O
ATOM   3386  N   PHE A 865      61.810  35.600  51.360  1.00  0.00           N
ATOM   3387  HN  PHE A 865      61.440  35.320  50.470  1.00  0.00           H
ATOM   3388  CA  PHE A 865      61.860  34.590  52.350  1.00  0.00           C
ATOM   3389  HA  PHE A 865      61.220  35.010  53.130  1.00  0.00           H
ATOM   3390  CB  PHE A 865      61.130  33.350  51.720  1.00  0.00           C
ATOM   3391  HB1 PHE A 865      61.590  33.240  50.720  1.00  0.00           H
ATOM   3392  HB2 PHE A 865      60.050  33.540  51.540  1.00  0.00           H
ATOM   3393  CG  PHE A 865      61.240  32.060  52.570  1.00  0.00           C
ATOM   3394  CD1 PHE A 865      60.480  31.830  53.740  1.00  0.00           C
ATOM   3395  HD1 PHE A 865      59.720  32.510  54.090  1.00  0.00           H
ATOM   3396  CE1 PHE A 865      60.710  30.680  54.450  1.00  0.00           C
ATOM   3397  HE1 PHE A 865      60.130  30.560  55.350  1.00  0.00           H
ATOM   3398  CZ  PHE A 865      61.690  29.730  54.100  1.00  0.00           C
ATOM   3399  HZ  PHE A 865      61.810  28.840  54.690  1.00  0.00           H
ATOM   3400  CD2 PHE A 865      62.240  31.100  52.230  1.00  0.00           C
ATOM   3401  HD2 PHE A 865      62.820  31.300  51.330  1.00  0.00           H
ATOM   3402  CE2 PHE A 865      62.460  29.970  53.010  1.00  0.00           C
ATOM   3403  HE2 PHE A 865      63.180  29.220  52.740  1.00  0.00           H
ATOM   3404  C   PHE A 865      63.220  34.180  52.940  1.00  0.00           C
ATOM   3405  O   PHE A 865      63.370  34.110  54.120  1.00  0.00           O
ATOM   3406  N   LEU A 866      64.210  34.060  52.060  1.00  0.00           N
ATOM   3407  HN  LEU A 866      63.960  34.120  51.090  1.00  0.00           H
ATOM   3408  CA  LEU A 866      65.620  33.860  52.350  1.00  0.00           C
ATOM   3409  HA  LEU A 866      65.860  32.940  52.870  1.00  0.00           H
ATOM   3410  CB  LEU A 866      66.440  33.740  50.990  1.00  0.00           C
ATOM   3411  HB1 LEU A 866      66.260  34.710  50.470  1.00  0.00           H
ATOM   3412  HB2 LEU A 866      65.950  32.890  50.470  1.00  0.00           H
ATOM   3413  CG  LEU A 866      67.960  33.550  51.200  1.00  0.00           C
ATOM   3414  HG  LEU A 866      68.400  34.530  51.500  1.00  0.00           H
ATOM   3415  CD1 LEU A 866      68.340  32.400  52.110  1.00  0.00           C
ATOM   3416 HD11 LEU A 866      69.410  32.160  51.950  1.00  0.00           H
ATOM   3417 HD12 LEU A 866      67.810  31.430  51.920  1.00  0.00           H
ATOM   3418 HD13 LEU A 866      68.360  32.590  53.200  1.00  0.00           H
ATOM   3419  CD2 LEU A 866      68.470  33.360  49.820  1.00  0.00           C
ATOM   3420 HD21 LEU A 866      67.780  32.690  49.250  1.00  0.00           H
ATOM   3421 HD22 LEU A 866      69.490  32.920  49.900  1.00  0.00           H
ATOM   3422 HD23 LEU A 866      68.370  34.350  49.330  1.00  0.00           H
ATOM   3423  C   LEU A 866      66.210  35.060  53.060  1.00  0.00           C
ATOM   3424  O   LEU A 866      66.980  34.780  53.960  1.00  0.00           O
ATOM   3425  N   THR A 867      65.860  36.280  52.710  1.00  0.00           N
ATOM   3426  HN  THR A 867      65.370  36.390  51.850  1.00  0.00           H
ATOM   3427  CA  THR A 867      66.080  37.500  53.550  1.00  0.00           C
ATOM   3428  HA  THR A 867      67.150  37.650  53.590  1.00  0.00           H
ATOM   3429  CB  THR A 867      65.540  38.840  53.010  1.00  0.00           C
ATOM   3430  HB  THR A 867      64.440  38.850  52.810  1.00  0.00           H
ATOM   3431  OG1 THR A 867      66.300  39.110  51.820  1.00  0.00           O
ATOM   3432  HG1 THR A 867      66.060  38.450  51.160  1.00  0.00           H
ATOM   3433  CG2 THR A 867      65.880  40.020  53.920  1.00  0.00           C
ATOM   3434 HG21 THR A 867      65.610  41.000  53.470  1.00  0.00           H
ATOM   3435 HG22 THR A 867      66.920  40.070  54.300  1.00  0.00           H
ATOM   3436 HG23 THR A 867      65.250  39.940  54.830  1.00  0.00           H
ATOM   3437  C   THR A 867      65.540  37.280  54.980  1.00  0.00           C
ATOM   3438  O   THR A 867      66.210  37.640  55.950  1.00  0.00           O
ATOM   3439  N   ILE A 868      64.240  36.920  55.170  1.00  0.00           N
ATOM   3440  HN  ILE A 868      63.710  36.890  54.330  1.00  0.00           H
ATOM   3441  CA  ILE A 868      63.600  36.910  56.480  1.00  0.00           C
ATOM   3442  HA  ILE A 868      63.740  37.860  56.980  1.00  0.00           H
ATOM   3443  CB  ILE A 868      62.080  36.740  56.360  1.00  0.00           C
ATOM   3444  HB  ILE A 868      61.710  35.790  55.910  1.00  0.00           H
ATOM   3445  CG2 ILE A 868      61.510  36.750  57.820  1.00  0.00           C
ATOM   3446 HG21 ILE A 868      60.420  36.740  57.640  1.00  0.00           H
ATOM   3447 HG22 ILE A 868      61.840  37.650  58.390  1.00  0.00           H
ATOM   3448 HG23 ILE A 868      61.730  35.890  58.490  1.00  0.00           H
ATOM   3449  CG1 ILE A 868      61.440  37.880  55.500  1.00  0.00           C
ATOM   3450 HG11 ILE A 868      62.000  37.990  54.560  1.00  0.00           H
ATOM   3451 HG12 ILE A 868      61.530  38.850  56.030  1.00  0.00           H
ATOM   3452  CD  ILE A 868      60.000  37.670  55.170  1.00  0.00           C
ATOM   3453  HD1 ILE A 868      59.590  38.630  54.810  1.00  0.00           H
ATOM   3454  HD2 ILE A 868      59.360  37.290  55.990  1.00  0.00           H
ATOM   3455  HD3 ILE A 868      59.970  37.000  54.270  1.00  0.00           H
ATOM   3456  C   ILE A 868      64.230  35.910  57.410  1.00  0.00           C
ATOM   3457  O   ILE A 868      64.500  36.240  58.540  1.00  0.00           O
ATOM   3458  N   VAL A 869      64.620  34.730  56.870  1.00  0.00           N
ATOM   3459  HN  VAL A 869      64.340  34.530  55.930  1.00  0.00           H
ATOM   3460  CA  VAL A 869      65.360  33.720  57.550  1.00  0.00           C
ATOM   3461  HA  VAL A 869      64.790  33.390  58.400  1.00  0.00           H
ATOM   3462  CB  VAL A 869      65.500  32.420  56.640  1.00  0.00           C
ATOM   3463  HB  VAL A 869      65.910  32.610  55.620  1.00  0.00           H
ATOM   3464  CG1 VAL A 869      66.520  31.400  57.180  1.00  0.00           C
ATOM   3465 HG11 VAL A 869      66.220  31.190  58.230  1.00  0.00           H
ATOM   3466 HG12 VAL A 869      67.540  31.820  57.250  1.00  0.00           H
ATOM   3467 HG13 VAL A 869      66.560  30.440  56.610  1.00  0.00           H
ATOM   3468  CG2 VAL A 869      64.090  31.820  56.410  1.00  0.00           C
ATOM   3469 HG21 VAL A 869      64.110  30.990  55.680  1.00  0.00           H
ATOM   3470 HG22 VAL A 869      63.390  32.590  56.010  1.00  0.00           H
ATOM   3471 HG23 VAL A 869      63.680  31.410  57.370  1.00  0.00           H
ATOM   3472  C   VAL A 869      66.770  34.130  57.970  1.00  0.00           C
ATOM   3473  O   VAL A 869      67.220  34.010  59.130  1.00  0.00           O
ATOM   3474  N   ILE A 870      67.560  34.800  57.040  1.00  0.00           N
ATOM   3475  HN  ILE A 870      67.280  34.930  56.090  1.00  0.00           H
ATOM   3476  CA  ILE A 870      68.850  35.260  57.410  1.00  0.00           C
ATOM   3477  HA  ILE A 870      69.410  34.500  57.940  1.00  0.00           H
ATOM   3478  CB  ILE A 870      69.660  35.720  56.190  1.00  0.00           C
ATOM   3479  HB  ILE A 870      69.050  36.180  55.390  1.00  0.00           H
ATOM   3480  CG2 ILE A 870      70.760  36.780  56.550  1.00  0.00           C
ATOM   3481 HG21 ILE A 870      70.440  37.780  56.880  1.00  0.00           H
ATOM   3482 HG22 ILE A 870      71.220  36.890  55.550  1.00  0.00           H
ATOM   3483 HG23 ILE A 870      71.550  36.410  57.220  1.00  0.00           H
ATOM   3484  CG1 ILE A 870      70.120  34.470  55.410  1.00  0.00           C
ATOM   3485 HG11 ILE A 870      70.580  34.850  54.480  1.00  0.00           H
ATOM   3486 HG12 ILE A 870      69.220  33.870  55.170  1.00  0.00           H
ATOM   3487  CD  ILE A 870      71.120  33.450  56.000  1.00  0.00           C
ATOM   3488  HD1 ILE A 870      72.000  33.960  56.440  1.00  0.00           H
ATOM   3489  HD2 ILE A 870      71.470  32.640  55.330  1.00  0.00           H
ATOM   3490  HD3 ILE A 870      70.720  32.940  56.900  1.00  0.00           H
ATOM   3491  C   ILE A 870      68.710  36.440  58.410  1.00  0.00           C
ATOM   3492  O   ILE A 870      69.450  36.520  59.410  1.00  0.00           O
ATOM   3493  N   MET A 871      67.670  37.270  58.350  1.00  0.00           N
ATOM   3494  HN  MET A 871      67.070  37.250  57.540  1.00  0.00           H
ATOM   3495  CA  MET A 871      67.370  38.300  59.390  1.00  0.00           C
ATOM   3496  HA  MET A 871      68.320  38.740  59.600  1.00  0.00           H
ATOM   3497  CB  MET A 871      66.410  39.420  58.950  1.00  0.00           C
ATOM   3498  HB1 MET A 871      66.230  40.150  59.750  1.00  0.00           H
ATOM   3499  HB2 MET A 871      65.390  39.090  58.690  1.00  0.00           H
ATOM   3500  CG  MET A 871      66.880  40.340  57.790  1.00  0.00           C
ATOM   3501  HG1 MET A 871      65.940  40.800  57.420  1.00  0.00           H
ATOM   3502  HG2 MET A 871      67.160  39.710  56.920  1.00  0.00           H
ATOM   3503  SD  MET A 871      68.100  41.600  58.200  1.00  0.00           S
ATOM   3504  CE  MET A 871      69.560  40.780  58.730  1.00  0.00           C
ATOM   3505  HE1 MET A 871      69.430  40.210  59.670  1.00  0.00           H
ATOM   3506  HE2 MET A 871      70.400  41.500  58.800  1.00  0.00           H
ATOM   3507  HE3 MET A 871      69.870  39.940  58.060  1.00  0.00           H
ATOM   3508  C   MET A 871      67.060  37.800  60.730  1.00  0.00           C
ATOM   3509  O   MET A 871      67.650  38.280  61.690  1.00  0.00           O
ATOM   3510  N   VAL A 872      66.210  36.710  60.850  1.00  0.00           N
ATOM   3511  HN  VAL A 872      65.780  36.390  60.010  1.00  0.00           H
ATOM   3512  CA  VAL A 872      66.050  35.970  62.120  1.00  0.00           C
ATOM   3513  HA  VAL A 872      65.760  36.710  62.840  1.00  0.00           H
ATOM   3514  CB  VAL A 872      65.050  34.830  61.980  1.00  0.00           C
ATOM   3515  HB  VAL A 872      65.370  34.200  61.120  1.00  0.00           H
ATOM   3516  CG1 VAL A 872      64.910  34.050  63.310  1.00  0.00           C
ATOM   3517 HG11 VAL A 872      64.530  34.820  64.000  1.00  0.00           H
ATOM   3518 HG12 VAL A 872      65.860  33.590  63.660  1.00  0.00           H
ATOM   3519 HG13 VAL A 872      64.120  33.290  63.110  1.00  0.00           H
ATOM   3520  CG2 VAL A 872      63.690  35.360  61.560  1.00  0.00           C
ATOM   3521 HG21 VAL A 872      63.670  35.540  60.470  1.00  0.00           H
ATOM   3522 HG22 VAL A 872      63.570  36.320  62.110  1.00  0.00           H
ATOM   3523 HG23 VAL A 872      62.840  34.690  61.820  1.00  0.00           H
ATOM   3524  C   VAL A 872      67.360  35.220  62.560  1.00  0.00           C
ATOM   3525  O   VAL A 872      67.750  35.280  63.750  1.00  0.00           O
ATOM   3526  N   THR A 873      68.130  34.560  61.690  1.00  0.00           N
ATOM   3527  HN  THR A 873      67.910  34.470  60.720  1.00  0.00           H
ATOM   3528  CA  THR A 873      69.480  34.100  61.880  1.00  0.00           C
ATOM   3529  HA  THR A 873      69.410  33.270  62.570  1.00  0.00           H
ATOM   3530  CB  THR A 873      69.970  33.440  60.640  1.00  0.00           C
ATOM   3531  HB  THR A 873      69.740  34.120  59.780  1.00  0.00           H
ATOM   3532  OG1 THR A 873      69.180  32.300  60.340  1.00  0.00           O
ATOM   3533  HG1 THR A 873      68.290  32.510  60.060  1.00  0.00           H
ATOM   3534  CG2 THR A 873      71.440  32.950  60.860  1.00  0.00           C
ATOM   3535 HG21 THR A 873      72.150  33.810  60.860  1.00  0.00           H
ATOM   3536 HG22 THR A 873      71.730  32.310  60.000  1.00  0.00           H
ATOM   3537 HG23 THR A 873      71.580  32.390  61.800  1.00  0.00           H
ATOM   3538  C   THR A 873      70.460  35.200  62.430  1.00  0.00           C
ATOM   3539  O   THR A 873      71.130  34.970  63.420  1.00  0.00           O
ATOM   3540  N   ILE A 874      70.390  36.420  61.820  1.00  0.00           N
ATOM   3541  HN  ILE A 874      70.030  36.620  60.910  1.00  0.00           H
ATOM   3542  CA  ILE A 874      71.230  37.520  62.310  1.00  0.00           C
ATOM   3543  HA  ILE A 874      72.200  37.100  62.520  1.00  0.00           H
ATOM   3544  CB  ILE A 874      71.260  38.590  61.340  1.00  0.00           C
ATOM   3545  HB  ILE A 874      70.380  38.520  60.670  1.00  0.00           H
ATOM   3546  CG2 ILE A 874      71.470  40.030  61.890  1.00  0.00           C
ATOM   3547 HG21 ILE A 874      72.130  40.040  62.800  1.00  0.00           H
ATOM   3548 HG22 ILE A 874      70.510  40.510  62.140  1.00  0.00           H
ATOM   3549 HG23 ILE A 874      71.920  40.680  61.110  1.00  0.00           H
ATOM   3550  CG1 ILE A 874      72.470  38.380  60.280  1.00  0.00           C
ATOM   3551 HG11 ILE A 874      73.310  38.870  60.800  1.00  0.00           H
ATOM   3552 HG12 ILE A 874      72.170  38.960  59.390  1.00  0.00           H
ATOM   3553  CD  ILE A 874      72.780  36.940  59.870  1.00  0.00           C
ATOM   3554  HD1 ILE A 874      73.740  36.880  59.300  1.00  0.00           H
ATOM   3555  HD2 ILE A 874      71.940  36.590  59.230  1.00  0.00           H
ATOM   3556  HD3 ILE A 874      73.010  36.180  60.640  1.00  0.00           H
ATOM   3557  C   ILE A 874      70.870  37.930  63.730  1.00  0.00           C
ATOM   3558  O   ILE A 874      71.720  38.130  64.590  1.00  0.00           O
ATOM   3559  N   ASP A 875      69.630  38.000  64.050  1.00  0.00           N
ATOM   3560  HN  ASP A 875      68.880  38.040  63.390  1.00  0.00           H
ATOM   3561  CA  ASP A 875      69.060  38.250  65.350  1.00  0.00           C
ATOM   3562  HA  ASP A 875      69.440  39.190  65.730  1.00  0.00           H
ATOM   3563  CB  ASP A 875      67.540  38.530  65.200  1.00  0.00           C
ATOM   3564  HB1 ASP A 875      67.070  37.640  64.720  1.00  0.00           H
ATOM   3565  HB2 ASP A 875      67.330  39.430  64.580  1.00  0.00           H
ATOM   3566  CG  ASP A 875      66.850  38.790  66.550  1.00  0.00           C
ATOM   3567  OD1 ASP A 875      66.540  37.880  67.390  1.00  0.00           O
ATOM   3568  OD2 ASP A 875      66.650  39.980  66.870  1.00  0.00           O
ATOM   3569  C   ASP A 875      69.400  37.200  66.380  1.00  0.00           C
ATOM   3570  O   ASP A 875      69.730  37.500  67.550  1.00  0.00           O
ATOM   3571  N   TYR A 876      69.420  35.950  66.030  1.00  0.00           N
ATOM   3572  HN  TYR A 876      69.100  35.700  65.120  1.00  0.00           H
ATOM   3573  CA  TYR A 876      69.780  34.840  66.890  1.00  0.00           C
ATOM   3574  HA  TYR A 876      69.200  34.990  67.800  1.00  0.00           H
ATOM   3575  CB  TYR A 876      69.250  33.560  66.210  1.00  0.00           C
ATOM   3576  HB1 TYR A 876      69.870  33.320  65.320  1.00  0.00           H
ATOM   3577  HB2 TYR A 876      68.170  33.670  66.010  1.00  0.00           H
ATOM   3578  CG  TYR A 876      69.390  32.380  67.110  1.00  0.00           C
ATOM   3579  CD1 TYR A 876      68.450  31.990  68.040  1.00  0.00           C
ATOM   3580  HD1 TYR A 876      67.530  32.530  68.230  1.00  0.00           H
ATOM   3581  CE1 TYR A 876      68.730  30.930  68.960  1.00  0.00           C
ATOM   3582  HE1 TYR A 876      67.970  30.700  69.690  1.00  0.00           H
ATOM   3583  CZ  TYR A 876      69.850  30.210  68.790  1.00  0.00           C
ATOM   3584  OH  TYR A 876      70.010  29.080  69.700  1.00  0.00           O
ATOM   3585  HH  TYR A 876      69.210  29.000  70.220  1.00  0.00           H
ATOM   3586  CD2 TYR A 876      70.580  31.680  67.060  1.00  0.00           C
ATOM   3587  HD2 TYR A 876      71.430  31.950  66.450  1.00  0.00           H
ATOM   3588  CE2 TYR A 876      70.760  30.490  67.770  1.00  0.00           C
ATOM   3589  HE2 TYR A 876      71.620  29.870  67.730  1.00  0.00           H
ATOM   3590  C   TYR A 876      71.360  34.730  67.100  1.00  0.00           C
ATOM   3591  O   TYR A 876      71.890  34.460  68.180  1.00  0.00           O
ATOM   3592  N   LEU A 877      72.160  35.010  66.020  1.00  0.00           N
ATOM   3593  HN  LEU A 877      71.830  35.210  65.100  1.00  0.00           H
ATOM   3594  CA  LEU A 877      73.600  35.150  66.160  1.00  0.00           C
ATOM   3595  HA  LEU A 877      73.830  34.350  66.850  1.00  0.00           H
ATOM   3596  CB  LEU A 877      74.320  35.020  64.840  1.00  0.00           C
ATOM   3597  HB1 LEU A 877      75.360  35.400  64.900  1.00  0.00           H
ATOM   3598  HB2 LEU A 877      73.760  35.530  64.030  1.00  0.00           H
ATOM   3599  CG  LEU A 877      74.280  33.630  64.130  1.00  0.00           C
ATOM   3600  HG  LEU A 877      73.260  33.300  63.890  1.00  0.00           H
ATOM   3601  CD1 LEU A 877      75.140  33.550  62.840  1.00  0.00           C
ATOM   3602 HD11 LEU A 877      74.740  34.280  62.110  1.00  0.00           H
ATOM   3603 HD12 LEU A 877      75.100  32.580  62.320  1.00  0.00           H
ATOM   3604 HD13 LEU A 877      76.170  33.920  63.070  1.00  0.00           H
ATOM   3605  CD2 LEU A 877      74.790  32.590  65.150  1.00  0.00           C
ATOM   3606 HD21 LEU A 877      75.820  32.840  65.480  1.00  0.00           H
ATOM   3607 HD22 LEU A 877      74.960  31.610  64.650  1.00  0.00           H
ATOM   3608 HD23 LEU A 877      74.160  32.520  66.060  1.00  0.00           H
ATOM   3609  C   LEU A 877      74.080  36.430  66.840  1.00  0.00           C
ATOM   3610  O   LEU A 877      75.010  36.390  67.640  1.00  0.00           O
ATOM   3611  N   VAL A 878      73.360  37.540  66.650  1.00  0.00           N
ATOM   3612  HN  VAL A 878      72.690  37.570  65.920  1.00  0.00           H
ATOM   3613  CA  VAL A 878      73.670  38.830  67.280  1.00  0.00           C
ATOM   3614  HA  VAL A 878      74.690  39.050  67.020  1.00  0.00           H
ATOM   3615  CB  VAL A 878      72.730  39.840  66.680  1.00  0.00           C
ATOM   3616  HB  VAL A 878      71.730  39.390  66.510  1.00  0.00           H
ATOM   3617  CG1 VAL A 878      72.440  41.020  67.640  1.00  0.00           C
ATOM   3618 HG11 VAL A 878      71.820  40.790  68.530  1.00  0.00           H
ATOM   3619 HG12 VAL A 878      71.920  41.740  66.970  1.00  0.00           H
ATOM   3620 HG13 VAL A 878      73.410  41.450  67.970  1.00  0.00           H
ATOM   3621  CG2 VAL A 878      73.490  40.430  65.450  1.00  0.00           C
ATOM   3622 HG21 VAL A 878      73.950  39.650  64.800  1.00  0.00           H
ATOM   3623 HG22 VAL A 878      74.270  41.140  65.770  1.00  0.00           H
ATOM   3624 HG23 VAL A 878      72.700  40.990  64.890  1.00  0.00           H
ATOM   3625  C   VAL A 878      73.550  38.650  68.780  1.00  0.00           C
ATOM   3626  O   VAL A 878      74.200  39.380  69.530  1.00  0.00           O
ATOM   3627  N   GLY A 879      72.680  37.770  69.300  1.00  0.00           N
ATOM   3628  HN  GLY A 879      72.210  37.160  68.670  1.00  0.00           H
ATOM   3629  CA  GLY A 879      72.480  37.450  70.710  1.00  0.00           C
ATOM   3630  HA1 GLY A 879      73.400  37.620  71.250  1.00  0.00           H
ATOM   3631  HA2 GLY A 879      72.120  36.430  70.710  1.00  0.00           H
ATOM   3632  C   GLY A 879      71.390  38.370  71.350  1.00  0.00           C
ATOM   3633  O   GLY A 879      70.570  37.970  72.240  1.00  0.00           O
ATOM   3634  N   VAL A 880      71.370  39.650  70.920  1.00  0.00           N
ATOM   3635  HN  VAL A 880      72.130  40.050  70.420  1.00  0.00           H
ATOM   3636  CA  VAL A 880      70.390  40.590  71.540  1.00  0.00           C
ATOM   3637  HA  VAL A 880      70.310  40.410  72.600  1.00  0.00           H
ATOM   3638  CB  VAL A 880      70.830  42.100  71.340  1.00  0.00           C
ATOM   3639  HB  VAL A 880      71.910  42.060  71.080  1.00  0.00           H
ATOM   3640  CG1 VAL A 880      70.010  42.800  70.240  1.00  0.00           C
ATOM   3641 HG11 VAL A 880      68.910  42.820  70.400  1.00  0.00           H
ATOM   3642 HG12 VAL A 880      70.240  42.550  69.190  1.00  0.00           H
ATOM   3643 HG13 VAL A 880      70.270  43.890  70.240  1.00  0.00           H
ATOM   3644  CG2 VAL A 880      70.550  42.780  72.690  1.00  0.00           C
ATOM   3645 HG21 VAL A 880      71.080  43.760  72.650  1.00  0.00           H
ATOM   3646 HG22 VAL A 880      70.770  42.180  73.600  1.00  0.00           H
ATOM   3647 HG23 VAL A 880      69.480  43.030  72.870  1.00  0.00           H
ATOM   3648  C   VAL A 880      68.970  40.270  70.840  1.00  0.00           C
ATOM   3649  O   VAL A 880      68.920  40.150  69.590  1.00  0.00           O
ATOM   3650  N   PRO A 881      67.880  40.220  71.540  1.00  0.00           N
ATOM   3651  CD  PRO A 881      67.830  39.960  73.000  1.00  0.00           C
ATOM   3652  HD1 PRO A 881      68.440  40.650  73.620  1.00  0.00           H
ATOM   3653  HD2 PRO A 881      68.210  38.920  73.130  1.00  0.00           H
ATOM   3654  CA  PRO A 881      66.600  39.930  70.930  1.00  0.00           C
ATOM   3655  HA  PRO A 881      66.730  39.230  70.130  1.00  0.00           H
ATOM   3656  CB  PRO A 881      65.820  39.240  72.060  1.00  0.00           C
ATOM   3657  HB1 PRO A 881      66.010  38.140  72.140  1.00  0.00           H
ATOM   3658  HB2 PRO A 881      64.720  39.350  71.920  1.00  0.00           H
ATOM   3659  CG  PRO A 881      66.380  39.900  73.330  1.00  0.00           C
ATOM   3660  HG1 PRO A 881      65.870  40.880  73.440  1.00  0.00           H
ATOM   3661  HG2 PRO A 881      66.310  39.330  74.300  1.00  0.00           H
ATOM   3662  C   PRO A 881      65.910  41.150  70.450  1.00  0.00           C
ATOM   3663  O   PRO A 881      65.330  41.850  71.290  1.00  0.00           O
ATOM   3664  N   SER A 882      65.900  41.440  69.110  1.00  0.00           N
ATOM   3665  HN  SER A 882      66.300  40.830  68.440  1.00  0.00           H
ATOM   3666  CA  SER A 882      65.100  42.520  68.560  1.00  0.00           C
ATOM   3667  HA  SER A 882      65.390  43.440  69.040  1.00  0.00           H
ATOM   3668  CB  SER A 882      65.260  42.830  67.100  1.00  0.00           C
ATOM   3669  HB1 SER A 882      66.340  42.830  66.820  1.00  0.00           H
ATOM   3670  HB2 SER A 882      64.820  43.840  66.930  1.00  0.00           H
ATOM   3671  OG  SER A 882      64.810  41.810  66.200  1.00  0.00           O
ATOM   3672  HG1 SER A 882      65.460  41.100  66.200  1.00  0.00           H
ATOM   3673  C   SER A 882      63.680  42.380  68.820  1.00  0.00           C
ATOM   3674  O   SER A 882      63.240  41.200  68.900  1.00  0.00           O
ATOM   3675  N   PRO A 883      62.880  43.410  69.050  1.00  0.00           N
ATOM   3676  CD  PRO A 883      63.330  44.750  69.530  1.00  0.00           C
ATOM   3677  HD1 PRO A 883      63.730  45.410  68.720  1.00  0.00           H
ATOM   3678  HD2 PRO A 883      64.040  44.680  70.390  1.00  0.00           H
ATOM   3679  CA  PRO A 883      61.400  43.280  69.050  1.00  0.00           C
ATOM   3680  HA  PRO A 883      61.120  42.790  69.970  1.00  0.00           H
ATOM   3681  CB  PRO A 883      60.930  44.780  69.100  1.00  0.00           C
ATOM   3682  HB1 PRO A 883      59.890  44.850  69.510  1.00  0.00           H
ATOM   3683  HB2 PRO A 883      60.880  45.120  68.050  1.00  0.00           H
ATOM   3684  CG  PRO A 883      61.990  45.410  69.980  1.00  0.00           C
ATOM   3685  HG1 PRO A 883      61.970  46.520  69.910  1.00  0.00           H
ATOM   3686  HG2 PRO A 883      61.840  45.250  71.070  1.00  0.00           H
ATOM   3687  C   PRO A 883      60.660  42.440  68.000  1.00  0.00           C
ATOM   3688  O   PRO A 883      60.680  42.700  66.820  1.00  0.00           O
ATOM   3689  N   LYS A 884      59.910  41.420  68.500  1.00  0.00           N
ATOM   3690  HN  LYS A 884      59.960  41.140  69.470  1.00  0.00           H
ATOM   3691  CA  LYS A 884      59.330  40.420  67.720  1.00  0.00           C
ATOM   3692  HA  LYS A 884      59.690  40.570  66.720  1.00  0.00           H
ATOM   3693  CB  LYS A 884      59.610  39.080  68.370  1.00  0.00           C
ATOM   3694  HB1 LYS A 884      59.200  38.290  67.720  1.00  0.00           H
ATOM   3695  HB2 LYS A 884      59.080  39.120  69.360  1.00  0.00           H
ATOM   3696  CG  LYS A 884      61.070  38.770  68.540  1.00  0.00           C
ATOM   3697  HG1 LYS A 884      61.050  37.760  69.000  1.00  0.00           H
ATOM   3698  HG2 LYS A 884      61.510  39.520  69.230  1.00  0.00           H
ATOM   3699  CD  LYS A 884      61.870  38.830  67.260  1.00  0.00           C
ATOM   3700  HD1 LYS A 884      61.930  39.880  66.910  1.00  0.00           H
ATOM   3701  HD2 LYS A 884      61.350  38.230  66.490  1.00  0.00           H
ATOM   3702  CE  LYS A 884      63.300  38.200  67.230  1.00  0.00           C
ATOM   3703  HE1 LYS A 884      63.630  38.490  66.220  1.00  0.00           H
ATOM   3704  HE2 LYS A 884      63.270  37.090  67.330  1.00  0.00           H
ATOM   3705  NZ  LYS A 884      64.210  38.830  68.190  1.00  0.00           N
ATOM   3706  HZ1 LYS A 884      65.170  38.580  67.910  1.00  0.00           H
ATOM   3707  HZ2 LYS A 884      64.040  38.360  69.100  1.00  0.00           H
ATOM   3708  HZ3 LYS A 884      64.120  39.860  68.350  1.00  0.00           H
ATOM   3709  C   LYS A 884      57.770  40.700  67.560  1.00  0.00           C
ATOM   3710  O   LYS A 884      57.080  41.210  68.430  1.00  0.00           O
ATOM   3711  N   LEU A 885      57.290  40.290  66.380  1.00  0.00           N
ATOM   3712  HN  LEU A 885      57.930  40.000  65.670  1.00  0.00           H
ATOM   3713  CA  LEU A 885      55.910  40.180  66.130  1.00  0.00           C
ATOM   3714  HA  LEU A 885      55.460  41.150  66.300  1.00  0.00           H
ATOM   3715  CB  LEU A 885      55.670  39.680  64.640  1.00  0.00           C
ATOM   3716  HB1 LEU A 885      56.200  38.720  64.390  1.00  0.00           H
ATOM   3717  HB2 LEU A 885      56.120  40.330  63.860  1.00  0.00           H
ATOM   3718  CG  LEU A 885      54.170  39.390  64.230  1.00  0.00           C
ATOM   3719  HG  LEU A 885      53.820  38.570  64.890  1.00  0.00           H
ATOM   3720  CD1 LEU A 885      53.280  40.620  64.240  1.00  0.00           C
ATOM   3721 HD11 LEU A 885      53.590  41.420  63.540  1.00  0.00           H
ATOM   3722 HD12 LEU A 885      53.240  40.990  65.280  1.00  0.00           H
ATOM   3723 HD13 LEU A 885      52.250  40.290  63.980  1.00  0.00           H
ATOM   3724  CD2 LEU A 885      54.270  38.780  62.790  1.00  0.00           C
ATOM   3725 HD21 LEU A 885      55.110  38.060  62.760  1.00  0.00           H
ATOM   3726 HD22 LEU A 885      54.460  39.570  62.040  1.00  0.00           H
ATOM   3727 HD23 LEU A 885      53.280  38.350  62.510  1.00  0.00           H
ATOM   3728  C   LEU A 885      55.030  39.190  67.100  1.00  0.00           C
ATOM   3729  O   LEU A 885      55.300  37.950  67.190  1.00  0.00           O
ATOM   3730  N   HSD A 886      53.920  39.690  67.640  1.00  0.00           N
ATOM   3731  HN  HSD A 886      53.650  40.630  67.480  1.00  0.00           H
ATOM   3732  CA  HSD A 886      52.960  38.890  68.460  1.00  0.00           C
ATOM   3733  HA  HSD A 886      53.400  37.990  68.870  1.00  0.00           H
ATOM   3734  CB  HSD A 886      52.450  39.680  69.600  1.00  0.00           C
ATOM   3735  HB1 HSD A 886      51.650  39.130  70.130  1.00  0.00           H
ATOM   3736  HB2 HSD A 886      52.110  40.710  69.370  1.00  0.00           H
ATOM   3737  ND1 HSD A 886      53.860  39.170  71.610  1.00  0.00           N
ATOM   3738  HD1 HSD A 886      53.380  38.300  71.760  1.00  0.00           H
ATOM   3739  CG  HSD A 886      53.550  40.000  70.570  1.00  0.00           C
ATOM   3740  CE1 HSD A 886      54.840  39.700  72.330  1.00  0.00           C
ATOM   3741  HE1 HSD A 886      55.360  39.140  73.120  1.00  0.00           H
ATOM   3742  NE2 HSD A 886      55.190  40.880  71.820  1.00  0.00           N
ATOM   3743  CD2 HSD A 886      54.370  41.050  70.720  1.00  0.00           C
ATOM   3744  HD2 HSD A 886      54.320  41.950  70.120  1.00  0.00           H
ATOM   3745  C   HSD A 886      51.760  38.460  67.600  1.00  0.00           C
ATOM   3746  O   HSD A 886      50.910  39.300  67.360  1.00  0.00           O
ATOM   3747  N   VAL A 887      51.790  37.170  67.230  1.00  0.00           N
ATOM   3748  HN  VAL A 887      52.500  36.570  67.580  1.00  0.00           H
ATOM   3749  CA  VAL A 887      50.690  36.630  66.500  1.00  0.00           C
ATOM   3750  HA  VAL A 887      50.050  37.470  66.290  1.00  0.00           H
ATOM   3751  CB  VAL A 887      51.050  35.660  65.360  1.00  0.00           C
ATOM   3752  HB  VAL A 887      51.630  34.800  65.790  1.00  0.00           H
ATOM   3753  CG1 VAL A 887      49.900  35.000  64.580  1.00  0.00           C
ATOM   3754 HG11 VAL A 887      50.340  34.180  63.970  1.00  0.00           H
ATOM   3755 HG12 VAL A 887      49.440  35.740  63.880  1.00  0.00           H
ATOM   3756 HG13 VAL A 887      49.140  34.580  65.270  1.00  0.00           H
ATOM   3757  CG2 VAL A 887      51.790  36.420  64.250  1.00  0.00           C
ATOM   3758 HG21 VAL A 887      51.960  35.690  63.440  1.00  0.00           H
ATOM   3759 HG22 VAL A 887      52.830  36.570  64.590  1.00  0.00           H
ATOM   3760 HG23 VAL A 887      51.180  37.310  63.970  1.00  0.00           H
ATOM   3761  C   VAL A 887      49.910  35.760  67.520  1.00  0.00           C
ATOM   3762  O   VAL A 887      50.610  35.070  68.270  1.00  0.00           O
ATOM   3763  N   PRO A 888      48.600  35.690  67.590  1.00  0.00           N
ATOM   3764  CD  PRO A 888      47.770  36.690  66.980  1.00  0.00           C
ATOM   3765  HD1 PRO A 888      47.870  36.640  65.880  1.00  0.00           H
ATOM   3766  HD2 PRO A 888      48.030  37.720  67.310  1.00  0.00           H
ATOM   3767  CA  PRO A 888      47.760  34.710  68.260  1.00  0.00           C
ATOM   3768  HA  PRO A 888      47.640  35.140  69.240  1.00  0.00           H
ATOM   3769  CB  PRO A 888      46.430  34.840  67.520  1.00  0.00           C
ATOM   3770  HB1 PRO A 888      45.590  34.460  68.130  1.00  0.00           H
ATOM   3771  HB2 PRO A 888      46.480  34.290  66.560  1.00  0.00           H
ATOM   3772  CG  PRO A 888      46.300  36.350  67.130  1.00  0.00           C
ATOM   3773  HG1 PRO A 888      45.690  36.500  66.220  1.00  0.00           H
ATOM   3774  HG2 PRO A 888      45.920  36.960  67.980  1.00  0.00           H
ATOM   3775  C   PRO A 888      48.260  33.260  68.440  1.00  0.00           C
ATOM   3776  O   PRO A 888      48.750  32.690  67.480  1.00  0.00           O
ATOM   3777  N   GLU A 889      48.150  32.790  69.720  1.00  0.00           N
ATOM   3778  HN  GLU A 889      47.720  33.370  70.410  1.00  0.00           H
ATOM   3779  CA  GLU A 889      48.630  31.470  69.980  1.00  0.00           C
ATOM   3780  HA  GLU A 889      49.110  31.010  69.120  1.00  0.00           H
ATOM   3781  CB  GLU A 889      49.500  31.490  71.290  1.00  0.00           C
ATOM   3782  HB1 GLU A 889      49.790  30.450  71.580  1.00  0.00           H
ATOM   3783  HB2 GLU A 889      48.950  32.050  72.070  1.00  0.00           H
ATOM   3784  CG  GLU A 889      50.870  32.200  71.240  1.00  0.00           C
ATOM   3785  HG1 GLU A 889      50.720  33.300  71.200  1.00  0.00           H
ATOM   3786  HG2 GLU A 889      51.440  31.940  70.320  1.00  0.00           H
ATOM   3787  CD  GLU A 889      51.810  31.910  72.420  1.00  0.00           C
ATOM   3788  OE1 GLU A 889      51.980  30.690  72.820  1.00  0.00           O
ATOM   3789  OE2 GLU A 889      52.390  32.840  73.070  1.00  0.00           O
ATOM   3790  C   GLU A 889      47.460  30.600  70.340  1.00  0.00           C
ATOM   3791  O   GLU A 889      47.620  29.450  70.710  1.00  0.00           O
ATOM   3792  N   LYS A 890      46.200  31.120  70.120  1.00  0.00           N
ATOM   3793  HN  LYS A 890      46.070  31.980  69.630  1.00  0.00           H
ATOM   3794  CA  LYS A 890      45.010  30.350  70.270  1.00  0.00           C
ATOM   3795  HA  LYS A 890      45.110  29.290  70.110  1.00  0.00           H
ATOM   3796  CB  LYS A 890      44.480  30.580  71.750  1.00  0.00           C
ATOM   3797  HB1 LYS A 890      45.320  30.380  72.440  1.00  0.00           H
ATOM   3798  HB2 LYS A 890      43.620  29.930  72.020  1.00  0.00           H
ATOM   3799  CG  LYS A 890      44.110  31.990  72.120  1.00  0.00           C
ATOM   3800  HG1 LYS A 890      43.150  32.190  71.580  1.00  0.00           H
ATOM   3801  HG2 LYS A 890      44.890  32.740  71.860  1.00  0.00           H
ATOM   3802  CD  LYS A 890      43.960  32.260  73.580  1.00  0.00           C
ATOM   3803  HD1 LYS A 890      45.000  32.150  73.970  1.00  0.00           H
ATOM   3804  HD2 LYS A 890      43.240  31.520  74.000  1.00  0.00           H
ATOM   3805  CE  LYS A 890      43.410  33.700  73.820  1.00  0.00           C
ATOM   3806  HE1 LYS A 890      42.420  33.830  73.350  1.00  0.00           H
ATOM   3807  HE2 LYS A 890      44.190  34.330  73.330  1.00  0.00           H
ATOM   3808  NZ  LYS A 890      43.390  33.980  75.260  1.00  0.00           N
ATOM   3809  HZ1 LYS A 890      42.560  33.550  75.700  1.00  0.00           H
ATOM   3810  HZ2 LYS A 890      43.530  34.990  75.440  1.00  0.00           H
ATOM   3811  HZ3 LYS A 890      44.260  33.540  75.640  1.00  0.00           H
ATOM   3812  C   LYS A 890      44.010  30.820  69.240  1.00  0.00           C
ATOM   3813  O   LYS A 890      44.250  31.870  68.630  1.00  0.00           O
ATOM   3814  N   PHE A 891      42.920  30.000  69.050  1.00  0.00           N
ATOM   3815  HN  PHE A 891      42.980  29.170  69.600  1.00  0.00           H
ATOM   3816  CA  PHE A 891      41.740  30.170  68.220  1.00  0.00           C
ATOM   3817  HA  PHE A 891      42.050  30.870  67.470  1.00  0.00           H
ATOM   3818  CB  PHE A 891      41.240  28.870  67.570  1.00  0.00           C
ATOM   3819  HB1 PHE A 891      40.270  29.040  67.030  1.00  0.00           H
ATOM   3820  HB2 PHE A 891      40.990  28.300  68.490  1.00  0.00           H
ATOM   3821  CG  PHE A 891      42.180  28.310  66.510  1.00  0.00           C
ATOM   3822  CD1 PHE A 891      42.780  27.070  66.610  1.00  0.00           C
ATOM   3823  HD1 PHE A 891      42.630  26.440  67.470  1.00  0.00           H
ATOM   3824  CE1 PHE A 891      43.470  26.450  65.620  1.00  0.00           C
ATOM   3825  HE1 PHE A 891      43.900  25.470  65.790  1.00  0.00           H
ATOM   3826  CZ  PHE A 891      43.540  27.050  64.340  1.00  0.00           C
ATOM   3827  HZ  PHE A 891      43.920  26.580  63.440  1.00  0.00           H
ATOM   3828  CD2 PHE A 891      42.260  28.930  65.200  1.00  0.00           C
ATOM   3829  HD2 PHE A 891      41.640  29.790  65.030  1.00  0.00           H
ATOM   3830  CE2 PHE A 891      42.940  28.290  64.120  1.00  0.00           C
ATOM   3831  HE2 PHE A 891      42.910  28.700  63.130  1.00  0.00           H
ATOM   3832  C   PHE A 891      40.540  30.740  68.950  1.00  0.00           C
ATOM   3833  O   PHE A 891      39.470  30.920  68.400  1.00  0.00           O
ATOM   3834  N   GLU A 892      40.690  31.080  70.250  1.00  0.00           N
ATOM   3835  HN  GLU A 892      41.400  30.770  70.880  1.00  0.00           H
ATOM   3836  CA  GLU A 892      39.720  31.860  71.000  1.00  0.00           C
ATOM   3837  HA  GLU A 892      38.710  31.610  70.700  1.00  0.00           H
ATOM   3838  CB  GLU A 892      39.790  31.510  72.480  1.00  0.00           C
ATOM   3839  HB1 GLU A 892      39.130  32.200  73.060  1.00  0.00           H
ATOM   3840  HB2 GLU A 892      40.840  31.690  72.820  1.00  0.00           H
ATOM   3841  CG  GLU A 892      39.570  29.990  72.730  1.00  0.00           C
ATOM   3842  HG1 GLU A 892      40.560  29.520  72.560  1.00  0.00           H
ATOM   3843  HG2 GLU A 892      38.700  29.690  72.110  1.00  0.00           H
ATOM   3844  CD  GLU A 892      39.300  29.640  74.190  1.00  0.00           C
ATOM   3845  OE1 GLU A 892      39.430  30.510  75.110  1.00  0.00           O
ATOM   3846  OE2 GLU A 892      38.910  28.490  74.410  1.00  0.00           O
ATOM   3847  C   GLU A 892      39.780  33.350  70.840  1.00  0.00           C
ATOM   3848  O   GLU A 892      40.790  33.890  71.300  1.00  0.00           O
ATOM   3849  N   PRO A 893      38.780  34.120  70.360  1.00  0.00           N
ATOM   3850  CD  PRO A 893      37.700  33.470  69.610  1.00  0.00           C
ATOM   3851  HD1 PRO A 893      37.050  32.780  70.200  1.00  0.00           H
ATOM   3852  HD2 PRO A 893      38.130  32.890  68.780  1.00  0.00           H
ATOM   3853  CA  PRO A 893      38.450  35.520  70.600  1.00  0.00           C
ATOM   3854  HA  PRO A 893      39.070  36.070  69.910  1.00  0.00           H
ATOM   3855  CB  PRO A 893      37.000  35.630  70.230  1.00  0.00           C
ATOM   3856  HB1 PRO A 893      36.680  36.680  70.050  1.00  0.00           H
ATOM   3857  HB2 PRO A 893      36.400  35.200  71.050  1.00  0.00           H
ATOM   3858  CG  PRO A 893      36.920  34.680  69.070  1.00  0.00           C
ATOM   3859  HG1 PRO A 893      35.860  34.470  68.800  1.00  0.00           H
ATOM   3860  HG2 PRO A 893      37.390  35.090  68.160  1.00  0.00           H
ATOM   3861  C   PRO A 893      38.670  36.070  72.010  1.00  0.00           C
ATOM   3862  O   PRO A 893      38.410  35.390  73.030  1.00  0.00           O
ATOM   3863  N   THR A 894      39.080  37.400  72.040  1.00  0.00           N
ATOM   3864  HN  THR A 894      39.250  37.980  71.250  1.00  0.00           H
ATOM   3865  CA  THR A 894      39.000  38.120  73.310  1.00  0.00           C
ATOM   3866  HA  THR A 894      39.690  37.650  73.980  1.00  0.00           H
ATOM   3867  CB  THR A 894      39.450  39.600  73.070  1.00  0.00           C
ATOM   3868  HB  THR A 894      38.720  40.220  72.510  1.00  0.00           H
ATOM   3869  OG1 THR A 894      40.600  39.610  72.210  1.00  0.00           O
ATOM   3870  HG1 THR A 894      40.800  40.480  71.880  1.00  0.00           H
ATOM   3871  CG2 THR A 894      39.800  40.320  74.400  1.00  0.00           C
ATOM   3872 HG21 THR A 894      40.860  40.110  74.670  1.00  0.00           H
ATOM   3873 HG22 THR A 894      39.120  39.900  75.170  1.00  0.00           H
ATOM   3874 HG23 THR A 894      39.780  41.430  74.340  1.00  0.00           H
ATOM   3875  C   THR A 894      37.650  38.170  73.900  1.00  0.00           C
ATOM   3876  O   THR A 894      37.450  37.840  75.130  1.00  0.00           O
ATOM   3877  N   HSD A 895      36.640  38.440  73.090  1.00  0.00           N
ATOM   3878  HN  HSD A 895      36.800  38.730  72.150  1.00  0.00           H
ATOM   3879  CA  HSD A 895      35.310  38.660  73.670  1.00  0.00           C
ATOM   3880  HA  HSD A 895      35.410  39.340  74.500  1.00  0.00           H
ATOM   3881  CB  HSD A 895      34.510  39.470  72.570  1.00  0.00           C
ATOM   3882  HB1 HSD A 895      34.430  38.870  71.640  1.00  0.00           H
ATOM   3883  HB2 HSD A 895      34.980  40.440  72.290  1.00  0.00           H
ATOM   3884  ND1 HSD A 895      32.760  40.680  74.110  1.00  0.00           N
ATOM   3885  HD1 HSD A 895      33.250  41.130  74.840  1.00  0.00           H
ATOM   3886  CG  HSD A 895      33.130  39.910  73.010  1.00  0.00           C
ATOM   3887  CE1 HSD A 895      31.380  40.770  74.090  1.00  0.00           C
ATOM   3888  HE1 HSD A 895      30.720  41.320  74.740  1.00  0.00           H
ATOM   3889  NE2 HSD A 895      30.860  40.200  73.000  1.00  0.00           N
ATOM   3890  CD2 HSD A 895      31.970  39.670  72.390  1.00  0.00           C
ATOM   3891  HD2 HSD A 895      32.010  39.160  71.440  1.00  0.00           H
ATOM   3892  C   HSD A 895      34.580  37.400  74.060  1.00  0.00           C
ATOM   3893  O   HSD A 895      34.490  36.510  73.250  1.00  0.00           O
ATOM   3894  N   PRO A 896      33.960  37.230  75.260  1.00  0.00           N
ATOM   3895  CD  PRO A 896      34.060  38.020  76.510  1.00  0.00           C
ATOM   3896  HD1 PRO A 896      33.570  39.020  76.400  1.00  0.00           H
ATOM   3897  HD2 PRO A 896      35.150  38.190  76.630  1.00  0.00           H
ATOM   3898  CA  PRO A 896      33.310  35.960  75.530  1.00  0.00           C
ATOM   3899  HA  PRO A 896      33.830  35.140  75.040  1.00  0.00           H
ATOM   3900  CB  PRO A 896      33.310  35.790  77.100  1.00  0.00           C
ATOM   3901  HB1 PRO A 896      34.150  35.180  77.510  1.00  0.00           H
ATOM   3902  HB2 PRO A 896      32.390  35.220  77.340  1.00  0.00           H
ATOM   3903  CG  PRO A 896      33.350  37.250  77.650  1.00  0.00           C
ATOM   3904  HG1 PRO A 896      32.320  37.580  77.940  1.00  0.00           H
ATOM   3905  HG2 PRO A 896      34.060  37.240  78.490  1.00  0.00           H
ATOM   3906  C   PRO A 896      31.900  35.990  75.100  1.00  0.00           C
ATOM   3907  O   PRO A 896      31.420  34.880  74.860  1.00  0.00           O
ATOM   3908  N   GLU A 897      31.200  37.130  74.980  1.00  0.00           N
ATOM   3909  HN  GLU A 897      31.550  38.040  75.200  1.00  0.00           H
ATOM   3910  CA  GLU A 897      29.760  37.060  74.880  1.00  0.00           C
ATOM   3911  HA  GLU A 897      29.450  36.210  75.470  1.00  0.00           H
ATOM   3912  CB  GLU A 897      29.140  38.340  75.480  1.00  0.00           C
ATOM   3913  HB1 GLU A 897      28.180  38.550  74.960  1.00  0.00           H
ATOM   3914  HB2 GLU A 897      29.720  39.240  75.170  1.00  0.00           H
ATOM   3915  CG  GLU A 897      29.040  38.440  77.040  1.00  0.00           C
ATOM   3916  HG1 GLU A 897      28.860  39.480  77.380  1.00  0.00           H
ATOM   3917  HG2 GLU A 897      30.050  38.220  77.460  1.00  0.00           H
ATOM   3918  CD  GLU A 897      27.860  37.750  77.700  1.00  0.00           C
ATOM   3919  OE1 GLU A 897      26.720  37.980  77.190  1.00  0.00           O
ATOM   3920  OE2 GLU A 897      27.980  36.900  78.600  1.00  0.00           O
ATOM   3921  C   GLU A 897      29.370  36.950  73.410  1.00  0.00           C
ATOM   3922  O   GLU A 897      28.200  37.030  73.000  1.00  0.00           O
ATOM   3923  N   ARG A 898      30.370  36.690  72.520  1.00  0.00           N
ATOM   3924  HN  ARG A 898      31.260  36.800  72.960  1.00  0.00           H
ATOM   3925  CA  ARG A 898      30.350  36.250  71.140  1.00  0.00           C
ATOM   3926  HA  ARG A 898      30.150  37.100  70.510  1.00  0.00           H
ATOM   3927  CB  ARG A 898      31.790  35.770  70.750  1.00  0.00           C
ATOM   3928  HB1 ARG A 898      32.220  35.060  71.500  1.00  0.00           H
ATOM   3929  HB2 ARG A 898      32.490  36.620  70.870  1.00  0.00           H
ATOM   3930  CG  ARG A 898      31.870  35.200  69.290  1.00  0.00           C
ATOM   3931  HG1 ARG A 898      31.440  35.990  68.640  1.00  0.00           H
ATOM   3932  HG2 ARG A 898      31.340  34.240  69.140  1.00  0.00           H
ATOM   3933  CD  ARG A 898      33.380  34.920  68.970  1.00  0.00           C
ATOM   3934  HD1 ARG A 898      33.480  33.860  69.270  1.00  0.00           H
ATOM   3935  HD2 ARG A 898      34.020  35.530  69.640  1.00  0.00           H
ATOM   3936  NE  ARG A 898      33.610  35.290  67.510  1.00  0.00           N
ATOM   3937  HE  ARG A 898      34.000  36.180  67.280  1.00  0.00           H
ATOM   3938  CZ  ARG A 898      33.680  34.350  66.530  1.00  0.00           C
ATOM   3939  NH1 ARG A 898      33.760  33.070  66.850  1.00  0.00           N
ATOM   3940 HH11 ARG A 898      33.840  32.840  67.830  1.00  0.00           H
ATOM   3941 HH12 ARG A 898      34.040  32.430  66.150  1.00  0.00           H
ATOM   3942  NH2 ARG A 898      33.770  34.670  65.260  1.00  0.00           N
ATOM   3943 HH21 ARG A 898      33.470  35.600  65.150  1.00  0.00           H
ATOM   3944 HH22 ARG A 898      33.480  34.020  64.550  1.00  0.00           H
ATOM   3945  C   ARG A 898      29.290  35.180  70.890  1.00  0.00           C
ATOM   3946  O   ARG A 898      29.080  34.250  71.710  1.00  0.00           O
ATOM   3947  N   GLY A 899      28.610  35.190  69.740  1.00  0.00           N
ATOM   3948  HN  GLY A 899      28.720  35.900  69.050  1.00  0.00           H
ATOM   3949  CA  GLY A 899      27.680  34.120  69.360  1.00  0.00           C
ATOM   3950  HA1 GLY A 899      27.150  34.390  68.460  1.00  0.00           H
ATOM   3951  HA2 GLY A 899      27.080  33.950  70.230  1.00  0.00           H
ATOM   3952  C   GLY A 899      28.220  32.780  69.040  1.00  0.00           C
ATOM   3953  O   GLY A 899      29.420  32.560  69.050  1.00  0.00           O
ATOM   3954  N   TRP A 900      27.310  31.800  68.870  1.00  0.00           N
ATOM   3955  HN  TRP A 900      26.330  31.880  69.030  1.00  0.00           H
ATOM   3956  CA  TRP A 900      27.790  30.480  68.510  1.00  0.00           C
ATOM   3957  HA  TRP A 900      28.870  30.470  68.430  1.00  0.00           H
ATOM   3958  CB  TRP A 900      27.340  29.510  69.650  1.00  0.00           C
ATOM   3959  HB1 TRP A 900      26.240  29.580  69.740  1.00  0.00           H
ATOM   3960  HB2 TRP A 900      27.720  29.850  70.630  1.00  0.00           H
ATOM   3961  CG  TRP A 900      27.500  28.040  69.320  1.00  0.00           C
ATOM   3962  CD1 TRP A 900      26.560  27.020  69.370  1.00  0.00           C
ATOM   3963  HD1 TRP A 900      25.490  27.170  69.450  1.00  0.00           H
ATOM   3964  NE1 TRP A 900      27.170  25.830  69.200  1.00  0.00           N
ATOM   3965  HE1 TRP A 900      26.870  24.920  69.370  1.00  0.00           H
ATOM   3966  CE2 TRP A 900      28.580  26.070  69.240  1.00  0.00           C
ATOM   3967  CD2 TRP A 900      28.810  27.470  69.240  1.00  0.00           C
ATOM   3968  CE3 TRP A 900      30.080  27.970  69.230  1.00  0.00           C
ATOM   3969  HE3 TRP A 900      30.290  29.010  69.450  1.00  0.00           H
ATOM   3970  CZ3 TRP A 900      31.220  27.170  68.960  1.00  0.00           C
ATOM   3971  HZ3 TRP A 900      32.230  27.540  68.930  1.00  0.00           H
ATOM   3972  CZ2 TRP A 900      29.600  25.240  69.010  1.00  0.00           C
ATOM   3973  HZ2 TRP A 900      29.440  24.190  68.780  1.00  0.00           H
ATOM   3974  CH2 TRP A 900      30.870  25.820  68.830  1.00  0.00           C
ATOM   3975  HH2 TRP A 900      31.590  25.070  68.540  1.00  0.00           H
ATOM   3976  C   TRP A 900      27.250  30.130  67.120  1.00  0.00           C
ATOM   3977  O   TRP A 900      26.080  30.060  66.810  1.00  0.00           O
ATOM   3978  N   ILE A 901      28.180  29.940  66.170  1.00  0.00           N
ATOM   3979  HN  ILE A 901      29.100  30.230  66.420  1.00  0.00           H
ATOM   3980  CA  ILE A 901      28.070  29.580  64.800  1.00  0.00           C
ATOM   3981  HA  ILE A 901      29.090  29.450  64.480  1.00  0.00           H
ATOM   3982  CB  ILE A 901      27.310  28.360  64.440  1.00  0.00           C
ATOM   3983  HB  ILE A 901      26.250  28.560  64.720  1.00  0.00           H
ATOM   3984  CG2 ILE A 901      27.380  27.990  62.900  1.00  0.00           C
ATOM   3985 HG21 ILE A 901      26.750  27.100  62.700  1.00  0.00           H
ATOM   3986 HG22 ILE A 901      28.410  27.620  62.700  1.00  0.00           H
ATOM   3987 HG23 ILE A 901      27.200  28.850  62.220  1.00  0.00           H
ATOM   3988  CG1 ILE A 901      27.810  27.140  65.260  1.00  0.00           C
ATOM   3989 HG11 ILE A 901      27.070  26.330  65.110  1.00  0.00           H
ATOM   3990 HG12 ILE A 901      27.690  27.400  66.330  1.00  0.00           H
ATOM   3991  CD  ILE A 901      29.260  26.740  65.110  1.00  0.00           C
ATOM   3992  HD1 ILE A 901      29.390  26.280  64.110  1.00  0.00           H
ATOM   3993  HD2 ILE A 901      29.540  26.020  65.900  1.00  0.00           H
ATOM   3994  HD3 ILE A 901      29.900  27.660  65.180  1.00  0.00           H
ATOM   3995  C   ILE A 901      27.560  30.730  63.960  1.00  0.00           C
ATOM   3996  O   ILE A 901      28.030  31.210  62.930  1.00  0.00           O
ATOM   3997  N   ILE A 902      26.510  31.410  64.430  1.00  0.00           N
ATOM   3998  HN  ILE A 902      26.170  31.220  65.340  1.00  0.00           H
ATOM   3999  CA  ILE A 902      25.870  32.450  63.710  1.00  0.00           C
ATOM   4000  HA  ILE A 902      26.410  32.740  62.820  1.00  0.00           H
ATOM   4001  CB  ILE A 902      24.410  32.180  63.210  1.00  0.00           C
ATOM   4002  HB  ILE A 902      23.920  33.150  62.930  1.00  0.00           H
ATOM   4003  CG2 ILE A 902      24.620  31.420  61.870  1.00  0.00           C
ATOM   4004 HG21 ILE A 902      25.450  31.930  61.350  1.00  0.00           H
ATOM   4005 HG22 ILE A 902      23.760  31.390  61.180  1.00  0.00           H
ATOM   4006 HG23 ILE A 902      24.950  30.380  62.100  1.00  0.00           H
ATOM   4007  CG1 ILE A 902      23.610  31.230  64.150  1.00  0.00           C
ATOM   4008 HG11 ILE A 902      23.710  31.600  65.190  1.00  0.00           H
ATOM   4009 HG12 ILE A 902      24.010  30.200  64.200  1.00  0.00           H
ATOM   4010  CD  ILE A 902      22.110  31.170  63.770  1.00  0.00           C
ATOM   4011  HD1 ILE A 902      22.100  30.480  62.900  1.00  0.00           H
ATOM   4012  HD2 ILE A 902      21.650  32.120  63.420  1.00  0.00           H
ATOM   4013  HD3 ILE A 902      21.480  30.750  64.580  1.00  0.00           H
ATOM   4014  C   ILE A 902      25.690  33.660  64.720  1.00  0.00           C
ATOM   4015  O   ILE A 902      25.500  33.490  65.930  1.00  0.00           O
ATOM   4016  N   SER A 903      25.590  34.870  64.220  1.00  0.00           N
ATOM   4017  HN  SER A 903      25.730  34.900  63.230  1.00  0.00           H
ATOM   4018  CA  SER A 903      25.400  36.060  64.890  1.00  0.00           C
ATOM   4019  HA  SER A 903      26.190  36.150  65.620  1.00  0.00           H
ATOM   4020  CB  SER A 903      25.530  37.260  63.990  1.00  0.00           C
ATOM   4021  HB1 SER A 903      26.540  37.270  63.520  1.00  0.00           H
ATOM   4022  HB2 SER A 903      25.460  38.230  64.530  1.00  0.00           H
ATOM   4023  OG  SER A 903      24.630  37.350  62.890  1.00  0.00           O
ATOM   4024  HG1 SER A 903      24.900  36.540  62.440  1.00  0.00           H
ATOM   4025  C   SER A 903      24.090  36.080  65.630  1.00  0.00           C
ATOM   4026  O   SER A 903      23.100  35.540  65.170  1.00  0.00           O
ATOM   4027  N   PRO A 904      24.030  36.630  66.840  1.00  0.00           N
ATOM   4028  CD  PRO A 904      25.110  37.390  67.480  1.00  0.00           C
ATOM   4029  HD1 PRO A 904      25.730  37.970  66.760  1.00  0.00           H
ATOM   4030  HD2 PRO A 904      25.740  36.630  68.000  1.00  0.00           H
ATOM   4031  CA  PRO A 904      22.720  36.950  67.500  1.00  0.00           C
ATOM   4032  HA  PRO A 904      22.310  35.950  67.620  1.00  0.00           H
ATOM   4033  CB  PRO A 904      23.140  37.770  68.740  1.00  0.00           C
ATOM   4034  HB1 PRO A 904      23.390  36.990  69.500  1.00  0.00           H
ATOM   4035  HB2 PRO A 904      22.210  38.210  69.160  1.00  0.00           H
ATOM   4036  CG  PRO A 904      24.440  38.380  68.400  1.00  0.00           C
ATOM   4037  HG1 PRO A 904      24.220  39.290  67.810  1.00  0.00           H
ATOM   4038  HG2 PRO A 904      25.040  38.600  69.320  1.00  0.00           H
ATOM   4039  C   PRO A 904      21.720  37.750  66.630  1.00  0.00           C
ATOM   4040  O   PRO A 904      22.150  38.610  65.910  1.00  0.00           O
ATOM   4041  N   LEU A 905      20.440  37.430  66.700  1.00  0.00           N
ATOM   4042  HN  LEU A 905      20.190  36.650  67.260  1.00  0.00           H
ATOM   4043  CA  LEU A 905      19.420  38.040  65.820  1.00  0.00           C
ATOM   4044  HA  LEU A 905      19.820  38.160  64.820  1.00  0.00           H
ATOM   4045  CB  LEU A 905      18.180  37.130  65.790  1.00  0.00           C
ATOM   4046  HB1 LEU A 905      18.160  36.810  66.860  1.00  0.00           H
ATOM   4047  HB2 LEU A 905      18.250  36.160  65.240  1.00  0.00           H
ATOM   4048  CG  LEU A 905      16.840  37.610  65.120  1.00  0.00           C
ATOM   4049  HG  LEU A 905      16.560  38.630  65.430  1.00  0.00           H
ATOM   4050  CD1 LEU A 905      16.960  37.570  63.570  1.00  0.00           C
ATOM   4051 HD11 LEU A 905      17.980  37.800  63.190  1.00  0.00           H
ATOM   4052 HD12 LEU A 905      16.230  38.240  63.070  1.00  0.00           H
ATOM   4053 HD13 LEU A 905      16.810  36.550  63.160  1.00  0.00           H
ATOM   4054  CD2 LEU A 905      15.660  36.690  65.490  1.00  0.00           C
ATOM   4055 HD21 LEU A 905      14.720  36.830  64.910  1.00  0.00           H
ATOM   4056 HD22 LEU A 905      15.440  36.860  66.560  1.00  0.00           H
ATOM   4057 HD23 LEU A 905      16.090  35.690  65.290  1.00  0.00           H
ATOM   4058  C   LEU A 905      19.020  39.430  66.370  1.00  0.00           C
ATOM   4059  O   LEU A 905      18.690  40.330  65.620  1.00  0.00           O
ATOM   4060  N   GLY A 906      18.960  39.580  67.680  1.00  0.00           N
ATOM   4061  HN  GLY A 906      19.070  38.760  68.230  1.00  0.00           H
ATOM   4062  CA  GLY A 906      18.420  40.710  68.480  1.00  0.00           C
ATOM   4063  HA1 GLY A 906      18.940  41.650  68.370  1.00  0.00           H
ATOM   4064  HA2 GLY A 906      18.340  40.350  69.500  1.00  0.00           H
ATOM   4065  C   GLY A 906      16.990  41.140  68.180  1.00  0.00           C
ATOM   4066  O   GLY A 906      16.260  40.300  67.540  1.00  0.00           O
ATOM   4067  N   ASP A 907      16.450  42.310  68.650  1.00  0.00           N
ATOM   4068  HN  ASP A 907      16.950  42.860  69.320  1.00  0.00           H
ATOM   4069  CA  ASP A 907      15.080  42.690  68.420  1.00  0.00           C
ATOM   4070  HA  ASP A 907      14.470  41.840  68.690  1.00  0.00           H
ATOM   4071  CB  ASP A 907      14.760  43.900  69.400  1.00  0.00           C
ATOM   4072  HB1 ASP A 907      13.770  44.340  69.190  1.00  0.00           H
ATOM   4073  HB2 ASP A 907      15.550  44.670  69.170  1.00  0.00           H
ATOM   4074  CG  ASP A 907      14.750  43.570  70.820  1.00  0.00           C
ATOM   4075  OD1 ASP A 907      14.640  42.430  71.220  1.00  0.00           O
ATOM   4076  OD2 ASP A 907      14.850  44.580  71.580  1.00  0.00           O
ATOM   4077  C   ASP A 907      14.660  43.190  67.050  1.00  0.00           C
ATOM   4078  O   ASP A 907      13.480  43.180  66.870  1.00  0.00           O
ATOM   4079  N   ASN A 908      15.630  43.630  66.210  1.00  0.00           N
ATOM   4080  HN  ASN A 908      16.600  43.550  66.440  1.00  0.00           H
ATOM   4081  CA  ASN A 908      15.500  44.260  64.860  1.00  0.00           C
ATOM   4082  HA  ASN A 908      16.280  45.010  64.840  1.00  0.00           H
ATOM   4083  CB  ASN A 908      15.880  43.360  63.640  1.00  0.00           C
ATOM   4084  HB1 ASN A 908      15.820  43.850  62.650  1.00  0.00           H
ATOM   4085  HB2 ASN A 908      15.150  42.530  63.580  1.00  0.00           H
ATOM   4086  CG  ASN A 908      17.260  42.730  63.800  1.00  0.00           C
ATOM   4087  OD1 ASN A 908      18.120  43.410  64.360  1.00  0.00           O
ATOM   4088  ND2 ASN A 908      17.400  41.460  63.450  1.00  0.00           N
ATOM   4089 HD21 ASN A 908      18.130  40.930  63.870  1.00  0.00           H
ATOM   4090 HD22 ASN A 908      16.720  41.020  62.860  1.00  0.00           H
ATOM   4091  C   ASN A 908      14.170  44.940  64.570  1.00  0.00           C
ATOM   4092  O   ASN A 908      13.370  44.380  63.770  1.00  0.00           O
ATOM   4093  N   PRO A 909      13.840  46.140  65.080  1.00  0.00           N
ATOM   4094  CD  PRO A 909      14.540  46.720  66.260  1.00  0.00           C
ATOM   4095  HD1 PRO A 909      15.320  47.340  65.770  1.00  0.00           H
ATOM   4096  HD2 PRO A 909      14.960  45.920  66.920  1.00  0.00           H
ATOM   4097  CA  PRO A 909      12.540  46.840  64.870  1.00  0.00           C
ATOM   4098  HA  PRO A 909      11.770  46.110  65.090  1.00  0.00           H
ATOM   4099  CB  PRO A 909      12.690  48.040  65.730  1.00  0.00           C
ATOM   4100  HB1 PRO A 909      11.660  48.380  66.000  1.00  0.00           H
ATOM   4101  HB2 PRO A 909      13.330  48.810  65.260  1.00  0.00           H
ATOM   4102  CG  PRO A 909      13.430  47.490  66.940  1.00  0.00           C
ATOM   4103  HG1 PRO A 909      13.800  48.270  67.630  1.00  0.00           H
ATOM   4104  HG2 PRO A 909      12.880  46.680  67.480  1.00  0.00           H
ATOM   4105  C   PRO A 909      12.290  47.180  63.380  1.00  0.00           C
ATOM   4106  O   PRO A 909      13.200  47.640  62.680  1.00  0.00           O
ATOM   4107  N   TRP A 910      11.070  47.080  62.840  1.00  0.00           N
ATOM   4108  HN  TRP A 910      10.320  47.070  63.500  1.00  0.00           H
ATOM   4109  CA  TRP A 910      10.820  47.180  61.360  1.00  0.00           C
ATOM   4110  HA  TRP A 910      11.360  46.440  60.780  1.00  0.00           H
ATOM   4111  CB  TRP A 910       9.370  46.930  60.940  1.00  0.00           C
ATOM   4112  HB1 TRP A 910       9.270  47.230  59.870  1.00  0.00           H
ATOM   4113  HB2 TRP A 910       8.630  47.570  61.480  1.00  0.00           H
ATOM   4114  CG  TRP A 910       8.980  45.500  60.910  1.00  0.00           C
ATOM   4115  CD1 TRP A 910       8.440  44.800  61.960  1.00  0.00           C
ATOM   4116  HD1 TRP A 910       8.010  45.130  62.880  1.00  0.00           H
ATOM   4117  NE1 TRP A 910       8.680  43.460  61.650  1.00  0.00           N
ATOM   4118  HE1 TRP A 910       8.730  42.750  62.310  1.00  0.00           H
ATOM   4119  CE2 TRP A 910       9.260  43.260  60.480  1.00  0.00           C
ATOM   4120  CD2 TRP A 910       9.480  44.570  59.980  1.00  0.00           C
ATOM   4121  CE3 TRP A 910      10.110  44.650  58.710  1.00  0.00           C
ATOM   4122  HE3 TRP A 910      10.200  45.650  58.300  1.00  0.00           H
ATOM   4123  CZ3 TRP A 910      10.590  43.460  58.160  1.00  0.00           C
ATOM   4124  HZ3 TRP A 910      10.920  43.520  57.140  1.00  0.00           H
ATOM   4125  CZ2 TRP A 910       9.680  42.090  59.840  1.00  0.00           C
ATOM   4126  HZ2 TRP A 910       9.550  41.190  60.410  1.00  0.00           H
ATOM   4127  CH2 TRP A 910      10.400  42.240  58.700  1.00  0.00           C
ATOM   4128  HH2 TRP A 910      10.720  41.330  58.220  1.00  0.00           H
ATOM   4129  C   TRP A 910      11.270  48.520  60.660  1.00  0.00           C
ATOM   4130  O   TRP A 910      11.850  48.500  59.590  1.00  0.00           O
ATOM   4131  N   TRP A 911      11.130  49.680  61.290  1.00  0.00           N
ATOM   4132  HN  TRP A 911      10.730  49.770  62.190  1.00  0.00           H
ATOM   4133  CA  TRP A 911      11.630  50.940  60.920  1.00  0.00           C
ATOM   4134  HA  TRP A 911      11.520  50.930  59.850  1.00  0.00           H
ATOM   4135  CB  TRP A 911      10.870  52.130  61.650  1.00  0.00           C
ATOM   4136  HB1 TRP A 911      10.830  51.970  62.750  1.00  0.00           H
ATOM   4137  HB2 TRP A 911       9.790  52.060  61.380  1.00  0.00           H
ATOM   4138  CG  TRP A 911      11.250  53.490  61.310  1.00  0.00           C
ATOM   4139  CD1 TRP A 911      12.030  54.270  62.140  1.00  0.00           C
ATOM   4140  HD1 TRP A 911      12.400  54.020  63.120  1.00  0.00           H
ATOM   4141  NE1 TRP A 911      12.080  55.500  61.540  1.00  0.00           N
ATOM   4142  HE1 TRP A 911      12.230  56.360  61.980  1.00  0.00           H
ATOM   4143  CE2 TRP A 911      11.470  55.580  60.410  1.00  0.00           C
ATOM   4144  CD2 TRP A 911      10.790  54.350  60.200  1.00  0.00           C
ATOM   4145  CE3 TRP A 911      10.070  54.280  59.080  1.00  0.00           C
ATOM   4146  HE3 TRP A 911       9.560  53.390  58.760  1.00  0.00           H
ATOM   4147  CZ3 TRP A 911      10.010  55.330  58.100  1.00  0.00           C
ATOM   4148  HZ3 TRP A 911       9.370  55.210  57.230  1.00  0.00           H
ATOM   4149  CZ2 TRP A 911      11.380  56.670  59.560  1.00  0.00           C
ATOM   4150  HZ2 TRP A 911      11.870  57.570  59.870  1.00  0.00           H
ATOM   4151  CH2 TRP A 911      10.700  56.520  58.350  1.00  0.00           C
ATOM   4152  HH2 TRP A 911      10.480  57.370  57.720  1.00  0.00           H
ATOM   4153  C   TRP A 911      13.190  51.070  61.140  1.00  0.00           C
ATOM   4154  O   TRP A 911      13.810  51.770  60.330  1.00  0.00           O
ATOM   4155  N   THR A 912      13.820  50.450  62.190  1.00  0.00           N
ATOM   4156  HN  THR A 912      13.340  49.840  62.800  1.00  0.00           H
ATOM   4157  CA  THR A 912      15.240  50.470  62.370  1.00  0.00           C
ATOM   4158  HA  THR A 912      15.490  51.520  62.400  1.00  0.00           H
ATOM   4159  CB  THR A 912      15.700  49.680  63.620  1.00  0.00           C
ATOM   4160  HB  THR A 912      15.210  48.700  63.810  1.00  0.00           H
ATOM   4161  OG1 THR A 912      15.410  50.440  64.830  1.00  0.00           O
ATOM   4162  HG1 THR A 912      14.470  50.590  64.820  1.00  0.00           H
ATOM   4163  CG2 THR A 912      17.170  49.480  63.640  1.00  0.00           C
ATOM   4164 HG21 THR A 912      17.510  48.730  62.880  1.00  0.00           H
ATOM   4165 HG22 THR A 912      17.470  48.940  64.560  1.00  0.00           H
ATOM   4166 HG23 THR A 912      17.730  50.430  63.560  1.00  0.00           H
ATOM   4167  C   THR A 912      15.830  49.730  61.160  1.00  0.00           C
ATOM   4168  O   THR A 912      16.720  50.280  60.550  1.00  0.00           O
ATOM   4169  N   LEU A 913      15.240  48.580  60.860  1.00  0.00           N
ATOM   4170  HN  LEU A 913      14.470  48.190  61.350  1.00  0.00           H
ATOM   4171  CA  LEU A 913      15.670  47.810  59.730  1.00  0.00           C
ATOM   4172  HA  LEU A 913      16.680  47.530  59.930  1.00  0.00           H
ATOM   4173  CB  LEU A 913      14.740  46.560  59.690  1.00  0.00           C
ATOM   4174  HB1 LEU A 913      13.670  46.870  59.680  1.00  0.00           H
ATOM   4175  HB2 LEU A 913      15.010  46.030  60.620  1.00  0.00           H
ATOM   4176  CG  LEU A 913      14.920  45.550  58.500  1.00  0.00           C
ATOM   4177  HG  LEU A 913      14.720  46.180  57.610  1.00  0.00           H
ATOM   4178  CD1 LEU A 913      16.370  45.030  58.430  1.00  0.00           C
ATOM   4179 HD11 LEU A 913      16.710  44.770  57.400  1.00  0.00           H
ATOM   4180 HD12 LEU A 913      16.460  44.100  59.020  1.00  0.00           H
ATOM   4181 HD13 LEU A 913      17.090  45.850  58.660  1.00  0.00           H
ATOM   4182  CD2 LEU A 913      13.910  44.320  58.460  1.00  0.00           C
ATOM   4183 HD21 LEU A 913      14.090  43.750  57.520  1.00  0.00           H
ATOM   4184 HD22 LEU A 913      12.860  44.680  58.450  1.00  0.00           H
ATOM   4185 HD23 LEU A 913      13.990  43.630  59.330  1.00  0.00           H
ATOM   4186  C   LEU A 913      15.480  48.570  58.440  1.00  0.00           C
ATOM   4187  O   LEU A 913      16.340  48.360  57.560  1.00  0.00           O
ATOM   4188  N   LEU A 914      14.360  49.330  58.270  1.00  0.00           N
ATOM   4189  HN  LEU A 914      13.590  49.290  58.900  1.00  0.00           H
ATOM   4190  CA  LEU A 914      14.270  50.250  57.100  1.00  0.00           C
ATOM   4191  HA  LEU A 914      14.430  49.700  56.190  1.00  0.00           H
ATOM   4192  CB  LEU A 914      12.920  51.040  57.040  1.00  0.00           C
ATOM   4193  HB1 LEU A 914      12.750  51.600  57.990  1.00  0.00           H
ATOM   4194  HB2 LEU A 914      12.020  50.390  56.960  1.00  0.00           H
ATOM   4195  CG  LEU A 914      12.700  51.870  55.780  1.00  0.00           C
ATOM   4196  HG  LEU A 914      13.690  52.300  55.540  1.00  0.00           H
ATOM   4197  CD1 LEU A 914      12.230  50.950  54.610  1.00  0.00           C
ATOM   4198 HD11 LEU A 914      11.180  50.620  54.760  1.00  0.00           H
ATOM   4199 HD12 LEU A 914      12.920  50.070  54.560  1.00  0.00           H
ATOM   4200 HD13 LEU A 914      12.270  51.570  53.690  1.00  0.00           H
ATOM   4201  CD2 LEU A 914      11.750  53.040  55.980  1.00  0.00           C
ATOM   4202 HD21 LEU A 914      11.960  53.640  56.890  1.00  0.00           H
ATOM   4203 HD22 LEU A 914      10.720  52.620  56.090  1.00  0.00           H
ATOM   4204 HD23 LEU A 914      11.760  53.670  55.070  1.00  0.00           H
ATOM   4205  C   LEU A 914      15.380  51.340  57.080  1.00  0.00           C
ATOM   4206  O   LEU A 914      16.090  51.600  56.090  1.00  0.00           O
ATOM   4207  N   ILE A 915      15.610  52.080  58.170  1.00  0.00           N
ATOM   4208  HN  ILE A 915      15.100  52.000  59.030  1.00  0.00           H
ATOM   4209  CA  ILE A 915      16.480  53.210  58.110  1.00  0.00           C
ATOM   4210  HA  ILE A 915      16.300  53.810  57.220  1.00  0.00           H
ATOM   4211  CB  ILE A 915      16.150  54.140  59.280  1.00  0.00           C
ATOM   4212  HB  ILE A 915      16.060  53.590  60.240  1.00  0.00           H
ATOM   4213  CG2 ILE A 915      17.270  55.210  59.320  1.00  0.00           C
ATOM   4214 HG21 ILE A 915      17.100  56.090  59.970  1.00  0.00           H
ATOM   4215 HG22 ILE A 915      17.350  55.610  58.290  1.00  0.00           H
ATOM   4216 HG23 ILE A 915      18.140  54.660  59.730  1.00  0.00           H
ATOM   4217  CG1 ILE A 915      14.780  54.810  59.270  1.00  0.00           C
ATOM   4218 HG11 ILE A 915      14.780  55.590  60.050  1.00  0.00           H
ATOM   4219 HG12 ILE A 915      14.020  54.030  59.480  1.00  0.00           H
ATOM   4220  CD  ILE A 915      14.490  55.470  57.900  1.00  0.00           C
ATOM   4221  HD1 ILE A 915      15.240  56.280  57.830  1.00  0.00           H
ATOM   4222  HD2 ILE A 915      13.470  55.890  58.010  1.00  0.00           H
ATOM   4223  HD3 ILE A 915      14.380  54.910  56.940  1.00  0.00           H
ATOM   4224  C   ILE A 915      17.970  52.690  57.890  1.00  0.00           C
ATOM   4225  O   ILE A 915      18.810  53.440  57.440  1.00  0.00           O
ATOM   4226  N   ALA A 916      18.290  51.450  58.280  1.00  0.00           N
ATOM   4227  HN  ALA A 916      17.540  50.870  58.580  1.00  0.00           H
ATOM   4228  CA  ALA A 916      19.670  50.850  58.220  1.00  0.00           C
ATOM   4229  HA  ALA A 916      20.270  51.450  58.900  1.00  0.00           H
ATOM   4230  CB  ALA A 916      19.570  49.380  58.730  1.00  0.00           C
ATOM   4231  HB1 ALA A 916      19.140  49.460  59.750  1.00  0.00           H
ATOM   4232  HB2 ALA A 916      20.600  48.970  58.850  1.00  0.00           H
ATOM   4233  HB3 ALA A 916      18.870  48.710  58.170  1.00  0.00           H
ATOM   4234  C   ALA A 916      20.280  50.860  56.830  1.00  0.00           C
ATOM   4235  O   ALA A 916      21.500  50.890  56.700  1.00  0.00           O
ATOM   4236  N   ALA A 917      19.410  50.920  55.790  1.00  0.00           N
ATOM   4237  HN  ALA A 917      18.440  50.950  55.950  1.00  0.00           H
ATOM   4238  CA  ALA A 917      19.900  51.100  54.430  1.00  0.00           C
ATOM   4239  HA  ALA A 917      20.570  50.290  54.200  1.00  0.00           H
ATOM   4240  CB  ALA A 917      18.670  51.110  53.550  1.00  0.00           C
ATOM   4241  HB1 ALA A 917      18.820  51.530  52.530  1.00  0.00           H
ATOM   4242  HB2 ALA A 917      17.890  51.720  54.060  1.00  0.00           H
ATOM   4243  HB3 ALA A 917      18.160  50.140  53.390  1.00  0.00           H
ATOM   4244  C   ALA A 917      20.720  52.420  54.150  1.00  0.00           C
ATOM   4245  O   ALA A 917      21.530  52.460  53.250  1.00  0.00           O
ATOM   4246  N   ILE A 918      20.370  53.580  54.900  1.00  0.00           N
ATOM   4247  HN  ILE A 918      19.740  53.700  55.660  1.00  0.00           H
ATOM   4248  CA  ILE A 918      21.090  54.820  54.670  1.00  0.00           C
ATOM   4249  HA  ILE A 918      21.100  55.050  53.620  1.00  0.00           H
ATOM   4250  CB  ILE A 918      20.420  56.020  55.320  1.00  0.00           C
ATOM   4251  HB  ILE A 918      20.460  56.020  56.440  1.00  0.00           H
ATOM   4252  CG2 ILE A 918      21.210  57.310  54.960  1.00  0.00           C
ATOM   4253 HG21 ILE A 918      21.460  57.230  53.880  1.00  0.00           H
ATOM   4254 HG22 ILE A 918      22.140  57.480  55.530  1.00  0.00           H
ATOM   4255 HG23 ILE A 918      20.620  58.250  54.930  1.00  0.00           H
ATOM   4256  CG1 ILE A 918      18.930  56.200  54.930  1.00  0.00           C
ATOM   4257 HG11 ILE A 918      18.320  56.970  55.450  1.00  0.00           H
ATOM   4258 HG12 ILE A 918      18.430  55.300  55.340  1.00  0.00           H
ATOM   4259  CD  ILE A 918      18.660  56.390  53.430  1.00  0.00           C
ATOM   4260  HD1 ILE A 918      17.640  56.760  53.230  1.00  0.00           H
ATOM   4261  HD2 ILE A 918      18.770  55.450  52.830  1.00  0.00           H
ATOM   4262  HD3 ILE A 918      19.320  57.240  53.120  1.00  0.00           H
ATOM   4263  C   ILE A 918      22.550  54.700  55.080  1.00  0.00           C
ATOM   4264  O   ILE A 918      23.370  55.250  54.320  1.00  0.00           O
ATOM   4265  N   PRO A 919      23.010  54.090  56.190  1.00  0.00           N
ATOM   4266  CD  PRO A 919      22.330  54.110  57.520  1.00  0.00           C
ATOM   4267  HD1 PRO A 919      21.880  53.130  57.760  1.00  0.00           H
ATOM   4268  HD2 PRO A 919      21.450  54.770  57.660  1.00  0.00           H
ATOM   4269  CA  PRO A 919      24.530  53.920  56.430  1.00  0.00           C
ATOM   4270  HA  PRO A 919      24.940  54.830  55.990  1.00  0.00           H
ATOM   4271  CB  PRO A 919      24.720  53.820  57.880  1.00  0.00           C
ATOM   4272  HB1 PRO A 919      25.680  54.310  58.190  1.00  0.00           H
ATOM   4273  HB2 PRO A 919      24.630  52.800  58.310  1.00  0.00           H
ATOM   4274  CG  PRO A 919      23.470  54.410  58.510  1.00  0.00           C
ATOM   4275  HG1 PRO A 919      23.320  53.920  59.490  1.00  0.00           H
ATOM   4276  HG2 PRO A 919      23.460  55.520  58.600  1.00  0.00           H
ATOM   4277  C   PRO A 919      25.170  52.780  55.640  1.00  0.00           C
ATOM   4278  O   PRO A 919      26.360  52.720  55.500  1.00  0.00           O
ATOM   4279  N   ALA A 920      24.380  51.780  55.170  1.00  0.00           N
ATOM   4280  HN  ALA A 920      23.420  51.710  55.450  1.00  0.00           H
ATOM   4281  CA  ALA A 920      24.880  50.770  54.180  1.00  0.00           C
ATOM   4282  HA  ALA A 920      25.830  50.420  54.580  1.00  0.00           H
ATOM   4283  CB  ALA A 920      23.830  49.630  54.230  1.00  0.00           C
ATOM   4284  HB1 ALA A 920      24.280  48.930  53.490  1.00  0.00           H
ATOM   4285  HB2 ALA A 920      22.850  49.980  53.830  1.00  0.00           H
ATOM   4286  HB3 ALA A 920      23.730  49.150  55.220  1.00  0.00           H
ATOM   4287  C   ALA A 920      25.130  51.360  52.800  1.00  0.00           C
ATOM   4288  O   ALA A 920      26.180  51.050  52.180  1.00  0.00           O
ATOM   4289  N   LEU A 921      24.420  52.370  52.340  1.00  0.00           N
ATOM   4290  HN  LEU A 921      23.590  52.690  52.790  1.00  0.00           H
ATOM   4291  CA  LEU A 921      24.710  53.160  51.100  1.00  0.00           C
ATOM   4292  HA  LEU A 921      24.850  52.410  50.340  1.00  0.00           H
ATOM   4293  CB  LEU A 921      23.550  54.080  50.810  1.00  0.00           C
ATOM   4294  HB1 LEU A 921      23.510  54.800  51.650  1.00  0.00           H
ATOM   4295  HB2 LEU A 921      22.580  53.530  50.810  1.00  0.00           H
ATOM   4296  CG  LEU A 921      23.560  54.920  49.530  1.00  0.00           C
ATOM   4297  HG  LEU A 921      24.390  55.660  49.560  1.00  0.00           H
ATOM   4298  CD1 LEU A 921      23.840  54.000  48.340  1.00  0.00           C
ATOM   4299 HD11 LEU A 921      23.980  54.510  47.350  1.00  0.00           H
ATOM   4300 HD12 LEU A 921      23.000  53.270  48.320  1.00  0.00           H
ATOM   4301 HD13 LEU A 921      24.770  53.390  48.430  1.00  0.00           H
ATOM   4302  CD2 LEU A 921      22.280  55.670  49.320  1.00  0.00           C
ATOM   4303 HD21 LEU A 921      22.200  56.490  50.060  1.00  0.00           H
ATOM   4304 HD22 LEU A 921      21.510  54.880  49.420  1.00  0.00           H
ATOM   4305 HD23 LEU A 921      22.090  56.000  48.270  1.00  0.00           H
ATOM   4306  C   LEU A 921      26.110  53.820  51.250  1.00  0.00           C
ATOM   4307  O   LEU A 921      26.990  53.600  50.480  1.00  0.00           O
ATOM   4308  N   LEU A 922      26.320  54.530  52.400  1.00  0.00           N
ATOM   4309  HN  LEU A 922      25.540  54.790  52.970  1.00  0.00           H
ATOM   4310  CA  LEU A 922      27.640  55.040  52.710  1.00  0.00           C
ATOM   4311  HA  LEU A 922      27.830  55.740  51.920  1.00  0.00           H
ATOM   4312  CB  LEU A 922      27.500  55.830  54.050  1.00  0.00           C
ATOM   4313  HB1 LEU A 922      28.500  56.260  54.260  1.00  0.00           H
ATOM   4314  HB2 LEU A 922      27.210  55.180  54.890  1.00  0.00           H
ATOM   4315  CG  LEU A 922      26.490  57.020  53.940  1.00  0.00           C
ATOM   4316  HG  LEU A 922      25.490  56.560  53.870  1.00  0.00           H
ATOM   4317  CD1 LEU A 922      26.480  57.820  55.220  1.00  0.00           C
ATOM   4318 HD11 LEU A 922      25.630  58.540  55.300  1.00  0.00           H
ATOM   4319 HD12 LEU A 922      27.420  58.410  55.230  1.00  0.00           H
ATOM   4320 HD13 LEU A 922      26.370  57.110  56.070  1.00  0.00           H
ATOM   4321  CD2 LEU A 922      26.570  57.880  52.660  1.00  0.00           C
ATOM   4322 HD21 LEU A 922      27.590  58.350  52.730  1.00  0.00           H
ATOM   4323 HD22 LEU A 922      25.770  58.660  52.610  1.00  0.00           H
ATOM   4324 HD23 LEU A 922      26.460  57.300  51.730  1.00  0.00           H
ATOM   4325  C   LEU A 922      28.840  54.120  52.750  1.00  0.00           C
ATOM   4326  O   LEU A 922      29.850  54.300  52.120  1.00  0.00           O
ATOM   4327  N   CYS A 923      28.660  53.010  53.430  1.00  0.00           N
ATOM   4328  HN  CYS A 923      27.890  52.920  54.060  1.00  0.00           H
ATOM   4329  CA  CYS A 923      29.590  51.970  53.440  1.00  0.00           C
ATOM   4330  HA  CYS A 923      30.500  52.370  53.850  1.00  0.00           H
ATOM   4331  CB  CYS A 923      29.140  50.820  54.460  1.00  0.00           C
ATOM   4332  HB1 CYS A 923      28.210  50.370  54.040  1.00  0.00           H
ATOM   4333  HB2 CYS A 923      28.880  51.330  55.420  1.00  0.00           H
ATOM   4334  SG  CYS A 923      30.450  49.600  54.830  1.00  0.00           S
ATOM   4335  HG1 CYS A 923      30.350  49.010  53.630  1.00  0.00           H
ATOM   4336  C   CYS A 923      29.820  51.330  52.060  1.00  0.00           C
ATOM   4337  O   CYS A 923      30.990  51.090  51.780  1.00  0.00           O
ATOM   4338  N   THR A 924      28.800  51.180  51.220  1.00  0.00           N
ATOM   4339  HN  THR A 924      27.910  51.460  51.540  1.00  0.00           H
ATOM   4340  CA  THR A 924      28.930  50.740  49.860  1.00  0.00           C
ATOM   4341  HA  THR A 924      29.460  49.820  50.040  1.00  0.00           H
ATOM   4342  CB  THR A 924      27.570  50.370  49.220  1.00  0.00           C
ATOM   4343  HB  THR A 924      26.990  51.290  49.390  1.00  0.00           H
ATOM   4344  OG1 THR A 924      26.860  49.330  49.780  1.00  0.00           O
ATOM   4345  HG1 THR A 924      27.020  49.400  50.730  1.00  0.00           H
ATOM   4346  CG2 THR A 924      27.670  49.980  47.750  1.00  0.00           C
ATOM   4347 HG21 THR A 924      28.330  49.090  47.660  1.00  0.00           H
ATOM   4348 HG22 THR A 924      28.120  50.790  47.130  1.00  0.00           H
ATOM   4349 HG23 THR A 924      26.710  49.550  47.390  1.00  0.00           H
ATOM   4350  C   THR A 924      29.820  51.590  48.960  1.00  0.00           C
ATOM   4351  O   THR A 924      30.650  51.100  48.200  1.00  0.00           O
ATOM   4352  N   ILE A 925      29.660  52.970  49.080  1.00  0.00           N
ATOM   4353  HN  ILE A 925      29.060  53.370  49.760  1.00  0.00           H
ATOM   4354  CA  ILE A 925      30.520  53.950  48.420  1.00  0.00           C
ATOM   4355  HA  ILE A 925      30.610  53.810  47.350  1.00  0.00           H
ATOM   4356  CB  ILE A 925      29.870  55.370  48.710  1.00  0.00           C
ATOM   4357  HB  ILE A 925      29.720  55.410  49.810  1.00  0.00           H
ATOM   4358  CG2 ILE A 925      30.790  56.560  48.420  1.00  0.00           C
ATOM   4359 HG21 ILE A 925      31.210  56.460  47.390  1.00  0.00           H
ATOM   4360 HG22 ILE A 925      31.650  56.430  49.110  1.00  0.00           H
ATOM   4361 HG23 ILE A 925      30.250  57.510  48.610  1.00  0.00           H
ATOM   4362  CG1 ILE A 925      28.470  55.580  48.060  1.00  0.00           C
ATOM   4363 HG11 ILE A 925      27.910  54.680  47.710  1.00  0.00           H
ATOM   4364 HG12 ILE A 925      28.500  56.290  47.210  1.00  0.00           H
ATOM   4365  CD  ILE A 925      27.580  56.360  49.020  1.00  0.00           C
ATOM   4366  HD1 ILE A 925      27.380  55.790  49.950  1.00  0.00           H
ATOM   4367  HD2 ILE A 925      26.650  56.540  48.430  1.00  0.00           H
ATOM   4368  HD3 ILE A 925      28.090  57.320  49.270  1.00  0.00           H
ATOM   4369  C   ILE A 925      31.980  53.830  48.930  1.00  0.00           C
ATOM   4370  O   ILE A 925      32.820  53.860  48.010  1.00  0.00           O
ATOM   4371  N   LEU A 926      32.350  53.670  50.230  1.00  0.00           N
ATOM   4372  HN  LEU A 926      31.620  53.610  50.900  1.00  0.00           H
ATOM   4373  CA  LEU A 926      33.700  53.320  50.720  1.00  0.00           C
ATOM   4374  HA  LEU A 926      34.370  54.010  50.240  1.00  0.00           H
ATOM   4375  CB  LEU A 926      33.880  53.420  52.270  1.00  0.00           C
ATOM   4376  HB1 LEU A 926      34.950  53.360  52.590  1.00  0.00           H
ATOM   4377  HB2 LEU A 926      33.400  52.550  52.770  1.00  0.00           H
ATOM   4378  CG  LEU A 926      33.240  54.630  53.020  1.00  0.00           C
ATOM   4379  HG  LEU A 926      32.190  54.840  52.700  1.00  0.00           H
ATOM   4380  CD1 LEU A 926      33.130  54.390  54.560  1.00  0.00           C
ATOM   4381 HD11 LEU A 926      32.650  55.310  54.970  1.00  0.00           H
ATOM   4382 HD12 LEU A 926      34.120  54.070  54.950  1.00  0.00           H
ATOM   4383 HD13 LEU A 926      32.340  53.630  54.720  1.00  0.00           H
ATOM   4384  CD2 LEU A 926      34.010  55.930  52.830  1.00  0.00           C
ATOM   4385 HD21 LEU A 926      34.870  55.870  53.520  1.00  0.00           H
ATOM   4386 HD22 LEU A 926      33.450  56.830  53.170  1.00  0.00           H
ATOM   4387 HD23 LEU A 926      34.320  56.130  51.780  1.00  0.00           H
ATOM   4388  C   LEU A 926      34.310  52.000  50.180  1.00  0.00           C
ATOM   4389  O   LEU A 926      35.490  51.940  49.790  1.00  0.00           O
ATOM   4390  N   ILE A 927      33.510  50.980  50.100  1.00  0.00           N
ATOM   4391  HN  ILE A 927      32.610  51.040  50.510  1.00  0.00           H
ATOM   4392  CA  ILE A 927      33.790  49.670  49.540  1.00  0.00           C
ATOM   4393  HA  ILE A 927      34.720  49.310  49.970  1.00  0.00           H
ATOM   4394  CB  ILE A 927      32.770  48.530  49.800  1.00  0.00           C
ATOM   4395  HB  ILE A 927      31.740  48.930  49.710  1.00  0.00           H
ATOM   4396  CG2 ILE A 927      32.880  47.360  48.820  1.00  0.00           C
ATOM   4397 HG21 ILE A 927      32.670  47.630  47.760  1.00  0.00           H
ATOM   4398 HG22 ILE A 927      32.020  46.700  49.070  1.00  0.00           H
ATOM   4399 HG23 ILE A 927      33.910  46.970  48.900  1.00  0.00           H
ATOM   4400  CG1 ILE A 927      33.080  48.090  51.230  1.00  0.00           C
ATOM   4401 HG11 ILE A 927      33.360  49.010  51.810  1.00  0.00           H
ATOM   4402 HG12 ILE A 927      34.020  47.510  51.120  1.00  0.00           H
ATOM   4403  CD  ILE A 927      31.940  47.310  51.750  1.00  0.00           C
ATOM   4404  HD1 ILE A 927      32.340  46.710  52.610  1.00  0.00           H
ATOM   4405  HD2 ILE A 927      31.530  46.550  51.050  1.00  0.00           H
ATOM   4406  HD3 ILE A 927      31.030  47.830  52.110  1.00  0.00           H
ATOM   4407  C   ILE A 927      34.100  49.890  48.030  1.00  0.00           C
ATOM   4408  O   ILE A 927      35.080  49.330  47.500  1.00  0.00           O
ATOM   4409  N   PHE A 928      33.200  50.640  47.330  1.00  0.00           N
ATOM   4410  HN  PHE A 928      32.380  50.870  47.860  1.00  0.00           H
ATOM   4411  CA  PHE A 928      33.350  50.900  45.900  1.00  0.00           C
ATOM   4412  HA  PHE A 928      33.460  49.960  45.400  1.00  0.00           H
ATOM   4413  CB  PHE A 928      32.130  51.670  45.300  1.00  0.00           C
ATOM   4414  HB1 PHE A 928      31.960  52.540  45.970  1.00  0.00           H
ATOM   4415  HB2 PHE A 928      31.220  51.050  45.460  1.00  0.00           H
ATOM   4416  CG  PHE A 928      32.130  52.210  43.890  1.00  0.00           C
ATOM   4417  CD1 PHE A 928      31.950  51.280  42.840  1.00  0.00           C
ATOM   4418  HD1 PHE A 928      32.140  50.230  43.040  1.00  0.00           H
ATOM   4419  CE1 PHE A 928      31.630  51.760  41.600  1.00  0.00           C
ATOM   4420  HE1 PHE A 928      31.260  51.090  40.840  1.00  0.00           H
ATOM   4421  CZ  PHE A 928      31.430  53.150  41.390  1.00  0.00           C
ATOM   4422  HZ  PHE A 928      30.910  53.420  40.470  1.00  0.00           H
ATOM   4423  CD2 PHE A 928      32.060  53.590  43.700  1.00  0.00           C
ATOM   4424  HD2 PHE A 928      32.130  54.290  44.510  1.00  0.00           H
ATOM   4425  CE2 PHE A 928      31.620  54.060  42.480  1.00  0.00           C
ATOM   4426  HE2 PHE A 928      31.630  55.110  42.200  1.00  0.00           H
ATOM   4427  C   PHE A 928      34.620  51.620  45.440  1.00  0.00           C
ATOM   4428  O   PHE A 928      35.260  51.190  44.450  1.00  0.00           O
ATOM   4429  N   MET A 929      35.070  52.640  46.100  1.00  0.00           N
ATOM   4430  HN  MET A 929      34.470  52.940  46.850  1.00  0.00           H
ATOM   4431  CA  MET A 929      36.200  53.430  45.780  1.00  0.00           C
ATOM   4432  HA  MET A 929      36.020  53.780  44.780  1.00  0.00           H
ATOM   4433  CB  MET A 929      36.510  54.640  46.680  1.00  0.00           C
ATOM   4434  HB1 MET A 929      37.550  54.960  46.430  1.00  0.00           H
ATOM   4435  HB2 MET A 929      36.560  54.300  47.740  1.00  0.00           H
ATOM   4436  CG  MET A 929      35.450  55.780  46.490  1.00  0.00           C
ATOM   4437  HG1 MET A 929      35.380  56.410  47.400  1.00  0.00           H
ATOM   4438  HG2 MET A 929      34.410  55.400  46.310  1.00  0.00           H
ATOM   4439  SD  MET A 929      35.690  56.810  44.930  1.00  0.00           S
ATOM   4440  CE  MET A 929      36.930  57.870  45.660  1.00  0.00           C
ATOM   4441  HE1 MET A 929      37.720  57.250  46.140  1.00  0.00           H
ATOM   4442  HE2 MET A 929      36.440  58.540  46.400  1.00  0.00           H
ATOM   4443  HE3 MET A 929      37.460  58.580  44.990  1.00  0.00           H
ATOM   4444  C   MET A 929      37.450  52.570  45.650  1.00  0.00           C
ATOM   4445  O   MET A 929      38.060  52.420  44.600  1.00  0.00           O
ATOM   4446  N   ASP A 930      37.780  51.870  46.780  1.00  0.00           N
ATOM   4447  HN  ASP A 930      37.270  52.060  47.610  1.00  0.00           H
ATOM   4448  CA  ASP A 930      38.920  50.920  46.890  1.00  0.00           C
ATOM   4449  HA  ASP A 930      39.850  51.460  46.760  1.00  0.00           H
ATOM   4450  CB  ASP A 930      39.040  50.260  48.330  1.00  0.00           C
ATOM   4451  HB1 ASP A 930      39.800  49.460  48.390  1.00  0.00           H
ATOM   4452  HB2 ASP A 930      38.090  49.870  48.750  1.00  0.00           H
ATOM   4453  CG  ASP A 930      39.530  51.310  49.340  1.00  0.00           C
ATOM   4454  OD1 ASP A 930      39.650  50.990  50.550  1.00  0.00           O
ATOM   4455  OD2 ASP A 930      39.780  52.460  48.890  1.00  0.00           O
ATOM   4456  C   ASP A 930      38.880  49.810  45.850  1.00  0.00           C
ATOM   4457  O   ASP A 930      39.800  49.600  45.040  1.00  0.00           O
ATOM   4458  N   GLN A 931      37.760  49.120  45.780  1.00  0.00           N
ATOM   4459  HN  GLN A 931      37.010  49.380  46.380  1.00  0.00           H
ATOM   4460  CA  GLN A 931      37.610  47.910  45.030  1.00  0.00           C
ATOM   4461  HA  GLN A 931      38.400  47.250  45.350  1.00  0.00           H
ATOM   4462  CB  GLN A 931      36.300  47.080  45.290  1.00  0.00           C
ATOM   4463  HB1 GLN A 931      36.120  46.300  44.510  1.00  0.00           H
ATOM   4464  HB2 GLN A 931      35.440  47.780  45.230  1.00  0.00           H
ATOM   4465  CG  GLN A 931      36.200  46.510  46.730  1.00  0.00           C
ATOM   4466  HG1 GLN A 931      35.240  45.950  46.750  1.00  0.00           H
ATOM   4467  HG2 GLN A 931      36.200  47.330  47.480  1.00  0.00           H
ATOM   4468  CD  GLN A 931      37.390  45.550  47.040  1.00  0.00           C
ATOM   4469  OE1 GLN A 931      38.420  45.840  47.670  1.00  0.00           O
ATOM   4470  NE2 GLN A 931      37.320  44.390  46.450  1.00  0.00           N
ATOM   4471 HE21 GLN A 931      38.130  43.810  46.360  1.00  0.00           H
ATOM   4472 HE22 GLN A 931      36.470  44.240  45.940  1.00  0.00           H
ATOM   4473  C   GLN A 931      37.790  48.080  43.460  1.00  0.00           C
ATOM   4474  O   GLN A 931      38.420  47.310  42.770  1.00  0.00           O
ATOM   4475  N   GLN A 932      37.190  49.160  42.950  1.00  0.00           N
ATOM   4476  HN  GLN A 932      36.660  49.740  43.570  1.00  0.00           H
ATOM   4477  CA  GLN A 932      37.410  49.600  41.610  1.00  0.00           C
ATOM   4478  HA  GLN A 932      37.350  48.680  41.040  1.00  0.00           H
ATOM   4479  CB  GLN A 932      36.330  50.590  41.000  1.00  0.00           C
ATOM   4480  HB1 GLN A 932      36.460  50.700  39.910  1.00  0.00           H
ATOM   4481  HB2 GLN A 932      36.390  51.600  41.470  1.00  0.00           H
ATOM   4482  CG  GLN A 932      34.860  50.200  41.190  1.00  0.00           C
ATOM   4483  HG1 GLN A 932      34.250  51.040  40.800  1.00  0.00           H
ATOM   4484  HG2 GLN A 932      34.620  50.080  42.270  1.00  0.00           H
ATOM   4485  CD  GLN A 932      34.440  48.840  40.620  1.00  0.00           C
ATOM   4486  OE1 GLN A 932      33.940  48.810  39.460  1.00  0.00           O
ATOM   4487  NE2 GLN A 932      34.750  47.720  41.220  1.00  0.00           N
ATOM   4488 HE21 GLN A 932      34.680  46.860  40.710  1.00  0.00           H
ATOM   4489 HE22 GLN A 932      35.290  47.840  42.050  1.00  0.00           H
ATOM   4490  C   GLN A 932      38.740  50.230  41.160  1.00  0.00           C
ATOM   4491  O   GLN A 932      39.180  49.950  40.090  1.00  0.00           O
ATOM   4492  N   ILE A 933      39.280  51.130  42.040  1.00  0.00           N
ATOM   4493  HN  ILE A 933      38.790  51.230  42.900  1.00  0.00           H
ATOM   4494  CA  ILE A 933      40.570  51.750  41.740  1.00  0.00           C
ATOM   4495  HA  ILE A 933      40.570  52.080  40.700  1.00  0.00           H
ATOM   4496  CB  ILE A 933      40.820  53.010  42.570  1.00  0.00           C
ATOM   4497  HB  ILE A 933      40.600  52.720  43.610  1.00  0.00           H
ATOM   4498  CG2 ILE A 933      42.270  53.400  42.250  1.00  0.00           C
ATOM   4499 HG21 ILE A 933      42.600  54.380  42.690  1.00  0.00           H
ATOM   4500 HG22 ILE A 933      42.460  53.620  41.180  1.00  0.00           H
ATOM   4501 HG23 ILE A 933      42.960  52.650  42.690  1.00  0.00           H
ATOM   4502  CG1 ILE A 933      39.900  54.220  42.170  1.00  0.00           C
ATOM   4503 HG11 ILE A 933      38.870  53.840  42.230  1.00  0.00           H
ATOM   4504 HG12 ILE A 933      40.220  54.520  41.160  1.00  0.00           H
ATOM   4505  CD  ILE A 933      40.150  55.490  43.120  1.00  0.00           C
ATOM   4506  HD1 ILE A 933      39.760  55.200  44.120  1.00  0.00           H
ATOM   4507  HD2 ILE A 933      39.590  56.380  42.740  1.00  0.00           H
ATOM   4508  HD3 ILE A 933      41.240  55.640  43.150  1.00  0.00           H
ATOM   4509  C   ILE A 933      41.710  50.730  41.760  1.00  0.00           C
ATOM   4510  O   ILE A 933      42.500  50.680  40.830  1.00  0.00           O
ATOM   4511  N   THR A 934      41.730  49.740  42.690  1.00  0.00           N
ATOM   4512  HN  THR A 934      41.150  49.710  43.490  1.00  0.00           H
ATOM   4513  CA  THR A 934      42.690  48.580  42.640  1.00  0.00           C
ATOM   4514  HA  THR A 934      43.730  48.910  42.560  1.00  0.00           H
ATOM   4515  CB  THR A 934      42.640  47.640  43.880  1.00  0.00           C
ATOM   4516  HB  THR A 934      43.330  46.790  43.800  1.00  0.00           H
ATOM   4517  OG1 THR A 934      41.330  47.090  44.170  1.00  0.00           O
ATOM   4518  HG1 THR A 934      40.770  47.870  44.160  1.00  0.00           H
ATOM   4519  CG2 THR A 934      43.090  48.450  45.100  1.00  0.00           C
ATOM   4520 HG21 THR A 934      42.320  49.170  45.490  1.00  0.00           H
ATOM   4521 HG22 THR A 934      44.060  48.910  44.820  1.00  0.00           H
ATOM   4522 HG23 THR A 934      43.440  47.810  45.930  1.00  0.00           H
ATOM   4523  C   THR A 934      42.460  47.710  41.380  1.00  0.00           C
ATOM   4524  O   THR A 934      43.420  47.190  40.810  1.00  0.00           O
ATOM   4525  N   ALA A 935      41.210  47.420  41.010  1.00  0.00           N
ATOM   4526  HN  ALA A 935      40.480  47.790  41.570  1.00  0.00           H
ATOM   4527  CA  ALA A 935      40.930  46.620  39.850  1.00  0.00           C
ATOM   4528  HA  ALA A 935      41.400  45.640  39.950  1.00  0.00           H
ATOM   4529  CB  ALA A 935      39.390  46.410  39.750  1.00  0.00           C
ATOM   4530  HB1 ALA A 935      38.880  47.370  39.520  1.00  0.00           H
ATOM   4531  HB2 ALA A 935      39.140  45.920  40.710  1.00  0.00           H
ATOM   4532  HB3 ALA A 935      39.210  45.710  38.910  1.00  0.00           H
ATOM   4533  C   ALA A 935      41.430  47.290  38.600  1.00  0.00           C
ATOM   4534  O   ALA A 935      42.130  46.720  37.790  1.00  0.00           O
ATOM   4535  N   VAL A 936      41.250  48.610  38.450  1.00  0.00           N
ATOM   4536  HN  VAL A 936      40.650  49.030  39.130  1.00  0.00           H
ATOM   4537  CA  VAL A 936      41.870  49.520  37.450  1.00  0.00           C
ATOM   4538  HA  VAL A 936      41.670  49.160  36.460  1.00  0.00           H
ATOM   4539  CB  VAL A 936      41.250  50.950  37.530  1.00  0.00           C
ATOM   4540  HB  VAL A 936      41.190  51.300  38.580  1.00  0.00           H
ATOM   4541  CG1 VAL A 936      42.170  51.940  36.660  1.00  0.00           C
ATOM   4542 HG11 VAL A 936      41.680  52.910  36.400  1.00  0.00           H
ATOM   4543 HG12 VAL A 936      42.480  51.410  35.730  1.00  0.00           H
ATOM   4544 HG13 VAL A 936      43.090  52.320  37.170  1.00  0.00           H
ATOM   4545  CG2 VAL A 936      39.850  50.790  36.960  1.00  0.00           C
ATOM   4546 HG21 VAL A 936      39.900  50.300  35.950  1.00  0.00           H
ATOM   4547 HG22 VAL A 936      39.410  51.790  36.790  1.00  0.00           H
ATOM   4548 HG23 VAL A 936      39.160  50.100  37.480  1.00  0.00           H
ATOM   4549  C   VAL A 936      43.400  49.660  37.490  1.00  0.00           C
ATOM   4550  O   VAL A 936      44.100  49.570  36.450  1.00  0.00           O
ATOM   4551  N   ILE A 937      44.040  49.710  38.680  1.00  0.00           N
ATOM   4552  HN  ILE A 937      43.430  49.890  39.450  1.00  0.00           H
ATOM   4553  CA  ILE A 937      45.480  49.700  38.890  1.00  0.00           C
ATOM   4554  HA  ILE A 937      45.850  50.420  38.170  1.00  0.00           H
ATOM   4555  CB  ILE A 937      45.920  50.150  40.280  1.00  0.00           C
ATOM   4556  HB  ILE A 937      45.370  49.530  41.020  1.00  0.00           H
ATOM   4557  CG2 ILE A 937      47.420  50.040  40.630  1.00  0.00           C
ATOM   4558 HG21 ILE A 937      48.110  50.480  39.880  1.00  0.00           H
ATOM   4559 HG22 ILE A 937      47.770  48.980  40.630  1.00  0.00           H
ATOM   4560 HG23 ILE A 937      47.710  50.530  41.580  1.00  0.00           H
ATOM   4561  CG1 ILE A 937      45.470  51.610  40.530  1.00  0.00           C
ATOM   4562 HG11 ILE A 937      45.710  51.840  41.590  1.00  0.00           H
ATOM   4563 HG12 ILE A 937      44.380  51.770  40.340  1.00  0.00           H
ATOM   4564  CD  ILE A 937      46.170  52.610  39.710  1.00  0.00           C
ATOM   4565  HD1 ILE A 937      45.750  53.630  39.700  1.00  0.00           H
ATOM   4566  HD2 ILE A 937      46.180  52.360  38.620  1.00  0.00           H
ATOM   4567  HD3 ILE A 937      47.250  52.760  39.920  1.00  0.00           H
ATOM   4568  C   ILE A 937      46.180  48.420  38.440  1.00  0.00           C
ATOM   4569  O   ILE A 937      47.230  48.370  37.880  1.00  0.00           O
ATOM   4570  N   ILE A 938      45.610  47.270  38.720  1.00  0.00           N
ATOM   4571  HN  ILE A 938      44.730  47.240  39.180  1.00  0.00           H
ATOM   4572  CA  ILE A 938      46.130  45.900  38.490  1.00  0.00           C
ATOM   4573  HA  ILE A 938      47.160  45.930  38.800  1.00  0.00           H
ATOM   4574  CB  ILE A 938      45.480  44.850  39.380  1.00  0.00           C
ATOM   4575  HB  ILE A 938      45.260  45.330  40.360  1.00  0.00           H
ATOM   4576  CG2 ILE A 938      44.200  44.250  38.840  1.00  0.00           C
ATOM   4577 HG21 ILE A 938      44.210  44.040  37.750  1.00  0.00           H
ATOM   4578 HG22 ILE A 938      43.330  44.930  38.990  1.00  0.00           H
ATOM   4579 HG23 ILE A 938      43.860  43.330  39.380  1.00  0.00           H
ATOM   4580  CG1 ILE A 938      46.470  43.670  39.720  1.00  0.00           C
ATOM   4581 HG11 ILE A 938      47.000  43.310  38.820  1.00  0.00           H
ATOM   4582 HG12 ILE A 938      45.880  42.800  40.090  1.00  0.00           H
ATOM   4583  CD  ILE A 938      47.440  44.010  40.830  1.00  0.00           C
ATOM   4584  HD1 ILE A 938      47.000  44.540  41.700  1.00  0.00           H
ATOM   4585  HD2 ILE A 938      48.120  44.740  40.340  1.00  0.00           H
ATOM   4586  HD3 ILE A 938      47.980  43.090  41.140  1.00  0.00           H
ATOM   4587  C   ILE A 938      46.000  45.610  36.960  1.00  0.00           C
ATOM   4588  O   ILE A 938      46.680  44.740  36.360  1.00  0.00           O
ATOM   4589  N   ASN A 939      45.300  46.470  36.170  1.00  0.00           N
ATOM   4590  HN  ASN A 939      44.730  47.140  36.640  1.00  0.00           H
ATOM   4591  CA  ASN A 939      45.040  46.280  34.750  1.00  0.00           C
ATOM   4592  HA  ASN A 939      45.340  45.280  34.480  1.00  0.00           H
ATOM   4593  CB  ASN A 939      43.490  46.440  34.500  1.00  0.00           C
ATOM   4594  HB1 ASN A 939      43.080  47.470  34.570  1.00  0.00           H
ATOM   4595  HB2 ASN A 939      42.870  45.750  35.130  1.00  0.00           H
ATOM   4596  CG  ASN A 939      43.170  45.850  33.090  1.00  0.00           C
ATOM   4597  OD1 ASN A 939      43.910  44.930  32.670  1.00  0.00           O
ATOM   4598  ND2 ASN A 939      42.240  46.530  32.310  1.00  0.00           N
ATOM   4599 HD21 ASN A 939      41.930  47.400  32.710  1.00  0.00           H
ATOM   4600 HD22 ASN A 939      41.890  46.230  31.420  1.00  0.00           H
ATOM   4601  C   ASN A 939      45.860  47.290  33.920  1.00  0.00           C
ATOM   4602  O   ASN A 939      45.670  47.410  32.700  1.00  0.00           O
ATOM   4603  N   ARG A 940      46.910  47.910  34.460  1.00  0.00           N
ATOM   4604  HN  ARG A 940      47.220  47.760  35.390  1.00  0.00           H
ATOM   4605  CA  ARG A 940      47.800  48.730  33.700  1.00  0.00           C
ATOM   4606  HA  ARG A 940      47.210  49.530  33.260  1.00  0.00           H
ATOM   4607  CB  ARG A 940      48.770  49.490  34.680  1.00  0.00           C
ATOM   4608  HB1 ARG A 940      49.610  49.910  34.070  1.00  0.00           H
ATOM   4609  HB2 ARG A 940      49.160  48.690  35.350  1.00  0.00           H
ATOM   4610  CG  ARG A 940      48.150  50.640  35.420  1.00  0.00           C
ATOM   4611  HG1 ARG A 940      47.200  50.370  35.930  1.00  0.00           H
ATOM   4612  HG2 ARG A 940      47.880  51.400  34.660  1.00  0.00           H
ATOM   4613  CD  ARG A 940      49.030  51.390  36.420  1.00  0.00           C
ATOM   4614  HD1 ARG A 940      48.690  52.410  36.690  1.00  0.00           H
ATOM   4615  HD2 ARG A 940      49.940  51.680  35.860  1.00  0.00           H
ATOM   4616  NE  ARG A 940      49.400  50.700  37.650  1.00  0.00           N
ATOM   4617  HE  ARG A 940      49.020  49.790  37.850  1.00  0.00           H
ATOM   4618  CZ  ARG A 940      50.360  51.220  38.410  1.00  0.00           C
ATOM   4619  NH1 ARG A 940      50.910  52.430  38.330  1.00  0.00           N
ATOM   4620 HH11 ARG A 940      50.470  53.100  37.730  1.00  0.00           H
ATOM   4621 HH12 ARG A 940      51.680  52.640  38.930  1.00  0.00           H
ATOM   4622  NH2 ARG A 940      50.970  50.390  39.260  1.00  0.00           N
ATOM   4623 HH21 ARG A 940      50.820  49.430  39.050  1.00  0.00           H
ATOM   4624 HH22 ARG A 940      51.850  50.630  39.670  1.00  0.00           H
ATOM   4625  C   ARG A 940      48.610  48.110  32.570  1.00  0.00           C
ATOM   4626  O   ARG A 940      48.870  46.910  32.610  1.00  0.00           O
ATOM   4627  N   LYS A 941      48.920  48.900  31.550  1.00  0.00           N
ATOM   4628  HN  LYS A 941      48.760  49.870  31.610  1.00  0.00           H
ATOM   4629  CA  LYS A 941      49.610  48.440  30.310  1.00  0.00           C
ATOM   4630  HA  LYS A 941      48.800  48.040  29.710  1.00  0.00           H
ATOM   4631  CB  LYS A 941      49.980  49.730  29.470  1.00  0.00           C
ATOM   4632  HB1 LYS A 941      50.650  49.490  28.620  1.00  0.00           H
ATOM   4633  HB2 LYS A 941      50.590  50.460  30.050  1.00  0.00           H
ATOM   4634  CG  LYS A 941      48.610  50.420  29.030  1.00  0.00           C
ATOM   4635  HG1 LYS A 941      47.980  50.710  29.900  1.00  0.00           H
ATOM   4636  HG2 LYS A 941      48.060  49.610  28.520  1.00  0.00           H
ATOM   4637  CD  LYS A 941      48.840  51.690  28.150  1.00  0.00           C
ATOM   4638  HD1 LYS A 941      47.870  51.880  27.630  1.00  0.00           H
ATOM   4639  HD2 LYS A 941      49.600  51.420  27.370  1.00  0.00           H
ATOM   4640  CE  LYS A 941      49.220  52.990  28.950  1.00  0.00           C
ATOM   4641  HE1 LYS A 941      50.090  52.790  29.610  1.00  0.00           H
ATOM   4642  HE2 LYS A 941      48.400  53.350  29.610  1.00  0.00           H
ATOM   4643  NZ  LYS A 941      49.510  54.000  27.960  1.00  0.00           N
ATOM   4644  HZ1 LYS A 941      48.740  54.040  27.260  1.00  0.00           H
ATOM   4645  HZ2 LYS A 941      50.380  53.620  27.540  1.00  0.00           H
ATOM   4646  HZ3 LYS A 941      49.640  54.910  28.440  1.00  0.00           H
ATOM   4647  C   LYS A 941      50.820  47.440  30.280  1.00  0.00           C
ATOM   4648  O   LYS A 941      50.900  46.630  29.390  1.00  0.00           O
ATOM   4649  N   GLU A 942      51.730  47.470  31.270  1.00  0.00           N
ATOM   4650  HN  GLU A 942      51.650  48.240  31.920  1.00  0.00           H
ATOM   4651  CA  GLU A 942      52.920  46.680  31.210  1.00  0.00           C
ATOM   4652  HA  GLU A 942      53.230  46.670  30.170  1.00  0.00           H
ATOM   4653  CB  GLU A 942      54.120  47.260  32.020  1.00  0.00           C
ATOM   4654  HB1 GLU A 942      54.960  46.530  32.010  1.00  0.00           H
ATOM   4655  HB2 GLU A 942      53.970  47.470  33.110  1.00  0.00           H
ATOM   4656  CG  GLU A 942      54.600  48.630  31.510  1.00  0.00           C
ATOM   4657  HG1 GLU A 942      55.310  49.090  32.230  1.00  0.00           H
ATOM   4658  HG2 GLU A 942      53.710  49.290  31.490  1.00  0.00           H
ATOM   4659  CD  GLU A 942      55.290  48.610  30.130  1.00  0.00           C
ATOM   4660  OE1 GLU A 942      55.050  49.560  29.290  1.00  0.00           O
ATOM   4661  OE2 GLU A 942      56.190  47.780  29.920  1.00  0.00           O
ATOM   4662  C   GLU A 942      52.690  45.280  31.760  1.00  0.00           C
ATOM   4663  O   GLU A 942      53.560  44.400  31.640  1.00  0.00           O
ATOM   4664  N   HSD A 943      51.550  45.080  32.450  1.00  0.00           N
ATOM   4665  HN  HSD A 943      50.920  45.810  32.700  1.00  0.00           H
ATOM   4666  CA  HSD A 943      51.250  43.770  32.980  1.00  0.00           C
ATOM   4667  HA  HSD A 943      52.140  43.200  33.190  1.00  0.00           H
ATOM   4668  CB  HSD A 943      50.460  43.810  34.400  1.00  0.00           C
ATOM   4669  HB1 HSD A 943      50.490  42.820  34.900  1.00  0.00           H
ATOM   4670  HB2 HSD A 943      49.400  44.110  34.230  1.00  0.00           H
ATOM   4671  ND1 HSD A 943      52.390  44.460  35.830  1.00  0.00           N
ATOM   4672  HD1 HSD A 943      52.840  43.580  35.640  1.00  0.00           H
ATOM   4673  CG  HSD A 943      51.170  44.720  35.350  1.00  0.00           C
ATOM   4674  CE1 HSD A 943      52.750  45.500  36.570  1.00  0.00           C
ATOM   4675  HE1 HSD A 943      53.620  45.430  37.230  1.00  0.00           H
ATOM   4676  NE2 HSD A 943      51.850  46.430  36.650  1.00  0.00           N
ATOM   4677  CD2 HSD A 943      50.820  45.910  35.850  1.00  0.00           C
ATOM   4678  HD2 HSD A 943      49.860  46.400  35.850  1.00  0.00           H
ATOM   4679  C   HSD A 943      50.560  42.890  31.940  1.00  0.00           C
ATOM   4680  O   HSD A 943      50.610  41.670  32.000  1.00  0.00           O
ATOM   4681  N   LYS A 944      50.040  43.580  30.830  1.00  0.00           N
ATOM   4682  HN  LYS A 944      49.970  44.570  30.730  1.00  0.00           H
ATOM   4683  CA  LYS A 944      49.330  43.030  29.770  1.00  0.00           C
ATOM   4684  HA  LYS A 944      48.840  43.840  29.260  1.00  0.00           H
ATOM   4685  CB  LYS A 944      50.270  42.580  28.630  1.00  0.00           C
ATOM   4686  HB1 LYS A 944      49.620  41.940  28.020  1.00  0.00           H
ATOM   4687  HB2 LYS A 944      51.130  42.020  29.070  1.00  0.00           H
ATOM   4688  CG  LYS A 944      50.820  43.700  27.780  1.00  0.00           C
ATOM   4689  HG1 LYS A 944      51.700  43.290  27.230  1.00  0.00           H
ATOM   4690  HG2 LYS A 944      51.150  44.470  28.510  1.00  0.00           H
ATOM   4691  CD  LYS A 944      49.670  44.270  26.840  1.00  0.00           C
ATOM   4692  HD1 LYS A 944      48.730  44.650  27.290  1.00  0.00           H
ATOM   4693  HD2 LYS A 944      49.380  43.300  26.380  1.00  0.00           H
ATOM   4694  CE  LYS A 944      50.280  45.270  25.840  1.00  0.00           C
ATOM   4695  HE1 LYS A 944      49.450  45.400  25.100  1.00  0.00           H
ATOM   4696  HE2 LYS A 944      51.140  44.800  25.340  1.00  0.00           H
ATOM   4697  NZ  LYS A 944      50.570  46.560  26.420  1.00  0.00           N
ATOM   4698  HZ1 LYS A 944      50.790  47.180  25.610  1.00  0.00           H
ATOM   4699  HZ2 LYS A 944      51.330  46.580  27.120  1.00  0.00           H
ATOM   4700  HZ3 LYS A 944      49.660  46.850  26.820  1.00  0.00           H
ATOM   4701  C   LYS A 944      48.310  41.920  30.130  1.00  0.00           C
ATOM   4702  O   LYS A 944      48.210  40.830  29.570  1.00  0.00           O
ATOM   4703  N   LEU A 945      47.380  42.200  31.080  1.00  0.00           N
ATOM   4704  HN  LEU A 945      47.240  43.100  31.480  1.00  0.00           H
ATOM   4705  CA  LEU A 945      46.380  41.180  31.370  1.00  0.00           C
ATOM   4706  HA  LEU A 945      46.900  40.250  31.590  1.00  0.00           H
ATOM   4707  CB  LEU A 945      45.590  41.580  32.630  1.00  0.00           C
ATOM   4708  HB1 LEU A 945      44.820  40.780  32.760  1.00  0.00           H
ATOM   4709  HB2 LEU A 945      44.960  42.480  32.450  1.00  0.00           H
ATOM   4710  CG  LEU A 945      46.490  41.770  33.840  1.00  0.00           C
ATOM   4711  HG  LEU A 945      47.110  42.670  33.690  1.00  0.00           H
ATOM   4712  CD1 LEU A 945      45.590  41.970  35.040  1.00  0.00           C
ATOM   4713 HD11 LEU A 945      46.160  42.300  35.920  1.00  0.00           H
ATOM   4714 HD12 LEU A 945      45.130  41.010  35.350  1.00  0.00           H
ATOM   4715 HD13 LEU A 945      44.760  42.680  34.810  1.00  0.00           H
ATOM   4716  CD2 LEU A 945      47.530  40.650  34.060  1.00  0.00           C
ATOM   4717 HD21 LEU A 945      48.270  40.460  33.250  1.00  0.00           H
ATOM   4718 HD22 LEU A 945      46.980  39.710  34.260  1.00  0.00           H
ATOM   4719 HD23 LEU A 945      48.030  40.910  35.010  1.00  0.00           H
ATOM   4720  C   LEU A 945      45.350  40.960  30.290  1.00  0.00           C
ATOM   4721  O   LEU A 945      44.780  41.870  29.710  1.00  0.00           O
ATOM   4722  N   LYS A 946      45.110  39.630  30.110  1.00  0.00           N
ATOM   4723  HN  LYS A 946      45.590  38.890  30.590  1.00  0.00           H
ATOM   4724  CA  LYS A 946      44.210  39.070  29.110  1.00  0.00           C
ATOM   4725  HA  LYS A 946      44.490  39.480  28.150  1.00  0.00           H
ATOM   4726  CB  LYS A 946      44.440  37.530  28.990  1.00  0.00           C
ATOM   4727  HB1 LYS A 946      43.790  37.090  28.200  1.00  0.00           H
ATOM   4728  HB2 LYS A 946      44.310  36.950  29.910  1.00  0.00           H
ATOM   4729  CG  LYS A 946      45.940  37.430  28.450  1.00  0.00           C
ATOM   4730  HG1 LYS A 946      46.640  37.910  29.170  1.00  0.00           H
ATOM   4731  HG2 LYS A 946      46.060  37.880  27.440  1.00  0.00           H
ATOM   4732  CD  LYS A 946      46.370  35.990  28.370  1.00  0.00           C
ATOM   4733  HD1 LYS A 946      47.460  35.890  28.210  1.00  0.00           H
ATOM   4734  HD2 LYS A 946      45.850  35.430  27.560  1.00  0.00           H
ATOM   4735  CE  LYS A 946      46.090  35.070  29.610  1.00  0.00           C
ATOM   4736  HE1 LYS A 946      46.620  34.110  29.440  1.00  0.00           H
ATOM   4737  HE2 LYS A 946      45.010  34.990  29.810  1.00  0.00           H
ATOM   4738  NZ  LYS A 946      46.800  35.470  30.910  1.00  0.00           N
ATOM   4739  HZ1 LYS A 946      46.430  34.760  31.560  1.00  0.00           H
ATOM   4740  HZ2 LYS A 946      46.460  36.440  31.110  1.00  0.00           H
ATOM   4741  HZ3 LYS A 946      47.840  35.490  30.990  1.00  0.00           H
ATOM   4742  C   LYS A 946      42.770  39.310  29.350  1.00  0.00           C
ATOM   4743  O   LYS A 946      42.140  38.730  30.260  1.00  0.00           O
ATOM   4744  N   LYS A 947      42.120  40.100  28.580  1.00  0.00           N
ATOM   4745  HN  LYS A 947      42.620  40.300  27.740  1.00  0.00           H
ATOM   4746  CA  LYS A 947      40.760  40.490  28.560  1.00  0.00           C
ATOM   4747  HA  LYS A 947      40.700  41.380  27.950  1.00  0.00           H
ATOM   4748  CB  LYS A 947      39.940  39.320  28.040  1.00  0.00           C
ATOM   4749  HB1 LYS A 947      38.870  39.590  28.140  1.00  0.00           H
ATOM   4750  HB2 LYS A 947      40.070  38.380  28.620  1.00  0.00           H
ATOM   4751  CG  LYS A 947      40.240  39.130  26.480  1.00  0.00           C
ATOM   4752  HG1 LYS A 947      39.660  38.240  26.190  1.00  0.00           H
ATOM   4753  HG2 LYS A 947      41.340  39.020  26.350  1.00  0.00           H
ATOM   4754  CD  LYS A 947      39.770  40.270  25.540  1.00  0.00           C
ATOM   4755  HD1 LYS A 947      40.380  41.200  25.630  1.00  0.00           H
ATOM   4756  HD2 LYS A 947      38.710  40.510  25.780  1.00  0.00           H
ATOM   4757  CE  LYS A 947      39.690  39.890  24.060  1.00  0.00           C
ATOM   4758  HE1 LYS A 947      39.270  40.770  23.550  1.00  0.00           H
ATOM   4759  HE2 LYS A 947      39.160  38.970  23.710  1.00  0.00           H
ATOM   4760  NZ  LYS A 947      41.020  39.770  23.450  1.00  0.00           N
ATOM   4761  HZ1 LYS A 947      41.630  40.620  23.390  1.00  0.00           H
ATOM   4762  HZ2 LYS A 947      40.900  39.350  22.520  1.00  0.00           H
ATOM   4763  HZ3 LYS A 947      41.630  39.130  23.980  1.00  0.00           H
ATOM   4764  C   LYS A 947      40.260  41.080  29.890  1.00  0.00           C
ATOM   4765  O   LYS A 947      39.220  40.720  30.480  1.00  0.00           O
ATOM   4766  N   GLY A 948      40.930  42.090  30.410  1.00  0.00           N
ATOM   4767  HN  GLY A 948      41.840  42.330  30.090  1.00  0.00           H
ATOM   4768  CA  GLY A 948      40.540  42.880  31.560  1.00  0.00           C
ATOM   4769  HA1 GLY A 948      39.470  42.920  31.530  1.00  0.00           H
ATOM   4770  HA2 GLY A 948      40.860  43.900  31.410  1.00  0.00           H
ATOM   4771  C   GLY A 948      40.990  42.370  32.960  1.00  0.00           C
ATOM   4772  O   GLY A 948      41.690  41.350  33.120  1.00  0.00           O
ATOM   4773  N   ALA A 949      40.480  42.960  34.030  1.00  0.00           N
ATOM   4774  HN  ALA A 949      40.020  43.830  33.920  1.00  0.00           H
ATOM   4775  CA  ALA A 949      40.780  42.560  35.430  1.00  0.00           C
ATOM   4776  HA  ALA A 949      41.440  41.710  35.520  1.00  0.00           H
ATOM   4777  CB  ALA A 949      41.380  43.830  36.230  1.00  0.00           C
ATOM   4778  HB1 ALA A 949      42.400  44.090  35.860  1.00  0.00           H
ATOM   4779  HB2 ALA A 949      41.530  43.650  37.330  1.00  0.00           H
ATOM   4780  HB3 ALA A 949      40.640  44.650  36.160  1.00  0.00           H
ATOM   4781  C   ALA A 949      39.490  42.290  36.220  1.00  0.00           C
ATOM   4782  O   ALA A 949      39.470  42.110  37.450  1.00  0.00           O
ATOM   4783  N   GLY A 950      38.360  42.190  35.550  1.00  0.00           N
ATOM   4784  HN  GLY A 950      38.520  42.120  34.570  1.00  0.00           H
ATOM   4785  CA  GLY A 950      36.990  42.070  36.080  1.00  0.00           C
ATOM   4786  HA1 GLY A 950      36.870  41.100  36.550  1.00  0.00           H
ATOM   4787  HA2 GLY A 950      36.420  42.240  35.190  1.00  0.00           H
ATOM   4788  C   GLY A 950      36.550  43.030  37.060  1.00  0.00           C
ATOM   4789  O   GLY A 950      36.240  42.600  38.180  1.00  0.00           O
ATOM   4790  N   TYR A 951      36.550  44.370  36.880  1.00  0.00           N
ATOM   4791  HN  TYR A 951      36.610  44.800  35.980  1.00  0.00           H
ATOM   4792  CA  TYR A 951      36.250  45.370  37.920  1.00  0.00           C
ATOM   4793  HA  TYR A 951      37.120  45.390  38.560  1.00  0.00           H
ATOM   4794  CB  TYR A 951      36.130  46.810  37.350  1.00  0.00           C
ATOM   4795  HB1 TYR A 951      36.020  47.470  38.240  1.00  0.00           H
ATOM   4796  HB2 TYR A 951      35.180  46.890  36.790  1.00  0.00           H
ATOM   4797  CG  TYR A 951      37.280  47.310  36.370  1.00  0.00           C
ATOM   4798  CD1 TYR A 951      36.890  48.400  35.510  1.00  0.00           C
ATOM   4799  HD1 TYR A 951      35.910  48.840  35.640  1.00  0.00           H
ATOM   4800  CE1 TYR A 951      37.770  48.880  34.560  1.00  0.00           C
ATOM   4801  HE1 TYR A 951      37.430  49.680  33.910  1.00  0.00           H
ATOM   4802  CZ  TYR A 951      39.050  48.390  34.530  1.00  0.00           C
ATOM   4803  OH  TYR A 951      40.040  48.940  33.680  1.00  0.00           O
ATOM   4804  HH  TYR A 951      39.660  49.660  33.170  1.00  0.00           H
ATOM   4805  CD2 TYR A 951      38.570  46.810  36.300  1.00  0.00           C
ATOM   4806  HD2 TYR A 951      38.900  45.970  36.900  1.00  0.00           H
ATOM   4807  CE2 TYR A 951      39.490  47.400  35.400  1.00  0.00           C
ATOM   4808  HE2 TYR A 951      40.490  47.010  35.460  1.00  0.00           H
ATOM   4809  C   TYR A 951      34.930  45.130  38.670  1.00  0.00           C
ATOM   4810  O   TYR A 951      34.920  45.170  39.900  1.00  0.00           O
ATOM   4811  N   HSD A 952      33.790  44.910  37.970  1.00  0.00           N
ATOM   4812  HN  HSD A 952      33.740  44.930  36.980  1.00  0.00           H
ATOM   4813  CA  HSD A 952      32.570  44.640  38.690  1.00  0.00           C
ATOM   4814  HA  HSD A 952      32.470  45.430  39.430  1.00  0.00           H
ATOM   4815  CB  HSD A 952      31.290  44.730  37.760  1.00  0.00           C
ATOM   4816  HB1 HSD A 952      30.370  44.350  38.270  1.00  0.00           H
ATOM   4817  HB2 HSD A 952      31.690  44.210  36.870  1.00  0.00           H
ATOM   4818  ND1 HSD A 952      30.580  46.470  36.100  1.00  0.00           N
ATOM   4819  HD1 HSD A 952      30.650  45.890  35.280  1.00  0.00           H
ATOM   4820  CG  HSD A 952      30.950  46.130  37.400  1.00  0.00           C
ATOM   4821  CE1 HSD A 952      30.250  47.780  36.090  1.00  0.00           C
ATOM   4822  HE1 HSD A 952      29.900  48.270  35.190  1.00  0.00           H
ATOM   4823  NE2 HSD A 952      30.400  48.300  37.260  1.00  0.00           N
ATOM   4824  CD2 HSD A 952      30.860  47.260  38.130  1.00  0.00           C
ATOM   4825  HD2 HSD A 952      30.960  47.560  39.170  1.00  0.00           H
ATOM   4826  C   HSD A 952      32.470  43.330  39.450  1.00  0.00           C
ATOM   4827  O   HSD A 952      31.950  43.200  40.550  1.00  0.00           O
ATOM   4828  N   LEU A 953      33.160  42.300  39.030  1.00  0.00           N
ATOM   4829  HN  LEU A 953      33.620  42.380  38.150  1.00  0.00           H
ATOM   4830  CA  LEU A 953      33.390  41.040  39.840  1.00  0.00           C
ATOM   4831  HA  LEU A 953      32.450  40.680  40.220  1.00  0.00           H
ATOM   4832  CB  LEU A 953      34.130  39.930  39.020  1.00  0.00           C
ATOM   4833  HB1 LEU A 953      34.350  39.100  39.720  1.00  0.00           H
ATOM   4834  HB2 LEU A 953      35.080  40.260  38.570  1.00  0.00           H
ATOM   4835  CG  LEU A 953      33.310  39.240  37.900  1.00  0.00           C
ATOM   4836  HG  LEU A 953      33.100  39.980  37.100  1.00  0.00           H
ATOM   4837  CD1 LEU A 953      34.000  38.040  37.220  1.00  0.00           C
ATOM   4838 HD11 LEU A 953      34.250  37.310  38.020  1.00  0.00           H
ATOM   4839 HD12 LEU A 953      34.870  38.460  36.670  1.00  0.00           H
ATOM   4840 HD13 LEU A 953      33.380  37.620  36.390  1.00  0.00           H
ATOM   4841  CD2 LEU A 953      31.950  38.650  38.370  1.00  0.00           C
ATOM   4842 HD21 LEU A 953      31.560  37.940  37.600  1.00  0.00           H
ATOM   4843 HD22 LEU A 953      31.160  39.410  38.580  1.00  0.00           H
ATOM   4844 HD23 LEU A 953      32.180  38.060  39.290  1.00  0.00           H
ATOM   4845  C   LEU A 953      34.220  41.260  41.130  1.00  0.00           C
ATOM   4846  O   LEU A 953      34.040  40.580  42.140  1.00  0.00           O
ATOM   4847  N   ASP A 954      35.170  42.310  41.110  1.00  0.00           N
ATOM   4848  HN  ASP A 954      35.400  42.710  40.220  1.00  0.00           H
ATOM   4849  CA  ASP A 954      35.940  42.520  42.340  1.00  0.00           C
ATOM   4850  HA  ASP A 954      36.210  41.550  42.750  1.00  0.00           H
ATOM   4851  CB  ASP A 954      37.200  43.340  42.030  1.00  0.00           C
ATOM   4852  HB1 ASP A 954      37.960  43.410  42.850  1.00  0.00           H
ATOM   4853  HB2 ASP A 954      36.910  44.320  41.610  1.00  0.00           H
ATOM   4854  CG  ASP A 954      37.980  42.550  40.990  1.00  0.00           C
ATOM   4855  OD1 ASP A 954      38.040  41.350  40.850  1.00  0.00           O
ATOM   4856  OD2 ASP A 954      38.810  43.420  40.180  1.00  0.00           O
ATOM   4857  HD2 ASP A 954      38.950  42.930  39.350  1.00  0.00           H
ATOM   4858  C   ASP A 954      35.040  43.360  43.320  1.00  0.00           C
ATOM   4859  O   ASP A 954      35.260  43.410  44.530  1.00  0.00           O
ATOM   4860  N   LEU A 955      34.110  44.190  42.740  1.00  0.00           N
ATOM   4861  HN  LEU A 955      34.070  44.400  41.760  1.00  0.00           H
ATOM   4862  CA  LEU A 955      33.080  44.830  43.550  1.00  0.00           C
ATOM   4863  HA  LEU A 955      33.600  45.250  44.400  1.00  0.00           H
ATOM   4864  CB  LEU A 955      32.340  45.960  42.770  1.00  0.00           C
ATOM   4865  HB1 LEU A 955      31.800  45.520  41.900  1.00  0.00           H
ATOM   4866  HB2 LEU A 955      33.180  46.640  42.540  1.00  0.00           H
ATOM   4867  CG  LEU A 955      31.330  46.830  43.510  1.00  0.00           C
ATOM   4868  HG  LEU A 955      30.510  46.160  43.830  1.00  0.00           H
ATOM   4869  CD1 LEU A 955      31.970  47.540  44.720  1.00  0.00           C
ATOM   4870 HD11 LEU A 955      31.310  48.290  45.200  1.00  0.00           H
ATOM   4871 HD12 LEU A 955      32.930  48.050  44.490  1.00  0.00           H
ATOM   4872 HD13 LEU A 955      32.150  46.770  45.500  1.00  0.00           H
ATOM   4873  CD2 LEU A 955      30.660  47.820  42.510  1.00  0.00           C
ATOM   4874 HD21 LEU A 955      29.840  48.400  43.010  1.00  0.00           H
ATOM   4875 HD22 LEU A 955      30.300  47.330  41.590  1.00  0.00           H
ATOM   4876 HD23 LEU A 955      31.410  48.530  42.110  1.00  0.00           H
ATOM   4877  C   LEU A 955      32.120  43.840  44.100  1.00  0.00           C
ATOM   4878  O   LEU A 955      31.880  43.940  45.310  1.00  0.00           O
ATOM   4879  N   LEU A 956      31.570  42.920  43.290  1.00  0.00           N
ATOM   4880  HN  LEU A 956      31.810  42.950  42.320  1.00  0.00           H
ATOM   4881  CA  LEU A 956      30.600  41.970  43.650  1.00  0.00           C
ATOM   4882  HA  LEU A 956      29.790  42.530  44.090  1.00  0.00           H
ATOM   4883  CB  LEU A 956      30.100  41.150  42.370  1.00  0.00           C
ATOM   4884  HB1 LEU A 956      30.880  40.520  41.890  1.00  0.00           H
ATOM   4885  HB2 LEU A 956      29.800  41.860  41.570  1.00  0.00           H
ATOM   4886  CG  LEU A 956      28.880  40.280  42.620  1.00  0.00           C
ATOM   4887  HG  LEU A 956      29.160  39.470  43.330  1.00  0.00           H
ATOM   4888  CD1 LEU A 956      27.610  40.950  43.080  1.00  0.00           C
ATOM   4889 HD11 LEU A 956      27.210  41.610  42.290  1.00  0.00           H
ATOM   4890 HD12 LEU A 956      27.790  41.480  44.040  1.00  0.00           H
ATOM   4891 HD13 LEU A 956      26.810  40.200  43.230  1.00  0.00           H
ATOM   4892  CD2 LEU A 956      28.510  39.600  41.250  1.00  0.00           C
ATOM   4893 HD21 LEU A 956      29.130  38.680  41.170  1.00  0.00           H
ATOM   4894 HD22 LEU A 956      28.700  40.270  40.380  1.00  0.00           H
ATOM   4895 HD23 LEU A 956      27.440  39.330  41.180  1.00  0.00           H
ATOM   4896  C   LEU A 956      31.050  40.980  44.730  1.00  0.00           C
ATOM   4897  O   LEU A 956      30.390  40.810  45.730  1.00  0.00           O
ATOM   4898  N   MET A 957      32.290  40.380  44.620  1.00  0.00           N
ATOM   4899  HN  MET A 957      32.980  40.590  43.930  1.00  0.00           H
ATOM   4900  CA  MET A 957      32.550  39.210  45.620  1.00  0.00           C
ATOM   4901  HA  MET A 957      31.640  38.640  45.680  1.00  0.00           H
ATOM   4902  CB  MET A 957      33.680  38.220  45.310  1.00  0.00           C
ATOM   4903  HB1 MET A 957      33.620  37.400  46.070  1.00  0.00           H
ATOM   4904  HB2 MET A 957      34.670  38.680  45.500  1.00  0.00           H
ATOM   4905  CG  MET A 957      33.470  37.540  43.930  1.00  0.00           C
ATOM   4906  HG1 MET A 957      34.410  36.990  43.660  1.00  0.00           H
ATOM   4907  HG2 MET A 957      33.370  38.290  43.120  1.00  0.00           H
ATOM   4908  SD  MET A 957      31.970  36.460  43.710  1.00  0.00           S
ATOM   4909  CE  MET A 957      32.000  36.430  41.880  1.00  0.00           C
ATOM   4910  HE1 MET A 957      31.620  37.340  41.360  1.00  0.00           H
ATOM   4911  HE2 MET A 957      31.450  35.570  41.450  1.00  0.00           H
ATOM   4912  HE3 MET A 957      33.050  36.370  41.530  1.00  0.00           H
ATOM   4913  C   MET A 957      32.670  39.590  47.040  1.00  0.00           C
ATOM   4914  O   MET A 957      32.220  38.920  47.950  1.00  0.00           O
ATOM   4915  N   VAL A 958      33.300  40.810  47.340  1.00  0.00           N
ATOM   4916  HN  VAL A 958      33.820  41.350  46.680  1.00  0.00           H
ATOM   4917  CA  VAL A 958      33.500  41.310  48.690  1.00  0.00           C
ATOM   4918  HA  VAL A 958      33.860  40.460  49.250  1.00  0.00           H
ATOM   4919  CB  VAL A 958      34.560  42.350  48.870  1.00  0.00           C
ATOM   4920  HB  VAL A 958      34.690  42.720  49.910  1.00  0.00           H
ATOM   4921  CG1 VAL A 958      35.920  41.800  48.430  1.00  0.00           C
ATOM   4922 HG11 VAL A 958      35.810  41.560  47.350  1.00  0.00           H
ATOM   4923 HG12 VAL A 958      36.180  40.950  49.110  1.00  0.00           H
ATOM   4924 HG13 VAL A 958      36.750  42.520  48.550  1.00  0.00           H
ATOM   4925  CG2 VAL A 958      34.260  43.630  48.080  1.00  0.00           C
ATOM   4926 HG21 VAL A 958      34.930  44.450  48.430  1.00  0.00           H
ATOM   4927 HG22 VAL A 958      33.260  44.060  48.250  1.00  0.00           H
ATOM   4928 HG23 VAL A 958      34.520  43.520  47.000  1.00  0.00           H
ATOM   4929  C   VAL A 958      32.320  41.750  49.380  1.00  0.00           C
ATOM   4930  O   VAL A 958      32.070  41.640  50.580  1.00  0.00           O
ATOM   4931  N   GLY A 959      31.320  42.280  48.570  1.00  0.00           N
ATOM   4932  HN  GLY A 959      31.500  42.260  47.580  1.00  0.00           H
ATOM   4933  CA  GLY A 959      29.990  42.580  49.000  1.00  0.00           C
ATOM   4934  HA1 GLY A 959      29.500  43.030  48.150  1.00  0.00           H
ATOM   4935  HA2 GLY A 959      30.040  43.270  49.820  1.00  0.00           H
ATOM   4936  C   GLY A 959      29.200  41.290  49.320  1.00  0.00           C
ATOM   4937  O   GLY A 959      28.620  41.160  50.380  1.00  0.00           O
ATOM   4938  N   VAL A 960      29.280  40.170  48.470  1.00  0.00           N
ATOM   4939  HN  VAL A 960      29.680  40.140  47.560  1.00  0.00           H
ATOM   4940  CA  VAL A 960      28.610  38.900  48.860  1.00  0.00           C
ATOM   4941  HA  VAL A 960      27.590  39.170  49.100  1.00  0.00           H
ATOM   4942  CB  VAL A 960      28.660  37.890  47.740  1.00  0.00           C
ATOM   4943  HB  VAL A 960      29.660  37.780  47.260  1.00  0.00           H
ATOM   4944  CG1 VAL A 960      28.100  36.570  48.280  1.00  0.00           C
ATOM   4945 HG11 VAL A 960      28.630  36.080  49.120  1.00  0.00           H
ATOM   4946 HG12 VAL A 960      28.100  35.780  47.500  1.00  0.00           H
ATOM   4947 HG13 VAL A 960      27.090  36.810  48.680  1.00  0.00           H
ATOM   4948  CG2 VAL A 960      27.610  38.340  46.660  1.00  0.00           C
ATOM   4949 HG21 VAL A 960      26.660  38.740  47.080  1.00  0.00           H
ATOM   4950 HG22 VAL A 960      27.290  37.470  46.060  1.00  0.00           H
ATOM   4951 HG23 VAL A 960      28.080  39.210  46.140  1.00  0.00           H
ATOM   4952  C   VAL A 960      29.290  38.370  50.100  1.00  0.00           C
ATOM   4953  O   VAL A 960      28.710  37.840  51.060  1.00  0.00           O
ATOM   4954  N   MET A 961      30.690  38.400  50.110  1.00  0.00           N
ATOM   4955  HN  MET A 961      31.210  38.640  49.290  1.00  0.00           H
ATOM   4956  CA  MET A 961      31.440  37.900  51.210  1.00  0.00           C
ATOM   4957  HA  MET A 961      30.990  36.950  51.450  1.00  0.00           H
ATOM   4958  CB  MET A 961      32.900  37.550  50.880  1.00  0.00           C
ATOM   4959  HB1 MET A 961      33.490  37.340  51.810  1.00  0.00           H
ATOM   4960  HB2 MET A 961      33.370  38.360  50.300  1.00  0.00           H
ATOM   4961  CG  MET A 961      33.090  36.320  49.990  1.00  0.00           C
ATOM   4962  HG1 MET A 961      34.180  36.160  49.880  1.00  0.00           H
ATOM   4963  HG2 MET A 961      32.720  36.650  48.990  1.00  0.00           H
ATOM   4964  SD  MET A 961      32.150  34.810  50.620  1.00  0.00           S
ATOM   4965  CE  MET A 961      33.080  34.750  52.220  1.00  0.00           C
ATOM   4966  HE1 MET A 961      32.620  33.900  52.770  1.00  0.00           H
ATOM   4967  HE2 MET A 961      32.960  35.580  52.960  1.00  0.00           H
ATOM   4968  HE3 MET A 961      34.150  34.500  52.040  1.00  0.00           H
ATOM   4969  C   MET A 961      31.270  38.640  52.580  1.00  0.00           C
ATOM   4970  O   MET A 961      31.090  37.960  53.540  1.00  0.00           O
ATOM   4971  N   LEU A 962      31.240  39.950  52.670  1.00  0.00           N
ATOM   4972  HN  LEU A 962      31.620  40.550  51.970  1.00  0.00           H
ATOM   4973  CA  LEU A 962      30.800  40.760  53.820  1.00  0.00           C
ATOM   4974  HA  LEU A 962      31.470  40.460  54.620  1.00  0.00           H
ATOM   4975  CB  LEU A 962      30.830  42.270  53.480  1.00  0.00           C
ATOM   4976  HB1 LEU A 962      30.430  42.350  52.450  1.00  0.00           H
ATOM   4977  HB2 LEU A 962      31.870  42.640  53.470  1.00  0.00           H
ATOM   4978  CG  LEU A 962      30.150  43.300  54.400  1.00  0.00           C
ATOM   4979  HG  LEU A 962      30.320  42.830  55.390  1.00  0.00           H
ATOM   4980  CD1 LEU A 962      30.800  44.690  54.410  1.00  0.00           C
ATOM   4981 HD11 LEU A 962      30.770  45.000  53.340  1.00  0.00           H
ATOM   4982 HD12 LEU A 962      31.860  44.780  54.720  1.00  0.00           H
ATOM   4983 HD13 LEU A 962      30.310  45.450  55.050  1.00  0.00           H
ATOM   4984  CD2 LEU A 962      28.710  43.500  53.970  1.00  0.00           C
ATOM   4985 HD21 LEU A 962      28.320  44.470  54.380  1.00  0.00           H
ATOM   4986 HD22 LEU A 962      27.990  42.710  54.290  1.00  0.00           H
ATOM   4987 HD23 LEU A 962      28.890  43.760  52.900  1.00  0.00           H
ATOM   4988  C   LEU A 962      29.410  40.410  54.340  1.00  0.00           C
ATOM   4989  O   LEU A 962      29.200  40.210  55.540  1.00  0.00           O
ATOM   4990  N   GLY A 963      28.430  40.250  53.460  1.00  0.00           N
ATOM   4991  HN  GLY A 963      28.580  40.350  52.480  1.00  0.00           H
ATOM   4992  CA  GLY A 963      27.140  39.660  53.940  1.00  0.00           C
ATOM   4993  HA1 GLY A 963      26.560  39.510  53.040  1.00  0.00           H
ATOM   4994  HA2 GLY A 963      26.570  40.300  54.600  1.00  0.00           H
ATOM   4995  C   GLY A 963      27.140  38.270  54.640  1.00  0.00           C
ATOM   4996  O   GLY A 963      26.520  38.160  55.690  1.00  0.00           O
ATOM   4997  N   VAL A 964      27.910  37.290  54.060  1.00  0.00           N
ATOM   4998  HN  VAL A 964      28.470  37.470  53.260  1.00  0.00           H
ATOM   4999  CA  VAL A 964      28.150  35.960  54.600  1.00  0.00           C
ATOM   5000  HA  VAL A 964      27.250  35.480  54.940  1.00  0.00           H
ATOM   5001  CB  VAL A 964      28.890  35.030  53.580  1.00  0.00           C
ATOM   5002  HB  VAL A 964      29.830  35.580  53.330  1.00  0.00           H
ATOM   5003  CG1 VAL A 964      29.270  33.640  54.190  1.00  0.00           C
ATOM   5004 HG11 VAL A 964      29.710  32.960  53.430  1.00  0.00           H
ATOM   5005 HG12 VAL A 964      28.310  33.180  54.530  1.00  0.00           H
ATOM   5006 HG13 VAL A 964      29.920  33.760  55.080  1.00  0.00           H
ATOM   5007  CG2 VAL A 964      28.010  34.770  52.320  1.00  0.00           C
ATOM   5008 HG21 VAL A 964      28.390  33.960  51.660  1.00  0.00           H
ATOM   5009 HG22 VAL A 964      27.790  35.640  51.660  1.00  0.00           H
ATOM   5010 HG23 VAL A 964      26.970  34.510  52.600  1.00  0.00           H
ATOM   5011  C   VAL A 964      28.910  36.040  55.910  1.00  0.00           C
ATOM   5012  O   VAL A 964      28.470  35.480  56.900  1.00  0.00           O
ATOM   5013  N   CYS A 965      30.000  36.840  55.950  1.00  0.00           N
ATOM   5014  HN  CYS A 965      30.180  37.400  55.140  1.00  0.00           H
ATOM   5015  CA  CYS A 965      30.920  37.030  57.070  1.00  0.00           C
ATOM   5016  HA  CYS A 965      31.020  35.990  57.370  1.00  0.00           H
ATOM   5017  CB  CYS A 965      32.190  37.750  56.570  1.00  0.00           C
ATOM   5018  HB1 CYS A 965      32.800  38.030  57.460  1.00  0.00           H
ATOM   5019  HB2 CYS A 965      31.990  38.740  56.100  1.00  0.00           H
ATOM   5020  SG  CYS A 965      33.260  36.630  55.550  1.00  0.00           S
ATOM   5021  HG1 CYS A 965      33.790  37.680  54.940  1.00  0.00           H
ATOM   5022  C   CYS A 965      30.310  37.670  58.230  1.00  0.00           C
ATOM   5023  O   CYS A 965      30.540  37.290  59.380  1.00  0.00           O
ATOM   5024  N   SER A 966      29.410  38.650  57.930  1.00  0.00           N
ATOM   5025  HN  SER A 966      29.270  38.900  56.980  1.00  0.00           H
ATOM   5026  CA  SER A 966      28.740  39.330  59.060  1.00  0.00           C
ATOM   5027  HA  SER A 966      29.490  39.420  59.830  1.00  0.00           H
ATOM   5028  CB  SER A 966      28.310  40.750  58.640  1.00  0.00           C
ATOM   5029  HB1 SER A 966      29.020  41.210  57.930  1.00  0.00           H
ATOM   5030  HB2 SER A 966      28.000  41.390  59.490  1.00  0.00           H
ATOM   5031  OG  SER A 966      27.140  40.700  57.840  1.00  0.00           O
ATOM   5032  HG1 SER A 966      27.420  40.420  56.960  1.00  0.00           H
ATOM   5033  C   SER A 966      27.610  38.520  59.670  1.00  0.00           C
ATOM   5034  O   SER A 966      27.450  38.630  60.890  1.00  0.00           O
ATOM   5035  N   VAL A 967      27.030  37.600  58.950  1.00  0.00           N
ATOM   5036  HN  VAL A 967      27.110  37.460  57.980  1.00  0.00           H
ATOM   5037  CA  VAL A 967      26.090  36.620  59.550  1.00  0.00           C
ATOM   5038  HA  VAL A 967      25.430  37.220  60.160  1.00  0.00           H
ATOM   5039  CB  VAL A 967      25.260  35.920  58.470  1.00  0.00           C
ATOM   5040  HB  VAL A 967      25.940  35.640  57.630  1.00  0.00           H
ATOM   5041  CG1 VAL A 967      24.530  34.630  58.940  1.00  0.00           C
ATOM   5042 HG11 VAL A 967      25.310  33.870  59.100  1.00  0.00           H
ATOM   5043 HG12 VAL A 967      23.730  34.270  58.260  1.00  0.00           H
ATOM   5044 HG13 VAL A 967      24.060  34.840  59.930  1.00  0.00           H
ATOM   5045  CG2 VAL A 967      24.290  36.900  57.860  1.00  0.00           C
ATOM   5046 HG21 VAL A 967      23.770  37.440  58.690  1.00  0.00           H
ATOM   5047 HG22 VAL A 967      23.490  36.340  57.330  1.00  0.00           H
ATOM   5048 HG23 VAL A 967      24.820  37.660  57.240  1.00  0.00           H
ATOM   5049  C   VAL A 967      26.640  35.630  60.470  1.00  0.00           C
ATOM   5050  O   VAL A 967      26.060  35.150  61.470  1.00  0.00           O
ATOM   5051  N   MET A 968      27.880  35.200  60.250  1.00  0.00           N
ATOM   5052  HN  MET A 968      28.420  35.650  59.550  1.00  0.00           H
ATOM   5053  CA  MET A 968      28.530  34.310  61.150  1.00  0.00           C
ATOM   5054  HA  MET A 968      27.900  33.610  61.680  1.00  0.00           H
ATOM   5055  CB  MET A 968      29.520  33.420  60.310  1.00  0.00           C
ATOM   5056  HB1 MET A 968      30.270  32.900  60.960  1.00  0.00           H
ATOM   5057  HB2 MET A 968      30.130  34.100  59.680  1.00  0.00           H
ATOM   5058  CG  MET A 968      28.680  32.380  59.480  1.00  0.00           C
ATOM   5059  HG1 MET A 968      27.990  32.930  58.810  1.00  0.00           H
ATOM   5060  HG2 MET A 968      28.120  31.660  60.100  1.00  0.00           H
[truncated: 6,873,249 more chars]
