# Supplementary material for: CryoEM and computational modeling structural insights into the pH regulator NBCn1
Source: Nat Commun. 2025 Nov 11;16:9932. doi: 10.1038/s41467-025-64868-z (PMC12606367; doi:10.1038/s41467-025-64868-z)
Supplement: Supplementary file 7 — Supplementary Data 5 [file 41467_2025_64868_MOESM7_ESM.zip › 100ns_z_restr_MD_NBCn1_2NaCO3/hNBCn1_OF/z-restr_hNBCn1_OF_2NaCO3_last_step_33.pdb]

REMARK    GENERATED BY TRJCONV
TITLE     Title t= 101000.00000 step= 50500000
REMARK    THIS IS A SIMULATION BOX
CRYST1   92.652   92.652  104.113  90.00  90.00  90.00 P 1           1
MODEL        1
ATOM      1  N   LEU A 585      28.700  40.580  33.360  1.00  0.00           N
ATOM      2  HT1 LEU A 585      27.930  40.360  32.710  1.00  0.00           H
ATOM      3  HT2 LEU A 585      29.520  40.940  32.830  1.00  0.00           H
ATOM      4  HT3 LEU A 585      28.320  41.220  34.080  1.00  0.00           H
ATOM      5  CA  LEU A 585      28.950  39.330  34.100  1.00  0.00           C
ATOM      6  HA  LEU A 585      29.850  39.600  34.630  1.00  0.00           H
ATOM      7  CB  LEU A 585      27.750  38.920  35.060  1.00  0.00           C
ATOM      8  HB1 LEU A 585      26.890  38.680  34.400  1.00  0.00           H
ATOM      9  HB2 LEU A 585      27.430  39.850  35.560  1.00  0.00           H
ATOM     10  CG  LEU A 585      28.060  37.690  36.030  1.00  0.00           C
ATOM     11  HG  LEU A 585      28.490  36.830  35.460  1.00  0.00           H
ATOM     12  CD1 LEU A 585      28.820  38.110  37.250  1.00  0.00           C
ATOM     13 HD11 LEU A 585      29.910  38.110  37.070  1.00  0.00           H
ATOM     14 HD12 LEU A 585      28.760  37.280  37.980  1.00  0.00           H
ATOM     15 HD13 LEU A 585      28.500  39.030  37.780  1.00  0.00           H
ATOM     16  CD2 LEU A 585      26.710  37.100  36.540  1.00  0.00           C
ATOM     17 HD21 LEU A 585      26.210  37.840  37.200  1.00  0.00           H
ATOM     18 HD22 LEU A 585      26.820  36.160  37.100  1.00  0.00           H
ATOM     19 HD23 LEU A 585      26.120  36.910  35.610  1.00  0.00           H
ATOM     20  C   LEU A 585      29.280  38.160  33.240  1.00  0.00           C
ATOM     21  O   LEU A 585      30.370  37.570  33.250  1.00  0.00           O
ATOM     22  N   ILE A 586      28.380  37.730  32.360  1.00  0.00           N
ATOM     23  HN  ILE A 586      27.580  38.270  32.110  1.00  0.00           H
ATOM     24  CA  ILE A 586      28.640  36.460  31.660  1.00  0.00           C
ATOM     25  HA  ILE A 586      29.130  35.730  32.290  1.00  0.00           H
ATOM     26  CB  ILE A 586      27.330  35.710  31.120  1.00  0.00           C
ATOM     27  HB  ILE A 586      26.590  35.560  31.940  1.00  0.00           H
ATOM     28  CG2 ILE A 586      26.710  36.660  30.090  1.00  0.00           C
ATOM     29 HG21 ILE A 586      25.820  36.120  29.700  1.00  0.00           H
ATOM     30 HG22 ILE A 586      27.410  36.910  29.260  1.00  0.00           H
ATOM     31 HG23 ILE A 586      26.450  37.690  30.440  1.00  0.00           H
ATOM     32  CG1 ILE A 586      27.600  34.360  30.500  1.00  0.00           C
ATOM     33 HG11 ILE A 586      28.530  34.230  29.880  1.00  0.00           H
ATOM     34 HG12 ILE A 586      26.680  34.160  29.910  1.00  0.00           H
ATOM     35  CD  ILE A 586      27.730  33.240  31.580  1.00  0.00           C
ATOM     36  HD1 ILE A 586      26.780  33.020  32.100  1.00  0.00           H
ATOM     37  HD2 ILE A 586      28.410  33.710  32.330  1.00  0.00           H
ATOM     38  HD3 ILE A 586      28.120  32.290  31.180  1.00  0.00           H
ATOM     39  C   ILE A 586      29.610  36.580  30.490  1.00  0.00           C
ATOM     40  O   ILE A 586      30.320  35.630  30.130  1.00  0.00           O
ATOM     41  N   LEU A 587      29.870  37.770  29.900  1.00  0.00           N
ATOM     42  HN  LEU A 587      29.310  38.560  30.150  1.00  0.00           H
ATOM     43  CA  LEU A 587      30.940  37.950  28.920  1.00  0.00           C
ATOM     44  HA  LEU A 587      30.770  37.070  28.320  1.00  0.00           H
ATOM     45  CB  LEU A 587      30.850  39.300  28.270  1.00  0.00           C
ATOM     46  HB1 LEU A 587      30.840  40.110  29.030  1.00  0.00           H
ATOM     47  HB2 LEU A 587      29.860  39.280  27.760  1.00  0.00           H
ATOM     48  CG  LEU A 587      31.850  39.650  27.220  1.00  0.00           C
ATOM     49  HG  LEU A 587      32.860  39.560  27.700  1.00  0.00           H
ATOM     50  CD1 LEU A 587      31.770  38.590  26.050  1.00  0.00           C
ATOM     51 HD11 LEU A 587      30.740  38.620  25.630  1.00  0.00           H
ATOM     52 HD12 LEU A 587      32.160  37.670  26.520  1.00  0.00           H
ATOM     53 HD13 LEU A 587      32.520  38.840  25.270  1.00  0.00           H
ATOM     54  CD2 LEU A 587      31.720  41.100  26.750  1.00  0.00           C
ATOM     55 HD21 LEU A 587      30.690  41.300  26.350  1.00  0.00           H
ATOM     56 HD22 LEU A 587      32.490  41.290  25.970  1.00  0.00           H
ATOM     57 HD23 LEU A 587      31.970  41.780  27.580  1.00  0.00           H
ATOM     58  C   LEU A 587      32.370  37.700  29.480  1.00  0.00           C
ATOM     59  O   LEU A 587      33.200  37.090  28.800  1.00  0.00           O
ATOM     60  N   ASP A 588      32.670  38.130  30.780  1.00  0.00           N
ATOM     61  HN  ASP A 588      32.040  38.790  31.170  1.00  0.00           H
ATOM     62  CA  ASP A 588      33.840  37.750  31.550  1.00  0.00           C
ATOM     63  HA  ASP A 588      34.750  37.970  31.000  1.00  0.00           H
ATOM     64  CB  ASP A 588      33.900  38.540  32.920  1.00  0.00           C
ATOM     65  HB1 ASP A 588      34.760  38.200  33.540  1.00  0.00           H
ATOM     66  HB2 ASP A 588      32.930  38.460  33.480  1.00  0.00           H
ATOM     67  CG  ASP A 588      34.130  40.010  32.510  1.00  0.00           C
ATOM     68  OD1 ASP A 588      35.160  40.220  31.770  1.00  0.00           O
ATOM     69  OD2 ASP A 588      33.570  40.930  33.140  1.00  0.00           O
ATOM     70  C   ASP A 588      34.000  36.300  31.870  1.00  0.00           C
ATOM     71  O   ASP A 588      35.110  35.750  31.720  1.00  0.00           O
ATOM     72  N   ILE A 589      32.900  35.540  32.210  1.00  0.00           N
ATOM     73  HN  ILE A 589      32.020  35.940  32.460  1.00  0.00           H
ATOM     74  CA  ILE A 589      32.870  34.120  32.340  1.00  0.00           C
ATOM     75  HA  ILE A 589      33.530  33.810  33.140  1.00  0.00           H
ATOM     76  CB  ILE A 589      31.570  33.630  32.920  1.00  0.00           C
ATOM     77  HB  ILE A 589      30.760  34.040  32.270  1.00  0.00           H
ATOM     78  CG2 ILE A 589      31.460  32.080  32.780  1.00  0.00           C
ATOM     79 HG21 ILE A 589      30.640  31.700  33.440  1.00  0.00           H
ATOM     80 HG22 ILE A 589      32.390  31.530  33.050  1.00  0.00           H
ATOM     81 HG23 ILE A 589      31.280  31.680  31.750  1.00  0.00           H
ATOM     82  CG1 ILE A 589      31.400  34.060  34.400  1.00  0.00           C
ATOM     83 HG11 ILE A 589      31.810  35.090  34.500  1.00  0.00           H
ATOM     84 HG12 ILE A 589      32.070  33.440  35.040  1.00  0.00           H
ATOM     85  CD  ILE A 589      30.000  34.110  34.950  1.00  0.00           C
ATOM     86  HD1 ILE A 589      29.840  34.670  35.900  1.00  0.00           H
ATOM     87  HD2 ILE A 589      29.480  33.160  35.180  1.00  0.00           H
ATOM     88  HD3 ILE A 589      29.430  34.650  34.170  1.00  0.00           H
ATOM     89  C   ILE A 589      33.310  33.330  31.080  1.00  0.00           C
ATOM     90  O   ILE A 589      34.130  32.420  31.080  1.00  0.00           O
ATOM     91  N   LYS A 590      32.760  33.820  29.930  1.00  0.00           N
ATOM     92  HN  LYS A 590      31.840  34.210  29.980  1.00  0.00           H
ATOM     93  CA  LYS A 590      33.160  33.270  28.690  1.00  0.00           C
ATOM     94  HA  LYS A 590      32.940  32.210  28.700  1.00  0.00           H
ATOM     95  CB  LYS A 590      32.220  33.780  27.580  1.00  0.00           C
ATOM     96  HB1 LYS A 590      32.480  33.430  26.560  1.00  0.00           H
ATOM     97  HB2 LYS A 590      32.140  34.900  27.630  1.00  0.00           H
ATOM     98  CG  LYS A 590      30.750  33.290  27.710  1.00  0.00           C
ATOM     99  HG1 LYS A 590      30.260  33.540  28.670  1.00  0.00           H
ATOM    100  HG2 LYS A 590      30.630  32.190  27.650  1.00  0.00           H
ATOM    101  CD  LYS A 590      29.970  33.900  26.490  1.00  0.00           C
ATOM    102  HD1 LYS A 590      30.560  33.860  25.560  1.00  0.00           H
ATOM    103  HD2 LYS A 590      29.940  35.000  26.650  1.00  0.00           H
ATOM    104  CE  LYS A 590      28.550  33.580  26.420  1.00  0.00           C
ATOM    105  HE1 LYS A 590      28.080  34.030  25.530  1.00  0.00           H
ATOM    106  HE2 LYS A 590      28.070  34.050  27.290  1.00  0.00           H
ATOM    107  NZ  LYS A 590      28.300  32.080  26.500  1.00  0.00           N
ATOM    108  HZ1 LYS A 590      28.790  31.650  25.680  1.00  0.00           H
ATOM    109  HZ2 LYS A 590      27.300  31.860  26.300  1.00  0.00           H
ATOM    110  HZ3 LYS A 590      28.680  31.620  27.350  1.00  0.00           H
ATOM    111  C   LYS A 590      34.620  33.510  28.290  1.00  0.00           C
ATOM    112  O   LYS A 590      35.310  32.590  27.820  1.00  0.00           O
ATOM    113  N   ARG A 591      35.130  34.740  28.480  1.00  0.00           N
ATOM    114  HN  ARG A 591      34.440  35.450  28.610  1.00  0.00           H
ATOM    115  CA  ARG A 591      36.500  35.080  28.300  1.00  0.00           C
ATOM    116  HA  ARG A 591      36.670  34.820  27.270  1.00  0.00           H
ATOM    117  CB  ARG A 591      36.650  36.570  28.330  1.00  0.00           C
ATOM    118  HB1 ARG A 591      37.730  36.820  28.390  1.00  0.00           H
ATOM    119  HB2 ARG A 591      36.070  36.910  29.210  1.00  0.00           H
ATOM    120  CG  ARG A 591      36.060  37.430  27.240  1.00  0.00           C
ATOM    121  HG1 ARG A 591      35.070  37.000  26.980  1.00  0.00           H
ATOM    122  HG2 ARG A 591      36.710  37.170  26.380  1.00  0.00           H
ATOM    123  CD  ARG A 591      35.790  38.940  27.520  1.00  0.00           C
ATOM    124  HD1 ARG A 591      36.790  39.420  27.560  1.00  0.00           H
ATOM    125  HD2 ARG A 591      35.050  39.050  28.330  1.00  0.00           H
ATOM    126  NE  ARG A 591      35.250  39.430  26.200  1.00  0.00           N
ATOM    127  HE  ARG A 591      35.220  38.790  25.430  1.00  0.00           H
ATOM    128  CZ  ARG A 591      35.430  40.670  25.850  1.00  0.00           C
ATOM    129  NH1 ARG A 591      35.700  41.640  26.710  1.00  0.00           N
ATOM    130 HH11 ARG A 591      35.480  42.540  26.330  1.00  0.00           H
ATOM    131 HH12 ARG A 591      35.710  41.470  27.700  1.00  0.00           H
ATOM    132  NH2 ARG A 591      35.370  41.040  24.590  1.00  0.00           N
ATOM    133 HH21 ARG A 591      34.860  40.360  24.040  1.00  0.00           H
ATOM    134 HH22 ARG A 591      35.520  41.960  24.250  1.00  0.00           H
ATOM    135  C   ARG A 591      37.570  34.410  29.210  1.00  0.00           C
ATOM    136  O   ARG A 591      38.670  33.950  28.810  1.00  0.00           O
ATOM    137  N   LYS A 592      37.370  34.370  30.520  1.00  0.00           N
ATOM    138  HN  LYS A 592      36.600  34.620  31.110  1.00  0.00           H
ATOM    139  CA  LYS A 592      38.440  33.910  31.500  1.00  0.00           C
ATOM    140  HA  LYS A 592      39.400  34.240  31.130  1.00  0.00           H
ATOM    141  CB  LYS A 592      38.210  34.580  32.880  1.00  0.00           C
ATOM    142  HB1 LYS A 592      38.920  34.110  33.590  1.00  0.00           H
ATOM    143  HB2 LYS A 592      37.190  34.240  33.190  1.00  0.00           H
ATOM    144  CG  LYS A 592      38.350  36.110  32.960  1.00  0.00           C
ATOM    145  HG1 LYS A 592      38.260  36.470  34.010  1.00  0.00           H
ATOM    146  HG2 LYS A 592      37.570  36.530  32.300  1.00  0.00           H
ATOM    147  CD  LYS A 592      39.830  36.410  32.550  1.00  0.00           C
ATOM    148  HD1 LYS A 592      39.830  36.380  31.430  1.00  0.00           H
ATOM    149  HD2 LYS A 592      40.490  35.660  33.030  1.00  0.00           H
ATOM    150  CE  LYS A 592      40.290  37.840  32.960  1.00  0.00           C
ATOM    151  HE1 LYS A 592      39.900  38.240  33.920  1.00  0.00           H
ATOM    152  HE2 LYS A 592      39.840  38.590  32.270  1.00  0.00           H
ATOM    153  NZ  LYS A 592      41.760  37.900  32.910  1.00  0.00           N
ATOM    154  HZ1 LYS A 592      42.050  38.900  32.880  1.00  0.00           H
ATOM    155  HZ2 LYS A 592      42.060  37.420  32.030  1.00  0.00           H
ATOM    156  HZ3 LYS A 592      42.250  37.280  33.590  1.00  0.00           H
ATOM    157  C   LYS A 592      38.430  32.410  31.520  1.00  0.00           C
ATOM    158  O   LYS A 592      39.480  31.840  31.840  1.00  0.00           O
ATOM    159  N   ALA A 593      37.300  31.750  31.140  1.00  0.00           N
ATOM    160  HN  ALA A 593      36.450  32.250  31.000  1.00  0.00           H
ATOM    161  CA  ALA A 593      37.070  30.290  31.210  1.00  0.00           C
ATOM    162  HA  ALA A 593      37.130  29.940  32.230  1.00  0.00           H
ATOM    163  CB  ALA A 593      35.690  29.800  30.820  1.00  0.00           C
ATOM    164  HB1 ALA A 593      35.620  28.690  30.820  1.00  0.00           H
ATOM    165  HB2 ALA A 593      35.520  30.180  29.790  1.00  0.00           H
ATOM    166  HB3 ALA A 593      34.920  30.220  31.500  1.00  0.00           H
ATOM    167  C   ALA A 593      38.080  29.450  30.370  1.00  0.00           C
ATOM    168  O   ALA A 593      38.480  28.380  30.850  1.00  0.00           O
ATOM    169  N   PRO A 594      38.580  29.830  29.200  1.00  0.00           N
ATOM    170  CD  PRO A 594      37.860  30.680  28.170  1.00  0.00           C
ATOM    171  HD1 PRO A 594      38.280  31.700  28.290  1.00  0.00           H
ATOM    172  HD2 PRO A 594      36.740  30.740  28.190  1.00  0.00           H
ATOM    173  CA  PRO A 594      39.750  29.220  28.540  1.00  0.00           C
ATOM    174  HA  PRO A 594      39.600  28.160  28.610  1.00  0.00           H
ATOM    175  CB  PRO A 594      39.710  29.650  27.050  1.00  0.00           C
ATOM    176  HB1 PRO A 594      39.920  28.790  26.400  1.00  0.00           H
ATOM    177  HB2 PRO A 594      40.400  30.480  26.810  1.00  0.00           H
ATOM    178  CG  PRO A 594      38.280  30.110  26.800  1.00  0.00           C
ATOM    179  HG1 PRO A 594      38.180  30.880  26.000  1.00  0.00           H
ATOM    180  HG2 PRO A 594      37.720  29.180  26.530  1.00  0.00           H
ATOM    181  C   PRO A 594      41.060  29.620  29.230  1.00  0.00           C
ATOM    182  O   PRO A 594      41.850  28.740  29.580  1.00  0.00           O
ATOM    183  N   PHE A 595      41.290  30.870  29.400  1.00  0.00           N
ATOM    184  HN  PHE A 595      40.550  31.490  29.150  1.00  0.00           H
ATOM    185  CA  PHE A 595      42.520  31.390  29.950  1.00  0.00           C
ATOM    186  HA  PHE A 595      43.330  31.060  29.320  1.00  0.00           H
ATOM    187  CB  PHE A 595      42.540  32.900  29.950  1.00  0.00           C
ATOM    188  HB1 PHE A 595      43.480  33.210  30.440  1.00  0.00           H
ATOM    189  HB2 PHE A 595      41.650  33.210  30.530  1.00  0.00           H
ATOM    190  CG  PHE A 595      42.410  33.570  28.530  1.00  0.00           C
ATOM    191  CD1 PHE A 595      41.620  34.710  28.380  1.00  0.00           C
ATOM    192  HD1 PHE A 595      41.180  35.190  29.240  1.00  0.00           H
ATOM    193  CE1 PHE A 595      41.460  35.260  27.080  1.00  0.00           C
ATOM    194  HE1 PHE A 595      40.740  36.060  27.040  1.00  0.00           H
ATOM    195  CZ  PHE A 595      42.070  34.680  25.990  1.00  0.00           C
ATOM    196  HZ  PHE A 595      41.730  34.810  24.970  1.00  0.00           H
ATOM    197  CD2 PHE A 595      42.960  33.010  27.460  1.00  0.00           C
ATOM    198  HD2 PHE A 595      43.610  32.150  27.450  1.00  0.00           H
ATOM    199  CE2 PHE A 595      42.890  33.550  26.150  1.00  0.00           C
ATOM    200  HE2 PHE A 595      43.410  33.120  25.300  1.00  0.00           H
ATOM    201  C   PHE A 595      42.920  30.790  31.370  1.00  0.00           C
ATOM    202  O   PHE A 595      44.050  30.410  31.650  1.00  0.00           O
ATOM    203  N   PHE A 596      41.880  30.530  32.210  1.00  0.00           N
ATOM    204  HN  PHE A 596      40.950  30.780  31.970  1.00  0.00           H
ATOM    205  CA  PHE A 596      42.060  29.880  33.430  1.00  0.00           C
ATOM    206  HA  PHE A 596      42.660  30.550  34.040  1.00  0.00           H
ATOM    207  CB  PHE A 596      40.710  29.740  34.250  1.00  0.00           C
ATOM    208  HB1 PHE A 596      39.930  29.310  33.590  1.00  0.00           H
ATOM    209  HB2 PHE A 596      40.290  30.750  34.400  1.00  0.00           H
ATOM    210  CG  PHE A 596      40.770  28.970  35.590  1.00  0.00           C
ATOM    211  CD1 PHE A 596      39.630  28.240  35.980  1.00  0.00           C
ATOM    212  HD1 PHE A 596      38.750  28.250  35.360  1.00  0.00           H
ATOM    213  CE1 PHE A 596      39.540  27.480  37.170  1.00  0.00           C
ATOM    214  HE1 PHE A 596      38.640  26.910  37.340  1.00  0.00           H
ATOM    215  CZ  PHE A 596      40.680  27.360  37.910  1.00  0.00           C
ATOM    216  HZ  PHE A 596      40.680  26.700  38.780  1.00  0.00           H
ATOM    217  CD2 PHE A 596      41.860  29.030  36.540  1.00  0.00           C
ATOM    218  HD2 PHE A 596      42.740  29.600  36.290  1.00  0.00           H
ATOM    219  CE2 PHE A 596      41.860  28.080  37.620  1.00  0.00           C
ATOM    220  HE2 PHE A 596      42.690  27.980  38.300  1.00  0.00           H
ATOM    221  C   PHE A 596      42.680  28.450  33.380  1.00  0.00           C
ATOM    222  O   PHE A 596      43.590  28.110  34.160  1.00  0.00           O
ATOM    223  N   LEU A 597      42.210  27.540  32.470  1.00  0.00           N
ATOM    224  HN  LEU A 597      41.540  27.790  31.770  1.00  0.00           H
ATOM    225  CA  LEU A 597      42.710  26.170  32.400  1.00  0.00           C
ATOM    226  HA  LEU A 597      42.700  25.690  33.370  1.00  0.00           H
ATOM    227  CB  LEU A 597      41.860  25.360  31.380  1.00  0.00           C
ATOM    228  HB1 LEU A 597      42.100  24.290  31.230  1.00  0.00           H
ATOM    229  HB2 LEU A 597      42.070  25.750  30.360  1.00  0.00           H
ATOM    230  CG  LEU A 597      40.370  25.240  31.630  1.00  0.00           C
ATOM    231  HG  LEU A 597      39.930  26.270  31.530  1.00  0.00           H
ATOM    232  CD1 LEU A 597      39.710  24.300  30.580  1.00  0.00           C
ATOM    233 HD11 LEU A 597      39.690  24.750  29.560  1.00  0.00           H
ATOM    234 HD12 LEU A 597      38.640  24.120  30.800  1.00  0.00           H
ATOM    235 HD13 LEU A 597      40.310  23.370  30.530  1.00  0.00           H
ATOM    236  CD2 LEU A 597      40.050  24.710  32.990  1.00  0.00           C
ATOM    237 HD21 LEU A 597      40.600  25.190  33.820  1.00  0.00           H
ATOM    238 HD22 LEU A 597      40.240  23.610  33.040  1.00  0.00           H
ATOM    239 HD23 LEU A 597      39.000  24.940  33.260  1.00  0.00           H
ATOM    240  C   LEU A 597      44.130  26.120  32.010  1.00  0.00           C
ATOM    241  O   LEU A 597      44.930  25.350  32.500  1.00  0.00           O
ATOM    242  N   SER A 598      44.520  27.040  30.970  1.00  0.00           N
ATOM    243  HN  SER A 598      43.720  27.580  30.750  1.00  0.00           H
ATOM    244  CA  SER A 598      45.920  27.120  30.480  1.00  0.00           C
ATOM    245  HA  SER A 598      46.360  26.160  30.300  1.00  0.00           H
ATOM    246  CB  SER A 598      45.960  27.930  29.170  1.00  0.00           C
ATOM    247  HB1 SER A 598      45.850  29.030  29.350  1.00  0.00           H
ATOM    248  HB2 SER A 598      45.250  27.510  28.430  1.00  0.00           H
ATOM    249  OG  SER A 598      47.260  27.780  28.610  1.00  0.00           O
ATOM    250  HG1 SER A 598      47.910  28.280  29.110  1.00  0.00           H
ATOM    251  C   SER A 598      46.820  27.820  31.560  1.00  0.00           C
ATOM    252  O   SER A 598      48.000  27.370  31.660  1.00  0.00           O
ATOM    253  N   ASP A 599      46.400  28.940  32.280  1.00  0.00           N
ATOM    254  HN  ASP A 599      45.600  29.480  32.060  1.00  0.00           H
ATOM    255  CA  ASP A 599      47.270  29.520  33.320  1.00  0.00           C
ATOM    256  HA  ASP A 599      48.220  29.790  32.880  1.00  0.00           H
ATOM    257  CB  ASP A 599      46.610  30.800  33.870  1.00  0.00           C
ATOM    258  HB1 ASP A 599      47.140  31.210  34.770  1.00  0.00           H
ATOM    259  HB2 ASP A 599      45.570  30.460  34.030  1.00  0.00           H
ATOM    260  CG  ASP A 599      46.670  31.900  32.770  1.00  0.00           C
ATOM    261  OD1 ASP A 599      46.130  33.010  33.120  1.00  0.00           O
ATOM    262  OD2 ASP A 599      47.350  31.820  31.720  1.00  0.00           O
ATOM    263  C   ASP A 599      47.520  28.570  34.520  1.00  0.00           C
ATOM    264  O   ASP A 599      48.640  28.690  35.150  1.00  0.00           O
ATOM    265  N   PHE A 600      46.480  27.700  34.910  1.00  0.00           N
ATOM    266  HN  PHE A 600      45.570  27.810  34.510  1.00  0.00           H
ATOM    267  CA  PHE A 600      46.720  26.670  35.850  1.00  0.00           C
ATOM    268  HA  PHE A 600      47.110  27.100  36.770  1.00  0.00           H
ATOM    269  CB  PHE A 600      45.360  25.970  36.170  1.00  0.00           C
ATOM    270  HB1 PHE A 600      44.870  25.860  35.170  1.00  0.00           H
ATOM    271  HB2 PHE A 600      44.630  26.530  36.790  1.00  0.00           H
ATOM    272  CG  PHE A 600      45.440  24.540  36.710  1.00  0.00           C
ATOM    273  CD1 PHE A 600      45.330  23.410  35.860  1.00  0.00           C
ATOM    274  HD1 PHE A 600      45.250  23.610  34.800  1.00  0.00           H
ATOM    275  CE1 PHE A 600      45.670  22.160  36.460  1.00  0.00           C
ATOM    276  HE1 PHE A 600      45.550  21.240  35.900  1.00  0.00           H
ATOM    277  CZ  PHE A 600      46.030  22.020  37.830  1.00  0.00           C
ATOM    278  HZ  PHE A 600      46.300  21.010  38.090  1.00  0.00           H
ATOM    279  CD2 PHE A 600      45.810  24.400  38.070  1.00  0.00           C
ATOM    280  HD2 PHE A 600      45.990  25.340  38.570  1.00  0.00           H
ATOM    281  CE2 PHE A 600      46.070  23.110  38.630  1.00  0.00           C
ATOM    282  HE2 PHE A 600      46.430  22.950  39.640  1.00  0.00           H
ATOM    283  C   PHE A 600      47.740  25.620  35.340  1.00  0.00           C
ATOM    284  O   PHE A 600      48.680  25.280  36.040  1.00  0.00           O
ATOM    285  N   LYS A 601      47.600  25.090  34.030  1.00  0.00           N
ATOM    286  HN  LYS A 601      46.810  25.210  33.450  1.00  0.00           H
ATOM    287  CA  LYS A 601      48.700  24.140  33.550  1.00  0.00           C
ATOM    288  HA  LYS A 601      48.810  23.420  34.350  1.00  0.00           H
ATOM    289  CB  LYS A 601      48.330  23.460  32.210  1.00  0.00           C
ATOM    290  HB1 LYS A 601      49.230  23.080  31.660  1.00  0.00           H
ATOM    291  HB2 LYS A 601      47.790  24.190  31.560  1.00  0.00           H
ATOM    292  CG  LYS A 601      47.380  22.280  32.350  1.00  0.00           C
ATOM    293  HG1 LYS A 601      46.410  22.560  32.820  1.00  0.00           H
ATOM    294  HG2 LYS A 601      47.960  21.500  32.890  1.00  0.00           H
ATOM    295  CD  LYS A 601      46.960  21.580  31.040  1.00  0.00           C
ATOM    296  HD1 LYS A 601      46.690  22.270  30.210  1.00  0.00           H
ATOM    297  HD2 LYS A 601      46.070  20.910  31.110  1.00  0.00           H
ATOM    298  CE  LYS A 601      48.080  20.560  30.740  1.00  0.00           C
ATOM    299  HE1 LYS A 601      48.300  19.870  31.580  1.00  0.00           H
ATOM    300  HE2 LYS A 601      49.050  21.070  30.530  1.00  0.00           H
ATOM    301  NZ  LYS A 601      47.730  19.850  29.540  1.00  0.00           N
ATOM    302  HZ1 LYS A 601      46.760  19.470  29.560  1.00  0.00           H
ATOM    303  HZ2 LYS A 601      48.410  19.060  29.450  1.00  0.00           H
ATOM    304  HZ3 LYS A 601      47.790  20.450  28.700  1.00  0.00           H
ATOM    305  C   LYS A 601      50.120  24.740  33.360  1.00  0.00           C
ATOM    306  O   LYS A 601      51.080  24.050  33.550  1.00  0.00           O
ATOM    307  N   ASP A 602      50.210  26.030  33.110  1.00  0.00           N
ATOM    308  HN  ASP A 602      49.400  26.600  33.070  1.00  0.00           H
ATOM    309  CA  ASP A 602      51.490  26.750  33.160  1.00  0.00           C
ATOM    310  HA  ASP A 602      52.190  26.230  32.510  1.00  0.00           H
ATOM    311  CB  ASP A 602      51.330  28.220  32.650  1.00  0.00           C
ATOM    312  HB1 ASP A 602      52.250  28.800  32.880  1.00  0.00           H
ATOM    313  HB2 ASP A 602      50.500  28.670  33.240  1.00  0.00           H
ATOM    314  CG  ASP A 602      51.000  28.370  31.200  1.00  0.00           C
ATOM    315  OD1 ASP A 602      50.790  29.560  30.790  1.00  0.00           O
ATOM    316  OD2 ASP A 602      51.150  27.390  30.390  1.00  0.00           O
ATOM    317  C   ASP A 602      52.210  26.750  34.510  1.00  0.00           C
ATOM    318  O   ASP A 602      53.410  26.440  34.590  1.00  0.00           O
ATOM    319  N   ALA A 603      51.430  26.920  35.620  1.00  0.00           N
ATOM    320  HN  ALA A 603      50.470  27.140  35.500  1.00  0.00           H
ATOM    321  CA  ALA A 603      51.920  26.920  36.970  1.00  0.00           C
ATOM    322  HA  ALA A 603      52.690  27.680  37.020  1.00  0.00           H
ATOM    323  CB  ALA A 603      50.750  27.250  37.930  1.00  0.00           C
ATOM    324  HB1 ALA A 603      50.350  28.230  37.590  1.00  0.00           H
ATOM    325  HB2 ALA A 603      51.140  27.460  38.940  1.00  0.00           H
ATOM    326  HB3 ALA A 603      49.910  26.550  37.810  1.00  0.00           H
ATOM    327  C   ALA A 603      52.390  25.600  37.570  1.00  0.00           C
ATOM    328  O   ALA A 603      53.190  25.640  38.500  1.00  0.00           O
ATOM    329  N   LEU A 604      52.070  24.470  36.900  1.00  0.00           N
ATOM    330  HN  LEU A 604      51.390  24.520  36.180  1.00  0.00           H
ATOM    331  CA  LEU A 604      52.530  23.150  37.230  1.00  0.00           C
ATOM    332  HA  LEU A 604      52.250  23.070  38.270  1.00  0.00           H
ATOM    333  CB  LEU A 604      51.840  22.060  36.440  1.00  0.00           C
ATOM    334  HB1 LEU A 604      52.080  21.080  36.900  1.00  0.00           H
ATOM    335  HB2 LEU A 604      52.130  22.130  35.360  1.00  0.00           H
ATOM    336  CG  LEU A 604      50.290  21.910  36.680  1.00  0.00           C
ATOM    337  HG  LEU A 604      49.710  22.860  36.670  1.00  0.00           H
ATOM    338  CD1 LEU A 604      49.700  20.980  35.600  1.00  0.00           C
ATOM    339 HD11 LEU A 604      48.590  21.120  35.550  1.00  0.00           H
ATOM    340 HD12 LEU A 604      49.910  19.930  35.860  1.00  0.00           H
ATOM    341 HD13 LEU A 604      50.050  21.220  34.570  1.00  0.00           H
ATOM    342  CD2 LEU A 604      49.900  21.400  38.090  1.00  0.00           C
ATOM    343 HD21 LEU A 604      50.630  21.530  38.920  1.00  0.00           H
ATOM    344 HD22 LEU A 604      49.570  20.350  38.040  1.00  0.00           H
ATOM    345 HD23 LEU A 604      49.030  22.010  38.410  1.00  0.00           H
ATOM    346  C   LEU A 604      54.050  23.080  37.000  1.00  0.00           C
ATOM    347  O   LEU A 604      54.770  22.390  37.690  1.00  0.00           O
ATOM    348  N   SER A 605      54.590  23.930  36.040  1.00  0.00           N
ATOM    349  HN  SER A 605      54.010  24.540  35.520  1.00  0.00           H
ATOM    350  CA  SER A 605      56.020  23.970  35.720  1.00  0.00           C
ATOM    351  HA  SER A 605      56.610  23.310  36.330  1.00  0.00           H
ATOM    352  CB  SER A 605      56.360  23.460  34.270  1.00  0.00           C
ATOM    353  HB1 SER A 605      55.910  22.460  34.100  1.00  0.00           H
ATOM    354  HB2 SER A 605      57.450  23.320  34.140  1.00  0.00           H
ATOM    355  OG  SER A 605      55.900  24.410  33.310  1.00  0.00           O
ATOM    356  HG1 SER A 605      54.980  24.180  33.170  1.00  0.00           H
ATOM    357  C   SER A 605      56.680  25.360  36.050  1.00  0.00           C
ATOM    358  O   SER A 605      57.910  25.440  35.890  1.00  0.00           O
ATOM    359  N   LEU A 606      55.870  26.340  36.600  1.00  0.00           N
ATOM    360  HN  LEU A 606      54.910  26.120  36.690  1.00  0.00           H
ATOM    361  CA  LEU A 606      56.440  27.610  37.100  1.00  0.00           C
ATOM    362  HA  LEU A 606      57.370  27.840  36.600  1.00  0.00           H
ATOM    363  CB  LEU A 606      55.620  28.940  36.740  1.00  0.00           C
ATOM    364  HB1 LEU A 606      56.190  29.840  37.030  1.00  0.00           H
ATOM    365  HB2 LEU A 606      54.690  29.010  37.350  1.00  0.00           H
ATOM    366  CG  LEU A 606      55.450  29.140  35.210  1.00  0.00           C
ATOM    367  HG  LEU A 606      54.890  28.240  34.860  1.00  0.00           H
ATOM    368  CD1 LEU A 606      54.580  30.360  34.940  1.00  0.00           C
ATOM    369 HD11 LEU A 606      54.340  30.440  33.850  1.00  0.00           H
ATOM    370 HD12 LEU A 606      54.930  31.330  35.350  1.00  0.00           H
ATOM    371 HD13 LEU A 606      53.640  30.170  35.510  1.00  0.00           H
ATOM    372  CD2 LEU A 606      56.800  29.320  34.540  1.00  0.00           C
ATOM    373 HD21 LEU A 606      57.370  28.370  34.510  1.00  0.00           H
ATOM    374 HD22 LEU A 606      57.380  30.050  35.150  1.00  0.00           H
ATOM    375 HD23 LEU A 606      56.700  29.640  33.490  1.00  0.00           H
ATOM    376  C   LEU A 606      56.700  27.650  38.600  1.00  0.00           C
ATOM    377  O   LEU A 606      56.050  26.960  39.360  1.00  0.00           O
ATOM    378  N   GLN A 607      57.700  28.420  39.120  1.00  0.00           N
ATOM    379  HN  GLN A 607      58.170  28.910  38.390  1.00  0.00           H
ATOM    380  CA  GLN A 607      58.010  28.660  40.520  1.00  0.00           C
ATOM    381  HA  GLN A 607      57.970  27.710  41.020  1.00  0.00           H
ATOM    382  CB  GLN A 607      59.420  29.260  40.740  1.00  0.00           C
ATOM    383  HB1 GLN A 607      59.530  30.230  40.210  1.00  0.00           H
ATOM    384  HB2 GLN A 607      60.210  28.630  40.290  1.00  0.00           H
ATOM    385  CG  GLN A 607      59.830  29.530  42.240  1.00  0.00           C
ATOM    386  HG1 GLN A 607      59.470  30.510  42.610  1.00  0.00           H
ATOM    387  HG2 GLN A 607      60.940  29.430  42.300  1.00  0.00           H
ATOM    388  CD  GLN A 607      59.150  28.530  43.220  1.00  0.00           C
ATOM    389  OE1 GLN A 607      58.290  28.940  43.940  1.00  0.00           O
ATOM    390  NE2 GLN A 607      59.470  27.230  43.120  1.00  0.00           N
ATOM    391 HE21 GLN A 607      58.970  26.590  43.690  1.00  0.00           H
ATOM    392 HE22 GLN A 607      60.350  26.970  42.710  1.00  0.00           H
ATOM    393  C   GLN A 607      56.980  29.590  41.130  1.00  0.00           C
ATOM    394  O   GLN A 607      57.080  30.770  41.030  1.00  0.00           O
ATOM    395  N   CYS A 608      55.900  29.000  41.720  1.00  0.00           N
ATOM    396  HN  CYS A 608      55.740  28.010  41.730  1.00  0.00           H
ATOM    397  CA  CYS A 608      54.890  29.730  42.440  1.00  0.00           C
ATOM    398  HA  CYS A 608      54.950  30.800  42.270  1.00  0.00           H
ATOM    399  CB  CYS A 608      53.510  29.070  42.020  1.00  0.00           C
ATOM    400  HB1 CYS A 608      52.780  29.650  42.630  1.00  0.00           H
ATOM    401  HB2 CYS A 608      53.400  28.020  42.370  1.00  0.00           H
ATOM    402  SG  CYS A 608      53.190  29.240  40.200  1.00  0.00           S
ATOM    403  HG1 CYS A 608      53.890  28.170  39.870  1.00  0.00           H
ATOM    404  C   CYS A 608      54.950  29.650  43.920  1.00  0.00           C
ATOM    405  O   CYS A 608      54.330  30.490  44.540  1.00  0.00           O
ATOM    406  N   LEU A 609      55.620  28.690  44.590  1.00  0.00           N
ATOM    407  HN  LEU A 609      56.200  28.090  44.040  1.00  0.00           H
ATOM    408  CA  LEU A 609      55.580  28.520  46.030  1.00  0.00           C
ATOM    409  HA  LEU A 609      54.560  28.540  46.380  1.00  0.00           H
ATOM    410  CB  LEU A 609      56.280  27.210  46.430  1.00  0.00           C
ATOM    411  HB1 LEU A 609      57.290  27.310  45.960  1.00  0.00           H
ATOM    412  HB2 LEU A 609      55.740  26.340  45.980  1.00  0.00           H
ATOM    413  CG  LEU A 609      56.470  26.890  47.890  1.00  0.00           C
ATOM    414  HG  LEU A 609      57.130  27.650  48.360  1.00  0.00           H
ATOM    415  CD1 LEU A 609      55.180  26.750  48.680  1.00  0.00           C
ATOM    416 HD11 LEU A 609      54.690  27.730  48.550  1.00  0.00           H
ATOM    417 HD12 LEU A 609      55.410  26.470  49.730  1.00  0.00           H
ATOM    418 HD13 LEU A 609      54.520  26.020  48.160  1.00  0.00           H
ATOM    419  CD2 LEU A 609      57.160  25.490  48.140  1.00  0.00           C
ATOM    420 HD21 LEU A 609      56.880  24.770  47.350  1.00  0.00           H
ATOM    421 HD22 LEU A 609      56.990  25.210  49.200  1.00  0.00           H
ATOM    422 HD23 LEU A 609      58.250  25.480  47.900  1.00  0.00           H
ATOM    423  C   LEU A 609      56.170  29.700  46.770  1.00  0.00           C
ATOM    424  O   LEU A 609      55.630  30.050  47.820  1.00  0.00           O
ATOM    425  N   ALA A 610      57.230  30.310  46.150  1.00  0.00           N
ATOM    426  HN  ALA A 610      57.520  30.050  45.240  1.00  0.00           H
ATOM    427  CA  ALA A 610      57.920  31.450  46.690  1.00  0.00           C
ATOM    428  HA  ALA A 610      58.140  31.250  47.730  1.00  0.00           H
ATOM    429  CB  ALA A 610      59.190  31.760  45.890  1.00  0.00           C
ATOM    430  HB1 ALA A 610      59.930  32.280  46.550  1.00  0.00           H
ATOM    431  HB2 ALA A 610      58.880  32.370  45.020  1.00  0.00           H
ATOM    432  HB3 ALA A 610      59.770  30.930  45.460  1.00  0.00           H
ATOM    433  C   ALA A 610      57.030  32.660  46.840  1.00  0.00           C
ATOM    434  O   ALA A 610      57.030  33.320  47.880  1.00  0.00           O
ATOM    435  N   SER A 611      56.140  32.870  45.860  1.00  0.00           N
ATOM    436  HN  SER A 611      56.240  32.300  45.050  1.00  0.00           H
ATOM    437  CA  SER A 611      55.120  33.960  45.870  1.00  0.00           C
ATOM    438  HA  SER A 611      55.790  34.800  45.960  1.00  0.00           H
ATOM    439  CB  SER A 611      54.370  33.950  44.520  1.00  0.00           C
ATOM    440  HB1 SER A 611      53.500  34.640  44.540  1.00  0.00           H
ATOM    441  HB2 SER A 611      53.940  32.940  44.350  1.00  0.00           H
ATOM    442  OG  SER A 611      55.160  34.320  43.410  1.00  0.00           O
ATOM    443  HG1 SER A 611      56.010  33.880  43.350  1.00  0.00           H
ATOM    444  C   SER A 611      54.120  33.820  46.990  1.00  0.00           C
ATOM    445  O   SER A 611      53.800  34.810  47.760  1.00  0.00           O
ATOM    446  N   ILE A 612      53.660  32.570  47.250  1.00  0.00           N
ATOM    447  HN  ILE A 612      53.980  31.700  46.890  1.00  0.00           H
ATOM    448  CA  ILE A 612      52.790  32.270  48.350  1.00  0.00           C
ATOM    449  HA  ILE A 612      51.940  32.940  48.250  1.00  0.00           H
ATOM    450  CB  ILE A 612      52.300  30.830  48.250  1.00  0.00           C
ATOM    451  HB  ILE A 612      53.160  30.140  48.150  1.00  0.00           H
ATOM    452  CG2 ILE A 612      51.390  30.310  49.380  1.00  0.00           C
ATOM    453 HG21 ILE A 612      51.340  29.210  49.410  1.00  0.00           H
ATOM    454 HG22 ILE A 612      50.440  30.900  49.390  1.00  0.00           H
ATOM    455 HG23 ILE A 612      51.890  30.570  50.340  1.00  0.00           H
ATOM    456  CG1 ILE A 612      51.620  30.630  46.930  1.00  0.00           C
ATOM    457 HG11 ILE A 612      52.030  31.280  46.130  1.00  0.00           H
ATOM    458 HG12 ILE A 612      50.610  31.090  46.980  1.00  0.00           H
ATOM    459  CD  ILE A 612      51.600  29.140  46.370  1.00  0.00           C
ATOM    460  HD1 ILE A 612      51.120  28.420  47.060  1.00  0.00           H
ATOM    461  HD2 ILE A 612      52.660  28.880  46.160  1.00  0.00           H
ATOM    462  HD3 ILE A 612      51.030  29.020  45.430  1.00  0.00           H
ATOM    463  C   ILE A 612      53.380  32.540  49.720  1.00  0.00           C
ATOM    464  O   ILE A 612      52.750  33.050  50.620  1.00  0.00           O
ATOM    465  N   LEU A 613      54.640  32.110  49.950  1.00  0.00           N
ATOM    466  HN  LEU A 613      54.980  31.560  49.190  1.00  0.00           H
ATOM    467  CA  LEU A 613      55.410  32.280  51.180  1.00  0.00           C
ATOM    468  HA  LEU A 613      54.840  31.800  51.960  1.00  0.00           H
ATOM    469  CB  LEU A 613      56.840  31.510  51.170  1.00  0.00           C
ATOM    470  HB1 LEU A 613      57.430  31.690  52.090  1.00  0.00           H
ATOM    471  HB2 LEU A 613      57.440  31.620  50.240  1.00  0.00           H
ATOM    472  CG  LEU A 613      56.820  29.970  51.290  1.00  0.00           C
ATOM    473  HG  LEU A 613      56.150  29.700  50.440  1.00  0.00           H
ATOM    474  CD1 LEU A 613      58.240  29.500  51.080  1.00  0.00           C
ATOM    475 HD11 LEU A 613      58.400  29.770  50.010  1.00  0.00           H
ATOM    476 HD12 LEU A 613      58.290  28.400  51.210  1.00  0.00           H
ATOM    477 HD13 LEU A 613      58.940  30.120  51.670  1.00  0.00           H
ATOM    478  CD2 LEU A 613      56.230  29.510  52.610  1.00  0.00           C
ATOM    479 HD21 LEU A 613      55.160  29.780  52.630  1.00  0.00           H
ATOM    480 HD22 LEU A 613      56.700  30.040  53.460  1.00  0.00           H
ATOM    481 HD23 LEU A 613      56.220  28.410  52.790  1.00  0.00           H
ATOM    482  C   LEU A 613      55.670  33.730  51.560  1.00  0.00           C
ATOM    483  O   LEU A 613      55.670  34.180  52.700  1.00  0.00           O
ATOM    484  N   PHE A 614      56.020  34.540  50.500  1.00  0.00           N
ATOM    485  HN  PHE A 614      56.040  34.130  49.610  1.00  0.00           H
ATOM    486  CA  PHE A 614      56.300  36.000  50.560  1.00  0.00           C
ATOM    487  HA  PHE A 614      56.940  36.160  51.410  1.00  0.00           H
ATOM    488  CB  PHE A 614      57.010  36.380  49.220  1.00  0.00           C
ATOM    489  HB1 PHE A 614      56.620  35.700  48.440  1.00  0.00           H
ATOM    490  HB2 PHE A 614      58.100  36.210  49.300  1.00  0.00           H
ATOM    491  CG  PHE A 614      56.860  37.840  48.670  1.00  0.00           C
ATOM    492  CD1 PHE A 614      56.720  38.050  47.270  1.00  0.00           C
ATOM    493  HD1 PHE A 614      56.760  37.160  46.670  1.00  0.00           H
ATOM    494  CE1 PHE A 614      56.670  39.340  46.790  1.00  0.00           C
ATOM    495  HE1 PHE A 614      56.560  39.520  45.730  1.00  0.00           H
ATOM    496  CZ  PHE A 614      56.660  40.430  47.710  1.00  0.00           C
ATOM    497  HZ  PHE A 614      56.980  41.370  47.280  1.00  0.00           H
ATOM    498  CD2 PHE A 614      56.860  38.980  49.570  1.00  0.00           C
ATOM    499  HD2 PHE A 614      56.960  38.780  50.630  1.00  0.00           H
ATOM    500  CE2 PHE A 614      56.730  40.220  49.070  1.00  0.00           C
ATOM    501  HE2 PHE A 614      56.780  41.120  49.670  1.00  0.00           H
ATOM    502  C   PHE A 614      55.010  36.750  50.800  1.00  0.00           C
ATOM    503  O   PHE A 614      54.950  37.610  51.710  1.00  0.00           O
ATOM    504  N   LEU A 615      53.910  36.480  50.050  1.00  0.00           N
ATOM    505  HN  LEU A 615      53.760  35.810  49.340  1.00  0.00           H
ATOM    506  CA  LEU A 615      52.690  37.230  50.160  1.00  0.00           C
ATOM    507  HA  LEU A 615      52.870  38.260  50.440  1.00  0.00           H
ATOM    508  CB  LEU A 615      51.800  37.330  48.890  1.00  0.00           C
ATOM    509  HB1 LEU A 615      50.870  37.840  49.230  1.00  0.00           H
ATOM    510  HB2 LEU A 615      51.510  36.400  48.370  1.00  0.00           H
ATOM    511  CG  LEU A 615      52.330  38.270  47.770  1.00  0.00           C
ATOM    512  HG  LEU A 615      51.550  38.320  46.970  1.00  0.00           H
ATOM    513  CD1 LEU A 615      52.540  39.690  48.370  1.00  0.00           C
ATOM    514 HD11 LEU A 615      51.660  39.880  49.020  1.00  0.00           H
ATOM    515 HD12 LEU A 615      52.700  40.440  47.570  1.00  0.00           H
ATOM    516 HD13 LEU A 615      53.430  39.710  49.030  1.00  0.00           H
ATOM    517  CD2 LEU A 615      53.560  37.770  47.080  1.00  0.00           C
ATOM    518 HD21 LEU A 615      54.360  37.500  47.810  1.00  0.00           H
ATOM    519 HD22 LEU A 615      53.820  38.640  46.420  1.00  0.00           H
ATOM    520 HD23 LEU A 615      53.340  36.900  46.440  1.00  0.00           H
ATOM    521  C   LEU A 615      51.900  36.700  51.420  1.00  0.00           C
ATOM    522  O   LEU A 615      51.360  37.520  52.160  1.00  0.00           O
ATOM    523  N   TYR A 616      51.890  35.480  51.770  1.00  0.00           N
ATOM    524  HN  TYR A 616      52.290  34.720  51.260  1.00  0.00           H
ATOM    525  CA  TYR A 616      51.230  35.080  53.050  1.00  0.00           C
ATOM    526  HA  TYR A 616      50.190  35.390  52.980  1.00  0.00           H
ATOM    527  CB  TYR A 616      51.350  33.570  53.220  1.00  0.00           C
ATOM    528  HB1 TYR A 616      52.330  33.160  52.900  1.00  0.00           H
ATOM    529  HB2 TYR A 616      50.690  33.040  52.490  1.00  0.00           H
ATOM    530  CG  TYR A 616      51.060  33.030  54.640  1.00  0.00           C
ATOM    531  CD1 TYR A 616      49.800  33.330  55.280  1.00  0.00           C
ATOM    532  HD1 TYR A 616      49.070  34.030  54.870  1.00  0.00           H
ATOM    533  CE1 TYR A 616      49.530  32.900  56.580  1.00  0.00           C
ATOM    534  HE1 TYR A 616      48.640  33.220  57.090  1.00  0.00           H
ATOM    535  CZ  TYR A 616      50.510  32.160  57.300  1.00  0.00           C
ATOM    536  OH  TYR A 616      50.290  31.910  58.680  1.00  0.00           O
ATOM    537  HH  TYR A 616      49.400  32.190  58.910  1.00  0.00           H
ATOM    538  CD2 TYR A 616      52.050  32.300  55.380  1.00  0.00           C
ATOM    539  HD2 TYR A 616      52.980  32.030  54.920  1.00  0.00           H
ATOM    540  CE2 TYR A 616      51.780  31.890  56.690  1.00  0.00           C
ATOM    541  HE2 TYR A 616      52.510  31.340  57.260  1.00  0.00           H
ATOM    542  C   TYR A 616      51.750  35.840  54.250  1.00  0.00           C
ATOM    543  O   TYR A 616      50.970  36.440  55.010  1.00  0.00           O
ATOM    544  N   CYS A 617      53.130  35.900  54.380  1.00  0.00           N
ATOM    545  HN  CYS A 617      53.790  35.480  53.760  1.00  0.00           H
ATOM    546  CA  CYS A 617      53.820  36.550  55.480  1.00  0.00           C
ATOM    547  HA  CYS A 617      53.270  36.300  56.370  1.00  0.00           H
ATOM    548  CB  CYS A 617      55.370  36.120  55.480  1.00  0.00           C
ATOM    549  HB1 CYS A 617      55.730  36.450  54.490  1.00  0.00           H
ATOM    550  HB2 CYS A 617      55.190  35.020  55.540  1.00  0.00           H
ATOM    551  SG  CYS A 617      56.370  36.890  56.850  1.00  0.00           S
ATOM    552  HG1 CYS A 617      56.280  38.100  56.350  1.00  0.00           H
ATOM    553  C   CYS A 617      53.780  38.110  55.400  1.00  0.00           C
ATOM    554  O   CYS A 617      53.720  38.840  56.410  1.00  0.00           O
ATOM    555  N   ALA A 618      53.690  38.650  54.180  1.00  0.00           N
ATOM    556  HN  ALA A 618      53.970  38.130  53.380  1.00  0.00           H
ATOM    557  CA  ALA A 618      53.580  40.060  53.990  1.00  0.00           C
ATOM    558  HA  ALA A 618      54.400  40.520  54.530  1.00  0.00           H
ATOM    559  CB  ALA A 618      53.780  40.350  52.470  1.00  0.00           C
ATOM    560  HB1 ALA A 618      54.760  39.970  52.130  1.00  0.00           H
ATOM    561  HB2 ALA A 618      53.840  41.440  52.260  1.00  0.00           H
ATOM    562  HB3 ALA A 618      52.890  39.910  51.980  1.00  0.00           H
ATOM    563  C   ALA A 618      52.230  40.570  54.500  1.00  0.00           C
ATOM    564  O   ALA A 618      52.130  41.660  55.000  1.00  0.00           O
ATOM    565  N   CYS A 619      51.190  39.700  54.390  1.00  0.00           N
ATOM    566  HN  CYS A 619      51.370  38.810  53.990  1.00  0.00           H
ATOM    567  CA  CYS A 619      49.790  40.130  54.540  1.00  0.00           C
ATOM    568  HA  CYS A 619      49.800  41.210  54.510  1.00  0.00           H
ATOM    569  CB  CYS A 619      48.900  39.620  53.330  1.00  0.00           C
ATOM    570  HB1 CYS A 619      49.090  38.530  53.460  1.00  0.00           H
ATOM    571  HB2 CYS A 619      49.320  39.800  52.320  1.00  0.00           H
ATOM    572  SG  CYS A 619      47.050  39.770  53.350  1.00  0.00           S
ATOM    573  HG1 CYS A 619      46.950  41.090  53.250  1.00  0.00           H
ATOM    574  C   CYS A 619      49.040  39.660  55.790  1.00  0.00           C
ATOM    575  O   CYS A 619      48.200  40.280  56.410  1.00  0.00           O
ATOM    576  N   MET A 620      49.450  38.470  56.370  1.00  0.00           N
ATOM    577  HN  MET A 620      50.000  37.820  55.860  1.00  0.00           H
ATOM    578  CA  MET A 620      48.960  38.040  57.690  1.00  0.00           C
ATOM    579  HA  MET A 620      47.890  38.050  57.480  1.00  0.00           H
ATOM    580  CB  MET A 620      49.190  36.580  58.120  1.00  0.00           C
ATOM    581  HB1 MET A 620      48.900  36.090  57.170  1.00  0.00           H
ATOM    582  HB2 MET A 620      48.570  36.250  58.970  1.00  0.00           H
ATOM    583  CG  MET A 620      50.690  36.240  58.220  1.00  0.00           C
ATOM    584  HG1 MET A 620      51.200  36.970  57.560  1.00  0.00           H
ATOM    585  HG2 MET A 620      50.840  35.230  57.770  1.00  0.00           H
ATOM    586  SD  MET A 620      51.320  36.290  59.910  1.00  0.00           S
ATOM    587  CE  MET A 620      53.040  36.480  59.470  1.00  0.00           C
ATOM    588  HE1 MET A 620      53.300  35.460  59.140  1.00  0.00           H
ATOM    589  HE2 MET A 620      53.660  36.890  60.300  1.00  0.00           H
ATOM    590  HE3 MET A 620      53.150  37.020  58.510  1.00  0.00           H
ATOM    591  C   MET A 620      49.250  38.980  58.850  1.00  0.00           C
ATOM    592  O   MET A 620      48.430  39.070  59.750  1.00  0.00           O
ATOM    593  N   SER A 621      50.410  39.590  58.850  1.00  0.00           N
ATOM    594  HN  SER A 621      51.010  39.420  58.070  1.00  0.00           H
ATOM    595  CA  SER A 621      50.870  40.700  59.750  1.00  0.00           C
ATOM    596  HA  SER A 621      50.730  40.240  60.720  1.00  0.00           H
ATOM    597  CB  SER A 621      52.400  41.000  59.650  1.00  0.00           C
ATOM    598  HB1 SER A 621      52.750  41.060  58.590  1.00  0.00           H
ATOM    599  HB2 SER A 621      52.960  40.180  60.150  1.00  0.00           H
ATOM    600  OG  SER A 621      52.740  42.180  60.370  1.00  0.00           O
ATOM    601  HG1 SER A 621      52.560  41.990  61.300  1.00  0.00           H
ATOM    602  C   SER A 621      49.900  41.870  59.800  1.00  0.00           C
ATOM    603  O   SER A 621      49.480  42.140  60.920  1.00  0.00           O
ATOM    604  N   PRO A 622      49.430  42.420  58.690  1.00  0.00           N
ATOM    605  CD  PRO A 622      50.270  42.590  57.480  1.00  0.00           C
ATOM    606  HD1 PRO A 622      50.140  41.780  56.730  1.00  0.00           H
ATOM    607  HD2 PRO A 622      51.310  42.760  57.810  1.00  0.00           H
ATOM    608  CA  PRO A 622      48.400  43.450  58.750  1.00  0.00           C
ATOM    609  HA  PRO A 622      48.700  44.200  59.450  1.00  0.00           H
ATOM    610  CB  PRO A 622      48.280  44.040  57.360  1.00  0.00           C
ATOM    611  HB1 PRO A 622      47.890  45.080  57.260  1.00  0.00           H
ATOM    612  HB2 PRO A 622      47.610  43.510  56.640  1.00  0.00           H
ATOM    613  CG  PRO A 622      49.760  43.920  56.920  1.00  0.00           C
ATOM    614  HG1 PRO A 622      49.960  44.120  55.850  1.00  0.00           H
ATOM    615  HG2 PRO A 622      50.380  44.640  57.500  1.00  0.00           H
ATOM    616  C   PRO A 622      47.030  42.970  59.210  1.00  0.00           C
ATOM    617  O   PRO A 622      46.350  43.710  59.910  1.00  0.00           O
ATOM    618  N   VAL A 623      46.570  41.790  58.740  1.00  0.00           N
ATOM    619  HN  VAL A 623      47.160  41.350  58.070  1.00  0.00           H
ATOM    620  CA  VAL A 623      45.290  41.210  59.200  1.00  0.00           C
ATOM    621  HA  VAL A 623      44.480  41.880  58.940  1.00  0.00           H
ATOM    622  CB  VAL A 623      45.130  39.850  58.430  1.00  0.00           C
ATOM    623  HB  VAL A 623      46.100  39.320  58.540  1.00  0.00           H
ATOM    624  CG1 VAL A 623      44.030  38.970  59.090  1.00  0.00           C
ATOM    625 HG11 VAL A 623      44.100  38.890  60.210  1.00  0.00           H
ATOM    626 HG12 VAL A 623      44.020  37.960  58.660  1.00  0.00           H
ATOM    627 HG13 VAL A 623      43.080  39.530  58.960  1.00  0.00           H
ATOM    628  CG2 VAL A 623      44.820  40.050  56.960  1.00  0.00           C
ATOM    629 HG21 VAL A 623      43.820  40.540  56.890  1.00  0.00           H
ATOM    630 HG22 VAL A 623      44.820  39.090  56.410  1.00  0.00           H
ATOM    631 HG23 VAL A 623      45.570  40.670  56.440  1.00  0.00           H
ATOM    632  C   VAL A 623      45.290  41.010  60.720  1.00  0.00           C
ATOM    633  O   VAL A 623      44.310  41.390  61.380  1.00  0.00           O
ATOM    634  N   ILE A 624      46.410  40.490  61.260  1.00  0.00           N
ATOM    635  HN  ILE A 624      47.130  40.250  60.600  1.00  0.00           H
ATOM    636  CA  ILE A 624      46.620  40.350  62.670  1.00  0.00           C
ATOM    637  HA  ILE A 624      45.730  39.880  63.070  1.00  0.00           H
ATOM    638  CB  ILE A 624      47.780  39.430  62.990  1.00  0.00           C
ATOM    639  HB  ILE A 624      48.640  39.790  62.390  1.00  0.00           H
ATOM    640  CG2 ILE A 624      48.160  39.460  64.500  1.00  0.00           C
ATOM    641 HG21 ILE A 624      48.730  38.570  64.820  1.00  0.00           H
ATOM    642 HG22 ILE A 624      47.250  39.330  65.120  1.00  0.00           H
ATOM    643 HG23 ILE A 624      48.710  40.380  64.810  1.00  0.00           H
ATOM    644  CG1 ILE A 624      47.460  38.000  62.480  1.00  0.00           C
ATOM    645 HG11 ILE A 624      47.190  38.160  61.420  1.00  0.00           H
ATOM    646 HG12 ILE A 624      46.610  37.530  63.020  1.00  0.00           H
ATOM    647  CD  ILE A 624      48.750  37.100  62.520  1.00  0.00           C
ATOM    648  HD1 ILE A 624      49.000  36.830  63.560  1.00  0.00           H
ATOM    649  HD2 ILE A 624      49.620  37.670  62.140  1.00  0.00           H
ATOM    650  HD3 ILE A 624      48.650  36.150  61.950  1.00  0.00           H
ATOM    651  C   ILE A 624      46.730  41.670  63.510  1.00  0.00           C
ATOM    652  O   ILE A 624      46.150  41.790  64.560  1.00  0.00           O
ATOM    653  N   THR A 625      47.470  42.670  62.930  1.00  0.00           N
ATOM    654  HN  THR A 625      48.020  42.530  62.120  1.00  0.00           H
ATOM    655  CA  THR A 625      47.510  44.060  63.390  1.00  0.00           C
ATOM    656  HA  THR A 625      47.700  44.010  64.460  1.00  0.00           H
ATOM    657  CB  THR A 625      48.620  44.920  62.890  1.00  0.00           C
ATOM    658  HB  THR A 625      48.740  44.820  61.790  1.00  0.00           H
ATOM    659  OG1 THR A 625      49.790  44.420  63.490  1.00  0.00           O
ATOM    660  HG1 THR A 625      50.460  44.580  62.820  1.00  0.00           H
ATOM    661  CG2 THR A 625      48.330  46.380  63.280  1.00  0.00           C
ATOM    662 HG21 THR A 625      48.430  46.460  64.380  1.00  0.00           H
ATOM    663 HG22 THR A 625      47.380  46.870  62.960  1.00  0.00           H
ATOM    664 HG23 THR A 625      49.150  47.020  62.890  1.00  0.00           H
ATOM    665  C   THR A 625      46.110  44.740  63.430  1.00  0.00           C
ATOM    666  O   THR A 625      45.740  45.250  64.470  1.00  0.00           O
ATOM    667  N   PHE A 626      45.210  44.670  62.330  1.00  0.00           N
ATOM    668  HN  PHE A 626      45.540  44.240  61.490  1.00  0.00           H
ATOM    669  CA  PHE A 626      43.870  45.310  62.170  1.00  0.00           C
ATOM    670  HA  PHE A 626      44.040  46.330  62.510  1.00  0.00           H
ATOM    671  CB  PHE A 626      43.440  45.390  60.690  1.00  0.00           C
ATOM    672  HB1 PHE A 626      43.770  44.510  60.110  1.00  0.00           H
ATOM    673  HB2 PHE A 626      43.860  46.250  60.150  1.00  0.00           H
ATOM    674  CG  PHE A 626      41.970  45.610  60.450  1.00  0.00           C
ATOM    675  CD1 PHE A 626      41.180  44.570  60.140  1.00  0.00           C
ATOM    676  HD1 PHE A 626      41.570  43.630  59.790  1.00  0.00           H
ATOM    677  CE1 PHE A 626      39.780  44.750  59.940  1.00  0.00           C
ATOM    678  HE1 PHE A 626      39.120  43.930  59.700  1.00  0.00           H
ATOM    679  CZ  PHE A 626      39.230  45.980  60.180  1.00  0.00           C
ATOM    680  HZ  PHE A 626      38.170  46.200  60.150  1.00  0.00           H
ATOM    681  CD2 PHE A 626      41.460  46.900  60.610  1.00  0.00           C
ATOM    682  HD2 PHE A 626      42.030  47.740  61.000  1.00  0.00           H
ATOM    683  CE2 PHE A 626      40.040  47.060  60.550  1.00  0.00           C
ATOM    684  HE2 PHE A 626      39.610  48.050  60.630  1.00  0.00           H
ATOM    685  C   PHE A 626      42.940  44.880  63.240  1.00  0.00           C
ATOM    686  O   PHE A 626      42.200  45.630  63.890  1.00  0.00           O
ATOM    687  N   GLY A 627      42.980  43.480  63.640  1.00  0.00           N
ATOM    688  HN  GLY A 627      43.680  42.820  63.340  1.00  0.00           H
ATOM    689  CA  GLY A 627      41.930  42.980  64.580  1.00  0.00           C
ATOM    690  HA1 GLY A 627      42.000  41.910  64.660  1.00  0.00           H
ATOM    691  HA2 GLY A 627      40.910  43.050  64.210  1.00  0.00           H
ATOM    692  C   GLY A 627      42.080  43.420  66.010  1.00  0.00           C
ATOM    693  O   GLY A 627      41.100  43.670  66.700  1.00  0.00           O
ATOM    694  N   GLY A 628      43.430  43.710  66.370  1.00  0.00           N
ATOM    695  HN  GLY A 628      44.170  43.620  65.700  1.00  0.00           H
ATOM    696  CA  GLY A 628      43.700  44.300  67.640  1.00  0.00           C
ATOM    697  HA1 GLY A 628      44.780  44.230  67.720  1.00  0.00           H
ATOM    698  HA2 GLY A 628      43.220  43.660  68.360  1.00  0.00           H
ATOM    699  C   GLY A 628      43.300  45.740  67.890  1.00  0.00           C
ATOM    700  O   GLY A 628      42.560  46.020  68.850  1.00  0.00           O
ATOM    701  N   LEU A 629      43.750  46.720  67.020  1.00  0.00           N
ATOM    702  HN  LEU A 629      44.270  46.490  66.200  1.00  0.00           H
ATOM    703  CA  LEU A 629      43.390  48.140  67.240  1.00  0.00           C
ATOM    704  HA  LEU A 629      43.690  48.370  68.260  1.00  0.00           H
ATOM    705  CB  LEU A 629      44.230  49.120  66.360  1.00  0.00           C
ATOM    706  HB1 LEU A 629      45.280  49.150  66.730  1.00  0.00           H
ATOM    707  HB2 LEU A 629      43.850  50.140  66.190  1.00  0.00           H
ATOM    708  CG  LEU A 629      44.520  48.620  64.940  1.00  0.00           C
ATOM    709  HG  LEU A 629      44.770  47.550  64.800  1.00  0.00           H
ATOM    710  CD1 LEU A 629      43.410  48.950  63.930  1.00  0.00           C
ATOM    711 HD11 LEU A 629      43.850  48.640  62.960  1.00  0.00           H
ATOM    712 HD12 LEU A 629      43.150  50.030  63.960  1.00  0.00           H
ATOM    713 HD13 LEU A 629      42.460  48.370  63.930  1.00  0.00           H
ATOM    714  CD2 LEU A 629      45.900  49.340  64.500  1.00  0.00           C
ATOM    715 HD21 LEU A 629      45.830  50.420  64.750  1.00  0.00           H
ATOM    716 HD22 LEU A 629      45.910  49.310  63.390  1.00  0.00           H
ATOM    717 HD23 LEU A 629      46.750  48.910  65.070  1.00  0.00           H
ATOM    718  C   LEU A 629      41.870  48.470  67.230  1.00  0.00           C
ATOM    719  O   LEU A 629      41.380  49.070  68.170  1.00  0.00           O
ATOM    720  N   LEU A 630      41.250  47.820  66.230  1.00  0.00           N
ATOM    721  HN  LEU A 630      41.710  47.230  65.570  1.00  0.00           H
ATOM    722  CA  LEU A 630      39.820  47.980  66.140  1.00  0.00           C
ATOM    723  HA  LEU A 630      39.680  49.050  66.040  1.00  0.00           H
ATOM    724  CB  LEU A 630      39.250  47.420  64.710  1.00  0.00           C
ATOM    725  HB1 LEU A 630      39.460  46.330  64.710  1.00  0.00           H
ATOM    726  HB2 LEU A 630      39.810  47.890  63.870  1.00  0.00           H
ATOM    727  CG  LEU A 630      37.750  47.740  64.540  1.00  0.00           C
ATOM    728  HG  LEU A 630      37.280  47.110  65.330  1.00  0.00           H
ATOM    729  CD1 LEU A 630      37.440  49.220  64.680  1.00  0.00           C
ATOM    730 HD11 LEU A 630      37.970  49.770  63.880  1.00  0.00           H
ATOM    731 HD12 LEU A 630      37.780  49.580  65.670  1.00  0.00           H
ATOM    732 HD13 LEU A 630      36.370  49.490  64.610  1.00  0.00           H
ATOM    733  CD2 LEU A 630      37.270  47.060  63.280  1.00  0.00           C
ATOM    734 HD21 LEU A 630      37.810  47.470  62.400  1.00  0.00           H
ATOM    735 HD22 LEU A 630      36.210  47.250  62.970  1.00  0.00           H
ATOM    736 HD23 LEU A 630      37.260  45.960  63.330  1.00  0.00           H
ATOM    737  C   LEU A 630      39.030  47.420  67.330  1.00  0.00           C
ATOM    738  O   LEU A 630      38.100  47.970  67.880  1.00  0.00           O
ATOM    739  N   GLY A 631      39.520  46.250  67.810  1.00  0.00           N
ATOM    740  HN  GLY A 631      40.270  45.870  67.270  1.00  0.00           H
ATOM    741  CA  GLY A 631      39.220  45.540  69.010  1.00  0.00           C
ATOM    742  HA1 GLY A 631      40.020  44.820  69.050  1.00  0.00           H
ATOM    743  HA2 GLY A 631      38.300  45.010  68.820  1.00  0.00           H
ATOM    744  C   GLY A 631      39.180  46.400  70.250  1.00  0.00           C
ATOM    745  O   GLY A 631      38.160  46.540  70.940  1.00  0.00           O
ATOM    746  N   GLU A 632      40.380  46.880  70.600  1.00  0.00           N
ATOM    747  HN  GLU A 632      41.200  46.700  70.070  1.00  0.00           H
ATOM    748  CA  GLU A 632      40.590  47.790  71.750  1.00  0.00           C
ATOM    749  HA  GLU A 632      40.190  47.330  72.640  1.00  0.00           H
ATOM    750  CB  GLU A 632      42.120  48.070  71.970  1.00  0.00           C
ATOM    751  HB1 GLU A 632      42.250  48.800  72.810  1.00  0.00           H
ATOM    752  HB2 GLU A 632      42.540  48.650  71.120  1.00  0.00           H
ATOM    753  CG  GLU A 632      43.050  46.830  72.330  1.00  0.00           C
ATOM    754  HG1 GLU A 632      43.240  46.230  71.420  1.00  0.00           H
ATOM    755  HG2 GLU A 632      42.560  46.290  73.160  1.00  0.00           H
ATOM    756  CD  GLU A 632      44.450  47.350  72.740  1.00  0.00           C
ATOM    757  OE1 GLU A 632      44.980  48.100  71.870  1.00  0.00           O
ATOM    758  OE2 GLU A 632      45.060  47.160  73.840  1.00  0.00           O
ATOM    759  C   GLU A 632      39.860  49.100  71.620  1.00  0.00           C
ATOM    760  O   GLU A 632      39.220  49.480  72.550  1.00  0.00           O
ATOM    761  N   ALA A 633      39.730  49.680  70.400  1.00  0.00           N
ATOM    762  HN  ALA A 633      40.250  49.240  69.660  1.00  0.00           H
ATOM    763  CA  ALA A 633      39.020  50.960  70.230  1.00  0.00           C
ATOM    764  HA  ALA A 633      39.100  51.510  71.160  1.00  0.00           H
ATOM    765  CB  ALA A 633      39.660  51.720  69.030  1.00  0.00           C
ATOM    766  HB1 ALA A 633      39.280  51.080  68.200  1.00  0.00           H
ATOM    767  HB2 ALA A 633      40.760  51.700  69.130  1.00  0.00           H
ATOM    768  HB3 ALA A 633      39.320  52.770  68.910  1.00  0.00           H
ATOM    769  C   ALA A 633      37.470  50.860  70.150  1.00  0.00           C
ATOM    770  O   ALA A 633      36.790  51.830  70.410  1.00  0.00           O
ATOM    771  N   THR A 634      37.050  49.640  69.970  1.00  0.00           N
ATOM    772  HN  THR A 634      37.770  49.020  69.690  1.00  0.00           H
ATOM    773  CA  THR A 634      35.640  49.190  70.170  1.00  0.00           C
ATOM    774  HA  THR A 634      35.110  50.120  70.210  1.00  0.00           H
ATOM    775  CB  THR A 634      35.130  48.250  69.080  1.00  0.00           C
ATOM    776  HB  THR A 634      34.110  47.950  69.420  1.00  0.00           H
ATOM    777  OG1 THR A 634      35.870  47.040  68.820  1.00  0.00           O
ATOM    778  HG1 THR A 634      36.740  47.370  68.590  1.00  0.00           H
ATOM    779  CG2 THR A 634      35.130  49.060  67.800  1.00  0.00           C
ATOM    780 HG21 THR A 634      35.180  50.160  67.940  1.00  0.00           H
ATOM    781 HG22 THR A 634      34.340  48.710  67.090  1.00  0.00           H
ATOM    782 HG23 THR A 634      36.120  49.040  67.310  1.00  0.00           H
ATOM    783  C   THR A 634      35.310  48.530  71.500  1.00  0.00           C
ATOM    784  O   THR A 634      34.180  48.030  71.690  1.00  0.00           O
ATOM    785  N   GLU A 635      36.300  48.480  72.430  1.00  0.00           N
ATOM    786  HN  GLU A 635      37.130  48.930  72.110  1.00  0.00           H
ATOM    787  CA  GLU A 635      36.120  48.050  73.770  1.00  0.00           C
ATOM    788  HA  GLU A 635      37.060  48.350  74.210  1.00  0.00           H
ATOM    789  CB  GLU A 635      35.170  49.000  74.540  1.00  0.00           C
ATOM    790  HB1 GLU A 635      35.030  48.730  75.620  1.00  0.00           H
ATOM    791  HB2 GLU A 635      34.150  48.940  74.110  1.00  0.00           H
ATOM    792  CG  GLU A 635      35.700  50.500  74.520  1.00  0.00           C
ATOM    793  HG1 GLU A 635      35.600  50.870  73.470  1.00  0.00           H
ATOM    794  HG2 GLU A 635      36.790  50.390  74.690  1.00  0.00           H
ATOM    795  CD  GLU A 635      34.980  51.450  75.430  1.00  0.00           C
ATOM    796  OE1 GLU A 635      34.300  52.380  74.950  1.00  0.00           O
ATOM    797  OE2 GLU A 635      35.040  51.380  76.670  1.00  0.00           O
ATOM    798  C   GLU A 635      35.920  46.490  73.980  1.00  0.00           C
ATOM    799  O   GLU A 635      35.680  45.930  75.050  1.00  0.00           O
ATOM    800  N   GLY A 636      36.130  45.790  72.870  1.00  0.00           N
ATOM    801  HN  GLY A 636      36.570  46.160  72.060  1.00  0.00           H
ATOM    802  CA  GLY A 636      36.330  44.370  72.860  1.00  0.00           C
ATOM    803  HA1 GLY A 636      36.250  43.960  73.860  1.00  0.00           H
ATOM    804  HA2 GLY A 636      37.310  44.130  72.470  1.00  0.00           H
ATOM    805  C   GLY A 636      35.380  43.580  72.000  1.00  0.00           C
ATOM    806  O   GLY A 636      35.190  42.400  72.110  1.00  0.00           O
ATOM    807  N   ARG A 637      34.780  44.260  71.040  1.00  0.00           N
ATOM    808  HN  ARG A 637      35.060  45.220  70.970  1.00  0.00           H
ATOM    809  CA  ARG A 637      33.900  43.720  70.080  1.00  0.00           C
ATOM    810  HA  ARG A 637      33.280  43.010  70.610  1.00  0.00           H
ATOM    811  CB  ARG A 637      32.970  44.810  69.530  1.00  0.00           C
ATOM    812  HB1 ARG A 637      32.290  44.500  68.710  1.00  0.00           H
ATOM    813  HB2 ARG A 637      33.590  45.690  69.250  1.00  0.00           H
ATOM    814  CG  ARG A 637      32.050  45.220  70.700  1.00  0.00           C
ATOM    815  HG1 ARG A 637      31.450  46.110  70.380  1.00  0.00           H
ATOM    816  HG2 ARG A 637      32.560  45.600  71.610  1.00  0.00           H
ATOM    817  CD  ARG A 637      31.070  44.140  71.320  1.00  0.00           C
ATOM    818  HD1 ARG A 637      31.690  43.360  71.820  1.00  0.00           H
ATOM    819  HD2 ARG A 637      30.410  43.710  70.540  1.00  0.00           H
ATOM    820  NE  ARG A 637      30.220  44.750  72.360  1.00  0.00           N
ATOM    821  HE  ARG A 637      30.470  45.640  72.750  1.00  0.00           H
ATOM    822  CZ  ARG A 637      29.090  44.230  72.750  1.00  0.00           C
ATOM    823  NH1 ARG A 637      28.610  43.100  72.240  1.00  0.00           N
ATOM    824 HH11 ARG A 637      29.250  42.640  71.650  1.00  0.00           H
ATOM    825 HH12 ARG A 637      27.610  43.030  72.270  1.00  0.00           H
ATOM    826  NH2 ARG A 637      28.500  45.010  73.630  1.00  0.00           N
ATOM    827 HH21 ARG A 637      28.840  45.820  74.110  1.00  0.00           H
ATOM    828 HH22 ARG A 637      27.770  44.570  74.150  1.00  0.00           H
ATOM    829  C   ARG A 637      34.600  42.930  68.880  1.00  0.00           C
ATOM    830  O   ARG A 637      33.960  42.090  68.310  1.00  0.00           O
ATOM    831  N   ILE A 638      35.950  43.070  68.580  1.00  0.00           N
ATOM    832  HN  ILE A 638      36.590  43.730  68.980  1.00  0.00           H
ATOM    833  CA  ILE A 638      36.520  42.310  67.520  1.00  0.00           C
ATOM    834  HA  ILE A 638      35.960  41.390  67.550  1.00  0.00           H
ATOM    835  CB  ILE A 638      36.530  42.990  66.170  1.00  0.00           C
ATOM    836  HB  ILE A 638      35.480  43.280  65.930  1.00  0.00           H
ATOM    837  CG2 ILE A 638      37.440  44.210  66.190  1.00  0.00           C
ATOM    838 HG21 ILE A 638      36.830  44.950  66.760  1.00  0.00           H
ATOM    839 HG22 ILE A 638      37.430  44.510  65.120  1.00  0.00           H
ATOM    840 HG23 ILE A 638      38.480  43.990  66.490  1.00  0.00           H
ATOM    841  CG1 ILE A 638      36.910  42.030  65.020  1.00  0.00           C
ATOM    842 HG11 ILE A 638      38.010  41.990  65.140  1.00  0.00           H
ATOM    843 HG12 ILE A 638      36.840  42.620  64.090  1.00  0.00           H
ATOM    844  CD  ILE A 638      36.050  40.730  65.050  1.00  0.00           C
ATOM    845  HD1 ILE A 638      36.270  40.150  64.130  1.00  0.00           H
ATOM    846  HD2 ILE A 638      34.980  41.010  65.010  1.00  0.00           H
ATOM    847  HD3 ILE A 638      36.130  40.090  65.950  1.00  0.00           H
ATOM    848  C   ILE A 638      37.880  41.850  68.030  1.00  0.00           C
ATOM    849  O   ILE A 638      38.370  42.300  69.030  1.00  0.00           O
ATOM    850  N   SER A 639      38.420  40.810  67.330  1.00  0.00           N
ATOM    851  HN  SER A 639      37.990  40.310  66.590  1.00  0.00           H
ATOM    852  CA  SER A 639      39.720  40.250  67.670  1.00  0.00           C
ATOM    853  HA  SER A 639      40.280  41.070  68.110  1.00  0.00           H
ATOM    854  CB  SER A 639      39.670  39.130  68.720  1.00  0.00           C
ATOM    855  HB1 SER A 639      39.130  39.410  69.650  1.00  0.00           H
ATOM    856  HB2 SER A 639      40.700  38.920  69.080  1.00  0.00           H
ATOM    857  OG  SER A 639      39.260  37.910  68.190  1.00  0.00           O
ATOM    858  HG1 SER A 639      38.300  37.980  68.110  1.00  0.00           H
ATOM    859  C   SER A 639      40.530  39.860  66.540  1.00  0.00           C
ATOM    860  O   SER A 639      40.010  39.720  65.400  1.00  0.00           O
ATOM    861  N   ALA A 640      41.850  39.580  66.720  1.00  0.00           N
ATOM    862  HN  ALA A 640      42.270  39.580  67.630  1.00  0.00           H
ATOM    863  CA  ALA A 640      42.780  39.050  65.740  1.00  0.00           C
ATOM    864  HA  ALA A 640      42.850  39.680  64.850  1.00  0.00           H
ATOM    865  CB  ALA A 640      44.150  39.130  66.400  1.00  0.00           C
ATOM    866  HB1 ALA A 640      44.860  38.550  65.770  1.00  0.00           H
ATOM    867  HB2 ALA A 640      44.170  38.600  67.380  1.00  0.00           H
ATOM    868  HB3 ALA A 640      44.500  40.180  66.480  1.00  0.00           H
ATOM    869  C   ALA A 640      42.450  37.720  65.210  1.00  0.00           C
ATOM    870  O   ALA A 640      42.770  37.420  64.040  1.00  0.00           O
ATOM    871  N   ILE A 641      41.930  36.780  66.030  1.00  0.00           N
ATOM    872  HN  ILE A 641      41.620  36.890  66.970  1.00  0.00           H
ATOM    873  CA  ILE A 641      41.540  35.410  65.570  1.00  0.00           C
ATOM    874  HA  ILE A 641      42.370  35.140  64.950  1.00  0.00           H
ATOM    875  CB  ILE A 641      41.570  34.430  66.760  1.00  0.00           C
ATOM    876  HB  ILE A 641      42.430  34.500  67.460  1.00  0.00           H
ATOM    877  CG2 ILE A 641      40.290  34.630  67.590  1.00  0.00           C
ATOM    878 HG21 ILE A 641      40.190  33.810  68.330  1.00  0.00           H
ATOM    879 HG22 ILE A 641      39.390  34.510  66.960  1.00  0.00           H
ATOM    880 HG23 ILE A 641      40.370  35.510  68.270  1.00  0.00           H
ATOM    881  CG1 ILE A 641      41.570  33.010  66.270  1.00  0.00           C
ATOM    882 HG11 ILE A 641      40.750  32.830  65.550  1.00  0.00           H
ATOM    883 HG12 ILE A 641      41.410  32.280  67.080  1.00  0.00           H
ATOM    884  CD  ILE A 641      42.780  32.510  65.490  1.00  0.00           C
ATOM    885  HD1 ILE A 641      42.830  32.960  64.470  1.00  0.00           H
ATOM    886  HD2 ILE A 641      42.580  31.450  65.250  1.00  0.00           H
ATOM    887  HD3 ILE A 641      43.690  32.490  66.120  1.00  0.00           H
ATOM    888  C   ILE A 641      40.330  35.470  64.600  1.00  0.00           C
ATOM    889  O   ILE A 641      40.270  34.820  63.540  1.00  0.00           O
ATOM    890  N   GLU A 642      39.400  36.380  64.880  1.00  0.00           N
ATOM    891  HN  GLU A 642      39.390  36.960  65.690  1.00  0.00           H
ATOM    892  CA  GLU A 642      38.290  36.590  63.980  1.00  0.00           C
ATOM    893  HA  GLU A 642      37.880  35.630  63.690  1.00  0.00           H
ATOM    894  CB  GLU A 642      37.200  37.320  64.700  1.00  0.00           C
ATOM    895  HB1 GLU A 642      36.350  37.550  64.020  1.00  0.00           H
ATOM    896  HB2 GLU A 642      37.510  38.300  65.120  1.00  0.00           H
ATOM    897  CG  GLU A 642      36.590  36.510  65.900  1.00  0.00           C
ATOM    898  HG1 GLU A 642      37.420  36.010  66.460  1.00  0.00           H
ATOM    899  HG2 GLU A 642      35.790  35.800  65.610  1.00  0.00           H
ATOM    900  CD  GLU A 642      35.970  37.500  66.970  1.00  0.00           C
ATOM    901  OE1 GLU A 642      34.700  37.570  66.970  1.00  0.00           O
ATOM    902  OE2 GLU A 642      36.680  38.180  67.760  1.00  0.00           O
ATOM    903  C   GLU A 642      38.670  37.330  62.770  1.00  0.00           C
ATOM    904  O   GLU A 642      37.970  37.280  61.780  1.00  0.00           O
ATOM    905  N   SER A 643      39.720  38.180  62.790  1.00  0.00           N
ATOM    906  HN  SER A 643      40.150  38.510  63.630  1.00  0.00           H
ATOM    907  CA  SER A 643      40.330  38.800  61.650  1.00  0.00           C
ATOM    908  HA  SER A 643      39.510  39.300  61.170  1.00  0.00           H
ATOM    909  CB  SER A 643      41.490  39.770  62.050  1.00  0.00           C
ATOM    910  HB1 SER A 643      42.460  39.310  62.360  1.00  0.00           H
ATOM    911  HB2 SER A 643      41.150  40.270  62.980  1.00  0.00           H
ATOM    912  OG  SER A 643      41.750  40.790  61.110  1.00  0.00           O
ATOM    913  HG1 SER A 643      42.620  41.150  61.240  1.00  0.00           H
ATOM    914  C   SER A 643      40.870  37.750  60.800  1.00  0.00           C
ATOM    915  O   SER A 643      40.600  37.710  59.630  1.00  0.00           O
ATOM    916  N   LEU A 644      41.660  36.840  61.330  1.00  0.00           N
ATOM    917  HN  LEU A 644      41.970  37.020  62.260  1.00  0.00           H
ATOM    918  CA  LEU A 644      42.290  35.800  60.590  1.00  0.00           C
ATOM    919  HA  LEU A 644      42.830  36.210  59.740  1.00  0.00           H
ATOM    920  CB  LEU A 644      43.290  34.970  61.450  1.00  0.00           C
ATOM    921  HB1 LEU A 644      43.500  33.980  60.980  1.00  0.00           H
ATOM    922  HB2 LEU A 644      42.680  34.680  62.330  1.00  0.00           H
ATOM    923  CG  LEU A 644      44.650  35.520  61.810  1.00  0.00           C
ATOM    924  HG  LEU A 644      44.480  36.470  62.340  1.00  0.00           H
ATOM    925  CD1 LEU A 644      45.360  34.610  62.790  1.00  0.00           C
ATOM    926 HD11 LEU A 644      44.650  34.370  63.630  1.00  0.00           H
ATOM    927 HD12 LEU A 644      46.360  34.960  63.140  1.00  0.00           H
ATOM    928 HD13 LEU A 644      45.540  33.670  62.240  1.00  0.00           H
ATOM    929  CD2 LEU A 644      45.550  35.670  60.510  1.00  0.00           C
ATOM    930 HD21 LEU A 644      45.490  34.780  59.860  1.00  0.00           H
ATOM    931 HD22 LEU A 644      46.600  35.860  60.840  1.00  0.00           H
ATOM    932 HD23 LEU A 644      45.220  36.570  59.950  1.00  0.00           H
ATOM    933  C   LEU A 644      41.280  34.850  59.920  1.00  0.00           C
ATOM    934  O   LEU A 644      41.330  34.450  58.760  1.00  0.00           O
ATOM    935  N   PHE A 645      40.260  34.450  60.670  1.00  0.00           N
ATOM    936  HN  PHE A 645      40.290  34.760  61.620  1.00  0.00           H
ATOM    937  CA  PHE A 645      39.010  33.720  60.180  1.00  0.00           C
ATOM    938  HA  PHE A 645      39.270  32.850  59.600  1.00  0.00           H
ATOM    939  CB  PHE A 645      38.090  33.410  61.380  1.00  0.00           C
ATOM    940  HB1 PHE A 645      37.090  33.060  61.040  1.00  0.00           H
ATOM    941  HB2 PHE A 645      37.870  34.380  61.880  1.00  0.00           H
ATOM    942  CG  PHE A 645      38.720  32.480  62.460  1.00  0.00           C
ATOM    943  CD1 PHE A 645      39.900  31.690  62.240  1.00  0.00           C
ATOM    944  HD1 PHE A 645      40.540  31.720  61.370  1.00  0.00           H
ATOM    945  CE1 PHE A 645      40.330  30.810  63.230  1.00  0.00           C
ATOM    946  HE1 PHE A 645      41.120  30.080  63.110  1.00  0.00           H
ATOM    947  CZ  PHE A 645      39.700  30.640  64.450  1.00  0.00           C
ATOM    948  HZ  PHE A 645      39.970  29.980  65.260  1.00  0.00           H
ATOM    949  CD2 PHE A 645      38.080  32.370  63.740  1.00  0.00           C
ATOM    950  HD2 PHE A 645      37.230  33.000  63.970  1.00  0.00           H
ATOM    951  CE2 PHE A 645      38.610  31.480  64.710  1.00  0.00           C
ATOM    952  HE2 PHE A 645      38.160  31.440  65.690  1.00  0.00           H
ATOM    953  C   PHE A 645      38.280  34.490  59.080  1.00  0.00           C
ATOM    954  O   PHE A 645      37.890  33.950  58.010  1.00  0.00           O
ATOM    955  N   GLY A 646      38.040  35.790  59.290  1.00  0.00           N
ATOM    956  HN  GLY A 646      38.420  36.110  60.150  1.00  0.00           H
ATOM    957  CA  GLY A 646      37.440  36.630  58.310  1.00  0.00           C
ATOM    958  HA1 GLY A 646      37.460  37.620  58.750  1.00  0.00           H
ATOM    959  HA2 GLY A 646      36.470  36.320  57.940  1.00  0.00           H
ATOM    960  C   GLY A 646      38.270  36.760  57.020  1.00  0.00           C
ATOM    961  O   GLY A 646      37.700  36.500  55.960  1.00  0.00           O
ATOM    962  N   ALA A 647      39.590  37.070  57.080  1.00  0.00           N
ATOM    963  HN  ALA A 647      39.910  37.210  58.020  1.00  0.00           H
ATOM    964  CA  ALA A 647      40.440  37.250  55.950  1.00  0.00           C
ATOM    965  HA  ALA A 647      39.930  37.910  55.270  1.00  0.00           H
ATOM    966  CB  ALA A 647      41.850  37.730  56.350  1.00  0.00           C
ATOM    967  HB1 ALA A 647      42.340  38.100  55.430  1.00  0.00           H
ATOM    968  HB2 ALA A 647      42.540  37.030  56.870  1.00  0.00           H
ATOM    969  HB3 ALA A 647      41.780  38.540  57.110  1.00  0.00           H
ATOM    970  C   ALA A 647      40.630  36.010  55.130  1.00  0.00           C
ATOM    971  O   ALA A 647      40.740  36.100  53.900  1.00  0.00           O
ATOM    972  N   SER A 648      40.620  34.790  55.680  1.00  0.00           N
ATOM    973  HN  SER A 648      40.660  34.820  56.670  1.00  0.00           H
ATOM    974  CA  SER A 648      40.560  33.440  55.040  1.00  0.00           C
ATOM    975  HA  SER A 648      41.320  33.250  54.300  1.00  0.00           H
ATOM    976  CB  SER A 648      40.730  32.380  56.170  1.00  0.00           C
ATOM    977  HB1 SER A 648      39.860  32.470  56.870  1.00  0.00           H
ATOM    978  HB2 SER A 648      41.660  32.630  56.740  1.00  0.00           H
ATOM    979  OG  SER A 648      40.770  31.020  55.750  1.00  0.00           O
ATOM    980  HG1 SER A 648      41.380  31.060  55.020  1.00  0.00           H
ATOM    981  C   SER A 648      39.300  33.130  54.210  1.00  0.00           C
ATOM    982  O   SER A 648      39.380  32.800  53.020  1.00  0.00           O
ATOM    983  N   LEU A 649      38.200  33.360  54.840  1.00  0.00           N
ATOM    984  HN  LEU A 649      38.260  33.620  55.790  1.00  0.00           H
ATOM    985  CA  LEU A 649      36.910  33.110  54.280  1.00  0.00           C
ATOM    986  HA  LEU A 649      36.800  32.070  54.000  1.00  0.00           H
ATOM    987  CB  LEU A 649      35.810  33.440  55.340  1.00  0.00           C
ATOM    988  HB1 LEU A 649      36.100  34.440  55.700  1.00  0.00           H
ATOM    989  HB2 LEU A 649      35.880  32.690  56.150  1.00  0.00           H
ATOM    990  CG  LEU A 649      34.300  33.550  55.010  1.00  0.00           C
ATOM    991  HG  LEU A 649      34.270  34.300  54.190  1.00  0.00           H
ATOM    992  CD1 LEU A 649      33.770  32.210  54.550  1.00  0.00           C
ATOM    993 HD11 LEU A 649      34.200  32.010  53.550  1.00  0.00           H
ATOM    994 HD12 LEU A 649      32.690  32.280  54.280  1.00  0.00           H
ATOM    995 HD13 LEU A 649      34.020  31.310  55.160  1.00  0.00           H
ATOM    996  CD2 LEU A 649      33.500  33.950  56.230  1.00  0.00           C
ATOM    997 HD21 LEU A 649      32.420  34.150  56.100  1.00  0.00           H
ATOM    998 HD22 LEU A 649      33.990  34.880  56.600  1.00  0.00           H
ATOM    999 HD23 LEU A 649      33.630  33.170  57.000  1.00  0.00           H
ATOM   1000  C   LEU A 649      36.610  34.000  53.080  1.00  0.00           C
ATOM   1001  O   LEU A 649      36.160  33.540  52.000  1.00  0.00           O
ATOM   1002  N   THR A 650      37.040  35.280  53.200  1.00  0.00           N
ATOM   1003  HN  THR A 650      37.360  35.540  54.110  1.00  0.00           H
ATOM   1004  CA  THR A 650      36.940  36.280  52.060  1.00  0.00           C
ATOM   1005  HA  THR A 650      35.890  36.240  51.830  1.00  0.00           H
ATOM   1006  CB  THR A 650      37.400  37.690  52.480  1.00  0.00           C
ATOM   1007  HB  THR A 650      38.500  37.670  52.510  1.00  0.00           H
ATOM   1008  OG1 THR A 650      36.920  38.110  53.750  1.00  0.00           O
ATOM   1009  HG1 THR A 650      37.170  37.470  54.420  1.00  0.00           H
ATOM   1010  CG2 THR A 650      36.810  38.820  51.580  1.00  0.00           C
ATOM   1011 HG21 THR A 650      36.820  38.650  50.480  1.00  0.00           H
ATOM   1012 HG22 THR A 650      37.470  39.720  51.670  1.00  0.00           H
ATOM   1013 HG23 THR A 650      35.790  39.150  51.910  1.00  0.00           H
ATOM   1014  C   THR A 650      37.760  35.820  50.920  1.00  0.00           C
ATOM   1015  O   THR A 650      37.330  35.740  49.760  1.00  0.00           O
ATOM   1016  N   GLY A 651      39.160  35.480  51.090  1.00  0.00           N
ATOM   1017  HN  GLY A 651      39.540  35.540  52.010  1.00  0.00           H
ATOM   1018  CA  GLY A 651      40.110  35.290  49.960  1.00  0.00           C
ATOM   1019  HA1 GLY A 651      41.130  35.550  50.220  1.00  0.00           H
ATOM   1020  HA2 GLY A 651      39.870  36.010  49.180  1.00  0.00           H
ATOM   1021  C   GLY A 651      40.070  33.940  49.310  1.00  0.00           C
ATOM   1022  O   GLY A 651      40.440  33.870  48.110  1.00  0.00           O
ATOM   1023  N   ILE A 652      39.660  32.830  50.030  1.00  0.00           N
ATOM   1024  HN  ILE A 652      39.480  32.860  51.010  1.00  0.00           H
ATOM   1025  CA  ILE A 652      39.320  31.510  49.440  1.00  0.00           C
ATOM   1026  HA  ILE A 652      40.170  31.130  48.890  1.00  0.00           H
ATOM   1027  CB  ILE A 652      38.770  30.580  50.550  1.00  0.00           C
ATOM   1028  HB  ILE A 652      38.040  31.140  51.140  1.00  0.00           H
ATOM   1029  CG2 ILE A 652      38.110  29.360  49.870  1.00  0.00           C
ATOM   1030 HG21 ILE A 652      38.620  28.970  48.960  1.00  0.00           H
ATOM   1031 HG22 ILE A 652      37.090  29.680  49.560  1.00  0.00           H
ATOM   1032 HG23 ILE A 652      37.940  28.550  50.610  1.00  0.00           H
ATOM   1033  CG1 ILE A 652      39.960  30.180  51.450  1.00  0.00           C
ATOM   1034 HG11 ILE A 652      40.370  31.050  52.000  1.00  0.00           H
ATOM   1035 HG12 ILE A 652      40.850  29.770  50.910  1.00  0.00           H
ATOM   1036  CD  ILE A 652      39.520  29.250  52.540  1.00  0.00           C
ATOM   1037  HD1 ILE A 652      40.350  29.060  53.260  1.00  0.00           H
ATOM   1038  HD2 ILE A 652      39.080  28.290  52.180  1.00  0.00           H
ATOM   1039  HD3 ILE A 652      38.740  29.770  53.130  1.00  0.00           H
ATOM   1040  C   ILE A 652      38.190  31.700  48.350  1.00  0.00           C
ATOM   1041  O   ILE A 652      38.390  31.360  47.170  1.00  0.00           O
ATOM   1042  N   ALA A 653      37.030  32.410  48.630  1.00  0.00           N
ATOM   1043  HN  ALA A 653      37.030  32.770  49.560  1.00  0.00           H
ATOM   1044  CA  ALA A 653      35.990  32.670  47.650  1.00  0.00           C
ATOM   1045  HA  ALA A 653      35.830  31.730  47.130  1.00  0.00           H
ATOM   1046  CB  ALA A 653      34.640  33.090  48.290  1.00  0.00           C
ATOM   1047  HB1 ALA A 653      34.730  34.100  48.710  1.00  0.00           H
ATOM   1048  HB2 ALA A 653      34.310  32.300  49.010  1.00  0.00           H
ATOM   1049  HB3 ALA A 653      33.790  33.220  47.600  1.00  0.00           H
ATOM   1050  C   ALA A 653      36.330  33.600  46.510  1.00  0.00           C
ATOM   1051  O   ALA A 653      35.980  33.420  45.350  1.00  0.00           O
ATOM   1052  N   TYR A 654      36.910  34.750  46.820  1.00  0.00           N
ATOM   1053  HN  TYR A 654      37.110  34.910  47.780  1.00  0.00           H
ATOM   1054  CA  TYR A 654      37.430  35.690  45.830  1.00  0.00           C
ATOM   1055  HA  TYR A 654      36.630  35.960  45.170  1.00  0.00           H
ATOM   1056  CB  TYR A 654      37.910  37.030  46.570  1.00  0.00           C
ATOM   1057  HB1 TYR A 654      38.750  36.840  47.270  1.00  0.00           H
ATOM   1058  HB2 TYR A 654      37.090  37.390  47.220  1.00  0.00           H
ATOM   1059  CG  TYR A 654      38.350  38.200  45.610  1.00  0.00           C
ATOM   1060  CD1 TYR A 654      39.680  38.240  45.200  1.00  0.00           C
ATOM   1061  HD1 TYR A 654      40.310  37.370  45.330  1.00  0.00           H
ATOM   1062  CE1 TYR A 654      40.170  39.310  44.510  1.00  0.00           C
ATOM   1063  HE1 TYR A 654      41.210  39.360  44.280  1.00  0.00           H
ATOM   1064  CZ  TYR A 654      39.260  40.250  44.050  1.00  0.00           C
ATOM   1065  OH  TYR A 654      39.560  41.270  43.090  1.00  0.00           O
ATOM   1066  HH  TYR A 654      40.400  41.110  42.660  1.00  0.00           H
ATOM   1067  CD2 TYR A 654      37.460  39.150  45.230  1.00  0.00           C
ATOM   1068  HD2 TYR A 654      36.470  39.090  45.690  1.00  0.00           H
ATOM   1069  CE2 TYR A 654      37.880  40.180  44.380  1.00  0.00           C
ATOM   1070  HE2 TYR A 654      37.130  40.900  44.120  1.00  0.00           H
ATOM   1071  C   TYR A 654      38.560  35.130  44.930  1.00  0.00           C
ATOM   1072  O   TYR A 654      38.520  35.380  43.710  1.00  0.00           O
ATOM   1073  N   SER A 655      39.610  34.340  45.490  1.00  0.00           N
ATOM   1074  HN  SER A 655      39.720  34.080  46.450  1.00  0.00           H
ATOM   1075  CA  SER A 655      40.630  33.750  44.620  1.00  0.00           C
ATOM   1076  HA  SER A 655      40.900  34.560  43.960  1.00  0.00           H
ATOM   1077  CB  SER A 655      41.910  33.100  45.360  1.00  0.00           C
ATOM   1078  HB1 SER A 655      41.640  32.180  45.940  1.00  0.00           H
ATOM   1079  HB2 SER A 655      42.330  33.840  46.080  1.00  0.00           H
ATOM   1080  OG  SER A 655      42.950  32.830  44.410  1.00  0.00           O
ATOM   1081  HG1 SER A 655      43.120  31.880  44.390  1.00  0.00           H
ATOM   1082  C   SER A 655      39.990  32.750  43.650  1.00  0.00           C
ATOM   1083  O   SER A 655      40.240  32.680  42.450  1.00  0.00           O
ATOM   1084  N   LEU A 656      39.000  31.910  44.150  1.00  0.00           N
ATOM   1085  HN  LEU A 656      38.850  31.880  45.130  1.00  0.00           H
ATOM   1086  CA  LEU A 656      38.300  30.970  43.240  1.00  0.00           C
ATOM   1087  HA  LEU A 656      39.080  30.470  42.670  1.00  0.00           H
ATOM   1088  CB  LEU A 656      37.510  29.910  44.100  1.00  0.00           C
ATOM   1089  HB1 LEU A 656      36.860  29.230  43.510  1.00  0.00           H
ATOM   1090  HB2 LEU A 656      36.790  30.560  44.630  1.00  0.00           H
ATOM   1091  CG  LEU A 656      38.400  28.930  44.830  1.00  0.00           C
ATOM   1092  HG  LEU A 656      39.090  29.430  45.530  1.00  0.00           H
ATOM   1093  CD1 LEU A 656      37.610  27.890  45.630  1.00  0.00           C
ATOM   1094 HD11 LEU A 656      36.920  27.400  44.920  1.00  0.00           H
ATOM   1095 HD12 LEU A 656      37.020  28.380  46.430  1.00  0.00           H
ATOM   1096 HD13 LEU A 656      38.270  27.120  46.070  1.00  0.00           H
ATOM   1097  CD2 LEU A 656      39.320  28.120  43.800  1.00  0.00           C
ATOM   1098 HD21 LEU A 656      38.670  27.710  43.010  1.00  0.00           H
ATOM   1099 HD22 LEU A 656      39.640  27.230  44.380  1.00  0.00           H
ATOM   1100 HD23 LEU A 656      40.110  28.840  43.470  1.00  0.00           H
ATOM   1101  C   LEU A 656      37.330  31.620  42.200  1.00  0.00           C
ATOM   1102  O   LEU A 656      37.300  31.130  41.070  1.00  0.00           O
ATOM   1103  N   PHE A 657      36.520  32.700  42.510  1.00  0.00           N
ATOM   1104  HN  PHE A 657      36.550  33.150  43.400  1.00  0.00           H
ATOM   1105  CA  PHE A 657      35.440  33.060  41.570  1.00  0.00           C
ATOM   1106  HA  PHE A 657      35.530  32.400  40.720  1.00  0.00           H
ATOM   1107  CB  PHE A 657      34.060  32.710  42.180  1.00  0.00           C
ATOM   1108  HB1 PHE A 657      33.290  33.000  41.440  1.00  0.00           H
ATOM   1109  HB2 PHE A 657      34.090  33.330  43.110  1.00  0.00           H
ATOM   1110  CG  PHE A 657      33.930  31.240  42.370  1.00  0.00           C
ATOM   1111  CD1 PHE A 657      34.000  30.670  43.610  1.00  0.00           C
ATOM   1112  HD1 PHE A 657      34.110  31.340  44.440  1.00  0.00           H
ATOM   1113  CE1 PHE A 657      34.040  29.270  43.800  1.00  0.00           C
ATOM   1114  HE1 PHE A 657      34.100  28.800  44.770  1.00  0.00           H
ATOM   1115  CZ  PHE A 657      33.960  28.450  42.660  1.00  0.00           C
ATOM   1116  HZ  PHE A 657      34.060  27.380  42.780  1.00  0.00           H
ATOM   1117  CD2 PHE A 657      33.880  30.400  41.210  1.00  0.00           C
ATOM   1118  HD2 PHE A 657      33.730  30.860  40.260  1.00  0.00           H
ATOM   1119  CE2 PHE A 657      33.800  28.990  41.370  1.00  0.00           C
ATOM   1120  HE2 PHE A 657      33.620  28.350  40.530  1.00  0.00           H
ATOM   1121  C   PHE A 657      35.420  34.450  41.040  1.00  0.00           C
ATOM   1122  O   PHE A 657      34.660  34.960  40.150  1.00  0.00           O
ATOM   1123  N   ALA A 658      36.480  35.200  41.490  1.00  0.00           N
ATOM   1124  HN  ALA A 658      37.120  34.840  42.170  1.00  0.00           H
ATOM   1125  CA  ALA A 658      36.540  36.610  41.110  1.00  0.00           C
ATOM   1126  HA  ALA A 658      35.520  36.980  41.100  1.00  0.00           H
ATOM   1127  CB  ALA A 658      37.370  37.470  42.090  1.00  0.00           C
ATOM   1128  HB1 ALA A 658      37.260  38.560  41.940  1.00  0.00           H
ATOM   1129  HB2 ALA A 658      38.410  37.120  41.950  1.00  0.00           H
ATOM   1130  HB3 ALA A 658      37.110  37.320  43.160  1.00  0.00           H
ATOM   1131  C   ALA A 658      37.120  36.790  39.670  1.00  0.00           C
ATOM   1132  O   ALA A 658      37.890  35.980  39.190  1.00  0.00           O
ATOM   1133  N   GLY A 659      36.780  37.960  39.010  1.00  0.00           N
ATOM   1134  HN  GLY A 659      36.240  38.580  39.570  1.00  0.00           H
ATOM   1135  CA  GLY A 659      37.330  38.230  37.650  1.00  0.00           C
ATOM   1136  HA1 GLY A 659      37.030  39.230  37.400  1.00  0.00           H
ATOM   1137  HA2 GLY A 659      36.960  37.380  37.090  1.00  0.00           H
ATOM   1138  C   GLY A 659      38.840  38.280  37.500  1.00  0.00           C
ATOM   1139  O   GLY A 659      39.400  37.840  36.520  1.00  0.00           O
ATOM   1140  N   GLN A 660      39.420  38.990  38.530  1.00  0.00           N
ATOM   1141  HN  GLN A 660      38.750  39.290  39.190  1.00  0.00           H
ATOM   1142  CA  GLN A 660      40.850  39.300  38.750  1.00  0.00           C
ATOM   1143  HA  GLN A 660      41.400  38.880  37.920  1.00  0.00           H
ATOM   1144  CB  GLN A 660      40.990  40.800  38.930  1.00  0.00           C
ATOM   1145  HB1 GLN A 660      40.760  41.070  39.990  1.00  0.00           H
ATOM   1146  HB2 GLN A 660      40.280  41.310  38.260  1.00  0.00           H
ATOM   1147  CG  GLN A 660      42.420  41.360  38.570  1.00  0.00           C
ATOM   1148  HG1 GLN A 660      42.640  42.400  38.920  1.00  0.00           H
ATOM   1149  HG2 GLN A 660      42.360  41.370  37.460  1.00  0.00           H
ATOM   1150  CD  GLN A 660      43.610  40.540  39.080  1.00  0.00           C
ATOM   1151  OE1 GLN A 660      43.910  40.510  40.320  1.00  0.00           O
ATOM   1152  NE2 GLN A 660      44.400  39.880  38.200  1.00  0.00           N
ATOM   1153 HE21 GLN A 660      44.310  40.010  37.210  1.00  0.00           H
ATOM   1154 HE22 GLN A 660      45.270  39.540  38.590  1.00  0.00           H
ATOM   1155  C   GLN A 660      41.180  38.510  40.010  1.00  0.00           C
ATOM   1156  O   GLN A 660      40.670  38.860  41.090  1.00  0.00           O
ATOM   1157  N   PRO A 661      41.980  37.380  40.020  1.00  0.00           N
ATOM   1158  CD  PRO A 661      42.390  36.620  38.800  1.00  0.00           C
ATOM   1159  HD1 PRO A 661      43.120  37.110  38.120  1.00  0.00           H
ATOM   1160  HD2 PRO A 661      41.470  36.380  38.220  1.00  0.00           H
ATOM   1161  CA  PRO A 661      42.160  36.590  41.260  1.00  0.00           C
ATOM   1162  HA  PRO A 661      41.490  36.820  42.060  1.00  0.00           H
ATOM   1163  CB  PRO A 661      42.160  35.160  40.670  1.00  0.00           C
ATOM   1164  HB1 PRO A 661      41.080  34.940  40.550  1.00  0.00           H
ATOM   1165  HB2 PRO A 661      42.440  34.370  41.410  1.00  0.00           H
ATOM   1166  CG  PRO A 661      42.850  35.250  39.300  1.00  0.00           C
ATOM   1167  HG1 PRO A 661      43.940  35.200  39.490  1.00  0.00           H
ATOM   1168  HG2 PRO A 661      42.490  34.540  38.520  1.00  0.00           H
ATOM   1169  C   PRO A 661      43.550  36.830  41.870  1.00  0.00           C
ATOM   1170  O   PRO A 661      43.910  36.150  42.860  1.00  0.00           O
ATOM   1171  N   LEU A 662      44.310  37.710  41.270  1.00  0.00           N
ATOM   1172  HN  LEU A 662      43.900  38.140  40.470  1.00  0.00           H
ATOM   1173  CA  LEU A 662      45.620  38.000  41.710  1.00  0.00           C
ATOM   1174  HA  LEU A 662      46.010  37.220  42.340  1.00  0.00           H
ATOM   1175  CB  LEU A 662      46.570  38.130  40.490  1.00  0.00           C
ATOM   1176  HB1 LEU A 662      47.610  38.220  40.890  1.00  0.00           H
ATOM   1177  HB2 LEU A 662      46.220  39.040  39.970  1.00  0.00           H
ATOM   1178  CG  LEU A 662      46.600  36.970  39.530  1.00  0.00           C
ATOM   1179  HG  LEU A 662      45.650  36.940  38.950  1.00  0.00           H
ATOM   1180  CD1 LEU A 662      47.690  37.230  38.480  1.00  0.00           C
ATOM   1181 HD11 LEU A 662      47.740  38.310  38.220  1.00  0.00           H
ATOM   1182 HD12 LEU A 662      47.630  36.540  37.620  1.00  0.00           H
ATOM   1183 HD13 LEU A 662      48.700  37.080  38.940  1.00  0.00           H
ATOM   1184  CD2 LEU A 662      46.740  35.620  40.270  1.00  0.00           C
ATOM   1185 HD21 LEU A 662      47.060  34.920  39.480  1.00  0.00           H
ATOM   1186 HD22 LEU A 662      45.800  35.310  40.790  1.00  0.00           H
ATOM   1187 HD23 LEU A 662      47.500  35.690  41.080  1.00  0.00           H
ATOM   1188  C   LEU A 662      45.640  39.220  42.580  1.00  0.00           C
ATOM   1189  O   LEU A 662      46.680  39.740  42.980  1.00  0.00           O
ATOM   1190  N   THR A 663      44.440  39.580  43.110  1.00  0.00           N
ATOM   1191  HN  THR A 663      43.630  39.040  42.920  1.00  0.00           H
ATOM   1192  CA  THR A 663      44.290  40.670  44.050  1.00  0.00           C
ATOM   1193  HA  THR A 663      45.220  41.210  43.990  1.00  0.00           H
ATOM   1194  CB  THR A 663      43.000  41.550  43.760  1.00  0.00           C
ATOM   1195  HB  THR A 663      42.340  41.610  44.640  1.00  0.00           H
ATOM   1196  OG1 THR A 663      42.230  40.900  42.730  1.00  0.00           O
ATOM   1197  HG1 THR A 663      42.770  40.930  41.940  1.00  0.00           H
ATOM   1198  CG2 THR A 663      43.310  42.910  43.100  1.00  0.00           C
ATOM   1199 HG21 THR A 663      43.980  42.750  42.230  1.00  0.00           H
ATOM   1200 HG22 THR A 663      43.760  43.540  43.890  1.00  0.00           H
ATOM   1201 HG23 THR A 663      42.390  43.480  42.840  1.00  0.00           H
ATOM   1202  C   THR A 663      44.390  40.090  45.440  1.00  0.00           C
ATOM   1203  O   THR A 663      43.770  39.130  45.740  1.00  0.00           O
ATOM   1204  N   ILE A 664      45.140  40.750  46.350  1.00  0.00           N
ATOM   1205  HN  ILE A 664      45.540  41.610  46.060  1.00  0.00           H
ATOM   1206  CA  ILE A 664      45.190  40.350  47.710  1.00  0.00           C
ATOM   1207  HA  ILE A 664      44.770  39.360  47.780  1.00  0.00           H
ATOM   1208  CB  ILE A 664      46.630  40.240  48.220  1.00  0.00           C
ATOM   1209  HB  ILE A 664      47.110  41.150  47.810  1.00  0.00           H
ATOM   1210  CG2 ILE A 664      46.740  40.230  49.810  1.00  0.00           C
ATOM   1211 HG21 ILE A 664      47.740  40.360  50.280  1.00  0.00           H
ATOM   1212 HG22 ILE A 664      46.300  39.250  50.090  1.00  0.00           H
ATOM   1213 HG23 ILE A 664      46.210  40.910  50.510  1.00  0.00           H
ATOM   1214  CG1 ILE A 664      47.220  38.890  47.660  1.00  0.00           C
ATOM   1215 HG11 ILE A 664      46.890  38.790  46.610  1.00  0.00           H
ATOM   1216 HG12 ILE A 664      46.880  38.040  48.280  1.00  0.00           H
ATOM   1217  CD  ILE A 664      48.730  38.920  47.920  1.00  0.00           C
ATOM   1218  HD1 ILE A 664      49.130  37.990  47.490  1.00  0.00           H
ATOM   1219  HD2 ILE A 664      48.930  38.790  49.010  1.00  0.00           H
ATOM   1220  HD3 ILE A 664      49.300  39.800  47.570  1.00  0.00           H
ATOM   1221  C   ILE A 664      44.460  41.290  48.570  1.00  0.00           C
ATOM   1222  O   ILE A 664      44.750  42.440  48.610  1.00  0.00           O
ATOM   1223  N   LEU A 665      43.440  40.780  49.360  1.00  0.00           N
ATOM   1224  HN  LEU A 665      43.300  39.800  49.410  1.00  0.00           H
ATOM   1225  CA  LEU A 665      42.600  41.660  50.150  1.00  0.00           C
ATOM   1226  HA  LEU A 665      42.480  42.600  49.630  1.00  0.00           H
ATOM   1227  CB  LEU A 665      41.070  41.190  50.260  1.00  0.00           C
ATOM   1228  HB1 LEU A 665      40.450  41.890  50.850  1.00  0.00           H
ATOM   1229  HB2 LEU A 665      41.060  40.200  50.780  1.00  0.00           H
ATOM   1230  CG  LEU A 665      40.450  40.750  48.930  1.00  0.00           C
ATOM   1231  HG  LEU A 665      41.040  39.920  48.480  1.00  0.00           H
ATOM   1232  CD1 LEU A 665      39.050  40.190  49.150  1.00  0.00           C
ATOM   1233 HD11 LEU A 665      38.400  40.960  49.610  1.00  0.00           H
ATOM   1234 HD12 LEU A 665      39.080  39.260  49.770  1.00  0.00           H
ATOM   1235 HD13 LEU A 665      38.600  39.840  48.190  1.00  0.00           H
ATOM   1236  CD2 LEU A 665      40.430  41.880  47.890  1.00  0.00           C
ATOM   1237 HD21 LEU A 665      41.440  42.260  47.640  1.00  0.00           H
ATOM   1238 HD22 LEU A 665      39.770  42.610  48.390  1.00  0.00           H
ATOM   1239 HD23 LEU A 665      39.840  41.580  47.000  1.00  0.00           H
ATOM   1240  C   LEU A 665      43.210  41.750  51.520  1.00  0.00           C
ATOM   1241  O   LEU A 665      43.650  40.750  52.100  1.00  0.00           O
ATOM   1242  N   GLY A 666      43.340  42.950  52.090  1.00  0.00           N
ATOM   1243  HN  GLY A 666      42.940  43.740  51.610  1.00  0.00           H
ATOM   1244  CA  GLY A 666      43.960  43.230  53.420  1.00  0.00           C
ATOM   1245  HA1 GLY A 666      44.940  43.670  53.220  1.00  0.00           H
ATOM   1246  HA2 GLY A 666      44.040  42.320  54.010  1.00  0.00           H
ATOM   1247  C   GLY A 666      43.130  44.190  54.110  1.00  0.00           C
ATOM   1248  O   GLY A 666      42.040  44.520  53.710  1.00  0.00           O
ATOM   1249  N   SER A 667      43.650  44.720  55.130  1.00  0.00           N
ATOM   1250  HN  SER A 667      44.620  44.540  55.290  1.00  0.00           H
ATOM   1251  CA  SER A 667      43.000  45.720  55.990  1.00  0.00           C
ATOM   1252  HA  SER A 667      41.970  45.460  56.110  1.00  0.00           H
ATOM   1253  CB  SER A 667      43.720  45.830  57.390  1.00  0.00           C
ATOM   1254  HB1 SER A 667      43.640  44.790  57.770  1.00  0.00           H
ATOM   1255  HB2 SER A 667      43.100  46.480  58.050  1.00  0.00           H
ATOM   1256  OG  SER A 667      45.070  46.180  57.510  1.00  0.00           O
ATOM   1257  HG1 SER A 667      45.190  47.090  57.230  1.00  0.00           H
ATOM   1258  C   SER A 667      43.100  47.130  55.350  1.00  0.00           C
ATOM   1259  O   SER A 667      43.980  47.440  54.560  1.00  0.00           O
ATOM   1260  N   THR A 668      42.230  48.010  55.790  1.00  0.00           N
ATOM   1261  HN  THR A 668      41.350  47.680  56.150  1.00  0.00           H
ATOM   1262  CA  THR A 668      42.290  49.360  55.310  1.00  0.00           C
ATOM   1263  HA  THR A 668      43.320  49.610  55.130  1.00  0.00           H
ATOM   1264  CB  THR A 668      41.620  49.530  53.990  1.00  0.00           C
ATOM   1265  HB  THR A 668      41.910  48.710  53.300  1.00  0.00           H
ATOM   1266  OG1 THR A 668      41.890  50.830  53.470  1.00  0.00           O
ATOM   1267  HG1 THR A 668      41.420  50.910  52.630  1.00  0.00           H
ATOM   1268  CG2 THR A 668      40.050  49.480  54.270  1.00  0.00           C
ATOM   1269 HG21 THR A 668      39.640  48.480  54.530  1.00  0.00           H
ATOM   1270 HG22 THR A 668      39.440  49.630  53.340  1.00  0.00           H
ATOM   1271 HG23 THR A 668      39.760  50.200  55.050  1.00  0.00           H
ATOM   1272  C   THR A 668      41.870  50.470  56.330  1.00  0.00           C
ATOM   1273  O   THR A 668      41.200  50.180  57.330  1.00  0.00           O
ATOM   1274  N   GLY A 669      42.460  51.680  56.210  1.00  0.00           N
ATOM   1275  HN  GLY A 669      43.090  51.880  55.470  1.00  0.00           H
ATOM   1276  CA  GLY A 669      42.160  52.800  57.090  1.00  0.00           C
ATOM   1277  HA1 GLY A 669      42.830  53.640  57.020  1.00  0.00           H
ATOM   1278  HA2 GLY A 669      42.170  52.480  58.130  1.00  0.00           H
ATOM   1279  C   GLY A 669      40.840  53.490  56.980  1.00  0.00           C
ATOM   1280  O   GLY A 669      40.290  53.740  58.080  1.00  0.00           O
ATOM   1281  N   PRO A 670      40.230  53.780  55.840  1.00  0.00           N
ATOM   1282  CD  PRO A 670      41.010  54.070  54.690  1.00  0.00           C
ATOM   1283  HD1 PRO A 670      41.110  53.160  54.060  1.00  0.00           H
ATOM   1284  HD2 PRO A 670      42.040  54.430  54.920  1.00  0.00           H
ATOM   1285  CA  PRO A 670      38.990  54.520  55.900  1.00  0.00           C
ATOM   1286  HA  PRO A 670      39.060  55.410  56.500  1.00  0.00           H
ATOM   1287  CB  PRO A 670      38.700  54.840  54.400  1.00  0.00           C
ATOM   1288  HB1 PRO A 670      38.140  55.800  54.330  1.00  0.00           H
ATOM   1289  HB2 PRO A 670      38.200  53.990  53.890  1.00  0.00           H
ATOM   1290  CG  PRO A 670      40.140  55.020  53.880  1.00  0.00           C
ATOM   1291  HG1 PRO A 670      40.110  54.870  52.770  1.00  0.00           H
ATOM   1292  HG2 PRO A 670      40.350  56.070  54.150  1.00  0.00           H
ATOM   1293  C   PRO A 670      37.790  53.700  56.480  1.00  0.00           C
ATOM   1294  O   PRO A 670      37.010  54.290  57.240  1.00  0.00           O
ATOM   1295  N   VAL A 671      37.700  52.380  56.090  1.00  0.00           N
ATOM   1296  HN  VAL A 671      38.290  52.110  55.330  1.00  0.00           H
ATOM   1297  CA  VAL A 671      36.720  51.460  56.650  1.00  0.00           C
ATOM   1298  HA  VAL A 671      35.770  51.990  56.570  1.00  0.00           H
ATOM   1299  CB  VAL A 671      36.530  50.110  55.860  1.00  0.00           C
ATOM   1300  HB  VAL A 671      37.400  49.450  56.090  1.00  0.00           H
ATOM   1301  CG1 VAL A 671      35.330  49.280  56.500  1.00  0.00           C
ATOM   1302 HG11 VAL A 671      35.230  48.340  55.920  1.00  0.00           H
ATOM   1303 HG12 VAL A 671      34.410  49.900  56.530  1.00  0.00           H
ATOM   1304 HG13 VAL A 671      35.470  49.020  57.570  1.00  0.00           H
ATOM   1305  CG2 VAL A 671      36.440  50.280  54.350  1.00  0.00           C
ATOM   1306 HG21 VAL A 671      36.380  49.320  53.790  1.00  0.00           H
ATOM   1307 HG22 VAL A 671      37.340  50.880  54.070  1.00  0.00           H
ATOM   1308 HG23 VAL A 671      35.620  50.930  54.010  1.00  0.00           H
ATOM   1309  C   VAL A 671      36.920  51.320  58.160  1.00  0.00           C
ATOM   1310  O   VAL A 671      36.000  51.360  58.980  1.00  0.00           O
ATOM   1311  N   LEU A 672      38.230  51.320  58.630  1.00  0.00           N
ATOM   1312  HN  LEU A 672      39.000  51.120  58.030  1.00  0.00           H
ATOM   1313  CA  LEU A 672      38.550  51.300  60.040  1.00  0.00           C
ATOM   1314  HA  LEU A 672      38.140  50.420  60.490  1.00  0.00           H
ATOM   1315  CB  LEU A 672      40.100  51.180  60.180  1.00  0.00           C
ATOM   1316  HB1 LEU A 672      40.580  51.860  59.450  1.00  0.00           H
ATOM   1317  HB2 LEU A 672      40.320  50.170  59.790  1.00  0.00           H
ATOM   1318  CG  LEU A 672      40.840  51.440  61.490  1.00  0.00           C
ATOM   1319  HG  LEU A 672      40.590  52.470  61.810  1.00  0.00           H
ATOM   1320  CD1 LEU A 672      40.300  50.460  62.560  1.00  0.00           C
ATOM   1321 HD11 LEU A 672      39.360  49.970  62.200  1.00  0.00           H
ATOM   1322 HD12 LEU A 672      40.020  51.090  63.430  1.00  0.00           H
ATOM   1323 HD13 LEU A 672      41.060  49.680  62.770  1.00  0.00           H
ATOM   1324  CD2 LEU A 672      42.340  51.380  61.300  1.00  0.00           C
ATOM   1325 HD21 LEU A 672      42.640  52.070  60.480  1.00  0.00           H
ATOM   1326 HD22 LEU A 672      42.610  50.330  61.020  1.00  0.00           H
ATOM   1327 HD23 LEU A 672      42.860  51.650  62.240  1.00  0.00           H
ATOM   1328  C   LEU A 672      38.140  52.450  60.860  1.00  0.00           C
ATOM   1329  O   LEU A 672      37.560  52.390  61.930  1.00  0.00           O
ATOM   1330  N   VAL A 673      38.360  53.640  60.270  1.00  0.00           N
ATOM   1331  HN  VAL A 673      38.990  53.610  59.490  1.00  0.00           H
ATOM   1332  CA  VAL A 673      37.880  54.870  60.820  1.00  0.00           C
ATOM   1333  HA  VAL A 673      38.050  54.830  61.880  1.00  0.00           H
ATOM   1334  CB  VAL A 673      38.490  56.110  60.300  1.00  0.00           C
ATOM   1335  HB  VAL A 673      38.330  56.230  59.200  1.00  0.00           H
ATOM   1336  CG1 VAL A 673      37.980  57.380  60.950  1.00  0.00           C
ATOM   1337 HG11 VAL A 673      38.630  58.180  60.540  1.00  0.00           H
ATOM   1338 HG12 VAL A 673      38.000  57.180  62.040  1.00  0.00           H
ATOM   1339 HG13 VAL A 673      36.910  57.600  60.810  1.00  0.00           H
ATOM   1340  CG2 VAL A 673      40.000  56.030  60.700  1.00  0.00           C
ATOM   1341 HG21 VAL A 673      40.670  55.640  59.900  1.00  0.00           H
ATOM   1342 HG22 VAL A 673      40.160  55.340  61.550  1.00  0.00           H
ATOM   1343 HG23 VAL A 673      40.450  57.000  60.980  1.00  0.00           H
ATOM   1344  C   VAL A 673      36.320  54.990  60.750  1.00  0.00           C
ATOM   1345  O   VAL A 673      35.720  55.460  61.660  1.00  0.00           O
ATOM   1346  N   PHE A 674      35.720  54.400  59.720  1.00  0.00           N
ATOM   1347  HN  PHE A 674      36.200  53.800  59.090  1.00  0.00           H
ATOM   1348  CA  PHE A 674      34.280  54.410  59.630  1.00  0.00           C
ATOM   1349  HA  PHE A 674      33.950  55.440  59.700  1.00  0.00           H
ATOM   1350  CB  PHE A 674      33.980  53.960  58.110  1.00  0.00           C
ATOM   1351  HB1 PHE A 674      34.460  52.970  57.950  1.00  0.00           H
ATOM   1352  HB2 PHE A 674      34.390  54.690  57.390  1.00  0.00           H
ATOM   1353  CG  PHE A 674      32.420  53.660  57.920  1.00  0.00           C
ATOM   1354  CD1 PHE A 674      31.940  52.350  57.900  1.00  0.00           C
ATOM   1355  HD1 PHE A 674      32.640  51.530  57.950  1.00  0.00           H
ATOM   1356  CE1 PHE A 674      30.550  52.030  57.790  1.00  0.00           C
ATOM   1357  HE1 PHE A 674      30.150  51.020  57.740  1.00  0.00           H
ATOM   1358  CZ  PHE A 674      29.710  53.100  57.640  1.00  0.00           C
ATOM   1359  HZ  PHE A 674      28.690  52.810  57.470  1.00  0.00           H
ATOM   1360  CD2 PHE A 674      31.460  54.690  57.830  1.00  0.00           C
ATOM   1361  HD2 PHE A 674      31.800  55.710  57.740  1.00  0.00           H
ATOM   1362  CE2 PHE A 674      30.160  54.430  57.650  1.00  0.00           C
ATOM   1363  HE2 PHE A 674      29.370  55.140  57.520  1.00  0.00           H
ATOM   1364  C   PHE A 674      33.630  53.570  60.670  1.00  0.00           C
ATOM   1365  O   PHE A 674      32.690  54.030  61.280  1.00  0.00           O
ATOM   1366  N   GLU A 675      34.200  52.400  60.920  1.00  0.00           N
ATOM   1367  HN  GLU A 675      34.930  52.060  60.330  1.00  0.00           H
ATOM   1368  CA  GLU A 675      33.800  51.530  62.060  1.00  0.00           C
ATOM   1369  HA  GLU A 675      32.720  51.450  61.970  1.00  0.00           H
ATOM   1370  CB  GLU A 675      34.580  50.230  62.050  1.00  0.00           C
ATOM   1371  HB1 GLU A 675      34.750  49.770  63.050  1.00  0.00           H
ATOM   1372  HB2 GLU A 675      35.510  50.370  61.450  1.00  0.00           H
ATOM   1373  CG  GLU A 675      33.900  49.150  61.240  1.00  0.00           C
ATOM   1374  HG1 GLU A 675      34.630  48.710  60.540  1.00  0.00           H
ATOM   1375  HG2 GLU A 675      33.030  49.630  60.760  1.00  0.00           H
ATOM   1376  CD  GLU A 675      33.240  48.120  62.200  1.00  0.00           C
ATOM   1377  OE1 GLU A 675      33.580  46.910  62.240  1.00  0.00           O
ATOM   1378  OE2 GLU A 675      32.280  48.520  62.830  1.00  0.00           O
ATOM   1379  C   GLU A 675      33.970  52.110  63.440  1.00  0.00           C
ATOM   1380  O   GLU A 675      33.130  52.160  64.310  1.00  0.00           O
ATOM   1381  N   LYS A 676      35.140  52.760  63.620  1.00  0.00           N
ATOM   1382  HN  LYS A 676      35.920  52.650  63.010  1.00  0.00           H
ATOM   1383  CA  LYS A 676      35.480  53.480  64.860  1.00  0.00           C
ATOM   1384  HA  LYS A 676      35.450  52.790  65.690  1.00  0.00           H
ATOM   1385  CB  LYS A 676      36.900  54.130  64.870  1.00  0.00           C
ATOM   1386  HB1 LYS A 676      37.030  54.890  65.670  1.00  0.00           H
ATOM   1387  HB2 LYS A 676      37.080  54.600  63.880  1.00  0.00           H
ATOM   1388  CG  LYS A 676      37.940  53.010  65.090  1.00  0.00           C
ATOM   1389  HG1 LYS A 676      37.760  52.250  64.300  1.00  0.00           H
ATOM   1390  HG2 LYS A 676      37.610  52.550  66.050  1.00  0.00           H
ATOM   1391  CD  LYS A 676      39.340  53.550  65.190  1.00  0.00           C
ATOM   1392  HD1 LYS A 676      39.580  54.050  64.230  1.00  0.00           H
ATOM   1393  HD2 LYS A 676      40.090  52.740  65.290  1.00  0.00           H
ATOM   1394  CE  LYS A 676      39.630  54.600  66.410  1.00  0.00           C
ATOM   1395  HE1 LYS A 676      39.490  54.030  67.350  1.00  0.00           H
ATOM   1396  HE2 LYS A 676      39.100  55.580  66.390  1.00  0.00           H
ATOM   1397  NZ  LYS A 676      41.060  54.970  66.320  1.00  0.00           N
ATOM   1398  HZ1 LYS A 676      41.240  55.420  65.400  1.00  0.00           H
ATOM   1399  HZ2 LYS A 676      41.740  54.180  66.350  1.00  0.00           H
ATOM   1400  HZ3 LYS A 676      41.390  55.670  67.010  1.00  0.00           H
ATOM   1401  C   LYS A 676      34.510  54.640  65.200  1.00  0.00           C
ATOM   1402  O   LYS A 676      34.030  54.820  66.300  1.00  0.00           O
ATOM   1403  N   ILE A 677      34.280  55.500  64.240  1.00  0.00           N
ATOM   1404  HN  ILE A 677      34.840  55.440  63.420  1.00  0.00           H
ATOM   1405  CA  ILE A 677      33.380  56.580  64.360  1.00  0.00           C
ATOM   1406  HA  ILE A 677      33.710  57.200  65.180  1.00  0.00           H
ATOM   1407  CB  ILE A 677      33.400  57.400  63.050  1.00  0.00           C
ATOM   1408  HB  ILE A 677      33.340  56.730  62.180  1.00  0.00           H
ATOM   1409  CG2 ILE A 677      32.220  58.360  62.910  1.00  0.00           C
ATOM   1410 HG21 ILE A 677      32.100  59.110  63.720  1.00  0.00           H
ATOM   1411 HG22 ILE A 677      31.230  57.860  62.860  1.00  0.00           H
ATOM   1412 HG23 ILE A 677      32.190  58.840  61.910  1.00  0.00           H
ATOM   1413  CG1 ILE A 677      34.710  58.230  62.960  1.00  0.00           C
ATOM   1414 HG11 ILE A 677      35.610  57.560  62.930  1.00  0.00           H
ATOM   1415 HG12 ILE A 677      34.870  58.830  63.880  1.00  0.00           H
ATOM   1416  CD  ILE A 677      34.760  59.180  61.730  1.00  0.00           C
ATOM   1417  HD1 ILE A 677      34.250  58.760  60.830  1.00  0.00           H
ATOM   1418  HD2 ILE A 677      35.800  59.430  61.440  1.00  0.00           H
ATOM   1419  HD3 ILE A 677      34.220  60.130  61.920  1.00  0.00           H
ATOM   1420  C   ILE A 677      31.970  56.140  64.690  1.00  0.00           C
ATOM   1421  O   ILE A 677      31.340  56.690  65.620  1.00  0.00           O
ATOM   1422  N   LEU A 678      31.480  55.100  63.930  1.00  0.00           N
ATOM   1423  HN  LEU A 678      31.990  54.830  63.130  1.00  0.00           H
ATOM   1424  CA  LEU A 678      30.180  54.490  64.220  1.00  0.00           C
ATOM   1425  HA  LEU A 678      29.460  55.290  64.080  1.00  0.00           H
ATOM   1426  CB  LEU A 678      29.790  53.390  63.240  1.00  0.00           C
ATOM   1427  HB1 LEU A 678      30.550  52.600  63.390  1.00  0.00           H
ATOM   1428  HB2 LEU A 678      29.900  53.870  62.250  1.00  0.00           H
ATOM   1429  CG  LEU A 678      28.360  52.850  63.280  1.00  0.00           C
ATOM   1430  HG  LEU A 678      28.080  52.780  64.360  1.00  0.00           H
ATOM   1431  CD1 LEU A 678      27.340  53.680  62.620  1.00  0.00           C
ATOM   1432 HD11 LEU A 678      26.400  53.100  62.490  1.00  0.00           H
ATOM   1433 HD12 LEU A 678      27.760  53.880  61.620  1.00  0.00           H
ATOM   1434 HD13 LEU A 678      27.230  54.680  63.080  1.00  0.00           H
ATOM   1435  CD2 LEU A 678      28.230  51.370  62.630  1.00  0.00           C
ATOM   1436 HD21 LEU A 678      27.210  50.950  62.780  1.00  0.00           H
ATOM   1437 HD22 LEU A 678      29.010  50.790  63.180  1.00  0.00           H
ATOM   1438 HD23 LEU A 678      28.440  51.450  61.550  1.00  0.00           H
ATOM   1439  C   LEU A 678      30.110  54.020  65.680  1.00  0.00           C
ATOM   1440  O   LEU A 678      29.110  54.290  66.370  1.00  0.00           O
ATOM   1441  N   TYR A 679      31.200  53.300  66.230  1.00  0.00           N
ATOM   1442  HN  TYR A 679      31.960  53.100  65.630  1.00  0.00           H
ATOM   1443  CA  TYR A 679      31.170  52.710  67.560  1.00  0.00           C
ATOM   1444  HA  TYR A 679      30.290  52.100  67.750  1.00  0.00           H
ATOM   1445  CB  TYR A 679      32.450  51.870  67.900  1.00  0.00           C
ATOM   1446  HB1 TYR A 679      33.390  52.410  67.670  1.00  0.00           H
ATOM   1447  HB2 TYR A 679      32.350  50.950  67.270  1.00  0.00           H
ATOM   1448  CG  TYR A 679      32.550  51.480  69.330  1.00  0.00           C
ATOM   1449  CD1 TYR A 679      31.650  50.570  69.930  1.00  0.00           C
ATOM   1450  HD1 TYR A 679      30.930  50.010  69.340  1.00  0.00           H
ATOM   1451  CE1 TYR A 679      31.470  50.400  71.300  1.00  0.00           C
ATOM   1452  HE1 TYR A 679      30.790  49.690  71.740  1.00  0.00           H
ATOM   1453  CZ  TYR A 679      32.440  51.060  72.130  1.00  0.00           C
ATOM   1454  OH  TYR A 679      32.380  50.920  73.540  1.00  0.00           O
ATOM   1455  HH  TYR A 679      33.130  51.380  73.940  1.00  0.00           H
ATOM   1456  CD2 TYR A 679      33.460  52.090  70.210  1.00  0.00           C
ATOM   1457  HD2 TYR A 679      34.080  52.820  69.730  1.00  0.00           H
ATOM   1458  CE2 TYR A 679      33.370  51.880  71.550  1.00  0.00           C
ATOM   1459  HE2 TYR A 679      33.990  52.530  72.160  1.00  0.00           H
ATOM   1460  C   TYR A 679      31.070  53.800  68.630  1.00  0.00           C
ATOM   1461  O   TYR A 679      30.290  53.820  69.580  1.00  0.00           O
ATOM   1462  N   LYS A 680      31.880  54.840  68.300  1.00  0.00           N
ATOM   1463  HN  LYS A 680      32.390  54.920  67.450  1.00  0.00           H
ATOM   1464  CA  LYS A 680      31.940  56.080  69.100  1.00  0.00           C
ATOM   1465  HA  LYS A 680      32.170  55.740  70.090  1.00  0.00           H
ATOM   1466  CB  LYS A 680      33.080  56.970  68.440  1.00  0.00           C
ATOM   1467  HB1 LYS A 680      32.680  57.300  67.440  1.00  0.00           H
ATOM   1468  HB2 LYS A 680      34.070  56.510  68.260  1.00  0.00           H
ATOM   1469  CG  LYS A 680      33.370  58.260  69.230  1.00  0.00           C
ATOM   1470  HG1 LYS A 680      34.360  58.590  68.850  1.00  0.00           H
ATOM   1471  HG2 LYS A 680      33.510  58.020  70.310  1.00  0.00           H
ATOM   1472  CD  LYS A 680      32.370  59.360  69.250  1.00  0.00           C
ATOM   1473  HD1 LYS A 680      31.390  59.050  69.670  1.00  0.00           H
ATOM   1474  HD2 LYS A 680      32.150  59.600  68.190  1.00  0.00           H
ATOM   1475  CE  LYS A 680      32.870  60.570  70.060  1.00  0.00           C
ATOM   1476  HE1 LYS A 680      33.770  61.050  69.610  1.00  0.00           H
ATOM   1477  HE2 LYS A 680      33.150  60.320  71.110  1.00  0.00           H
ATOM   1478  NZ  LYS A 680      31.750  61.510  70.230  1.00  0.00           N
ATOM   1479  HZ1 LYS A 680      31.960  62.470  70.560  1.00  0.00           H
ATOM   1480  HZ2 LYS A 680      31.070  61.160  70.930  1.00  0.00           H
ATOM   1481  HZ3 LYS A 680      31.250  61.590  69.320  1.00  0.00           H
ATOM   1482  C   LYS A 680      30.580  56.740  69.180  1.00  0.00           C
ATOM   1483  O   LYS A 680      30.070  56.960  70.270  1.00  0.00           O
ATOM   1484  N   PHE A 681      29.920  57.030  67.980  1.00  0.00           N
ATOM   1485  HN  PHE A 681      30.290  56.850  67.080  1.00  0.00           H
ATOM   1486  CA  PHE A 681      28.550  57.570  67.920  1.00  0.00           C
ATOM   1487  HA  PHE A 681      28.480  58.490  68.490  1.00  0.00           H
ATOM   1488  CB  PHE A 681      28.220  57.630  66.400  1.00  0.00           C
ATOM   1489  HB1 PHE A 681      28.600  56.700  65.930  1.00  0.00           H
ATOM   1490  HB2 PHE A 681      28.860  58.430  65.960  1.00  0.00           H
ATOM   1491  CG  PHE A 681      26.850  58.190  66.200  1.00  0.00           C
ATOM   1492  CD1 PHE A 681      25.810  57.350  65.760  1.00  0.00           C
ATOM   1493  HD1 PHE A 681      25.830  56.270  65.800  1.00  0.00           H
ATOM   1494  CE1 PHE A 681      24.570  57.880  65.560  1.00  0.00           C
ATOM   1495  HE1 PHE A 681      23.720  57.260  65.340  1.00  0.00           H
ATOM   1496  CZ  PHE A 681      24.330  59.240  65.580  1.00  0.00           C
ATOM   1497  HZ  PHE A 681      23.320  59.600  65.460  1.00  0.00           H
ATOM   1498  CD2 PHE A 681      26.670  59.590  66.090  1.00  0.00           C
ATOM   1499  HD2 PHE A 681      27.460  60.270  66.350  1.00  0.00           H
ATOM   1500  CE2 PHE A 681      25.390  60.140  65.810  1.00  0.00           C
ATOM   1501  HE2 PHE A 681      25.320  61.210  65.700  1.00  0.00           H
ATOM   1502  C   PHE A 681      27.550  56.640  68.670  1.00  0.00           C
ATOM   1503  O   PHE A 681      26.750  57.090  69.510  1.00  0.00           O
ATOM   1504  N   CYS A 682      27.670  55.270  68.520  1.00  0.00           N
ATOM   1505  HN  CYS A 682      28.350  54.880  67.900  1.00  0.00           H
ATOM   1506  CA  CYS A 682      26.750  54.330  69.140  1.00  0.00           C
ATOM   1507  HA  CYS A 682      25.720  54.620  69.050  1.00  0.00           H
ATOM   1508  CB  CYS A 682      26.960  52.940  68.510  1.00  0.00           C
ATOM   1509  HB1 CYS A 682      26.430  52.200  69.160  1.00  0.00           H
ATOM   1510  HB2 CYS A 682      28.050  52.760  68.640  1.00  0.00           H
ATOM   1511  SG  CYS A 682      26.420  52.700  66.770  1.00  0.00           S
ATOM   1512  HG1 CYS A 682      27.410  53.360  66.200  1.00  0.00           H
ATOM   1513  C   CYS A 682      26.920  54.370  70.650  1.00  0.00           C
ATOM   1514  O   CYS A 682      25.980  54.320  71.400  1.00  0.00           O
ATOM   1515  N   ARG A 683      28.150  54.640  71.150  1.00  0.00           N
ATOM   1516  HN  ARG A 683      28.910  54.620  70.510  1.00  0.00           H
ATOM   1517  CA  ARG A 683      28.500  54.750  72.570  1.00  0.00           C
ATOM   1518  HA  ARG A 683      27.930  53.980  73.080  1.00  0.00           H
ATOM   1519  CB  ARG A 683      29.970  54.580  72.810  1.00  0.00           C
ATOM   1520  HB1 ARG A 683      30.470  55.300  72.120  1.00  0.00           H
ATOM   1521  HB2 ARG A 683      30.380  53.660  72.360  1.00  0.00           H
ATOM   1522  CG  ARG A 683      30.460  54.890  74.220  1.00  0.00           C
ATOM   1523  HG1 ARG A 683      29.840  54.260  74.880  1.00  0.00           H
ATOM   1524  HG2 ARG A 683      30.180  55.950  74.390  1.00  0.00           H
ATOM   1525  CD  ARG A 683      31.860  54.530  74.460  1.00  0.00           C
ATOM   1526  HD1 ARG A 683      31.970  53.570  73.920  1.00  0.00           H
ATOM   1527  HD2 ARG A 683      32.040  54.400  75.550  1.00  0.00           H
ATOM   1528  NE  ARG A 683      32.660  55.590  73.860  1.00  0.00           N
ATOM   1529  HE  ARG A 683      32.170  56.400  73.550  1.00  0.00           H
ATOM   1530  CZ  ARG A 683      33.950  55.840  74.030  1.00  0.00           C
ATOM   1531  NH1 ARG A 683      34.830  54.950  74.410  1.00  0.00           N
ATOM   1532 HH11 ARG A 683      34.490  54.050  74.680  1.00  0.00           H
ATOM   1533 HH12 ARG A 683      35.810  55.100  74.540  1.00  0.00           H
ATOM   1534  NH2 ARG A 683      34.400  57.070  73.850  1.00  0.00           N
ATOM   1535 HH21 ARG A 683      35.270  57.180  74.330  1.00  0.00           H
ATOM   1536 HH22 ARG A 683      33.810  57.760  73.450  1.00  0.00           H
ATOM   1537  C   ARG A 683      27.860  56.050  73.190  1.00  0.00           C
ATOM   1538  O   ARG A 683      27.270  56.000  74.230  1.00  0.00           O
ATOM   1539  N   ASP A 684      27.950  57.180  72.440  1.00  0.00           N
ATOM   1540  HN  ASP A 684      28.350  57.150  71.530  1.00  0.00           H
ATOM   1541  CA  ASP A 684      27.390  58.500  72.960  1.00  0.00           C
ATOM   1542  HA  ASP A 684      27.740  58.630  73.970  1.00  0.00           H
ATOM   1543  CB  ASP A 684      27.860  59.770  72.200  1.00  0.00           C
ATOM   1544  HB1 ASP A 684      27.200  60.640  72.350  1.00  0.00           H
ATOM   1545  HB2 ASP A 684      27.920  59.640  71.100  1.00  0.00           H
ATOM   1546  CG  ASP A 684      29.250  60.200  72.600  1.00  0.00           C
ATOM   1547  OD1 ASP A 684      29.790  61.170  71.970  1.00  0.00           O
ATOM   1548  OD2 ASP A 684      29.910  59.520  73.430  1.00  0.00           O
ATOM   1549  C   ASP A 684      25.880  58.520  73.030  1.00  0.00           C
ATOM   1550  O   ASP A 684      25.270  59.120  73.880  1.00  0.00           O
ATOM   1551  N   TYR A 685      25.260  57.830  72.070  1.00  0.00           N
ATOM   1552  HN  TYR A 685      25.760  57.340  71.360  1.00  0.00           H
ATOM   1553  CA  TYR A 685      23.800  57.780  71.840  1.00  0.00           C
ATOM   1554  HA  TYR A 685      23.350  58.500  72.500  1.00  0.00           H
ATOM   1555  CB  TYR A 685      23.420  58.060  70.370  1.00  0.00           C
ATOM   1556  HB1 TYR A 685      22.340  57.850  70.220  1.00  0.00           H
ATOM   1557  HB2 TYR A 685      23.970  57.480  69.600  1.00  0.00           H
ATOM   1558  CG  TYR A 685      23.710  59.580  70.050  1.00  0.00           C
ATOM   1559  CD1 TYR A 685      22.970  60.630  70.740  1.00  0.00           C
ATOM   1560  HD1 TYR A 685      22.150  60.290  71.350  1.00  0.00           H
ATOM   1561  CE1 TYR A 685      23.320  61.950  70.750  1.00  0.00           C
ATOM   1562  HE1 TYR A 685      22.800  62.700  71.330  1.00  0.00           H
ATOM   1563  CZ  TYR A 685      24.350  62.360  69.880  1.00  0.00           C
ATOM   1564  OH  TYR A 685      24.660  63.770  69.890  1.00  0.00           O
ATOM   1565  HH  TYR A 685      25.600  63.880  69.710  1.00  0.00           H
ATOM   1566  CD2 TYR A 685      24.740  60.010  69.150  1.00  0.00           C
ATOM   1567  HD2 TYR A 685      25.360  59.280  68.650  1.00  0.00           H
ATOM   1568  CE2 TYR A 685      24.980  61.400  69.020  1.00  0.00           C
ATOM   1569  HE2 TYR A 685      25.760  61.740  68.360  1.00  0.00           H
ATOM   1570  C   TYR A 685      23.100  56.490  72.280  1.00  0.00           C
ATOM   1571  O   TYR A 685      21.880  56.260  72.150  1.00  0.00           O
ATOM   1572  N   GLN A 686      23.840  55.560  72.880  1.00  0.00           N
ATOM   1573  HN  GLN A 686      24.840  55.590  72.870  1.00  0.00           H
ATOM   1574  CA  GLN A 686      23.320  54.320  73.500  1.00  0.00           C
ATOM   1575  HA  GLN A 686      24.270  53.910  73.830  1.00  0.00           H
ATOM   1576  CB  GLN A 686      22.430  54.740  74.810  1.00  0.00           C
ATOM   1577  HB1 GLN A 686      22.130  53.810  75.350  1.00  0.00           H
ATOM   1578  HB2 GLN A 686      21.540  55.340  74.540  1.00  0.00           H
ATOM   1579  CG  GLN A 686      23.150  55.530  75.940  1.00  0.00           C
ATOM   1580  HG1 GLN A 686      22.480  55.440  76.820  1.00  0.00           H
ATOM   1581  HG2 GLN A 686      23.280  56.550  75.540  1.00  0.00           H
ATOM   1582  CD  GLN A 686      24.560  54.980  76.330  1.00  0.00           C
ATOM   1583  OE1 GLN A 686      24.780  53.790  76.280  1.00  0.00           O
ATOM   1584  NE2 GLN A 686      25.460  55.890  76.810  1.00  0.00           N
ATOM   1585 HE21 GLN A 686      25.320  56.880  76.800  1.00  0.00           H
ATOM   1586 HE22 GLN A 686      26.320  55.480  77.100  1.00  0.00           H
ATOM   1587  C   GLN A 686      22.770  53.180  72.550  1.00  0.00           C
ATOM   1588  O   GLN A 686      21.860  52.410  72.890  1.00  0.00           O
ATOM   1589  N   LEU A 687      23.360  53.160  71.370  1.00  0.00           N
ATOM   1590  HN  LEU A 687      24.140  53.750  71.230  1.00  0.00           H
ATOM   1591  CA  LEU A 687      22.770  52.390  70.280  1.00  0.00           C
ATOM   1592  HA  LEU A 687      21.690  52.400  70.370  1.00  0.00           H
ATOM   1593  CB  LEU A 687      23.320  53.060  68.990  1.00  0.00           C
ATOM   1594  HB1 LEU A 687      22.710  52.570  68.200  1.00  0.00           H
ATOM   1595  HB2 LEU A 687      24.380  52.860  68.710  1.00  0.00           H
ATOM   1596  CG  LEU A 687      22.920  54.530  68.750  1.00  0.00           C
ATOM   1597  HG  LEU A 687      23.500  54.990  69.580  1.00  0.00           H
ATOM   1598  CD1 LEU A 687      23.300  55.010  67.350  1.00  0.00           C
ATOM   1599 HD11 LEU A 687      23.090  54.250  66.580  1.00  0.00           H
ATOM   1600 HD12 LEU A 687      24.360  55.350  67.320  1.00  0.00           H
ATOM   1601 HD13 LEU A 687      22.680  55.920  67.190  1.00  0.00           H
ATOM   1602  CD2 LEU A 687      21.480  54.900  68.920  1.00  0.00           C
ATOM   1603 HD21 LEU A 687      20.870  54.270  68.240  1.00  0.00           H
ATOM   1604 HD22 LEU A 687      21.330  55.950  68.600  1.00  0.00           H
ATOM   1605 HD23 LEU A 687      21.030  54.740  69.910  1.00  0.00           H
ATOM   1606  C   LEU A 687      23.350  50.970  70.380  1.00  0.00           C
ATOM   1607  O   LEU A 687      24.380  50.700  70.980  1.00  0.00           O
ATOM   1608  N   SER A 688      22.630  49.990  69.770  1.00  0.00           N
ATOM   1609  HN  SER A 688      21.750  50.230  69.360  1.00  0.00           H
ATOM   1610  CA  SER A 688      23.100  48.650  69.690  1.00  0.00           C
ATOM   1611  HA  SER A 688      23.650  48.380  70.570  1.00  0.00           H
ATOM   1612  CB  SER A 688      21.800  47.680  69.440  1.00  0.00           C
ATOM   1613  HB1 SER A 688      21.230  47.940  68.520  1.00  0.00           H
ATOM   1614  HB2 SER A 688      21.180  47.820  70.350  1.00  0.00           H
ATOM   1615  OG  SER A 688      22.080  46.310  69.550  1.00  0.00           O
ATOM   1616  HG1 SER A 688      21.330  45.950  70.040  1.00  0.00           H
ATOM   1617  C   SER A 688      24.000  48.560  68.420  1.00  0.00           C
ATOM   1618  O   SER A 688      23.580  48.340  67.310  1.00  0.00           O
ATOM   1619  N   TYR A 689      25.300  48.710  68.690  1.00  0.00           N
ATOM   1620  HN  TYR A 689      25.550  48.650  69.650  1.00  0.00           H
ATOM   1621  CA  TYR A 689      26.370  48.680  67.700  1.00  0.00           C
ATOM   1622  HA  TYR A 689      26.100  49.490  67.050  1.00  0.00           H
ATOM   1623  CB  TYR A 689      27.760  49.160  68.350  1.00  0.00           C
ATOM   1624  HB1 TYR A 689      27.860  48.550  69.260  1.00  0.00           H
ATOM   1625  HB2 TYR A 689      27.790  50.260  68.540  1.00  0.00           H
ATOM   1626  CG  TYR A 689      28.890  48.840  67.570  1.00  0.00           C
ATOM   1627  CD1 TYR A 689      29.270  49.600  66.490  1.00  0.00           C
ATOM   1628  HD1 TYR A 689      28.770  50.530  66.240  1.00  0.00           H
ATOM   1629  CE1 TYR A 689      30.430  49.300  65.690  1.00  0.00           C
ATOM   1630  HE1 TYR A 689      30.700  49.830  64.800  1.00  0.00           H
ATOM   1631  CZ  TYR A 689      31.260  48.240  66.010  1.00  0.00           C
ATOM   1632  OH  TYR A 689      32.420  48.000  65.290  1.00  0.00           O
ATOM   1633  HH  TYR A 689      32.400  48.420  64.430  1.00  0.00           H
ATOM   1634  CD2 TYR A 689      29.740  47.830  67.870  1.00  0.00           C
ATOM   1635  HD2 TYR A 689      29.420  47.210  68.690  1.00  0.00           H
ATOM   1636  CE2 TYR A 689      30.930  47.560  67.180  1.00  0.00           C
ATOM   1637  HE2 TYR A 689      31.450  46.680  67.540  1.00  0.00           H
ATOM   1638  C   TYR A 689      26.400  47.500  66.760  1.00  0.00           C
ATOM   1639  O   TYR A 689      26.190  47.650  65.530  1.00  0.00           O
ATOM   1640  N   LEU A 690      26.540  46.210  67.170  1.00  0.00           N
ATOM   1641  HN  LEU A 690      26.430  46.020  68.140  1.00  0.00           H
ATOM   1642  CA  LEU A 690      26.600  45.110  66.230  1.00  0.00           C
ATOM   1643  HA  LEU A 690      27.340  45.330  65.480  1.00  0.00           H
ATOM   1644  CB  LEU A 690      27.040  43.840  66.970  1.00  0.00           C
ATOM   1645  HB1 LEU A 690      26.940  42.950  66.320  1.00  0.00           H
ATOM   1646  HB2 LEU A 690      26.210  43.580  67.660  1.00  0.00           H
ATOM   1647  CG  LEU A 690      28.450  43.920  67.500  1.00  0.00           C
ATOM   1648  HG  LEU A 690      28.390  44.540  68.420  1.00  0.00           H
ATOM   1649  CD1 LEU A 690      28.870  42.470  67.950  1.00  0.00           C
ATOM   1650 HD11 LEU A 690      29.720  42.530  68.680  1.00  0.00           H
ATOM   1651 HD12 LEU A 690      29.170  41.930  67.030  1.00  0.00           H
ATOM   1652 HD13 LEU A 690      28.050  41.940  68.480  1.00  0.00           H
ATOM   1653  CD2 LEU A 690      29.540  44.500  66.580  1.00  0.00           C
ATOM   1654 HD21 LEU A 690      29.690  43.840  65.710  1.00  0.00           H
ATOM   1655 HD22 LEU A 690      30.490  44.550  67.150  1.00  0.00           H
ATOM   1656 HD23 LEU A 690      29.410  45.530  66.180  1.00  0.00           H
ATOM   1657  C   LEU A 690      25.310  44.890  65.380  1.00  0.00           C
ATOM   1658  O   LEU A 690      25.440  44.580  64.180  1.00  0.00           O
ATOM   1659  N   SER A 691      24.020  45.120  65.900  1.00  0.00           N
ATOM   1660  HN  SER A 691      23.800  45.330  66.850  1.00  0.00           H
ATOM   1661  CA  SER A 691      22.860  45.080  65.020  1.00  0.00           C
ATOM   1662  HA  SER A 691      22.900  44.100  64.560  1.00  0.00           H
ATOM   1663  CB  SER A 691      21.580  45.130  65.860  1.00  0.00           C
ATOM   1664  HB1 SER A 691      21.480  46.030  66.500  1.00  0.00           H
ATOM   1665  HB2 SER A 691      21.620  44.260  66.560  1.00  0.00           H
ATOM   1666  OG  SER A 691      20.380  45.070  65.110  1.00  0.00           O
ATOM   1667  HG1 SER A 691      20.170  45.940  64.760  1.00  0.00           H
ATOM   1668  C   SER A 691      22.780  46.140  63.910  1.00  0.00           C
ATOM   1669  O   SER A 691      22.410  45.940  62.760  1.00  0.00           O
ATOM   1670  N   LEU A 692      23.230  47.370  64.270  1.00  0.00           N
ATOM   1671  HN  LEU A 692      23.420  47.500  65.240  1.00  0.00           H
ATOM   1672  CA  LEU A 692      23.370  48.520  63.380  1.00  0.00           C
ATOM   1673  HA  LEU A 692      22.390  48.620  62.940  1.00  0.00           H
ATOM   1674  CB  LEU A 692      23.580  49.790  64.250  1.00  0.00           C
ATOM   1675  HB1 LEU A 692      24.610  49.850  64.670  1.00  0.00           H
ATOM   1676  HB2 LEU A 692      22.800  49.890  65.020  1.00  0.00           H
ATOM   1677  CG  LEU A 692      23.430  51.140  63.410  1.00  0.00           C
ATOM   1678  HG  LEU A 692      23.970  51.000  62.440  1.00  0.00           H
ATOM   1679  CD1 LEU A 692      21.970  51.310  62.880  1.00  0.00           C
ATOM   1680 HD11 LEU A 692      21.510  50.300  62.800  1.00  0.00           H
ATOM   1681 HD12 LEU A 692      21.920  51.790  61.870  1.00  0.00           H
ATOM   1682 HD13 LEU A 692      21.440  51.920  63.640  1.00  0.00           H
ATOM   1683  CD2 LEU A 692      23.920  52.430  64.110  1.00  0.00           C
ATOM   1684 HD21 LEU A 692      25.030  52.400  64.270  1.00  0.00           H
ATOM   1685 HD22 LEU A 692      23.470  52.510  65.110  1.00  0.00           H
ATOM   1686 HD23 LEU A 692      23.660  53.330  63.520  1.00  0.00           H
ATOM   1687  C   LEU A 692      24.410  48.380  62.240  1.00  0.00           C
ATOM   1688  O   LEU A 692      24.180  48.570  61.020  1.00  0.00           O
ATOM   1689  N   ARG A 693      25.600  47.970  62.740  1.00  0.00           N
ATOM   1690  HN  ARG A 693      25.680  47.790  63.710  1.00  0.00           H
ATOM   1691  CA  ARG A 693      26.720  47.760  61.850  1.00  0.00           C
ATOM   1692  HA  ARG A 693      26.800  48.640  61.240  1.00  0.00           H
ATOM   1693  CB  ARG A 693      27.910  47.480  62.850  1.00  0.00           C
ATOM   1694  HB1 ARG A 693      27.800  46.450  63.270  1.00  0.00           H
ATOM   1695  HB2 ARG A 693      27.790  48.220  63.670  1.00  0.00           H
ATOM   1696  CG  ARG A 693      29.430  47.710  62.490  1.00  0.00           C
ATOM   1697  HG1 ARG A 693      30.030  47.760  63.420  1.00  0.00           H
ATOM   1698  HG2 ARG A 693      29.610  48.640  61.900  1.00  0.00           H
ATOM   1699  CD  ARG A 693      30.150  46.710  61.540  1.00  0.00           C
ATOM   1700  HD1 ARG A 693      31.220  46.770  61.280  1.00  0.00           H
ATOM   1701  HD2 ARG A 693      29.660  46.800  60.540  1.00  0.00           H
ATOM   1702  NE  ARG A 693      29.850  45.270  62.020  1.00  0.00           N
ATOM   1703  HE  ARG A 693      29.320  44.750  61.350  1.00  0.00           H
ATOM   1704  CZ  ARG A 693      30.420  44.690  63.070  1.00  0.00           C
ATOM   1705  NH1 ARG A 693      31.310  45.330  63.810  1.00  0.00           N
ATOM   1706 HH11 ARG A 693      31.680  44.860  64.620  1.00  0.00           H
ATOM   1707 HH12 ARG A 693      31.910  46.010  63.400  1.00  0.00           H
ATOM   1708  NH2 ARG A 693      30.370  43.390  63.330  1.00  0.00           N
ATOM   1709 HH21 ARG A 693      29.990  42.820  62.610  1.00  0.00           H
ATOM   1710 HH22 ARG A 693      31.050  43.060  63.980  1.00  0.00           H
ATOM   1711  C   ARG A 693      26.570  46.460  60.870  1.00  0.00           C
ATOM   1712  O   ARG A 693      27.110  46.400  59.750  1.00  0.00           O
ATOM   1713  N   THR A 694      25.860  45.460  61.340  1.00  0.00           N
ATOM   1714  HN  THR A 694      25.480  45.480  62.260  1.00  0.00           H
ATOM   1715  CA  THR A 694      25.430  44.350  60.500  1.00  0.00           C
ATOM   1716  HA  THR A 694      26.230  43.970  59.900  1.00  0.00           H
ATOM   1717  CB  THR A 694      24.880  43.140  61.240  1.00  0.00           C
ATOM   1718  HB  THR A 694      24.020  43.480  61.850  1.00  0.00           H
ATOM   1719  OG1 THR A 694      25.850  42.650  62.190  1.00  0.00           O
ATOM   1720  HG1 THR A 694      25.900  43.340  62.860  1.00  0.00           H
ATOM   1721  CG2 THR A 694      24.470  41.950  60.400  1.00  0.00           C
ATOM   1722 HG21 THR A 694      24.190  41.070  61.020  1.00  0.00           H
ATOM   1723 HG22 THR A 694      25.300  41.490  59.820  1.00  0.00           H
ATOM   1724 HG23 THR A 694      23.690  42.280  59.680  1.00  0.00           H
ATOM   1725  C   THR A 694      24.390  44.660  59.510  1.00  0.00           C
ATOM   1726  O   THR A 694      24.440  44.440  58.290  1.00  0.00           O
ATOM   1727  N   SER A 695      23.350  45.460  59.890  1.00  0.00           N
ATOM   1728  HN  SER A 695      23.280  45.700  60.850  1.00  0.00           H
ATOM   1729  CA  SER A 695      22.400  46.030  58.920  1.00  0.00           C
ATOM   1730  HA  SER A 695      22.020  45.200  58.340  1.00  0.00           H
ATOM   1731  CB  SER A 695      21.310  46.740  59.630  1.00  0.00           C
ATOM   1732  HB1 SER A 695      20.530  47.050  58.900  1.00  0.00           H
ATOM   1733  HB2 SER A 695      21.620  47.610  60.240  1.00  0.00           H
ATOM   1734  OG  SER A 695      20.690  45.920  60.570  1.00  0.00           O
ATOM   1735  HG1 SER A 695      21.340  45.690  61.230  1.00  0.00           H
ATOM   1736  C   SER A 695      22.970  46.950  57.890  1.00  0.00           C
ATOM   1737  O   SER A 695      22.780  46.780  56.690  1.00  0.00           O
ATOM   1738  N   ILE A 696      23.920  47.910  58.290  1.00  0.00           N
ATOM   1739  HN  ILE A 696      24.260  47.820  59.220  1.00  0.00           H
ATOM   1740  CA  ILE A 696      24.750  48.770  57.370  1.00  0.00           C
ATOM   1741  HA  ILE A 696      24.060  49.300  56.730  1.00  0.00           H
ATOM   1742  CB  ILE A 696      25.730  49.800  58.140  1.00  0.00           C
ATOM   1743  HB  ILE A 696      26.280  49.340  58.990  1.00  0.00           H
ATOM   1744  CG2 ILE A 696      26.880  50.270  57.250  1.00  0.00           C
ATOM   1745 HG21 ILE A 696      26.490  50.850  56.390  1.00  0.00           H
ATOM   1746 HG22 ILE A 696      27.520  49.470  56.830  1.00  0.00           H
ATOM   1747 HG23 ILE A 696      27.550  50.920  57.860  1.00  0.00           H
ATOM   1748  CG1 ILE A 696      24.940  50.940  58.730  1.00  0.00           C
ATOM   1749 HG11 ILE A 696      24.120  50.550  59.370  1.00  0.00           H
ATOM   1750 HG12 ILE A 696      24.530  51.580  57.920  1.00  0.00           H
ATOM   1751  CD  ILE A 696      25.750  51.950  59.600  1.00  0.00           C
ATOM   1752  HD1 ILE A 696      25.040  52.750  59.910  1.00  0.00           H
ATOM   1753  HD2 ILE A 696      26.720  52.300  59.190  1.00  0.00           H
ATOM   1754  HD3 ILE A 696      26.020  51.330  60.480  1.00  0.00           H
ATOM   1755  C   ILE A 696      25.610  47.890  56.450  1.00  0.00           C
ATOM   1756  O   ILE A 696      25.760  48.150  55.250  1.00  0.00           O
ATOM   1757  N   GLY A 697      26.210  46.770  56.880  1.00  0.00           N
ATOM   1758  HN  GLY A 697      26.270  46.510  57.850  1.00  0.00           H
ATOM   1759  CA  GLY A 697      26.940  45.890  56.020  1.00  0.00           C
ATOM   1760  HA1 GLY A 697      27.510  45.250  56.690  1.00  0.00           H
ATOM   1761  HA2 GLY A 697      27.580  46.480  55.370  1.00  0.00           H
ATOM   1762  C   GLY A 697      26.020  45.080  55.070  1.00  0.00           C
ATOM   1763  O   GLY A 697      26.330  44.800  53.930  1.00  0.00           O
ATOM   1764  N   LEU A 698      24.810  44.690  55.550  1.00  0.00           N
ATOM   1765  HN  LEU A 698      24.530  44.860  56.500  1.00  0.00           H
ATOM   1766  CA  LEU A 698      23.800  44.020  54.790  1.00  0.00           C
ATOM   1767  HA  LEU A 698      24.340  43.240  54.270  1.00  0.00           H
ATOM   1768  CB  LEU A 698      22.680  43.290  55.710  1.00  0.00           C
ATOM   1769  HB1 LEU A 698      21.880  42.940  55.010  1.00  0.00           H
ATOM   1770  HB2 LEU A 698      22.240  44.040  56.400  1.00  0.00           H
ATOM   1771  CG  LEU A 698      23.290  42.120  56.480  1.00  0.00           C
ATOM   1772  HG  LEU A 698      24.150  42.530  57.040  1.00  0.00           H
ATOM   1773  CD1 LEU A 698      22.520  41.230  57.500  1.00  0.00           C
ATOM   1774 HD11 LEU A 698      21.700  40.720  56.940  1.00  0.00           H
ATOM   1775 HD12 LEU A 698      22.080  41.720  58.390  1.00  0.00           H
ATOM   1776 HD13 LEU A 698      23.160  40.490  58.030  1.00  0.00           H
ATOM   1777  CD2 LEU A 698      24.000  41.060  55.440  1.00  0.00           C
ATOM   1778 HD21 LEU A 698      23.370  40.860  54.540  1.00  0.00           H
ATOM   1779 HD22 LEU A 698      24.070  40.080  55.950  1.00  0.00           H
ATOM   1780 HD23 LEU A 698      24.960  41.510  55.090  1.00  0.00           H
ATOM   1781  C   LEU A 698      23.170  44.950  53.670  1.00  0.00           C
ATOM   1782  O   LEU A 698      23.040  44.620  52.490  1.00  0.00           O
ATOM   1783  N   TRP A 699      22.980  46.270  53.920  1.00  0.00           N
ATOM   1784  HN  TRP A 699      22.960  46.530  54.880  1.00  0.00           H
ATOM   1785  CA  TRP A 699      22.770  47.330  52.910  1.00  0.00           C
ATOM   1786  HA  TRP A 699      21.910  46.990  52.360  1.00  0.00           H
ATOM   1787  CB  TRP A 699      22.400  48.690  53.590  1.00  0.00           C
ATOM   1788  HB1 TRP A 699      22.670  49.520  52.900  1.00  0.00           H
ATOM   1789  HB2 TRP A 699      23.030  48.840  54.500  1.00  0.00           H
ATOM   1790  CG  TRP A 699      20.950  48.930  54.120  1.00  0.00           C
ATOM   1791  CD1 TRP A 699      20.500  49.130  55.400  1.00  0.00           C
ATOM   1792  HD1 TRP A 699      21.060  48.860  56.280  1.00  0.00           H
ATOM   1793  NE1 TRP A 699      19.120  49.460  55.330  1.00  0.00           N
ATOM   1794  HE1 TRP A 699      18.530  49.360  56.100  1.00  0.00           H
ATOM   1795  CE2 TRP A 699      18.730  49.580  54.020  1.00  0.00           C
ATOM   1796  CD2 TRP A 699      19.870  49.260  53.230  1.00  0.00           C
ATOM   1797  CE3 TRP A 699      19.730  49.290  51.820  1.00  0.00           C
ATOM   1798  HE3 TRP A 699      20.530  49.040  51.130  1.00  0.00           H
ATOM   1799  CZ3 TRP A 699      18.430  49.600  51.300  1.00  0.00           C
ATOM   1800  HZ3 TRP A 699      18.300  49.570  50.230  1.00  0.00           H
ATOM   1801  CZ2 TRP A 699      17.480  49.790  53.490  1.00  0.00           C
ATOM   1802  HZ2 TRP A 699      16.650  49.960  54.170  1.00  0.00           H
ATOM   1803  CH2 TRP A 699      17.280  49.860  52.130  1.00  0.00           C
ATOM   1804  HH2 TRP A 699      16.230  49.950  51.860  1.00  0.00           H
ATOM   1805  C   TRP A 699      23.940  47.400  51.920  1.00  0.00           C
ATOM   1806  O   TRP A 699      23.710  47.480  50.720  1.00  0.00           O
ATOM   1807  N   THR A 700      25.160  47.320  52.400  1.00  0.00           N
ATOM   1808  HN  THR A 700      25.400  46.970  53.300  1.00  0.00           H
ATOM   1809  CA  THR A 700      26.400  47.420  51.590  1.00  0.00           C
ATOM   1810  HA  THR A 700      26.340  48.320  50.990  1.00  0.00           H
ATOM   1811  CB  THR A 700      27.630  47.550  52.480  1.00  0.00           C
ATOM   1812  HB  THR A 700      27.920  46.630  53.030  1.00  0.00           H
ATOM   1813  OG1 THR A 700      27.610  48.610  53.420  1.00  0.00           O
ATOM   1814  HG1 THR A 700      26.910  48.440  54.050  1.00  0.00           H
ATOM   1815  CG2 THR A 700      28.790  47.810  51.600  1.00  0.00           C
ATOM   1816 HG21 THR A 700      29.070  46.870  51.060  1.00  0.00           H
ATOM   1817 HG22 THR A 700      29.740  47.900  52.160  1.00  0.00           H
ATOM   1818 HG23 THR A 700      28.680  48.660  50.920  1.00  0.00           H
ATOM   1819  C   THR A 700      26.450  46.330  50.580  1.00  0.00           C
ATOM   1820  O   THR A 700      26.620  46.570  49.360  1.00  0.00           O
ATOM   1821  N   SER A 701      26.190  45.100  50.950  1.00  0.00           N
ATOM   1822  HN  SER A 701      25.960  44.900  51.900  1.00  0.00           H
ATOM   1823  CA  SER A 701      26.180  43.990  50.090  1.00  0.00           C
ATOM   1824  HA  SER A 701      27.000  43.950  49.390  1.00  0.00           H
ATOM   1825  CB  SER A 701      26.070  42.600  50.820  1.00  0.00           C
ATOM   1826  HB1 SER A 701      27.020  42.640  51.400  1.00  0.00           H
ATOM   1827  HB2 SER A 701      26.150  41.760  50.090  1.00  0.00           H
ATOM   1828  OG  SER A 701      24.960  42.510  51.740  1.00  0.00           O
ATOM   1829  HG1 SER A 701      25.150  42.930  52.590  1.00  0.00           H
ATOM   1830  C   SER A 701      25.140  43.950  49.060  1.00  0.00           C
ATOM   1831  O   SER A 701      25.490  43.680  47.950  1.00  0.00           O
ATOM   1832  N   PHE A 702      23.890  44.350  49.340  1.00  0.00           N
ATOM   1833  HN  PHE A 702      23.730  44.510  50.300  1.00  0.00           H
ATOM   1834  CA  PHE A 702      22.860  44.650  48.340  1.00  0.00           C
ATOM   1835  HA  PHE A 702      22.680  43.750  47.770  1.00  0.00           H
ATOM   1836  CB  PHE A 702      21.520  44.960  49.080  1.00  0.00           C
ATOM   1837  HB1 PHE A 702      21.680  45.880  49.680  1.00  0.00           H
ATOM   1838  HB2 PHE A 702      21.310  44.150  49.820  1.00  0.00           H
ATOM   1839  CG  PHE A 702      20.370  45.000  48.070  1.00  0.00           C
ATOM   1840  CD1 PHE A 702      19.710  43.910  47.480  1.00  0.00           C
ATOM   1841  HD1 PHE A 702      19.870  42.870  47.740  1.00  0.00           H
ATOM   1842  CE1 PHE A 702      18.590  44.150  46.670  1.00  0.00           C
ATOM   1843  HE1 PHE A 702      17.960  43.330  46.350  1.00  0.00           H
ATOM   1844  CZ  PHE A 702      18.240  45.460  46.340  1.00  0.00           C
ATOM   1845  HZ  PHE A 702      17.420  45.690  45.670  1.00  0.00           H
ATOM   1846  CD2 PHE A 702      19.920  46.300  47.820  1.00  0.00           C
ATOM   1847  HD2 PHE A 702      20.480  47.080  48.290  1.00  0.00           H
ATOM   1848  CE2 PHE A 702      18.940  46.510  46.930  1.00  0.00           C
ATOM   1849  HE2 PHE A 702      18.700  47.530  46.630  1.00  0.00           H
ATOM   1850  C   PHE A 702      23.290  45.840  47.400  1.00  0.00           C
ATOM   1851  O   PHE A 702      23.210  45.670  46.190  1.00  0.00           O
ATOM   1852  N   LEU A 703      23.770  47.020  47.840  1.00  0.00           N
ATOM   1853  HN  LEU A 703      23.700  47.230  48.820  1.00  0.00           H
ATOM   1854  CA  LEU A 703      24.240  48.120  47.080  1.00  0.00           C
ATOM   1855  HA  LEU A 703      23.480  48.370  46.350  1.00  0.00           H
ATOM   1856  CB  LEU A 703      24.400  49.510  47.850  1.00  0.00           C
ATOM   1857  HB1 LEU A 703      24.730  50.320  47.170  1.00  0.00           H
ATOM   1858  HB2 LEU A 703      25.180  49.250  48.610  1.00  0.00           H
ATOM   1859  CG  LEU A 703      23.110  50.050  48.540  1.00  0.00           C
ATOM   1860  HG  LEU A 703      22.450  49.230  48.880  1.00  0.00           H
ATOM   1861  CD1 LEU A 703      23.510  50.930  49.770  1.00  0.00           C
ATOM   1862 HD11 LEU A 703      24.060  50.230  50.440  1.00  0.00           H
ATOM   1863 HD12 LEU A 703      22.600  51.260  50.310  1.00  0.00           H
ATOM   1864 HD13 LEU A 703      24.140  51.770  49.400  1.00  0.00           H
ATOM   1865  CD2 LEU A 703      22.340  50.900  47.560  1.00  0.00           C
ATOM   1866 HD21 LEU A 703      22.090  50.430  46.580  1.00  0.00           H
ATOM   1867 HD22 LEU A 703      22.940  51.810  47.330  1.00  0.00           H
ATOM   1868 HD23 LEU A 703      21.370  51.130  48.050  1.00  0.00           H
ATOM   1869  C   LEU A 703      25.430  47.800  46.200  1.00  0.00           C
ATOM   1870  O   LEU A 703      25.480  48.250  45.040  1.00  0.00           O
ATOM   1871  N   CYS A 704      26.380  46.900  46.540  1.00  0.00           N
ATOM   1872  HN  CYS A 704      26.360  46.500  47.460  1.00  0.00           H
ATOM   1873  CA  CYS A 704      27.480  46.430  45.690  1.00  0.00           C
ATOM   1874  HA  CYS A 704      27.990  47.330  45.370  1.00  0.00           H
ATOM   1875  CB  CYS A 704      28.510  45.580  46.390  1.00  0.00           C
ATOM   1876  HB1 CYS A 704      29.280  45.270  45.650  1.00  0.00           H
ATOM   1877  HB2 CYS A 704      27.960  44.680  46.740  1.00  0.00           H
ATOM   1878  SG  CYS A 704      29.320  46.490  47.750  1.00  0.00           S
ATOM   1879  HG1 CYS A 704      28.630  46.000  48.770  1.00  0.00           H
ATOM   1880  C   CYS A 704      26.940  45.810  44.450  1.00  0.00           C
ATOM   1881  O   CYS A 704      27.400  46.130  43.380  1.00  0.00           O
ATOM   1882  N   ILE A 705      25.920  44.900  44.530  1.00  0.00           N
ATOM   1883  HN  ILE A 705      25.500  44.530  45.350  1.00  0.00           H
ATOM   1884  CA  ILE A 705      25.280  44.400  43.380  1.00  0.00           C
ATOM   1885  HA  ILE A 705      26.130  44.120  42.770  1.00  0.00           H
ATOM   1886  CB  ILE A 705      24.480  43.090  43.590  1.00  0.00           C
ATOM   1887  HB  ILE A 705      23.580  43.290  44.210  1.00  0.00           H
ATOM   1888  CG2 ILE A 705      23.900  42.470  42.280  1.00  0.00           C
ATOM   1889 HG21 ILE A 705      24.620  41.750  41.840  1.00  0.00           H
ATOM   1890 HG22 ILE A 705      23.420  43.180  41.570  1.00  0.00           H
ATOM   1891 HG23 ILE A 705      23.060  41.770  42.540  1.00  0.00           H
ATOM   1892  CG1 ILE A 705      25.330  42.120  44.480  1.00  0.00           C
ATOM   1893 HG11 ILE A 705      25.580  42.460  45.510  1.00  0.00           H
ATOM   1894 HG12 ILE A 705      26.310  42.000  43.980  1.00  0.00           H
ATOM   1895  CD  ILE A 705      24.690  40.750  44.550  1.00  0.00           C
ATOM   1896  HD1 ILE A 705      25.270  40.060  45.200  1.00  0.00           H
ATOM   1897  HD2 ILE A 705      24.560  40.240  43.560  1.00  0.00           H
ATOM   1898  HD3 ILE A 705      23.670  40.740  44.990  1.00  0.00           H
ATOM   1899  C   ILE A 705      24.450  45.400  42.590  1.00  0.00           C
ATOM   1900  O   ILE A 705      24.470  45.410  41.370  1.00  0.00           O
ATOM   1901  N   VAL A 706      23.620  46.310  43.240  1.00  0.00           N
ATOM   1902  HN  VAL A 706      23.600  46.300  44.240  1.00  0.00           H
ATOM   1903  CA  VAL A 706      22.790  47.310  42.550  1.00  0.00           C
ATOM   1904  HA  VAL A 706      22.160  46.680  41.950  1.00  0.00           H
ATOM   1905  CB  VAL A 706      22.110  48.240  43.520  1.00  0.00           C
ATOM   1906  HB  VAL A 706      22.800  48.710  44.260  1.00  0.00           H
ATOM   1907  CG1 VAL A 706      21.460  49.400  42.740  1.00  0.00           C
ATOM   1908 HG11 VAL A 706      20.940  50.140  43.390  1.00  0.00           H
ATOM   1909 HG12 VAL A 706      20.740  49.080  41.950  1.00  0.00           H
ATOM   1910 HG13 VAL A 706      22.190  49.950  42.120  1.00  0.00           H
ATOM   1911  CG2 VAL A 706      20.960  47.480  44.300  1.00  0.00           C
ATOM   1912 HG21 VAL A 706      21.320  46.550  44.790  1.00  0.00           H
ATOM   1913 HG22 VAL A 706      20.160  47.190  43.580  1.00  0.00           H
ATOM   1914 HG23 VAL A 706      20.460  48.140  45.060  1.00  0.00           H
ATOM   1915  C   VAL A 706      23.720  48.130  41.660  1.00  0.00           C
ATOM   1916  O   VAL A 706      23.380  48.530  40.520  1.00  0.00           O
ATOM   1917  N   LEU A 707      24.960  48.470  42.110  1.00  0.00           N
ATOM   1918  HN  LEU A 707      25.300  48.210  43.010  1.00  0.00           H
ATOM   1919  CA  LEU A 707      25.970  49.120  41.240  1.00  0.00           C
ATOM   1920  HA  LEU A 707      25.500  49.980  40.790  1.00  0.00           H
ATOM   1921  CB  LEU A 707      27.290  49.630  41.920  1.00  0.00           C
ATOM   1922  HB1 LEU A 707      28.120  49.810  41.200  1.00  0.00           H
ATOM   1923  HB2 LEU A 707      27.640  48.840  42.630  1.00  0.00           H
ATOM   1924  CG  LEU A 707      27.260  50.990  42.710  1.00  0.00           C
ATOM   1925  HG  LEU A 707      26.660  50.790  43.630  1.00  0.00           H
ATOM   1926  CD1 LEU A 707      28.590  51.330  43.320  1.00  0.00           C
ATOM   1927 HD11 LEU A 707      28.640  52.300  43.860  1.00  0.00           H
ATOM   1928 HD12 LEU A 707      29.310  51.450  42.480  1.00  0.00           H
ATOM   1929 HD13 LEU A 707      29.010  50.530  43.950  1.00  0.00           H
ATOM   1930  CD2 LEU A 707      26.720  52.130  41.880  1.00  0.00           C
ATOM   1931 HD21 LEU A 707      25.620  52.030  41.700  1.00  0.00           H
ATOM   1932 HD22 LEU A 707      27.220  52.270  40.890  1.00  0.00           H
ATOM   1933 HD23 LEU A 707      26.930  53.090  42.400  1.00  0.00           H
ATOM   1934  C   LEU A 707      26.270  48.350  39.990  1.00  0.00           C
ATOM   1935  O   LEU A 707      26.260  48.930  38.850  1.00  0.00           O
ATOM   1936  N   VAL A 708      26.550  47.090  40.150  1.00  0.00           N
ATOM   1937  HN  VAL A 708      26.450  46.640  41.030  1.00  0.00           H
ATOM   1938  CA  VAL A 708      26.610  46.030  39.070  1.00  0.00           C
ATOM   1939  HA  VAL A 708      27.380  46.300  38.360  1.00  0.00           H
ATOM   1940  CB  VAL A 708      27.080  44.630  39.430  1.00  0.00           C
ATOM   1941  HB  VAL A 708      26.420  44.080  40.140  1.00  0.00           H
ATOM   1942  CG1 VAL A 708      27.330  43.750  38.230  1.00  0.00           C
ATOM   1943 HG11 VAL A 708      27.780  42.770  38.510  1.00  0.00           H
ATOM   1944 HG12 VAL A 708      28.120  44.120  37.560  1.00  0.00           H
ATOM   1945 HG13 VAL A 708      26.460  43.430  37.620  1.00  0.00           H
ATOM   1946  CG2 VAL A 708      28.400  44.800  40.220  1.00  0.00           C
ATOM   1947 HG21 VAL A 708      29.120  45.160  39.460  1.00  0.00           H
ATOM   1948 HG22 VAL A 708      28.710  43.810  40.610  1.00  0.00           H
ATOM   1949 HG23 VAL A 708      28.190  45.500  41.060  1.00  0.00           H
ATOM   1950  C   VAL A 708      25.380  45.960  38.230  1.00  0.00           C
ATOM   1951  O   VAL A 708      25.490  46.020  37.010  1.00  0.00           O
ATOM   1952  N   ALA A 709      24.190  45.940  38.860  1.00  0.00           N
ATOM   1953  HN  ALA A 709      24.380  45.770  39.830  1.00  0.00           H
ATOM   1954  CA  ALA A 709      22.850  45.830  38.280  1.00  0.00           C
ATOM   1955  HA  ALA A 709      22.890  44.910  37.720  1.00  0.00           H
ATOM   1956  CB  ALA A 709      21.700  45.620  39.290  1.00  0.00           C
ATOM   1957  HB1 ALA A 709      20.790  45.220  38.800  1.00  0.00           H
ATOM   1958  HB2 ALA A 709      21.460  46.620  39.710  1.00  0.00           H
ATOM   1959  HB3 ALA A 709      21.970  45.040  40.200  1.00  0.00           H
ATOM   1960  C   ALA A 709      22.520  47.020  37.400  1.00  0.00           C
ATOM   1961  O   ALA A 709      21.880  46.860  36.340  1.00  0.00           O
ATOM   1962  N   THR A 710      22.930  48.160  37.800  1.00  0.00           N
ATOM   1963  HN  THR A 710      23.410  48.260  38.660  1.00  0.00           H
ATOM   1964  CA  THR A 710      22.780  49.450  37.080  1.00  0.00           C
ATOM   1965  HA  THR A 710      21.910  49.310  36.460  1.00  0.00           H
ATOM   1966  CB  THR A 710      22.510  50.680  37.990  1.00  0.00           C
ATOM   1967  HB  THR A 710      22.300  51.610  37.420  1.00  0.00           H
ATOM   1968  OG1 THR A 710      23.540  50.930  38.880  1.00  0.00           O
ATOM   1969  HG1 THR A 710      23.490  50.120  39.400  1.00  0.00           H
ATOM   1970  CG2 THR A 710      21.250  50.530  38.880  1.00  0.00           C
ATOM   1971 HG21 THR A 710      21.180  49.480  39.240  1.00  0.00           H
ATOM   1972 HG22 THR A 710      20.410  50.780  38.210  1.00  0.00           H
ATOM   1973 HG23 THR A 710      21.230  51.280  39.700  1.00  0.00           H
ATOM   1974  C   THR A 710      23.930  49.850  36.210  1.00  0.00           C
ATOM   1975  O   THR A 710      23.760  50.900  35.600  1.00  0.00           O
ATOM   1976  N   ASP A 711      25.060  49.130  36.100  1.00  0.00           N
ATOM   1977  HN  ASP A 711      25.210  48.310  36.640  1.00  0.00           H
ATOM   1978  CA  ASP A 711      26.290  49.440  35.370  1.00  0.00           C
ATOM   1979  HA  ASP A 711      26.760  48.470  35.320  1.00  0.00           H
ATOM   1980  CB  ASP A 711      26.030  49.800  33.860  1.00  0.00           C
ATOM   1981  HB1 ASP A 711      25.710  50.840  34.040  1.00  0.00           H
ATOM   1982  HB2 ASP A 711      25.200  49.220  33.400  1.00  0.00           H
ATOM   1983  CG  ASP A 711      27.170  49.700  32.920  1.00  0.00           C
ATOM   1984  OD1 ASP A 711      28.270  49.320  33.390  1.00  0.00           O
ATOM   1985  OD2 ASP A 711      27.030  50.030  31.740  1.00  0.00           O
ATOM   1986  C   ASP A 711      27.180  50.400  36.150  1.00  0.00           C
ATOM   1987  O   ASP A 711      26.910  51.610  36.250  1.00  0.00           O
ATOM   1988  N   ALA A 712      28.360  49.850  36.570  1.00  0.00           N
ATOM   1989  HN  ALA A 712      28.610  48.880  36.500  1.00  0.00           H
ATOM   1990  CA  ALA A 712      29.350  50.720  37.270  1.00  0.00           C
ATOM   1991  HA  ALA A 712      29.020  51.740  37.320  1.00  0.00           H
ATOM   1992  CB  ALA A 712      29.540  50.220  38.700  1.00  0.00           C
ATOM   1993  HB1 ALA A 712      28.570  50.330  39.240  1.00  0.00           H
ATOM   1994  HB2 ALA A 712      30.330  50.760  39.270  1.00  0.00           H
ATOM   1995  HB3 ALA A 712      29.790  49.140  38.680  1.00  0.00           H
ATOM   1996  C   ALA A 712      30.700  50.790  36.560  1.00  0.00           C
ATOM   1997  O   ALA A 712      31.720  51.200  37.100  1.00  0.00           O
ATOM   1998  N   SER A 713      30.640  50.400  35.270  1.00  0.00           N
ATOM   1999  HN  SER A 713      29.720  50.250  34.910  1.00  0.00           H
ATOM   2000  CA  SER A 713      31.770  50.270  34.340  1.00  0.00           C
ATOM   2001  HA  SER A 713      32.580  49.780  34.870  1.00  0.00           H
ATOM   2002  CB  SER A 713      31.430  49.410  33.080  1.00  0.00           C
ATOM   2003  HB1 SER A 713      31.040  48.490  33.540  1.00  0.00           H
ATOM   2004  HB2 SER A 713      32.340  49.160  32.490  1.00  0.00           H
ATOM   2005  OG  SER A 713      30.450  50.010  32.250  1.00  0.00           O
ATOM   2006  HG1 SER A 713      29.590  49.910  32.660  1.00  0.00           H
ATOM   2007  C   SER A 713      32.310  51.600  33.910  1.00  0.00           C
ATOM   2008  O   SER A 713      33.480  51.740  33.570  1.00  0.00           O
ATOM   2009  N   SER A 714      31.520  52.660  33.850  1.00  0.00           N
ATOM   2010  HN  SER A 714      30.580  52.440  34.110  1.00  0.00           H
ATOM   2011  CA  SER A 714      31.890  54.040  33.590  1.00  0.00           C
ATOM   2012  HA  SER A 714      32.280  54.080  32.590  1.00  0.00           H
ATOM   2013  CB  SER A 714      30.700  55.080  33.510  1.00  0.00           C
ATOM   2014  HB1 SER A 714      30.180  54.940  32.540  1.00  0.00           H
ATOM   2015  HB2 SER A 714      31.070  56.130  33.470  1.00  0.00           H
ATOM   2016  OG  SER A 714      29.830  54.920  34.550  1.00  0.00           O
ATOM   2017  HG1 SER A 714      30.090  55.540  35.210  1.00  0.00           H
ATOM   2018  C   SER A 714      32.870  54.670  34.580  1.00  0.00           C
ATOM   2019  O   SER A 714      33.860  55.210  34.160  1.00  0.00           O
ATOM   2020  N   LEU A 715      32.770  54.530  35.940  1.00  0.00           N
ATOM   2021  HN  LEU A 715      32.030  53.990  36.320  1.00  0.00           H
ATOM   2022  CA  LEU A 715      33.810  55.240  36.820  1.00  0.00           C
ATOM   2023  HA  LEU A 715      33.970  56.230  36.400  1.00  0.00           H
ATOM   2024  CB  LEU A 715      33.310  55.280  38.320  1.00  0.00           C
ATOM   2025  HB1 LEU A 715      32.790  54.310  38.510  1.00  0.00           H
ATOM   2026  HB2 LEU A 715      32.500  56.030  38.330  1.00  0.00           H
ATOM   2027  CG  LEU A 715      34.240  55.700  39.500  1.00  0.00           C
ATOM   2028  HG  LEU A 715      35.040  54.970  39.750  1.00  0.00           H
ATOM   2029  CD1 LEU A 715      34.940  57.120  39.360  1.00  0.00           C
ATOM   2030 HD11 LEU A 715      35.330  57.300  38.340  1.00  0.00           H
ATOM   2031 HD12 LEU A 715      35.740  57.290  40.110  1.00  0.00           H
ATOM   2032 HD13 LEU A 715      34.200  57.940  39.470  1.00  0.00           H
ATOM   2033  CD2 LEU A 715      33.300  55.800  40.660  1.00  0.00           C
ATOM   2034 HD21 LEU A 715      32.600  56.650  40.540  1.00  0.00           H
ATOM   2035 HD22 LEU A 715      33.810  55.900  41.650  1.00  0.00           H
ATOM   2036 HD23 LEU A 715      32.740  54.850  40.760  1.00  0.00           H
ATOM   2037  C   LEU A 715      35.160  54.580  36.800  1.00  0.00           C
ATOM   2038  O   LEU A 715      36.160  55.240  37.060  1.00  0.00           O
ATOM   2039  N   VAL A 716      35.200  53.220  36.620  1.00  0.00           N
ATOM   2040  HN  VAL A 716      34.440  52.590  36.490  1.00  0.00           H
ATOM   2041  CA  VAL A 716      36.440  52.460  36.450  1.00  0.00           C
ATOM   2042  HA  VAL A 716      37.120  52.650  37.280  1.00  0.00           H
ATOM   2043  CB  VAL A 716      36.430  50.990  36.550  1.00  0.00           C
ATOM   2044  HB  VAL A 716      37.400  50.520  36.250  1.00  0.00           H
ATOM   2045  CG1 VAL A 716      36.310  50.650  38.010  1.00  0.00           C
ATOM   2046 HG11 VAL A 716      35.480  51.190  38.500  1.00  0.00           H
ATOM   2047 HG12 VAL A 716      37.270  50.740  38.560  1.00  0.00           H
ATOM   2048 HG13 VAL A 716      35.930  49.630  38.190  1.00  0.00           H
ATOM   2049  CG2 VAL A 716      35.330  50.290  35.720  1.00  0.00           C
ATOM   2050 HG21 VAL A 716      34.300  50.580  36.030  1.00  0.00           H
ATOM   2051 HG22 VAL A 716      35.320  49.240  36.060  1.00  0.00           H
ATOM   2052 HG23 VAL A 716      35.630  50.460  34.660  1.00  0.00           H
ATOM   2053  C   VAL A 716      37.180  52.830  35.170  1.00  0.00           C
ATOM   2054  O   VAL A 716      38.370  53.170  35.210  1.00  0.00           O
ATOM   2055  N   CYS A 717      36.440  52.870  34.040  1.00  0.00           N
ATOM   2056  HN  CYS A 717      35.480  52.670  34.150  1.00  0.00           H
ATOM   2057  CA  CYS A 717      36.920  53.280  32.730  1.00  0.00           C
ATOM   2058  HA  CYS A 717      37.940  52.960  32.530  1.00  0.00           H
ATOM   2059  CB  CYS A 717      35.870  52.750  31.580  1.00  0.00           C
ATOM   2060  HB1 CYS A 717      36.130  53.260  30.630  1.00  0.00           H
ATOM   2061  HB2 CYS A 717      34.840  53.090  31.850  1.00  0.00           H
ATOM   2062  SG  CYS A 717      35.950  51.030  31.310  1.00  0.00           S
ATOM   2063  HG1 CYS A 717      35.170  50.740  32.340  1.00  0.00           H
ATOM   2064  C   CYS A 717      37.100  54.750  32.450  1.00  0.00           C
ATOM   2065  O   CYS A 717      37.870  55.160  31.590  1.00  0.00           O
ATOM   2066  N   TYR A 718      36.470  55.670  33.160  1.00  0.00           N
ATOM   2067  HN  TYR A 718      35.950  55.390  33.950  1.00  0.00           H
ATOM   2068  CA  TYR A 718      36.500  57.090  32.870  1.00  0.00           C
ATOM   2069  HA  TYR A 718      37.160  57.240  32.030  1.00  0.00           H
ATOM   2070  CB  TYR A 718      35.150  57.830  32.490  1.00  0.00           C
ATOM   2071  HB1 TYR A 718      35.440  58.870  32.210  1.00  0.00           H
ATOM   2072  HB2 TYR A 718      34.400  57.750  33.310  1.00  0.00           H
ATOM   2073  CG  TYR A 718      34.490  57.210  31.310  1.00  0.00           C
ATOM   2074  CD1 TYR A 718      33.100  57.070  31.180  1.00  0.00           C
ATOM   2075  HD1 TYR A 718      32.430  57.600  31.850  1.00  0.00           H
ATOM   2076  CE1 TYR A 718      32.430  56.290  30.200  1.00  0.00           C
ATOM   2077  HE1 TYR A 718      31.360  56.220  30.080  1.00  0.00           H
ATOM   2078  CZ  TYR A 718      33.180  55.540  29.360  1.00  0.00           C
ATOM   2079  OH  TYR A 718      32.540  54.860  28.310  1.00  0.00           O
ATOM   2080  HH  TYR A 718      31.620  55.120  28.300  1.00  0.00           H
ATOM   2081  CD2 TYR A 718      35.200  56.530  30.250  1.00  0.00           C
ATOM   2082  HD2 TYR A 718      36.270  56.700  30.270  1.00  0.00           H
ATOM   2083  CE2 TYR A 718      34.530  55.620  29.390  1.00  0.00           C
ATOM   2084  HE2 TYR A 718      35.160  55.080  28.700  1.00  0.00           H
ATOM   2085  C   TYR A 718      37.140  57.750  34.080  1.00  0.00           C
ATOM   2086  O   TYR A 718      36.890  58.960  34.430  1.00  0.00           O
ATOM   2087  N   ILE A 719      37.990  57.010  34.830  1.00  0.00           N
ATOM   2088  HN  ILE A 719      38.130  56.050  34.580  1.00  0.00           H
ATOM   2089  CA  ILE A 719      38.690  57.470  36.020  1.00  0.00           C
ATOM   2090  HA  ILE A 719      38.040  57.990  36.710  1.00  0.00           H
ATOM   2091  CB  ILE A 719      39.480  56.400  36.690  1.00  0.00           C
ATOM   2092  HB  ILE A 719      38.730  55.610  36.860  1.00  0.00           H
ATOM   2093  CG2 ILE A 719      40.570  55.700  35.840  1.00  0.00           C
ATOM   2094 HG21 ILE A 719      40.110  55.260  34.920  1.00  0.00           H
ATOM   2095 HG22 ILE A 719      40.960  54.760  36.280  1.00  0.00           H
ATOM   2096 HG23 ILE A 719      41.510  56.250  35.660  1.00  0.00           H
ATOM   2097  CG1 ILE A 719      40.190  56.860  37.990  1.00  0.00           C
ATOM   2098 HG11 ILE A 719      40.960  57.640  37.830  1.00  0.00           H
ATOM   2099 HG12 ILE A 719      40.680  55.940  38.370  1.00  0.00           H
ATOM   2100  CD  ILE A 719      39.180  57.420  39.010  1.00  0.00           C
ATOM   2101  HD1 ILE A 719      39.730  57.730  39.920  1.00  0.00           H
ATOM   2102  HD2 ILE A 719      38.390  56.700  39.330  1.00  0.00           H
ATOM   2103  HD3 ILE A 719      38.570  58.300  38.730  1.00  0.00           H
ATOM   2104  C   ILE A 719      39.770  58.510  35.640  1.00  0.00           C
ATOM   2105  O   ILE A 719      39.920  59.490  36.400  1.00  0.00           O
ATOM   2106  N   THR A 720      40.450  58.380  34.500  1.00  0.00           N
ATOM   2107  HN  THR A 720      40.430  57.460  34.130  1.00  0.00           H
ATOM   2108  CA  THR A 720      41.490  59.250  33.950  1.00  0.00           C
ATOM   2109  HA  THR A 720      41.540  58.900  32.920  1.00  0.00           H
ATOM   2110  CB  THR A 720      41.310  60.720  33.980  1.00  0.00           C
ATOM   2111  HB  THR A 720      42.060  61.120  33.270  1.00  0.00           H
ATOM   2112  OG1 THR A 720      41.520  61.320  35.230  1.00  0.00           O
ATOM   2113  HG1 THR A 720      41.070  60.730  35.850  1.00  0.00           H
ATOM   2114  CG2 THR A 720      39.940  61.150  33.390  1.00  0.00           C
ATOM   2115 HG21 THR A 720      39.040  60.550  33.610  1.00  0.00           H
ATOM   2116 HG22 THR A 720      40.090  61.250  32.290  1.00  0.00           H
ATOM   2117 HG23 THR A 720      39.730  62.190  33.730  1.00  0.00           H
ATOM   2118  C   THR A 720      42.850  58.850  34.560  1.00  0.00           C
ATOM   2119  O   THR A 720      42.950  58.470  35.710  1.00  0.00           O
ATOM   2120  N   ARG A 721      44.000  58.900  33.730  1.00  0.00           N
ATOM   2121  HN  ARG A 721      43.970  59.190  32.770  1.00  0.00           H
ATOM   2122  CA  ARG A 721      45.310  58.490  34.280  1.00  0.00           C
ATOM   2123  HA  ARG A 721      45.170  57.530  34.750  1.00  0.00           H
ATOM   2124  CB  ARG A 721      46.460  58.480  33.160  1.00  0.00           C
ATOM   2125  HB1 ARG A 721      47.430  58.130  33.560  1.00  0.00           H
ATOM   2126  HB2 ARG A 721      46.620  59.550  32.930  1.00  0.00           H
ATOM   2127  CG  ARG A 721      46.130  57.650  31.880  1.00  0.00           C
ATOM   2128  HG1 ARG A 721      46.890  58.090  31.210  1.00  0.00           H
ATOM   2129  HG2 ARG A 721      45.150  57.950  31.430  1.00  0.00           H
ATOM   2130  CD  ARG A 721      46.230  56.170  32.070  1.00  0.00           C
ATOM   2131  HD1 ARG A 721      47.030  55.920  32.800  1.00  0.00           H
ATOM   2132  HD2 ARG A 721      46.290  55.620  31.110  1.00  0.00           H
ATOM   2133  NE  ARG A 721      44.980  55.630  32.700  1.00  0.00           N
ATOM   2134  HE  ARG A 721      45.130  55.080  33.520  1.00  0.00           H
ATOM   2135  CZ  ARG A 721      43.730  55.630  32.230  1.00  0.00           C
ATOM   2136  NH1 ARG A 721      43.340  55.890  30.990  1.00  0.00           N
ATOM   2137 HH11 ARG A 721      42.520  55.430  30.640  1.00  0.00           H
ATOM   2138 HH12 ARG A 721      44.130  56.040  30.400  1.00  0.00           H
ATOM   2139  NH2 ARG A 721      42.790  55.250  33.120  1.00  0.00           N
ATOM   2140 HH21 ARG A 721      43.080  55.220  34.070  1.00  0.00           H
ATOM   2141 HH22 ARG A 721      41.810  55.350  32.900  1.00  0.00           H
ATOM   2142  C   ARG A 721      45.800  59.460  35.300  1.00  0.00           C
ATOM   2143  O   ARG A 721      46.490  59.030  36.240  1.00  0.00           O
ATOM   2144  N   PHE A 722      45.490  60.770  35.230  1.00  0.00           N
ATOM   2145  HN  PHE A 722      45.110  61.140  34.400  1.00  0.00           H
ATOM   2146  CA  PHE A 722      45.890  61.830  36.170  1.00  0.00           C
ATOM   2147  HA  PHE A 722      46.970  61.890  36.080  1.00  0.00           H
ATOM   2148  CB  PHE A 722      45.190  63.120  35.720  1.00  0.00           C
ATOM   2149  HB1 PHE A 722      44.110  62.920  35.520  1.00  0.00           H
ATOM   2150  HB2 PHE A 722      45.780  63.470  34.850  1.00  0.00           H
ATOM   2151  CG  PHE A 722      45.310  64.280  36.670  1.00  0.00           C
ATOM   2152  CD1 PHE A 722      44.250  64.550  37.530  1.00  0.00           C
ATOM   2153  HD1 PHE A 722      43.380  63.920  37.440  1.00  0.00           H
ATOM   2154  CE1 PHE A 722      44.240  65.800  38.180  1.00  0.00           C
ATOM   2155  HE1 PHE A 722      43.310  66.090  38.670  1.00  0.00           H
ATOM   2156  CZ  PHE A 722      45.310  66.680  38.180  1.00  0.00           C
ATOM   2157  HZ  PHE A 722      45.190  67.610  38.720  1.00  0.00           H
ATOM   2158  CD2 PHE A 722      46.450  65.180  36.630  1.00  0.00           C
ATOM   2159  HD2 PHE A 722      47.250  64.980  35.940  1.00  0.00           H
ATOM   2160  CE2 PHE A 722      46.440  66.350  37.440  1.00  0.00           C
ATOM   2161  HE2 PHE A 722      47.280  67.010  37.370  1.00  0.00           H
ATOM   2162  C   PHE A 722      45.590  61.490  37.570  1.00  0.00           C
ATOM   2163  O   PHE A 722      46.380  61.760  38.520  1.00  0.00           O
ATOM   2164  N   THR A 723      44.410  60.940  37.780  1.00  0.00           N
ATOM   2165  HN  THR A 723      43.870  60.680  37.000  1.00  0.00           H
ATOM   2166  CA  THR A 723      43.980  60.590  39.150  1.00  0.00           C
ATOM   2167  HA  THR A 723      44.240  61.300  39.910  1.00  0.00           H
ATOM   2168  CB  THR A 723      42.440  60.380  39.310  1.00  0.00           C
ATOM   2169  HB  THR A 723      42.100  59.610  38.580  1.00  0.00           H
ATOM   2170  OG1 THR A 723      41.690  61.560  38.960  1.00  0.00           O
ATOM   2171  HG1 THR A 723      41.430  61.500  38.040  1.00  0.00           H
ATOM   2172  CG2 THR A 723      41.960  60.130  40.800  1.00  0.00           C
ATOM   2173 HG21 THR A 723      42.460  59.240  41.250  1.00  0.00           H
ATOM   2174 HG22 THR A 723      40.850  60.010  40.890  1.00  0.00           H
ATOM   2175 HG23 THR A 723      42.210  61.000  41.450  1.00  0.00           H
ATOM   2176  C   THR A 723      44.600  59.310  39.550  1.00  0.00           C
ATOM   2177  O   THR A 723      45.150  59.080  40.610  1.00  0.00           O
ATOM   2178  N   GLU A 724      44.670  58.350  38.580  1.00  0.00           N
ATOM   2179  HN  GLU A 724      44.290  58.560  37.680  1.00  0.00           H
ATOM   2180  CA  GLU A 724      45.170  57.000  38.770  1.00  0.00           C
ATOM   2181  HA  GLU A 724      44.540  56.380  39.380  1.00  0.00           H
ATOM   2182  CB  GLU A 724      44.910  56.290  37.390  1.00  0.00           C
ATOM   2183  HB1 GLU A 724      45.510  56.830  36.630  1.00  0.00           H
ATOM   2184  HB2 GLU A 724      43.850  56.390  37.080  1.00  0.00           H
ATOM   2185  CG  GLU A 724      45.130  54.730  37.360  1.00  0.00           C
ATOM   2186  HG1 GLU A 724      44.340  54.200  37.930  1.00  0.00           H
ATOM   2187  HG2 GLU A 724      46.120  54.480  37.790  1.00  0.00           H
ATOM   2188  CD  GLU A 724      45.120  54.170  35.890  1.00  0.00           C
ATOM   2189  OE1 GLU A 724      44.040  54.050  35.290  1.00  0.00           O
ATOM   2190  OE2 GLU A 724      46.250  53.820  35.440  1.00  0.00           O
ATOM   2191  C   GLU A 724      46.630  56.840  39.160  1.00  0.00           C
ATOM   2192  O   GLU A 724      46.930  56.130  40.130  1.00  0.00           O
ATOM   2193  N   GLU A 725      47.560  57.610  38.490  1.00  0.00           N
ATOM   2194  HN  GLU A 725      47.180  58.200  37.780  1.00  0.00           H
ATOM   2195  CA  GLU A 725      48.890  57.860  38.710  1.00  0.00           C
ATOM   2196  HA  GLU A 725      49.500  56.960  38.700  1.00  0.00           H
ATOM   2197  CB  GLU A 725      49.460  58.790  37.590  1.00  0.00           C
ATOM   2198  HB1 GLU A 725      50.420  59.200  37.980  1.00  0.00           H
ATOM   2199  HB2 GLU A 725      48.870  59.730  37.510  1.00  0.00           H
ATOM   2200  CG  GLU A 725      49.790  58.120  36.230  1.00  0.00           C
ATOM   2201  HG1 GLU A 725      50.020  58.860  35.430  1.00  0.00           H
ATOM   2202  HG2 GLU A 725      48.950  57.440  36.000  1.00  0.00           H
ATOM   2203  CD  GLU A 725      51.030  57.260  36.510  1.00  0.00           C
ATOM   2204  OE1 GLU A 725      52.090  57.760  36.860  1.00  0.00           O
ATOM   2205  OE2 GLU A 725      50.860  56.020  36.320  1.00  0.00           O
ATOM   2206  C   GLU A 725      49.120  58.550  40.070  1.00  0.00           C
ATOM   2207  O   GLU A 725      50.110  58.270  40.750  1.00  0.00           O
ATOM   2208  N   ALA A 726      48.280  59.590  40.350  1.00  0.00           N
ATOM   2209  HN  ALA A 726      47.560  59.830  39.710  1.00  0.00           H
ATOM   2210  CA  ALA A 726      48.520  60.390  41.600  1.00  0.00           C
ATOM   2211  HA  ALA A 726      49.560  60.680  41.590  1.00  0.00           H
ATOM   2212  CB  ALA A 726      47.520  61.660  41.750  1.00  0.00           C
ATOM   2213  HB1 ALA A 726      47.510  62.240  40.810  1.00  0.00           H
ATOM   2214  HB2 ALA A 726      47.900  62.390  42.510  1.00  0.00           H
ATOM   2215  HB3 ALA A 726      46.460  61.370  41.870  1.00  0.00           H
ATOM   2216  C   ALA A 726      48.360  59.570  42.810  1.00  0.00           C
ATOM   2217  O   ALA A 726      49.230  59.450  43.660  1.00  0.00           O
ATOM   2218  N   PHE A 727      47.180  58.870  42.830  1.00  0.00           N
ATOM   2219  HN  PHE A 727      46.530  59.010  42.080  1.00  0.00           H
ATOM   2220  CA  PHE A 727      46.790  57.780  43.730  1.00  0.00           C
ATOM   2221  HA  PHE A 727      46.670  58.100  44.760  1.00  0.00           H
ATOM   2222  CB  PHE A 727      45.430  57.090  43.260  1.00  0.00           C
ATOM   2223  HB1 PHE A 727      45.600  56.700  42.230  1.00  0.00           H
ATOM   2224  HB2 PHE A 727      44.620  57.850  43.140  1.00  0.00           H
ATOM   2225  CG  PHE A 727      44.870  56.030  44.210  1.00  0.00           C
ATOM   2226  CD1 PHE A 727      45.170  54.640  44.010  1.00  0.00           C
ATOM   2227  HD1 PHE A 727      45.940  54.360  43.300  1.00  0.00           H
ATOM   2228  CE1 PHE A 727      44.710  53.640  44.940  1.00  0.00           C
ATOM   2229  HE1 PHE A 727      44.910  52.600  44.730  1.00  0.00           H
ATOM   2230  CZ  PHE A 727      43.840  54.010  45.980  1.00  0.00           C
ATOM   2231  HZ  PHE A 727      43.380  53.260  46.600  1.00  0.00           H
ATOM   2232  CD2 PHE A 727      44.030  56.320  45.350  1.00  0.00           C
ATOM   2233  HD2 PHE A 727      43.710  57.350  45.420  1.00  0.00           H
ATOM   2234  CE2 PHE A 727      43.580  55.370  46.250  1.00  0.00           C
ATOM   2235  HE2 PHE A 727      42.890  55.620  47.050  1.00  0.00           H
ATOM   2236  C   PHE A 727      47.850  56.740  43.870  1.00  0.00           C
ATOM   2237  O   PHE A 727      48.340  56.590  45.000  1.00  0.00           O
ATOM   2238  N   ALA A 728      48.250  56.040  42.840  1.00  0.00           N
ATOM   2239  HN  ALA A 728      47.780  56.260  41.990  1.00  0.00           H
ATOM   2240  CA  ALA A 728      49.250  54.990  42.720  1.00  0.00           C
ATOM   2241  HA  ALA A 728      48.910  54.160  43.330  1.00  0.00           H
ATOM   2242  CB  ALA A 728      49.390  54.550  41.290  1.00  0.00           C
ATOM   2243  HB1 ALA A 728      50.220  53.840  41.080  1.00  0.00           H
ATOM   2244  HB2 ALA A 728      49.520  55.350  40.520  1.00  0.00           H
ATOM   2245  HB3 ALA A 728      48.410  54.100  41.030  1.00  0.00           H
ATOM   2246  C   ALA A 728      50.630  55.430  43.280  1.00  0.00           C
ATOM   2247  O   ALA A 728      51.300  54.670  43.980  1.00  0.00           O
ATOM   2248  N   ALA A 729      51.090  56.610  42.880  1.00  0.00           N
ATOM   2249  HN  ALA A 729      50.540  57.250  42.350  1.00  0.00           H
ATOM   2250  CA  ALA A 729      52.190  57.260  43.560  1.00  0.00           C
ATOM   2251  HA  ALA A 729      53.110  56.700  43.420  1.00  0.00           H
ATOM   2252  CB  ALA A 729      52.540  58.570  42.940  1.00  0.00           C
ATOM   2253  HB1 ALA A 729      51.680  59.280  42.850  1.00  0.00           H
ATOM   2254  HB2 ALA A 729      52.930  58.290  41.940  1.00  0.00           H
ATOM   2255  HB3 ALA A 729      53.380  59.080  43.470  1.00  0.00           H
ATOM   2256  C   ALA A 729      51.960  57.420  45.100  1.00  0.00           C
ATOM   2257  O   ALA A 729      52.750  57.050  45.970  1.00  0.00           O
ATOM   2258  N   LEU A 730      50.880  58.050  45.520  1.00  0.00           N
ATOM   2259  HN  LEU A 730      50.240  58.360  44.820  1.00  0.00           H
ATOM   2260  CA  LEU A 730      50.630  58.340  46.930  1.00  0.00           C
ATOM   2261  HA  LEU A 730      51.460  58.950  47.280  1.00  0.00           H
ATOM   2262  CB  LEU A 730      49.400  59.150  47.020  1.00  0.00           C
ATOM   2263  HB1 LEU A 730      48.590  58.550  46.530  1.00  0.00           H
ATOM   2264  HB2 LEU A 730      49.410  60.090  46.410  1.00  0.00           H
ATOM   2265  CG  LEU A 730      48.960  59.580  48.390  1.00  0.00           C
ATOM   2266  HG  LEU A 730      48.820  58.620  48.940  1.00  0.00           H
ATOM   2267  CD1 LEU A 730      49.930  60.400  49.280  1.00  0.00           C
ATOM   2268 HD11 LEU A 730      50.870  59.820  49.370  1.00  0.00           H
ATOM   2269 HD12 LEU A 730      49.380  60.510  50.240  1.00  0.00           H
ATOM   2270 HD13 LEU A 730      50.170  61.420  48.900  1.00  0.00           H
ATOM   2271  CD2 LEU A 730      47.570  60.260  48.380  1.00  0.00           C
ATOM   2272 HD21 LEU A 730      47.840  61.280  48.010  1.00  0.00           H
ATOM   2273 HD22 LEU A 730      47.100  60.360  49.380  1.00  0.00           H
ATOM   2274 HD23 LEU A 730      46.860  59.850  47.630  1.00  0.00           H
ATOM   2275  C   LEU A 730      50.540  57.090  47.860  1.00  0.00           C
ATOM   2276  O   LEU A 730      51.000  57.170  48.980  1.00  0.00           O
ATOM   2277  N   ILE A 731      49.890  56.020  47.340  1.00  0.00           N
ATOM   2278  HN  ILE A 731      49.330  56.240  46.540  1.00  0.00           H
ATOM   2279  CA  ILE A 731      49.490  54.940  48.170  1.00  0.00           C
ATOM   2280  HA  ILE A 731      49.330  55.350  49.160  1.00  0.00           H
ATOM   2281  CB  ILE A 731      48.190  54.290  47.680  1.00  0.00           C
ATOM   2282  HB  ILE A 731      47.720  55.200  47.250  1.00  0.00           H
ATOM   2283  CG2 ILE A 731      48.460  53.380  46.430  1.00  0.00           C
ATOM   2284 HG21 ILE A 731      47.510  52.990  45.990  1.00  0.00           H
ATOM   2285 HG22 ILE A 731      49.030  52.480  46.750  1.00  0.00           H
ATOM   2286 HG23 ILE A 731      49.080  53.850  45.640  1.00  0.00           H
ATOM   2287  CG1 ILE A 731      47.250  53.670  48.740  1.00  0.00           C
ATOM   2288 HG11 ILE A 731      47.930  53.130  49.430  1.00  0.00           H
ATOM   2289 HG12 ILE A 731      46.540  52.890  48.340  1.00  0.00           H
ATOM   2290  CD  ILE A 731      46.410  54.750  49.430  1.00  0.00           C
ATOM   2291  HD1 ILE A 731      45.560  55.140  48.850  1.00  0.00           H
ATOM   2292  HD2 ILE A 731      47.110  55.480  49.890  1.00  0.00           H
ATOM   2293  HD3 ILE A 731      45.880  54.370  50.320  1.00  0.00           H
ATOM   2294  C   ILE A 731      50.660  54.090  48.490  1.00  0.00           C
ATOM   2295  O   ILE A 731      50.660  53.400  49.490  1.00  0.00           O
ATOM   2296  N   CYS A 732      51.690  54.000  47.680  1.00  0.00           N
ATOM   2297  HN  CYS A 732      51.570  54.380  46.760  1.00  0.00           H
ATOM   2298  CA  CYS A 732      52.970  53.570  48.060  1.00  0.00           C
ATOM   2299  HA  CYS A 732      52.880  52.560  48.450  1.00  0.00           H
ATOM   2300  CB  CYS A 732      53.790  53.550  46.750  1.00  0.00           C
ATOM   2301  HB1 CYS A 732      54.900  53.540  46.850  1.00  0.00           H
ATOM   2302  HB2 CYS A 732      53.570  54.440  46.140  1.00  0.00           H
ATOM   2303  SG  CYS A 732      53.200  52.210  45.590  1.00  0.00           S
ATOM   2304  HG1 CYS A 732      54.350  51.560  45.740  1.00  0.00           H
ATOM   2305  C   CYS A 732      53.820  54.500  48.950  1.00  0.00           C
ATOM   2306  O   CYS A 732      54.330  54.060  49.970  1.00  0.00           O
ATOM   2307  N   ILE A 733      53.890  55.810  48.570  1.00  0.00           N
ATOM   2308  HN  ILE A 733      53.390  56.060  47.750  1.00  0.00           H
ATOM   2309  CA  ILE A 733      54.710  56.810  49.320  1.00  0.00           C
ATOM   2310  HA  ILE A 733      55.730  56.500  49.190  1.00  0.00           H
ATOM   2311  CB  ILE A 733      54.740  58.200  48.570  1.00  0.00           C
ATOM   2312  HB  ILE A 733      53.730  58.300  48.100  1.00  0.00           H
ATOM   2313  CG2 ILE A 733      55.150  59.440  49.380  1.00  0.00           C
ATOM   2314 HG21 ILE A 733      54.380  59.830  50.080  1.00  0.00           H
ATOM   2315 HG22 ILE A 733      55.240  60.310  48.680  1.00  0.00           H
ATOM   2316 HG23 ILE A 733      56.080  59.220  49.950  1.00  0.00           H
ATOM   2317  CG1 ILE A 733      55.680  58.020  47.360  1.00  0.00           C
ATOM   2318 HG11 ILE A 733      55.490  56.970  47.070  1.00  0.00           H
ATOM   2319 HG12 ILE A 733      56.700  58.140  47.790  1.00  0.00           H
ATOM   2320  CD  ILE A 733      55.450  58.960  46.240  1.00  0.00           C
ATOM   2321  HD1 ILE A 733      55.570  60.000  46.600  1.00  0.00           H
ATOM   2322  HD2 ILE A 733      54.380  58.880  45.950  1.00  0.00           H
ATOM   2323  HD3 ILE A 733      56.210  58.760  45.450  1.00  0.00           H
ATOM   2324  C   ILE A 733      54.420  56.960  50.790  1.00  0.00           C
ATOM   2325  O   ILE A 733      55.260  57.100  51.690  1.00  0.00           O
ATOM   2326  N   ILE A 734      53.070  56.970  51.110  1.00  0.00           N
ATOM   2327  HN  ILE A 734      52.440  56.960  50.330  1.00  0.00           H
ATOM   2328  CA  ILE A 734      52.570  56.770  52.480  1.00  0.00           C
ATOM   2329  HA  ILE A 734      53.010  57.480  53.160  1.00  0.00           H
ATOM   2330  CB  ILE A 734      51.090  57.090  52.700  1.00  0.00           C
ATOM   2331  HB  ILE A 734      50.870  58.110  52.310  1.00  0.00           H
ATOM   2332  CG2 ILE A 734      50.160  56.070  51.970  1.00  0.00           C
ATOM   2333 HG21 ILE A 734      50.030  55.130  52.550  1.00  0.00           H
ATOM   2334 HG22 ILE A 734      50.520  55.690  50.990  1.00  0.00           H
ATOM   2335 HG23 ILE A 734      49.130  56.460  51.760  1.00  0.00           H
ATOM   2336  CG1 ILE A 734      50.680  57.110  54.180  1.00  0.00           C
ATOM   2337 HG11 ILE A 734      51.210  56.310  54.750  1.00  0.00           H
ATOM   2338 HG12 ILE A 734      49.590  57.060  54.360  1.00  0.00           H
ATOM   2339  CD  ILE A 734      51.150  58.400  54.830  1.00  0.00           C
ATOM   2340  HD1 ILE A 734      50.780  58.630  55.860  1.00  0.00           H
ATOM   2341  HD2 ILE A 734      51.020  59.300  54.210  1.00  0.00           H
ATOM   2342  HD3 ILE A 734      52.230  58.260  55.040  1.00  0.00           H
ATOM   2343  C   ILE A 734      52.960  55.470  53.040  1.00  0.00           C
ATOM   2344  O   ILE A 734      53.550  55.390  54.140  1.00  0.00           O
ATOM   2345  N   PHE A 735      52.750  54.380  52.270  1.00  0.00           N
ATOM   2346  HN  PHE A 735      52.270  54.630  51.440  1.00  0.00           H
ATOM   2347  CA  PHE A 735      53.160  52.990  52.680  1.00  0.00           C
ATOM   2348  HA  PHE A 735      52.690  52.820  53.640  1.00  0.00           H
ATOM   2349  CB  PHE A 735      52.560  51.840  51.770  1.00  0.00           C
ATOM   2350  HB1 PHE A 735      53.100  51.780  50.800  1.00  0.00           H
ATOM   2351  HB2 PHE A 735      51.510  52.180  51.610  1.00  0.00           H
ATOM   2352  CG  PHE A 735      52.500  50.450  52.350  1.00  0.00           C
ATOM   2353  CD1 PHE A 735      51.310  50.150  53.090  1.00  0.00           C
ATOM   2354  HD1 PHE A 735      50.640  50.950  53.350  1.00  0.00           H
ATOM   2355  CE1 PHE A 735      51.160  48.820  53.470  1.00  0.00           C
ATOM   2356  HE1 PHE A 735      50.270  48.450  53.980  1.00  0.00           H
ATOM   2357  CZ  PHE A 735      52.110  47.880  53.170  1.00  0.00           C
ATOM   2358  HZ  PHE A 735      51.920  46.840  53.360  1.00  0.00           H
ATOM   2359  CD2 PHE A 735      53.450  49.540  52.030  1.00  0.00           C
ATOM   2360  HD2 PHE A 735      54.350  49.830  51.520  1.00  0.00           H
ATOM   2361  CE2 PHE A 735      53.270  48.210  52.370  1.00  0.00           C
ATOM   2362  HE2 PHE A 735      53.940  47.410  52.080  1.00  0.00           H
ATOM   2363  C   PHE A 735      54.610  52.800  53.050  1.00  0.00           C
ATOM   2364  O   PHE A 735      55.020  52.200  54.080  1.00  0.00           O
ATOM   2365  N   ILE A 736      55.500  53.460  52.220  1.00  0.00           N
ATOM   2366  HN  ILE A 736      55.090  53.860  51.400  1.00  0.00           H
ATOM   2367  CA  ILE A 736      56.960  53.610  52.390  1.00  0.00           C
ATOM   2368  HA  ILE A 736      57.440  52.640  52.390  1.00  0.00           H
ATOM   2369  CB  ILE A 736      57.570  54.420  51.200  1.00  0.00           C
ATOM   2370  HB  ILE A 736      56.770  55.120  50.880  1.00  0.00           H
ATOM   2371  CG2 ILE A 736      58.900  55.200  51.640  1.00  0.00           C
ATOM   2372 HG21 ILE A 736      59.510  55.520  50.770  1.00  0.00           H
ATOM   2373 HG22 ILE A 736      59.570  54.560  52.240  1.00  0.00           H
ATOM   2374 HG23 ILE A 736      58.610  56.040  52.310  1.00  0.00           H
ATOM   2375  CG1 ILE A 736      57.720  53.510  49.930  1.00  0.00           C
ATOM   2376 HG11 ILE A 736      56.710  53.060  49.870  1.00  0.00           H
ATOM   2377 HG12 ILE A 736      58.450  52.680  50.110  1.00  0.00           H
ATOM   2378  CD  ILE A 736      58.110  54.290  48.650  1.00  0.00           C
ATOM   2379  HD1 ILE A 736      58.070  53.600  47.790  1.00  0.00           H
ATOM   2380  HD2 ILE A 736      59.140  54.690  48.760  1.00  0.00           H
ATOM   2381  HD3 ILE A 736      57.390  55.100  48.430  1.00  0.00           H
ATOM   2382  C   ILE A 736      57.220  54.270  53.790  1.00  0.00           C
ATOM   2383  O   ILE A 736      57.990  53.740  54.620  1.00  0.00           O
ATOM   2384  N   TYR A 737      56.630  55.430  54.030  1.00  0.00           N
ATOM   2385  HN  TYR A 737      56.210  55.910  53.260  1.00  0.00           H
ATOM   2386  CA  TYR A 737      56.830  56.190  55.290  1.00  0.00           C
ATOM   2387  HA  TYR A 737      57.860  56.290  55.590  1.00  0.00           H
ATOM   2388  CB  TYR A 737      56.100  57.590  55.020  1.00  0.00           C
ATOM   2389  HB1 TYR A 737      55.110  57.350  54.600  1.00  0.00           H
ATOM   2390  HB2 TYR A 737      56.570  58.080  54.140  1.00  0.00           H
ATOM   2391  CG  TYR A 737      56.090  58.660  56.020  1.00  0.00           C
ATOM   2392  CD1 TYR A 737      57.300  59.210  56.480  1.00  0.00           C
ATOM   2393  HD1 TYR A 737      58.200  58.830  56.010  1.00  0.00           H
ATOM   2394  CE1 TYR A 737      57.420  60.310  57.300  1.00  0.00           C
ATOM   2395  HE1 TYR A 737      58.420  60.680  57.460  1.00  0.00           H
ATOM   2396  CZ  TYR A 737      56.200  60.700  57.920  1.00  0.00           C
ATOM   2397  OH  TYR A 737      56.320  61.810  58.870  1.00  0.00           O
ATOM   2398  HH  TYR A 737      57.250  61.910  59.050  1.00  0.00           H
ATOM   2399  CD2 TYR A 737      54.970  59.210  56.500  1.00  0.00           C
ATOM   2400  HD2 TYR A 737      54.040  58.860  56.080  1.00  0.00           H
ATOM   2401  CE2 TYR A 737      54.970  60.160  57.520  1.00  0.00           C
ATOM   2402  HE2 TYR A 737      54.060  60.620  57.860  1.00  0.00           H
ATOM   2403  C   TYR A 737      56.210  55.540  56.490  1.00  0.00           C
ATOM   2404  O   TYR A 737      56.830  55.490  57.540  1.00  0.00           O
ATOM   2405  N   GLU A 738      55.050  54.960  56.350  1.00  0.00           N
ATOM   2406  HN  GLU A 738      54.780  54.910  55.390  1.00  0.00           H
ATOM   2407  CA  GLU A 738      54.320  54.260  57.320  1.00  0.00           C
ATOM   2408  HA  GLU A 738      54.090  54.870  58.190  1.00  0.00           H
ATOM   2409  CB  GLU A 738      52.940  53.750  56.770  1.00  0.00           C
ATOM   2410  HB1 GLU A 738      53.080  53.090  55.890  1.00  0.00           H
ATOM   2411  HB2 GLU A 738      52.410  54.680  56.500  1.00  0.00           H
ATOM   2412  CG  GLU A 738      52.110  52.970  57.810  1.00  0.00           C
ATOM   2413  HG1 GLU A 738      52.650  52.080  58.200  1.00  0.00           H
ATOM   2414  HG2 GLU A 738      51.160  52.590  57.350  1.00  0.00           H
ATOM   2415  CD  GLU A 738      51.750  53.760  59.110  1.00  0.00           C
ATOM   2416  OE1 GLU A 738      51.450  53.110  60.080  1.00  0.00           O
ATOM   2417  OE2 GLU A 738      51.820  55.060  59.130  1.00  0.00           O
ATOM   2418  C   GLU A 738      55.060  53.040  57.850  1.00  0.00           C
ATOM   2419  O   GLU A 738      54.960  52.800  59.030  1.00  0.00           O
ATOM   2420  N   ALA A 739      55.830  52.290  57.060  1.00  0.00           N
ATOM   2421  HN  ALA A 739      55.710  52.430  56.080  1.00  0.00           H
ATOM   2422  CA  ALA A 739      56.650  51.230  57.580  1.00  0.00           C
ATOM   2423  HA  ALA A 739      56.070  50.420  57.970  1.00  0.00           H
ATOM   2424  CB  ALA A 739      57.340  50.760  56.350  1.00  0.00           C
ATOM   2425  HB1 ALA A 739      56.660  50.530  55.500  1.00  0.00           H
ATOM   2426  HB2 ALA A 739      58.010  49.910  56.560  1.00  0.00           H
ATOM   2427  HB3 ALA A 739      58.090  51.480  55.960  1.00  0.00           H
ATOM   2428  C   ALA A 739      57.740  51.680  58.690  1.00  0.00           C
ATOM   2429  O   ALA A 739      57.880  50.990  59.720  1.00  0.00           O
ATOM   2430  N   LEU A 740      58.470  52.800  58.410  1.00  0.00           N
ATOM   2431  HN  LEU A 740      58.370  53.310  57.550  1.00  0.00           H
ATOM   2432  CA  LEU A 740      59.150  53.560  59.450  1.00  0.00           C
ATOM   2433  HA  LEU A 740      59.830  52.890  59.980  1.00  0.00           H
ATOM   2434  CB  LEU A 740      60.030  54.660  58.830  1.00  0.00           C
ATOM   2435  HB1 LEU A 740      59.340  55.390  58.370  1.00  0.00           H
ATOM   2436  HB2 LEU A 740      60.570  54.120  58.020  1.00  0.00           H
ATOM   2437  CG  LEU A 740      60.980  55.410  59.770  1.00  0.00           C
ATOM   2438  HG  LEU A 740      60.630  55.400  60.830  1.00  0.00           H
ATOM   2439  CD1 LEU A 740      62.340  54.770  59.630  1.00  0.00           C
ATOM   2440 HD11 LEU A 740      62.100  53.680  59.630  1.00  0.00           H
ATOM   2441 HD12 LEU A 740      62.990  54.980  60.510  1.00  0.00           H
ATOM   2442 HD13 LEU A 740      62.960  55.140  58.780  1.00  0.00           H
ATOM   2443  CD2 LEU A 740      60.940  56.880  59.340  1.00  0.00           C
ATOM   2444 HD21 LEU A 740      61.250  56.880  58.280  1.00  0.00           H
ATOM   2445 HD22 LEU A 740      61.680  57.500  59.880  1.00  0.00           H
ATOM   2446 HD23 LEU A 740      59.900  57.230  59.530  1.00  0.00           H
ATOM   2447  C   LEU A 740      58.320  54.100  60.640  1.00  0.00           C
ATOM   2448  O   LEU A 740      58.840  54.110  61.780  1.00  0.00           O
ATOM   2449  N   GLU A 741      57.070  54.570  60.490  1.00  0.00           N
ATOM   2450  HN  GLU A 741      56.700  54.840  59.600  1.00  0.00           H
ATOM   2451  CA  GLU A 741      56.200  54.880  61.610  1.00  0.00           C
ATOM   2452  HA  GLU A 741      56.770  55.510  62.300  1.00  0.00           H
ATOM   2453  CB  GLU A 741      54.850  55.520  61.140  1.00  0.00           C
ATOM   2454  HB1 GLU A 741      54.070  55.400  61.910  1.00  0.00           H
ATOM   2455  HB2 GLU A 741      54.530  55.040  60.200  1.00  0.00           H
ATOM   2456  CG  GLU A 741      55.030  57.010  60.680  1.00  0.00           C
ATOM   2457  HG1 GLU A 741      54.160  57.220  60.020  1.00  0.00           H
ATOM   2458  HG2 GLU A 741      56.020  57.170  60.200  1.00  0.00           H
ATOM   2459  CD  GLU A 741      54.900  57.930  61.910  1.00  0.00           C
ATOM   2460  OE1 GLU A 741      54.000  58.820  61.910  1.00  0.00           O
ATOM   2461  OE2 GLU A 741      55.780  57.920  62.780  1.00  0.00           O
ATOM   2462  C   GLU A 741      55.880  53.640  62.480  1.00  0.00           C
ATOM   2463  O   GLU A 741      55.820  53.790  63.680  1.00  0.00           O
ATOM   2464  N   LYS A 742      55.740  52.450  61.910  1.00  0.00           N
ATOM   2465  HN  LYS A 742      55.770  52.350  60.920  1.00  0.00           H
ATOM   2466  CA  LYS A 742      55.340  51.310  62.720  1.00  0.00           C
ATOM   2467  HA  LYS A 742      54.450  51.490  63.300  1.00  0.00           H
ATOM   2468  CB  LYS A 742      55.060  50.020  61.840  1.00  0.00           C
ATOM   2469  HB1 LYS A 742      54.860  49.130  62.470  1.00  0.00           H
ATOM   2470  HB2 LYS A 742      55.930  49.690  61.220  1.00  0.00           H
ATOM   2471  CG  LYS A 742      53.870  50.200  60.840  1.00  0.00           C
ATOM   2472  HG1 LYS A 742      53.900  49.300  60.190  1.00  0.00           H
ATOM   2473  HG2 LYS A 742      53.880  51.010  60.080  1.00  0.00           H
ATOM   2474  CD  LYS A 742      52.560  50.410  61.720  1.00  0.00           C
ATOM   2475  HD1 LYS A 742      52.390  51.490  61.960  1.00  0.00           H
ATOM   2476  HD2 LYS A 742      52.750  49.890  62.680  1.00  0.00           H
ATOM   2477  CE  LYS A 742      51.250  49.930  61.150  1.00  0.00           C
ATOM   2478  HE1 LYS A 742      50.480  50.170  61.910  1.00  0.00           H
ATOM   2479  HE2 LYS A 742      51.260  48.830  60.990  1.00  0.00           H
ATOM   2480  NZ  LYS A 742      50.960  50.550  59.830  1.00  0.00           N
ATOM   2481  HZ1 LYS A 742      51.320  51.530  59.800  1.00  0.00           H
ATOM   2482  HZ2 LYS A 742      49.950  50.570  59.560  1.00  0.00           H
ATOM   2483  HZ3 LYS A 742      51.370  50.010  59.050  1.00  0.00           H
ATOM   2484  C   LYS A 742      56.420  50.960  63.710  1.00  0.00           C
ATOM   2485  O   LYS A 742      56.150  50.660  64.850  1.00  0.00           O
ATOM   2486  N   LEU A 743      57.670  50.920  63.130  1.00  0.00           N
ATOM   2487  HN  LEU A 743      57.650  51.080  62.140  1.00  0.00           H
ATOM   2488  CA  LEU A 743      58.960  50.810  63.870  1.00  0.00           C
ATOM   2489  HA  LEU A 743      59.190  49.890  64.390  1.00  0.00           H
ATOM   2490  CB  LEU A 743      60.140  51.050  62.890  1.00  0.00           C
ATOM   2491  HB1 LEU A 743      60.170  52.110  62.550  1.00  0.00           H
ATOM   2492  HB2 LEU A 743      59.900  50.450  61.980  1.00  0.00           H
ATOM   2493  CG  LEU A 743      61.560  50.720  63.410  1.00  0.00           C
ATOM   2494  HG  LEU A 743      61.380  49.860  64.090  1.00  0.00           H
ATOM   2495  CD1 LEU A 743      62.440  50.300  62.220  1.00  0.00           C
ATOM   2496 HD11 LEU A 743      63.080  49.420  62.450  1.00  0.00           H
ATOM   2497 HD12 LEU A 743      62.920  51.160  61.700  1.00  0.00           H
ATOM   2498 HD13 LEU A 743      61.810  49.910  61.400  1.00  0.00           H
ATOM   2499  CD2 LEU A 743      62.190  51.830  64.180  1.00  0.00           C
ATOM   2500 HD21 LEU A 743      62.180  52.830  63.700  1.00  0.00           H
ATOM   2501 HD22 LEU A 743      63.280  51.640  64.320  1.00  0.00           H
ATOM   2502 HD23 LEU A 743      61.750  51.930  65.190  1.00  0.00           H
ATOM   2503  C   LEU A 743      59.050  51.810  65.070  1.00  0.00           C
ATOM   2504  O   LEU A 743      59.360  51.470  66.180  1.00  0.00           O
ATOM   2505  N   PHE A 744      58.750  53.120  64.820  1.00  0.00           N
ATOM   2506  HN  PHE A 744      58.700  53.370  63.850  1.00  0.00           H
ATOM   2507  CA  PHE A 744      58.670  54.110  65.880  1.00  0.00           C
ATOM   2508  HA  PHE A 744      59.520  53.990  66.530  1.00  0.00           H
ATOM   2509  CB  PHE A 744      58.820  55.590  65.360  1.00  0.00           C
ATOM   2510  HB1 PHE A 744      58.620  56.200  66.270  1.00  0.00           H
ATOM   2511  HB2 PHE A 744      58.160  55.830  64.490  1.00  0.00           H
ATOM   2512  CG  PHE A 744      60.250  55.830  64.900  1.00  0.00           C
ATOM   2513  CD1 PHE A 744      60.470  56.210  63.550  1.00  0.00           C
ATOM   2514  HD1 PHE A 744      59.570  56.450  63.010  1.00  0.00           H
ATOM   2515  CE1 PHE A 744      61.810  56.490  63.140  1.00  0.00           C
ATOM   2516  HE1 PHE A 744      61.990  56.670  62.090  1.00  0.00           H
ATOM   2517  CZ  PHE A 744      62.840  56.310  64.030  1.00  0.00           C
ATOM   2518  HZ  PHE A 744      63.810  56.640  63.670  1.00  0.00           H
ATOM   2519  CD2 PHE A 744      61.330  55.640  65.800  1.00  0.00           C
ATOM   2520  HD2 PHE A 744      61.200  55.300  66.820  1.00  0.00           H
ATOM   2521  CE2 PHE A 744      62.660  56.000  65.360  1.00  0.00           C
ATOM   2522  HE2 PHE A 744      63.470  55.920  66.070  1.00  0.00           H
ATOM   2523  C   PHE A 744      57.520  53.980  66.870  1.00  0.00           C
ATOM   2524  O   PHE A 744      57.760  54.200  68.080  1.00  0.00           O
ATOM   2525  N   ASP A 745      56.390  53.530  66.450  1.00  0.00           N
ATOM   2526  HN  ASP A 745      56.190  53.480  65.480  1.00  0.00           H
ATOM   2527  CA  ASP A 745      55.350  53.200  67.340  1.00  0.00           C
ATOM   2528  HA  ASP A 745      55.160  54.060  67.960  1.00  0.00           H
ATOM   2529  CB  ASP A 745      54.070  52.930  66.520  1.00  0.00           C
ATOM   2530  HB1 ASP A 745      54.010  51.860  66.220  1.00  0.00           H
ATOM   2531  HB2 ASP A 745      54.190  53.620  65.660  1.00  0.00           H
ATOM   2532  CG  ASP A 745      52.720  53.340  67.160  1.00  0.00           C
ATOM   2533  OD1 ASP A 745      52.650  53.600  68.340  1.00  0.00           O
ATOM   2534  OD2 ASP A 745      51.660  53.160  66.460  1.00  0.00           O
ATOM   2535  C   ASP A 745      55.600  52.060  68.300  1.00  0.00           C
ATOM   2536  O   ASP A 745      55.300  52.080  69.490  1.00  0.00           O
ATOM   2537  N   LEU A 746      56.410  51.040  67.890  1.00  0.00           N
ATOM   2538  HN  LEU A 746      56.510  50.930  66.900  1.00  0.00           H
ATOM   2539  CA  LEU A 746      57.050  50.140  68.820  1.00  0.00           C
ATOM   2540  HA  LEU A 746      56.270  49.670  69.380  1.00  0.00           H
ATOM   2541  CB  LEU A 746      57.690  48.840  68.120  1.00  0.00           C
ATOM   2542  HB1 LEU A 746      58.100  48.190  68.920  1.00  0.00           H
ATOM   2543  HB2 LEU A 746      58.570  49.150  67.520  1.00  0.00           H
ATOM   2544  CG  LEU A 746      56.800  47.990  67.240  1.00  0.00           C
ATOM   2545  HG  LEU A 746      56.520  48.550  66.320  1.00  0.00           H
ATOM   2546  CD1 LEU A 746      57.610  46.760  66.790  1.00  0.00           C
ATOM   2547 HD11 LEU A 746      58.560  47.050  66.310  1.00  0.00           H
ATOM   2548 HD12 LEU A 746      56.970  46.120  66.130  1.00  0.00           H
ATOM   2549 HD13 LEU A 746      57.850  46.040  67.600  1.00  0.00           H
ATOM   2550  CD2 LEU A 746      55.560  47.540  68.020  1.00  0.00           C
ATOM   2551 HD21 LEU A 746      55.980  47.080  68.950  1.00  0.00           H
ATOM   2552 HD22 LEU A 746      55.030  46.770  67.430  1.00  0.00           H
ATOM   2553 HD23 LEU A 746      54.890  48.330  68.410  1.00  0.00           H
ATOM   2554  C   LEU A 746      58.060  50.760  69.790  1.00  0.00           C
ATOM   2555  O   LEU A 746      58.080  50.390  70.990  1.00  0.00           O
ATOM   2556  N   GLY A 747      58.880  51.810  69.400  1.00  0.00           N
ATOM   2557  HN  GLY A 747      58.850  52.180  68.470  1.00  0.00           H
ATOM   2558  CA  GLY A 747      59.690  52.660  70.300  1.00  0.00           C
ATOM   2559  HA1 GLY A 747      60.020  53.410  69.610  1.00  0.00           H
ATOM   2560  HA2 GLY A 747      60.450  52.010  70.700  1.00  0.00           H
ATOM   2561  C   GLY A 747      58.810  53.360  71.330  1.00  0.00           C
ATOM   2562  O   GLY A 747      59.100  53.220  72.490  1.00  0.00           O
ATOM   2563  N   GLU A 748      57.770  54.100  70.850  1.00  0.00           N
ATOM   2564  HN  GLU A 748      57.610  54.280  69.880  1.00  0.00           H
ATOM   2565  CA  GLU A 748      56.880  54.770  71.800  1.00  0.00           C
ATOM   2566  HA  GLU A 748      57.430  55.480  72.400  1.00  0.00           H
ATOM   2567  CB  GLU A 748      55.740  55.500  70.900  1.00  0.00           C
ATOM   2568  HB1 GLU A 748      55.080  54.690  70.520  1.00  0.00           H
ATOM   2569  HB2 GLU A 748      56.220  56.050  70.070  1.00  0.00           H
ATOM   2570  CG  GLU A 748      54.940  56.490  71.730  1.00  0.00           C
ATOM   2571  HG1 GLU A 748      55.560  57.390  71.950  1.00  0.00           H
ATOM   2572  HG2 GLU A 748      54.460  56.030  72.610  1.00  0.00           H
ATOM   2573  CD  GLU A 748      53.820  57.100  70.900  1.00  0.00           C
ATOM   2574  OE1 GLU A 748      54.000  57.550  69.680  1.00  0.00           O
ATOM   2575  OE2 GLU A 748      52.650  57.070  71.360  1.00  0.00           O
ATOM   2576  C   GLU A 748      56.150  53.860  72.740  1.00  0.00           C
ATOM   2577  O   GLU A 748      56.050  54.130  73.930  1.00  0.00           O
ATOM   2578  N   THR A 749      55.680  52.690  72.270  1.00  0.00           N
ATOM   2579  HN  THR A 749      55.740  52.380  71.330  1.00  0.00           H
ATOM   2580  CA  THR A 749      54.940  51.740  73.050  1.00  0.00           C
ATOM   2581  HA  THR A 749      54.140  52.300  73.500  1.00  0.00           H
ATOM   2582  CB  THR A 749      54.390  50.560  72.240  1.00  0.00           C
ATOM   2583  HB  THR A 749      55.210  50.010  71.720  1.00  0.00           H
ATOM   2584  OG1 THR A 749      53.430  51.000  71.250  1.00  0.00           O
ATOM   2585  HG1 THR A 749      53.920  51.570  70.640  1.00  0.00           H
ATOM   2586  CG2 THR A 749      53.660  49.650  73.240  1.00  0.00           C
ATOM   2587 HG21 THR A 749      54.330  48.870  73.650  1.00  0.00           H
ATOM   2588 HG22 THR A 749      52.860  49.160  72.650  1.00  0.00           H
ATOM   2589 HG23 THR A 749      53.090  50.090  74.090  1.00  0.00           H
ATOM   2590  C   THR A 749      55.800  51.070  74.210  1.00  0.00           C
ATOM   2591  O   THR A 749      55.290  51.060  75.360  1.00  0.00           O
ATOM   2592  N   TYR A 750      57.050  50.600  73.880  1.00  0.00           N
ATOM   2593  HN  TYR A 750      57.350  50.730  72.930  1.00  0.00           H
ATOM   2594  CA  TYR A 750      57.970  49.980  74.810  1.00  0.00           C
ATOM   2595  HA  TYR A 750      57.360  49.620  75.620  1.00  0.00           H
ATOM   2596  CB  TYR A 750      58.890  48.890  74.130  1.00  0.00           C
ATOM   2597  HB1 TYR A 750      59.480  48.440  74.970  1.00  0.00           H
ATOM   2598  HB2 TYR A 750      59.610  49.370  73.440  1.00  0.00           H
ATOM   2599  CG  TYR A 750      58.280  47.780  73.350  1.00  0.00           C
ATOM   2600  CD1 TYR A 750      57.030  47.230  73.670  1.00  0.00           C
ATOM   2601  HD1 TYR A 750      56.370  47.590  74.450  1.00  0.00           H
ATOM   2602  CE1 TYR A 750      56.400  46.350  72.750  1.00  0.00           C
ATOM   2603  HE1 TYR A 750      55.440  45.890  72.960  1.00  0.00           H
ATOM   2604  CZ  TYR A 750      57.000  46.020  71.550  1.00  0.00           C
ATOM   2605  OH  TYR A 750      56.560  45.080  70.680  1.00  0.00           O
ATOM   2606  HH  TYR A 750      55.650  44.960  70.970  1.00  0.00           H
ATOM   2607  CD2 TYR A 750      58.920  47.390  72.110  1.00  0.00           C
ATOM   2608  HD2 TYR A 750      59.920  47.730  71.910  1.00  0.00           H
ATOM   2609  CE2 TYR A 750      58.340  46.480  71.280  1.00  0.00           C
ATOM   2610  HE2 TYR A 750      58.880  46.270  70.360  1.00  0.00           H
ATOM   2611  C   TYR A 750      58.910  50.990  75.440  1.00  0.00           C
ATOM   2612  O   TYR A 750      59.810  50.640  76.130  1.00  0.00           O
ATOM   2613  N   ALA A 751      58.610  52.210  75.270  1.00  0.00           N
ATOM   2614  HN  ALA A 751      57.930  52.370  74.570  1.00  0.00           H
ATOM   2615  CA  ALA A 751      59.240  53.450  75.950  1.00  0.00           C
ATOM   2616  HA  ALA A 751      58.630  54.300  75.660  1.00  0.00           H
ATOM   2617  CB  ALA A 751      59.020  53.380  77.450  1.00  0.00           C
ATOM   2618  HB1 ALA A 751      57.960  53.510  77.740  1.00  0.00           H
ATOM   2619  HB2 ALA A 751      59.570  54.220  77.920  1.00  0.00           H
ATOM   2620  HB3 ALA A 751      59.460  52.460  77.900  1.00  0.00           H
ATOM   2621  C   ALA A 751      60.690  53.700  75.630  1.00  0.00           C
ATOM   2622  O   ALA A 751      61.480  53.600  76.560  1.00  0.00           O
ATOM   2623  N   PHE A 752      61.090  54.010  74.400  1.00  0.00           N
ATOM   2624  HN  PHE A 752      60.490  54.150  73.610  1.00  0.00           H
ATOM   2625  CA  PHE A 752      62.440  54.420  74.120  1.00  0.00           C
ATOM   2626  HA  PHE A 752      62.750  55.110  74.900  1.00  0.00           H
ATOM   2627  CB  PHE A 752      62.560  55.180  72.780  1.00  0.00           C
ATOM   2628  HB1 PHE A 752      62.800  54.550  71.880  1.00  0.00           H
ATOM   2629  HB2 PHE A 752      63.410  55.840  73.020  1.00  0.00           H
ATOM   2630  CG  PHE A 752      61.400  56.060  72.510  1.00  0.00           C
ATOM   2631  CD1 PHE A 752      60.990  56.980  73.450  1.00  0.00           C
ATOM   2632  HD1 PHE A 752      61.580  57.160  74.340  1.00  0.00           H
ATOM   2633  CE1 PHE A 752      60.010  57.910  73.230  1.00  0.00           C
ATOM   2634  HE1 PHE A 752      59.850  58.720  73.930  1.00  0.00           H
ATOM   2635  CZ  PHE A 752      59.290  57.920  71.990  1.00  0.00           C
ATOM   2636  HZ  PHE A 752      58.470  58.590  71.800  1.00  0.00           H
ATOM   2637  CD2 PHE A 752      60.730  56.120  71.210  1.00  0.00           C
ATOM   2638  HD2 PHE A 752      60.990  55.450  70.420  1.00  0.00           H
ATOM   2639  CE2 PHE A 752      59.720  57.080  71.000  1.00  0.00           C
ATOM   2640  HE2 PHE A 752      59.160  56.980  70.080  1.00  0.00           H
ATOM   2641  C   PHE A 752      63.490  53.360  74.140  1.00  0.00           C
ATOM   2642  O   PHE A 752      64.590  53.680  74.580  1.00  0.00           O
ATOM   2643  N   PRO A 822      63.250  52.160  73.780  1.00  0.00           N
ATOM   2644  CD  PRO A 822      62.230  51.720  72.830  1.00  0.00           C
ATOM   2645  HD1 PRO A 822      62.110  52.560  72.120  1.00  0.00           H
ATOM   2646  HD2 PRO A 822      61.250  51.640  73.380  1.00  0.00           H
ATOM   2647  CA  PRO A 822      64.240  51.100  73.990  1.00  0.00           C
ATOM   2648  HA  PRO A 822      64.490  51.030  75.040  1.00  0.00           H
ATOM   2649  CB  PRO A 822      63.470  49.840  73.470  1.00  0.00           C
ATOM   2650  HB1 PRO A 822      62.860  49.450  74.330  1.00  0.00           H
ATOM   2651  HB2 PRO A 822      64.250  49.130  73.110  1.00  0.00           H
ATOM   2652  CG  PRO A 822      62.700  50.390  72.320  1.00  0.00           C
ATOM   2653  HG1 PRO A 822      63.200  50.460  71.330  1.00  0.00           H
ATOM   2654  HG2 PRO A 822      61.860  49.690  72.110  1.00  0.00           H
ATOM   2655  C   PRO A 822      65.610  51.250  73.500  1.00  0.00           C
ATOM   2656  O   PRO A 822      65.840  51.880  72.450  1.00  0.00           O
ATOM   2657  N   ASP A 823      66.590  50.680  74.240  1.00  0.00           N
ATOM   2658  HN  ASP A 823      66.320  50.160  75.040  1.00  0.00           H
ATOM   2659  CA  ASP A 823      67.990  50.780  73.930  1.00  0.00           C
ATOM   2660  HA  ASP A 823      68.200  51.830  74.010  1.00  0.00           H
ATOM   2661  CB  ASP A 823      68.800  49.850  74.980  1.00  0.00           C
ATOM   2662  HB1 ASP A 823      69.830  49.840  74.550  1.00  0.00           H
ATOM   2663  HB2 ASP A 823      68.240  48.900  75.130  1.00  0.00           H
ATOM   2664  CG  ASP A 823      68.790  50.620  76.260  1.00  0.00           C
ATOM   2665  OD1 ASP A 823      68.700  51.860  76.250  1.00  0.00           O
ATOM   2666  OD2 ASP A 823      69.120  49.950  77.290  1.00  0.00           O
ATOM   2667  C   ASP A 823      68.320  50.270  72.530  1.00  0.00           C
ATOM   2668  O   ASP A 823      69.310  50.700  71.910  1.00  0.00           O
ATOM   2669  N   VAL A 824      67.540  49.350  71.990  1.00  0.00           N
ATOM   2670  HN  VAL A 824      66.800  48.960  72.540  1.00  0.00           H
ATOM   2671  CA  VAL A 824      67.820  48.600  70.820  1.00  0.00           C
ATOM   2672  HA  VAL A 824      68.900  48.640  70.700  1.00  0.00           H
ATOM   2673  CB  VAL A 824      67.380  47.130  71.120  1.00  0.00           C
ATOM   2674  HB  VAL A 824      67.570  46.540  70.190  1.00  0.00           H
ATOM   2675  CG1 VAL A 824      68.240  46.500  72.230  1.00  0.00           C
ATOM   2676 HG11 VAL A 824      69.310  46.540  71.920  1.00  0.00           H
ATOM   2677 HG12 VAL A 824      67.910  45.430  72.240  1.00  0.00           H
ATOM   2678 HG13 VAL A 824      68.040  47.000  73.200  1.00  0.00           H
ATOM   2679  CG2 VAL A 824      65.830  47.170  71.370  1.00  0.00           C
ATOM   2680 HG21 VAL A 824      65.240  47.550  70.510  1.00  0.00           H
ATOM   2681 HG22 VAL A 824      65.480  47.860  72.170  1.00  0.00           H
ATOM   2682 HG23 VAL A 824      65.530  46.200  71.820  1.00  0.00           H
ATOM   2683  C   VAL A 824      67.130  49.190  69.590  1.00  0.00           C
ATOM   2684  O   VAL A 824      66.850  48.540  68.620  1.00  0.00           O
ATOM   2685  N   LEU A 825      66.630  50.420  69.760  1.00  0.00           N
ATOM   2686  HN  LEU A 825      66.880  50.900  70.610  1.00  0.00           H
ATOM   2687  CA  LEU A 825      65.860  51.220  68.760  1.00  0.00           C
ATOM   2688  HA  LEU A 825      65.170  50.500  68.350  1.00  0.00           H
ATOM   2689  CB  LEU A 825      65.100  52.420  69.370  1.00  0.00           C
ATOM   2690  HB1 LEU A 825      65.750  53.200  69.840  1.00  0.00           H
ATOM   2691  HB2 LEU A 825      64.440  52.050  70.190  1.00  0.00           H
ATOM   2692  CG  LEU A 825      64.140  53.190  68.430  1.00  0.00           C
ATOM   2693  HG  LEU A 825      64.810  53.770  67.750  1.00  0.00           H
ATOM   2694  CD1 LEU A 825      63.150  52.300  67.690  1.00  0.00           C
ATOM   2695 HD11 LEU A 825      62.610  52.900  66.920  1.00  0.00           H
ATOM   2696 HD12 LEU A 825      62.350  51.770  68.260  1.00  0.00           H
ATOM   2697 HD13 LEU A 825      63.680  51.520  67.110  1.00  0.00           H
ATOM   2698  CD2 LEU A 825      63.210  54.150  69.170  1.00  0.00           C
ATOM   2699 HD21 LEU A 825      62.430  54.590  68.520  1.00  0.00           H
ATOM   2700 HD22 LEU A 825      63.650  54.990  69.740  1.00  0.00           H
ATOM   2701 HD23 LEU A 825      62.830  53.520  70.010  1.00  0.00           H
ATOM   2702  C   LEU A 825      66.690  51.580  67.490  1.00  0.00           C
ATOM   2703  O   LEU A 825      66.250  51.430  66.380  1.00  0.00           O
ATOM   2704  N   PHE A 826      67.970  52.040  67.670  1.00  0.00           N
ATOM   2705  HN  PHE A 826      68.330  52.410  68.520  1.00  0.00           H
ATOM   2706  CA  PHE A 826      68.850  52.260  66.510  1.00  0.00           C
ATOM   2707  HA  PHE A 826      68.310  52.750  65.720  1.00  0.00           H
ATOM   2708  CB  PHE A 826      70.150  53.070  66.920  1.00  0.00           C
ATOM   2709  HB1 PHE A 826      70.630  52.560  67.780  1.00  0.00           H
ATOM   2710  HB2 PHE A 826      70.000  54.110  67.270  1.00  0.00           H
ATOM   2711  CG  PHE A 826      71.150  53.220  65.780  1.00  0.00           C
ATOM   2712  CD1 PHE A 826      72.480  52.800  65.990  1.00  0.00           C
ATOM   2713  HD1 PHE A 826      72.740  52.490  66.980  1.00  0.00           H
ATOM   2714  CE1 PHE A 826      73.420  52.970  65.010  1.00  0.00           C
ATOM   2715  HE1 PHE A 826      74.400  52.720  65.370  1.00  0.00           H
ATOM   2716  CZ  PHE A 826      73.100  53.660  63.850  1.00  0.00           C
ATOM   2717  HZ  PHE A 826      73.800  53.710  63.030  1.00  0.00           H
ATOM   2718  CD2 PHE A 826      70.730  53.820  64.580  1.00  0.00           C
ATOM   2719  HD2 PHE A 826      69.700  54.080  64.400  1.00  0.00           H
ATOM   2720  CE2 PHE A 826      71.740  53.990  63.590  1.00  0.00           C
ATOM   2721  HE2 PHE A 826      71.560  54.450  62.640  1.00  0.00           H
ATOM   2722  C   PHE A 826      69.200  50.920  65.870  1.00  0.00           C
ATOM   2723  O   PHE A 826      69.260  50.810  64.630  1.00  0.00           O
ATOM   2724  N   TRP A 827      69.320  49.810  66.680  1.00  0.00           N
ATOM   2725  HN  TRP A 827      69.380  49.860  67.690  1.00  0.00           H
ATOM   2726  CA  TRP A 827      69.440  48.440  66.180  1.00  0.00           C
ATOM   2727  HA  TRP A 827      70.260  48.390  65.470  1.00  0.00           H
ATOM   2728  CB  TRP A 827      69.750  47.470  67.320  1.00  0.00           C
ATOM   2729  HB1 TRP A 827      69.040  47.490  68.170  1.00  0.00           H
ATOM   2730  HB2 TRP A 827      70.740  47.760  67.700  1.00  0.00           H
ATOM   2731  CG  TRP A 827      69.880  46.080  66.870  1.00  0.00           C
ATOM   2732  CD1 TRP A 827      69.190  45.010  67.370  1.00  0.00           C
ATOM   2733  HD1 TRP A 827      68.410  45.090  68.110  1.00  0.00           H
ATOM   2734  NE1 TRP A 827      69.620  43.820  66.770  1.00  0.00           N
ATOM   2735  HE1 TRP A 827      69.370  42.890  66.960  1.00  0.00           H
ATOM   2736  CE2 TRP A 827      70.560  44.120  65.860  1.00  0.00           C
ATOM   2737  CD2 TRP A 827      70.800  45.520  65.940  1.00  0.00           C
ATOM   2738  CE3 TRP A 827      71.830  46.050  65.170  1.00  0.00           C
ATOM   2739  HE3 TRP A 827      71.870  47.110  65.320  1.00  0.00           H
ATOM   2740  CZ3 TRP A 827      72.650  45.230  64.360  1.00  0.00           C
ATOM   2741  HZ3 TRP A 827      73.480  45.640  63.810  1.00  0.00           H
ATOM   2742  CZ2 TRP A 827      71.250  43.310  65.020  1.00  0.00           C
ATOM   2743  HZ2 TRP A 827      71.160  42.240  65.110  1.00  0.00           H
ATOM   2744  CH2 TRP A 827      72.320  43.850  64.300  1.00  0.00           C
ATOM   2745  HH2 TRP A 827      72.980  43.160  63.780  1.00  0.00           H
ATOM   2746  C   TRP A 827      68.210  48.000  65.430  1.00  0.00           C
ATOM   2747  O   TRP A 827      68.300  47.320  64.380  1.00  0.00           O
ATOM   2748  N   CYS A 828      67.020  48.370  65.850  1.00  0.00           N
ATOM   2749  HN  CYS A 828      66.890  48.940  66.660  1.00  0.00           H
ATOM   2750  CA  CYS A 828      65.770  48.150  65.180  1.00  0.00           C
ATOM   2751  HA  CYS A 828      65.760  47.110  64.880  1.00  0.00           H
ATOM   2752  CB  CYS A 828      64.700  48.420  66.130  1.00  0.00           C
ATOM   2753  HB1 CYS A 828      63.770  48.570  65.540  1.00  0.00           H
ATOM   2754  HB2 CYS A 828      64.910  49.350  66.700  1.00  0.00           H
ATOM   2755  SG  CYS A 828      64.510  47.110  67.440  1.00  0.00           S
ATOM   2756  HG1 CYS A 828      65.440  47.600  68.240  1.00  0.00           H
ATOM   2757  C   CYS A 828      65.720  48.890  63.800  1.00  0.00           C
ATOM   2758  O   CYS A 828      65.350  48.320  62.760  1.00  0.00           O
ATOM   2759  N   VAL A 829      66.190  50.190  63.770  1.00  0.00           N
ATOM   2760  HN  VAL A 829      66.410  50.580  64.660  1.00  0.00           H
ATOM   2761  CA  VAL A 829      66.420  50.950  62.540  1.00  0.00           C
ATOM   2762  HA  VAL A 829      65.500  51.090  62.000  1.00  0.00           H
ATOM   2763  CB  VAL A 829      66.760  52.400  62.830  1.00  0.00           C
ATOM   2764  HB  VAL A 829      67.550  52.380  63.630  1.00  0.00           H
ATOM   2765  CG1 VAL A 829      67.420  53.070  61.600  1.00  0.00           C
ATOM   2766 HG11 VAL A 829      66.900  52.900  60.630  1.00  0.00           H
ATOM   2767 HG12 VAL A 829      68.370  52.510  61.450  1.00  0.00           H
ATOM   2768 HG13 VAL A 829      67.620  54.120  61.890  1.00  0.00           H
ATOM   2769  CG2 VAL A 829      65.470  53.120  63.340  1.00  0.00           C
ATOM   2770 HG21 VAL A 829      65.230  52.680  64.330  1.00  0.00           H
ATOM   2771 HG22 VAL A 829      64.660  53.050  62.580  1.00  0.00           H
ATOM   2772 HG23 VAL A 829      65.650  54.200  63.520  1.00  0.00           H
ATOM   2773  C   VAL A 829      67.310  50.250  61.530  1.00  0.00           C
ATOM   2774  O   VAL A 829      66.990  50.120  60.370  1.00  0.00           O
ATOM   2775  N   ILE A 830      68.450  49.730  62.050  1.00  0.00           N
ATOM   2776  HN  ILE A 830      68.580  49.820  63.030  1.00  0.00           H
ATOM   2777  CA  ILE A 830      69.510  49.070  61.270  1.00  0.00           C
ATOM   2778  HA  ILE A 830      69.720  49.620  60.370  1.00  0.00           H
ATOM   2779  CB  ILE A 830      70.780  48.930  62.050  1.00  0.00           C
ATOM   2780  HB  ILE A 830      70.500  48.630  63.090  1.00  0.00           H
ATOM   2781  CG2 ILE A 830      71.770  47.890  61.420  1.00  0.00           C
ATOM   2782 HG21 ILE A 830      71.880  48.110  60.340  1.00  0.00           H
ATOM   2783 HG22 ILE A 830      71.360  46.870  61.560  1.00  0.00           H
ATOM   2784 HG23 ILE A 830      72.760  47.890  61.930  1.00  0.00           H
ATOM   2785  CG1 ILE A 830      71.560  50.280  62.180  1.00  0.00           C
ATOM   2786 HG11 ILE A 830      72.370  50.110  62.910  1.00  0.00           H
ATOM   2787 HG12 ILE A 830      70.820  50.930  62.680  1.00  0.00           H
ATOM   2788  CD  ILE A 830      72.160  50.950  60.910  1.00  0.00           C
ATOM   2789  HD1 ILE A 830      72.450  52.030  60.960  1.00  0.00           H
ATOM   2790  HD2 ILE A 830      71.540  50.790  60.000  1.00  0.00           H
ATOM   2791  HD3 ILE A 830      73.170  50.520  60.750  1.00  0.00           H
ATOM   2792  C   ILE A 830      68.930  47.770  60.800  1.00  0.00           C
ATOM   2793  O   ILE A 830      69.040  47.420  59.640  1.00  0.00           O
ATOM   2794  N   LEU A 831      68.220  47.010  61.600  1.00  0.00           N
ATOM   2795  HN  LEU A 831      68.000  47.300  62.530  1.00  0.00           H
ATOM   2796  CA  LEU A 831      67.530  45.800  61.200  1.00  0.00           C
ATOM   2797  HA  LEU A 831      68.300  45.210  60.720  1.00  0.00           H
ATOM   2798  CB  LEU A 831      67.040  45.020  62.480  1.00  0.00           C
ATOM   2799  HB1 LEU A 831      66.270  45.670  62.950  1.00  0.00           H
ATOM   2800  HB2 LEU A 831      67.840  44.900  63.250  1.00  0.00           H
ATOM   2801  CG  LEU A 831      66.340  43.680  62.220  1.00  0.00           C
ATOM   2802  HG  LEU A 831      65.590  43.810  61.410  1.00  0.00           H
ATOM   2803  CD1 LEU A 831      67.310  42.610  61.610  1.00  0.00           C
ATOM   2804 HD11 LEU A 831      66.680  41.710  61.440  1.00  0.00           H
ATOM   2805 HD12 LEU A 831      68.170  42.340  62.260  1.00  0.00           H
ATOM   2806 HD13 LEU A 831      67.640  42.940  60.600  1.00  0.00           H
ATOM   2807  CD2 LEU A 831      65.660  43.230  63.470  1.00  0.00           C
ATOM   2808 HD21 LEU A 831      65.530  42.120  63.590  1.00  0.00           H
ATOM   2809 HD22 LEU A 831      64.700  43.770  63.550  1.00  0.00           H
ATOM   2810 HD23 LEU A 831      66.190  43.650  64.350  1.00  0.00           H
ATOM   2811  C   LEU A 831      66.460  46.040  60.180  1.00  0.00           C
ATOM   2812  O   LEU A 831      66.290  45.210  59.270  1.00  0.00           O
ATOM   2813  N   PHE A 832      65.760  47.230  60.120  1.00  0.00           N
ATOM   2814  HN  PHE A 832      65.760  47.810  60.930  1.00  0.00           H
ATOM   2815  CA  PHE A 832      64.850  47.690  59.080  1.00  0.00           C
ATOM   2816  HA  PHE A 832      64.270  46.840  58.750  1.00  0.00           H
ATOM   2817  CB  PHE A 832      63.980  48.810  59.750  1.00  0.00           C
ATOM   2818  HB1 PHE A 832      64.560  49.450  60.470  1.00  0.00           H
ATOM   2819  HB2 PHE A 832      63.210  48.300  60.350  1.00  0.00           H
ATOM   2820  CG  PHE A 832      63.410  49.820  58.820  1.00  0.00           C
ATOM   2821  CD1 PHE A 832      62.180  49.390  58.240  1.00  0.00           C
ATOM   2822  HD1 PHE A 832      61.860  48.390  58.470  1.00  0.00           H
ATOM   2823  CE1 PHE A 832      61.430  50.260  57.440  1.00  0.00           C
ATOM   2824  HE1 PHE A 832      60.470  49.910  57.090  1.00  0.00           H
ATOM   2825  CZ  PHE A 832      61.900  51.570  57.140  1.00  0.00           C
ATOM   2826  HZ  PHE A 832      61.270  52.240  56.590  1.00  0.00           H
ATOM   2827  CD2 PHE A 832      63.840  51.140  58.570  1.00  0.00           C
ATOM   2828  HD2 PHE A 832      64.800  51.480  58.920  1.00  0.00           H
ATOM   2829  CE2 PHE A 832      63.140  51.990  57.620  1.00  0.00           C
ATOM   2830  HE2 PHE A 832      63.350  53.030  57.430  1.00  0.00           H
ATOM   2831  C   PHE A 832      65.570  48.090  57.740  1.00  0.00           C
ATOM   2832  O   PHE A 832      65.250  47.560  56.670  1.00  0.00           O
ATOM   2833  N   PHE A 833      66.640  48.800  57.860  1.00  0.00           N
ATOM   2834  HN  PHE A 833      66.760  49.260  58.730  1.00  0.00           H
ATOM   2835  CA  PHE A 833      67.550  49.250  56.800  1.00  0.00           C
ATOM   2836  HA  PHE A 833      66.880  49.700  56.080  1.00  0.00           H
ATOM   2837  CB  PHE A 833      68.560  50.280  57.410  1.00  0.00           C
ATOM   2838  HB1 PHE A 833      68.870  49.950  58.420  1.00  0.00           H
ATOM   2839  HB2 PHE A 833      68.030  51.260  57.480  1.00  0.00           H
ATOM   2840  CG  PHE A 833      69.750  50.440  56.500  1.00  0.00           C
ATOM   2841  CD1 PHE A 833      71.050  49.930  56.790  1.00  0.00           C
ATOM   2842  HD1 PHE A 833      71.170  49.330  57.680  1.00  0.00           H
ATOM   2843  CE1 PHE A 833      72.060  49.870  55.890  1.00  0.00           C
ATOM   2844  HE1 PHE A 833      73.000  49.400  56.180  1.00  0.00           H
ATOM   2845  CZ  PHE A 833      71.960  50.520  54.670  1.00  0.00           C
ATOM   2846  HZ  PHE A 833      72.650  50.560  53.830  1.00  0.00           H
ATOM   2847  CD2 PHE A 833      69.640  51.180  55.250  1.00  0.00           C
ATOM   2848  HD2 PHE A 833      68.710  51.660  54.970  1.00  0.00           H
ATOM   2849  CE2 PHE A 833      70.750  51.270  54.400  1.00  0.00           C
ATOM   2850  HE2 PHE A 833      70.650  51.810  53.470  1.00  0.00           H
ATOM   2851  C   PHE A 833      68.180  48.050  56.020  1.00  0.00           C
ATOM   2852  O   PHE A 833      67.990  47.920  54.820  1.00  0.00           O
ATOM   2853  N   THR A 834      68.920  47.220  56.780  1.00  0.00           N
ATOM   2854  HN  THR A 834      68.960  47.220  57.780  1.00  0.00           H
ATOM   2855  CA  THR A 834      69.700  46.130  56.250  1.00  0.00           C
ATOM   2856  HA  THR A 834      70.190  46.500  55.370  1.00  0.00           H
ATOM   2857  CB  THR A 834      70.660  45.550  57.260  1.00  0.00           C
ATOM   2858  HB  THR A 834      70.040  44.940  57.960  1.00  0.00           H
ATOM   2859  OG1 THR A 834      71.360  46.570  58.030  1.00  0.00           O
ATOM   2860  HG1 THR A 834      70.710  46.880  58.660  1.00  0.00           H
ATOM   2861  CG2 THR A 834      71.770  44.600  56.680  1.00  0.00           C
ATOM   2862 HG21 THR A 834      72.420  44.180  57.460  1.00  0.00           H
ATOM   2863 HG22 THR A 834      72.520  45.170  56.110  1.00  0.00           H
ATOM   2864 HG23 THR A 834      71.310  43.790  56.060  1.00  0.00           H
ATOM   2865  C   THR A 834      68.730  45.050  55.700  1.00  0.00           C
ATOM   2866  O   THR A 834      69.030  44.400  54.710  1.00  0.00           O
ATOM   2867  N   THR A 835      67.490  44.900  56.270  1.00  0.00           N
ATOM   2868  HN  THR A 835      67.220  45.540  56.990  1.00  0.00           H
ATOM   2869  CA  THR A 835      66.430  44.070  55.620  1.00  0.00           C
ATOM   2870  HA  THR A 835      66.790  43.060  55.590  1.00  0.00           H
ATOM   2871  CB  THR A 835      65.140  43.920  56.410  1.00  0.00           C
ATOM   2872  HB  THR A 835      64.710  44.850  56.840  1.00  0.00           H
ATOM   2873  OG1 THR A 835      65.510  43.120  57.550  1.00  0.00           O
ATOM   2874  HG1 THR A 835      65.860  43.740  58.200  1.00  0.00           H
ATOM   2875  CG2 THR A 835      64.050  43.040  55.730  1.00  0.00           C
ATOM   2876 HG21 THR A 835      63.610  43.400  54.780  1.00  0.00           H
ATOM   2877 HG22 THR A 835      63.280  42.950  56.530  1.00  0.00           H
ATOM   2878 HG23 THR A 835      64.500  42.040  55.570  1.00  0.00           H
ATOM   2879  C   THR A 835      65.940  44.640  54.280  1.00  0.00           C
ATOM   2880  O   THR A 835      65.920  43.940  53.270  1.00  0.00           O
ATOM   2881  N   PHE A 836      65.780  45.940  54.170  1.00  0.00           N
ATOM   2882  HN  PHE A 836      65.710  46.570  54.930  1.00  0.00           H
ATOM   2883  CA  PHE A 836      65.410  46.570  52.870  1.00  0.00           C
ATOM   2884  HA  PHE A 836      64.620  46.040  52.360  1.00  0.00           H
ATOM   2885  CB  PHE A 836      65.040  48.030  53.200  1.00  0.00           C
ATOM   2886  HB1 PHE A 836      65.840  48.370  53.910  1.00  0.00           H
ATOM   2887  HB2 PHE A 836      64.110  47.970  53.810  1.00  0.00           H
ATOM   2888  CG  PHE A 836      64.960  48.930  51.990  1.00  0.00           C
ATOM   2889  CD1 PHE A 836      64.090  48.700  50.930  1.00  0.00           C
ATOM   2890  HD1 PHE A 836      63.540  47.780  50.850  1.00  0.00           H
ATOM   2891  CE1 PHE A 836      63.930  49.720  49.950  1.00  0.00           C
ATOM   2892  HE1 PHE A 836      63.400  49.310  49.100  1.00  0.00           H
ATOM   2893  CZ  PHE A 836      64.560  50.960  49.970  1.00  0.00           C
ATOM   2894  HZ  PHE A 836      64.300  51.730  49.260  1.00  0.00           H
ATOM   2895  CD2 PHE A 836      65.610  50.180  52.000  1.00  0.00           C
ATOM   2896  HD2 PHE A 836      66.220  50.240  52.900  1.00  0.00           H
ATOM   2897  CE2 PHE A 836      65.440  51.200  51.070  1.00  0.00           C
ATOM   2898  HE2 PHE A 836      65.960  52.120  51.300  1.00  0.00           H
ATOM   2899  C   PHE A 836      66.530  46.410  51.830  1.00  0.00           C
ATOM   2900  O   PHE A 836      66.270  46.060  50.630  1.00  0.00           O
ATOM   2901  N   PHE A 837      67.750  46.630  52.320  1.00  0.00           N
ATOM   2902  HN  PHE A 837      67.960  46.850  53.270  1.00  0.00           H
ATOM   2903  CA  PHE A 837      68.850  46.390  51.350  1.00  0.00           C
ATOM   2904  HA  PHE A 837      68.520  46.910  50.460  1.00  0.00           H
ATOM   2905  CB  PHE A 837      70.150  47.070  51.890  1.00  0.00           C
ATOM   2906  HB1 PHE A 837      70.360  46.590  52.860  1.00  0.00           H
ATOM   2907  HB2 PHE A 837      69.780  48.070  52.190  1.00  0.00           H
ATOM   2908  CG  PHE A 837      71.300  47.230  50.890  1.00  0.00           C
ATOM   2909  CD1 PHE A 837      72.670  47.190  51.370  1.00  0.00           C
ATOM   2910  HD1 PHE A 837      72.890  47.110  52.420  1.00  0.00           H
ATOM   2911  CE1 PHE A 837      73.630  47.160  50.470  1.00  0.00           C
ATOM   2912  HE1 PHE A 837      74.690  47.140  50.690  1.00  0.00           H
ATOM   2913  CZ  PHE A 837      73.370  47.180  49.110  1.00  0.00           C
ATOM   2914  HZ  PHE A 837      74.210  47.250  48.430  1.00  0.00           H
ATOM   2915  CD2 PHE A 837      71.010  47.280  49.530  1.00  0.00           C
ATOM   2916  HD2 PHE A 837      70.010  47.300  49.120  1.00  0.00           H
ATOM   2917  CE2 PHE A 837      72.030  47.230  48.620  1.00  0.00           C
ATOM   2918  HE2 PHE A 837      71.900  47.270  47.550  1.00  0.00           H
ATOM   2919  C   PHE A 837      69.090  44.930  50.960  1.00  0.00           C
ATOM   2920  O   PHE A 837      69.430  44.610  49.820  1.00  0.00           O
ATOM   2921  N   LEU A 838      68.910  43.960  51.890  1.00  0.00           N
ATOM   2922  HN  LEU A 838      68.940  44.160  52.860  1.00  0.00           H
ATOM   2923  CA  LEU A 838      69.160  42.600  51.480  1.00  0.00           C
ATOM   2924  HA  LEU A 838      70.080  42.460  50.920  1.00  0.00           H
ATOM   2925  CB  LEU A 838      69.230  41.650  52.730  1.00  0.00           C
ATOM   2926  HB1 LEU A 838      68.340  41.550  53.400  1.00  0.00           H
ATOM   2927  HB2 LEU A 838      69.950  42.120  53.420  1.00  0.00           H
ATOM   2928  CG  LEU A 838      69.610  40.160  52.430  1.00  0.00           C
ATOM   2929  HG  LEU A 838      68.650  39.860  51.950  1.00  0.00           H
ATOM   2930  CD1 LEU A 838      70.810  40.050  51.510  1.00  0.00           C
ATOM   2931 HD11 LEU A 838      70.580  40.370  50.470  1.00  0.00           H
ATOM   2932 HD12 LEU A 838      71.140  39.000  51.420  1.00  0.00           H
ATOM   2933 HD13 LEU A 838      71.700  40.630  51.870  1.00  0.00           H
ATOM   2934  CD2 LEU A 838      69.860  39.460  53.720  1.00  0.00           C
ATOM   2935 HD21 LEU A 838      69.040  39.690  54.450  1.00  0.00           H
ATOM   2936 HD22 LEU A 838      70.800  39.720  54.230  1.00  0.00           H
ATOM   2937 HD23 LEU A 838      69.860  38.370  53.520  1.00  0.00           H
ATOM   2938  C   LEU A 838      68.170  42.090  50.470  1.00  0.00           C
ATOM   2939  O   LEU A 838      68.570  41.590  49.400  1.00  0.00           O
ATOM   2940  N   SER A 839      66.930  42.340  50.820  1.00  0.00           N
ATOM   2941  HN  SER A 839      66.730  42.730  51.720  1.00  0.00           H
ATOM   2942  CA  SER A 839      65.700  41.980  50.040  1.00  0.00           C
ATOM   2943  HA  SER A 839      65.790  40.920  49.900  1.00  0.00           H
ATOM   2944  CB  SER A 839      64.410  42.360  50.800  1.00  0.00           C
ATOM   2945  HB1 SER A 839      64.440  41.810  51.760  1.00  0.00           H
ATOM   2946  HB2 SER A 839      63.500  41.950  50.330  1.00  0.00           H
ATOM   2947  OG  SER A 839      64.360  43.720  51.190  1.00  0.00           O
ATOM   2948  HG1 SER A 839      64.990  43.910  51.890  1.00  0.00           H
ATOM   2949  C   SER A 839      65.570  42.630  48.650  1.00  0.00           C
ATOM   2950  O   SER A 839      65.290  42.030  47.650  1.00  0.00           O
ATOM   2951  N   SER A 840      65.920  43.920  48.510  1.00  0.00           N
ATOM   2952  HN  SER A 840      66.000  44.570  49.250  1.00  0.00           H
ATOM   2953  CA  SER A 840      66.330  44.590  47.180  1.00  0.00           C
ATOM   2954  HA  SER A 840      65.490  44.630  46.510  1.00  0.00           H
ATOM   2955  CB  SER A 840      66.810  46.040  47.350  1.00  0.00           C
ATOM   2956  HB1 SER A 840      67.030  46.490  46.360  1.00  0.00           H
ATOM   2957  HB2 SER A 840      67.740  46.070  47.950  1.00  0.00           H
ATOM   2958  OG  SER A 840      65.750  46.900  47.830  1.00  0.00           O
ATOM   2959  HG1 SER A 840      65.620  46.720  48.760  1.00  0.00           H
ATOM   2960  C   SER A 840      67.360  43.850  46.420  1.00  0.00           C
ATOM   2961  O   SER A 840      67.080  43.500  45.300  1.00  0.00           O
ATOM   2962  N   PHE A 841      68.490  43.530  47.090  1.00  0.00           N
ATOM   2963  HN  PHE A 841      68.510  43.790  48.060  1.00  0.00           H
ATOM   2964  CA  PHE A 841      69.570  42.850  46.440  1.00  0.00           C
ATOM   2965  HA  PHE A 841      69.900  43.410  45.580  1.00  0.00           H
ATOM   2966  CB  PHE A 841      70.790  42.790  47.410  1.00  0.00           C
ATOM   2967  HB1 PHE A 841      70.540  42.400  48.430  1.00  0.00           H
ATOM   2968  HB2 PHE A 841      71.040  43.860  47.600  1.00  0.00           H
ATOM   2969  CG  PHE A 841      72.030  42.070  46.870  1.00  0.00           C
ATOM   2970  CD1 PHE A 841      72.400  40.810  47.400  1.00  0.00           C
ATOM   2971  HD1 PHE A 841      71.760  40.380  48.160  1.00  0.00           H
ATOM   2972  CE1 PHE A 841      73.560  40.190  46.940  1.00  0.00           C
ATOM   2973  HE1 PHE A 841      73.900  39.270  47.380  1.00  0.00           H
ATOM   2974  CZ  PHE A 841      74.280  40.740  45.890  1.00  0.00           C
ATOM   2975  HZ  PHE A 841      75.180  40.300  45.490  1.00  0.00           H
ATOM   2976  CD2 PHE A 841      72.830  42.700  45.910  1.00  0.00           C
ATOM   2977  HD2 PHE A 841      72.590  43.620  45.390  1.00  0.00           H
ATOM   2978  CE2 PHE A 841      73.940  42.000  45.400  1.00  0.00           C
ATOM   2979  HE2 PHE A 841      74.430  42.440  44.550  1.00  0.00           H
ATOM   2980  C   PHE A 841      69.090  41.520  45.830  1.00  0.00           C
ATOM   2981  O   PHE A 841      69.120  41.290  44.600  1.00  0.00           O
ATOM   2982  N   LEU A 842      68.530  40.680  46.740  1.00  0.00           N
ATOM   2983  HN  LEU A 842      68.380  40.990  47.670  1.00  0.00           H
ATOM   2984  CA  LEU A 842      67.920  39.360  46.480  1.00  0.00           C
ATOM   2985  HA  LEU A 842      68.620  38.740  45.940  1.00  0.00           H
ATOM   2986  CB  LEU A 842      67.720  38.590  47.800  1.00  0.00           C
ATOM   2987  HB1 LEU A 842      67.390  37.570  47.520  1.00  0.00           H
ATOM   2988  HB2 LEU A 842      66.860  39.090  48.310  1.00  0.00           H
ATOM   2989  CG  LEU A 842      68.900  38.200  48.790  1.00  0.00           C
ATOM   2990  HG  LEU A 842      69.220  39.210  49.140  1.00  0.00           H
ATOM   2991  CD1 LEU A 842      68.420  37.310  49.910  1.00  0.00           C
ATOM   2992 HD11 LEU A 842      67.490  37.770  50.310  1.00  0.00           H
ATOM   2993 HD12 LEU A 842      69.250  37.260  50.650  1.00  0.00           H
ATOM   2994 HD13 LEU A 842      68.220  36.250  49.640  1.00  0.00           H
ATOM   2995  CD2 LEU A 842      70.070  37.580  48.070  1.00  0.00           C
ATOM   2996 HD21 LEU A 842      69.700  36.630  47.650  1.00  0.00           H
ATOM   2997 HD22 LEU A 842      70.890  37.350  48.790  1.00  0.00           H
ATOM   2998 HD23 LEU A 842      70.410  38.230  47.240  1.00  0.00           H
ATOM   2999  C   LEU A 842      66.750  39.360  45.500  1.00  0.00           C
ATOM   3000  O   LEU A 842      66.690  38.380  44.780  1.00  0.00           O
ATOM   3001  N   LYS A 843      65.850  40.430  45.380  1.00  0.00           N
ATOM   3002  HN  LYS A 843      65.880  41.210  46.000  1.00  0.00           H
ATOM   3003  CA  LYS A 843      64.840  40.500  44.350  1.00  0.00           C
ATOM   3004  HA  LYS A 843      64.180  39.650  44.490  1.00  0.00           H
ATOM   3005  CB  LYS A 843      63.980  41.800  44.580  1.00  0.00           C
ATOM   3006  HB1 LYS A 843      64.630  42.670  44.800  1.00  0.00           H
ATOM   3007  HB2 LYS A 843      63.500  41.680  45.570  1.00  0.00           H
ATOM   3008  CG  LYS A 843      62.860  42.010  43.480  1.00  0.00           C
ATOM   3009  HG1 LYS A 843      62.410  41.000  43.310  1.00  0.00           H
ATOM   3010  HG2 LYS A 843      63.360  42.330  42.550  1.00  0.00           H
ATOM   3011  CD  LYS A 843      61.770  42.930  44.020  1.00  0.00           C
ATOM   3012  HD1 LYS A 843      62.050  43.980  44.240  1.00  0.00           H
ATOM   3013  HD2 LYS A 843      61.420  42.630  45.020  1.00  0.00           H
ATOM   3014  CE  LYS A 843      60.510  42.820  43.050  1.00  0.00           C
ATOM   3015  HE1 LYS A 843      59.690  43.460  43.430  1.00  0.00           H
ATOM   3016  HE2 LYS A 843      60.110  41.780  43.040  1.00  0.00           H
ATOM   3017  NZ  LYS A 843      60.900  43.150  41.640  1.00  0.00           N
ATOM   3018  HZ1 LYS A 843      61.660  43.840  41.610  1.00  0.00           H
ATOM   3019  HZ2 LYS A 843      59.980  43.360  41.210  1.00  0.00           H
ATOM   3020  HZ3 LYS A 843      61.170  42.340  41.050  1.00  0.00           H
ATOM   3021  C   LYS A 843      65.410  40.600  42.960  1.00  0.00           C
ATOM   3022  O   LYS A 843      64.850  40.040  42.040  1.00  0.00           O
ATOM   3023  N   GLN A 844      66.600  41.330  42.730  1.00  0.00           N
ATOM   3024  HN  GLN A 844      67.090  41.760  43.480  1.00  0.00           H
ATOM   3025  CA  GLN A 844      67.050  41.470  41.370  1.00  0.00           C
ATOM   3026  HA  GLN A 844      66.240  41.310  40.690  1.00  0.00           H
ATOM   3027  CB  GLN A 844      67.580  42.920  41.160  1.00  0.00           C
ATOM   3028  HB1 GLN A 844      67.980  42.920  40.130  1.00  0.00           H
ATOM   3029  HB2 GLN A 844      68.350  43.080  41.940  1.00  0.00           H
ATOM   3030  CG  GLN A 844      66.460  44.030  41.360  1.00  0.00           C
ATOM   3031  HG1 GLN A 844      66.850  45.020  41.030  1.00  0.00           H
ATOM   3032  HG2 GLN A 844      66.090  44.190  42.400  1.00  0.00           H
ATOM   3033  CD  GLN A 844      65.320  43.650  40.430  1.00  0.00           C
ATOM   3034  OE1 GLN A 844      64.150  43.700  40.820  1.00  0.00           O
ATOM   3035  NE2 GLN A 844      65.590  43.390  39.150  1.00  0.00           N
ATOM   3036 HE21 GLN A 844      66.500  43.500  38.760  1.00  0.00           H
ATOM   3037 HE22 GLN A 844      64.760  43.120  38.660  1.00  0.00           H
ATOM   3038  C   GLN A 844      68.140  40.440  41.100  1.00  0.00           C
ATOM   3039  O   GLN A 844      68.830  40.510  40.120  1.00  0.00           O
ATOM   3040  N   PHE A 845      68.280  39.470  41.990  1.00  0.00           N
ATOM   3041  HN  PHE A 845      67.710  39.540  42.820  1.00  0.00           H
ATOM   3042  CA  PHE A 845      69.490  38.590  42.030  1.00  0.00           C
ATOM   3043  HA  PHE A 845      70.350  39.230  41.890  1.00  0.00           H
ATOM   3044  CB  PHE A 845      69.730  38.000  43.470  1.00  0.00           C
ATOM   3045  HB1 PHE A 845      68.810  37.450  43.740  1.00  0.00           H
ATOM   3046  HB2 PHE A 845      69.760  38.850  44.190  1.00  0.00           H
ATOM   3047  CG  PHE A 845      70.990  37.100  43.600  1.00  0.00           C
ATOM   3048  CD1 PHE A 845      72.230  37.440  43.080  1.00  0.00           C
ATOM   3049  HD1 PHE A 845      72.350  38.320  42.460  1.00  0.00           H
ATOM   3050  CE1 PHE A 845      73.350  36.560  43.310  1.00  0.00           C
ATOM   3051  HE1 PHE A 845      74.250  36.770  42.730  1.00  0.00           H
ATOM   3052  CZ  PHE A 845      73.220  35.470  44.210  1.00  0.00           C
ATOM   3053  HZ  PHE A 845      73.990  34.740  44.350  1.00  0.00           H
ATOM   3054  CD2 PHE A 845      70.900  35.950  44.470  1.00  0.00           C
ATOM   3055  HD2 PHE A 845      69.950  35.660  44.900  1.00  0.00           H
ATOM   3056  CE2 PHE A 845      72.040  35.190  44.850  1.00  0.00           C
ATOM   3057  HE2 PHE A 845      72.060  34.320  45.490  1.00  0.00           H
ATOM   3058  C   PHE A 845      69.610  37.600  40.810  1.00  0.00           C
ATOM   3059  O   PHE A 845      70.650  37.180  40.400  1.00  0.00           O
ATOM   3060  N   LYS A 846      68.470  37.330  40.090  1.00  0.00           N
ATOM   3061  HN  LYS A 846      67.620  37.660  40.510  1.00  0.00           H
ATOM   3062  CA  LYS A 846      68.120  36.270  39.060  1.00  0.00           C
ATOM   3063  HA  LYS A 846      68.320  35.370  39.630  1.00  0.00           H
ATOM   3064  CB  LYS A 846      66.600  36.400  38.710  1.00  0.00           C
ATOM   3065  HB1 LYS A 846      66.360  37.480  38.640  1.00  0.00           H
ATOM   3066  HB2 LYS A 846      65.940  36.190  39.580  1.00  0.00           H
ATOM   3067  CG  LYS A 846      65.980  35.690  37.490  1.00  0.00           C
ATOM   3068  HG1 LYS A 846      66.610  35.690  36.570  1.00  0.00           H
ATOM   3069  HG2 LYS A 846      65.020  36.210  37.280  1.00  0.00           H
ATOM   3070  CD  LYS A 846      65.740  34.170  37.840  1.00  0.00           C
ATOM   3071  HD1 LYS A 846      66.670  33.750  38.270  1.00  0.00           H
ATOM   3072  HD2 LYS A 846      65.530  33.540  36.950  1.00  0.00           H
ATOM   3073  CE  LYS A 846      64.540  33.920  38.820  1.00  0.00           C
ATOM   3074  HE1 LYS A 846      63.670  34.540  38.510  1.00  0.00           H
ATOM   3075  HE2 LYS A 846      64.790  34.190  39.870  1.00  0.00           H
ATOM   3076  NZ  LYS A 846      64.030  32.580  38.830  1.00  0.00           N
ATOM   3077  HZ1 LYS A 846      64.790  31.900  39.030  1.00  0.00           H
ATOM   3078  HZ2 LYS A 846      63.630  32.290  37.920  1.00  0.00           H
ATOM   3079  HZ3 LYS A 846      63.390  32.530  39.650  1.00  0.00           H
ATOM   3080  C   LYS A 846      68.930  36.290  37.830  1.00  0.00           C
ATOM   3081  O   LYS A 846      69.440  35.250  37.360  1.00  0.00           O
ATOM   3082  N   THR A 847      69.180  37.500  37.300  1.00  0.00           N
ATOM   3083  HN  THR A 847      68.900  38.280  37.840  1.00  0.00           H
ATOM   3084  CA  THR A 847      69.880  37.710  36.030  1.00  0.00           C
ATOM   3085  HA  THR A 847      70.020  36.790  35.490  1.00  0.00           H
ATOM   3086  CB  THR A 847      69.130  38.690  35.070  1.00  0.00           C
ATOM   3087  HB  THR A 847      69.680  39.060  34.190  1.00  0.00           H
ATOM   3088  OG1 THR A 847      68.830  39.900  35.820  1.00  0.00           O
ATOM   3089  HG1 THR A 847      69.670  40.350  35.930  1.00  0.00           H
ATOM   3090  CG2 THR A 847      67.820  38.090  34.620  1.00  0.00           C
ATOM   3091 HG21 THR A 847      67.340  38.860  33.970  1.00  0.00           H
ATOM   3092 HG22 THR A 847      67.190  37.670  35.430  1.00  0.00           H
ATOM   3093 HG23 THR A 847      68.050  37.220  33.970  1.00  0.00           H
ATOM   3094  C   THR A 847      71.280  38.270  36.050  1.00  0.00           C
ATOM   3095  O   THR A 847      71.850  38.630  35.030  1.00  0.00           O
ATOM   3096  N   LYS A 848      71.890  38.290  37.270  1.00  0.00           N
ATOM   3097  HN  LYS A 848      71.380  38.110  38.100  1.00  0.00           H
ATOM   3098  CA  LYS A 848      73.270  38.690  37.470  1.00  0.00           C
ATOM   3099  HA  LYS A 848      73.300  39.640  36.970  1.00  0.00           H
ATOM   3100  CB  LYS A 848      73.530  38.990  38.960  1.00  0.00           C
ATOM   3101  HB1 LYS A 848      74.590  39.350  38.960  1.00  0.00           H
ATOM   3102  HB2 LYS A 848      73.430  38.080  39.590  1.00  0.00           H
ATOM   3103  CG  LYS A 848      72.590  40.060  39.600  1.00  0.00           C
ATOM   3104  HG1 LYS A 848      73.160  40.490  40.450  1.00  0.00           H
ATOM   3105  HG2 LYS A 848      71.790  39.460  40.090  1.00  0.00           H
ATOM   3106  CD  LYS A 848      71.970  41.170  38.720  1.00  0.00           C
ATOM   3107  HD1 LYS A 848      71.200  40.680  38.080  1.00  0.00           H
ATOM   3108  HD2 LYS A 848      72.740  41.610  38.060  1.00  0.00           H
ATOM   3109  CE  LYS A 848      71.370  42.390  39.420  1.00  0.00           C
ATOM   3110  HE1 LYS A 848      70.610  42.120  40.170  1.00  0.00           H
ATOM   3111  HE2 LYS A 848      70.920  42.980  38.580  1.00  0.00           H
ATOM   3112  NZ  LYS A 848      72.440  43.200  39.970  1.00  0.00           N
ATOM   3113  HZ1 LYS A 848      73.120  43.490  39.230  1.00  0.00           H
ATOM   3114  HZ2 LYS A 848      72.990  42.690  40.690  1.00  0.00           H
ATOM   3115  HZ3 LYS A 848      72.110  44.060  40.460  1.00  0.00           H
ATOM   3116  C   LYS A 848      74.450  37.780  36.960  1.00  0.00           C
ATOM   3117  O   LYS A 848      74.300  36.570  37.050  1.00  0.00           O
ATOM   3118  N   ARG A 849      75.490  38.410  36.400  1.00  0.00           N
ATOM   3119  HN  ARG A 849      75.390  39.350  36.090  1.00  0.00           H
ATOM   3120  CA  ARG A 849      76.800  37.840  36.210  1.00  0.00           C
ATOM   3121  HA  ARG A 849      76.640  36.960  35.600  1.00  0.00           H
ATOM   3122  CB  ARG A 849      77.760  38.750  35.260  1.00  0.00           C
ATOM   3123  HB1 ARG A 849      78.820  38.430  35.330  1.00  0.00           H
ATOM   3124  HB2 ARG A 849      77.720  39.740  35.770  1.00  0.00           H
ATOM   3125  CG  ARG A 849      77.270  38.650  33.820  1.00  0.00           C
ATOM   3126  HG1 ARG A 849      77.930  39.250  33.160  1.00  0.00           H
ATOM   3127  HG2 ARG A 849      76.260  39.080  33.720  1.00  0.00           H
ATOM   3128  CD  ARG A 849      77.420  37.220  33.180  1.00  0.00           C
ATOM   3129  HD1 ARG A 849      77.180  37.110  32.110  1.00  0.00           H
ATOM   3130  HD2 ARG A 849      76.700  36.480  33.620  1.00  0.00           H
ATOM   3131  NE  ARG A 849      78.770  36.680  33.560  1.00  0.00           N
ATOM   3132  HE  ARG A 849      78.820  35.870  34.120  1.00  0.00           H
ATOM   3133  CZ  ARG A 849      79.860  37.100  32.960  1.00  0.00           C
ATOM   3134  NH1 ARG A 849      79.860  38.040  32.060  1.00  0.00           N
ATOM   3135 HH11 ARG A 849      79.030  38.420  31.660  1.00  0.00           H
ATOM   3136 HH12 ARG A 849      80.710  38.370  31.620  1.00  0.00           H
ATOM   3137  NH2 ARG A 849      81.000  36.550  33.350  1.00  0.00           N
ATOM   3138 HH21 ARG A 849      81.070  35.910  34.110  1.00  0.00           H
ATOM   3139 HH22 ARG A 849      81.890  36.710  32.930  1.00  0.00           H
ATOM   3140  C   ARG A 849      77.600  37.350  37.450  1.00  0.00           C
ATOM   3141  O   ARG A 849      77.340  37.850  38.500  1.00  0.00           O
ATOM   3142  N   TYR A 850      78.500  36.350  37.290  1.00  0.00           N
ATOM   3143  HN  TYR A 850      78.550  35.910  36.400  1.00  0.00           H
ATOM   3144  CA  TYR A 850      79.530  36.020  38.320  1.00  0.00           C
ATOM   3145  HA  TYR A 850      80.160  35.320  37.800  1.00  0.00           H
ATOM   3146  CB  TYR A 850      80.490  37.110  38.830  1.00  0.00           C
ATOM   3147  HB1 TYR A 850      81.290  36.660  39.440  1.00  0.00           H
ATOM   3148  HB2 TYR A 850      79.890  37.690  39.580  1.00  0.00           H
ATOM   3149  CG  TYR A 850      80.980  37.960  37.680  1.00  0.00           C
ATOM   3150  CD1 TYR A 850      80.570  39.310  37.530  1.00  0.00           C
ATOM   3151  HD1 TYR A 850      80.090  39.820  38.340  1.00  0.00           H
ATOM   3152  CE1 TYR A 850      81.200  40.010  36.540  1.00  0.00           C
ATOM   3153  HE1 TYR A 850      81.100  41.080  36.630  1.00  0.00           H
ATOM   3154  CZ  TYR A 850      82.090  39.510  35.530  1.00  0.00           C
ATOM   3155  OH  TYR A 850      82.710  40.450  34.690  1.00  0.00           O
ATOM   3156  HH  TYR A 850      83.370  39.950  34.200  1.00  0.00           H
ATOM   3157  CD2 TYR A 850      81.810  37.360  36.750  1.00  0.00           C
ATOM   3158  HD2 TYR A 850      82.030  36.310  36.860  1.00  0.00           H
ATOM   3159  CE2 TYR A 850      82.400  38.150  35.680  1.00  0.00           C
ATOM   3160  HE2 TYR A 850      83.030  37.620  34.990  1.00  0.00           H
ATOM   3161  C   TYR A 850      79.040  35.210  39.560  1.00  0.00           C
ATOM   3162  O   TYR A 850      79.750  35.010  40.510  1.00  0.00           O
ATOM   3163  N   PHE A 851      77.790  34.670  39.580  1.00  0.00           N
ATOM   3164  HN  PHE A 851      77.190  35.080  38.890  1.00  0.00           H
ATOM   3165  CA  PHE A 851      77.300  33.810  40.610  1.00  0.00           C
ATOM   3166  HA  PHE A 851      78.210  33.430  41.070  1.00  0.00           H
ATOM   3167  CB  PHE A 851      76.360  34.470  41.650  1.00  0.00           C
ATOM   3168  HB1 PHE A 851      75.310  34.520  41.330  1.00  0.00           H
ATOM   3169  HB2 PHE A 851      76.700  35.480  41.970  1.00  0.00           H
ATOM   3170  CG  PHE A 851      76.470  33.620  42.880  1.00  0.00           C
ATOM   3171  CD1 PHE A 851      77.540  33.910  43.800  1.00  0.00           C
ATOM   3172  HD1 PHE A 851      78.310  34.660  43.690  1.00  0.00           H
ATOM   3173  CE1 PHE A 851      77.600  33.110  44.940  1.00  0.00           C
ATOM   3174  HE1 PHE A 851      78.390  33.180  45.670  1.00  0.00           H
ATOM   3175  CZ  PHE A 851      76.680  32.120  45.120  1.00  0.00           C
ATOM   3176  HZ  PHE A 851      76.780  31.490  45.990  1.00  0.00           H
ATOM   3177  CD2 PHE A 851      75.490  32.650  43.130  1.00  0.00           C
ATOM   3178  HD2 PHE A 851      74.590  32.580  42.540  1.00  0.00           H
ATOM   3179  CE2 PHE A 851      75.620  31.810  44.250  1.00  0.00           C
ATOM   3180  HE2 PHE A 851      74.880  31.040  44.380  1.00  0.00           H
ATOM   3181  C   PHE A 851      76.560  32.780  39.830  1.00  0.00           C
ATOM   3182  O   PHE A 851      75.830  33.090  38.870  1.00  0.00           O
ATOM   3183  N   PRO A 852      76.830  31.470  40.090  1.00  0.00           N
ATOM   3184  CD  PRO A 852      77.790  30.910  41.050  1.00  0.00           C
ATOM   3185  HD1 PRO A 852      77.530  31.130  42.110  1.00  0.00           H
ATOM   3186  HD2 PRO A 852      78.850  31.250  40.890  1.00  0.00           H
ATOM   3187  CA  PRO A 852      76.170  30.410  39.360  1.00  0.00           C
ATOM   3188  HA  PRO A 852      76.560  30.510  38.360  1.00  0.00           H
ATOM   3189  CB  PRO A 852      76.550  29.140  40.110  1.00  0.00           C
ATOM   3190  HB1 PRO A 852      76.510  28.250  39.450  1.00  0.00           H
ATOM   3191  HB2 PRO A 852      75.930  28.870  40.980  1.00  0.00           H
ATOM   3192  CG  PRO A 852      77.910  29.440  40.690  1.00  0.00           C
ATOM   3193  HG1 PRO A 852      78.200  28.770  41.530  1.00  0.00           H
ATOM   3194  HG2 PRO A 852      78.740  29.310  39.960  1.00  0.00           H
ATOM   3195  C   PRO A 852      74.640  30.430  39.170  1.00  0.00           C
ATOM   3196  O   PRO A 852      73.840  30.700  40.080  1.00  0.00           O
ATOM   3197  N   THR A 853      74.190  30.140  37.990  1.00  0.00           N
ATOM   3198  HN  THR A 853      74.880  29.580  37.550  1.00  0.00           H
ATOM   3199  CA  THR A 853      72.840  30.440  37.480  1.00  0.00           C
ATOM   3200  HA  THR A 853      72.750  31.520  37.550  1.00  0.00           H
ATOM   3201  CB  THR A 853      72.680  30.030  36.060  1.00  0.00           C
ATOM   3202  HB  THR A 853      72.780  28.930  35.990  1.00  0.00           H
ATOM   3203  OG1 THR A 853      73.700  30.590  35.330  1.00  0.00           O
ATOM   3204  HG1 THR A 853      74.510  30.080  35.520  1.00  0.00           H
ATOM   3205  CG2 THR A 853      71.370  30.540  35.310  1.00  0.00           C
ATOM   3206 HG21 THR A 853      71.460  30.200  34.260  1.00  0.00           H
ATOM   3207 HG22 THR A 853      71.100  31.610  35.350  1.00  0.00           H
ATOM   3208 HG23 THR A 853      70.540  29.960  35.770  1.00  0.00           H
ATOM   3209  C   THR A 853      71.690  29.720  38.160  1.00  0.00           C
ATOM   3210  O   THR A 853      70.620  30.310  38.300  1.00  0.00           O
ATOM   3211  N   LYS A 854      71.810  28.410  38.460  1.00  0.00           N
ATOM   3212  HN  LYS A 854      72.620  27.870  38.230  1.00  0.00           H
ATOM   3213  CA  LYS A 854      70.690  27.760  39.080  1.00  0.00           C
ATOM   3214  HA  LYS A 854      69.850  28.090  38.500  1.00  0.00           H
ATOM   3215  CB  LYS A 854      70.730  26.210  39.090  1.00  0.00           C
ATOM   3216  HB1 LYS A 854      69.950  25.700  39.710  1.00  0.00           H
ATOM   3217  HB2 LYS A 854      71.640  25.910  39.640  1.00  0.00           H
ATOM   3218  CG  LYS A 854      70.780  25.620  37.700  1.00  0.00           C
ATOM   3219  HG1 LYS A 854      70.940  24.520  37.760  1.00  0.00           H
ATOM   3220  HG2 LYS A 854      71.670  26.050  37.200  1.00  0.00           H
ATOM   3221  CD  LYS A 854      69.650  26.150  36.820  1.00  0.00           C
ATOM   3222  HD1 LYS A 854      69.680  25.590  35.870  1.00  0.00           H
ATOM   3223  HD2 LYS A 854      69.830  27.200  36.490  1.00  0.00           H
ATOM   3224  CE  LYS A 854      68.240  26.070  37.410  1.00  0.00           C
ATOM   3225  HE1 LYS A 854      68.140  27.010  37.990  1.00  0.00           H
ATOM   3226  HE2 LYS A 854      68.070  25.140  38.010  1.00  0.00           H
ATOM   3227  NZ  LYS A 854      67.320  26.280  36.240  1.00  0.00           N
ATOM   3228  HZ1 LYS A 854      66.350  25.960  36.460  1.00  0.00           H
ATOM   3229  HZ2 LYS A 854      67.630  25.640  35.490  1.00  0.00           H
ATOM   3230  HZ3 LYS A 854      67.440  27.250  35.900  1.00  0.00           H
ATOM   3231  C   LYS A 854      70.490  28.210  40.510  1.00  0.00           C
ATOM   3232  O   LYS A 854      69.390  28.290  41.060  1.00  0.00           O
ATOM   3233  N   VAL A 855      71.620  28.540  41.050  1.00  0.00           N
ATOM   3234  HN  VAL A 855      72.440  28.460  40.470  1.00  0.00           H
ATOM   3235  CA  VAL A 855      71.760  28.910  42.390  1.00  0.00           C
ATOM   3236  HA  VAL A 855      71.130  28.240  42.960  1.00  0.00           H
ATOM   3237  CB  VAL A 855      73.130  28.740  42.960  1.00  0.00           C
ATOM   3238  HB  VAL A 855      73.830  29.490  42.530  1.00  0.00           H
ATOM   3239  CG1 VAL A 855      73.170  29.040  44.500  1.00  0.00           C
ATOM   3240 HG11 VAL A 855      72.960  30.100  44.750  1.00  0.00           H
ATOM   3241 HG12 VAL A 855      74.200  28.860  44.880  1.00  0.00           H
ATOM   3242 HG13 VAL A 855      72.420  28.300  44.880  1.00  0.00           H
ATOM   3243  CG2 VAL A 855      73.530  27.270  42.750  1.00  0.00           C
ATOM   3244 HG21 VAL A 855      73.730  26.920  41.710  1.00  0.00           H
ATOM   3245 HG22 VAL A 855      72.760  26.670  43.260  1.00  0.00           H
ATOM   3246 HG23 VAL A 855      74.490  27.130  43.300  1.00  0.00           H
ATOM   3247  C   VAL A 855      71.240  30.310  42.700  1.00  0.00           C
ATOM   3248  O   VAL A 855      70.470  30.470  43.700  1.00  0.00           O
ATOM   3249  N   ARG A 856      71.660  31.340  41.890  1.00  0.00           N
ATOM   3250  HN  ARG A 856      72.300  31.100  41.180  1.00  0.00           H
ATOM   3251  CA  ARG A 856      71.240  32.730  41.990  1.00  0.00           C
ATOM   3252  HA  ARG A 856      71.370  33.000  43.030  1.00  0.00           H
ATOM   3253  CB  ARG A 856      72.040  33.750  41.210  1.00  0.00           C
ATOM   3254  HB1 ARG A 856      73.100  33.610  41.510  1.00  0.00           H
ATOM   3255  HB2 ARG A 856      71.660  34.790  41.310  1.00  0.00           H
ATOM   3256  CG  ARG A 856      71.990  33.480  39.660  1.00  0.00           C
ATOM   3257  HG1 ARG A 856      70.940  33.520  39.290  1.00  0.00           H
ATOM   3258  HG2 ARG A 856      72.280  32.420  39.500  1.00  0.00           H
ATOM   3259  CD  ARG A 856      72.610  34.570  38.740  1.00  0.00           C
ATOM   3260  HD1 ARG A 856      73.710  34.680  38.860  1.00  0.00           H
ATOM   3261  HD2 ARG A 856      72.110  35.570  38.800  1.00  0.00           H
ATOM   3262  NE  ARG A 856      72.240  34.040  37.380  1.00  0.00           N
ATOM   3263  HE  ARG A 856      71.300  34.200  37.080  1.00  0.00           H
ATOM   3264  CZ  ARG A 856      73.080  33.710  36.430  1.00  0.00           C
ATOM   3265  NH1 ARG A 856      74.300  33.360  36.660  1.00  0.00           N
ATOM   3266 HH11 ARG A 856      74.590  33.450  37.620  1.00  0.00           H
ATOM   3267 HH12 ARG A 856      74.980  33.100  35.980  1.00  0.00           H
ATOM   3268  NH2 ARG A 856      72.670  33.750  35.130  1.00  0.00           N
ATOM   3269 HH21 ARG A 856      73.250  33.430  34.370  1.00  0.00           H
ATOM   3270 HH22 ARG A 856      71.690  33.840  35.020  1.00  0.00           H
ATOM   3271  C   ARG A 856      69.700  32.790  41.740  1.00  0.00           C
ATOM   3272  O   ARG A 856      68.930  33.310  42.460  1.00  0.00           O
ATOM   3273  N   SER A 857      69.240  32.030  40.710  1.00  0.00           N
ATOM   3274  HN  SER A 857      69.860  31.630  40.040  1.00  0.00           H
ATOM   3275  CA  SER A 857      67.840  31.950  40.410  1.00  0.00           C
ATOM   3276  HA  SER A 857      67.380  32.900  40.120  1.00  0.00           H
ATOM   3277  CB  SER A 857      67.720  31.030  39.180  1.00  0.00           C
ATOM   3278  HB1 SER A 857      68.060  30.000  39.450  1.00  0.00           H
ATOM   3279  HB2 SER A 857      68.370  31.400  38.350  1.00  0.00           H
ATOM   3280  OG  SER A 857      66.380  31.070  38.670  1.00  0.00           O
ATOM   3281  HG1 SER A 857      66.340  30.520  37.880  1.00  0.00           H
ATOM   3282  C   SER A 857      67.030  31.330  41.580  1.00  0.00           C
ATOM   3283  O   SER A 857      66.080  31.930  42.080  1.00  0.00           O
ATOM   3284  N   THR A 858      67.470  30.150  42.100  1.00  0.00           N
ATOM   3285  HN  THR A 858      68.310  29.800  41.720  1.00  0.00           H
ATOM   3286  CA  THR A 858      66.780  29.540  43.260  1.00  0.00           C
ATOM   3287  HA  THR A 858      65.750  29.450  42.920  1.00  0.00           H
ATOM   3288  CB  THR A 858      67.480  28.180  43.560  1.00  0.00           C
ATOM   3289  HB  THR A 858      68.590  28.300  43.650  1.00  0.00           H
ATOM   3290  OG1 THR A 858      67.290  27.310  42.480  1.00  0.00           O
ATOM   3291  HG1 THR A 858      67.860  27.560  41.750  1.00  0.00           H
ATOM   3292  CG2 THR A 858      66.760  27.580  44.790  1.00  0.00           C
ATOM   3293 HG21 THR A 858      66.480  28.240  45.640  1.00  0.00           H
ATOM   3294 HG22 THR A 858      67.440  26.790  45.170  1.00  0.00           H
ATOM   3295 HG23 THR A 858      65.790  27.120  44.480  1.00  0.00           H
ATOM   3296  C   THR A 858      66.750  30.500  44.490  1.00  0.00           C
ATOM   3297  O   THR A 858      65.660  30.660  45.130  1.00  0.00           O
ATOM   3298  N   ILE A 859      67.850  31.220  44.830  1.00  0.00           N
ATOM   3299  HN  ILE A 859      68.680  31.200  44.270  1.00  0.00           H
ATOM   3300  CA  ILE A 859      67.760  32.200  45.950  1.00  0.00           C
ATOM   3301  HA  ILE A 859      67.190  31.710  46.730  1.00  0.00           H
ATOM   3302  CB  ILE A 859      69.100  32.430  46.570  1.00  0.00           C
ATOM   3303  HB  ILE A 859      69.760  32.890  45.800  1.00  0.00           H
ATOM   3304  CG2 ILE A 859      69.130  33.440  47.730  1.00  0.00           C
ATOM   3305 HG21 ILE A 859      70.180  33.720  47.930  1.00  0.00           H
ATOM   3306 HG22 ILE A 859      68.580  32.960  48.570  1.00  0.00           H
ATOM   3307 HG23 ILE A 859      68.640  34.360  47.340  1.00  0.00           H
ATOM   3308  CG1 ILE A 859      69.790  31.110  46.980  1.00  0.00           C
ATOM   3309 HG11 ILE A 859      69.850  30.320  46.190  1.00  0.00           H
ATOM   3310 HG12 ILE A 859      69.180  30.660  47.790  1.00  0.00           H
ATOM   3311  CD  ILE A 859      71.220  31.340  47.480  1.00  0.00           C
ATOM   3312  HD1 ILE A 859      71.570  30.360  47.880  1.00  0.00           H
ATOM   3313  HD2 ILE A 859      71.370  32.130  48.260  1.00  0.00           H
ATOM   3314  HD3 ILE A 859      71.870  31.530  46.600  1.00  0.00           H
ATOM   3315  C   ILE A 859      67.020  33.450  45.630  1.00  0.00           C
ATOM   3316  O   ILE A 859      66.400  34.100  46.480  1.00  0.00           O
ATOM   3317  N   SER A 860      67.080  33.910  44.360  1.00  0.00           N
ATOM   3318  HN  SER A 860      67.770  33.580  43.740  1.00  0.00           H
ATOM   3319  CA  SER A 860      66.460  35.140  44.000  1.00  0.00           C
ATOM   3320  HA  SER A 860      66.860  35.860  44.710  1.00  0.00           H
ATOM   3321  CB  SER A 860      66.790  35.560  42.580  1.00  0.00           C
ATOM   3322  HB1 SER A 860      66.590  34.880  41.730  1.00  0.00           H
ATOM   3323  HB2 SER A 860      67.880  35.670  42.470  1.00  0.00           H
ATOM   3324  OG  SER A 860      66.300  36.830  42.210  1.00  0.00           O
ATOM   3325  HG1 SER A 860      65.710  37.140  42.900  1.00  0.00           H
ATOM   3326  C   SER A 860      65.030  35.030  44.180  1.00  0.00           C
ATOM   3327  O   SER A 860      64.420  35.960  44.580  1.00  0.00           O
ATOM   3328  N   ASP A 861      64.330  33.890  43.800  1.00  0.00           N
ATOM   3329  HN  ASP A 861      64.830  33.150  43.340  1.00  0.00           H
ATOM   3330  CA  ASP A 861      62.920  33.670  43.940  1.00  0.00           C
ATOM   3331  HA  ASP A 861      62.390  34.490  43.480  1.00  0.00           H
ATOM   3332  CB  ASP A 861      62.550  32.360  43.190  1.00  0.00           C
ATOM   3333  HB1 ASP A 861      61.450  32.300  43.280  1.00  0.00           H
ATOM   3334  HB2 ASP A 861      63.090  31.520  43.680  1.00  0.00           H
ATOM   3335  CG  ASP A 861      62.770  32.360  41.690  1.00  0.00           C
ATOM   3336  OD1 ASP A 861      62.910  31.250  41.080  1.00  0.00           O
ATOM   3337  OD2 ASP A 861      62.760  33.420  41.070  1.00  0.00           O
ATOM   3338  C   ASP A 861      62.470  33.650  45.390  1.00  0.00           C
ATOM   3339  O   ASP A 861      61.500  34.400  45.670  1.00  0.00           O
ATOM   3340  N   PHE A 862      63.140  32.980  46.290  1.00  0.00           N
ATOM   3341  HN  PHE A 862      64.020  32.660  45.980  1.00  0.00           H
ATOM   3342  CA  PHE A 862      62.780  32.710  47.700  1.00  0.00           C
ATOM   3343  HA  PHE A 862      61.750  32.970  47.870  1.00  0.00           H
ATOM   3344  CB  PHE A 862      63.090  31.310  48.210  1.00  0.00           C
ATOM   3345  HB1 PHE A 862      63.190  31.190  49.310  1.00  0.00           H
ATOM   3346  HB2 PHE A 862      64.130  31.120  47.870  1.00  0.00           H
ATOM   3347  CG  PHE A 862      62.140  30.280  47.570  1.00  0.00           C
ATOM   3348  CD1 PHE A 862      62.330  29.710  46.350  1.00  0.00           C
ATOM   3349  HD1 PHE A 862      63.120  30.060  45.680  1.00  0.00           H
ATOM   3350  CE1 PHE A 862      61.470  28.680  45.880  1.00  0.00           C
ATOM   3351  HE1 PHE A 862      61.760  28.190  44.960  1.00  0.00           H
ATOM   3352  CZ  PHE A 862      60.490  28.230  46.740  1.00  0.00           C
ATOM   3353  HZ  PHE A 862      59.860  27.400  46.440  1.00  0.00           H
ATOM   3354  CD2 PHE A 862      61.050  29.920  48.400  1.00  0.00           C
ATOM   3355  HD2 PHE A 862      61.020  30.400  49.380  1.00  0.00           H
ATOM   3356  CE2 PHE A 862      60.170  28.940  47.870  1.00  0.00           C
ATOM   3357  HE2 PHE A 862      59.310  28.590  48.420  1.00  0.00           H
ATOM   3358  C   PHE A 862      63.400  33.700  48.610  1.00  0.00           C
ATOM   3359  O   PHE A 862      63.610  33.410  49.800  1.00  0.00           O
ATOM   3360  N   ALA A 863      63.670  34.860  48.090  1.00  0.00           N
ATOM   3361  HN  ALA A 863      63.370  35.110  47.170  1.00  0.00           H
ATOM   3362  CA  ALA A 863      64.260  36.000  48.660  1.00  0.00           C
ATOM   3363  HA  ALA A 863      65.310  35.860  48.880  1.00  0.00           H
ATOM   3364  CB  ALA A 863      64.240  37.270  47.660  1.00  0.00           C
ATOM   3365  HB1 ALA A 863      64.670  38.130  48.210  1.00  0.00           H
ATOM   3366  HB2 ALA A 863      63.230  37.510  47.290  1.00  0.00           H
ATOM   3367  HB3 ALA A 863      64.930  36.970  46.840  1.00  0.00           H
ATOM   3368  C   ALA A 863      63.670  36.440  50.040  1.00  0.00           C
ATOM   3369  O   ALA A 863      64.370  36.420  51.080  1.00  0.00           O
ATOM   3370  N   VAL A 864      62.390  36.830  50.130  1.00  0.00           N
ATOM   3371  HN  VAL A 864      61.770  36.850  49.350  1.00  0.00           H
ATOM   3372  CA  VAL A 864      61.870  37.360  51.380  1.00  0.00           C
ATOM   3373  HA  VAL A 864      62.400  38.240  51.690  1.00  0.00           H
ATOM   3374  CB  VAL A 864      60.480  37.910  51.080  1.00  0.00           C
ATOM   3375  HB  VAL A 864      59.910  37.030  50.700  1.00  0.00           H
ATOM   3376  CG1 VAL A 864      59.760  38.660  52.150  1.00  0.00           C
ATOM   3377 HG11 VAL A 864      59.310  37.940  52.860  1.00  0.00           H
ATOM   3378 HG12 VAL A 864      58.910  39.220  51.720  1.00  0.00           H
ATOM   3379 HG13 VAL A 864      60.470  39.370  52.630  1.00  0.00           H
ATOM   3380  CG2 VAL A 864      60.590  38.900  49.860  1.00  0.00           C
ATOM   3381 HG21 VAL A 864      59.570  39.250  49.630  1.00  0.00           H
ATOM   3382 HG22 VAL A 864      61.080  38.460  48.960  1.00  0.00           H
ATOM   3383 HG23 VAL A 864      61.170  39.780  50.220  1.00  0.00           H
ATOM   3384  C   VAL A 864      61.750  36.280  52.520  1.00  0.00           C
ATOM   3385  O   VAL A 864      62.250  36.520  53.620  1.00  0.00           O
ATOM   3386  N   PHE A 865      61.360  35.040  52.270  1.00  0.00           N
ATOM   3387  HN  PHE A 865      60.980  34.870  51.350  1.00  0.00           H
ATOM   3388  CA  PHE A 865      61.460  33.910  53.190  1.00  0.00           C
ATOM   3389  HA  PHE A 865      60.830  34.220  54.010  1.00  0.00           H
ATOM   3390  CB  PHE A 865      60.930  32.650  52.370  1.00  0.00           C
ATOM   3391  HB1 PHE A 865      61.510  32.590  51.430  1.00  0.00           H
ATOM   3392  HB2 PHE A 865      59.880  32.670  52.020  1.00  0.00           H
ATOM   3393  CG  PHE A 865      61.150  31.290  53.050  1.00  0.00           C
ATOM   3394  CD1 PHE A 865      60.620  31.000  54.310  1.00  0.00           C
ATOM   3395  HD1 PHE A 865      60.040  31.610  54.990  1.00  0.00           H
ATOM   3396  CE1 PHE A 865      60.900  29.760  54.920  1.00  0.00           C
ATOM   3397  HE1 PHE A 865      60.530  29.670  55.920  1.00  0.00           H
ATOM   3398  CZ  PHE A 865      61.460  28.720  54.180  1.00  0.00           C
ATOM   3399  HZ  PHE A 865      61.620  27.740  54.600  1.00  0.00           H
ATOM   3400  CD2 PHE A 865      61.810  30.310  52.360  1.00  0.00           C
ATOM   3401  HD2 PHE A 865      62.220  30.460  51.370  1.00  0.00           H
ATOM   3402  CE2 PHE A 865      61.960  29.000  52.880  1.00  0.00           C
ATOM   3403  HE2 PHE A 865      62.430  28.230  52.280  1.00  0.00           H
ATOM   3404  C   PHE A 865      62.880  33.690  53.830  1.00  0.00           C
ATOM   3405  O   PHE A 865      63.090  33.670  55.040  1.00  0.00           O
ATOM   3406  N   LEU A 866      63.870  33.600  52.900  1.00  0.00           N
ATOM   3407  HN  LEU A 866      63.720  33.660  51.920  1.00  0.00           H
ATOM   3408  CA  LEU A 866      65.320  33.470  53.260  1.00  0.00           C
ATOM   3409  HA  LEU A 866      65.400  32.650  53.960  1.00  0.00           H
ATOM   3410  CB  LEU A 866      66.080  33.070  52.050  1.00  0.00           C
ATOM   3411  HB1 LEU A 866      67.180  33.150  52.190  1.00  0.00           H
ATOM   3412  HB2 LEU A 866      65.860  33.730  51.190  1.00  0.00           H
ATOM   3413  CG  LEU A 866      65.830  31.630  51.500  1.00  0.00           C
ATOM   3414  HG  LEU A 866      64.730  31.490  51.390  1.00  0.00           H
ATOM   3415  CD1 LEU A 866      66.510  31.540  50.120  1.00  0.00           C
ATOM   3416 HD11 LEU A 866      67.580  31.800  50.170  1.00  0.00           H
ATOM   3417 HD12 LEU A 866      66.110  32.310  49.420  1.00  0.00           H
ATOM   3418 HD13 LEU A 866      66.340  30.550  49.620  1.00  0.00           H
ATOM   3419  CD2 LEU A 866      66.370  30.470  52.430  1.00  0.00           C
ATOM   3420 HD21 LEU A 866      66.500  29.560  51.810  1.00  0.00           H
ATOM   3421 HD22 LEU A 866      65.650  30.470  53.280  1.00  0.00           H
ATOM   3422 HD23 LEU A 866      67.380  30.800  52.750  1.00  0.00           H
ATOM   3423  C   LEU A 866      65.880  34.580  54.100  1.00  0.00           C
ATOM   3424  O   LEU A 866      66.580  34.260  55.090  1.00  0.00           O
ATOM   3425  N   THR A 867      65.510  35.830  53.750  1.00  0.00           N
ATOM   3426  HN  THR A 867      64.970  35.970  52.930  1.00  0.00           H
ATOM   3427  CA  THR A 867      65.840  37.040  54.530  1.00  0.00           C
ATOM   3428  HA  THR A 867      66.870  37.330  54.400  1.00  0.00           H
ATOM   3429  CB  THR A 867      65.060  38.320  53.940  1.00  0.00           C
ATOM   3430  HB  THR A 867      63.990  38.060  54.100  1.00  0.00           H
ATOM   3431  OG1 THR A 867      65.340  38.460  52.550  1.00  0.00           O
ATOM   3432  HG1 THR A 867      64.930  37.690  52.170  1.00  0.00           H
ATOM   3433  CG2 THR A 867      65.360  39.630  54.650  1.00  0.00           C
ATOM   3434 HG21 THR A 867      66.460  39.760  54.680  1.00  0.00           H
ATOM   3435 HG22 THR A 867      64.970  39.590  55.690  1.00  0.00           H
ATOM   3436 HG23 THR A 867      64.870  40.500  54.190  1.00  0.00           H
ATOM   3437  C   THR A 867      65.340  37.030  56.020  1.00  0.00           C
ATOM   3438  O   THR A 867      66.090  37.280  56.900  1.00  0.00           O
ATOM   3439  N   ILE A 868      64.160  36.580  56.320  1.00  0.00           N
ATOM   3440  HN  ILE A 868      63.470  36.290  55.670  1.00  0.00           H
ATOM   3441  CA  ILE A 868      63.650  36.220  57.650  1.00  0.00           C
ATOM   3442  HA  ILE A 868      63.840  37.100  58.240  1.00  0.00           H
ATOM   3443  CB  ILE A 868      62.180  35.900  57.630  1.00  0.00           C
ATOM   3444  HB  ILE A 868      61.940  34.960  57.110  1.00  0.00           H
ATOM   3445  CG2 ILE A 868      61.710  35.640  59.090  1.00  0.00           C
ATOM   3446 HG21 ILE A 868      60.660  35.270  59.110  1.00  0.00           H
ATOM   3447 HG22 ILE A 868      61.680  36.550  59.730  1.00  0.00           H
ATOM   3448 HG23 ILE A 868      62.210  34.830  59.660  1.00  0.00           H
ATOM   3449  CG1 ILE A 868      61.310  36.990  57.020  1.00  0.00           C
ATOM   3450 HG11 ILE A 868      61.940  37.700  56.440  1.00  0.00           H
ATOM   3451 HG12 ILE A 868      60.920  37.650  57.830  1.00  0.00           H
ATOM   3452  CD  ILE A 868      60.110  36.510  56.210  1.00  0.00           C
ATOM   3453  HD1 ILE A 868      60.330  35.670  55.520  1.00  0.00           H
ATOM   3454  HD2 ILE A 868      59.700  37.380  55.650  1.00  0.00           H
ATOM   3455  HD3 ILE A 868      59.350  36.230  56.960  1.00  0.00           H
ATOM   3456  C   ILE A 868      64.460  35.020  58.380  1.00  0.00           C
ATOM   3457  O   ILE A 868      64.930  35.190  59.480  1.00  0.00           O
ATOM   3458  N   VAL A 869      64.720  33.930  57.680  1.00  0.00           N
ATOM   3459  HN  VAL A 869      64.330  33.670  56.800  1.00  0.00           H
ATOM   3460  CA  VAL A 869      65.680  32.870  58.150  1.00  0.00           C
ATOM   3461  HA  VAL A 869      65.250  32.520  59.070  1.00  0.00           H
ATOM   3462  CB  VAL A 869      65.760  31.720  57.190  1.00  0.00           C
ATOM   3463  HB  VAL A 869      65.540  32.060  56.160  1.00  0.00           H
ATOM   3464  CG1 VAL A 869      67.090  30.950  57.070  1.00  0.00           C
ATOM   3465 HG11 VAL A 869      67.870  31.660  56.710  1.00  0.00           H
ATOM   3466 HG12 VAL A 869      66.970  30.010  56.500  1.00  0.00           H
ATOM   3467 HG13 VAL A 869      67.430  30.700  58.110  1.00  0.00           H
ATOM   3468  CG2 VAL A 869      64.610  30.780  57.510  1.00  0.00           C
ATOM   3469 HG21 VAL A 869      64.780  30.290  58.500  1.00  0.00           H
ATOM   3470 HG22 VAL A 869      64.440  30.040  56.690  1.00  0.00           H
ATOM   3471 HG23 VAL A 869      63.700  31.380  57.700  1.00  0.00           H
ATOM   3472  C   VAL A 869      67.020  33.490  58.550  1.00  0.00           C
ATOM   3473  O   VAL A 869      67.490  33.200  59.710  1.00  0.00           O
ATOM   3474  N   ILE A 870      67.640  34.360  57.770  1.00  0.00           N
ATOM   3475  HN  ILE A 870      67.220  34.560  56.890  1.00  0.00           H
ATOM   3476  CA  ILE A 870      68.800  35.110  58.020  1.00  0.00           C
ATOM   3477  HA  ILE A 870      69.510  34.370  58.360  1.00  0.00           H
ATOM   3478  CB  ILE A 870      69.280  35.940  56.790  1.00  0.00           C
ATOM   3479  HB  ILE A 870      68.400  36.470  56.350  1.00  0.00           H
ATOM   3480  CG2 ILE A 870      70.300  37.090  56.990  1.00  0.00           C
ATOM   3481 HG21 ILE A 870      70.010  37.840  57.760  1.00  0.00           H
ATOM   3482 HG22 ILE A 870      70.410  37.820  56.150  1.00  0.00           H
ATOM   3483 HG23 ILE A 870      71.340  36.730  57.070  1.00  0.00           H
ATOM   3484  CG1 ILE A 870      69.710  34.980  55.650  1.00  0.00           C
ATOM   3485 HG11 ILE A 870      68.960  34.180  55.480  1.00  0.00           H
ATOM   3486 HG12 ILE A 870      70.660  34.470  55.940  1.00  0.00           H
ATOM   3487  CD  ILE A 870      69.700  35.750  54.340  1.00  0.00           C
ATOM   3488  HD1 ILE A 870      68.710  36.230  54.230  1.00  0.00           H
ATOM   3489  HD2 ILE A 870      69.980  35.050  53.540  1.00  0.00           H
ATOM   3490  HD3 ILE A 870      70.550  36.460  54.400  1.00  0.00           H
ATOM   3491  C   ILE A 870      68.780  36.090  59.240  1.00  0.00           C
ATOM   3492  O   ILE A 870      69.720  36.150  60.000  1.00  0.00           O
ATOM   3493  N   MET A 871      67.720  36.850  59.380  1.00  0.00           N
ATOM   3494  HN  MET A 871      66.960  36.810  58.740  1.00  0.00           H
ATOM   3495  CA  MET A 871      67.510  37.800  60.460  1.00  0.00           C
ATOM   3496  HA  MET A 871      68.450  38.280  60.730  1.00  0.00           H
ATOM   3497  CB  MET A 871      66.630  38.910  60.010  1.00  0.00           C
ATOM   3498  HB1 MET A 871      66.430  39.500  60.920  1.00  0.00           H
ATOM   3499  HB2 MET A 871      65.700  38.350  59.740  1.00  0.00           H
ATOM   3500  CG  MET A 871      67.200  39.860  58.870  1.00  0.00           C
ATOM   3501  HG1 MET A 871      66.390  40.600  58.680  1.00  0.00           H
ATOM   3502  HG2 MET A 871      67.530  39.230  58.020  1.00  0.00           H
ATOM   3503  SD  MET A 871      68.620  40.880  59.300  1.00  0.00           S
ATOM   3504  CE  MET A 871      68.900  41.390  57.530  1.00  0.00           C
ATOM   3505  HE1 MET A 871      69.790  42.040  57.430  1.00  0.00           H
ATOM   3506  HE2 MET A 871      68.030  41.950  57.130  1.00  0.00           H
ATOM   3507  HE3 MET A 871      69.090  40.510  56.870  1.00  0.00           H
ATOM   3508  C   MET A 871      67.130  37.210  61.830  1.00  0.00           C
ATOM   3509  O   MET A 871      67.590  37.720  62.830  1.00  0.00           O
ATOM   3510  N   VAL A 872      66.440  36.050  61.790  1.00  0.00           N
ATOM   3511  HN  VAL A 872      66.130  35.730  60.900  1.00  0.00           H
ATOM   3512  CA  VAL A 872      66.210  35.130  62.940  1.00  0.00           C
ATOM   3513  HA  VAL A 872      65.810  35.810  63.680  1.00  0.00           H
ATOM   3514  CB  VAL A 872      65.220  34.040  62.420  1.00  0.00           C
ATOM   3515  HB  VAL A 872      65.530  33.730  61.400  1.00  0.00           H
ATOM   3516  CG1 VAL A 872      65.110  32.830  63.370  1.00  0.00           C
ATOM   3517 HG11 VAL A 872      66.030  32.210  63.360  1.00  0.00           H
ATOM   3518 HG12 VAL A 872      64.290  32.220  62.920  1.00  0.00           H
ATOM   3519 HG13 VAL A 872      64.810  33.090  64.410  1.00  0.00           H
ATOM   3520  CG2 VAL A 872      63.900  34.800  62.360  1.00  0.00           C
ATOM   3521 HG21 VAL A 872      63.070  34.090  62.160  1.00  0.00           H
ATOM   3522 HG22 VAL A 872      63.790  35.660  61.680  1.00  0.00           H
ATOM   3523 HG23 VAL A 872      63.710  35.230  63.370  1.00  0.00           H
ATOM   3524  C   VAL A 872      67.510  34.580  63.450  1.00  0.00           C
ATOM   3525  O   VAL A 872      67.730  34.490  64.620  1.00  0.00           O
ATOM   3526  N   THR A 873      68.430  34.230  62.510  1.00  0.00           N
ATOM   3527  HN  THR A 873      68.190  34.190  61.550  1.00  0.00           H
ATOM   3528  CA  THR A 873      69.800  33.770  62.790  1.00  0.00           C
ATOM   3529  HA  THR A 873      69.780  33.030  63.580  1.00  0.00           H
ATOM   3530  CB  THR A 873      70.430  33.010  61.590  1.00  0.00           C
ATOM   3531  HB  THR A 873      70.410  33.540  60.620  1.00  0.00           H
ATOM   3532  OG1 THR A 873      69.700  31.760  61.590  1.00  0.00           O
ATOM   3533  HG1 THR A 873      68.940  31.800  61.020  1.00  0.00           H
ATOM   3534  CG2 THR A 873      71.880  32.730  61.980  1.00  0.00           C
ATOM   3535 HG21 THR A 873      71.880  32.280  62.990  1.00  0.00           H
ATOM   3536 HG22 THR A 873      72.680  33.500  62.000  1.00  0.00           H
ATOM   3537 HG23 THR A 873      72.250  31.890  61.350  1.00  0.00           H
ATOM   3538  C   THR A 873      70.720  34.890  63.360  1.00  0.00           C
ATOM   3539  O   THR A 873      71.400  34.640  64.360  1.00  0.00           O
ATOM   3540  N   ILE A 874      70.680  36.080  62.770  1.00  0.00           N
ATOM   3541  HN  ILE A 874      70.220  36.160  61.880  1.00  0.00           H
ATOM   3542  CA  ILE A 874      71.320  37.250  63.290  1.00  0.00           C
ATOM   3543  HA  ILE A 874      72.390  37.130  63.440  1.00  0.00           H
ATOM   3544  CB  ILE A 874      71.220  38.470  62.320  1.00  0.00           C
ATOM   3545  HB  ILE A 874      70.200  38.550  61.910  1.00  0.00           H
ATOM   3546  CG2 ILE A 874      71.430  39.780  63.120  1.00  0.00           C
ATOM   3547 HG21 ILE A 874      72.430  39.800  63.600  1.00  0.00           H
ATOM   3548 HG22 ILE A 874      70.600  39.960  63.850  1.00  0.00           H
ATOM   3549 HG23 ILE A 874      71.470  40.580  62.370  1.00  0.00           H
ATOM   3550  CG1 ILE A 874      72.120  38.230  61.090  1.00  0.00           C
ATOM   3551 HG11 ILE A 874      71.850  37.270  60.590  1.00  0.00           H
ATOM   3552 HG12 ILE A 874      73.110  38.120  61.570  1.00  0.00           H
ATOM   3553  CD  ILE A 874      72.050  39.290  59.980  1.00  0.00           C
ATOM   3554  HD1 ILE A 874      72.190  40.310  60.390  1.00  0.00           H
ATOM   3555  HD2 ILE A 874      71.020  39.090  59.610  1.00  0.00           H
ATOM   3556  HD3 ILE A 874      72.820  39.120  59.190  1.00  0.00           H
ATOM   3557  C   ILE A 874      70.820  37.550  64.710  1.00  0.00           C
ATOM   3558  O   ILE A 874      71.690  37.610  65.590  1.00  0.00           O
ATOM   3559  N   ASP A 875      69.500  37.560  65.000  1.00  0.00           N
ATOM   3560  HN  ASP A 875      68.910  37.650  64.200  1.00  0.00           H
ATOM   3561  CA  ASP A 875      68.930  37.840  66.270  1.00  0.00           C
ATOM   3562  HA  ASP A 875      69.400  38.760  66.570  1.00  0.00           H
ATOM   3563  CB  ASP A 875      67.410  38.220  66.120  1.00  0.00           C
ATOM   3564  HB1 ASP A 875      66.870  37.600  65.390  1.00  0.00           H
ATOM   3565  HB2 ASP A 875      67.360  39.250  65.720  1.00  0.00           H
ATOM   3566  CG  ASP A 875      66.570  38.270  67.370  1.00  0.00           C
ATOM   3567  OD1 ASP A 875      66.280  39.410  67.730  1.00  0.00           O
ATOM   3568  OD2 ASP A 875      66.120  37.240  68.010  1.00  0.00           O
ATOM   3569  C   ASP A 875      69.320  36.770  67.280  1.00  0.00           C
ATOM   3570  O   ASP A 875      69.750  37.050  68.370  1.00  0.00           O
ATOM   3571  N   TYR A 876      69.440  35.500  66.900  1.00  0.00           N
ATOM   3572  HN  TYR A 876      69.150  35.360  65.950  1.00  0.00           H
ATOM   3573  CA  TYR A 876      70.000  34.420  67.730  1.00  0.00           C
ATOM   3574  HA  TYR A 876      69.470  34.330  68.670  1.00  0.00           H
ATOM   3575  CB  TYR A 876      69.760  33.020  67.090  1.00  0.00           C
ATOM   3576  HB1 TYR A 876      70.310  33.010  66.130  1.00  0.00           H
ATOM   3577  HB2 TYR A 876      68.680  32.870  66.850  1.00  0.00           H
ATOM   3578  CG  TYR A 876      70.240  31.860  67.920  1.00  0.00           C
ATOM   3579  CD1 TYR A 876      71.420  31.220  67.530  1.00  0.00           C
ATOM   3580  HD1 TYR A 876      72.000  31.610  66.700  1.00  0.00           H
ATOM   3581  CE1 TYR A 876      71.870  30.080  68.130  1.00  0.00           C
ATOM   3582  HE1 TYR A 876      72.790  29.560  67.930  1.00  0.00           H
ATOM   3583  CZ  TYR A 876      71.060  29.470  69.060  1.00  0.00           C
ATOM   3584  OH  TYR A 876      71.650  28.380  69.810  1.00  0.00           O
ATOM   3585  HH  TYR A 876      70.990  28.120  70.450  1.00  0.00           H
ATOM   3586  CD2 TYR A 876      69.460  31.220  68.860  1.00  0.00           C
ATOM   3587  HD2 TYR A 876      68.640  31.780  69.280  1.00  0.00           H
ATOM   3588  CE2 TYR A 876      69.830  30.050  69.420  1.00  0.00           C
ATOM   3589  HE2 TYR A 876      69.180  29.510  70.100  1.00  0.00           H
ATOM   3590  C   TYR A 876      71.360  34.660  68.240  1.00  0.00           C
ATOM   3591  O   TYR A 876      71.700  34.420  69.400  1.00  0.00           O
ATOM   3592  N   LEU A 877      72.280  35.180  67.410  1.00  0.00           N
ATOM   3593  HN  LEU A 877      71.950  35.490  66.530  1.00  0.00           H
ATOM   3594  CA  LEU A 877      73.700  35.290  67.850  1.00  0.00           C
ATOM   3595  HA  LEU A 877      73.980  34.690  68.710  1.00  0.00           H
ATOM   3596  CB  LEU A 877      74.590  34.920  66.630  1.00  0.00           C
ATOM   3597  HB1 LEU A 877      75.680  35.100  66.740  1.00  0.00           H
ATOM   3598  HB2 LEU A 877      74.230  35.580  65.810  1.00  0.00           H
ATOM   3599  CG  LEU A 877      74.240  33.500  65.980  1.00  0.00           C
ATOM   3600  HG  LEU A 877      73.140  33.410  65.820  1.00  0.00           H
ATOM   3601  CD1 LEU A 877      74.710  33.510  64.530  1.00  0.00           C
ATOM   3602 HD11 LEU A 877      75.800  33.710  64.380  1.00  0.00           H
ATOM   3603 HD12 LEU A 877      74.220  34.350  64.000  1.00  0.00           H
ATOM   3604 HD13 LEU A 877      74.570  32.560  63.960  1.00  0.00           H
ATOM   3605  CD2 LEU A 877      74.790  32.270  66.710  1.00  0.00           C
ATOM   3606 HD21 LEU A 877      74.600  31.350  66.110  1.00  0.00           H
ATOM   3607 HD22 LEU A 877      74.470  32.110  67.760  1.00  0.00           H
ATOM   3608 HD23 LEU A 877      75.900  32.270  66.730  1.00  0.00           H
ATOM   3609  C   LEU A 877      74.030  36.710  68.280  1.00  0.00           C
ATOM   3610  O   LEU A 877      75.140  36.930  68.780  1.00  0.00           O
ATOM   3611  N   VAL A 878      73.150  37.750  68.130  1.00  0.00           N
ATOM   3612  HN  VAL A 878      72.290  37.600  67.650  1.00  0.00           H
ATOM   3613  CA  VAL A 878      73.470  39.030  68.820  1.00  0.00           C
ATOM   3614  HA  VAL A 878      74.540  39.180  68.800  1.00  0.00           H
ATOM   3615  CB  VAL A 878      72.780  40.190  68.050  1.00  0.00           C
ATOM   3616  HB  VAL A 878      71.740  39.800  67.960  1.00  0.00           H
ATOM   3617  CG1 VAL A 878      72.800  41.530  68.830  1.00  0.00           C
ATOM   3618 HG11 VAL A 878      72.120  42.120  68.200  1.00  0.00           H
ATOM   3619 HG12 VAL A 878      73.850  41.870  68.990  1.00  0.00           H
ATOM   3620 HG13 VAL A 878      72.320  41.510  69.830  1.00  0.00           H
ATOM   3621  CG2 VAL A 878      73.450  40.230  66.670  1.00  0.00           C
ATOM   3622 HG21 VAL A 878      73.110  39.410  66.010  1.00  0.00           H
ATOM   3623 HG22 VAL A 878      74.550  40.380  66.590  1.00  0.00           H
ATOM   3624 HG23 VAL A 878      73.050  41.140  66.170  1.00  0.00           H
ATOM   3625  C   VAL A 878      73.110  38.950  70.250  1.00  0.00           C
ATOM   3626  O   VAL A 878      73.780  39.500  71.070  1.00  0.00           O
ATOM   3627  N   GLY A 879      72.070  38.150  70.630  1.00  0.00           N
ATOM   3628  HN  GLY A 879      71.510  37.830  69.880  1.00  0.00           H
ATOM   3629  CA  GLY A 879      71.830  37.620  72.010  1.00  0.00           C
ATOM   3630  HA1 GLY A 879      72.670  37.310  72.610  1.00  0.00           H
ATOM   3631  HA2 GLY A 879      71.160  36.780  71.860  1.00  0.00           H
ATOM   3632  C   GLY A 879      70.880  38.530  72.760  1.00  0.00           C
ATOM   3633  O   GLY A 879      70.560  38.250  73.890  1.00  0.00           O
ATOM   3634  N   VAL A 880      70.450  39.670  72.160  1.00  0.00           N
ATOM   3635  HN  VAL A 880      70.920  39.910  71.330  1.00  0.00           H
ATOM   3636  CA  VAL A 880      69.630  40.660  72.770  1.00  0.00           C
ATOM   3637  HA  VAL A 880      69.500  40.400  73.810  1.00  0.00           H
ATOM   3638  CB  VAL A 880      70.120  42.160  72.640  1.00  0.00           C
ATOM   3639  HB  VAL A 880      70.190  42.330  71.550  1.00  0.00           H
ATOM   3640  CG1 VAL A 880      69.190  43.160  73.330  1.00  0.00           C
ATOM   3641 HG11 VAL A 880      69.560  44.190  73.130  1.00  0.00           H
ATOM   3642 HG12 VAL A 880      69.210  42.850  74.390  1.00  0.00           H
ATOM   3643 HG13 VAL A 880      68.130  43.220  73.010  1.00  0.00           H
ATOM   3644  CG2 VAL A 880      71.430  42.250  73.360  1.00  0.00           C
ATOM   3645 HG21 VAL A 880      72.100  41.400  73.100  1.00  0.00           H
ATOM   3646 HG22 VAL A 880      71.500  42.310  74.470  1.00  0.00           H
ATOM   3647 HG23 VAL A 880      71.970  43.110  72.940  1.00  0.00           H
ATOM   3648  C   VAL A 880      68.320  40.720  72.020  1.00  0.00           C
ATOM   3649  O   VAL A 880      68.370  40.770  70.770  1.00  0.00           O
ATOM   3650  N   PRO A 881      67.090  40.570  72.500  1.00  0.00           N
ATOM   3651  CD  PRO A 881      66.800  40.630  73.910  1.00  0.00           C
ATOM   3652  HD1 PRO A 881      66.590  41.690  74.180  1.00  0.00           H
ATOM   3653  HD2 PRO A 881      67.560  40.210  74.610  1.00  0.00           H
ATOM   3654  CA  PRO A 881      65.820  40.530  71.740  1.00  0.00           C
ATOM   3655  HA  PRO A 881      65.910  39.640  71.130  1.00  0.00           H
ATOM   3656  CB  PRO A 881      64.740  40.420  72.820  1.00  0.00           C
ATOM   3657  HB1 PRO A 881      63.920  39.750  72.490  1.00  0.00           H
ATOM   3658  HB2 PRO A 881      64.320  41.420  73.060  1.00  0.00           H
ATOM   3659  CG  PRO A 881      65.470  39.910  74.050  1.00  0.00           C
ATOM   3660  HG1 PRO A 881      65.010  40.250  75.000  1.00  0.00           H
ATOM   3661  HG2 PRO A 881      65.530  38.800  74.040  1.00  0.00           H
ATOM   3662  C   PRO A 881      65.530  41.700  70.910  1.00  0.00           C
ATOM   3663  O   PRO A 881      65.270  42.800  71.430  1.00  0.00           O
ATOM   3664  N   SER A 882      65.520  41.590  69.550  1.00  0.00           N
ATOM   3665  HN  SER A 882      65.900  40.800  69.070  1.00  0.00           H
ATOM   3666  CA  SER A 882      64.620  42.400  68.760  1.00  0.00           C
ATOM   3667  HA  SER A 882      64.870  43.420  69.020  1.00  0.00           H
ATOM   3668  CB  SER A 882      64.730  42.310  67.200  1.00  0.00           C
ATOM   3669  HB1 SER A 882      65.730  42.700  66.930  1.00  0.00           H
ATOM   3670  HB2 SER A 882      64.030  43.040  66.740  1.00  0.00           H
ATOM   3671  OG  SER A 882      64.460  41.040  66.610  1.00  0.00           O
ATOM   3672  HG1 SER A 882      65.240  40.490  66.730  1.00  0.00           H
ATOM   3673  C   SER A 882      63.160  42.130  69.000  1.00  0.00           C
ATOM   3674  O   SER A 882      62.820  40.930  69.290  1.00  0.00           O
ATOM   3675  N   PRO A 883      62.190  43.100  69.040  1.00  0.00           N
ATOM   3676  CD  PRO A 883      62.450  44.550  68.900  1.00  0.00           C
ATOM   3677  HD1 PRO A 883      62.760  44.780  67.850  1.00  0.00           H
ATOM   3678  HD2 PRO A 883      63.320  44.780  69.550  1.00  0.00           H
ATOM   3679  CA  PRO A 883      60.700  42.860  69.090  1.00  0.00           C
ATOM   3680  HA  PRO A 883      60.380  42.560  70.070  1.00  0.00           H
ATOM   3681  CB  PRO A 883      60.100  44.150  68.740  1.00  0.00           C
ATOM   3682  HB1 PRO A 883      59.100  44.320  69.200  1.00  0.00           H
ATOM   3683  HB2 PRO A 883      60.000  44.240  67.630  1.00  0.00           H
ATOM   3684  CG  PRO A 883      61.130  45.070  69.340  1.00  0.00           C
ATOM   3685  HG1 PRO A 883      60.970  46.140  69.040  1.00  0.00           H
ATOM   3686  HG2 PRO A 883      61.040  45.050  70.440  1.00  0.00           H
ATOM   3687  C   PRO A 883      60.270  41.700  68.110  1.00  0.00           C
ATOM   3688  O   PRO A 883      60.530  41.620  66.910  1.00  0.00           O
ATOM   3689  N   LYS A 884      59.490  40.760  68.610  1.00  0.00           N
ATOM   3690  HN  LYS A 884      59.270  40.790  69.590  1.00  0.00           H
ATOM   3691  CA  LYS A 884      59.030  39.650  67.850  1.00  0.00           C
ATOM   3692  HA  LYS A 884      59.480  39.670  66.880  1.00  0.00           H
ATOM   3693  CB  LYS A 884      59.380  38.230  68.450  1.00  0.00           C
ATOM   3694  HB1 LYS A 884      58.950  37.490  67.740  1.00  0.00           H
ATOM   3695  HB2 LYS A 884      58.850  38.130  69.420  1.00  0.00           H
ATOM   3696  CG  LYS A 884      60.830  38.020  68.700  1.00  0.00           C
ATOM   3697  HG1 LYS A 884      60.980  36.970  69.010  1.00  0.00           H
ATOM   3698  HG2 LYS A 884      61.170  38.680  69.530  1.00  0.00           H
ATOM   3699  CD  LYS A 884      61.580  38.380  67.360  1.00  0.00           C
ATOM   3700  HD1 LYS A 884      61.730  39.480  67.300  1.00  0.00           H
ATOM   3701  HD2 LYS A 884      61.110  38.030  66.420  1.00  0.00           H
ATOM   3702  CE  LYS A 884      63.090  37.890  67.470  1.00  0.00           C
ATOM   3703  HE1 LYS A 884      63.710  38.230  66.610  1.00  0.00           H
ATOM   3704  HE2 LYS A 884      63.070  36.780  67.370  1.00  0.00           H
ATOM   3705  NZ  LYS A 884      63.670  38.390  68.780  1.00  0.00           N
ATOM   3706  HZ1 LYS A 884      63.320  37.680  69.460  1.00  0.00           H
ATOM   3707  HZ2 LYS A 884      63.310  39.320  69.040  1.00  0.00           H
ATOM   3708  HZ3 LYS A 884      64.710  38.430  68.810  1.00  0.00           H
ATOM   3709  C   LYS A 884      57.530  39.820  67.670  1.00  0.00           C
ATOM   3710  O   LYS A 884      56.850  40.500  68.400  1.00  0.00           O
ATOM   3711  N   LEU A 885      57.040  39.270  66.560  1.00  0.00           N
ATOM   3712  HN  LEU A 885      57.700  38.950  65.880  1.00  0.00           H
ATOM   3713  CA  LEU A 885      55.630  39.000  66.190  1.00  0.00           C
ATOM   3714  HA  LEU A 885      55.170  39.890  65.760  1.00  0.00           H
ATOM   3715  CB  LEU A 885      55.600  37.910  64.980  1.00  0.00           C
ATOM   3716  HB1 LEU A 885      55.960  36.980  65.470  1.00  0.00           H
ATOM   3717  HB2 LEU A 885      56.450  38.130  64.310  1.00  0.00           H
ATOM   3718  CG  LEU A 885      54.280  37.710  64.170  1.00  0.00           C
ATOM   3719  HG  LEU A 885      53.440  37.760  64.900  1.00  0.00           H
ATOM   3720  CD1 LEU A 885      54.050  38.950  63.230  1.00  0.00           C
ATOM   3721 HD11 LEU A 885      53.820  39.880  63.780  1.00  0.00           H
ATOM   3722 HD12 LEU A 885      53.290  38.740  62.440  1.00  0.00           H
ATOM   3723 HD13 LEU A 885      54.900  39.290  62.610  1.00  0.00           H
ATOM   3724  CD2 LEU A 885      54.390  36.490  63.390  1.00  0.00           C
ATOM   3725 HD21 LEU A 885      53.560  36.510  62.660  1.00  0.00           H
ATOM   3726 HD22 LEU A 885      54.330  35.610  64.070  1.00  0.00           H
ATOM   3727 HD23 LEU A 885      55.290  36.550  62.750  1.00  0.00           H
ATOM   3728  C   LEU A 885      54.670  38.460  67.240  1.00  0.00           C
ATOM   3729  O   LEU A 885      54.900  37.460  67.960  1.00  0.00           O
ATOM   3730  N   HSD A 886      53.530  39.100  67.320  1.00  0.00           N
ATOM   3731  HN  HSD A 886      53.570  39.890  66.700  1.00  0.00           H
ATOM   3732  CA  HSD A 886      52.330  38.850  68.150  1.00  0.00           C
ATOM   3733  HA  HSD A 886      52.570  38.060  68.840  1.00  0.00           H
ATOM   3734  CB  HSD A 886      51.650  40.100  68.800  1.00  0.00           C
ATOM   3735  HB1 HSD A 886      50.610  39.880  69.140  1.00  0.00           H
ATOM   3736  HB2 HSD A 886      51.470  40.870  68.020  1.00  0.00           H
ATOM   3737  ND1 HSD A 886      53.520  41.630  69.710  1.00  0.00           N
ATOM   3738  HD1 HSD A 886      53.720  42.160  68.890  1.00  0.00           H
ATOM   3739  CG  HSD A 886      52.510  40.710  69.910  1.00  0.00           C
ATOM   3740  CE1 HSD A 886      54.070  41.930  70.880  1.00  0.00           C
ATOM   3741  HE1 HSD A 886      54.740  42.770  71.070  1.00  0.00           H
ATOM   3742  NE2 HSD A 886      53.540  41.230  71.870  1.00  0.00           N
ATOM   3743  CD2 HSD A 886      52.500  40.520  71.230  1.00  0.00           C
ATOM   3744  HD2 HSD A 886      51.890  39.820  71.780  1.00  0.00           H
ATOM   3745  C   HSD A 886      51.230  38.140  67.440  1.00  0.00           C
ATOM   3746  O   HSD A 886      50.090  38.600  67.240  1.00  0.00           O
ATOM   3747  N   VAL A 887      51.550  36.870  67.030  1.00  0.00           N
ATOM   3748  HN  VAL A 887      52.490  36.540  67.090  1.00  0.00           H
ATOM   3749  CA  VAL A 887      50.560  35.980  66.490  1.00  0.00           C
ATOM   3750  HA  VAL A 887      49.960  36.470  65.750  1.00  0.00           H
ATOM   3751  CB  VAL A 887      51.260  34.890  65.740  1.00  0.00           C
ATOM   3752  HB  VAL A 887      51.810  35.390  64.910  1.00  0.00           H
ATOM   3753  CG1 VAL A 887      52.320  34.100  66.720  1.00  0.00           C
ATOM   3754 HG11 VAL A 887      51.750  33.410  67.370  1.00  0.00           H
ATOM   3755 HG12 VAL A 887      53.010  34.710  67.340  1.00  0.00           H
ATOM   3756 HG13 VAL A 887      52.900  33.390  66.090  1.00  0.00           H
ATOM   3757  CG2 VAL A 887      50.310  34.010  65.020  1.00  0.00           C
ATOM   3758 HG21 VAL A 887      49.950  33.230  65.730  1.00  0.00           H
ATOM   3759 HG22 VAL A 887      50.880  33.320  64.380  1.00  0.00           H
ATOM   3760 HG23 VAL A 887      49.520  34.510  64.400  1.00  0.00           H
ATOM   3761  C   VAL A 887      49.480  35.590  67.570  1.00  0.00           C
ATOM   3762  O   VAL A 887      49.880  35.400  68.710  1.00  0.00           O
ATOM   3763  N   PRO A 888      48.180  35.520  67.410  1.00  0.00           N
ATOM   3764  CD  PRO A 888      47.460  36.030  66.230  1.00  0.00           C
ATOM   3765  HD1 PRO A 888      48.040  35.930  65.280  1.00  0.00           H
ATOM   3766  HD2 PRO A 888      47.220  37.120  66.300  1.00  0.00           H
ATOM   3767  CA  PRO A 888      47.290  34.930  68.340  1.00  0.00           C
ATOM   3768  HA  PRO A 888      47.390  35.410  69.310  1.00  0.00           H
ATOM   3769  CB  PRO A 888      45.800  35.240  67.760  1.00  0.00           C
ATOM   3770  HB1 PRO A 888      45.470  36.270  68.030  1.00  0.00           H
ATOM   3771  HB2 PRO A 888      45.030  34.550  68.150  1.00  0.00           H
ATOM   3772  CG  PRO A 888      46.080  35.280  66.270  1.00  0.00           C
ATOM   3773  HG1 PRO A 888      46.190  34.290  65.780  1.00  0.00           H
ATOM   3774  HG2 PRO A 888      45.310  35.920  65.810  1.00  0.00           H
ATOM   3775  C   PRO A 888      47.490  33.430  68.590  1.00  0.00           C
ATOM   3776  O   PRO A 888      47.710  32.710  67.630  1.00  0.00           O
ATOM   3777  N   GLU A 889      47.330  33.050  69.850  1.00  0.00           N
ATOM   3778  HN  GLU A 889      47.130  33.760  70.520  1.00  0.00           H
ATOM   3779  CA  GLU A 889      47.750  31.660  70.260  1.00  0.00           C
ATOM   3780  HA  GLU A 889      48.080  31.080  69.420  1.00  0.00           H
ATOM   3781  CB  GLU A 889      49.000  31.820  71.210  1.00  0.00           C
ATOM   3782  HB1 GLU A 889      49.150  30.860  71.740  1.00  0.00           H
ATOM   3783  HB2 GLU A 889      48.750  32.600  71.960  1.00  0.00           H
ATOM   3784  CG  GLU A 889      50.380  32.060  70.510  1.00  0.00           C
ATOM   3785  HG1 GLU A 889      50.340  32.940  69.840  1.00  0.00           H
ATOM   3786  HG2 GLU A 889      50.480  31.170  69.860  1.00  0.00           H
ATOM   3787  CD  GLU A 889      51.630  32.020  71.360  1.00  0.00           C
ATOM   3788  OE1 GLU A 889      51.720  31.020  72.120  1.00  0.00           O
ATOM   3789  OE2 GLU A 889      52.480  32.930  71.240  1.00  0.00           O
ATOM   3790  C   GLU A 889      46.660  30.830  70.850  1.00  0.00           C
ATOM   3791  O   GLU A 889      46.740  29.620  71.090  1.00  0.00           O
ATOM   3792  N   LYS A 890      45.510  31.400  71.060  1.00  0.00           N
ATOM   3793  HN  LYS A 890      45.290  32.350  70.860  1.00  0.00           H
ATOM   3794  CA  LYS A 890      44.280  30.720  71.550  1.00  0.00           C
ATOM   3795  HA  LYS A 890      44.460  29.660  71.700  1.00  0.00           H
ATOM   3796  CB  LYS A 890      43.800  31.130  72.960  1.00  0.00           C
ATOM   3797  HB1 LYS A 890      42.900  30.510  73.160  1.00  0.00           H
ATOM   3798  HB2 LYS A 890      43.620  32.230  72.920  1.00  0.00           H
ATOM   3799  CG  LYS A 890      44.880  30.740  73.980  1.00  0.00           C
ATOM   3800  HG1 LYS A 890      45.870  31.170  73.700  1.00  0.00           H
ATOM   3801  HG2 LYS A 890      44.870  29.630  73.930  1.00  0.00           H
ATOM   3802  CD  LYS A 890      44.480  31.060  75.440  1.00  0.00           C
ATOM   3803  HD1 LYS A 890      45.370  30.810  76.060  1.00  0.00           H
ATOM   3804  HD2 LYS A 890      43.530  30.580  75.730  1.00  0.00           H
ATOM   3805  CE  LYS A 890      44.200  32.610  75.640  1.00  0.00           C
ATOM   3806  HE1 LYS A 890      43.290  32.980  75.130  1.00  0.00           H
ATOM   3807  HE2 LYS A 890      45.080  33.160  75.250  1.00  0.00           H
ATOM   3808  NZ  LYS A 890      44.000  33.010  77.060  1.00  0.00           N
ATOM   3809  HZ1 LYS A 890      44.430  32.450  77.840  1.00  0.00           H
ATOM   3810  HZ2 LYS A 890      42.990  32.900  77.270  1.00  0.00           H
ATOM   3811  HZ3 LYS A 890      44.340  33.990  77.260  1.00  0.00           H
ATOM   3812  C   LYS A 890      43.110  30.790  70.580  1.00  0.00           C
ATOM   3813  O   LYS A 890      43.030  31.800  69.860  1.00  0.00           O
ATOM   3814  N   PHE A 891      42.280  29.780  70.490  1.00  0.00           N
ATOM   3815  HN  PHE A 891      42.290  29.010  71.130  1.00  0.00           H
ATOM   3816  CA  PHE A 891      41.090  29.740  69.530  1.00  0.00           C
ATOM   3817  HA  PHE A 891      41.500  29.840  68.550  1.00  0.00           H
ATOM   3818  CB  PHE A 891      40.280  28.380  69.680  1.00  0.00           C
ATOM   3819  HB1 PHE A 891      39.300  28.360  69.170  1.00  0.00           H
ATOM   3820  HB2 PHE A 891      40.050  28.080  70.710  1.00  0.00           H
ATOM   3821  CG  PHE A 891      41.020  27.250  69.010  1.00  0.00           C
ATOM   3822  CD1 PHE A 891      41.530  26.230  69.830  1.00  0.00           C
ATOM   3823  HD1 PHE A 891      41.420  26.200  70.910  1.00  0.00           H
ATOM   3824  CE1 PHE A 891      42.180  25.060  69.310  1.00  0.00           C
ATOM   3825  HE1 PHE A 891      42.530  24.270  69.960  1.00  0.00           H
ATOM   3826  CZ  PHE A 891      42.400  25.010  67.950  1.00  0.00           C
ATOM   3827  HZ  PHE A 891      43.000  24.220  67.520  1.00  0.00           H
ATOM   3828  CD2 PHE A 891      41.080  27.050  67.590  1.00  0.00           C
ATOM   3829  HD2 PHE A 891      40.650  27.780  66.940  1.00  0.00           H
ATOM   3830  CE2 PHE A 891      41.870  26.020  67.090  1.00  0.00           C
ATOM   3831  HE2 PHE A 891      42.110  25.960  66.040  1.00  0.00           H
ATOM   3832  C   PHE A 891      40.000  30.830  69.820  1.00  0.00           C
ATOM   3833  O   PHE A 891      39.420  31.520  68.940  1.00  0.00           O
ATOM   3834  N   GLU A 892      39.660  30.990  71.110  1.00  0.00           N
ATOM   3835  HN  GLU A 892      40.130  30.380  71.740  1.00  0.00           H
ATOM   3836  CA  GLU A 892      38.580  31.770  71.620  1.00  0.00           C
ATOM   3837  HA  GLU A 892      37.680  31.380  71.180  1.00  0.00           H
ATOM   3838  CB  GLU A 892      38.440  31.550  73.190  1.00  0.00           C
ATOM   3839  HB1 GLU A 892      37.720  32.300  73.570  1.00  0.00           H
ATOM   3840  HB2 GLU A 892      39.460  31.860  73.490  1.00  0.00           H
ATOM   3841  CG  GLU A 892      37.950  30.160  73.640  1.00  0.00           C
ATOM   3842  HG1 GLU A 892      38.790  29.450  73.680  1.00  0.00           H
ATOM   3843  HG2 GLU A 892      37.260  29.700  72.900  1.00  0.00           H
ATOM   3844  CD  GLU A 892      37.260  30.200  75.010  1.00  0.00           C
ATOM   3845  OE1 GLU A 892      36.690  31.160  75.500  1.00  0.00           O
ATOM   3846  OE2 GLU A 892      37.140  29.060  75.560  1.00  0.00           O
ATOM   3847  C   GLU A 892      38.870  33.250  71.410  1.00  0.00           C
ATOM   3848  O   GLU A 892      40.000  33.630  71.680  1.00  0.00           O
ATOM   3849  N   PRO A 893      38.050  34.160  71.030  1.00  0.00           N
ATOM   3850  CD  PRO A 893      37.040  33.860  70.040  1.00  0.00           C
ATOM   3851  HD1 PRO A 893      36.130  33.350  70.430  1.00  0.00           H
ATOM   3852  HD2 PRO A 893      37.500  33.360  69.170  1.00  0.00           H
ATOM   3853  CA  PRO A 893      38.430  35.590  71.030  1.00  0.00           C
ATOM   3854  HA  PRO A 893      39.330  35.660  70.440  1.00  0.00           H
ATOM   3855  CB  PRO A 893      37.190  36.310  70.480  1.00  0.00           C
ATOM   3856  HB1 PRO A 893      37.380  37.260  69.950  1.00  0.00           H
ATOM   3857  HB2 PRO A 893      36.480  36.540  71.300  1.00  0.00           H
ATOM   3858  CG  PRO A 893      36.560  35.260  69.540  1.00  0.00           C
ATOM   3859  HG1 PRO A 893      35.450  35.330  69.580  1.00  0.00           H
ATOM   3860  HG2 PRO A 893      36.920  35.500  68.520  1.00  0.00           H
ATOM   3861  C   PRO A 893      38.810  36.160  72.400  1.00  0.00           C
ATOM   3862  O   PRO A 893      38.490  35.670  73.430  1.00  0.00           O
ATOM   3863  N   THR A 894      39.660  37.250  72.340  1.00  0.00           N
ATOM   3864  HN  THR A 894      40.060  37.540  71.470  1.00  0.00           H
ATOM   3865  CA  THR A 894      40.280  37.870  73.520  1.00  0.00           C
ATOM   3866  HA  THR A 894      40.860  37.100  74.020  1.00  0.00           H
ATOM   3867  CB  THR A 894      41.340  39.000  73.060  1.00  0.00           C
ATOM   3868  HB  THR A 894      41.630  39.560  73.970  1.00  0.00           H
ATOM   3869  OG1 THR A 894      40.790  39.920  72.150  1.00  0.00           O
ATOM   3870  HG1 THR A 894      40.430  40.610  72.700  1.00  0.00           H
ATOM   3871  CG2 THR A 894      42.510  38.390  72.350  1.00  0.00           C
ATOM   3872 HG21 THR A 894      43.000  37.610  72.970  1.00  0.00           H
ATOM   3873 HG22 THR A 894      43.370  39.100  72.230  1.00  0.00           H
ATOM   3874 HG23 THR A 894      42.210  37.880  71.400  1.00  0.00           H
ATOM   3875  C   THR A 894      39.320  38.370  74.540  1.00  0.00           C
ATOM   3876  O   THR A 894      39.600  38.130  75.700  1.00  0.00           O
ATOM   3877  N   HSD A 895      38.140  38.980  74.210  1.00  0.00           N
ATOM   3878  HN  HSD A 895      37.840  39.320  73.330  1.00  0.00           H
ATOM   3879  CA  HSD A 895      37.090  39.340  75.240  1.00  0.00           C
ATOM   3880  HA  HSD A 895      37.580  39.620  76.170  1.00  0.00           H
ATOM   3881  CB  HSD A 895      36.250  40.650  74.870  1.00  0.00           C
ATOM   3882  HB1 HSD A 895      35.710  40.360  73.940  1.00  0.00           H
ATOM   3883  HB2 HSD A 895      36.910  41.550  74.780  1.00  0.00           H
ATOM   3884  ND1 HSD A 895      35.400  40.770  77.200  1.00  0.00           N
ATOM   3885  HD1 HSD A 895      35.990  40.070  77.610  1.00  0.00           H
ATOM   3886  CG  HSD A 895      35.330  41.180  75.900  1.00  0.00           C
ATOM   3887  CE1 HSD A 895      34.460  41.470  77.860  1.00  0.00           C
ATOM   3888  HE1 HSD A 895      34.170  41.300  78.890  1.00  0.00           H
ATOM   3889  NE2 HSD A 895      33.820  42.340  77.120  1.00  0.00           N
ATOM   3890  CD2 HSD A 895      34.380  42.100  75.810  1.00  0.00           C
ATOM   3891  HD2 HSD A 895      34.120  42.630  74.910  1.00  0.00           H
ATOM   3892  C   HSD A 895      36.090  38.170  75.390  1.00  0.00           C
ATOM   3893  O   HSD A 895      35.310  37.890  74.440  1.00  0.00           O
ATOM   3894  N   PRO A 896      36.070  37.310  76.450  1.00  0.00           N
ATOM   3895  CD  PRO A 896      37.050  37.230  77.540  1.00  0.00           C
ATOM   3896  HD1 PRO A 896      37.280  38.240  77.940  1.00  0.00           H
ATOM   3897  HD2 PRO A 896      37.990  36.800  77.120  1.00  0.00           H
ATOM   3898  CA  PRO A 896      35.180  36.120  76.490  1.00  0.00           C
ATOM   3899  HA  PRO A 896      35.170  35.570  75.560  1.00  0.00           H
ATOM   3900  CB  PRO A 896      35.800  35.230  77.620  1.00  0.00           C
ATOM   3901  HB1 PRO A 896      36.620  34.650  77.150  1.00  0.00           H
ATOM   3902  HB2 PRO A 896      35.040  34.600  78.140  1.00  0.00           H
ATOM   3903  CG  PRO A 896      36.420  36.240  78.540  1.00  0.00           C
ATOM   3904  HG1 PRO A 896      35.690  36.840  79.130  1.00  0.00           H
ATOM   3905  HG2 PRO A 896      37.190  35.830  79.230  1.00  0.00           H
ATOM   3906  C   PRO A 896      33.770  36.490  76.880  1.00  0.00           C
ATOM   3907  O   PRO A 896      32.980  35.620  76.670  1.00  0.00           O
ATOM   3908  N   GLU A 897      33.420  37.710  77.400  1.00  0.00           N
ATOM   3909  HN  GLU A 897      34.030  38.490  77.450  1.00  0.00           H
ATOM   3910  CA  GLU A 897      32.100  37.930  78.020  1.00  0.00           C
ATOM   3911  HA  GLU A 897      31.680  37.090  78.540  1.00  0.00           H
ATOM   3912  CB  GLU A 897      32.070  38.990  79.150  1.00  0.00           C
ATOM   3913  HB1 GLU A 897      31.050  39.170  79.570  1.00  0.00           H
ATOM   3914  HB2 GLU A 897      32.480  39.970  78.790  1.00  0.00           H
ATOM   3915  CG  GLU A 897      32.980  38.450  80.320  1.00  0.00           C
ATOM   3916  HG1 GLU A 897      34.030  38.280  80.000  1.00  0.00           H
ATOM   3917  HG2 GLU A 897      32.540  37.510  80.700  1.00  0.00           H
ATOM   3918  CD  GLU A 897      33.090  39.400  81.500  1.00  0.00           C
ATOM   3919  OE1 GLU A 897      32.110  40.210  81.580  1.00  0.00           O
ATOM   3920  OE2 GLU A 897      33.940  39.290  82.430  1.00  0.00           O
ATOM   3921  C   GLU A 897      31.050  38.220  76.970  1.00  0.00           C
ATOM   3922  O   GLU A 897      29.880  38.600  77.170  1.00  0.00           O
ATOM   3923  N   ARG A 898      31.320  38.050  75.680  1.00  0.00           N
ATOM   3924  HN  ARG A 898      32.090  37.480  75.370  1.00  0.00           H
ATOM   3925  CA  ARG A 898      30.620  38.610  74.550  1.00  0.00           C
ATOM   3926  HA  ARG A 898      29.590  38.700  74.870  1.00  0.00           H
ATOM   3927  CB  ARG A 898      31.110  39.990  74.060  1.00  0.00           C
ATOM   3928  HB1 ARG A 898      31.220  40.650  74.950  1.00  0.00           H
ATOM   3929  HB2 ARG A 898      30.360  40.530  73.440  1.00  0.00           H
ATOM   3930  CG  ARG A 898      32.510  40.000  73.320  1.00  0.00           C
ATOM   3931  HG1 ARG A 898      33.250  39.520  73.980  1.00  0.00           H
ATOM   3932  HG2 ARG A 898      32.730  41.090  73.280  1.00  0.00           H
ATOM   3933  CD  ARG A 898      32.540  39.310  71.930  1.00  0.00           C
ATOM   3934  HD1 ARG A 898      31.770  39.640  71.200  1.00  0.00           H
ATOM   3935  HD2 ARG A 898      32.480  38.190  72.000  1.00  0.00           H
ATOM   3936  NE  ARG A 898      33.910  39.600  71.380  1.00  0.00           N
ATOM   3937  HE  ARG A 898      34.490  40.230  71.900  1.00  0.00           H
ATOM   3938  CZ  ARG A 898      34.320  39.320  70.150  1.00  0.00           C
ATOM   3939  NH1 ARG A 898      33.770  38.510  69.360  1.00  0.00           N
ATOM   3940 HH11 ARG A 898      32.970  37.990  69.650  1.00  0.00           H
ATOM   3941 HH12 ARG A 898      34.340  38.140  68.630  1.00  0.00           H
ATOM   3942  NH2 ARG A 898      35.590  39.570  69.770  1.00  0.00           N
ATOM   3943 HH21 ARG A 898      36.270  39.870  70.440  1.00  0.00           H
ATOM   3944 HH22 ARG A 898      36.010  38.950  69.110  1.00  0.00           H
ATOM   3945  C   ARG A 898      30.560  37.540  73.480  1.00  0.00           C
ATOM   3946  O   ARG A 898      31.410  36.650  73.400  1.00  0.00           O
ATOM   3947  N   GLY A 899      29.520  37.510  72.620  1.00  0.00           N
ATOM   3948  HN  GLY A 899      28.900  38.300  72.680  1.00  0.00           H
ATOM   3949  CA  GLY A 899      29.290  36.650  71.530  1.00  0.00           C
ATOM   3950  HA1 GLY A 899      28.440  37.040  70.980  1.00  0.00           H
ATOM   3951  HA2 GLY A 899      29.220  35.640  71.890  1.00  0.00           H
ATOM   3952  C   GLY A 899      30.370  36.560  70.480  1.00  0.00           C
ATOM   3953  O   GLY A 899      30.990  37.550  70.100  1.00  0.00           O
ATOM   3954  N   TRP A 900      30.560  35.380  69.860  1.00  0.00           N
ATOM   3955  HN  TRP A 900      30.000  34.610  70.160  1.00  0.00           H
ATOM   3956  CA  TRP A 900      31.310  35.300  68.580  1.00  0.00           C
ATOM   3957  HA  TRP A 900      31.320  36.200  68.000  1.00  0.00           H
ATOM   3958  CB  TRP A 900      32.790  34.950  68.890  1.00  0.00           C
ATOM   3959  HB1 TRP A 900      33.340  35.720  69.480  1.00  0.00           H
ATOM   3960  HB2 TRP A 900      33.390  35.030  67.960  1.00  0.00           H
ATOM   3961  CG  TRP A 900      33.110  33.660  69.570  1.00  0.00           C
ATOM   3962  CD1 TRP A 900      32.670  33.350  70.860  1.00  0.00           C
ATOM   3963  HD1 TRP A 900      32.350  34.150  71.510  1.00  0.00           H
ATOM   3964  NE1 TRP A 900      33.350  32.160  71.240  1.00  0.00           N
ATOM   3965  HE1 TRP A 900      33.490  31.850  72.160  1.00  0.00           H
ATOM   3966  CE2 TRP A 900      34.210  31.740  70.210  1.00  0.00           C
ATOM   3967  CD2 TRP A 900      34.040  32.600  69.120  1.00  0.00           C
ATOM   3968  CE3 TRP A 900      34.710  32.300  67.950  1.00  0.00           C
ATOM   3969  HE3 TRP A 900      34.490  32.900  67.070  1.00  0.00           H
ATOM   3970  CZ3 TRP A 900      35.550  31.190  67.840  1.00  0.00           C
ATOM   3971  HZ3 TRP A 900      35.870  30.760  66.900  1.00  0.00           H
ATOM   3972  CZ2 TRP A 900      35.170  30.650  70.180  1.00  0.00           C
ATOM   3973  HZ2 TRP A 900      35.380  30.030  71.040  1.00  0.00           H
ATOM   3974  CH2 TRP A 900      35.780  30.450  68.970  1.00  0.00           C
ATOM   3975  HH2 TRP A 900      36.530  29.670  68.930  1.00  0.00           H
ATOM   3976  C   TRP A 900      30.680  34.130  67.670  1.00  0.00           C
ATOM   3977  O   TRP A 900      29.990  33.270  68.230  1.00  0.00           O
ATOM   3978  N   ILE A 901      30.830  34.340  66.320  1.00  0.00           N
ATOM   3979  HN  ILE A 901      31.590  34.830  65.880  1.00  0.00           H
ATOM   3980  CA  ILE A 901      30.150  33.460  65.290  1.00  0.00           C
ATOM   3981  HA  ILE A 901      30.450  33.930  64.360  1.00  0.00           H
ATOM   3982  CB  ILE A 901      30.460  31.960  65.300  1.00  0.00           C
ATOM   3983  HB  ILE A 901      30.100  31.550  66.260  1.00  0.00           H
ATOM   3984  CG2 ILE A 901      29.870  31.140  64.120  1.00  0.00           C
ATOM   3985 HG21 ILE A 901      30.210  30.080  64.110  1.00  0.00           H
ATOM   3986 HG22 ILE A 901      30.160  31.580  63.140  1.00  0.00           H
ATOM   3987 HG23 ILE A 901      28.780  31.030  64.290  1.00  0.00           H
ATOM   3988  CG1 ILE A 901      32.040  31.710  65.250  1.00  0.00           C
ATOM   3989 HG11 ILE A 901      32.180  30.620  65.130  1.00  0.00           H
ATOM   3990 HG12 ILE A 901      32.350  31.910  66.290  1.00  0.00           H
ATOM   3991  CD  ILE A 901      32.830  32.460  64.230  1.00  0.00           C
ATOM   3992  HD1 ILE A 901      32.550  32.160  63.200  1.00  0.00           H
ATOM   3993  HD2 ILE A 901      33.900  32.210  64.250  1.00  0.00           H
ATOM   3994  HD3 ILE A 901      32.670  33.520  64.540  1.00  0.00           H
ATOM   3995  C   ILE A 901      28.660  33.710  65.410  1.00  0.00           C
ATOM   3996  O   ILE A 901      27.930  33.210  66.280  1.00  0.00           O
ATOM   3997  N   ILE A 902      28.160  34.490  64.450  1.00  0.00           N
ATOM   3998  HN  ILE A 902      28.770  34.950  63.810  1.00  0.00           H
ATOM   3999  CA  ILE A 902      26.770  35.000  64.300  1.00  0.00           C
ATOM   4000  HA  ILE A 902      26.650  35.120  63.240  1.00  0.00           H
ATOM   4001  CB  ILE A 902      25.590  34.060  64.640  1.00  0.00           C
ATOM   4002  HB  ILE A 902      25.730  33.620  65.660  1.00  0.00           H
ATOM   4003  CG2 ILE A 902      24.300  34.720  64.460  1.00  0.00           C
ATOM   4004 HG21 ILE A 902      24.170  35.390  65.330  1.00  0.00           H
ATOM   4005 HG22 ILE A 902      23.420  34.050  64.390  1.00  0.00           H
ATOM   4006 HG23 ILE A 902      24.360  35.460  63.620  1.00  0.00           H
ATOM   4007  CG1 ILE A 902      25.750  32.910  63.680  1.00  0.00           C
ATOM   4008 HG11 ILE A 902      24.820  32.340  63.860  1.00  0.00           H
ATOM   4009 HG12 ILE A 902      26.540  32.170  63.970  1.00  0.00           H
ATOM   4010  CD  ILE A 902      25.730  33.140  62.120  1.00  0.00           C
ATOM   4011  HD1 ILE A 902      26.750  33.380  61.780  1.00  0.00           H
ATOM   4012  HD2 ILE A 902      24.990  33.890  61.790  1.00  0.00           H
ATOM   4013  HD3 ILE A 902      25.550  32.130  61.680  1.00  0.00           H
ATOM   4014  C   ILE A 902      26.530  36.330  65.000  1.00  0.00           C
ATOM   4015  O   ILE A 902      26.280  36.350  66.210  1.00  0.00           O
ATOM   4016  N   SER A 903      26.470  37.440  64.230  1.00  0.00           N
ATOM   4017  HN  SER A 903      26.670  37.490  63.260  1.00  0.00           H
ATOM   4018  CA  SER A 903      26.040  38.720  64.770  1.00  0.00           C
ATOM   4019  HA  SER A 903      26.680  38.840  65.630  1.00  0.00           H
ATOM   4020  CB  SER A 903      26.250  39.940  63.720  1.00  0.00           C
ATOM   4021  HB1 SER A 903      25.950  40.820  64.330  1.00  0.00           H
ATOM   4022  HB2 SER A 903      25.550  39.730  62.880  1.00  0.00           H
ATOM   4023  OG  SER A 903      27.560  40.010  63.290  1.00  0.00           O
ATOM   4024  HG1 SER A 903      27.690  40.660  62.590  1.00  0.00           H
ATOM   4025  C   SER A 903      24.520  38.800  65.320  1.00  0.00           C
ATOM   4026  O   SER A 903      23.590  38.230  64.710  1.00  0.00           O
ATOM   4027  N   PRO A 904      24.420  39.610  66.430  1.00  0.00           N
ATOM   4028  CD  PRO A 904      25.370  39.720  67.550  1.00  0.00           C
ATOM   4029  HD1 PRO A 904      26.210  40.410  67.310  1.00  0.00           H
ATOM   4030  HD2 PRO A 904      25.770  38.780  67.980  1.00  0.00           H
ATOM   4031  CA  PRO A 904      23.200  40.400  66.680  1.00  0.00           C
ATOM   4032  HA  PRO A 904      22.410  39.740  66.990  1.00  0.00           H
ATOM   4033  CB  PRO A 904      23.550  41.250  67.860  1.00  0.00           C
ATOM   4034  HB1 PRO A 904      22.700  41.690  68.420  1.00  0.00           H
ATOM   4035  HB2 PRO A 904      24.160  42.140  67.590  1.00  0.00           H
ATOM   4036  CG  PRO A 904      24.550  40.440  68.650  1.00  0.00           C
ATOM   4037  HG1 PRO A 904      25.220  41.130  69.210  1.00  0.00           H
ATOM   4038  HG2 PRO A 904      23.980  39.800  69.360  1.00  0.00           H
ATOM   4039  C   PRO A 904      22.580  41.150  65.470  1.00  0.00           C
ATOM   4040  O   PRO A 904      23.290  41.790  64.690  1.00  0.00           O
ATOM   4041  N   LEU A 905      21.240  41.010  65.290  1.00  0.00           N
ATOM   4042  HN  LEU A 905      20.710  40.380  65.840  1.00  0.00           H
ATOM   4043  CA  LEU A 905      20.530  41.670  64.270  1.00  0.00           C
ATOM   4044  HA  LEU A 905      21.020  42.610  64.050  1.00  0.00           H
ATOM   4045  CB  LEU A 905      20.580  40.750  63.030  1.00  0.00           C
ATOM   4046  HB1 LEU A 905      19.930  39.900  63.350  1.00  0.00           H
ATOM   4047  HB2 LEU A 905      21.600  40.340  62.940  1.00  0.00           H
ATOM   4048  CG  LEU A 905      19.970  41.290  61.710  1.00  0.00           C
ATOM   4049  HG  LEU A 905      18.890  41.470  61.910  1.00  0.00           H
ATOM   4050  CD1 LEU A 905      20.590  42.580  61.250  1.00  0.00           C
ATOM   4051 HD11 LEU A 905      21.660  42.370  61.040  1.00  0.00           H
ATOM   4052 HD12 LEU A 905      20.580  43.350  62.050  1.00  0.00           H
ATOM   4053 HD13 LEU A 905      19.980  42.960  60.400  1.00  0.00           H
ATOM   4054  CD2 LEU A 905      19.920  40.250  60.610  1.00  0.00           C
ATOM   4055 HD21 LEU A 905      20.930  39.850  60.370  1.00  0.00           H
ATOM   4056 HD22 LEU A 905      19.480  40.710  59.710  1.00  0.00           H
ATOM   4057 HD23 LEU A 905      19.200  39.460  60.930  1.00  0.00           H
ATOM   4058  C   LEU A 905      19.030  41.900  64.620  1.00  0.00           C
ATOM   4059  O   LEU A 905      18.470  41.130  65.450  1.00  0.00           O
ATOM   4060  N   GLY A 906      18.440  43.080  64.230  1.00  0.00           N
ATOM   4061  HN  GLY A 906      18.890  43.730  63.620  1.00  0.00           H
ATOM   4062  CA  GLY A 906      17.050  43.280  64.560  1.00  0.00           C
ATOM   4063  HA1 GLY A 906      16.530  42.330  64.560  1.00  0.00           H
ATOM   4064  HA2 GLY A 906      16.640  43.840  63.720  1.00  0.00           H
ATOM   4065  C   GLY A 906      16.790  44.080  65.830  1.00  0.00           C
ATOM   4066  O   GLY A 906      15.680  44.370  66.110  1.00  0.00           O
ATOM   4067  N   ASP A 907      17.850  44.640  66.460  1.00  0.00           N
ATOM   4068  HN  ASP A 907      18.720  44.440  66.040  1.00  0.00           H
ATOM   4069  CA  ASP A 907      17.840  45.450  67.680  1.00  0.00           C
ATOM   4070  HA  ASP A 907      16.900  45.410  68.200  1.00  0.00           H
ATOM   4071  CB  ASP A 907      18.980  44.860  68.610  1.00  0.00           C
ATOM   4072  HB1 ASP A 907      19.880  45.170  68.040  1.00  0.00           H
ATOM   4073  HB2 ASP A 907      18.930  43.760  68.790  1.00  0.00           H
ATOM   4074  CG  ASP A 907      19.050  45.450  69.990  1.00  0.00           C
ATOM   4075  OD1 ASP A 907      18.090  46.030  70.460  1.00  0.00           O
ATOM   4076  OD2 ASP A 907      20.090  45.310  70.710  1.00  0.00           O
ATOM   4077  C   ASP A 907      17.920  46.920  67.280  1.00  0.00           C
ATOM   4078  O   ASP A 907      18.820  47.600  67.760  1.00  0.00           O
ATOM   4079  N   ASN A 908      17.010  47.360  66.430  1.00  0.00           N
ATOM   4080  HN  ASN A 908      16.390  46.720  66.000  1.00  0.00           H
ATOM   4081  CA  ASN A 908      17.070  48.710  65.860  1.00  0.00           C
ATOM   4082  HA  ASN A 908      17.530  49.370  66.590  1.00  0.00           H
ATOM   4083  CB  ASN A 908      17.800  48.880  64.540  1.00  0.00           C
ATOM   4084  HB1 ASN A 908      17.730  49.950  64.270  1.00  0.00           H
ATOM   4085  HB2 ASN A 908      17.270  48.200  63.840  1.00  0.00           H
ATOM   4086  CG  ASN A 908      19.320  48.550  64.600  1.00  0.00           C
ATOM   4087  OD1 ASN A 908      19.900  47.700  63.930  1.00  0.00           O
ATOM   4088  ND2 ASN A 908      20.080  49.400  65.410  1.00  0.00           N
ATOM   4089 HD21 ASN A 908      21.030  49.150  65.610  1.00  0.00           H
ATOM   4090 HD22 ASN A 908      19.710  50.270  65.740  1.00  0.00           H
ATOM   4091  C   ASN A 908      15.540  49.060  65.730  1.00  0.00           C
ATOM   4092  O   ASN A 908      14.670  48.180  65.650  1.00  0.00           O
ATOM   4093  N   PRO A 909      15.180  50.370  65.630  1.00  0.00           N
ATOM   4094  CD  PRO A 909      15.830  51.480  66.400  1.00  0.00           C
ATOM   4095  HD1 PRO A 909      16.710  51.870  65.860  1.00  0.00           H
ATOM   4096  HD2 PRO A 909      16.070  51.110  67.420  1.00  0.00           H
ATOM   4097  CA  PRO A 909      13.900  50.800  65.140  1.00  0.00           C
ATOM   4098  HA  PRO A 909      13.280  50.100  65.680  1.00  0.00           H
ATOM   4099  CB  PRO A 909      13.700  52.230  65.490  1.00  0.00           C
ATOM   4100  HB1 PRO A 909      12.650  52.560  65.640  1.00  0.00           H
ATOM   4101  HB2 PRO A 909      13.960  52.750  64.540  1.00  0.00           H
ATOM   4102  CG  PRO A 909      14.710  52.510  66.590  1.00  0.00           C
ATOM   4103  HG1 PRO A 909      14.990  53.550  66.850  1.00  0.00           H
ATOM   4104  HG2 PRO A 909      14.330  52.070  67.540  1.00  0.00           H
ATOM   4105  C   PRO A 909      13.720  50.480  63.650  1.00  0.00           C
ATOM   4106  O   PRO A 909      14.710  50.410  62.950  1.00  0.00           O
ATOM   4107  N   TRP A 910      12.460  50.220  63.160  1.00  0.00           N
ATOM   4108  HN  TRP A 910      11.640  50.300  63.720  1.00  0.00           H
ATOM   4109  CA  TRP A 910      12.310  49.990  61.710  1.00  0.00           C
ATOM   4110  HA  TRP A 910      13.020  49.210  61.470  1.00  0.00           H
ATOM   4111  CB  TRP A 910      10.850  49.390  61.380  1.00  0.00           C
ATOM   4112  HB1 TRP A 910      10.200  49.880  62.150  1.00  0.00           H
ATOM   4113  HB2 TRP A 910      10.940  48.340  61.690  1.00  0.00           H
ATOM   4114  CG  TRP A 910      10.260  49.440  59.960  1.00  0.00           C
ATOM   4115  CD1 TRP A 910       9.300  50.230  59.460  1.00  0.00           C
ATOM   4116  HD1 TRP A 910       8.770  50.900  60.110  1.00  0.00           H
ATOM   4117  NE1 TRP A 910       9.180  50.010  58.080  1.00  0.00           N
ATOM   4118  HE1 TRP A 910       8.710  50.550  57.410  1.00  0.00           H
ATOM   4119  CE2 TRP A 910       9.990  48.880  57.790  1.00  0.00           C
ATOM   4120  CD2 TRP A 910      10.700  48.550  58.920  1.00  0.00           C
ATOM   4121  CE3 TRP A 910      11.620  47.480  58.940  1.00  0.00           C
ATOM   4122  HE3 TRP A 910      12.090  47.120  59.840  1.00  0.00           H
ATOM   4123  CZ3 TRP A 910      11.880  46.870  57.730  1.00  0.00           C
ATOM   4124  HZ3 TRP A 910      12.520  46.000  57.690  1.00  0.00           H
ATOM   4125  CZ2 TRP A 910      10.280  48.240  56.590  1.00  0.00           C
ATOM   4126  HZ2 TRP A 910       9.980  48.680  55.640  1.00  0.00           H
ATOM   4127  CH2 TRP A 910      11.140  47.170  56.560  1.00  0.00           C
ATOM   4128  HH2 TRP A 910      11.370  46.600  55.670  1.00  0.00           H
ATOM   4129  C   TRP A 910      12.670  51.170  60.860  1.00  0.00           C
ATOM   4130  O   TRP A 910      13.280  50.900  59.850  1.00  0.00           O
ATOM   4131  N   TRP A 911      12.350  52.450  61.280  1.00  0.00           N
ATOM   4132  HN  TRP A 911      11.810  52.600  62.120  1.00  0.00           H
ATOM   4133  CA  TRP A 911      12.720  53.630  60.590  1.00  0.00           C
ATOM   4134  HA  TRP A 911      12.520  53.490  59.540  1.00  0.00           H
ATOM   4135  CB  TRP A 911      11.870  54.780  61.180  1.00  0.00           C
ATOM   4136  HB1 TRP A 911      12.090  54.910  62.270  1.00  0.00           H
ATOM   4137  HB2 TRP A 911      10.800  54.500  61.070  1.00  0.00           H
ATOM   4138  CG  TRP A 911      12.000  56.090  60.510  1.00  0.00           C
ATOM   4139  CD1 TRP A 911      12.260  57.270  61.170  1.00  0.00           C
ATOM   4140  HD1 TRP A 911      11.980  57.430  62.200  1.00  0.00           H
ATOM   4141  NE1 TRP A 911      12.600  58.320  60.290  1.00  0.00           N
ATOM   4142  HE1 TRP A 911      12.670  59.280  60.450  1.00  0.00           H
ATOM   4143  CE2 TRP A 911      12.540  57.790  59.020  1.00  0.00           C
ATOM   4144  CD2 TRP A 911      12.160  56.350  59.130  1.00  0.00           C
ATOM   4145  CE3 TRP A 911      12.040  55.570  57.990  1.00  0.00           C
ATOM   4146  HE3 TRP A 911      11.590  54.580  58.080  1.00  0.00           H
ATOM   4147  CZ3 TRP A 911      12.380  56.200  56.770  1.00  0.00           C
ATOM   4148  HZ3 TRP A 911      12.190  55.570  55.920  1.00  0.00           H
ATOM   4149  CZ2 TRP A 911      12.900  58.280  57.840  1.00  0.00           C
ATOM   4150  HZ2 TRP A 911      13.200  59.310  57.760  1.00  0.00           H
ATOM   4151  CH2 TRP A 911      12.780  57.470  56.720  1.00  0.00           C
ATOM   4152  HH2 TRP A 911      13.030  57.850  55.740  1.00  0.00           H
ATOM   4153  C   TRP A 911      14.270  53.820  60.620  1.00  0.00           C
ATOM   4154  O   TRP A 911      14.890  54.530  59.800  1.00  0.00           O
ATOM   4155  N   THR A 912      14.980  53.320  61.660  1.00  0.00           N
ATOM   4156  HN  THR A 912      14.340  53.070  62.390  1.00  0.00           H
ATOM   4157  CA  THR A 912      16.380  53.390  61.800  1.00  0.00           C
ATOM   4158  HA  THR A 912      16.680  54.380  61.470  1.00  0.00           H
ATOM   4159  CB  THR A 912      16.880  53.110  63.210  1.00  0.00           C
ATOM   4160  HB  THR A 912      16.360  52.190  63.500  1.00  0.00           H
ATOM   4161  OG1 THR A 912      16.680  54.170  64.140  1.00  0.00           O
ATOM   4162  HG1 THR A 912      15.790  54.470  63.920  1.00  0.00           H
ATOM   4163  CG2 THR A 912      18.420  52.900  63.270  1.00  0.00           C
ATOM   4164 HG21 THR A 912      19.080  53.750  62.980  1.00  0.00           H
ATOM   4165 HG22 THR A 912      18.740  51.970  62.760  1.00  0.00           H
ATOM   4166 HG23 THR A 912      18.680  52.790  64.340  1.00  0.00           H
ATOM   4167  C   THR A 912      17.020  52.450  60.840  1.00  0.00           C
ATOM   4168  O   THR A 912      18.040  52.710  60.200  1.00  0.00           O
ATOM   4169  N   LEU A 913      16.430  51.280  60.690  1.00  0.00           N
ATOM   4170  HN  LEU A 913      15.820  50.900  61.390  1.00  0.00           H
ATOM   4171  CA  LEU A 913      16.790  50.270  59.750  1.00  0.00           C
ATOM   4172  HA  LEU A 913      17.800  50.060  60.060  1.00  0.00           H
ATOM   4173  CB  LEU A 913      15.870  49.010  59.930  1.00  0.00           C
ATOM   4174  HB1 LEU A 913      14.860  49.180  59.510  1.00  0.00           H
ATOM   4175  HB2 LEU A 913      15.800  48.980  61.040  1.00  0.00           H
ATOM   4176  CG  LEU A 913      16.460  47.730  59.360  1.00  0.00           C
ATOM   4177  HG  LEU A 913      16.840  47.870  58.330  1.00  0.00           H
ATOM   4178  CD1 LEU A 913      17.700  47.240  60.160  1.00  0.00           C
ATOM   4179 HD11 LEU A 913      17.510  47.120  61.240  1.00  0.00           H
ATOM   4180 HD12 LEU A 913      18.540  47.980  60.170  1.00  0.00           H
ATOM   4181 HD13 LEU A 913      18.070  46.260  59.810  1.00  0.00           H
ATOM   4182  CD2 LEU A 913      15.400  46.590  59.360  1.00  0.00           C
ATOM   4183 HD21 LEU A 913      15.180  46.260  60.390  1.00  0.00           H
ATOM   4184 HD22 LEU A 913      15.750  45.840  58.630  1.00  0.00           H
ATOM   4185 HD23 LEU A 913      14.500  47.060  58.890  1.00  0.00           H
ATOM   4186  C   LEU A 913      16.820  50.650  58.330  1.00  0.00           C
ATOM   4187  O   LEU A 913      17.900  50.590  57.660  1.00  0.00           O
ATOM   4188  N   LEU A 914      15.700  51.240  57.910  1.00  0.00           N
ATOM   4189  HN  LEU A 914      14.830  51.230  58.400  1.00  0.00           H
ATOM   4190  CA  LEU A 914      15.700  51.840  56.590  1.00  0.00           C
ATOM   4191  HA  LEU A 914      15.900  51.060  55.890  1.00  0.00           H
ATOM   4192  CB  LEU A 914      14.320  52.480  56.190  1.00  0.00           C
ATOM   4193  HB1 LEU A 914      14.400  52.660  55.100  1.00  0.00           H
ATOM   4194  HB2 LEU A 914      14.260  53.500  56.630  1.00  0.00           H
ATOM   4195  CG  LEU A 914      13.080  51.630  56.410  1.00  0.00           C
ATOM   4196  HG  LEU A 914      12.850  51.680  57.490  1.00  0.00           H
ATOM   4197  CD1 LEU A 914      11.900  52.300  55.730  1.00  0.00           C
ATOM   4198 HD11 LEU A 914      11.660  53.230  56.300  1.00  0.00           H
ATOM   4199 HD12 LEU A 914      11.000  51.640  55.830  1.00  0.00           H
ATOM   4200 HD13 LEU A 914      12.180  52.480  54.670  1.00  0.00           H
ATOM   4201  CD2 LEU A 914      13.200  50.210  55.860  1.00  0.00           C
ATOM   4202 HD21 LEU A 914      12.250  49.820  55.460  1.00  0.00           H
ATOM   4203 HD22 LEU A 914      13.660  49.470  56.570  1.00  0.00           H
ATOM   4204 HD23 LEU A 914      14.000  50.120  55.100  1.00  0.00           H
ATOM   4205  C   LEU A 914      16.740  52.980  56.360  1.00  0.00           C
ATOM   4206  O   LEU A 914      17.350  53.140  55.320  1.00  0.00           O
ATOM   4207  N   ILE A 915      16.910  53.910  57.270  1.00  0.00           N
ATOM   4208  HN  ILE A 915      16.260  54.030  58.000  1.00  0.00           H
ATOM   4209  CA  ILE A 915      17.820  55.030  57.050  1.00  0.00           C
ATOM   4210  HA  ILE A 915      17.800  55.410  56.040  1.00  0.00           H
ATOM   4211  CB  ILE A 915      17.440  56.250  58.000  1.00  0.00           C
ATOM   4212  HB  ILE A 915      18.130  57.080  57.720  1.00  0.00           H
ATOM   4213  CG2 ILE A 915      15.940  56.610  57.610  1.00  0.00           C
ATOM   4214 HG21 ILE A 915      15.260  55.790  57.930  1.00  0.00           H
ATOM   4215 HG22 ILE A 915      15.770  56.700  56.510  1.00  0.00           H
ATOM   4216 HG23 ILE A 915      15.730  57.490  58.250  1.00  0.00           H
ATOM   4217  CG1 ILE A 915      17.660  55.970  59.500  1.00  0.00           C
ATOM   4218 HG11 ILE A 915      17.680  54.900  59.780  1.00  0.00           H
ATOM   4219 HG12 ILE A 915      16.790  56.370  60.070  1.00  0.00           H
ATOM   4220  CD  ILE A 915      18.960  56.630  59.990  1.00  0.00           C
ATOM   4221  HD1 ILE A 915      18.930  56.680  61.110  1.00  0.00           H
ATOM   4222  HD2 ILE A 915      19.080  57.700  59.690  1.00  0.00           H
ATOM   4223  HD3 ILE A 915      19.830  56.030  59.670  1.00  0.00           H
ATOM   4224  C   ILE A 915      19.300  54.690  57.080  1.00  0.00           C
ATOM   4225  O   ILE A 915      20.150  55.470  56.690  1.00  0.00           O
ATOM   4226  N   ALA A 916      19.630  53.520  57.620  1.00  0.00           N
ATOM   4227  HN  ALA A 916      18.910  53.050  58.130  1.00  0.00           H
ATOM   4228  CA  ALA A 916      20.990  52.960  57.560  1.00  0.00           C
ATOM   4229  HA  ALA A 916      21.670  53.710  57.950  1.00  0.00           H
ATOM   4230  CB  ALA A 916      20.960  51.640  58.360  1.00  0.00           C
ATOM   4231  HB1 ALA A 916      20.080  51.120  57.920  1.00  0.00           H
ATOM   4232  HB2 ALA A 916      20.720  51.800  59.440  1.00  0.00           H
ATOM   4233  HB3 ALA A 916      21.870  51.030  58.210  1.00  0.00           H
ATOM   4234  C   ALA A 916      21.470  52.730  56.120  1.00  0.00           C
ATOM   4235  O   ALA A 916      22.680  52.570  55.850  1.00  0.00           O
ATOM   4236  N   ALA A 917      20.610  52.880  55.080  1.00  0.00           N
ATOM   4237  HN  ALA A 917      19.690  53.090  55.420  1.00  0.00           H
ATOM   4238  CA  ALA A 917      20.960  52.860  53.690  1.00  0.00           C
ATOM   4239  HA  ALA A 917      21.330  51.920  53.320  1.00  0.00           H
ATOM   4240  CB  ALA A 917      19.700  53.000  52.830  1.00  0.00           C
ATOM   4241  HB1 ALA A 917      19.240  54.010  52.890  1.00  0.00           H
ATOM   4242  HB2 ALA A 917      18.960  52.250  53.170  1.00  0.00           H
ATOM   4243  HB3 ALA A 917      19.980  52.860  51.770  1.00  0.00           H
ATOM   4244  C   ALA A 917      21.950  53.930  53.210  1.00  0.00           C
ATOM   4245  O   ALA A 917      22.750  53.630  52.300  1.00  0.00           O
ATOM   4246  N   ILE A 918      21.830  55.170  53.770  1.00  0.00           N
ATOM   4247  HN  ILE A 918      21.080  55.290  54.410  1.00  0.00           H
ATOM   4248  CA  ILE A 918      22.760  56.260  53.710  1.00  0.00           C
ATOM   4249  HA  ILE A 918      22.980  56.380  52.660  1.00  0.00           H
ATOM   4250  CB  ILE A 918      22.140  57.610  54.090  1.00  0.00           C
ATOM   4251  HB  ILE A 918      21.860  57.640  55.170  1.00  0.00           H
ATOM   4252  CG2 ILE A 918      23.220  58.670  53.750  1.00  0.00           C
ATOM   4253 HG21 ILE A 918      22.850  59.700  53.880  1.00  0.00           H
ATOM   4254 HG22 ILE A 918      23.560  58.710  52.690  1.00  0.00           H
ATOM   4255 HG23 ILE A 918      24.040  58.630  54.500  1.00  0.00           H
ATOM   4256  CG1 ILE A 918      20.790  57.910  53.330  1.00  0.00           C
ATOM   4257 HG11 ILE A 918      20.300  57.010  52.920  1.00  0.00           H
ATOM   4258 HG12 ILE A 918      21.170  58.640  52.580  1.00  0.00           H
ATOM   4259  CD  ILE A 918      19.830  58.660  54.350  1.00  0.00           C
ATOM   4260  HD1 ILE A 918      20.260  59.670  54.500  1.00  0.00           H
ATOM   4261  HD2 ILE A 918      19.790  58.160  55.350  1.00  0.00           H
ATOM   4262  HD3 ILE A 918      18.800  58.660  53.970  1.00  0.00           H
ATOM   4263  C   ILE A 918      24.160  56.040  54.320  1.00  0.00           C
ATOM   4264  O   ILE A 918      25.080  56.170  53.500  1.00  0.00           O
ATOM   4265  N   PRO A 919      24.460  55.700  55.500  1.00  0.00           N
ATOM   4266  CD  PRO A 919      23.630  55.850  56.650  1.00  0.00           C
ATOM   4267  HD1 PRO A 919      22.950  54.980  56.700  1.00  0.00           H
ATOM   4268  HD2 PRO A 919      23.100  56.830  56.560  1.00  0.00           H
ATOM   4269  CA  PRO A 919      25.830  55.300  55.890  1.00  0.00           C
ATOM   4270  HA  PRO A 919      26.470  56.170  55.870  1.00  0.00           H
ATOM   4271  CB  PRO A 919      25.700  54.880  57.400  1.00  0.00           C
ATOM   4272  HB1 PRO A 919      26.660  55.060  57.940  1.00  0.00           H
ATOM   4273  HB2 PRO A 919      25.340  53.830  57.520  1.00  0.00           H
ATOM   4274  CG  PRO A 919      24.620  55.910  57.760  1.00  0.00           C
ATOM   4275  HG1 PRO A 919      24.180  55.700  58.770  1.00  0.00           H
ATOM   4276  HG2 PRO A 919      24.950  56.980  57.660  1.00  0.00           H
ATOM   4277  C   PRO A 919      26.350  54.060  55.090  1.00  0.00           C
ATOM   4278  O   PRO A 919      27.530  53.980  54.830  1.00  0.00           O
ATOM   4279  N   ALA A 920      25.530  53.020  54.830  1.00  0.00           N
ATOM   4280  HN  ALA A 920      24.550  53.040  54.980  1.00  0.00           H
ATOM   4281  CA  ALA A 920      26.000  52.000  53.810  1.00  0.00           C
ATOM   4282  HA  ALA A 920      26.880  51.480  54.160  1.00  0.00           H
ATOM   4283  CB  ALA A 920      24.830  51.020  53.610  1.00  0.00           C
ATOM   4284  HB1 ALA A 920      25.280  50.110  53.160  1.00  0.00           H
ATOM   4285  HB2 ALA A 920      24.100  51.360  52.840  1.00  0.00           H
ATOM   4286  HB3 ALA A 920      24.350  50.830  54.600  1.00  0.00           H
ATOM   4287  C   ALA A 920      26.370  52.510  52.410  1.00  0.00           C
ATOM   4288  O   ALA A 920      27.270  52.030  51.730  1.00  0.00           O
ATOM   4289  N   LEU A 921      25.620  53.580  51.890  1.00  0.00           N
ATOM   4290  HN  LEU A 921      24.860  53.960  52.410  1.00  0.00           H
ATOM   4291  CA  LEU A 921      25.910  54.270  50.620  1.00  0.00           C
ATOM   4292  HA  LEU A 921      26.060  53.500  49.880  1.00  0.00           H
ATOM   4293  CB  LEU A 921      24.730  55.170  50.220  1.00  0.00           C
ATOM   4294  HB1 LEU A 921      24.480  55.910  51.020  1.00  0.00           H
ATOM   4295  HB2 LEU A 921      23.840  54.520  50.170  1.00  0.00           H
ATOM   4296  CG  LEU A 921      24.810  55.960  48.910  1.00  0.00           C
ATOM   4297  HG  LEU A 921      25.560  56.780  48.960  1.00  0.00           H
ATOM   4298  CD1 LEU A 921      24.990  55.160  47.690  1.00  0.00           C
ATOM   4299 HD11 LEU A 921      24.920  55.580  46.680  1.00  0.00           H
ATOM   4300 HD12 LEU A 921      24.210  54.390  47.470  1.00  0.00           H
ATOM   4301 HD13 LEU A 921      26.040  54.790  47.750  1.00  0.00           H
ATOM   4302  CD2 LEU A 921      23.420  56.730  48.710  1.00  0.00           C
ATOM   4303 HD21 LEU A 921      22.690  55.890  48.720  1.00  0.00           H
ATOM   4304 HD22 LEU A 921      23.310  57.280  47.750  1.00  0.00           H
ATOM   4305 HD23 LEU A 921      23.280  57.380  49.600  1.00  0.00           H
ATOM   4306  C   LEU A 921      27.290  55.020  50.730  1.00  0.00           C
ATOM   4307  O   LEU A 921      28.030  55.080  49.740  1.00  0.00           O
ATOM   4308  N   LEU A 922      27.790  55.480  51.910  1.00  0.00           N
ATOM   4309  HN  LEU A 922      27.160  55.530  52.670  1.00  0.00           H
ATOM   4310  CA  LEU A 922      29.140  55.890  52.130  1.00  0.00           C
ATOM   4311  HA  LEU A 922      29.410  56.410  51.230  1.00  0.00           H
ATOM   4312  CB  LEU A 922      29.290  56.920  53.240  1.00  0.00           C
ATOM   4313  HB1 LEU A 922      28.490  56.600  53.940  1.00  0.00           H
ATOM   4314  HB2 LEU A 922      28.970  57.820  52.680  1.00  0.00           H
ATOM   4315  CG  LEU A 922      30.610  57.130  54.040  1.00  0.00           C
ATOM   4316  HG  LEU A 922      30.930  56.190  54.550  1.00  0.00           H
ATOM   4317  CD1 LEU A 922      31.700  57.510  53.050  1.00  0.00           C
ATOM   4318 HD11 LEU A 922      31.510  58.490  52.550  1.00  0.00           H
ATOM   4319 HD12 LEU A 922      31.660  56.770  52.220  1.00  0.00           H
ATOM   4320 HD13 LEU A 922      32.730  57.650  53.450  1.00  0.00           H
ATOM   4321  CD2 LEU A 922      30.400  58.190  55.130  1.00  0.00           C
ATOM   4322 HD21 LEU A 922      29.380  58.090  55.540  1.00  0.00           H
ATOM   4323 HD22 LEU A 922      30.360  59.160  54.580  1.00  0.00           H
ATOM   4324 HD23 LEU A 922      31.150  58.220  55.940  1.00  0.00           H
ATOM   4325  C   LEU A 922      30.090  54.740  52.160  1.00  0.00           C
ATOM   4326  O   LEU A 922      31.150  54.720  51.490  1.00  0.00           O
ATOM   4327  N   CYS A 923      29.770  53.640  52.910  1.00  0.00           N
ATOM   4328  HN  CYS A 923      28.910  53.710  53.410  1.00  0.00           H
ATOM   4329  CA  CYS A 923      30.570  52.440  52.940  1.00  0.00           C
ATOM   4330  HA  CYS A 923      31.520  52.730  53.370  1.00  0.00           H
ATOM   4331  CB  CYS A 923      29.870  51.430  53.870  1.00  0.00           C
ATOM   4332  HB1 CYS A 923      28.860  51.170  53.500  1.00  0.00           H
ATOM   4333  HB2 CYS A 923      29.720  51.860  54.890  1.00  0.00           H
ATOM   4334  SG  CYS A 923      30.610  49.750  54.100  1.00  0.00           S
ATOM   4335  HG1 CYS A 923      29.470  49.120  53.830  1.00  0.00           H
ATOM   4336  C   CYS A 923      30.800  51.860  51.550  1.00  0.00           C
ATOM   4337  O   CYS A 923      31.840  51.290  51.280  1.00  0.00           O
ATOM   4338  N   THR A 924      29.780  51.930  50.670  1.00  0.00           N
ATOM   4339  HN  THR A 924      28.910  52.280  51.010  1.00  0.00           H
ATOM   4340  CA  THR A 924      29.880  51.320  49.360  1.00  0.00           C
ATOM   4341  HA  THR A 924      30.240  50.310  49.520  1.00  0.00           H
ATOM   4342  CB  THR A 924      28.520  51.270  48.550  1.00  0.00           C
ATOM   4343  HB  THR A 924      28.250  52.340  48.420  1.00  0.00           H
ATOM   4344  OG1 THR A 924      27.450  50.610  49.240  1.00  0.00           O
ATOM   4345  HG1 THR A 924      27.540  51.000  50.110  1.00  0.00           H
ATOM   4346  CG2 THR A 924      28.690  50.710  47.190  1.00  0.00           C
ATOM   4347 HG21 THR A 924      27.730  50.320  46.810  1.00  0.00           H
ATOM   4348 HG22 THR A 924      29.410  49.850  47.200  1.00  0.00           H
ATOM   4349 HG23 THR A 924      29.130  51.440  46.490  1.00  0.00           H
ATOM   4350  C   THR A 924      30.930  52.020  48.520  1.00  0.00           C
ATOM   4351  O   THR A 924      31.610  51.390  47.770  1.00  0.00           O
ATOM   4352  N   ILE A 925      30.930  53.460  48.510  1.00  0.00           N
ATOM   4353  HN  ILE A 925      30.190  53.810  49.090  1.00  0.00           H
ATOM   4354  CA  ILE A 925      32.010  54.230  47.890  1.00  0.00           C
ATOM   4355  HA  ILE A 925      32.170  53.890  46.890  1.00  0.00           H
ATOM   4356  CB  ILE A 925      31.710  55.700  47.630  1.00  0.00           C
ATOM   4357  HB  ILE A 925      31.100  56.100  48.470  1.00  0.00           H
ATOM   4358  CG2 ILE A 925      32.930  56.610  47.410  1.00  0.00           C
ATOM   4359 HG21 ILE A 925      32.530  57.630  47.250  1.00  0.00           H
ATOM   4360 HG22 ILE A 925      33.470  56.320  46.470  1.00  0.00           H
ATOM   4361 HG23 ILE A 925      33.620  56.590  48.280  1.00  0.00           H
ATOM   4362  CG1 ILE A 925      30.600  55.740  46.490  1.00  0.00           C
ATOM   4363 HG11 ILE A 925      30.230  56.780  46.620  1.00  0.00           H
ATOM   4364 HG12 ILE A 925      29.750  55.060  46.690  1.00  0.00           H
ATOM   4365  CD  ILE A 925      31.020  55.430  45.060  1.00  0.00           C
ATOM   4366  HD1 ILE A 925      30.260  55.730  44.300  1.00  0.00           H
ATOM   4367  HD2 ILE A 925      30.950  54.330  44.840  1.00  0.00           H
ATOM   4368  HD3 ILE A 925      31.930  55.990  44.780  1.00  0.00           H
ATOM   4369  C   ILE A 925      33.400  53.970  48.510  1.00  0.00           C
ATOM   4370  O   ILE A 925      34.320  53.750  47.770  1.00  0.00           O
ATOM   4371  N   LEU A 926      33.550  53.860  49.880  1.00  0.00           N
ATOM   4372  HN  LEU A 926      32.790  54.200  50.430  1.00  0.00           H
ATOM   4373  CA  LEU A 926      34.710  53.500  50.590  1.00  0.00           C
ATOM   4374  HA  LEU A 926      35.390  54.280  50.300  1.00  0.00           H
ATOM   4375  CB  LEU A 926      34.640  53.520  52.170  1.00  0.00           C
ATOM   4376  HB1 LEU A 926      35.640  53.180  52.520  1.00  0.00           H
ATOM   4377  HB2 LEU A 926      33.940  52.690  52.420  1.00  0.00           H
ATOM   4378  CG  LEU A 926      34.290  54.850  52.750  1.00  0.00           C
ATOM   4379  HG  LEU A 926      33.290  55.090  52.290  1.00  0.00           H
ATOM   4380  CD1 LEU A 926      34.230  54.660  54.250  1.00  0.00           C
ATOM   4381 HD11 LEU A 926      35.200  54.400  54.720  1.00  0.00           H
ATOM   4382 HD12 LEU A 926      33.440  53.940  54.550  1.00  0.00           H
ATOM   4383 HD13 LEU A 926      33.750  55.590  54.620  1.00  0.00           H
ATOM   4384  CD2 LEU A 926      35.300  55.990  52.390  1.00  0.00           C
ATOM   4385 HD21 LEU A 926      35.090  56.830  53.090  1.00  0.00           H
ATOM   4386 HD22 LEU A 926      35.150  56.230  51.320  1.00  0.00           H
ATOM   4387 HD23 LEU A 926      36.330  55.640  52.630  1.00  0.00           H
ATOM   4388  C   LEU A 926      35.390  52.230  50.060  1.00  0.00           C
ATOM   4389  O   LEU A 926      36.500  52.240  49.580  1.00  0.00           O
ATOM   4390  N   ILE A 927      34.570  51.170  50.060  1.00  0.00           N
ATOM   4391  HN  ILE A 927      33.660  51.360  50.420  1.00  0.00           H
ATOM   4392  CA  ILE A 927      34.790  49.830  49.560  1.00  0.00           C
ATOM   4393  HA  ILE A 927      35.620  49.380  50.100  1.00  0.00           H
ATOM   4394  CB  ILE A 927      33.650  48.880  49.910  1.00  0.00           C
ATOM   4395  HB  ILE A 927      32.800  49.410  49.440  1.00  0.00           H
ATOM   4396  CG2 ILE A 927      33.870  47.530  49.180  1.00  0.00           C
ATOM   4397 HG21 ILE A 927      34.660  46.910  49.670  1.00  0.00           H
ATOM   4398 HG22 ILE A 927      34.040  47.610  48.080  1.00  0.00           H
ATOM   4399 HG23 ILE A 927      32.900  47.010  49.290  1.00  0.00           H
ATOM   4400  CG1 ILE A 927      33.380  48.720  51.390  1.00  0.00           C
ATOM   4401 HG11 ILE A 927      32.320  48.440  51.530  1.00  0.00           H
ATOM   4402 HG12 ILE A 927      33.570  49.720  51.830  1.00  0.00           H
ATOM   4403  CD  ILE A 927      34.320  47.840  52.220  1.00  0.00           C
ATOM   4404  HD1 ILE A 927      35.390  48.020  51.980  1.00  0.00           H
ATOM   4405  HD2 ILE A 927      34.170  46.760  52.090  1.00  0.00           H
ATOM   4406  HD3 ILE A 927      34.090  48.140  53.270  1.00  0.00           H
ATOM   4407  C   ILE A 927      35.110  49.880  48.060  1.00  0.00           C
ATOM   4408  O   ILE A 927      36.170  49.440  47.610  1.00  0.00           O
ATOM   4409  N   PHE A 928      34.220  50.510  47.360  1.00  0.00           N
ATOM   4410  HN  PHE A 928      33.460  51.060  47.730  1.00  0.00           H
ATOM   4411  CA  PHE A 928      34.330  50.560  45.910  1.00  0.00           C
ATOM   4412  HA  PHE A 928      34.470  49.580  45.480  1.00  0.00           H
ATOM   4413  CB  PHE A 928      33.080  51.200  45.370  1.00  0.00           C
ATOM   4414  HB1 PHE A 928      32.850  52.220  45.750  1.00  0.00           H
ATOM   4415  HB2 PHE A 928      32.250  50.530  45.670  1.00  0.00           H
ATOM   4416  CG  PHE A 928      33.150  51.320  43.850  1.00  0.00           C
ATOM   4417  CD1 PHE A 928      32.330  50.570  43.040  1.00  0.00           C
ATOM   4418  HD1 PHE A 928      31.740  49.760  43.430  1.00  0.00           H
ATOM   4419  CE1 PHE A 928      32.330  50.750  41.640  1.00  0.00           C
ATOM   4420  HE1 PHE A 928      31.780  50.030  41.040  1.00  0.00           H
ATOM   4421  CZ  PHE A 928      33.100  51.810  41.070  1.00  0.00           C
ATOM   4422  HZ  PHE A 928      33.100  52.020  40.010  1.00  0.00           H
ATOM   4423  CD2 PHE A 928      33.890  52.450  43.310  1.00  0.00           C
ATOM   4424  HD2 PHE A 928      34.420  53.170  43.890  1.00  0.00           H
ATOM   4425  CE2 PHE A 928      33.870  52.590  41.910  1.00  0.00           C
ATOM   4426  HE2 PHE A 928      34.430  53.440  41.540  1.00  0.00           H
ATOM   4427  C   PHE A 928      35.660  51.190  45.480  1.00  0.00           C
ATOM   4428  O   PHE A 928      36.440  50.670  44.660  1.00  0.00           O
ATOM   4429  N   MET A 929      36.020  52.300  46.100  1.00  0.00           N
ATOM   4430  HN  MET A 929      35.490  52.640  46.870  1.00  0.00           H
ATOM   4431  CA  MET A 929      37.270  53.030  45.880  1.00  0.00           C
ATOM   4432  HA  MET A 929      37.320  53.210  44.800  1.00  0.00           H
ATOM   4433  CB  MET A 929      37.240  54.530  46.440  1.00  0.00           C
ATOM   4434  HB1 MET A 929      38.210  55.030  46.230  1.00  0.00           H
ATOM   4435  HB2 MET A 929      37.060  54.590  47.530  1.00  0.00           H
ATOM   4436  CG  MET A 929      36.170  55.420  45.730  1.00  0.00           C
ATOM   4437  HG1 MET A 929      36.130  56.410  46.230  1.00  0.00           H
ATOM   4438  HG2 MET A 929      35.170  54.960  45.920  1.00  0.00           H
ATOM   4439  SD  MET A 929      36.280  55.700  43.870  1.00  0.00           S
ATOM   4440  CE  MET A 929      37.540  57.000  44.110  1.00  0.00           C
ATOM   4441  HE1 MET A 929      37.800  57.370  43.090  1.00  0.00           H
ATOM   4442  HE2 MET A 929      38.530  56.740  44.530  1.00  0.00           H
ATOM   4443  HE3 MET A 929      37.240  57.880  44.720  1.00  0.00           H
ATOM   4444  C   MET A 929      38.550  52.340  46.130  1.00  0.00           C
ATOM   4445  O   MET A 929      39.490  52.580  45.410  1.00  0.00           O
ATOM   4446  N   ASP A 930      38.610  51.490  47.180  1.00  0.00           N
ATOM   4447  HN  ASP A 930      37.800  51.430  47.770  1.00  0.00           H
ATOM   4448  CA  ASP A 930      39.710  50.590  47.370  1.00  0.00           C
ATOM   4449  HA  ASP A 930      40.590  51.180  47.140  1.00  0.00           H
ATOM   4450  CB  ASP A 930      39.840  50.140  48.850  1.00  0.00           C
ATOM   4451  HB1 ASP A 930      40.440  49.210  48.940  1.00  0.00           H
ATOM   4452  HB2 ASP A 930      38.870  49.870  49.320  1.00  0.00           H
ATOM   4453  CG  ASP A 930      40.530  51.170  49.710  1.00  0.00           C
ATOM   4454  OD1 ASP A 930      40.820  50.860  50.850  1.00  0.00           O
ATOM   4455  OD2 ASP A 930      40.840  52.310  49.260  1.00  0.00           O
ATOM   4456  C   ASP A 930      39.810  49.430  46.360  1.00  0.00           C
ATOM   4457  O   ASP A 930      40.810  49.140  45.720  1.00  0.00           O
ATOM   4458  N   GLN A 931      38.650  48.750  46.150  1.00  0.00           N
ATOM   4459  HN  GLN A 931      37.890  49.000  46.740  1.00  0.00           H
ATOM   4460  CA  GLN A 931      38.650  47.550  45.350  1.00  0.00           C
ATOM   4461  HA  GLN A 931      39.490  46.980  45.740  1.00  0.00           H
ATOM   4462  CB  GLN A 931      37.220  46.940  45.600  1.00  0.00           C
ATOM   4463  HB1 GLN A 931      36.430  47.600  45.190  1.00  0.00           H
ATOM   4464  HB2 GLN A 931      36.940  46.720  46.660  1.00  0.00           H
ATOM   4465  CG  GLN A 931      37.110  45.530  44.980  1.00  0.00           C
ATOM   4466  HG1 GLN A 931      37.280  45.670  43.890  1.00  0.00           H
ATOM   4467  HG2 GLN A 931      36.130  45.080  45.230  1.00  0.00           H
ATOM   4468  CD  GLN A 931      38.090  44.580  45.660  1.00  0.00           C
ATOM   4469  OE1 GLN A 931      38.400  44.580  46.840  1.00  0.00           O
ATOM   4470  NE2 GLN A 931      38.730  43.720  44.850  1.00  0.00           N
ATOM   4471 HE21 GLN A 931      39.430  43.090  45.170  1.00  0.00           H
ATOM   4472 HE22 GLN A 931      38.410  43.540  43.920  1.00  0.00           H
ATOM   4473  C   GLN A 931      38.810  47.770  43.860  1.00  0.00           C
ATOM   4474  O   GLN A 931      39.570  47.120  43.160  1.00  0.00           O
ATOM   4475  N   GLN A 932      38.060  48.720  43.250  1.00  0.00           N
ATOM   4476  HN  GLN A 932      37.560  49.330  43.870  1.00  0.00           H
ATOM   4477  CA  GLN A 932      37.850  48.830  41.800  1.00  0.00           C
ATOM   4478  HA  GLN A 932      37.820  47.860  41.340  1.00  0.00           H
ATOM   4479  CB  GLN A 932      36.440  49.450  41.650  1.00  0.00           C
ATOM   4480  HB1 GLN A 932      36.230  49.470  40.560  1.00  0.00           H
ATOM   4481  HB2 GLN A 932      36.420  50.490  42.010  1.00  0.00           H
ATOM   4482  CG  GLN A 932      35.290  48.660  42.260  1.00  0.00           C
ATOM   4483  HG1 GLN A 932      34.350  49.150  41.950  1.00  0.00           H
ATOM   4484  HG2 GLN A 932      35.170  48.740  43.360  1.00  0.00           H
ATOM   4485  CD  GLN A 932      35.240  47.170  41.800  1.00  0.00           C
ATOM   4486  OE1 GLN A 932      35.550  46.230  42.530  1.00  0.00           O
ATOM   4487  NE2 GLN A 932      34.650  46.950  40.630  1.00  0.00           N
ATOM   4488 HE21 GLN A 932      34.480  46.000  40.330  1.00  0.00           H
ATOM   4489 HE22 GLN A 932      34.250  47.750  40.210  1.00  0.00           H
ATOM   4490  C   GLN A 932      38.950  49.620  41.220  1.00  0.00           C
ATOM   4491  O   GLN A 932      39.490  49.220  40.250  1.00  0.00           O
ATOM   4492  N   ILE A 933      39.370  50.750  41.850  1.00  0.00           N
ATOM   4493  HN  ILE A 933      38.830  51.110  42.600  1.00  0.00           H
ATOM   4494  CA  ILE A 933      40.500  51.500  41.430  1.00  0.00           C
ATOM   4495  HA  ILE A 933      40.540  51.730  40.370  1.00  0.00           H
ATOM   4496  CB  ILE A 933      40.390  52.810  42.160  1.00  0.00           C
ATOM   4497  HB  ILE A 933      40.570  52.620  43.250  1.00  0.00           H
ATOM   4498  CG2 ILE A 933      41.550  53.840  41.870  1.00  0.00           C
ATOM   4499 HG21 ILE A 933      41.330  54.670  42.580  1.00  0.00           H
ATOM   4500 HG22 ILE A 933      41.530  54.240  40.840  1.00  0.00           H
ATOM   4501 HG23 ILE A 933      42.590  53.450  41.930  1.00  0.00           H
ATOM   4502  CG1 ILE A 933      39.000  53.490  42.040  1.00  0.00           C
ATOM   4503 HG11 ILE A 933      39.070  54.490  42.530  1.00  0.00           H
ATOM   4504 HG12 ILE A 933      38.340  52.860  42.660  1.00  0.00           H
ATOM   4505  CD  ILE A 933      38.360  53.530  40.650  1.00  0.00           C
ATOM   4506  HD1 ILE A 933      38.140  52.520  40.250  1.00  0.00           H
ATOM   4507  HD2 ILE A 933      39.120  53.950  39.940  1.00  0.00           H
ATOM   4508  HD3 ILE A 933      37.440  54.150  40.590  1.00  0.00           H
ATOM   4509  C   ILE A 933      41.880  50.690  41.620  1.00  0.00           C
ATOM   4510  O   ILE A 933      42.660  50.660  40.730  1.00  0.00           O
ATOM   4511  N   THR A 934      42.020  49.890  42.700  1.00  0.00           N
ATOM   4512  HN  THR A 934      41.390  50.000  43.470  1.00  0.00           H
ATOM   4513  CA  THR A 934      43.060  48.830  42.730  1.00  0.00           C
ATOM   4514  HA  THR A 934      44.010  49.330  42.620  1.00  0.00           H
ATOM   4515  CB  THR A 934      43.130  48.080  44.000  1.00  0.00           C
ATOM   4516  HB  THR A 934      42.120  47.630  44.120  1.00  0.00           H
ATOM   4517  OG1 THR A 934      43.320  48.890  45.130  1.00  0.00           O
ATOM   4518  HG1 THR A 934      42.430  49.090  45.460  1.00  0.00           H
ATOM   4519  CG2 THR A 934      44.300  46.980  44.030  1.00  0.00           C
ATOM   4520 HG21 THR A 934      44.210  46.230  43.230  1.00  0.00           H
ATOM   4521 HG22 THR A 934      44.100  46.420  44.970  1.00  0.00           H
ATOM   4522 HG23 THR A 934      45.300  47.450  43.970  1.00  0.00           H
ATOM   4523  C   THR A 934      42.930  47.850  41.550  1.00  0.00           C
ATOM   4524  O   THR A 934      43.950  47.470  41.030  1.00  0.00           O
ATOM   4525  N   ALA A 935      41.710  47.410  41.110  1.00  0.00           N
ATOM   4526  HN  ALA A 935      40.770  47.640  41.400  1.00  0.00           H
ATOM   4527  CA  ALA A 935      41.650  46.560  39.970  1.00  0.00           C
ATOM   4528  HA  ALA A 935      42.310  45.740  40.230  1.00  0.00           H
ATOM   4529  CB  ALA A 935      40.230  45.870  40.010  1.00  0.00           C
ATOM   4530  HB1 ALA A 935      39.460  46.610  39.680  1.00  0.00           H
ATOM   4531  HB2 ALA A 935      39.940  45.440  40.990  1.00  0.00           H
ATOM   4532  HB3 ALA A 935      40.270  45.080  39.230  1.00  0.00           H
ATOM   4533  C   ALA A 935      42.080  47.110  38.590  1.00  0.00           C
ATOM   4534  O   ALA A 935      42.700  46.440  37.780  1.00  0.00           O
ATOM   4535  N   VAL A 936      41.680  48.300  38.280  1.00  0.00           N
ATOM   4536  HN  VAL A 936      41.080  48.820  38.870  1.00  0.00           H
ATOM   4537  CA  VAL A 936      42.160  49.200  37.190  1.00  0.00           C
ATOM   4538  HA  VAL A 936      41.990  48.660  36.270  1.00  0.00           H
ATOM   4539  CB  VAL A 936      41.520  50.610  37.210  1.00  0.00           C
ATOM   4540  HB  VAL A 936      41.670  51.040  38.230  1.00  0.00           H
ATOM   4541  CG1 VAL A 936      42.080  51.460  36.060  1.00  0.00           C
ATOM   4542 HG11 VAL A 936      43.100  51.760  36.380  1.00  0.00           H
ATOM   4543 HG12 VAL A 936      41.490  52.390  35.910  1.00  0.00           H
ATOM   4544 HG13 VAL A 936      42.070  50.800  35.160  1.00  0.00           H
ATOM   4545  CG2 VAL A 936      40.000  50.580  37.030  1.00  0.00           C
ATOM   4546 HG21 VAL A 936      39.620  50.050  36.140  1.00  0.00           H
ATOM   4547 HG22 VAL A 936      39.560  51.600  36.910  1.00  0.00           H
ATOM   4548 HG23 VAL A 936      39.420  50.130  37.860  1.00  0.00           H
ATOM   4549  C   VAL A 936      43.710  49.280  37.200  1.00  0.00           C
ATOM   4550  O   VAL A 936      44.320  49.080  36.150  1.00  0.00           O
ATOM   4551  N   ILE A 937      44.340  49.530  38.390  1.00  0.00           N
ATOM   4552  HN  ILE A 937      43.810  49.590  39.220  1.00  0.00           H
ATOM   4553  CA  ILE A 937      45.800  49.620  38.560  1.00  0.00           C
ATOM   4554  HA  ILE A 937      46.250  50.250  37.800  1.00  0.00           H
ATOM   4555  CB  ILE A 937      46.190  50.410  39.830  1.00  0.00           C
ATOM   4556  HB  ILE A 937      45.500  49.890  40.530  1.00  0.00           H
ATOM   4557  CG2 ILE A 937      47.670  50.350  40.190  1.00  0.00           C
ATOM   4558 HG21 ILE A 937      48.000  49.330  40.470  1.00  0.00           H
ATOM   4559 HG22 ILE A 937      47.840  51.050  41.040  1.00  0.00           H
ATOM   4560 HG23 ILE A 937      48.350  50.570  39.340  1.00  0.00           H
ATOM   4561  CG1 ILE A 937      45.730  51.920  39.630  1.00  0.00           C
ATOM   4562 HG11 ILE A 937      44.840  52.040  38.970  1.00  0.00           H
ATOM   4563 HG12 ILE A 937      46.530  52.500  39.130  1.00  0.00           H
ATOM   4564  CD  ILE A 937      45.460  52.660  40.930  1.00  0.00           C
ATOM   4565  HD1 ILE A 937      44.650  52.160  41.500  1.00  0.00           H
ATOM   4566  HD2 ILE A 937      45.130  53.700  40.750  1.00  0.00           H
ATOM   4567  HD3 ILE A 937      46.300  52.680  41.660  1.00  0.00           H
ATOM   4568  C   ILE A 937      46.470  48.360  38.500  1.00  0.00           C
ATOM   4569  O   ILE A 937      47.470  48.260  37.820  1.00  0.00           O
ATOM   4570  N   ILE A 938      45.890  47.200  39.010  1.00  0.00           N
ATOM   4571  HN  ILE A 938      45.220  47.150  39.740  1.00  0.00           H
ATOM   4572  CA  ILE A 938      46.350  45.820  38.730  1.00  0.00           C
ATOM   4573  HA  ILE A 938      47.390  45.830  39.020  1.00  0.00           H
ATOM   4574  CB  ILE A 938      45.700  44.730  39.680  1.00  0.00           C
ATOM   4575  HB  ILE A 938      44.600  44.760  39.520  1.00  0.00           H
ATOM   4576  CG2 ILE A 938      45.890  43.290  39.270  1.00  0.00           C
ATOM   4577 HG21 ILE A 938      45.600  42.610  40.100  1.00  0.00           H
ATOM   4578 HG22 ILE A 938      46.930  43.150  38.900  1.00  0.00           H
ATOM   4579 HG23 ILE A 938      45.180  43.080  38.430  1.00  0.00           H
ATOM   4580  CG1 ILE A 938      45.890  45.030  41.120  1.00  0.00           C
ATOM   4581 HG11 ILE A 938      45.290  44.380  41.780  1.00  0.00           H
ATOM   4582 HG12 ILE A 938      45.650  46.080  41.370  1.00  0.00           H
ATOM   4583  CD  ILE A 938      47.300  44.640  41.520  1.00  0.00           C
ATOM   4584  HD1 ILE A 938      47.470  43.540  41.610  1.00  0.00           H
ATOM   4585  HD2 ILE A 938      47.670  45.100  42.470  1.00  0.00           H
ATOM   4586  HD3 ILE A 938      48.090  44.820  40.760  1.00  0.00           H
ATOM   4587  C   ILE A 938      46.360  45.390  37.290  1.00  0.00           C
ATOM   4588  O   ILE A 938      47.140  44.570  36.870  1.00  0.00           O
ATOM   4589  N   ASN A 939      45.510  45.940  36.430  1.00  0.00           N
ATOM   4590  HN  ASN A 939      45.040  46.770  36.730  1.00  0.00           H
ATOM   4591  CA  ASN A 939      45.300  45.510  35.010  1.00  0.00           C
ATOM   4592  HA  ASN A 939      45.810  44.560  34.940  1.00  0.00           H
ATOM   4593  CB  ASN A 939      43.740  45.630  34.850  1.00  0.00           C
ATOM   4594  HB1 ASN A 939      43.320  46.640  34.990  1.00  0.00           H
ATOM   4595  HB2 ASN A 939      43.370  44.910  35.620  1.00  0.00           H
ATOM   4596  CG  ASN A 939      43.250  45.070  33.460  1.00  0.00           C
ATOM   4597  OD1 ASN A 939      43.820  44.090  32.940  1.00  0.00           O
ATOM   4598  ND2 ASN A 939      42.420  45.840  32.760  1.00  0.00           N
ATOM   4599 HD21 ASN A 939      41.950  46.640  33.130  1.00  0.00           H
ATOM   4600 HD22 ASN A 939      42.340  45.480  31.830  1.00  0.00           H
ATOM   4601  C   ASN A 939      45.970  46.520  34.040  1.00  0.00           C
ATOM   4602  O   ASN A 939      45.730  46.590  32.860  1.00  0.00           O
ATOM   4603  N   ARG A 940      46.830  47.390  34.600  1.00  0.00           N
ATOM   4604  HN  ARG A 940      47.060  47.430  35.570  1.00  0.00           H
ATOM   4605  CA  ARG A 940      47.850  48.150  33.870  1.00  0.00           C
ATOM   4606  HA  ARG A 940      47.370  48.960  33.330  1.00  0.00           H
ATOM   4607  CB  ARG A 940      48.760  48.920  34.820  1.00  0.00           C
ATOM   4608  HB1 ARG A 940      49.710  49.120  34.290  1.00  0.00           H
ATOM   4609  HB2 ARG A 940      49.070  48.360  35.720  1.00  0.00           H
ATOM   4610  CG  ARG A 940      48.300  50.290  35.280  1.00  0.00           C
ATOM   4611  HG1 ARG A 940      47.300  50.220  35.760  1.00  0.00           H
ATOM   4612  HG2 ARG A 940      48.210  50.860  34.340  1.00  0.00           H
ATOM   4613  CD  ARG A 940      49.210  51.010  36.210  1.00  0.00           C
ATOM   4614  HD1 ARG A 940      50.260  51.220  35.900  1.00  0.00           H
ATOM   4615  HD2 ARG A 940      49.250  50.430  37.150  1.00  0.00           H
ATOM   4616  NE  ARG A 940      48.460  52.310  36.500  1.00  0.00           N
ATOM   4617  HE  ARG A 940      47.640  52.530  35.980  1.00  0.00           H
ATOM   4618  CZ  ARG A 940      49.010  53.390  37.100  1.00  0.00           C
ATOM   4619  NH1 ARG A 940      50.090  53.250  37.850  1.00  0.00           N
ATOM   4620 HH11 ARG A 940      50.280  52.340  38.220  1.00  0.00           H
ATOM   4621 HH12 ARG A 940      50.560  54.020  38.280  1.00  0.00           H
ATOM   4622  NH2 ARG A 940      48.620  54.550  36.760  1.00  0.00           N
ATOM   4623 HH21 ARG A 940      47.830  54.640  36.160  1.00  0.00           H
ATOM   4624 HH22 ARG A 940      49.330  55.260  36.690  1.00  0.00           H
ATOM   4625  C   ARG A 940      48.670  47.490  32.790  1.00  0.00           C
ATOM   4626  O   ARG A 940      49.020  46.280  32.760  1.00  0.00           O
ATOM   4627  N   LYS A 941      49.110  48.340  31.840  1.00  0.00           N
ATOM   4628  HN  LYS A 941      48.810  49.280  32.010  1.00  0.00           H
ATOM   4629  CA  LYS A 941      49.570  47.870  30.520  1.00  0.00           C
ATOM   4630  HA  LYS A 941      48.790  47.260  30.100  1.00  0.00           H
ATOM   4631  CB  LYS A 941      49.710  49.170  29.630  1.00  0.00           C
ATOM   4632  HB1 LYS A 941      48.640  49.320  29.360  1.00  0.00           H
ATOM   4633  HB2 LYS A 941      50.280  48.960  28.710  1.00  0.00           H
ATOM   4634  CG  LYS A 941      50.310  50.370  30.320  1.00  0.00           C
ATOM   4635  HG1 LYS A 941      51.380  50.180  30.510  1.00  0.00           H
ATOM   4636  HG2 LYS A 941      49.740  50.540  31.260  1.00  0.00           H
ATOM   4637  CD  LYS A 941      50.260  51.690  29.460  1.00  0.00           C
ATOM   4638  HD1 LYS A 941      50.270  52.550  30.160  1.00  0.00           H
ATOM   4639  HD2 LYS A 941      49.250  51.810  29.020  1.00  0.00           H
ATOM   4640  CE  LYS A 941      51.530  51.810  28.460  1.00  0.00           C
ATOM   4641  HE1 LYS A 941      51.280  51.210  27.550  1.00  0.00           H
ATOM   4642  HE2 LYS A 941      52.350  51.360  29.070  1.00  0.00           H
ATOM   4643  NZ  LYS A 941      51.790  53.140  27.990  1.00  0.00           N
ATOM   4644  HZ1 LYS A 941      51.630  53.720  28.840  1.00  0.00           H
ATOM   4645  HZ2 LYS A 941      51.100  53.600  27.380  1.00  0.00           H
ATOM   4646  HZ3 LYS A 941      52.770  53.190  27.630  1.00  0.00           H
ATOM   4647  C   LYS A 941      50.850  47.030  30.500  1.00  0.00           C
ATOM   4648  O   LYS A 941      50.960  46.200  29.550  1.00  0.00           O
ATOM   4649  N   GLU A 942      51.740  47.140  31.470  1.00  0.00           N
ATOM   4650  HN  GLU A 942      51.600  47.860  32.130  1.00  0.00           H
ATOM   4651  CA  GLU A 942      52.870  46.210  31.480  1.00  0.00           C
ATOM   4652  HA  GLU A 942      53.230  46.190  30.450  1.00  0.00           H
ATOM   4653  CB  GLU A 942      54.020  46.720  32.350  1.00  0.00           C
ATOM   4654  HB1 GLU A 942      54.780  45.920  32.450  1.00  0.00           H
ATOM   4655  HB2 GLU A 942      53.620  46.960  33.360  1.00  0.00           H
ATOM   4656  CG  GLU A 942      54.770  48.040  31.880  1.00  0.00           C
ATOM   4657  HG1 GLU A 942      54.110  48.740  31.330  1.00  0.00           H
ATOM   4658  HG2 GLU A 942      55.600  47.840  31.160  1.00  0.00           H
ATOM   4659  CD  GLU A 942      55.310  48.760  33.090  1.00  0.00           C
ATOM   4660  OE1 GLU A 942      56.420  48.420  33.550  1.00  0.00           O
ATOM   4661  OE2 GLU A 942      54.750  49.780  33.540  1.00  0.00           O
ATOM   4662  C   GLU A 942      52.480  44.780  31.940  1.00  0.00           C
ATOM   4663  O   GLU A 942      53.280  43.870  31.690  1.00  0.00           O
ATOM   4664  N   HSD A 943      51.340  44.550  32.550  1.00  0.00           N
ATOM   4665  HN  HSD A 943      50.710  45.300  32.720  1.00  0.00           H
ATOM   4666  CA  HSD A 943      50.950  43.230  33.010  1.00  0.00           C
ATOM   4667  HA  HSD A 943      51.860  42.720  33.270  1.00  0.00           H
ATOM   4668  CB  HSD A 943      50.050  43.250  34.280  1.00  0.00           C
ATOM   4669  HB1 HSD A 943      49.720  42.220  34.540  1.00  0.00           H
ATOM   4670  HB2 HSD A 943      49.110  43.780  34.030  1.00  0.00           H
ATOM   4671  ND1 HSD A 943      50.050  44.540  36.440  1.00  0.00           N
ATOM   4672  HD1 HSD A 943      49.120  44.920  36.490  1.00  0.00           H
ATOM   4673  CG  HSD A 943      50.690  43.900  35.430  1.00  0.00           C
ATOM   4674  CE1 HSD A 943      50.940  44.840  37.380  1.00  0.00           C
ATOM   4675  HE1 HSD A 943      50.740  45.500  38.220  1.00  0.00           H
ATOM   4676  NE2 HSD A 943      52.150  44.520  37.040  1.00  0.00           N
ATOM   4677  CD2 HSD A 943      52.020  43.930  35.780  1.00  0.00           C
ATOM   4678  HD2 HSD A 943      52.850  43.540  35.210  1.00  0.00           H
ATOM   4679  C   HSD A 943      50.320  42.340  31.910  1.00  0.00           C
ATOM   4680  O   HSD A 943      50.310  41.110  32.000  1.00  0.00           O
ATOM   4681  N   LYS A 944      49.740  43.040  30.910  1.00  0.00           N
ATOM   4682  HN  LYS A 944      49.880  44.020  30.760  1.00  0.00           H
ATOM   4683  CA  LYS A 944      49.090  42.330  29.800  1.00  0.00           C
ATOM   4684  HA  LYS A 944      48.530  43.020  29.200  1.00  0.00           H
ATOM   4685  CB  LYS A 944      50.260  41.880  28.800  1.00  0.00           C
ATOM   4686  HB1 LYS A 944      49.820  41.090  28.150  1.00  0.00           H
ATOM   4687  HB2 LYS A 944      51.070  41.350  29.370  1.00  0.00           H
ATOM   4688  CG  LYS A 944      51.030  43.010  28.140  1.00  0.00           C
ATOM   4689  HG1 LYS A 944      51.620  42.510  27.340  1.00  0.00           H
ATOM   4690  HG2 LYS A 944      51.640  43.550  28.890  1.00  0.00           H
ATOM   4691  CD  LYS A 944      50.010  43.880  27.320  1.00  0.00           C
ATOM   4692  HD1 LYS A 944      49.470  44.590  27.970  1.00  0.00           H
ATOM   4693  HD2 LYS A 944      49.170  43.230  26.980  1.00  0.00           H
ATOM   4694  CE  LYS A 944      50.690  44.710  26.180  1.00  0.00           C
ATOM   4695  HE1 LYS A 944      49.940  45.170  25.510  1.00  0.00           H
ATOM   4696  HE2 LYS A 944      51.280  44.000  25.560  1.00  0.00           H
ATOM   4697  NZ  LYS A 944      51.530  45.670  26.760  1.00  0.00           N
ATOM   4698  HZ1 LYS A 944      51.210  45.750  27.750  1.00  0.00           H
ATOM   4699  HZ2 LYS A 944      51.510  46.630  26.370  1.00  0.00           H
ATOM   4700  HZ3 LYS A 944      52.520  45.410  26.860  1.00  0.00           H
ATOM   4701  C   LYS A 944      48.190  41.110  30.190  1.00  0.00           C
ATOM   4702  O   LYS A 944      48.460  39.950  29.810  1.00  0.00           O
ATOM   4703  N   LEU A 945      47.190  41.370  31.010  1.00  0.00           N
ATOM   4704  HN  LEU A 945      47.120  42.320  31.290  1.00  0.00           H
ATOM   4705  CA  LEU A 945      46.310  40.360  31.550  1.00  0.00           C
ATOM   4706  HA  LEU A 945      46.910  39.480  31.760  1.00  0.00           H
ATOM   4707  CB  LEU A 945      45.620  40.820  32.890  1.00  0.00           C
ATOM   4708  HB1 LEU A 945      44.880  40.050  33.230  1.00  0.00           H
ATOM   4709  HB2 LEU A 945      45.160  41.780  32.550  1.00  0.00           H
ATOM   4710  CG  LEU A 945      46.630  41.200  34.000  1.00  0.00           C
ATOM   4711  HG  LEU A 945      47.140  42.140  33.740  1.00  0.00           H
ATOM   4712  CD1 LEU A 945      45.830  41.670  35.260  1.00  0.00           C
ATOM   4713 HD11 LEU A 945      46.530  42.190  35.940  1.00  0.00           H
ATOM   4714 HD12 LEU A 945      45.300  40.850  35.780  1.00  0.00           H
ATOM   4715 HD13 LEU A 945      45.030  42.400  35.000  1.00  0.00           H
ATOM   4716  CD2 LEU A 945      47.540  40.130  34.530  1.00  0.00           C
ATOM   4717 HD21 LEU A 945      48.400  39.850  33.890  1.00  0.00           H
ATOM   4718 HD22 LEU A 945      46.940  39.200  34.620  1.00  0.00           H
ATOM   4719 HD23 LEU A 945      48.050  40.520  35.430  1.00  0.00           H
ATOM   4720  C   LEU A 945      45.180  39.910  30.570  1.00  0.00           C
ATOM   4721  O   LEU A 945      44.320  40.710  30.170  1.00  0.00           O
ATOM   4722  N   LYS A 946      45.160  38.670  30.210  1.00  0.00           N
ATOM   4723  HN  LYS A 946      45.710  37.920  30.570  1.00  0.00           H
ATOM   4724  CA  LYS A 946      44.290  38.200  29.110  1.00  0.00           C
ATOM   4725  HA  LYS A 946      44.670  38.770  28.280  1.00  0.00           H
ATOM   4726  CB  LYS A 946      44.570  36.730  28.680  1.00  0.00           C
ATOM   4727  HB1 LYS A 946      44.060  36.530  27.720  1.00  0.00           H
ATOM   4728  HB2 LYS A 946      44.170  36.070  29.480  1.00  0.00           H
ATOM   4729  CG  LYS A 946      46.070  36.450  28.350  1.00  0.00           C
ATOM   4730  HG1 LYS A 946      46.820  36.890  29.040  1.00  0.00           H
ATOM   4731  HG2 LYS A 946      46.220  37.070  27.450  1.00  0.00           H
ATOM   4732  CD  LYS A 946      46.530  34.950  28.150  1.00  0.00           C
ATOM   4733  HD1 LYS A 946      47.590  34.950  27.830  1.00  0.00           H
ATOM   4734  HD2 LYS A 946      45.810  34.590  27.400  1.00  0.00           H
ATOM   4735  CE  LYS A 946      46.380  33.950  29.280  1.00  0.00           C
ATOM   4736  HE1 LYS A 946      46.730  32.950  28.960  1.00  0.00           H
ATOM   4737  HE2 LYS A 946      45.360  33.840  29.710  1.00  0.00           H
ATOM   4738  NZ  LYS A 946      47.220  34.210  30.410  1.00  0.00           N
ATOM   4739  HZ1 LYS A 946      48.240  34.310  30.230  1.00  0.00           H
ATOM   4740  HZ2 LYS A 946      47.160  33.390  31.050  1.00  0.00           H
ATOM   4741  HZ3 LYS A 946      46.770  35.010  30.900  1.00  0.00           H
ATOM   4742  C   LYS A 946      42.730  38.560  29.340  1.00  0.00           C
ATOM   4743  O   LYS A 946      42.030  38.060  30.260  1.00  0.00           O
ATOM   4744  N   LYS A 947      42.160  39.420  28.500  1.00  0.00           N
ATOM   4745  HN  LYS A 947      42.850  39.840  27.920  1.00  0.00           H
ATOM   4746  CA  LYS A 947      40.850  40.020  28.580  1.00  0.00           C
ATOM   4747  HA  LYS A 947      40.880  40.870  27.920  1.00  0.00           H
ATOM   4748  CB  LYS A 947      39.810  39.030  27.960  1.00  0.00           C
ATOM   4749  HB1 LYS A 947      38.770  39.410  28.070  1.00  0.00           H
ATOM   4750  HB2 LYS A 947      39.910  37.980  28.310  1.00  0.00           H
ATOM   4751  CG  LYS A 947      39.870  39.020  26.410  1.00  0.00           C
ATOM   4752  HG1 LYS A 947      39.240  38.160  26.090  1.00  0.00           H
ATOM   4753  HG2 LYS A 947      40.890  39.000  25.970  1.00  0.00           H
ATOM   4754  CD  LYS A 947      39.170  40.220  25.670  1.00  0.00           C
ATOM   4755  HD1 LYS A 947      39.880  41.070  25.810  1.00  0.00           H
ATOM   4756  HD2 LYS A 947      38.180  40.380  26.160  1.00  0.00           H
ATOM   4757  CE  LYS A 947      38.910  40.030  24.160  1.00  0.00           C
ATOM   4758  HE1 LYS A 947      38.670  41.050  23.800  1.00  0.00           H
ATOM   4759  HE2 LYS A 947      37.980  39.450  23.990  1.00  0.00           H
ATOM   4760  NZ  LYS A 947      40.070  39.580  23.480  1.00  0.00           N
ATOM   4761  HZ1 LYS A 947      39.900  39.320  22.480  1.00  0.00           H
ATOM   4762  HZ2 LYS A 947      40.440  38.750  23.970  1.00  0.00           H
ATOM   4763  HZ3 LYS A 947      40.850  40.260  23.570  1.00  0.00           H
ATOM   4764  C   LYS A 947      40.430  40.710  29.880  1.00  0.00           C
ATOM   4765  O   LYS A 947      39.220  40.770  30.210  1.00  0.00           O
ATOM   4766  N   GLY A 948      41.520  41.280  30.500  1.00  0.00           N
ATOM   4767  HN  GLY A 948      42.430  41.120  30.120  1.00  0.00           H
ATOM   4768  CA  GLY A 948      41.350  42.170  31.620  1.00  0.00           C
ATOM   4769  HA1 GLY A 948      40.550  42.860  31.390  1.00  0.00           H
ATOM   4770  HA2 GLY A 948      42.370  42.490  31.700  1.00  0.00           H
ATOM   4771  C   GLY A 948      41.180  41.570  33.000  1.00  0.00           C
ATOM   4772  O   GLY A 948      41.740  40.520  33.390  1.00  0.00           O
ATOM   4773  N   ALA A 949      40.340  42.200  33.830  1.00  0.00           N
ATOM   4774  HN  ALA A 949      39.840  42.990  33.470  1.00  0.00           H
ATOM   4775  CA  ALA A 949      40.290  42.150  35.280  1.00  0.00           C
ATOM   4776  HA  ALA A 949      40.640  41.170  35.550  1.00  0.00           H
ATOM   4777  CB  ALA A 949      40.990  43.310  35.990  1.00  0.00           C
ATOM   4778  HB1 ALA A 949      40.920  43.300  37.090  1.00  0.00           H
ATOM   4779  HB2 ALA A 949      40.540  44.270  35.690  1.00  0.00           H
ATOM   4780  HB3 ALA A 949      42.080  43.310  35.740  1.00  0.00           H
ATOM   4781  C   ALA A 949      38.880  42.200  35.860  1.00  0.00           C
ATOM   4782  O   ALA A 949      38.740  42.440  37.100  1.00  0.00           O
ATOM   4783  N   GLY A 950      37.880  41.950  34.960  1.00  0.00           N
ATOM   4784  HN  GLY A 950      38.000  41.810  33.980  1.00  0.00           H
ATOM   4785  CA  GLY A 950      36.510  41.450  35.300  1.00  0.00           C
ATOM   4786  HA1 GLY A 950      36.580  40.380  35.430  1.00  0.00           H
ATOM   4787  HA2 GLY A 950      35.840  41.690  34.490  1.00  0.00           H
ATOM   4788  C   GLY A 950      35.910  42.230  36.470  1.00  0.00           C
ATOM   4789  O   GLY A 950      35.400  41.660  37.450  1.00  0.00           O
ATOM   4790  N   TYR A 951      35.860  43.560  36.330  1.00  0.00           N
ATOM   4791  HN  TYR A 951      36.200  44.010  35.500  1.00  0.00           H
ATOM   4792  CA  TYR A 951      35.520  44.560  37.440  1.00  0.00           C
ATOM   4793  HA  TYR A 951      36.320  44.360  38.140  1.00  0.00           H
ATOM   4794  CB  TYR A 951      35.740  46.040  37.150  1.00  0.00           C
ATOM   4795  HB1 TYR A 951      35.860  46.640  38.080  1.00  0.00           H
ATOM   4796  HB2 TYR A 951      34.850  46.490  36.650  1.00  0.00           H
ATOM   4797  CG  TYR A 951      36.920  46.110  36.210  1.00  0.00           C
ATOM   4798  CD1 TYR A 951      38.200  46.090  36.770  1.00  0.00           C
ATOM   4799  HD1 TYR A 951      38.290  45.760  37.800  1.00  0.00           H
ATOM   4800  CE1 TYR A 951      39.310  46.530  36.090  1.00  0.00           C
ATOM   4801  HE1 TYR A 951      40.290  46.490  36.540  1.00  0.00           H
ATOM   4802  CZ  TYR A 951      39.170  47.060  34.780  1.00  0.00           C
ATOM   4803  OH  TYR A 951      40.310  47.520  34.060  1.00  0.00           O
ATOM   4804  HH  TYR A 951      39.980  48.110  33.390  1.00  0.00           H
ATOM   4805  CD2 TYR A 951      36.770  46.620  34.890  1.00  0.00           C
ATOM   4806  HD2 TYR A 951      35.820  46.680  34.380  1.00  0.00           H
ATOM   4807  CE2 TYR A 951      37.900  47.140  34.230  1.00  0.00           C
ATOM   4808  HE2 TYR A 951      37.720  47.630  33.280  1.00  0.00           H
ATOM   4809  C   TYR A 951      34.220  44.320  38.140  1.00  0.00           C
ATOM   4810  O   TYR A 951      34.290  44.260  39.380  1.00  0.00           O
ATOM   4811  N   HSD A 952      33.090  44.090  37.410  1.00  0.00           N
ATOM   4812  HN  HSD A 952      33.090  44.140  36.410  1.00  0.00           H
ATOM   4813  CA  HSD A 952      31.730  43.810  37.990  1.00  0.00           C
ATOM   4814  HA  HSD A 952      31.390  44.610  38.630  1.00  0.00           H
ATOM   4815  CB  HSD A 952      30.650  43.660  36.830  1.00  0.00           C
ATOM   4816  HB1 HSD A 952      29.810  42.980  37.070  1.00  0.00           H
ATOM   4817  HB2 HSD A 952      31.130  43.120  35.990  1.00  0.00           H
ATOM   4818  ND1 HSD A 952      29.990  45.320  35.040  1.00  0.00           N
ATOM   4819  HD1 HSD A 952      30.070  44.770  34.210  1.00  0.00           H
ATOM   4820  CG  HSD A 952      30.240  45.070  36.350  1.00  0.00           C
ATOM   4821  CE1 HSD A 952      29.570  46.610  34.860  1.00  0.00           C
ATOM   4822  HE1 HSD A 952      29.270  46.980  33.890  1.00  0.00           H
ATOM   4823  NE2 HSD A 952      29.590  47.220  36.000  1.00  0.00           N
ATOM   4824  CD2 HSD A 952      30.010  46.250  36.950  1.00  0.00           C
ATOM   4825  HD2 HSD A 952      29.990  46.540  38.000  1.00  0.00           H
ATOM   4826  C   HSD A 952      31.670  42.520  38.800  1.00  0.00           C
ATOM   4827  O   HSD A 952      31.040  42.390  39.880  1.00  0.00           O
ATOM   4828  N   LEU A 953      32.290  41.450  38.270  1.00  0.00           N
ATOM   4829  HN  LEU A 953      32.830  41.460  37.440  1.00  0.00           H
ATOM   4830  CA  LEU A 953      32.410  40.210  39.000  1.00  0.00           C
ATOM   4831  HA  LEU A 953      31.440  39.900  39.340  1.00  0.00           H
ATOM   4832  CB  LEU A 953      32.950  39.050  38.030  1.00  0.00           C
ATOM   4833  HB1 LEU A 953      33.840  39.440  37.500  1.00  0.00           H
ATOM   4834  HB2 LEU A 953      32.150  38.880  37.280  1.00  0.00           H
ATOM   4835  CG  LEU A 953      33.290  37.670  38.620  1.00  0.00           C
ATOM   4836  HG  LEU A 953      34.190  37.700  39.290  1.00  0.00           H
ATOM   4837  CD1 LEU A 953      32.110  36.940  39.300  1.00  0.00           C
ATOM   4838 HD11 LEU A 953      31.280  36.940  38.560  1.00  0.00           H
ATOM   4839 HD12 LEU A 953      31.750  37.400  40.240  1.00  0.00           H
ATOM   4840 HD13 LEU A 953      32.270  35.860  39.430  1.00  0.00           H
ATOM   4841  CD2 LEU A 953      33.570  36.690  37.510  1.00  0.00           C
ATOM   4842 HD21 LEU A 953      33.680  35.640  37.840  1.00  0.00           H
ATOM   4843 HD22 LEU A 953      34.480  37.050  36.970  1.00  0.00           H
ATOM   4844 HD23 LEU A 953      32.760  36.710  36.750  1.00  0.00           H
ATOM   4845  C   LEU A 953      33.320  40.350  40.290  1.00  0.00           C
ATOM   4846  O   LEU A 953      33.050  39.710  41.310  1.00  0.00           O
ATOM   4847  N   ASP A 954      34.400  41.190  40.310  1.00  0.00           N
ATOM   4848  HN  ASP A 954      34.760  41.530  39.450  1.00  0.00           H
ATOM   4849  CA  ASP A 954      35.140  41.540  41.540  1.00  0.00           C
ATOM   4850  HA  ASP A 954      35.440  40.580  41.950  1.00  0.00           H
ATOM   4851  CB  ASP A 954      36.380  42.330  41.270  1.00  0.00           C
ATOM   4852  HB1 ASP A 954      37.000  42.560  42.170  1.00  0.00           H
ATOM   4853  HB2 ASP A 954      36.170  43.390  41.070  1.00  0.00           H
ATOM   4854  CG  ASP A 954      37.230  41.800  40.130  1.00  0.00           C
ATOM   4855  OD1 ASP A 954      37.240  40.640  39.780  1.00  0.00           O
ATOM   4856  OD2 ASP A 954      38.020  42.740  39.660  1.00  0.00           O
ATOM   4857  HD2 ASP A 954      38.600  42.370  38.990  1.00  0.00           H
ATOM   4858  C   ASP A 954      34.200  42.190  42.550  1.00  0.00           C
ATOM   4859  O   ASP A 954      34.150  41.690  43.670  1.00  0.00           O
ATOM   4860  N   LEU A 955      33.370  43.200  42.090  1.00  0.00           N
ATOM   4861  HN  LEU A 955      33.270  43.420  41.120  1.00  0.00           H
ATOM   4862  CA  LEU A 955      32.480  44.010  42.950  1.00  0.00           C
ATOM   4863  HA  LEU A 955      33.150  44.210  43.780  1.00  0.00           H
ATOM   4864  CB  LEU A 955      31.960  45.250  42.220  1.00  0.00           C
ATOM   4865  HB1 LEU A 955      31.470  44.980  41.270  1.00  0.00           H
ATOM   4866  HB2 LEU A 955      32.890  45.830  42.020  1.00  0.00           H
ATOM   4867  CG  LEU A 955      31.020  46.190  42.980  1.00  0.00           C
ATOM   4868  HG  LEU A 955      30.150  45.640  43.370  1.00  0.00           H
ATOM   4869  CD1 LEU A 955      31.760  46.830  44.140  1.00  0.00           C
ATOM   4870 HD11 LEU A 955      32.170  46.070  44.850  1.00  0.00           H
ATOM   4871 HD12 LEU A 955      31.110  47.440  44.810  1.00  0.00           H
ATOM   4872 HD13 LEU A 955      32.560  47.490  43.740  1.00  0.00           H
ATOM   4873  CD2 LEU A 955      30.410  47.290  41.990  1.00  0.00           C
ATOM   4874 HD21 LEU A 955      29.660  48.000  42.380  1.00  0.00           H
ATOM   4875 HD22 LEU A 955      29.890  46.710  41.190  1.00  0.00           H
ATOM   4876 HD23 LEU A 955      31.210  47.940  41.580  1.00  0.00           H
ATOM   4877  C   LEU A 955      31.380  43.160  43.510  1.00  0.00           C
ATOM   4878  O   LEU A 955      31.050  43.140  44.700  1.00  0.00           O
ATOM   4879  N   LEU A 956      30.890  42.280  42.670  1.00  0.00           N
ATOM   4880  HN  LEU A 956      31.080  42.320  41.690  1.00  0.00           H
ATOM   4881  CA  LEU A 956      29.920  41.220  43.080  1.00  0.00           C
ATOM   4882  HA  LEU A 956      29.010  41.700  43.400  1.00  0.00           H
ATOM   4883  CB  LEU A 956      29.530  40.490  41.740  1.00  0.00           C
ATOM   4884  HB1 LEU A 956      30.460  40.120  41.260  1.00  0.00           H
ATOM   4885  HB2 LEU A 956      29.140  41.240  41.030  1.00  0.00           H
ATOM   4886  CG  LEU A 956      28.680  39.230  41.860  1.00  0.00           C
ATOM   4887  HG  LEU A 956      29.310  38.600  42.510  1.00  0.00           H
ATOM   4888  CD1 LEU A 956      27.290  39.590  42.480  1.00  0.00           C
ATOM   4889 HD11 LEU A 956      27.560  39.630  43.560  1.00  0.00           H
ATOM   4890 HD12 LEU A 956      26.530  38.810  42.320  1.00  0.00           H
ATOM   4891 HD13 LEU A 956      26.890  40.580  42.170  1.00  0.00           H
ATOM   4892  CD2 LEU A 956      28.510  38.540  40.550  1.00  0.00           C
ATOM   4893 HD21 LEU A 956      27.870  37.650  40.700  1.00  0.00           H
ATOM   4894 HD22 LEU A 956      29.480  38.260  40.070  1.00  0.00           H
ATOM   4895 HD23 LEU A 956      27.960  39.310  39.970  1.00  0.00           H
ATOM   4896  C   LEU A 956      30.440  40.210  44.090  1.00  0.00           C
ATOM   4897  O   LEU A 956      29.800  40.050  45.130  1.00  0.00           O
ATOM   4898  N   MET A 957      31.660  39.620  43.850  1.00  0.00           N
ATOM   4899  HN  MET A 957      32.250  39.660  43.040  1.00  0.00           H
ATOM   4900  CA  MET A 957      32.320  38.840  44.870  1.00  0.00           C
ATOM   4901  HA  MET A 957      31.660  38.060  45.200  1.00  0.00           H
ATOM   4902  CB  MET A 957      33.620  38.200  44.290  1.00  0.00           C
ATOM   4903  HB1 MET A 957      34.220  37.790  45.140  1.00  0.00           H
ATOM   4904  HB2 MET A 957      34.230  38.880  43.650  1.00  0.00           H
ATOM   4905  CG  MET A 957      33.290  36.920  43.380  1.00  0.00           C
ATOM   4906  HG1 MET A 957      34.250  36.510  42.990  1.00  0.00           H
ATOM   4907  HG2 MET A 957      32.780  37.380  42.500  1.00  0.00           H
ATOM   4908  SD  MET A 957      32.240  35.700  44.100  1.00  0.00           S
ATOM   4909  CE  MET A 957      33.240  35.260  45.540  1.00  0.00           C
ATOM   4910  HE1 MET A 957      34.300  35.230  45.200  1.00  0.00           H
ATOM   4911  HE2 MET A 957      32.920  34.300  45.990  1.00  0.00           H
ATOM   4912  HE3 MET A 957      33.040  35.980  46.370  1.00  0.00           H
ATOM   4913  C   MET A 957      32.580  39.500  46.250  1.00  0.00           C
ATOM   4914  O   MET A 957      32.190  38.980  47.290  1.00  0.00           O
ATOM   4915  N   VAL A 958      33.230  40.660  46.200  1.00  0.00           N
ATOM   4916  HN  VAL A 958      33.590  41.120  45.390  1.00  0.00           H
ATOM   4917  CA  VAL A 958      33.460  41.580  47.300  1.00  0.00           C
ATOM   4918  HA  VAL A 958      34.080  41.100  48.040  1.00  0.00           H
ATOM   4919  CB  VAL A 958      34.160  42.840  46.770  1.00  0.00           C
ATOM   4920  HB  VAL A 958      33.570  43.260  45.910  1.00  0.00           H
ATOM   4921  CG1 VAL A 958      34.350  43.930  47.860  1.00  0.00           C
ATOM   4922 HG11 VAL A 958      35.060  44.730  47.520  1.00  0.00           H
ATOM   4923 HG12 VAL A 958      34.770  43.600  48.830  1.00  0.00           H
ATOM   4924 HG13 VAL A 958      33.410  44.470  48.120  1.00  0.00           H
ATOM   4925  CG2 VAL A 958      35.600  42.460  46.400  1.00  0.00           C
ATOM   4926 HG21 VAL A 958      35.920  43.340  45.780  1.00  0.00           H
ATOM   4927 HG22 VAL A 958      35.630  41.580  45.720  1.00  0.00           H
ATOM   4928 HG23 VAL A 958      36.220  42.230  47.280  1.00  0.00           H
ATOM   4929  C   VAL A 958      32.200  42.030  48.120  1.00  0.00           C
ATOM   4930  O   VAL A 958      32.190  41.990  49.350  1.00  0.00           O
ATOM   4931  N   GLY A 959      31.130  42.510  47.370  1.00  0.00           N
ATOM   4932  HN  GLY A 959      31.150  42.720  46.390  1.00  0.00           H
ATOM   4933  CA  GLY A 959      29.810  42.810  47.980  1.00  0.00           C
ATOM   4934  HA1 GLY A 959      29.130  43.000  47.160  1.00  0.00           H
ATOM   4935  HA2 GLY A 959      29.890  43.560  48.750  1.00  0.00           H
ATOM   4936  C   GLY A 959      29.210  41.630  48.620  1.00  0.00           C
ATOM   4937  O   GLY A 959      28.730  41.720  49.770  1.00  0.00           O
ATOM   4938  N   VAL A 960      29.240  40.510  47.990  1.00  0.00           N
ATOM   4939  HN  VAL A 960      29.520  40.390  47.050  1.00  0.00           H
ATOM   4940  CA  VAL A 960      28.780  39.280  48.700  1.00  0.00           C
ATOM   4941  HA  VAL A 960      27.790  39.470  49.070  1.00  0.00           H
ATOM   4942  CB  VAL A 960      28.720  38.060  47.770  1.00  0.00           C
ATOM   4943  HB  VAL A 960      29.550  38.090  47.020  1.00  0.00           H
ATOM   4944  CG1 VAL A 960      28.630  36.780  48.690  1.00  0.00           C
ATOM   4945 HG11 VAL A 960      27.780  36.810  49.400  1.00  0.00           H
ATOM   4946 HG12 VAL A 960      29.580  36.530  49.200  1.00  0.00           H
ATOM   4947 HG13 VAL A 960      28.320  35.910  48.060  1.00  0.00           H
ATOM   4948  CG2 VAL A 960      27.430  38.070  46.960  1.00  0.00           C
ATOM   4949 HG21 VAL A 960      26.640  37.490  47.510  1.00  0.00           H
ATOM   4950 HG22 VAL A 960      27.680  37.720  45.930  1.00  0.00           H
ATOM   4951 HG23 VAL A 960      27.020  39.100  46.860  1.00  0.00           H
ATOM   4952  C   VAL A 960      29.570  39.010  50.020  1.00  0.00           C
ATOM   4953  O   VAL A 960      28.910  38.700  51.030  1.00  0.00           O
ATOM   4954  N   MET A 961      30.980  39.090  50.000  1.00  0.00           N
ATOM   4955  HN  MET A 961      31.420  39.260  49.110  1.00  0.00           H
ATOM   4956  CA  MET A 961      31.800  38.560  51.030  1.00  0.00           C
ATOM   4957  HA  MET A 961      31.240  37.710  51.390  1.00  0.00           H
ATOM   4958  CB  MET A 961      33.260  38.110  50.550  1.00  0.00           C
ATOM   4959  HB1 MET A 961      33.880  37.970  51.450  1.00  0.00           H
ATOM   4960  HB2 MET A 961      33.770  38.850  49.890  1.00  0.00           H
ATOM   4961  CG  MET A 961      33.260  36.730  49.770  1.00  0.00           C
ATOM   4962  HG1 MET A 961      34.330  36.410  49.720  1.00  0.00           H
ATOM   4963  HG2 MET A 961      32.800  36.970  48.790  1.00  0.00           H
ATOM   4964  SD  MET A 961      32.330  35.310  50.490  1.00  0.00           S
ATOM   4965  CE  MET A 961      32.890  35.170  52.170  1.00  0.00           C
ATOM   4966  HE1 MET A 961      32.210  35.670  52.900  1.00  0.00           H
ATOM   4967  HE2 MET A 961      33.840  35.710  52.350  1.00  0.00           H
ATOM   4968  HE3 MET A 961      33.040  34.090  52.410  1.00  0.00           H
ATOM   4969  C   MET A 961      31.710  39.400  52.260  1.00  0.00           C
ATOM   4970  O   MET A 961      31.790  38.910  53.410  1.00  0.00           O
ATOM   4971  N   LEU A 962      31.450  40.720  52.130  1.00  0.00           N
ATOM   4972  HN  LEU A 962      31.410  41.130  51.210  1.00  0.00           H
ATOM   4973  CA  LEU A 962      31.110  41.590  53.220  1.00  0.00           C
ATOM   4974  HA  LEU A 962      31.860  41.480  53.980  1.00  0.00           H
ATOM   4975  CB  LEU A 962      31.140  43.070  52.750  1.00  0.00           C
ATOM   4976  HB1 LEU A 962      30.370  43.170  51.950  1.00  0.00           H
ATOM   4977  HB2 LEU A 962      32.120  43.300  52.300  1.00  0.00           H
ATOM   4978  CG  LEU A 962      30.970  44.220  53.670  1.00  0.00           C
ATOM   4979  HG  LEU A 962      31.510  43.970  54.620  1.00  0.00           H
ATOM   4980  CD1 LEU A 962      31.680  45.440  53.030  1.00  0.00           C
ATOM   4981 HD11 LEU A 962      32.760  45.260  53.250  1.00  0.00           H
ATOM   4982 HD12 LEU A 962      31.350  46.310  53.640  1.00  0.00           H
ATOM   4983 HD13 LEU A 962      31.500  45.520  51.930  1.00  0.00           H
ATOM   4984  CD2 LEU A 962      29.520  44.480  53.960  1.00  0.00           C
ATOM   4985 HD21 LEU A 962      28.930  44.640  53.030  1.00  0.00           H
ATOM   4986 HD22 LEU A 962      29.510  45.310  54.700  1.00  0.00           H
ATOM   4987 HD23 LEU A 962      28.990  43.610  54.420  1.00  0.00           H
ATOM   4988  C   LEU A 962      29.770  41.230  53.900  1.00  0.00           C
ATOM   4989  O   LEU A 962      29.680  41.220  55.160  1.00  0.00           O
ATOM   4990  N   GLY A 963      28.820  40.820  53.070  1.00  0.00           N
ATOM   4991  HN  GLY A 963      28.990  40.870  52.090  1.00  0.00           H
ATOM   4992  CA  GLY A 963      27.560  40.340  53.570  1.00  0.00           C
ATOM   4993  HA1 GLY A 963      26.900  40.180  52.730  1.00  0.00           H
ATOM   4994  HA2 GLY A 963      27.040  41.070  54.170  1.00  0.00           H
ATOM   4995  C   GLY A 963      27.570  38.970  54.280  1.00  0.00           C
ATOM   4996  O   GLY A 963      27.040  38.780  55.370  1.00  0.00           O
ATOM   4997  N   VAL A 964      28.290  37.960  53.730  1.00  0.00           N
ATOM   4998  HN  VAL A 964      28.770  38.170  52.880  1.00  0.00           H
ATOM   4999  CA  VAL A 964      28.670  36.710  54.410  1.00  0.00           C
ATOM   5000  HA  VAL A 964      27.750  36.190  54.680  1.00  0.00           H
ATOM   5001  CB  VAL A 964      29.470  35.880  53.540  1.00  0.00           C
ATOM   5002  HB  VAL A 964      30.340  36.510  53.250  1.00  0.00           H
ATOM   5003  CG1 VAL A 964      29.840  34.530  54.240  1.00  0.00           C
ATOM   5004 HG11 VAL A 964      30.470  34.580  55.150  1.00  0.00           H
ATOM   5005 HG12 VAL A 964      30.290  33.830  53.510  1.00  0.00           H
ATOM   5006 HG13 VAL A 964      28.860  34.100  54.590  1.00  0.00           H
ATOM   5007  CG2 VAL A 964      28.840  35.480  52.170  1.00  0.00           C
ATOM   5008 HG21 VAL A 964      29.270  34.560  51.730  1.00  0.00           H
ATOM   5009 HG22 VAL A 964      28.690  36.240  51.370  1.00  0.00           H
ATOM   5010 HG23 VAL A 964      27.820  35.090  52.390  1.00  0.00           H
ATOM   5011  C   VAL A 964      29.450  37.000  55.730  1.00  0.00           C
ATOM   5012  O   VAL A 964      29.140  36.410  56.750  1.00  0.00           O
ATOM   5013  N   CYS A 965      30.480  37.890  55.760  1.00  0.00           N
ATOM   5014  HN  CYS A 965      30.790  38.250  54.880  1.00  0.00           H
ATOM   5015  CA  CYS A 965      31.270  38.200  56.930  1.00  0.00           C
ATOM   5016  HA  CYS A 965      31.540  37.290  57.460  1.00  0.00           H
ATOM   5017  CB  CYS A 965      32.550  38.920  56.640  1.00  0.00           C
ATOM   5018  HB1 CYS A 965      33.100  39.380  57.490  1.00  0.00           H
ATOM   5019  HB2 CYS A 965      32.290  39.820  56.050  1.00  0.00           H
ATOM   5020  SG  CYS A 965      33.640  37.810  55.700  1.00  0.00           S
ATOM   5021  HG1 CYS A 965      33.100  38.100  54.520  1.00  0.00           H
ATOM   5022  C   CYS A 965      30.390  39.050  57.920  1.00  0.00           C
ATOM   5023  O   CYS A 965      30.490  38.860  59.150  1.00  0.00           O
ATOM   5024  N   SER A 966      29.410  39.850  57.400  1.00  0.00           N
ATOM   5025  HN  SER A 966      29.210  39.840  56.430  1.00  0.00           H
ATOM   5026  CA  SER A 966      28.470  40.560  58.290  1.00  0.00           C
ATOM   5027  HA  SER A 966      29.010  41.250  58.920  1.00  0.00           H
ATOM   5028  CB  SER A 966      27.470  41.520  57.520  1.00  0.00           C
ATOM   5029  HB1 SER A 966      26.890  42.050  58.300  1.00  0.00           H
ATOM   5030  HB2 SER A 966      26.690  40.980  56.930  1.00  0.00           H
ATOM   5031  OG  SER A 966      28.130  42.600  56.820  1.00  0.00           O
ATOM   5032  HG1 SER A 966      28.750  42.220  56.200  1.00  0.00           H
ATOM   5033  C   SER A 966      27.640  39.700  59.160  1.00  0.00           C
ATOM   5034  O   SER A 966      27.520  40.000  60.350  1.00  0.00           O
ATOM   5035  N   VAL A 967      27.030  38.630  58.690  1.00  0.00           N
ATOM   5036  HN  VAL A 967      27.150  38.420  57.720  1.00  0.00           H
ATOM   5037  CA  VAL A 967      26.370  37.640  59.550  1.00  0.00           C
ATOM   5038  HA  VAL A 967      25.930  38.210  60.360  1.00  0.00           H
ATOM   5039  CB  VAL A 967      25.300  36.870  58.830  1.00  0.00           C
ATOM   5040  HB  VAL A 967      24.840  36.180  59.560  1.00  0.00           H
ATOM   5041  CG1 VAL A 967      24.290  37.980  58.510  1.00  0.00           C
ATOM   5042 HG11 VAL A 967      23.360  37.490  58.110  1.00  0.00           H
ATOM   5043 HG12 VAL A 967      24.570  38.590  57.610  1.00  0.00           H
ATOM   5044 HG13 VAL A 967      24.240  38.690  59.360  1.00  0.00           H
ATOM   5045  CG2 VAL A 967      25.720  36.010  57.660  1.00  0.00           C
ATOM   5046 HG21 VAL A 967      26.230  35.080  57.990  1.00  0.00           H
ATOM   5047 HG22 VAL A 967      26.380  36.490  56.910  1.00  0.00           H
ATOM   5048 HG23 VAL A 967      24.870  35.680  57.040  1.00  0.00           H
ATOM   5049  C   VAL A 967      27.330  36.800  60.400  1.00  0.00           C
ATOM   5050  O   VAL A 967      27.100  36.520  61.480  1.00  0.00           O
ATOM   5051  N   MET A 968      28.440  36.440  59.820  1.00  0.00           N
ATOM   5052  HN  MET A 968      28.620  36.520  58.840  1.00  0.00           H
ATOM   5053  CA  MET A 968      29.360  35.600  60.460  1.00  0.00           C
ATOM   5054  HA  MET A 968      28.850  34.750  60.890  1.00  0.00           H
ATOM   5055  CB  MET A 968      30.480  35.000  59.490  1.00  0.00           C
ATOM   5056  HB1 MET A 968      31.270  34.660  60.200  1.00  0.00           H
ATOM   5057  HB2 MET A 968      30.950  35.780  58.860  1.00  0.00           H
ATOM   5058  CG  MET A 968      30.020  33.850  58.620  1.00  0.00           C
ATOM   5059  HG1 MET A 968      30.900  33.640  57.970  1.00  0.00           H
ATOM   5060  HG2 MET A 968      29.250  34.260  57.930  1.00  0.00           H
[truncated: 6,873,249 more chars]
