# Supplementary material for: CryoEM and computational modeling structural insights into the pH regulator NBCn1
Source: Nat Commun. 2025 Nov 11;16:9932. doi: 10.1038/s41467-025-64868-z (PMC12606367; doi:10.1038/s41467-025-64868-z)
Supplement: Supplementary file 7 — Supplementary Data 5 [file 41467_2025_64868_MOESM7_ESM.zip › 100ns_z_restr_MD_NBCn1_2NaCO3/hNBCn1_OF/z-restr_hNBCn1_OF_2NaCO3_last_step_47.pdb]

REMARK    GENERATED BY TRJCONV
TITLE     Title t= 101000.00000 step= 50500000
REMARK    THIS IS A SIMULATION BOX
CRYST1   92.730   92.730  103.797  90.00  90.00  90.00 P 1           1
MODEL        1
ATOM      1  N   LEU A 585      28.020  43.320  33.530  1.00  0.00           N
ATOM      2  HT1 LEU A 585      27.990  44.130  34.180  1.00  0.00           H
ATOM      3  HT2 LEU A 585      27.210  43.370  32.880  1.00  0.00           H
ATOM      4  HT3 LEU A 585      28.860  43.440  32.930  1.00  0.00           H
ATOM      5  CA  LEU A 585      28.060  42.010  34.290  1.00  0.00           C
ATOM      6  HA  LEU A 585      28.850  42.060  35.040  1.00  0.00           H
ATOM      7  CB  LEU A 585      26.760  41.820  35.090  1.00  0.00           C
ATOM      8  HB1 LEU A 585      25.830  41.810  34.480  1.00  0.00           H
ATOM      9  HB2 LEU A 585      26.700  42.690  35.760  1.00  0.00           H
ATOM     10  CG  LEU A 585      26.790  40.650  36.040  1.00  0.00           C
ATOM     11  HG  LEU A 585      26.770  39.760  35.370  1.00  0.00           H
ATOM     12  CD1 LEU A 585      27.940  40.410  37.020  1.00  0.00           C
ATOM     13 HD11 LEU A 585      28.910  40.220  36.510  1.00  0.00           H
ATOM     14 HD12 LEU A 585      27.760  39.450  37.560  1.00  0.00           H
ATOM     15 HD13 LEU A 585      28.080  41.250  37.720  1.00  0.00           H
ATOM     16  CD2 LEU A 585      25.490  40.570  36.930  1.00  0.00           C
ATOM     17 HD21 LEU A 585      25.480  39.740  37.660  1.00  0.00           H
ATOM     18 HD22 LEU A 585      24.590  40.380  36.310  1.00  0.00           H
ATOM     19 HD23 LEU A 585      25.290  41.580  37.370  1.00  0.00           H
ATOM     20  C   LEU A 585      28.310  40.800  33.510  1.00  0.00           C
ATOM     21  O   LEU A 585      29.320  40.090  33.720  1.00  0.00           O
ATOM     22  N   ILE A 586      27.360  40.560  32.550  1.00  0.00           N
ATOM     23  HN  ILE A 586      26.590  41.170  32.390  1.00  0.00           H
ATOM     24  CA  ILE A 586      27.320  39.340  31.790  1.00  0.00           C
ATOM     25  HA  ILE A 586      27.240  38.510  32.490  1.00  0.00           H
ATOM     26  CB  ILE A 586      26.080  39.040  30.940  1.00  0.00           C
ATOM     27  HB  ILE A 586      25.230  39.410  31.530  1.00  0.00           H
ATOM     28  CG2 ILE A 586      26.070  39.940  29.690  1.00  0.00           C
ATOM     29 HG21 ILE A 586      26.780  39.520  28.950  1.00  0.00           H
ATOM     30 HG22 ILE A 586      26.400  40.970  29.940  1.00  0.00           H
ATOM     31 HG23 ILE A 586      25.060  39.950  29.220  1.00  0.00           H
ATOM     32  CG1 ILE A 586      25.980  37.520  30.680  1.00  0.00           C
ATOM     33 HG11 ILE A 586      26.170  36.900  31.580  1.00  0.00           H
ATOM     34 HG12 ILE A 586      26.820  37.320  29.990  1.00  0.00           H
ATOM     35  CD  ILE A 586      24.690  37.010  29.980  1.00  0.00           C
ATOM     36  HD1 ILE A 586      23.840  37.110  30.670  1.00  0.00           H
ATOM     37  HD2 ILE A 586      24.850  35.990  29.560  1.00  0.00           H
ATOM     38  HD3 ILE A 586      24.490  37.650  29.090  1.00  0.00           H
ATOM     39  C   ILE A 586      28.510  39.090  30.950  1.00  0.00           C
ATOM     40  O   ILE A 586      29.010  37.920  30.920  1.00  0.00           O
ATOM     41  N   LEU A 587      29.050  40.150  30.350  1.00  0.00           N
ATOM     42  HN  LEU A 587      28.710  41.080  30.490  1.00  0.00           H
ATOM     43  CA  LEU A 587      30.350  40.020  29.640  1.00  0.00           C
ATOM     44  HA  LEU A 587      30.200  39.230  28.920  1.00  0.00           H
ATOM     45  CB  LEU A 587      30.690  41.300  28.780  1.00  0.00           C
ATOM     46  HB1 LEU A 587      31.550  41.100  28.090  1.00  0.00           H
ATOM     47  HB2 LEU A 587      30.970  42.060  29.550  1.00  0.00           H
ATOM     48  CG  LEU A 587      29.530  41.760  27.820  1.00  0.00           C
ATOM     49  HG  LEU A 587      28.610  42.090  28.330  1.00  0.00           H
ATOM     50  CD1 LEU A 587      30.140  43.020  27.140  1.00  0.00           C
ATOM     51 HD11 LEU A 587      29.350  43.570  26.610  1.00  0.00           H
ATOM     52 HD12 LEU A 587      30.880  42.680  26.380  1.00  0.00           H
ATOM     53 HD13 LEU A 587      30.610  43.640  27.930  1.00  0.00           H
ATOM     54  CD2 LEU A 587      29.040  40.740  26.730  1.00  0.00           C
ATOM     55 HD21 LEU A 587      28.450  39.990  27.310  1.00  0.00           H
ATOM     56 HD22 LEU A 587      29.860  40.230  26.190  1.00  0.00           H
ATOM     57 HD23 LEU A 587      28.530  41.360  25.970  1.00  0.00           H
ATOM     58  C   LEU A 587      31.640  39.620  30.580  1.00  0.00           C
ATOM     59  O   LEU A 587      32.530  38.890  30.160  1.00  0.00           O
ATOM     60  N   ASP A 588      31.650  40.020  31.860  1.00  0.00           N
ATOM     61  HN  ASP A 588      30.890  40.620  32.110  1.00  0.00           H
ATOM     62  CA  ASP A 588      32.780  39.790  32.780  1.00  0.00           C
ATOM     63  HA  ASP A 588      33.720  40.070  32.330  1.00  0.00           H
ATOM     64  CB  ASP A 588      32.450  40.390  34.180  1.00  0.00           C
ATOM     65  HB1 ASP A 588      33.270  40.040  34.850  1.00  0.00           H
ATOM     66  HB2 ASP A 588      31.560  39.920  34.620  1.00  0.00           H
ATOM     67  CG  ASP A 588      32.380  41.890  34.170  1.00  0.00           C
ATOM     68  OD1 ASP A 588      32.350  42.440  35.330  1.00  0.00           O
ATOM     69  OD2 ASP A 588      32.230  42.580  33.120  1.00  0.00           O
ATOM     70  C   ASP A 588      32.930  38.300  33.020  1.00  0.00           C
ATOM     71  O   ASP A 588      34.060  37.800  33.010  1.00  0.00           O
ATOM     72  N   ILE A 589      31.810  37.520  33.270  1.00  0.00           N
ATOM     73  HN  ILE A 589      30.910  37.940  33.290  1.00  0.00           H
ATOM     74  CA  ILE A 589      31.860  36.080  33.320  1.00  0.00           C
ATOM     75  HA  ILE A 589      32.600  35.720  34.020  1.00  0.00           H
ATOM     76  CB  ILE A 589      30.450  35.510  33.820  1.00  0.00           C
ATOM     77  HB  ILE A 589      29.560  35.880  33.270  1.00  0.00           H
ATOM     78  CG2 ILE A 589      30.560  33.990  33.830  1.00  0.00           C
ATOM     79 HG21 ILE A 589      30.600  33.520  32.820  1.00  0.00           H
ATOM     80 HG22 ILE A 589      29.670  33.530  34.340  1.00  0.00           H
ATOM     81 HG23 ILE A 589      31.460  33.650  34.370  1.00  0.00           H
ATOM     82  CG1 ILE A 589      30.260  36.130  35.220  1.00  0.00           C
ATOM     83 HG11 ILE A 589      30.330  37.240  35.120  1.00  0.00           H
ATOM     84 HG12 ILE A 589      31.140  35.770  35.780  1.00  0.00           H
ATOM     85  CD  ILE A 589      28.870  35.970  35.880  1.00  0.00           C
ATOM     86  HD1 ILE A 589      28.050  36.450  35.300  1.00  0.00           H
ATOM     87  HD2 ILE A 589      28.930  36.400  36.890  1.00  0.00           H
ATOM     88  HD3 ILE A 589      28.660  34.930  36.190  1.00  0.00           H
ATOM     89  C   ILE A 589      32.200  35.390  31.960  1.00  0.00           C
ATOM     90  O   ILE A 589      33.030  34.450  31.790  1.00  0.00           O
ATOM     91  N   LYS A 590      31.590  35.950  30.930  1.00  0.00           N
ATOM     92  HN  LYS A 590      31.230  36.870  31.050  1.00  0.00           H
ATOM     93  CA  LYS A 590      31.870  35.410  29.590  1.00  0.00           C
ATOM     94  HA  LYS A 590      31.580  34.370  29.560  1.00  0.00           H
ATOM     95  CB  LYS A 590      30.900  36.110  28.650  1.00  0.00           C
ATOM     96  HB1 LYS A 590      31.220  35.690  27.670  1.00  0.00           H
ATOM     97  HB2 LYS A 590      30.960  37.210  28.740  1.00  0.00           H
ATOM     98  CG  LYS A 590      29.460  35.710  28.760  1.00  0.00           C
ATOM     99  HG1 LYS A 590      29.060  35.960  29.760  1.00  0.00           H
ATOM    100  HG2 LYS A 590      29.440  34.610  28.700  1.00  0.00           H
ATOM    101  CD  LYS A 590      28.600  36.230  27.600  1.00  0.00           C
ATOM    102  HD1 LYS A 590      28.640  37.350  27.590  1.00  0.00           H
ATOM    103  HD2 LYS A 590      27.570  35.900  27.810  1.00  0.00           H
ATOM    104  CE  LYS A 590      29.140  35.860  26.250  1.00  0.00           C
ATOM    105  HE1 LYS A 590      29.300  34.760  26.190  1.00  0.00           H
ATOM    106  HE2 LYS A 590      30.190  36.220  26.120  1.00  0.00           H
ATOM    107  NZ  LYS A 590      28.300  36.360  25.120  1.00  0.00           N
ATOM    108  HZ1 LYS A 590      28.260  37.400  25.090  1.00  0.00           H
ATOM    109  HZ2 LYS A 590      27.340  35.970  25.140  1.00  0.00           H
ATOM    110  HZ3 LYS A 590      28.750  36.080  24.220  1.00  0.00           H
ATOM    111  C   LYS A 590      33.270  35.590  29.030  1.00  0.00           C
ATOM    112  O   LYS A 590      33.840  34.660  28.380  1.00  0.00           O
ATOM    113  N   ARG A 591      33.870  36.750  29.230  1.00  0.00           N
ATOM    114  HN  ARG A 591      33.270  37.510  29.500  1.00  0.00           H
ATOM    115  CA  ARG A 591      35.220  37.220  29.000  1.00  0.00           C
ATOM    116  HA  ARG A 591      35.480  37.000  27.970  1.00  0.00           H
ATOM    117  CB  ARG A 591      35.400  38.730  29.270  1.00  0.00           C
ATOM    118  HB1 ARG A 591      36.460  39.050  29.340  1.00  0.00           H
ATOM    119  HB2 ARG A 591      35.030  38.960  30.290  1.00  0.00           H
ATOM    120  CG  ARG A 591      34.790  39.590  28.220  1.00  0.00           C
ATOM    121  HG1 ARG A 591      33.750  39.260  28.010  1.00  0.00           H
ATOM    122  HG2 ARG A 591      35.280  39.520  27.230  1.00  0.00           H
ATOM    123  CD  ARG A 591      34.930  41.030  28.640  1.00  0.00           C
ATOM    124  HD1 ARG A 591      35.980  41.250  28.890  1.00  0.00           H
ATOM    125  HD2 ARG A 591      34.310  41.150  29.550  1.00  0.00           H
ATOM    126  NE  ARG A 591      34.500  41.930  27.460  1.00  0.00           N
ATOM    127  HE  ARG A 591      34.380  41.450  26.590  1.00  0.00           H
ATOM    128  CZ  ARG A 591      34.140  43.170  27.670  1.00  0.00           C
ATOM    129  NH1 ARG A 591      34.000  43.790  28.840  1.00  0.00           N
ATOM    130 HH11 ARG A 591      34.240  44.760  28.900  1.00  0.00           H
ATOM    131 HH12 ARG A 591      34.120  43.320  29.720  1.00  0.00           H
ATOM    132  NH2 ARG A 591      34.100  43.940  26.620  1.00  0.00           N
ATOM    133 HH21 ARG A 591      33.980  43.390  25.800  1.00  0.00           H
ATOM    134 HH22 ARG A 591      33.880  44.900  26.780  1.00  0.00           H
ATOM    135  C   ARG A 591      36.280  36.570  29.830  1.00  0.00           C
ATOM    136  O   ARG A 591      37.460  36.410  29.350  1.00  0.00           O
ATOM    137  N   LYS A 592      35.980  36.190  31.120  1.00  0.00           N
ATOM    138  HN  LYS A 592      35.080  36.250  31.550  1.00  0.00           H
ATOM    139  CA  LYS A 592      37.130  35.700  31.940  1.00  0.00           C
ATOM    140  HA  LYS A 592      38.020  35.830  31.350  1.00  0.00           H
ATOM    141  CB  LYS A 592      37.010  36.470  33.320  1.00  0.00           C
ATOM    142  HB1 LYS A 592      37.670  36.030  34.110  1.00  0.00           H
ATOM    143  HB2 LYS A 592      36.000  36.260  33.750  1.00  0.00           H
ATOM    144  CG  LYS A 592      37.370  37.960  33.240  1.00  0.00           C
ATOM    145  HG1 LYS A 592      37.420  38.300  34.290  1.00  0.00           H
ATOM    146  HG2 LYS A 592      36.530  38.490  32.730  1.00  0.00           H
ATOM    147  CD  LYS A 592      38.700  38.240  32.570  1.00  0.00           C
ATOM    148  HD1 LYS A 592      38.850  39.340  32.440  1.00  0.00           H
ATOM    149  HD2 LYS A 592      38.660  37.930  31.500  1.00  0.00           H
ATOM    150  CE  LYS A 592      39.930  37.720  33.250  1.00  0.00           C
ATOM    151  HE1 LYS A 592      39.980  36.610  33.230  1.00  0.00           H
ATOM    152  HE2 LYS A 592      39.910  38.120  34.290  1.00  0.00           H
ATOM    153  NZ  LYS A 592      41.160  38.180  32.610  1.00  0.00           N
ATOM    154  HZ1 LYS A 592      42.020  37.720  32.970  1.00  0.00           H
ATOM    155  HZ2 LYS A 592      41.180  39.210  32.780  1.00  0.00           H
ATOM    156  HZ3 LYS A 592      41.010  38.070  31.580  1.00  0.00           H
ATOM    157  C   LYS A 592      37.060  34.200  32.350  1.00  0.00           C
ATOM    158  O   LYS A 592      38.060  33.540  32.620  1.00  0.00           O
ATOM    159  N   ALA A 593      35.790  33.680  32.480  1.00  0.00           N
ATOM    160  HN  ALA A 593      34.950  34.210  32.380  1.00  0.00           H
ATOM    161  CA  ALA A 593      35.630  32.230  32.880  1.00  0.00           C
ATOM    162  HA  ALA A 593      36.220  32.040  33.760  1.00  0.00           H
ATOM    163  CB  ALA A 593      34.160  31.850  33.100  1.00  0.00           C
ATOM    164  HB1 ALA A 593      33.610  31.880  32.140  1.00  0.00           H
ATOM    165  HB2 ALA A 593      33.670  32.470  33.880  1.00  0.00           H
ATOM    166  HB3 ALA A 593      34.120  30.840  33.530  1.00  0.00           H
ATOM    167  C   ALA A 593      36.120  31.180  31.970  1.00  0.00           C
ATOM    168  O   ALA A 593      36.670  30.190  32.490  1.00  0.00           O
ATOM    169  N   PRO A 594      36.160  31.090  30.580  1.00  0.00           N
ATOM    170  CD  PRO A 594      35.410  31.990  29.780  1.00  0.00           C
ATOM    171  HD1 PRO A 594      35.530  33.070  30.050  1.00  0.00           H
ATOM    172  HD2 PRO A 594      34.330  31.740  29.790  1.00  0.00           H
ATOM    173  CA  PRO A 594      36.810  30.050  29.790  1.00  0.00           C
ATOM    174  HA  PRO A 594      36.440  29.090  30.090  1.00  0.00           H
ATOM    175  CB  PRO A 594      36.380  30.270  28.300  1.00  0.00           C
ATOM    176  HB1 PRO A 594      35.450  29.720  28.070  1.00  0.00           H
ATOM    177  HB2 PRO A 594      37.230  30.120  27.600  1.00  0.00           H
ATOM    178  CG  PRO A 594      36.040  31.820  28.340  1.00  0.00           C
ATOM    179  HG1 PRO A 594      36.970  32.420  28.280  1.00  0.00           H
ATOM    180  HG2 PRO A 594      35.350  32.180  27.550  1.00  0.00           H
ATOM    181  C   PRO A 594      38.400  30.220  29.900  1.00  0.00           C
ATOM    182  O   PRO A 594      39.160  29.510  29.310  1.00  0.00           O
ATOM    183  N   PHE A 595      38.840  31.200  30.740  1.00  0.00           N
ATOM    184  HN  PHE A 595      38.180  31.800  31.190  1.00  0.00           H
ATOM    185  CA  PHE A 595      40.220  31.550  31.030  1.00  0.00           C
ATOM    186  HA  PHE A 595      40.870  30.910  30.440  1.00  0.00           H
ATOM    187  CB  PHE A 595      40.550  33.010  30.570  1.00  0.00           C
ATOM    188  HB1 PHE A 595      41.630  33.270  30.690  1.00  0.00           H
ATOM    189  HB2 PHE A 595      39.880  33.760  31.040  1.00  0.00           H
ATOM    190  CG  PHE A 595      40.400  33.100  29.030  1.00  0.00           C
ATOM    191  CD1 PHE A 595      39.500  33.930  28.370  1.00  0.00           C
ATOM    192  HD1 PHE A 595      39.040  34.670  29.020  1.00  0.00           H
ATOM    193  CE1 PHE A 595      39.460  34.060  26.980  1.00  0.00           C
ATOM    194  HE1 PHE A 595      38.840  34.840  26.570  1.00  0.00           H
ATOM    195  CZ  PHE A 595      40.210  33.160  26.200  1.00  0.00           C
ATOM    196  HZ  PHE A 595      40.060  33.140  25.130  1.00  0.00           H
ATOM    197  CD2 PHE A 595      41.200  32.290  28.220  1.00  0.00           C
ATOM    198  HD2 PHE A 595      41.930  31.650  28.690  1.00  0.00           H
ATOM    199  CE2 PHE A 595      41.140  32.310  26.830  1.00  0.00           C
ATOM    200  HE2 PHE A 595      41.800  31.610  26.340  1.00  0.00           H
ATOM    201  C   PHE A 595      40.520  31.320  32.500  1.00  0.00           C
ATOM    202  O   PHE A 595      41.470  31.800  33.150  1.00  0.00           O
ATOM    203  N   PHE A 596      39.510  30.580  33.100  1.00  0.00           N
ATOM    204  HN  PHE A 596      38.740  30.180  32.600  1.00  0.00           H
ATOM    205  CA  PHE A 596      39.620  30.180  34.470  1.00  0.00           C
ATOM    206  HA  PHE A 596      39.730  31.090  35.050  1.00  0.00           H
ATOM    207  CB  PHE A 596      38.300  29.400  34.810  1.00  0.00           C
ATOM    208  HB1 PHE A 596      38.040  28.700  33.990  1.00  0.00           H
ATOM    209  HB2 PHE A 596      37.500  30.170  34.790  1.00  0.00           H
ATOM    210  CG  PHE A 596      38.350  28.690  36.120  1.00  0.00           C
ATOM    211  CD1 PHE A 596      38.430  27.260  36.220  1.00  0.00           C
ATOM    212  HD1 PHE A 596      38.300  26.750  35.280  1.00  0.00           H
ATOM    213  CE1 PHE A 596      38.410  26.640  37.460  1.00  0.00           C
ATOM    214  HE1 PHE A 596      38.530  25.550  37.480  1.00  0.00           H
ATOM    215  CZ  PHE A 596      38.520  27.380  38.660  1.00  0.00           C
ATOM    216  HZ  PHE A 596      38.700  26.990  39.650  1.00  0.00           H
ATOM    217  CD2 PHE A 596      38.440  29.450  37.280  1.00  0.00           C
ATOM    218  HD2 PHE A 596      38.460  30.510  37.120  1.00  0.00           H
ATOM    219  CE2 PHE A 596      38.570  28.770  38.520  1.00  0.00           C
ATOM    220  HE2 PHE A 596      38.730  29.350  39.420  1.00  0.00           H
ATOM    221  C   PHE A 596      40.840  29.380  34.920  1.00  0.00           C
ATOM    222  O   PHE A 596      41.630  29.760  35.810  1.00  0.00           O
ATOM    223  N   LEU A 597      41.140  28.240  34.220  1.00  0.00           N
ATOM    224  HN  LEU A 597      40.610  28.050  33.390  1.00  0.00           H
ATOM    225  CA  LEU A 597      42.340  27.420  34.370  1.00  0.00           C
ATOM    226  HA  LEU A 597      42.930  27.670  35.240  1.00  0.00           H
ATOM    227  CB  LEU A 597      42.090  25.940  34.470  1.00  0.00           C
ATOM    228  HB1 LEU A 597      43.020  25.340  34.450  1.00  0.00           H
ATOM    229  HB2 LEU A 597      41.440  25.690  33.600  1.00  0.00           H
ATOM    230  CG  LEU A 597      41.320  25.460  35.700  1.00  0.00           C
ATOM    231  HG  LEU A 597      40.270  25.820  35.720  1.00  0.00           H
ATOM    232  CD1 LEU A 597      41.240  23.920  35.730  1.00  0.00           C
ATOM    233 HD11 LEU A 597      40.590  23.700  36.620  1.00  0.00           H
ATOM    234 HD12 LEU A 597      42.250  23.510  35.930  1.00  0.00           H
ATOM    235 HD13 LEU A 597      40.750  23.610  34.790  1.00  0.00           H
ATOM    236  CD2 LEU A 597      41.980  25.940  37.020  1.00  0.00           C
ATOM    237 HD21 LEU A 597      41.900  27.040  37.160  1.00  0.00           H
ATOM    238 HD22 LEU A 597      43.010  25.520  37.140  1.00  0.00           H
ATOM    239 HD23 LEU A 597      41.410  25.550  37.900  1.00  0.00           H
ATOM    240  C   LEU A 597      43.350  27.760  33.280  1.00  0.00           C
ATOM    241  O   LEU A 597      44.250  26.970  33.020  1.00  0.00           O
ATOM    242  N   SER A 598      43.330  28.980  32.570  1.00  0.00           N
ATOM    243  HN  SER A 598      42.570  29.600  32.790  1.00  0.00           H
ATOM    244  CA  SER A 598      44.170  29.120  31.370  1.00  0.00           C
ATOM    245  HA  SER A 598      44.080  28.210  30.790  1.00  0.00           H
ATOM    246  CB  SER A 598      43.830  30.300  30.430  1.00  0.00           C
ATOM    247  HB1 SER A 598      42.850  30.070  29.970  1.00  0.00           H
ATOM    248  HB2 SER A 598      44.530  30.250  29.580  1.00  0.00           H
ATOM    249  OG  SER A 598      43.810  31.570  31.120  1.00  0.00           O
ATOM    250  HG1 SER A 598      44.750  31.700  31.200  1.00  0.00           H
ATOM    251  C   SER A 598      45.620  29.240  31.790  1.00  0.00           C
ATOM    252  O   SER A 598      46.550  28.610  31.250  1.00  0.00           O
ATOM    253  N   ASP A 599      45.890  30.030  32.920  1.00  0.00           N
ATOM    254  HN  ASP A 599      45.070  30.380  33.370  1.00  0.00           H
ATOM    255  CA  ASP A 599      47.210  30.460  33.310  1.00  0.00           C
ATOM    256  HA  ASP A 599      47.820  30.390  32.420  1.00  0.00           H
ATOM    257  CB  ASP A 599      47.340  31.930  33.700  1.00  0.00           C
ATOM    258  HB1 ASP A 599      48.380  32.150  33.970  1.00  0.00           H
ATOM    259  HB2 ASP A 599      46.510  32.180  34.390  1.00  0.00           H
ATOM    260  CG  ASP A 599      46.990  32.730  32.480  1.00  0.00           C
ATOM    261  OD1 ASP A 599      46.610  32.310  31.360  1.00  0.00           O
ATOM    262  OD2 ASP A 599      47.150  33.950  32.620  1.00  0.00           O
ATOM    263  C   ASP A 599      47.730  29.550  34.350  1.00  0.00           C
ATOM    264  O   ASP A 599      48.900  29.670  34.780  1.00  0.00           O
ATOM    265  N   PHE A 600      46.960  28.570  34.770  1.00  0.00           N
ATOM    266  HN  PHE A 600      46.040  28.490  34.390  1.00  0.00           H
ATOM    267  CA  PHE A 600      47.230  27.550  35.720  1.00  0.00           C
ATOM    268  HA  PHE A 600      47.470  27.990  36.660  1.00  0.00           H
ATOM    269  CB  PHE A 600      46.020  26.750  36.010  1.00  0.00           C
ATOM    270  HB1 PHE A 600      45.480  26.470  35.070  1.00  0.00           H
ATOM    271  HB2 PHE A 600      45.340  27.500  36.490  1.00  0.00           H
ATOM    272  CG  PHE A 600      46.070  25.500  36.860  1.00  0.00           C
ATOM    273  CD1 PHE A 600      46.900  25.540  38.010  1.00  0.00           C
ATOM    274  HD1 PHE A 600      47.450  26.410  38.330  1.00  0.00           H
ATOM    275  CE1 PHE A 600      46.840  24.450  38.950  1.00  0.00           C
ATOM    276  HE1 PHE A 600      47.330  24.490  39.910  1.00  0.00           H
ATOM    277  CZ  PHE A 600      46.070  23.280  38.660  1.00  0.00           C
ATOM    278  HZ  PHE A 600      45.980  22.490  39.380  1.00  0.00           H
ATOM    279  CD2 PHE A 600      45.340  24.380  36.580  1.00  0.00           C
ATOM    280  HD2 PHE A 600      44.640  24.410  35.760  1.00  0.00           H
ATOM    281  CE2 PHE A 600      45.260  23.320  37.530  1.00  0.00           C
ATOM    282  HE2 PHE A 600      44.640  22.430  37.450  1.00  0.00           H
ATOM    283  C   PHE A 600      48.440  26.690  35.310  1.00  0.00           C
ATOM    284  O   PHE A 600      49.480  26.440  35.970  1.00  0.00           O
ATOM    285  N   LYS A 601      48.460  26.200  34.000  1.00  0.00           N
ATOM    286  HN  LYS A 601      47.750  26.400  33.330  1.00  0.00           H
ATOM    287  CA  LYS A 601      49.540  25.430  33.340  1.00  0.00           C
ATOM    288  HA  LYS A 601      49.690  24.580  33.990  1.00  0.00           H
ATOM    289  CB  LYS A 601      49.080  24.840  32.040  1.00  0.00           C
ATOM    290  HB1 LYS A 601      48.360  24.010  32.220  1.00  0.00           H
ATOM    291  HB2 LYS A 601      49.970  24.440  31.510  1.00  0.00           H
ATOM    292  CG  LYS A 601      48.360  25.780  30.990  1.00  0.00           C
ATOM    293  HG1 LYS A 601      49.100  26.540  30.650  1.00  0.00           H
ATOM    294  HG2 LYS A 601      47.480  26.290  31.440  1.00  0.00           H
ATOM    295  CD  LYS A 601      48.040  24.880  29.830  1.00  0.00           C
ATOM    296  HD1 LYS A 601      47.250  24.130  30.070  1.00  0.00           H
ATOM    297  HD2 LYS A 601      48.920  24.330  29.470  1.00  0.00           H
ATOM    298  CE  LYS A 601      47.500  25.580  28.600  1.00  0.00           C
ATOM    299  HE1 LYS A 601      47.170  24.850  27.820  1.00  0.00           H
ATOM    300  HE2 LYS A 601      48.330  26.200  28.200  1.00  0.00           H
ATOM    301  NZ  LYS A 601      46.390  26.480  28.990  1.00  0.00           N
ATOM    302  HZ1 LYS A 601      46.180  26.940  28.080  1.00  0.00           H
ATOM    303  HZ2 LYS A 601      46.640  27.200  29.700  1.00  0.00           H
ATOM    304  HZ3 LYS A 601      45.580  26.020  29.440  1.00  0.00           H
ATOM    305  C   LYS A 601      50.860  26.160  33.300  1.00  0.00           C
ATOM    306  O   LYS A 601      51.860  25.600  33.700  1.00  0.00           O
ATOM    307  N   ASP A 602      50.810  27.450  33.000  1.00  0.00           N
ATOM    308  HN  ASP A 602      49.940  27.930  32.880  1.00  0.00           H
ATOM    309  CA  ASP A 602      51.930  28.340  32.940  1.00  0.00           C
ATOM    310  HA  ASP A 602      52.580  27.890  32.200  1.00  0.00           H
ATOM    311  CB  ASP A 602      51.600  29.800  32.480  1.00  0.00           C
ATOM    312  HB1 ASP A 602      52.430  30.530  32.440  1.00  0.00           H
ATOM    313  HB2 ASP A 602      50.860  30.150  33.230  1.00  0.00           H
ATOM    314  CG  ASP A 602      50.980  29.820  31.070  1.00  0.00           C
ATOM    315  OD1 ASP A 602      50.920  28.800  30.330  1.00  0.00           O
ATOM    316  OD2 ASP A 602      50.720  30.960  30.670  1.00  0.00           O
ATOM    317  C   ASP A 602      52.660  28.390  34.280  1.00  0.00           C
ATOM    318  O   ASP A 602      53.900  28.410  34.390  1.00  0.00           O
ATOM    319  N   ALA A 603      51.930  28.340  35.430  1.00  0.00           N
ATOM    320  HN  ALA A 603      50.950  28.460  35.380  1.00  0.00           H
ATOM    321  CA  ALA A 603      52.410  28.330  36.740  1.00  0.00           C
ATOM    322  HA  ALA A 603      52.710  29.350  36.930  1.00  0.00           H
ATOM    323  CB  ALA A 603      51.280  28.170  37.760  1.00  0.00           C
ATOM    324  HB1 ALA A 603      50.360  28.710  37.440  1.00  0.00           H
ATOM    325  HB2 ALA A 603      51.700  28.630  38.680  1.00  0.00           H
ATOM    326  HB3 ALA A 603      51.060  27.090  37.900  1.00  0.00           H
ATOM    327  C   ALA A 603      53.510  27.370  37.100  1.00  0.00           C
ATOM    328  O   ALA A 603      54.390  27.590  37.910  1.00  0.00           O
ATOM    329  N   LEU A 604      53.450  26.190  36.460  1.00  0.00           N
ATOM    330  HN  LEU A 604      52.700  25.970  35.830  1.00  0.00           H
ATOM    331  CA  LEU A 604      54.400  25.060  36.690  1.00  0.00           C
ATOM    332  HA  LEU A 604      54.480  24.860  37.740  1.00  0.00           H
ATOM    333  CB  LEU A 604      53.870  23.790  35.970  1.00  0.00           C
ATOM    334  HB1 LEU A 604      54.080  23.950  34.900  1.00  0.00           H
ATOM    335  HB2 LEU A 604      52.810  23.530  36.210  1.00  0.00           H
ATOM    336  CG  LEU A 604      54.600  22.540  36.490  1.00  0.00           C
ATOM    337  HG  LEU A 604      55.690  22.760  36.410  1.00  0.00           H
ATOM    338  CD1 LEU A 604      54.390  22.210  37.980  1.00  0.00           C
ATOM    339 HD11 LEU A 604      53.290  22.270  38.120  1.00  0.00           H
ATOM    340 HD12 LEU A 604      54.640  22.880  38.830  1.00  0.00           H
ATOM    341 HD13 LEU A 604      54.740  21.180  38.220  1.00  0.00           H
ATOM    342  CD2 LEU A 604      54.260  21.300  35.700  1.00  0.00           C
ATOM    343 HD21 LEU A 604      53.160  21.240  35.560  1.00  0.00           H
ATOM    344 HD22 LEU A 604      54.520  20.390  36.270  1.00  0.00           H
ATOM    345 HD23 LEU A 604      54.670  21.370  34.660  1.00  0.00           H
ATOM    346  C   LEU A 604      55.760  25.500  36.150  1.00  0.00           C
ATOM    347  O   LEU A 604      56.810  25.140  36.720  1.00  0.00           O
ATOM    348  N   SER A 605      55.890  26.220  35.030  1.00  0.00           N
ATOM    349  HN  SER A 605      55.040  26.690  34.820  1.00  0.00           H
ATOM    350  CA  SER A 605      57.110  26.690  34.360  1.00  0.00           C
ATOM    351  HA  SER A 605      57.950  26.140  34.770  1.00  0.00           H
ATOM    352  CB  SER A 605      57.120  26.650  32.800  1.00  0.00           C
ATOM    353  HB1 SER A 605      58.070  27.030  32.380  1.00  0.00           H
ATOM    354  HB2 SER A 605      56.280  27.250  32.400  1.00  0.00           H
ATOM    355  OG  SER A 605      56.930  25.290  32.320  1.00  0.00           O
ATOM    356  HG1 SER A 605      56.110  24.960  32.700  1.00  0.00           H
ATOM    357  C   SER A 605      57.340  28.200  34.670  1.00  0.00           C
ATOM    358  O   SER A 605      58.130  28.890  34.030  1.00  0.00           O
ATOM    359  N   LEU A 606      56.700  28.670  35.780  1.00  0.00           N
ATOM    360  HN  LEU A 606      56.140  28.060  36.350  1.00  0.00           H
ATOM    361  CA  LEU A 606      56.690  30.040  36.330  1.00  0.00           C
ATOM    362  HA  LEU A 606      57.490  30.590  35.840  1.00  0.00           H
ATOM    363  CB  LEU A 606      55.320  30.720  35.990  1.00  0.00           C
ATOM    364  HB1 LEU A 606      54.430  30.120  36.270  1.00  0.00           H
ATOM    365  HB2 LEU A 606      55.290  30.860  34.890  1.00  0.00           H
ATOM    366  CG  LEU A 606      54.990  32.090  36.610  1.00  0.00           C
ATOM    367  HG  LEU A 606      55.330  32.010  37.670  1.00  0.00           H
ATOM    368  CD1 LEU A 606      55.830  33.280  35.960  1.00  0.00           C
ATOM    369 HD11 LEU A 606      55.650  33.310  34.860  1.00  0.00           H
ATOM    370 HD12 LEU A 606      56.910  33.260  36.170  1.00  0.00           H
ATOM    371 HD13 LEU A 606      55.450  34.230  36.390  1.00  0.00           H
ATOM    372  CD2 LEU A 606      53.450  32.380  36.640  1.00  0.00           C
ATOM    373 HD21 LEU A 606      53.060  31.730  37.460  1.00  0.00           H
ATOM    374 HD22 LEU A 606      53.010  32.030  35.670  1.00  0.00           H
ATOM    375 HD23 LEU A 606      53.150  33.410  36.870  1.00  0.00           H
ATOM    376  C   LEU A 606      57.160  29.960  37.850  1.00  0.00           C
ATOM    377  O   LEU A 606      56.970  29.080  38.620  1.00  0.00           O
ATOM    378  N   GLN A 607      57.880  31.030  38.200  1.00  0.00           N
ATOM    379  HN  GLN A 607      58.200  31.720  37.540  1.00  0.00           H
ATOM    380  CA  GLN A 607      58.270  31.180  39.570  1.00  0.00           C
ATOM    381  HA  GLN A 607      58.570  30.260  40.030  1.00  0.00           H
ATOM    382  CB  GLN A 607      59.640  31.910  39.540  1.00  0.00           C
ATOM    383  HB1 GLN A 607      59.520  32.870  38.980  1.00  0.00           H
ATOM    384  HB2 GLN A 607      60.390  31.350  38.950  1.00  0.00           H
ATOM    385  CG  GLN A 607      60.320  32.250  40.850  1.00  0.00           C
ATOM    386  HG1 GLN A 607      59.660  32.980  41.380  1.00  0.00           H
ATOM    387  HG2 GLN A 607      61.280  32.720  40.560  1.00  0.00           H
ATOM    388  CD  GLN A 607      60.730  31.100  41.790  1.00  0.00           C
ATOM    389  OE1 GLN A 607      59.850  30.690  42.560  1.00  0.00           O
ATOM    390  NE2 GLN A 607      61.970  30.640  41.780  1.00  0.00           N
ATOM    391 HE21 GLN A 607      62.240  30.080  42.560  1.00  0.00           H
ATOM    392 HE22 GLN A 607      62.600  30.920  41.050  1.00  0.00           H
ATOM    393  C   GLN A 607      57.190  31.730  40.420  1.00  0.00           C
ATOM    394  O   GLN A 607      56.760  32.890  40.400  1.00  0.00           O
ATOM    395  N   CYS A 608      56.670  30.900  41.300  1.00  0.00           N
ATOM    396  HN  CYS A 608      56.920  29.930  41.310  1.00  0.00           H
ATOM    397  CA  CYS A 608      55.520  31.280  42.110  1.00  0.00           C
ATOM    398  HA  CYS A 608      55.180  32.230  41.730  1.00  0.00           H
ATOM    399  CB  CYS A 608      54.330  30.240  41.760  1.00  0.00           C
ATOM    400  HB1 CYS A 608      53.510  30.460  42.480  1.00  0.00           H
ATOM    401  HB2 CYS A 608      54.600  29.230  42.140  1.00  0.00           H
ATOM    402  SG  CYS A 608      53.770  30.180  40.090  1.00  0.00           S
ATOM    403  HG1 CYS A 608      54.810  29.470  39.670  1.00  0.00           H
ATOM    404  C   CYS A 608      55.930  31.200  43.520  1.00  0.00           C
ATOM    405  O   CYS A 608      55.540  32.050  44.350  1.00  0.00           O
ATOM    406  N   LEU A 609      56.790  30.250  43.990  1.00  0.00           N
ATOM    407  HN  LEU A 609      57.250  29.660  43.340  1.00  0.00           H
ATOM    408  CA  LEU A 609      57.260  30.000  45.300  1.00  0.00           C
ATOM    409  HA  LEU A 609      56.320  29.900  45.840  1.00  0.00           H
ATOM    410  CB  LEU A 609      58.210  28.860  45.450  1.00  0.00           C
ATOM    411  HB1 LEU A 609      59.220  29.070  45.020  1.00  0.00           H
ATOM    412  HB2 LEU A 609      57.750  28.100  44.780  1.00  0.00           H
ATOM    413  CG  LEU A 609      58.470  28.280  46.890  1.00  0.00           C
ATOM    414  HG  LEU A 609      59.040  29.070  47.430  1.00  0.00           H
ATOM    415  CD1 LEU A 609      57.180  27.980  47.700  1.00  0.00           C
ATOM    416 HD11 LEU A 609      56.490  27.330  47.120  1.00  0.00           H
ATOM    417 HD12 LEU A 609      56.510  28.870  47.720  1.00  0.00           H
ATOM    418 HD13 LEU A 609      57.280  27.720  48.770  1.00  0.00           H
ATOM    419  CD2 LEU A 609      59.400  27.060  46.730  1.00  0.00           C
ATOM    420 HD21 LEU A 609      58.930  26.180  46.260  1.00  0.00           H
ATOM    421 HD22 LEU A 609      59.790  26.770  47.720  1.00  0.00           H
ATOM    422 HD23 LEU A 609      60.240  27.440  46.100  1.00  0.00           H
ATOM    423  C   LEU A 609      57.850  31.280  45.910  1.00  0.00           C
ATOM    424  O   LEU A 609      57.480  31.580  47.040  1.00  0.00           O
ATOM    425  N   ALA A 610      58.710  31.980  45.240  1.00  0.00           N
ATOM    426  HN  ALA A 610      59.020  31.590  44.380  1.00  0.00           H
ATOM    427  CA  ALA A 610      59.170  33.350  45.620  1.00  0.00           C
ATOM    428  HA  ALA A 610      59.680  33.220  46.570  1.00  0.00           H
ATOM    429  CB  ALA A 610      60.050  33.650  44.390  1.00  0.00           C
ATOM    430  HB1 ALA A 610      59.330  33.550  43.550  1.00  0.00           H
ATOM    431  HB2 ALA A 610      60.800  32.830  44.350  1.00  0.00           H
ATOM    432  HB3 ALA A 610      60.480  34.670  44.530  1.00  0.00           H
ATOM    433  C   ALA A 610      58.040  34.370  45.790  1.00  0.00           C
ATOM    434  O   ALA A 610      58.050  34.980  46.870  1.00  0.00           O
ATOM    435  N   SER A 611      57.010  34.490  44.940  1.00  0.00           N
ATOM    436  HN  SER A 611      57.010  34.070  44.040  1.00  0.00           H
ATOM    437  CA  SER A 611      55.830  35.320  45.130  1.00  0.00           C
ATOM    438  HA  SER A 611      56.210  36.260  45.450  1.00  0.00           H
ATOM    439  CB  SER A 611      54.870  35.550  43.890  1.00  0.00           C
ATOM    440  HB1 SER A 611      54.300  34.610  43.700  1.00  0.00           H
ATOM    441  HB2 SER A 611      55.560  35.770  43.050  1.00  0.00           H
ATOM    442  OG  SER A 611      54.020  36.700  43.950  1.00  0.00           O
ATOM    443  HG1 SER A 611      54.570  37.460  43.730  1.00  0.00           H
ATOM    444  C   SER A 611      55.010  34.960  46.350  1.00  0.00           C
ATOM    445  O   SER A 611      54.590  35.710  47.150  1.00  0.00           O
ATOM    446  N   ILE A 612      54.730  33.620  46.500  1.00  0.00           N
ATOM    447  HN  ILE A 612      55.090  32.900  45.910  1.00  0.00           H
ATOM    448  CA  ILE A 612      53.960  32.950  47.600  1.00  0.00           C
ATOM    449  HA  ILE A 612      53.030  33.490  47.720  1.00  0.00           H
ATOM    450  CB  ILE A 612      53.900  31.390  47.250  1.00  0.00           C
ATOM    451  HB  ILE A 612      54.970  31.220  46.980  1.00  0.00           H
ATOM    452  CG2 ILE A 612      53.510  30.580  48.530  1.00  0.00           C
ATOM    453 HG21 ILE A 612      54.220  30.580  49.390  1.00  0.00           H
ATOM    454 HG22 ILE A 612      53.510  29.520  48.200  1.00  0.00           H
ATOM    455 HG23 ILE A 612      52.530  30.890  48.960  1.00  0.00           H
ATOM    456  CG1 ILE A 612      52.960  31.190  46.050  1.00  0.00           C
ATOM    457 HG11 ILE A 612      53.170  31.850  45.180  1.00  0.00           H
ATOM    458 HG12 ILE A 612      52.000  31.570  46.450  1.00  0.00           H
ATOM    459  CD  ILE A 612      52.820  29.680  45.710  1.00  0.00           C
ATOM    460  HD1 ILE A 612      52.250  29.190  46.520  1.00  0.00           H
ATOM    461  HD2 ILE A 612      53.700  29.070  45.410  1.00  0.00           H
ATOM    462  HD3 ILE A 612      52.190  29.670  44.800  1.00  0.00           H
ATOM    463  C   ILE A 612      54.540  33.220  48.950  1.00  0.00           C
ATOM    464  O   ILE A 612      53.900  33.680  49.830  1.00  0.00           O
ATOM    465  N   LEU A 613      55.900  33.140  49.100  1.00  0.00           N
ATOM    466  HN  LEU A 613      56.420  32.650  48.420  1.00  0.00           H
ATOM    467  CA  LEU A 613      56.370  33.270  50.470  1.00  0.00           C
ATOM    468  HA  LEU A 613      55.780  32.730  51.190  1.00  0.00           H
ATOM    469  CB  LEU A 613      57.720  32.550  50.550  1.00  0.00           C
ATOM    470  HB1 LEU A 613      58.130  32.700  51.570  1.00  0.00           H
ATOM    471  HB2 LEU A 613      58.350  33.050  49.770  1.00  0.00           H
ATOM    472  CG  LEU A 613      57.760  30.980  50.400  1.00  0.00           C
ATOM    473  HG  LEU A 613      57.050  30.630  49.610  1.00  0.00           H
ATOM    474  CD1 LEU A 613      59.240  30.590  50.090  1.00  0.00           C
ATOM    475 HD11 LEU A 613      59.330  29.490  50.120  1.00  0.00           H
ATOM    476 HD12 LEU A 613      59.860  31.110  50.840  1.00  0.00           H
ATOM    477 HD13 LEU A 613      59.590  30.820  49.060  1.00  0.00           H
ATOM    478  CD2 LEU A 613      57.420  30.300  51.730  1.00  0.00           C
ATOM    479 HD21 LEU A 613      57.500  29.200  51.560  1.00  0.00           H
ATOM    480 HD22 LEU A 613      56.370  30.580  51.950  1.00  0.00           H
ATOM    481 HD23 LEU A 613      58.040  30.640  52.580  1.00  0.00           H
ATOM    482  C   LEU A 613      56.500  34.690  50.880  1.00  0.00           C
ATOM    483  O   LEU A 613      56.280  35.010  52.040  1.00  0.00           O
ATOM    484  N   PHE A 614      56.870  35.650  49.890  1.00  0.00           N
ATOM    485  HN  PHE A 614      57.050  35.290  48.980  1.00  0.00           H
ATOM    486  CA  PHE A 614      56.990  37.110  50.030  1.00  0.00           C
ATOM    487  HA  PHE A 614      57.640  37.350  50.860  1.00  0.00           H
ATOM    488  CB  PHE A 614      57.620  37.660  48.670  1.00  0.00           C
ATOM    489  HB1 PHE A 614      57.040  37.080  47.920  1.00  0.00           H
ATOM    490  HB2 PHE A 614      58.650  37.290  48.530  1.00  0.00           H
ATOM    491  CG  PHE A 614      57.530  39.200  48.430  1.00  0.00           C
ATOM    492  CD1 PHE A 614      57.830  40.140  49.420  1.00  0.00           C
ATOM    493  HD1 PHE A 614      58.130  39.840  50.410  1.00  0.00           H
ATOM    494  CE1 PHE A 614      57.870  41.510  49.170  1.00  0.00           C
ATOM    495  HE1 PHE A 614      58.010  42.180  50.010  1.00  0.00           H
ATOM    496  CZ  PHE A 614      57.750  42.020  47.850  1.00  0.00           C
ATOM    497  HZ  PHE A 614      57.980  43.040  47.580  1.00  0.00           H
ATOM    498  CD2 PHE A 614      57.330  39.690  47.130  1.00  0.00           C
ATOM    499  HD2 PHE A 614      57.080  38.950  46.380  1.00  0.00           H
ATOM    500  CE2 PHE A 614      57.420  41.050  46.850  1.00  0.00           C
ATOM    501  HE2 PHE A 614      57.290  41.410  45.840  1.00  0.00           H
ATOM    502  C   PHE A 614      55.610  37.700  50.290  1.00  0.00           C
ATOM    503  O   PHE A 614      55.480  38.440  51.270  1.00  0.00           O
ATOM    504  N   LEU A 615      54.580  37.350  49.510  1.00  0.00           N
ATOM    505  HN  LEU A 615      54.770  36.760  48.730  1.00  0.00           H
ATOM    506  CA  LEU A 615      53.270  37.800  49.600  1.00  0.00           C
ATOM    507  HA  LEU A 615      53.260  38.880  49.670  1.00  0.00           H
ATOM    508  CB  LEU A 615      52.430  37.410  48.370  1.00  0.00           C
ATOM    509  HB1 LEU A 615      52.420  36.320  48.240  1.00  0.00           H
ATOM    510  HB2 LEU A 615      52.950  37.710  47.440  1.00  0.00           H
ATOM    511  CG  LEU A 615      50.950  38.020  48.240  1.00  0.00           C
ATOM    512  HG  LEU A 615      50.330  37.740  49.120  1.00  0.00           H
ATOM    513  CD1 LEU A 615      50.920  39.550  48.230  1.00  0.00           C
ATOM    514 HD11 LEU A 615      51.070  39.890  49.280  1.00  0.00           H
ATOM    515 HD12 LEU A 615      50.020  40.100  47.880  1.00  0.00           H
ATOM    516 HD13 LEU A 615      51.740  39.870  47.550  1.00  0.00           H
ATOM    517  CD2 LEU A 615      50.230  37.440  47.030  1.00  0.00           C
ATOM    518 HD21 LEU A 615      49.900  36.380  47.080  1.00  0.00           H
ATOM    519 HD22 LEU A 615      50.760  37.620  46.060  1.00  0.00           H
ATOM    520 HD23 LEU A 615      49.330  38.080  46.920  1.00  0.00           H
ATOM    521  C   LEU A 615      52.570  37.420  50.990  1.00  0.00           C
ATOM    522  O   LEU A 615      51.810  38.240  51.600  1.00  0.00           O
ATOM    523  N   TYR A 616      52.750  36.180  51.530  1.00  0.00           N
ATOM    524  HN  TYR A 616      53.310  35.550  51.020  1.00  0.00           H
ATOM    525  CA  TYR A 616      52.340  35.710  52.860  1.00  0.00           C
ATOM    526  HA  TYR A 616      51.290  35.950  52.990  1.00  0.00           H
ATOM    527  CB  TYR A 616      52.550  34.190  53.010  1.00  0.00           C
ATOM    528  HB1 TYR A 616      53.610  33.920  52.840  1.00  0.00           H
ATOM    529  HB2 TYR A 616      52.020  33.690  52.170  1.00  0.00           H
ATOM    530  CG  TYR A 616      52.110  33.660  54.400  1.00  0.00           C
ATOM    531  CD1 TYR A 616      50.890  34.020  54.920  1.00  0.00           C
ATOM    532  HD1 TYR A 616      50.130  34.550  54.370  1.00  0.00           H
ATOM    533  CE1 TYR A 616      50.490  33.700  56.230  1.00  0.00           C
ATOM    534  HE1 TYR A 616      49.570  34.040  56.690  1.00  0.00           H
ATOM    535  CZ  TYR A 616      51.360  32.920  57.030  1.00  0.00           C
ATOM    536  OH  TYR A 616      51.070  32.330  58.260  1.00  0.00           O
ATOM    537  HH  TYR A 616      50.320  32.850  58.550  1.00  0.00           H
ATOM    538  CD2 TYR A 616      52.910  32.840  55.220  1.00  0.00           C
ATOM    539  HD2 TYR A 616      53.910  32.620  54.890  1.00  0.00           H
ATOM    540  CE2 TYR A 616      52.570  32.460  56.520  1.00  0.00           C
ATOM    541  HE2 TYR A 616      53.150  31.770  57.100  1.00  0.00           H
ATOM    542  C   TYR A 616      53.050  36.490  53.930  1.00  0.00           C
ATOM    543  O   TYR A 616      52.320  37.030  54.800  1.00  0.00           O
ATOM    544  N   CYS A 617      54.350  36.690  53.820  1.00  0.00           N
ATOM    545  HN  CYS A 617      54.850  36.160  53.130  1.00  0.00           H
ATOM    546  CA  CYS A 617      55.120  37.600  54.710  1.00  0.00           C
ATOM    547  HA  CYS A 617      54.920  37.270  55.710  1.00  0.00           H
ATOM    548  CB  CYS A 617      56.650  37.450  54.370  1.00  0.00           C
ATOM    549  HB1 CYS A 617      56.740  37.680  53.290  1.00  0.00           H
ATOM    550  HB2 CYS A 617      56.810  36.360  54.540  1.00  0.00           H
ATOM    551  SG  CYS A 617      57.850  38.290  55.480  1.00  0.00           S
ATOM    552  HG1 CYS A 617      57.090  39.380  55.570  1.00  0.00           H
ATOM    553  C   CYS A 617      54.680  39.070  54.710  1.00  0.00           C
ATOM    554  O   CYS A 617      54.600  39.680  55.750  1.00  0.00           O
ATOM    555  N   ALA A 618      54.320  39.600  53.620  1.00  0.00           N
ATOM    556  HN  ALA A 618      54.550  39.180  52.750  1.00  0.00           H
ATOM    557  CA  ALA A 618      53.620  40.980  53.570  1.00  0.00           C
ATOM    558  HA  ALA A 618      54.210  41.750  54.030  1.00  0.00           H
ATOM    559  CB  ALA A 618      53.410  41.230  52.050  1.00  0.00           C
ATOM    560  HB1 ALA A 618      54.370  41.310  51.500  1.00  0.00           H
ATOM    561  HB2 ALA A 618      52.950  42.220  51.850  1.00  0.00           H
ATOM    562  HB3 ALA A 618      52.840  40.390  51.620  1.00  0.00           H
ATOM    563  C   ALA A 618      52.290  41.100  54.330  1.00  0.00           C
ATOM    564  O   ALA A 618      52.110  42.020  55.160  1.00  0.00           O
ATOM    565  N   CYS A 619      51.360  40.160  54.170  1.00  0.00           N
ATOM    566  HN  CYS A 619      51.540  39.330  53.660  1.00  0.00           H
ATOM    567  CA  CYS A 619      49.910  40.380  54.450  1.00  0.00           C
ATOM    568  HA  CYS A 619      49.640  41.330  53.990  1.00  0.00           H
ATOM    569  CB  CYS A 619      48.940  39.430  53.720  1.00  0.00           C
ATOM    570  HB1 CYS A 619      47.960  39.840  53.990  1.00  0.00           H
ATOM    571  HB2 CYS A 619      49.070  38.370  54.020  1.00  0.00           H
ATOM    572  SG  CYS A 619      48.920  39.540  51.900  1.00  0.00           S
ATOM    573  HG1 CYS A 619      50.050  38.860  51.820  1.00  0.00           H
ATOM    574  C   CYS A 619      49.630  40.370  55.940  1.00  0.00           C
ATOM    575  O   CYS A 619      48.670  40.980  56.420  1.00  0.00           O
ATOM    576  N   MET A 620      50.420  39.600  56.600  1.00  0.00           N
ATOM    577  HN  MET A 620      51.190  39.150  56.160  1.00  0.00           H
ATOM    578  CA  MET A 620      50.100  39.110  57.950  1.00  0.00           C
ATOM    579  HA  MET A 620      49.100  38.710  57.790  1.00  0.00           H
ATOM    580  CB  MET A 620      50.930  37.870  58.290  1.00  0.00           C
ATOM    581  HB1 MET A 620      50.630  37.100  57.560  1.00  0.00           H
ATOM    582  HB2 MET A 620      50.670  37.500  59.310  1.00  0.00           H
ATOM    583  CG  MET A 620      52.440  38.100  58.150  1.00  0.00           C
ATOM    584  HG1 MET A 620      52.770  38.880  58.860  1.00  0.00           H
ATOM    585  HG2 MET A 620      52.650  38.400  57.100  1.00  0.00           H
ATOM    586  SD  MET A 620      53.500  36.720  58.480  1.00  0.00           S
ATOM    587  CE  MET A 620      54.920  37.720  58.860  1.00  0.00           C
ATOM    588  HE1 MET A 620      55.610  37.510  58.020  1.00  0.00           H
ATOM    589  HE2 MET A 620      55.370  37.440  59.830  1.00  0.00           H
ATOM    590  HE3 MET A 620      54.750  38.820  59.000  1.00  0.00           H
ATOM    591  C   MET A 620      50.010  40.180  59.090  1.00  0.00           C
ATOM    592  O   MET A 620      48.980  40.230  59.750  1.00  0.00           O
ATOM    593  N   SER A 621      51.030  41.040  59.350  1.00  0.00           N
ATOM    594  HN  SER A 621      51.830  41.030  58.760  1.00  0.00           H
ATOM    595  CA  SER A 621      50.940  42.120  60.370  1.00  0.00           C
ATOM    596  HA  SER A 621      50.700  41.610  61.290  1.00  0.00           H
ATOM    597  CB  SER A 621      52.340  42.720  60.720  1.00  0.00           C
ATOM    598  HB1 SER A 621      52.850  43.010  59.770  1.00  0.00           H
ATOM    599  HB2 SER A 621      52.860  41.920  61.300  1.00  0.00           H
ATOM    600  OG  SER A 621      52.150  43.880  61.510  1.00  0.00           O
ATOM    601  HG1 SER A 621      51.830  43.570  62.360  1.00  0.00           H
ATOM    602  C   SER A 621      49.830  43.140  60.170  1.00  0.00           C
ATOM    603  O   SER A 621      49.140  43.310  61.180  1.00  0.00           O
ATOM    604  N   PRO A 622      49.450  43.720  58.980  1.00  0.00           N
ATOM    605  CD  PRO A 622      50.260  43.700  57.740  1.00  0.00           C
ATOM    606  HD1 PRO A 622      49.810  42.800  57.280  1.00  0.00           H
ATOM    607  HD2 PRO A 622      51.340  43.560  57.940  1.00  0.00           H
ATOM    608  CA  PRO A 622      48.380  44.720  58.970  1.00  0.00           C
ATOM    609  HA  PRO A 622      48.690  45.450  59.700  1.00  0.00           H
ATOM    610  CB  PRO A 622      48.430  45.240  57.530  1.00  0.00           C
ATOM    611  HB1 PRO A 622      48.200  46.330  57.550  1.00  0.00           H
ATOM    612  HB2 PRO A 622      47.730  44.750  56.820  1.00  0.00           H
ATOM    613  CG  PRO A 622      49.800  44.910  57.000  1.00  0.00           C
ATOM    614  HG1 PRO A 622      49.730  44.750  55.890  1.00  0.00           H
ATOM    615  HG2 PRO A 622      50.570  45.690  57.170  1.00  0.00           H
ATOM    616  C   PRO A 622      46.990  44.220  59.290  1.00  0.00           C
ATOM    617  O   PRO A 622      46.140  44.950  59.840  1.00  0.00           O
ATOM    618  N   VAL A 623      46.630  43.000  58.900  1.00  0.00           N
ATOM    619  HN  VAL A 623      47.320  42.350  58.570  1.00  0.00           H
ATOM    620  CA  VAL A 623      45.480  42.210  59.300  1.00  0.00           C
ATOM    621  HA  VAL A 623      44.610  42.820  59.120  1.00  0.00           H
ATOM    622  CB  VAL A 623      45.350  40.990  58.370  1.00  0.00           C
ATOM    623  HB  VAL A 623      46.070  40.150  58.480  1.00  0.00           H
ATOM    624  CG1 VAL A 623      43.890  40.510  58.500  1.00  0.00           C
ATOM    625 HG11 VAL A 623      43.170  41.340  58.470  1.00  0.00           H
ATOM    626 HG12 VAL A 623      43.720  40.080  59.510  1.00  0.00           H
ATOM    627 HG13 VAL A 623      43.550  39.690  57.830  1.00  0.00           H
ATOM    628  CG2 VAL A 623      45.320  41.390  56.910  1.00  0.00           C
ATOM    629 HG21 VAL A 623      46.190  41.990  56.550  1.00  0.00           H
ATOM    630 HG22 VAL A 623      44.470  42.070  56.670  1.00  0.00           H
ATOM    631 HG23 VAL A 623      45.200  40.540  56.210  1.00  0.00           H
ATOM    632  C   VAL A 623      45.400  41.670  60.750  1.00  0.00           C
ATOM    633  O   VAL A 623      44.350  41.580  61.360  1.00  0.00           O
ATOM    634  N   ILE A 624      46.530  41.380  61.430  1.00  0.00           N
ATOM    635  HN  ILE A 624      47.380  41.240  60.920  1.00  0.00           H
ATOM    636  CA  ILE A 624      46.550  41.200  62.860  1.00  0.00           C
ATOM    637  HA  ILE A 624      45.710  40.610  63.180  1.00  0.00           H
ATOM    638  CB  ILE A 624      47.740  40.370  63.380  1.00  0.00           C
ATOM    639  HB  ILE A 624      48.680  40.900  63.110  1.00  0.00           H
ATOM    640  CG2 ILE A 624      47.660  40.210  64.960  1.00  0.00           C
ATOM    641 HG21 ILE A 624      48.220  39.350  65.380  1.00  0.00           H
ATOM    642 HG22 ILE A 624      46.610  40.270  65.310  1.00  0.00           H
ATOM    643 HG23 ILE A 624      48.240  40.960  65.520  1.00  0.00           H
ATOM    644  CG1 ILE A 624      47.850  38.930  62.740  1.00  0.00           C
ATOM    645 HG11 ILE A 624      48.180  39.270  61.730  1.00  0.00           H
ATOM    646 HG12 ILE A 624      46.830  38.510  62.660  1.00  0.00           H
ATOM    647  CD  ILE A 624      48.900  38.070  63.370  1.00  0.00           C
ATOM    648  HD1 ILE A 624      48.560  37.660  64.350  1.00  0.00           H
ATOM    649  HD2 ILE A 624      49.770  38.730  63.550  1.00  0.00           H
ATOM    650  HD3 ILE A 624      49.180  37.230  62.700  1.00  0.00           H
ATOM    651  C   ILE A 624      46.410  42.500  63.650  1.00  0.00           C
ATOM    652  O   ILE A 624      45.690  42.670  64.650  1.00  0.00           O
ATOM    653  N   THR A 625      46.950  43.600  63.080  1.00  0.00           N
ATOM    654  HN  THR A 625      47.560  43.520  62.300  1.00  0.00           H
ATOM    655  CA  THR A 625      46.820  45.000  63.550  1.00  0.00           C
ATOM    656  HA  THR A 625      47.130  44.920  64.580  1.00  0.00           H
ATOM    657  CB  THR A 625      47.760  46.040  62.820  1.00  0.00           C
ATOM    658  HB  THR A 625      47.670  45.950  61.710  1.00  0.00           H
ATOM    659  OG1 THR A 625      49.030  45.820  63.340  1.00  0.00           O
ATOM    660  HG1 THR A 625      49.660  46.010  62.650  1.00  0.00           H
ATOM    661  CG2 THR A 625      47.390  47.450  63.300  1.00  0.00           C
ATOM    662 HG21 THR A 625      48.130  48.250  63.060  1.00  0.00           H
ATOM    663 HG22 THR A 625      47.340  47.480  64.410  1.00  0.00           H
ATOM    664 HG23 THR A 625      46.370  47.680  62.940  1.00  0.00           H
ATOM    665  C   THR A 625      45.420  45.510  63.590  1.00  0.00           C
ATOM    666  O   THR A 625      44.980  45.940  64.620  1.00  0.00           O
ATOM    667  N   PHE A 626      44.610  45.240  62.510  1.00  0.00           N
ATOM    668  HN  PHE A 626      45.060  44.940  61.680  1.00  0.00           H
ATOM    669  CA  PHE A 626      43.270  45.530  62.310  1.00  0.00           C
ATOM    670  HA  PHE A 626      43.040  46.590  62.300  1.00  0.00           H
ATOM    671  CB  PHE A 626      42.880  45.080  60.920  1.00  0.00           C
ATOM    672  HB1 PHE A 626      42.990  43.980  60.810  1.00  0.00           H
ATOM    673  HB2 PHE A 626      43.560  45.560  60.180  1.00  0.00           H
ATOM    674  CG  PHE A 626      41.400  45.450  60.490  1.00  0.00           C
ATOM    675  CD1 PHE A 626      40.540  44.520  59.960  1.00  0.00           C
ATOM    676  HD1 PHE A 626      40.810  43.480  60.100  1.00  0.00           H
ATOM    677  CE1 PHE A 626      39.360  44.910  59.300  1.00  0.00           C
ATOM    678  HE1 PHE A 626      38.720  44.090  59.020  1.00  0.00           H
ATOM    679  CZ  PHE A 626      39.050  46.270  59.200  1.00  0.00           C
ATOM    680  HZ  PHE A 626      38.110  46.410  58.670  1.00  0.00           H
ATOM    681  CD2 PHE A 626      41.040  46.840  60.420  1.00  0.00           C
ATOM    682  HD2 PHE A 626      41.670  47.680  60.690  1.00  0.00           H
ATOM    683  CE2 PHE A 626      39.780  47.220  59.900  1.00  0.00           C
ATOM    684  HE2 PHE A 626      39.620  48.280  59.840  1.00  0.00           H
ATOM    685  C   PHE A 626      42.400  45.020  63.430  1.00  0.00           C
ATOM    686  O   PHE A 626      41.570  45.720  64.030  1.00  0.00           O
ATOM    687  N   GLY A 627      42.600  43.730  63.830  1.00  0.00           N
ATOM    688  HN  GLY A 627      43.280  43.130  63.410  1.00  0.00           H
ATOM    689  CA  GLY A 627      41.740  43.240  64.870  1.00  0.00           C
ATOM    690  HA1 GLY A 627      41.700  42.170  64.800  1.00  0.00           H
ATOM    691  HA2 GLY A 627      40.730  43.550  64.650  1.00  0.00           H
ATOM    692  C   GLY A 627      42.160  43.720  66.190  1.00  0.00           C
ATOM    693  O   GLY A 627      41.430  43.900  67.130  1.00  0.00           O
ATOM    694  N   GLY A 628      43.490  43.890  66.310  1.00  0.00           N
ATOM    695  HN  GLY A 628      44.070  43.790  65.510  1.00  0.00           H
ATOM    696  CA  GLY A 628      44.090  44.480  67.500  1.00  0.00           C
ATOM    697  HA1 GLY A 628      45.110  44.780  67.270  1.00  0.00           H
ATOM    698  HA2 GLY A 628      44.080  43.760  68.300  1.00  0.00           H
ATOM    699  C   GLY A 628      43.410  45.690  68.120  1.00  0.00           C
ATOM    700  O   GLY A 628      42.980  45.750  69.270  1.00  0.00           O
ATOM    701  N   LEU A 629      43.200  46.640  67.200  1.00  0.00           N
ATOM    702  HN  LEU A 629      43.680  46.490  66.340  1.00  0.00           H
ATOM    703  CA  LEU A 629      42.600  48.020  67.430  1.00  0.00           C
ATOM    704  HA  LEU A 629      42.980  48.240  68.400  1.00  0.00           H
ATOM    705  CB  LEU A 629      42.990  49.070  66.380  1.00  0.00           C
ATOM    706  HB1 LEU A 629      42.480  50.050  66.490  1.00  0.00           H
ATOM    707  HB2 LEU A 629      42.580  48.650  65.450  1.00  0.00           H
ATOM    708  CG  LEU A 629      44.510  49.290  66.180  1.00  0.00           C
ATOM    709  HG  LEU A 629      44.920  48.290  65.930  1.00  0.00           H
ATOM    710  CD1 LEU A 629      44.610  50.220  64.950  1.00  0.00           C
ATOM    711 HD11 LEU A 629      44.000  51.160  65.000  1.00  0.00           H
ATOM    712 HD12 LEU A 629      44.330  49.670  64.030  1.00  0.00           H
ATOM    713 HD13 LEU A 629      45.620  50.410  64.520  1.00  0.00           H
ATOM    714  CD2 LEU A 629      45.190  49.890  67.350  1.00  0.00           C
ATOM    715 HD21 LEU A 629      44.970  50.960  67.570  1.00  0.00           H
ATOM    716 HD22 LEU A 629      46.280  49.700  67.280  1.00  0.00           H
ATOM    717 HD23 LEU A 629      44.900  49.270  68.230  1.00  0.00           H
ATOM    718  C   LEU A 629      41.120  48.050  67.590  1.00  0.00           C
ATOM    719  O   LEU A 629      40.570  48.820  68.360  1.00  0.00           O
ATOM    720  N   LEU A 630      40.500  47.120  66.880  1.00  0.00           N
ATOM    721  HN  LEU A 630      41.110  46.640  66.240  1.00  0.00           H
ATOM    722  CA  LEU A 630      39.100  46.800  67.110  1.00  0.00           C
ATOM    723  HA  LEU A 630      38.510  47.710  67.100  1.00  0.00           H
ATOM    724  CB  LEU A 630      38.580  45.840  66.050  1.00  0.00           C
ATOM    725  HB1 LEU A 630      37.690  45.340  66.480  1.00  0.00           H
ATOM    726  HB2 LEU A 630      39.410  45.110  65.900  1.00  0.00           H
ATOM    727  CG  LEU A 630      38.290  46.420  64.650  1.00  0.00           C
ATOM    728  HG  LEU A 630      39.210  46.920  64.270  1.00  0.00           H
ATOM    729  CD1 LEU A 630      37.940  45.270  63.610  1.00  0.00           C
ATOM    730 HD11 LEU A 630      38.860  44.710  63.290  1.00  0.00           H
ATOM    731 HD12 LEU A 630      37.540  45.740  62.680  1.00  0.00           H
ATOM    732 HD13 LEU A 630      37.210  44.580  64.090  1.00  0.00           H
ATOM    733  CD2 LEU A 630      37.200  47.460  64.760  1.00  0.00           C
ATOM    734 HD21 LEU A 630      37.510  48.300  65.420  1.00  0.00           H
ATOM    735 HD22 LEU A 630      36.350  46.970  65.280  1.00  0.00           H
ATOM    736 HD23 LEU A 630      36.860  47.850  63.780  1.00  0.00           H
ATOM    737  C   LEU A 630      38.860  46.300  68.500  1.00  0.00           C
ATOM    738  O   LEU A 630      37.900  46.840  69.170  1.00  0.00           O
ATOM    739  N   GLY A 631      39.710  45.380  68.970  1.00  0.00           N
ATOM    740  HN  GLY A 631      40.480  45.070  68.420  1.00  0.00           H
ATOM    741  CA  GLY A 631      39.610  44.820  70.320  1.00  0.00           C
ATOM    742  HA1 GLY A 631      40.180  43.910  70.450  1.00  0.00           H
ATOM    743  HA2 GLY A 631      38.580  44.520  70.420  1.00  0.00           H
ATOM    744  C   GLY A 631      39.980  45.740  71.400  1.00  0.00           C
ATOM    745  O   GLY A 631      39.210  45.980  72.350  1.00  0.00           O
ATOM    746  N   GLU A 632      41.160  46.400  71.200  1.00  0.00           N
ATOM    747  HN  GLU A 632      41.780  46.210  70.450  1.00  0.00           H
ATOM    748  CA  GLU A 632      41.540  47.500  72.080  1.00  0.00           C
ATOM    749  HA  GLU A 632      41.640  47.110  73.080  1.00  0.00           H
ATOM    750  CB  GLU A 632      42.930  48.080  71.690  1.00  0.00           C
ATOM    751  HB1 GLU A 632      42.720  48.700  70.790  1.00  0.00           H
ATOM    752  HB2 GLU A 632      43.670  47.270  71.510  1.00  0.00           H
ATOM    753  CG  GLU A 632      43.430  49.180  72.650  1.00  0.00           C
ATOM    754  HG1 GLU A 632      42.600  49.870  72.910  1.00  0.00           H
ATOM    755  HG2 GLU A 632      44.180  49.870  72.180  1.00  0.00           H
ATOM    756  CD  GLU A 632      44.030  48.610  73.960  1.00  0.00           C
ATOM    757  OE1 GLU A 632      43.470  48.940  75.030  1.00  0.00           O
ATOM    758  OE2 GLU A 632      45.050  47.900  73.850  1.00  0.00           O
ATOM    759  C   GLU A 632      40.470  48.590  72.380  1.00  0.00           C
ATOM    760  O   GLU A 632      40.230  49.090  73.520  1.00  0.00           O
ATOM    761  N   ALA A 633      39.680  49.070  71.350  1.00  0.00           N
ATOM    762  HN  ALA A 633      39.860  48.870  70.390  1.00  0.00           H
ATOM    763  CA  ALA A 633      38.570  50.000  71.540  1.00  0.00           C
ATOM    764  HA  ALA A 633      38.780  50.750  72.280  1.00  0.00           H
ATOM    765  CB  ALA A 633      38.450  50.720  70.160  1.00  0.00           C
ATOM    766  HB1 ALA A 633      39.500  51.060  69.940  1.00  0.00           H
ATOM    767  HB2 ALA A 633      37.810  51.640  70.140  1.00  0.00           H
ATOM    768  HB3 ALA A 633      38.090  49.980  69.430  1.00  0.00           H
ATOM    769  C   ALA A 633      37.270  49.290  72.070  1.00  0.00           C
ATOM    770  O   ALA A 633      36.480  49.940  72.810  1.00  0.00           O
ATOM    771  N   THR A 634      37.020  47.970  71.780  1.00  0.00           N
ATOM    772  HN  THR A 634      37.750  47.400  71.410  1.00  0.00           H
ATOM    773  CA  THR A 634      35.790  47.340  72.220  1.00  0.00           C
ATOM    774  HA  THR A 634      35.050  48.140  72.220  1.00  0.00           H
ATOM    775  CB  THR A 634      35.100  46.390  71.220  1.00  0.00           C
ATOM    776  HB  THR A 634      34.210  45.880  71.640  1.00  0.00           H
ATOM    777  OG1 THR A 634      35.920  45.400  70.710  1.00  0.00           O
ATOM    778  HG1 THR A 634      36.470  45.870  70.090  1.00  0.00           H
ATOM    779  CG2 THR A 634      34.630  47.230  70.070  1.00  0.00           C
ATOM    780 HG21 THR A 634      33.970  48.040  70.440  1.00  0.00           H
ATOM    781 HG22 THR A 634      34.000  46.710  69.320  1.00  0.00           H
ATOM    782 HG23 THR A 634      35.480  47.740  69.550  1.00  0.00           H
ATOM    783  C   THR A 634      35.880  46.590  73.580  1.00  0.00           C
ATOM    784  O   THR A 634      34.840  46.230  74.120  1.00  0.00           O
ATOM    785  N   GLU A 635      37.070  46.510  74.200  1.00  0.00           N
ATOM    786  HN  GLU A 635      37.910  46.910  73.830  1.00  0.00           H
ATOM    787  CA  GLU A 635      37.390  45.840  75.460  1.00  0.00           C
ATOM    788  HA  GLU A 635      38.340  46.230  75.780  1.00  0.00           H
ATOM    789  CB  GLU A 635      36.490  46.020  76.720  1.00  0.00           C
ATOM    790  HB1 GLU A 635      36.920  45.420  77.560  1.00  0.00           H
ATOM    791  HB2 GLU A 635      35.480  45.640  76.490  1.00  0.00           H
ATOM    792  CG  GLU A 635      36.510  47.510  77.020  1.00  0.00           C
ATOM    793  HG1 GLU A 635      35.810  48.150  76.440  1.00  0.00           H
ATOM    794  HG2 GLU A 635      37.430  48.040  76.660  1.00  0.00           H
ATOM    795  CD  GLU A 635      36.370  47.800  78.470  1.00  0.00           C
ATOM    796  OE1 GLU A 635      35.270  48.410  78.670  1.00  0.00           O
ATOM    797  OE2 GLU A 635      37.260  47.590  79.320  1.00  0.00           O
ATOM    798  C   GLU A 635      37.550  44.310  75.210  1.00  0.00           C
ATOM    799  O   GLU A 635      37.520  43.470  76.130  1.00  0.00           O
ATOM    800  N   GLY A 636      37.880  43.940  73.970  1.00  0.00           N
ATOM    801  HN  GLY A 636      38.030  44.630  73.270  1.00  0.00           H
ATOM    802  CA  GLY A 636      38.240  42.600  73.640  1.00  0.00           C
ATOM    803  HA1 GLY A 636      38.640  42.010  74.430  1.00  0.00           H
ATOM    804  HA2 GLY A 636      38.810  42.670  72.730  1.00  0.00           H
ATOM    805  C   GLY A 636      36.990  41.840  73.140  1.00  0.00           C
ATOM    806  O   GLY A 636      36.960  40.610  73.330  1.00  0.00           O
ATOM    807  N   ARG A 637      36.010  42.470  72.500  1.00  0.00           N
ATOM    808  HN  ARG A 637      36.020  43.450  72.300  1.00  0.00           H
ATOM    809  CA  ARG A 637      34.790  41.790  72.080  1.00  0.00           C
ATOM    810  HA  ARG A 637      34.610  40.890  72.640  1.00  0.00           H
ATOM    811  CB  ARG A 637      33.450  42.600  72.250  1.00  0.00           C
ATOM    812  HB1 ARG A 637      32.630  41.860  72.040  1.00  0.00           H
ATOM    813  HB2 ARG A 637      33.280  43.390  71.490  1.00  0.00           H
ATOM    814  CG  ARG A 637      33.190  43.180  73.650  1.00  0.00           C
ATOM    815  HG1 ARG A 637      34.070  43.810  73.880  1.00  0.00           H
ATOM    816  HG2 ARG A 637      33.090  42.380  74.420  1.00  0.00           H
ATOM    817  CD  ARG A 637      31.930  44.090  73.580  1.00  0.00           C
ATOM    818  HD1 ARG A 637      31.200  43.530  72.950  1.00  0.00           H
ATOM    819  HD2 ARG A 637      32.270  45.040  73.110  1.00  0.00           H
ATOM    820  NE  ARG A 637      31.320  44.270  74.990  1.00  0.00           N
ATOM    821  HE  ARG A 637      30.810  43.530  75.410  1.00  0.00           H
ATOM    822  CZ  ARG A 637      31.630  45.140  75.940  1.00  0.00           C
ATOM    823  NH1 ARG A 637      32.690  45.910  75.870  1.00  0.00           N
ATOM    824 HH11 ARG A 637      33.230  46.030  75.040  1.00  0.00           H
ATOM    825 HH12 ARG A 637      32.730  46.680  76.500  1.00  0.00           H
ATOM    826  NH2 ARG A 637      31.010  45.110  77.140  1.00  0.00           N
ATOM    827 HH21 ARG A 637      30.300  44.430  77.280  1.00  0.00           H
ATOM    828 HH22 ARG A 637      31.390  45.630  77.900  1.00  0.00           H
ATOM    829  C   ARG A 637      34.800  41.380  70.640  1.00  0.00           C
ATOM    830  O   ARG A 637      34.090  40.500  70.160  1.00  0.00           O
ATOM    831  N   ILE A 638      35.780  41.980  69.950  1.00  0.00           N
ATOM    832  HN  ILE A 638      36.350  42.670  70.380  1.00  0.00           H
ATOM    833  CA  ILE A 638      36.310  41.710  68.690  1.00  0.00           C
ATOM    834  HA  ILE A 638      35.670  40.960  68.230  1.00  0.00           H
ATOM    835  CB  ILE A 638      36.280  42.860  67.720  1.00  0.00           C
ATOM    836  HB  ILE A 638      36.950  43.670  68.060  1.00  0.00           H
ATOM    837  CG2 ILE A 638      36.740  42.360  66.360  1.00  0.00           C
ATOM    838 HG21 ILE A 638      36.530  41.290  66.160  1.00  0.00           H
ATOM    839 HG22 ILE A 638      37.840  42.300  66.390  1.00  0.00           H
ATOM    840 HG23 ILE A 638      36.300  42.920  65.500  1.00  0.00           H
ATOM    841  CG1 ILE A 638      34.850  43.410  67.620  1.00  0.00           C
ATOM    842 HG11 ILE A 638      34.470  43.600  68.640  1.00  0.00           H
ATOM    843 HG12 ILE A 638      34.240  42.630  67.110  1.00  0.00           H
ATOM    844  CD  ILE A 638      34.850  44.710  66.800  1.00  0.00           C
ATOM    845  HD1 ILE A 638      35.500  45.370  67.400  1.00  0.00           H
ATOM    846  HD2 ILE A 638      33.800  45.030  66.640  1.00  0.00           H
ATOM    847  HD3 ILE A 638      35.330  44.710  65.800  1.00  0.00           H
ATOM    848  C   ILE A 638      37.730  41.230  68.910  1.00  0.00           C
ATOM    849  O   ILE A 638      38.420  41.810  69.760  1.00  0.00           O
ATOM    850  N   SER A 639      38.180  40.190  68.190  1.00  0.00           N
ATOM    851  HN  SER A 639      37.570  39.830  67.500  1.00  0.00           H
ATOM    852  CA  SER A 639      39.430  39.440  68.290  1.00  0.00           C
ATOM    853  HA  SER A 639      40.110  40.040  68.870  1.00  0.00           H
ATOM    854  CB  SER A 639      39.370  38.030  68.970  1.00  0.00           C
ATOM    855  HB1 SER A 639      38.970  38.170  70.010  1.00  0.00           H
ATOM    856  HB2 SER A 639      40.380  37.570  69.060  1.00  0.00           H
ATOM    857  OG  SER A 639      38.460  37.190  68.270  1.00  0.00           O
ATOM    858  HG1 SER A 639      37.570  37.530  68.360  1.00  0.00           H
ATOM    859  C   SER A 639      40.210  39.370  66.970  1.00  0.00           C
ATOM    860  O   SER A 639      39.680  39.680  65.900  1.00  0.00           O
ATOM    861  N   ALA A 640      41.510  39.090  67.060  1.00  0.00           N
ATOM    862  HN  ALA A 640      42.030  38.890  67.890  1.00  0.00           H
ATOM    863  CA  ALA A 640      42.330  39.150  65.810  1.00  0.00           C
ATOM    864  HA  ALA A 640      41.970  39.940  65.180  1.00  0.00           H
ATOM    865  CB  ALA A 640      43.800  39.520  66.090  1.00  0.00           C
ATOM    866  HB1 ALA A 640      43.810  40.230  66.950  1.00  0.00           H
ATOM    867  HB2 ALA A 640      44.270  39.890  65.150  1.00  0.00           H
ATOM    868  HB3 ALA A 640      44.300  38.640  66.550  1.00  0.00           H
ATOM    869  C   ALA A 640      42.410  37.890  65.000  1.00  0.00           C
ATOM    870  O   ALA A 640      42.640  37.880  63.780  1.00  0.00           O
ATOM    871  N   ILE A 641      42.010  36.790  65.610  1.00  0.00           N
ATOM    872  HN  ILE A 641      41.890  36.600  66.590  1.00  0.00           H
ATOM    873  CA  ILE A 641      41.560  35.570  64.900  1.00  0.00           C
ATOM    874  HA  ILE A 641      42.390  35.350  64.230  1.00  0.00           H
ATOM    875  CB  ILE A 641      41.470  34.370  65.860  1.00  0.00           C
ATOM    876  HB  ILE A 641      42.350  34.370  66.530  1.00  0.00           H
ATOM    877  CG2 ILE A 641      40.170  34.520  66.740  1.00  0.00           C
ATOM    878 HG21 ILE A 641      40.100  33.740  67.530  1.00  0.00           H
ATOM    879 HG22 ILE A 641      39.260  34.330  66.130  1.00  0.00           H
ATOM    880 HG23 ILE A 641      40.020  35.550  67.150  1.00  0.00           H
ATOM    881  CG1 ILE A 641      41.360  33.030  65.160  1.00  0.00           C
ATOM    882 HG11 ILE A 641      40.750  33.140  64.250  1.00  0.00           H
ATOM    883 HG12 ILE A 641      40.800  32.340  65.830  1.00  0.00           H
ATOM    884  CD  ILE A 641      42.760  32.430  64.830  1.00  0.00           C
ATOM    885  HD1 ILE A 641      43.260  32.080  65.760  1.00  0.00           H
ATOM    886  HD2 ILE A 641      43.420  33.180  64.330  1.00  0.00           H
ATOM    887  HD3 ILE A 641      42.600  31.490  64.260  1.00  0.00           H
ATOM    888  C   ILE A 641      40.300  35.740  63.990  1.00  0.00           C
ATOM    889  O   ILE A 641      40.390  35.290  62.810  1.00  0.00           O
ATOM    890  N   GLU A 642      39.130  36.380  64.370  1.00  0.00           N
ATOM    891  HN  GLU A 642      39.030  36.750  65.300  1.00  0.00           H
ATOM    892  CA  GLU A 642      38.080  36.880  63.510  1.00  0.00           C
ATOM    893  HA  GLU A 642      37.460  36.130  63.060  1.00  0.00           H
ATOM    894  CB  GLU A 642      37.000  37.640  64.300  1.00  0.00           C
ATOM    895  HB1 GLU A 642      36.220  37.850  63.550  1.00  0.00           H
ATOM    896  HB2 GLU A 642      37.390  38.570  64.790  1.00  0.00           H
ATOM    897  CG  GLU A 642      36.320  36.840  65.410  1.00  0.00           C
ATOM    898  HG1 GLU A 642      36.970  36.440  66.210  1.00  0.00           H
ATOM    899  HG2 GLU A 642      35.850  35.920  64.980  1.00  0.00           H
ATOM    900  CD  GLU A 642      35.280  37.800  66.010  1.00  0.00           C
ATOM    901  OE1 GLU A 642      34.050  37.510  66.070  1.00  0.00           O
ATOM    902  OE2 GLU A 642      35.620  38.900  66.560  1.00  0.00           O
ATOM    903  C   GLU A 642      38.560  37.730  62.350  1.00  0.00           C
ATOM    904  O   GLU A 642      38.090  37.560  61.250  1.00  0.00           O
ATOM    905  N   SER A 643      39.490  38.620  62.550  1.00  0.00           N
ATOM    906  HN  SER A 643      39.870  38.540  63.470  1.00  0.00           H
ATOM    907  CA  SER A 643      39.980  39.440  61.470  1.00  0.00           C
ATOM    908  HA  SER A 643      39.220  40.060  61.030  1.00  0.00           H
ATOM    909  CB  SER A 643      40.890  40.560  62.060  1.00  0.00           C
ATOM    910  HB1 SER A 643      41.630  40.170  62.780  1.00  0.00           H
ATOM    911  HB2 SER A 643      40.280  41.260  62.680  1.00  0.00           H
ATOM    912  OG  SER A 643      41.630  41.210  61.010  1.00  0.00           O
ATOM    913  HG1 SER A 643      42.540  41.210  61.290  1.00  0.00           H
ATOM    914  C   SER A 643      40.720  38.650  60.370  1.00  0.00           C
ATOM    915  O   SER A 643      40.370  38.810  59.200  1.00  0.00           O
ATOM    916  N   LEU A 644      41.670  37.750  60.730  1.00  0.00           N
ATOM    917  HN  LEU A 644      41.970  37.700  61.680  1.00  0.00           H
ATOM    918  CA  LEU A 644      42.260  36.760  59.820  1.00  0.00           C
ATOM    919  HA  LEU A 644      42.790  37.250  59.010  1.00  0.00           H
ATOM    920  CB  LEU A 644      43.160  35.790  60.550  1.00  0.00           C
ATOM    921  HB1 LEU A 644      43.690  34.990  60.010  1.00  0.00           H
ATOM    922  HB2 LEU A 644      42.580  35.400  61.420  1.00  0.00           H
ATOM    923  CG  LEU A 644      44.410  36.440  61.220  1.00  0.00           C
ATOM    924  HG  LEU A 644      44.130  37.370  61.750  1.00  0.00           H
ATOM    925  CD1 LEU A 644      45.170  35.470  62.200  1.00  0.00           C
ATOM    926 HD11 LEU A 644      45.740  34.700  61.640  1.00  0.00           H
ATOM    927 HD12 LEU A 644      44.500  35.010  62.960  1.00  0.00           H
ATOM    928 HD13 LEU A 644      45.940  36.020  62.770  1.00  0.00           H
ATOM    929  CD2 LEU A 644      45.290  36.850  60.090  1.00  0.00           C
ATOM    930 HD21 LEU A 644      45.300  36.040  59.340  1.00  0.00           H
ATOM    931 HD22 LEU A 644      46.310  37.120  60.450  1.00  0.00           H
ATOM    932 HD23 LEU A 644      44.860  37.760  59.620  1.00  0.00           H
ATOM    933  C   LEU A 644      41.190  35.830  59.190  1.00  0.00           C
ATOM    934  O   LEU A 644      41.280  35.410  58.050  1.00  0.00           O
ATOM    935  N   PHE A 645      40.180  35.350  59.900  1.00  0.00           N
ATOM    936  HN  PHE A 645      40.080  35.490  60.890  1.00  0.00           H
ATOM    937  CA  PHE A 645      39.070  34.600  59.300  1.00  0.00           C
ATOM    938  HA  PHE A 645      39.500  33.720  58.830  1.00  0.00           H
ATOM    939  CB  PHE A 645      38.010  34.170  60.320  1.00  0.00           C
ATOM    940  HB1 PHE A 645      37.250  33.660  59.700  1.00  0.00           H
ATOM    941  HB2 PHE A 645      37.620  35.050  60.880  1.00  0.00           H
ATOM    942  CG  PHE A 645      38.470  33.220  61.360  1.00  0.00           C
ATOM    943  CD1 PHE A 645      39.650  32.460  61.200  1.00  0.00           C
ATOM    944  HD1 PHE A 645      40.410  32.560  60.440  1.00  0.00           H
ATOM    945  CE1 PHE A 645      39.940  31.470  62.160  1.00  0.00           C
ATOM    946  HE1 PHE A 645      40.850  30.900  62.080  1.00  0.00           H
ATOM    947  CZ  PHE A 645      39.110  31.260  63.300  1.00  0.00           C
ATOM    948  HZ  PHE A 645      39.200  30.590  64.140  1.00  0.00           H
ATOM    949  CD2 PHE A 645      37.520  32.980  62.430  1.00  0.00           C
ATOM    950  HD2 PHE A 645      36.580  33.500  62.380  1.00  0.00           H
ATOM    951  CE2 PHE A 645      37.950  32.080  63.460  1.00  0.00           C
ATOM    952  HE2 PHE A 645      37.230  31.930  64.260  1.00  0.00           H
ATOM    953  C   PHE A 645      38.380  35.380  58.180  1.00  0.00           C
ATOM    954  O   PHE A 645      38.150  34.850  57.090  1.00  0.00           O
ATOM    955  N   GLY A 646      38.060  36.690  58.400  1.00  0.00           N
ATOM    956  HN  GLY A 646      38.120  37.090  59.310  1.00  0.00           H
ATOM    957  CA  GLY A 646      37.380  37.450  57.370  1.00  0.00           C
ATOM    958  HA1 GLY A 646      37.210  38.440  57.760  1.00  0.00           H
ATOM    959  HA2 GLY A 646      36.440  37.020  57.030  1.00  0.00           H
ATOM    960  C   GLY A 646      38.230  37.710  56.110  1.00  0.00           C
ATOM    961  O   GLY A 646      37.770  37.610  55.000  1.00  0.00           O
ATOM    962  N   ALA A 647      39.470  38.090  56.320  1.00  0.00           N
ATOM    963  HN  ALA A 647      39.800  38.220  57.250  1.00  0.00           H
ATOM    964  CA  ALA A 647      40.460  38.230  55.250  1.00  0.00           C
ATOM    965  HA  ALA A 647      40.150  38.910  54.490  1.00  0.00           H
ATOM    966  CB  ALA A 647      41.860  38.700  55.740  1.00  0.00           C
ATOM    967  HB1 ALA A 647      41.880  39.570  56.430  1.00  0.00           H
ATOM    968  HB2 ALA A 647      42.510  38.890  54.860  1.00  0.00           H
ATOM    969  HB3 ALA A 647      42.240  37.860  56.350  1.00  0.00           H
ATOM    970  C   ALA A 647      40.670  36.980  54.390  1.00  0.00           C
ATOM    971  O   ALA A 647      40.570  37.000  53.180  1.00  0.00           O
ATOM    972  N   SER A 648      41.020  35.860  55.030  1.00  0.00           N
ATOM    973  HN  SER A 648      41.080  35.790  56.020  1.00  0.00           H
ATOM    974  CA  SER A 648      41.220  34.580  54.370  1.00  0.00           C
ATOM    975  HA  SER A 648      41.980  34.710  53.610  1.00  0.00           H
ATOM    976  CB  SER A 648      41.650  33.480  55.400  1.00  0.00           C
ATOM    977  HB1 SER A 648      40.770  33.320  56.060  1.00  0.00           H
ATOM    978  HB2 SER A 648      42.400  33.880  56.120  1.00  0.00           H
ATOM    979  OG  SER A 648      41.990  32.210  54.890  1.00  0.00           O
ATOM    980  HG1 SER A 648      42.860  32.260  54.500  1.00  0.00           H
ATOM    981  C   SER A 648      39.990  34.090  53.630  1.00  0.00           C
ATOM    982  O   SER A 648      40.070  33.600  52.520  1.00  0.00           O
ATOM    983  N   LEU A 649      38.850  34.180  54.220  1.00  0.00           N
ATOM    984  HN  LEU A 649      38.790  34.510  55.160  1.00  0.00           H
ATOM    985  CA  LEU A 649      37.690  33.590  53.600  1.00  0.00           C
ATOM    986  HA  LEU A 649      37.820  32.530  53.480  1.00  0.00           H
ATOM    987  CB  LEU A 649      36.510  33.850  54.610  1.00  0.00           C
ATOM    988  HB1 LEU A 649      36.280  34.890  54.930  1.00  0.00           H
ATOM    989  HB2 LEU A 649      36.830  33.420  55.590  1.00  0.00           H
ATOM    990  CG  LEU A 649      35.210  33.020  54.410  1.00  0.00           C
ATOM    991  HG  LEU A 649      34.940  33.040  53.320  1.00  0.00           H
ATOM    992  CD1 LEU A 649      35.300  31.550  54.910  1.00  0.00           C
ATOM    993 HD11 LEU A 649      35.350  31.450  56.020  1.00  0.00           H
ATOM    994 HD12 LEU A 649      36.300  31.150  54.630  1.00  0.00           H
ATOM    995 HD13 LEU A 649      34.420  31.070  54.450  1.00  0.00           H
ATOM    996  CD2 LEU A 649      33.980  33.690  55.130  1.00  0.00           C
ATOM    997 HD21 LEU A 649      33.040  33.110  54.960  1.00  0.00           H
ATOM    998 HD22 LEU A 649      33.840  34.770  54.940  1.00  0.00           H
ATOM    999 HD23 LEU A 649      33.950  33.460  56.210  1.00  0.00           H
ATOM   1000  C   LEU A 649      37.150  34.310  52.310  1.00  0.00           C
ATOM   1001  O   LEU A 649      36.810  33.690  51.310  1.00  0.00           O
ATOM   1002  N   THR A 650      37.170  35.640  52.350  1.00  0.00           N
ATOM   1003  HN  THR A 650      37.550  36.190  53.090  1.00  0.00           H
ATOM   1004  CA  THR A 650      36.960  36.520  51.200  1.00  0.00           C
ATOM   1005  HA  THR A 650      36.010  36.180  50.780  1.00  0.00           H
ATOM   1006  CB  THR A 650      36.910  37.990  51.570  1.00  0.00           C
ATOM   1007  HB  THR A 650      37.910  38.300  51.990  1.00  0.00           H
ATOM   1008  OG1 THR A 650      35.880  38.210  52.470  1.00  0.00           O
ATOM   1009  HG1 THR A 650      36.030  37.710  53.280  1.00  0.00           H
ATOM   1010  CG2 THR A 650      36.520  38.940  50.410  1.00  0.00           C
ATOM   1011 HG21 THR A 650      35.640  38.570  49.820  1.00  0.00           H
ATOM   1012 HG22 THR A 650      37.380  39.040  49.710  1.00  0.00           H
ATOM   1013 HG23 THR A 650      36.240  39.970  50.720  1.00  0.00           H
ATOM   1014  C   THR A 650      37.990  36.310  50.140  1.00  0.00           C
ATOM   1015  O   THR A 650      37.820  36.480  48.960  1.00  0.00           O
ATOM   1016  N   GLY A 651      39.250  36.080  50.620  1.00  0.00           N
ATOM   1017  HN  GLY A 651      39.510  36.190  51.570  1.00  0.00           H
ATOM   1018  CA  GLY A 651      40.290  35.890  49.740  1.00  0.00           C
ATOM   1019  HA1 GLY A 651      41.190  36.060  50.310  1.00  0.00           H
ATOM   1020  HA2 GLY A 651      40.420  36.660  48.980  1.00  0.00           H
ATOM   1021  C   GLY A 651      40.410  34.600  49.050  1.00  0.00           C
ATOM   1022  O   GLY A 651      40.790  34.560  47.870  1.00  0.00           O
ATOM   1023  N   ILE A 652      40.110  33.450  49.710  1.00  0.00           N
ATOM   1024  HN  ILE A 652      39.800  33.320  50.650  1.00  0.00           H
ATOM   1025  CA  ILE A 652      40.090  32.160  49.010  1.00  0.00           C
ATOM   1026  HA  ILE A 652      41.070  31.910  48.600  1.00  0.00           H
ATOM   1027  CB  ILE A 652      39.780  30.940  50.010  1.00  0.00           C
ATOM   1028  HB  ILE A 652      38.840  31.150  50.550  1.00  0.00           H
ATOM   1029  CG2 ILE A 652      39.530  29.660  49.190  1.00  0.00           C
ATOM   1030 HG21 ILE A 652      40.350  29.440  48.490  1.00  0.00           H
ATOM   1031 HG22 ILE A 652      38.550  29.600  48.660  1.00  0.00           H
ATOM   1032 HG23 ILE A 652      39.450  28.790  49.870  1.00  0.00           H
ATOM   1033  CG1 ILE A 652      40.920  30.770  50.990  1.00  0.00           C
ATOM   1034 HG11 ILE A 652      41.110  31.810  51.330  1.00  0.00           H
ATOM   1035 HG12 ILE A 652      41.860  30.430  50.480  1.00  0.00           H
ATOM   1036  CD  ILE A 652      40.610  29.820  52.200  1.00  0.00           C
ATOM   1037  HD1 ILE A 652      41.520  29.710  52.830  1.00  0.00           H
ATOM   1038  HD2 ILE A 652      40.230  28.820  51.880  1.00  0.00           H
ATOM   1039  HD3 ILE A 652      39.810  30.240  52.840  1.00  0.00           H
ATOM   1040  C   ILE A 652      38.960  32.230  47.950  1.00  0.00           C
ATOM   1041  O   ILE A 652      39.180  31.840  46.810  1.00  0.00           O
ATOM   1042  N   ALA A 653      37.800  32.790  48.350  1.00  0.00           N
ATOM   1043  HN  ALA A 653      37.670  33.160  49.260  1.00  0.00           H
ATOM   1044  CA  ALA A 653      36.710  32.950  47.360  1.00  0.00           C
ATOM   1045  HA  ALA A 653      36.600  31.950  46.950  1.00  0.00           H
ATOM   1046  CB  ALA A 653      35.530  33.420  48.170  1.00  0.00           C
ATOM   1047  HB1 ALA A 653      35.090  32.630  48.810  1.00  0.00           H
ATOM   1048  HB2 ALA A 653      34.800  33.920  47.490  1.00  0.00           H
ATOM   1049  HB3 ALA A 653      35.830  34.220  48.870  1.00  0.00           H
ATOM   1050  C   ALA A 653      37.070  33.810  46.170  1.00  0.00           C
ATOM   1051  O   ALA A 653      36.810  33.600  45.010  1.00  0.00           O
ATOM   1052  N   TYR A 654      37.700  34.980  46.390  1.00  0.00           N
ATOM   1053  HN  TYR A 654      37.940  35.240  47.310  1.00  0.00           H
ATOM   1054  CA  TYR A 654      38.040  35.970  45.390  1.00  0.00           C
ATOM   1055  HA  TYR A 654      37.130  36.140  44.840  1.00  0.00           H
ATOM   1056  CB  TYR A 654      38.540  37.220  46.110  1.00  0.00           C
ATOM   1057  HB1 TYR A 654      39.410  37.080  46.770  1.00  0.00           H
ATOM   1058  HB2 TYR A 654      37.770  37.620  46.790  1.00  0.00           H
ATOM   1059  CG  TYR A 654      38.780  38.360  45.070  1.00  0.00           C
ATOM   1060  CD1 TYR A 654      39.910  38.370  44.270  1.00  0.00           C
ATOM   1061  HD1 TYR A 654      40.640  37.600  44.430  1.00  0.00           H
ATOM   1062  CE1 TYR A 654      40.030  39.310  43.200  1.00  0.00           C
ATOM   1063  HE1 TYR A 654      40.920  39.290  42.580  1.00  0.00           H
ATOM   1064  CZ  TYR A 654      39.080  40.310  43.130  1.00  0.00           C
ATOM   1065  OH  TYR A 654      39.260  41.210  42.080  1.00  0.00           O
ATOM   1066  HH  TYR A 654      40.110  40.960  41.710  1.00  0.00           H
ATOM   1067  CD2 TYR A 654      37.740  39.300  44.950  1.00  0.00           C
ATOM   1068  HD2 TYR A 654      36.950  39.370  45.700  1.00  0.00           H
ATOM   1069  CE2 TYR A 654      37.900  40.320  43.940  1.00  0.00           C
ATOM   1070  HE2 TYR A 654      37.130  41.070  43.850  1.00  0.00           H
ATOM   1071  C   TYR A 654      39.150  35.320  44.380  1.00  0.00           C
ATOM   1072  O   TYR A 654      39.170  35.390  43.140  1.00  0.00           O
ATOM   1073  N   SER A 655      40.170  34.580  44.970  1.00  0.00           N
ATOM   1074  HN  SER A 655      40.290  34.630  45.960  1.00  0.00           H
ATOM   1075  CA  SER A 655      41.120  33.820  44.180  1.00  0.00           C
ATOM   1076  HA  SER A 655      41.680  34.550  43.610  1.00  0.00           H
ATOM   1077  CB  SER A 655      42.220  33.190  45.030  1.00  0.00           C
ATOM   1078  HB1 SER A 655      42.950  32.710  44.330  1.00  0.00           H
ATOM   1079  HB2 SER A 655      41.860  32.340  45.660  1.00  0.00           H
ATOM   1080  OG  SER A 655      42.720  34.180  45.870  1.00  0.00           O
ATOM   1081  HG1 SER A 655      42.050  34.190  46.560  1.00  0.00           H
ATOM   1082  C   SER A 655      40.610  32.720  43.350  1.00  0.00           C
ATOM   1083  O   SER A 655      40.940  32.480  42.220  1.00  0.00           O
ATOM   1084  N   LEU A 656      39.680  31.930  43.910  1.00  0.00           N
ATOM   1085  HN  LEU A 656      39.370  32.120  44.850  1.00  0.00           H
ATOM   1086  CA  LEU A 656      38.920  31.030  43.100  1.00  0.00           C
ATOM   1087  HA  LEU A 656      39.590  30.400  42.530  1.00  0.00           H
ATOM   1088  CB  LEU A 656      38.090  30.120  44.070  1.00  0.00           C
ATOM   1089  HB1 LEU A 656      37.370  29.470  43.530  1.00  0.00           H
ATOM   1090  HB2 LEU A 656      37.500  30.820  44.690  1.00  0.00           H
ATOM   1091  CG  LEU A 656      38.880  29.150  44.980  1.00  0.00           C
ATOM   1092  HG  LEU A 656      39.580  29.770  45.590  1.00  0.00           H
ATOM   1093  CD1 LEU A 656      38.020  28.340  45.940  1.00  0.00           C
ATOM   1094 HD11 LEU A 656      37.480  27.590  45.340  1.00  0.00           H
ATOM   1095 HD12 LEU A 656      37.310  28.970  46.540  1.00  0.00           H
ATOM   1096 HD13 LEU A 656      38.740  27.830  46.620  1.00  0.00           H
ATOM   1097  CD2 LEU A 656      39.710  28.170  44.110  1.00  0.00           C
ATOM   1098 HD21 LEU A 656      40.330  27.500  44.760  1.00  0.00           H
ATOM   1099 HD22 LEU A 656      40.400  28.720  43.430  1.00  0.00           H
ATOM   1100 HD23 LEU A 656      39.060  27.510  43.490  1.00  0.00           H
ATOM   1101  C   LEU A 656      37.960  31.640  42.060  1.00  0.00           C
ATOM   1102  O   LEU A 656      37.910  31.220  40.880  1.00  0.00           O
ATOM   1103  N   PHE A 657      37.130  32.660  42.350  1.00  0.00           N
ATOM   1104  HN  PHE A 657      37.000  32.950  43.310  1.00  0.00           H
ATOM   1105  CA  PHE A 657      35.910  32.990  41.580  1.00  0.00           C
ATOM   1106  HA  PHE A 657      35.920  32.420  40.660  1.00  0.00           H
ATOM   1107  CB  PHE A 657      34.580  32.600  42.280  1.00  0.00           C
ATOM   1108  HB1 PHE A 657      33.660  32.800  41.700  1.00  0.00           H
ATOM   1109  HB2 PHE A 657      34.610  33.240  43.190  1.00  0.00           H
ATOM   1110  CG  PHE A 657      34.630  31.130  42.530  1.00  0.00           C
ATOM   1111  CD1 PHE A 657      34.920  30.130  41.590  1.00  0.00           C
ATOM   1112  HD1 PHE A 657      34.860  30.430  40.550  1.00  0.00           H
ATOM   1113  CE1 PHE A 657      35.020  28.770  41.930  1.00  0.00           C
ATOM   1114  HE1 PHE A 657      35.290  28.060  41.170  1.00  0.00           H
ATOM   1115  CZ  PHE A 657      34.840  28.370  43.280  1.00  0.00           C
ATOM   1116  HZ  PHE A 657      34.900  27.320  43.510  1.00  0.00           H
ATOM   1117  CD2 PHE A 657      34.500  30.670  43.880  1.00  0.00           C
ATOM   1118  HD2 PHE A 657      34.130  31.430  44.560  1.00  0.00           H
ATOM   1119  CE2 PHE A 657      34.560  29.330  44.210  1.00  0.00           C
ATOM   1120  HE2 PHE A 657      34.500  29.000  45.240  1.00  0.00           H
ATOM   1121  C   PHE A 657      35.730  34.430  41.110  1.00  0.00           C
ATOM   1122  O   PHE A 657      34.850  34.750  40.370  1.00  0.00           O
ATOM   1123  N   ALA A 658      36.700  35.300  41.530  1.00  0.00           N
ATOM   1124  HN  ALA A 658      37.540  34.960  41.980  1.00  0.00           H
ATOM   1125  CA  ALA A 658      36.800  36.650  40.980  1.00  0.00           C
ATOM   1126  HA  ALA A 658      35.840  37.120  40.970  1.00  0.00           H
ATOM   1127  CB  ALA A 658      37.750  37.520  41.760  1.00  0.00           C
ATOM   1128  HB1 ALA A 658      37.500  37.440  42.850  1.00  0.00           H
ATOM   1129  HB2 ALA A 658      37.760  38.590  41.460  1.00  0.00           H
ATOM   1130  HB3 ALA A 658      38.800  37.240  41.580  1.00  0.00           H
ATOM   1131  C   ALA A 658      37.230  36.620  39.510  1.00  0.00           C
ATOM   1132  O   ALA A 658      37.590  35.540  38.930  1.00  0.00           O
ATOM   1133  N   GLY A 659      37.130  37.780  38.790  1.00  0.00           N
ATOM   1134  HN  GLY A 659      37.000  38.660  39.240  1.00  0.00           H
ATOM   1135  CA  GLY A 659      37.470  37.890  37.380  1.00  0.00           C
ATOM   1136  HA1 GLY A 659      37.370  38.910  37.060  1.00  0.00           H
ATOM   1137  HA2 GLY A 659      36.870  37.200  36.800  1.00  0.00           H
ATOM   1138  C   GLY A 659      38.890  37.610  37.160  1.00  0.00           C
ATOM   1139  O   GLY A 659      39.280  36.920  36.240  1.00  0.00           O
ATOM   1140  N   GLN A 660      39.750  38.220  38.000  1.00  0.00           N
ATOM   1141  HN  GLN A 660      39.410  38.710  38.790  1.00  0.00           H
ATOM   1142  CA  GLN A 660      41.200  38.130  37.970  1.00  0.00           C
ATOM   1143  HA  GLN A 660      41.410  37.240  37.380  1.00  0.00           H
ATOM   1144  CB  GLN A 660      41.990  39.310  37.260  1.00  0.00           C
ATOM   1145  HB1 GLN A 660      41.730  39.180  36.200  1.00  0.00           H
ATOM   1146  HB2 GLN A 660      43.070  39.140  37.410  1.00  0.00           H
ATOM   1147  CG  GLN A 660      41.680  40.770  37.750  1.00  0.00           C
ATOM   1148  HG1 GLN A 660      40.620  41.030  37.570  1.00  0.00           H
ATOM   1149  HG2 GLN A 660      42.340  41.300  37.040  1.00  0.00           H
ATOM   1150  CD  GLN A 660      42.020  41.140  39.150  1.00  0.00           C
ATOM   1151  OE1 GLN A 660      42.960  40.590  39.670  1.00  0.00           O
ATOM   1152  NE2 GLN A 660      41.270  42.080  39.740  1.00  0.00           N
ATOM   1153 HE21 GLN A 660      41.500  42.380  40.670  1.00  0.00           H
ATOM   1154 HE22 GLN A 660      40.480  42.360  39.210  1.00  0.00           H
ATOM   1155  C   GLN A 660      41.610  37.900  39.380  1.00  0.00           C
ATOM   1156  O   GLN A 660      40.820  38.230  40.290  1.00  0.00           O
ATOM   1157  N   PRO A 661      42.760  37.310  39.690  1.00  0.00           N
ATOM   1158  CD  PRO A 661      43.430  36.460  38.670  1.00  0.00           C
ATOM   1159  HD1 PRO A 661      43.940  37.150  37.960  1.00  0.00           H
ATOM   1160  HD2 PRO A 661      42.630  35.930  38.130  1.00  0.00           H
ATOM   1161  CA  PRO A 661      43.140  36.900  41.060  1.00  0.00           C
ATOM   1162  HA  PRO A 661      42.330  37.080  41.740  1.00  0.00           H
ATOM   1163  CB  PRO A 661      43.600  35.400  40.780  1.00  0.00           C
ATOM   1164  HB1 PRO A 661      42.660  34.850  40.610  1.00  0.00           H
ATOM   1165  HB2 PRO A 661      44.390  35.020  41.450  1.00  0.00           H
ATOM   1166  CG  PRO A 661      44.270  35.470  39.450  1.00  0.00           C
ATOM   1167  HG1 PRO A 661      45.280  35.890  39.590  1.00  0.00           H
ATOM   1168  HG2 PRO A 661      44.180  34.480  38.960  1.00  0.00           H
ATOM   1169  C   PRO A 661      44.380  37.680  41.560  1.00  0.00           C
ATOM   1170  O   PRO A 661      45.050  37.140  42.470  1.00  0.00           O
ATOM   1171  N   LEU A 662      44.730  38.810  41.020  1.00  0.00           N
ATOM   1172  HN  LEU A 662      44.180  39.170  40.280  1.00  0.00           H
ATOM   1173  CA  LEU A 662      46.040  39.530  41.280  1.00  0.00           C
ATOM   1174  HA  LEU A 662      46.680  38.950  41.920  1.00  0.00           H
ATOM   1175  CB  LEU A 662      46.730  39.870  39.980  1.00  0.00           C
ATOM   1176  HB1 LEU A 662      47.640  40.490  40.120  1.00  0.00           H
ATOM   1177  HB2 LEU A 662      46.140  40.540  39.320  1.00  0.00           H
ATOM   1178  CG  LEU A 662      47.020  38.650  39.020  1.00  0.00           C
ATOM   1179  HG  LEU A 662      46.000  38.250  38.810  1.00  0.00           H
ATOM   1180  CD1 LEU A 662      47.590  39.070  37.610  1.00  0.00           C
ATOM   1181 HD11 LEU A 662      47.950  38.100  37.200  1.00  0.00           H
ATOM   1182 HD12 LEU A 662      48.390  39.830  37.660  1.00  0.00           H
ATOM   1183 HD13 LEU A 662      46.780  39.430  36.940  1.00  0.00           H
ATOM   1184  CD2 LEU A 662      47.830  37.590  39.690  1.00  0.00           C
ATOM   1185 HD21 LEU A 662      47.390  37.170  40.610  1.00  0.00           H
ATOM   1186 HD22 LEU A 662      48.820  38.000  40.000  1.00  0.00           H
ATOM   1187 HD23 LEU A 662      47.990  36.690  39.050  1.00  0.00           H
ATOM   1188  C   LEU A 662      45.880  40.810  42.130  1.00  0.00           C
ATOM   1189  O   LEU A 662      46.930  41.290  42.550  1.00  0.00           O
ATOM   1190  N   THR A 663      44.690  41.300  42.430  1.00  0.00           N
ATOM   1191  HN  THR A 663      43.840  41.060  41.980  1.00  0.00           H
ATOM   1192  CA  THR A 663      44.350  42.360  43.360  1.00  0.00           C
ATOM   1193  HA  THR A 663      45.170  43.050  43.280  1.00  0.00           H
ATOM   1194  CB  THR A 663      43.120  43.170  42.980  1.00  0.00           C
ATOM   1195  HB  THR A 663      42.830  43.970  43.700  1.00  0.00           H
ATOM   1196  OG1 THR A 663      41.980  42.430  42.610  1.00  0.00           O
ATOM   1197  HG1 THR A 663      41.770  41.980  43.440  1.00  0.00           H
ATOM   1198  CG2 THR A 663      43.510  43.800  41.600  1.00  0.00           C
ATOM   1199 HG21 THR A 663      42.850  44.680  41.470  1.00  0.00           H
ATOM   1200 HG22 THR A 663      43.360  43.080  40.770  1.00  0.00           H
ATOM   1201 HG23 THR A 663      44.560  44.130  41.630  1.00  0.00           H
ATOM   1202  C   THR A 663      44.260  41.750  44.670  1.00  0.00           C
ATOM   1203  O   THR A 663      43.270  41.080  44.930  1.00  0.00           O
ATOM   1204  N   ILE A 664      45.290  41.920  45.570  1.00  0.00           N
ATOM   1205  HN  ILE A 664      46.020  42.550  45.330  1.00  0.00           H
ATOM   1206  CA  ILE A 664      45.390  41.270  46.870  1.00  0.00           C
ATOM   1207  HA  ILE A 664      44.880  40.320  46.790  1.00  0.00           H
ATOM   1208  CB  ILE A 664      46.890  41.060  47.080  1.00  0.00           C
ATOM   1209  HB  ILE A 664      47.390  42.050  47.190  1.00  0.00           H
ATOM   1210  CG2 ILE A 664      46.870  40.280  48.430  1.00  0.00           C
ATOM   1211 HG21 ILE A 664      45.960  39.640  48.500  1.00  0.00           H
ATOM   1212 HG22 ILE A 664      46.830  40.890  49.350  1.00  0.00           H
ATOM   1213 HG23 ILE A 664      47.760  39.630  48.530  1.00  0.00           H
ATOM   1214  CG1 ILE A 664      47.530  40.130  46.070  1.00  0.00           C
ATOM   1215 HG11 ILE A 664      48.570  39.910  46.380  1.00  0.00           H
ATOM   1216 HG12 ILE A 664      47.590  40.690  45.110  1.00  0.00           H
ATOM   1217  CD  ILE A 664      46.790  38.860  45.690  1.00  0.00           C
ATOM   1218  HD1 ILE A 664      47.400  38.180  45.060  1.00  0.00           H
ATOM   1219  HD2 ILE A 664      45.890  39.050  45.070  1.00  0.00           H
ATOM   1220  HD3 ILE A 664      46.600  38.250  46.590  1.00  0.00           H
ATOM   1221  C   ILE A 664      44.750  42.130  47.980  1.00  0.00           C
ATOM   1222  O   ILE A 664      44.870  43.340  48.140  1.00  0.00           O
ATOM   1223  N   LEU A 665      43.980  41.410  48.860  1.00  0.00           N
ATOM   1224  HN  LEU A 665      43.750  40.470  48.650  1.00  0.00           H
ATOM   1225  CA  LEU A 665      43.270  41.960  50.040  1.00  0.00           C
ATOM   1226  HA  LEU A 665      42.680  42.790  49.700  1.00  0.00           H
ATOM   1227  CB  LEU A 665      42.220  40.930  50.540  1.00  0.00           C
ATOM   1228  HB1 LEU A 665      41.640  41.350  51.390  1.00  0.00           H
ATOM   1229  HB2 LEU A 665      42.760  40.030  50.880  1.00  0.00           H
ATOM   1230  CG  LEU A 665      41.320  40.250  49.470  1.00  0.00           C
ATOM   1231  HG  LEU A 665      41.970  39.650  48.790  1.00  0.00           H
ATOM   1232  CD1 LEU A 665      40.350  39.280  50.080  1.00  0.00           C
ATOM   1233 HD11 LEU A 665      40.840  38.480  50.660  1.00  0.00           H
ATOM   1234 HD12 LEU A 665      39.760  38.780  49.270  1.00  0.00           H
ATOM   1235 HD13 LEU A 665      39.590  39.800  50.710  1.00  0.00           H
ATOM   1236  CD2 LEU A 665      40.610  41.370  48.640  1.00  0.00           C
ATOM   1237 HD21 LEU A 665      39.840  41.830  49.310  1.00  0.00           H
ATOM   1238 HD22 LEU A 665      40.160  40.750  47.840  1.00  0.00           H
ATOM   1239 HD23 LEU A 665      41.310  42.090  48.180  1.00  0.00           H
ATOM   1240  C   LEU A 665      44.160  42.490  51.190  1.00  0.00           C
ATOM   1241  O   LEU A 665      45.240  41.900  51.370  1.00  0.00           O
ATOM   1242  N   GLY A 666      43.800  43.550  51.870  1.00  0.00           N
ATOM   1243  HN  GLY A 666      42.990  44.060  51.620  1.00  0.00           H
ATOM   1244  CA  GLY A 666      44.710  44.120  52.940  1.00  0.00           C
ATOM   1245  HA1 GLY A 666      45.380  44.830  52.490  1.00  0.00           H
ATOM   1246  HA2 GLY A 666      45.220  43.290  53.420  1.00  0.00           H
ATOM   1247  C   GLY A 666      44.040  44.860  54.050  1.00  0.00           C
ATOM   1248  O   GLY A 666      43.080  44.360  54.610  1.00  0.00           O
ATOM   1249  N   SER A 667      44.490  46.040  54.300  1.00  0.00           N
ATOM   1250  HN  SER A 667      45.360  46.280  53.860  1.00  0.00           H
ATOM   1251  CA  SER A 667      43.900  46.960  55.220  1.00  0.00           C
ATOM   1252  HA  SER A 667      42.850  46.790  55.330  1.00  0.00           H
ATOM   1253  CB  SER A 667      44.630  46.870  56.580  1.00  0.00           C
ATOM   1254  HB1 SER A 667      45.700  47.120  56.460  1.00  0.00           H
ATOM   1255  HB2 SER A 667      44.490  45.870  57.080  1.00  0.00           H
ATOM   1256  OG  SER A 667      44.120  47.840  57.460  1.00  0.00           O
ATOM   1257  HG1 SER A 667      43.240  47.460  57.520  1.00  0.00           H
ATOM   1258  C   SER A 667      44.090  48.330  54.590  1.00  0.00           C
ATOM   1259  O   SER A 667      44.970  48.570  53.850  1.00  0.00           O
ATOM   1260  N   THR A 668      43.010  49.060  54.880  1.00  0.00           N
ATOM   1261  HN  THR A 668      42.290  48.760  55.490  1.00  0.00           H
ATOM   1262  CA  THR A 668      42.870  50.420  54.280  1.00  0.00           C
ATOM   1263  HA  THR A 668      43.830  50.810  53.970  1.00  0.00           H
ATOM   1264  CB  THR A 668      41.840  50.390  53.130  1.00  0.00           C
ATOM   1265  HB  THR A 668      41.980  49.410  52.610  1.00  0.00           H
ATOM   1266  OG1 THR A 668      42.080  51.490  52.200  1.00  0.00           O
ATOM   1267  HG1 THR A 668      41.400  51.370  51.520  1.00  0.00           H
ATOM   1268  CG2 THR A 668      40.380  50.350  53.640  1.00  0.00           C
ATOM   1269 HG21 THR A 668      40.140  51.300  54.160  1.00  0.00           H
ATOM   1270 HG22 THR A 668      40.210  49.560  54.400  1.00  0.00           H
ATOM   1271 HG23 THR A 668      39.600  50.260  52.860  1.00  0.00           H
ATOM   1272  C   THR A 668      42.380  51.300  55.410  1.00  0.00           C
ATOM   1273  O   THR A 668      41.550  50.840  56.210  1.00  0.00           O
ATOM   1274  N   GLY A 669      42.870  52.550  55.440  1.00  0.00           N
ATOM   1275  HN  GLY A 669      43.630  52.760  54.820  1.00  0.00           H
ATOM   1276  CA  GLY A 669      42.460  53.500  56.400  1.00  0.00           C
ATOM   1277  HA1 GLY A 669      42.940  54.430  56.150  1.00  0.00           H
ATOM   1278  HA2 GLY A 669      42.710  53.070  57.350  1.00  0.00           H
ATOM   1279  C   GLY A 669      41.060  53.850  56.610  1.00  0.00           C
ATOM   1280  O   GLY A 669      40.580  53.640  57.700  1.00  0.00           O
ATOM   1281  N   PRO A 670      40.230  54.230  55.620  1.00  0.00           N
ATOM   1282  CD  PRO A 670      40.760  54.750  54.370  1.00  0.00           C
ATOM   1283  HD1 PRO A 670      40.780  53.920  53.630  1.00  0.00           H
ATOM   1284  HD2 PRO A 670      41.700  55.330  54.450  1.00  0.00           H
ATOM   1285  CA  PRO A 670      38.890  54.820  55.880  1.00  0.00           C
ATOM   1286  HA  PRO A 670      38.900  55.630  56.600  1.00  0.00           H
ATOM   1287  CB  PRO A 670      38.380  55.190  54.470  1.00  0.00           C
ATOM   1288  HB1 PRO A 670      37.530  55.910  54.440  1.00  0.00           H
ATOM   1289  HB2 PRO A 670      38.010  54.290  53.930  1.00  0.00           H
ATOM   1290  CG  PRO A 670      39.690  55.700  53.850  1.00  0.00           C
ATOM   1291  HG1 PRO A 670      39.710  55.810  52.740  1.00  0.00           H
ATOM   1292  HG2 PRO A 670      39.900  56.710  54.250  1.00  0.00           H
ATOM   1293  C   PRO A 670      37.960  53.850  56.620  1.00  0.00           C
ATOM   1294  O   PRO A 670      37.230  54.230  57.550  1.00  0.00           O
ATOM   1295  N   VAL A 671      37.970  52.620  56.120  1.00  0.00           N
ATOM   1296  HN  VAL A 671      38.490  52.500  55.290  1.00  0.00           H
ATOM   1297  CA  VAL A 671      37.260  51.480  56.640  1.00  0.00           C
ATOM   1298  HA  VAL A 671      36.220  51.730  56.520  1.00  0.00           H
ATOM   1299  CB  VAL A 671      37.430  50.240  55.760  1.00  0.00           C
ATOM   1300  HB  VAL A 671      38.470  49.860  55.810  1.00  0.00           H
ATOM   1301  CG1 VAL A 671      36.610  49.090  56.310  1.00  0.00           C
ATOM   1302 HG11 VAL A 671      35.560  49.430  56.480  1.00  0.00           H
ATOM   1303 HG12 VAL A 671      36.940  48.660  57.270  1.00  0.00           H
ATOM   1304 HG13 VAL A 671      36.590  48.300  55.530  1.00  0.00           H
ATOM   1305  CG2 VAL A 671      37.010  50.520  54.270  1.00  0.00           C
ATOM   1306 HG21 VAL A 671      35.940  50.780  54.120  1.00  0.00           H
ATOM   1307 HG22 VAL A 671      37.270  49.570  53.740  1.00  0.00           H
ATOM   1308 HG23 VAL A 671      37.580  51.370  53.830  1.00  0.00           H
ATOM   1309  C   VAL A 671      37.490  51.110  58.110  1.00  0.00           C
ATOM   1310  O   VAL A 671      36.550  50.940  58.870  1.00  0.00           O
ATOM   1311  N   LEU A 672      38.760  51.280  58.530  1.00  0.00           N
ATOM   1312  HN  LEU A 672      39.480  51.590  57.910  1.00  0.00           H
ATOM   1313  CA  LEU A 672      39.020  51.180  59.870  1.00  0.00           C
ATOM   1314  HA  LEU A 672      38.530  50.310  60.310  1.00  0.00           H
ATOM   1315  CB  LEU A 672      40.620  51.030  59.870  1.00  0.00           C
ATOM   1316  HB1 LEU A 672      41.030  51.900  59.330  1.00  0.00           H
ATOM   1317  HB2 LEU A 672      40.880  50.160  59.220  1.00  0.00           H
ATOM   1318  CG  LEU A 672      41.340  51.000  61.260  1.00  0.00           C
ATOM   1319  HG  LEU A 672      41.310  52.050  61.600  1.00  0.00           H
ATOM   1320  CD1 LEU A 672      40.670  50.160  62.390  1.00  0.00           C
ATOM   1321 HD11 LEU A 672      41.210  50.390  63.330  1.00  0.00           H
ATOM   1322 HD12 LEU A 672      40.800  49.060  62.280  1.00  0.00           H
ATOM   1323 HD13 LEU A 672      39.600  50.380  62.560  1.00  0.00           H
ATOM   1324  CD2 LEU A 672      42.830  50.690  61.010  1.00  0.00           C
ATOM   1325 HD21 LEU A 672      42.780  49.750  60.420  1.00  0.00           H
ATOM   1326 HD22 LEU A 672      43.310  50.660  62.000  1.00  0.00           H
ATOM   1327 HD23 LEU A 672      43.220  51.510  60.360  1.00  0.00           H
ATOM   1328  C   LEU A 672      38.640  52.370  60.690  1.00  0.00           C
ATOM   1329  O   LEU A 672      38.020  52.210  61.740  1.00  0.00           O
ATOM   1330  N   VAL A 673      38.820  53.580  60.120  1.00  0.00           N
ATOM   1331  HN  VAL A 673      39.460  53.660  59.360  1.00  0.00           H
ATOM   1332  CA  VAL A 673      38.460  54.870  60.700  1.00  0.00           C
ATOM   1333  HA  VAL A 673      38.890  55.000  61.690  1.00  0.00           H
ATOM   1334  CB  VAL A 673      39.000  56.020  59.820  1.00  0.00           C
ATOM   1335  HB  VAL A 673      38.670  55.980  58.770  1.00  0.00           H
ATOM   1336  CG1 VAL A 673      38.460  57.260  60.480  1.00  0.00           C
ATOM   1337 HG11 VAL A 673      39.020  58.150  60.100  1.00  0.00           H
ATOM   1338 HG12 VAL A 673      38.570  57.270  61.590  1.00  0.00           H
ATOM   1339 HG13 VAL A 673      37.410  57.450  60.180  1.00  0.00           H
ATOM   1340  CG2 VAL A 673      40.500  56.020  59.890  1.00  0.00           C
ATOM   1341 HG21 VAL A 673      40.900  56.910  59.370  1.00  0.00           H
ATOM   1342 HG22 VAL A 673      41.080  55.200  59.410  1.00  0.00           H
ATOM   1343 HG23 VAL A 673      40.850  56.250  60.920  1.00  0.00           H
ATOM   1344  C   VAL A 673      36.940  54.970  60.940  1.00  0.00           C
ATOM   1345  O   VAL A 673      36.430  55.420  61.960  1.00  0.00           O
ATOM   1346  N   PHE A 674      36.150  54.560  59.970  1.00  0.00           N
ATOM   1347  HN  PHE A 674      36.580  54.200  59.140  1.00  0.00           H
ATOM   1348  CA  PHE A 674      34.690  54.550  60.020  1.00  0.00           C
ATOM   1349  HA  PHE A 674      34.380  55.580  60.200  1.00  0.00           H
ATOM   1350  CB  PHE A 674      34.080  54.250  58.580  1.00  0.00           C
ATOM   1351  HB1 PHE A 674      34.700  53.480  58.090  1.00  0.00           H
ATOM   1352  HB2 PHE A 674      34.130  55.190  58.000  1.00  0.00           H
ATOM   1353  CG  PHE A 674      32.650  53.680  58.520  1.00  0.00           C
ATOM   1354  CD1 PHE A 674      32.300  52.440  57.860  1.00  0.00           C
ATOM   1355  HD1 PHE A 674      33.040  51.800  57.390  1.00  0.00           H
ATOM   1356  CE1 PHE A 674      30.950  52.030  57.940  1.00  0.00           C
ATOM   1357  HE1 PHE A 674      30.690  51.060  57.560  1.00  0.00           H
ATOM   1358  CZ  PHE A 674      30.000  52.760  58.500  1.00  0.00           C
ATOM   1359  HZ  PHE A 674      29.010  52.360  58.480  1.00  0.00           H
ATOM   1360  CD2 PHE A 674      31.600  54.430  59.100  1.00  0.00           C
ATOM   1361  HD2 PHE A 674      31.940  55.300  59.640  1.00  0.00           H
ATOM   1362  CE2 PHE A 674      30.290  54.000  59.110  1.00  0.00           C
ATOM   1363  HE2 PHE A 674      29.450  54.560  59.510  1.00  0.00           H
ATOM   1364  C   PHE A 674      34.120  53.620  61.140  1.00  0.00           C
ATOM   1365  O   PHE A 674      33.240  54.020  61.910  1.00  0.00           O
ATOM   1366  N   GLU A 675      34.730  52.450  61.280  1.00  0.00           N
ATOM   1367  HN  GLU A 675      35.430  52.240  60.600  1.00  0.00           H
ATOM   1368  CA  GLU A 675      34.430  51.400  62.310  1.00  0.00           C
ATOM   1369  HA  GLU A 675      33.370  51.280  62.230  1.00  0.00           H
ATOM   1370  CB  GLU A 675      35.220  50.090  62.000  1.00  0.00           C
ATOM   1371  HB1 GLU A 675      35.270  49.330  62.810  1.00  0.00           H
ATOM   1372  HB2 GLU A 675      36.150  50.420  61.510  1.00  0.00           H
ATOM   1373  CG  GLU A 675      34.470  49.230  60.930  1.00  0.00           C
ATOM   1374  HG1 GLU A 675      35.270  48.760  60.310  1.00  0.00           H
ATOM   1375  HG2 GLU A 675      33.810  49.790  60.240  1.00  0.00           H
ATOM   1376  CD  GLU A 675      33.690  48.130  61.480  1.00  0.00           C
ATOM   1377  OE1 GLU A 675      32.780  48.460  62.300  1.00  0.00           O
ATOM   1378  OE2 GLU A 675      33.950  46.930  61.160  1.00  0.00           O
ATOM   1379  C   GLU A 675      34.650  51.920  63.720  1.00  0.00           C
ATOM   1380  O   GLU A 675      33.890  51.620  64.630  1.00  0.00           O
ATOM   1381  N   LYS A 676      35.750  52.650  63.980  1.00  0.00           N
ATOM   1382  HN  LYS A 676      36.520  52.720  63.350  1.00  0.00           H
ATOM   1383  CA  LYS A 676      35.930  53.450  65.200  1.00  0.00           C
ATOM   1384  HA  LYS A 676      35.850  52.740  66.010  1.00  0.00           H
ATOM   1385  CB  LYS A 676      37.380  54.000  65.180  1.00  0.00           C
ATOM   1386  HB1 LYS A 676      37.670  54.200  64.130  1.00  0.00           H
ATOM   1387  HB2 LYS A 676      38.130  53.300  65.620  1.00  0.00           H
ATOM   1388  CG  LYS A 676      37.690  55.420  65.760  1.00  0.00           C
ATOM   1389  HG1 LYS A 676      37.130  56.250  65.300  1.00  0.00           H
ATOM   1390  HG2 LYS A 676      38.780  55.630  65.630  1.00  0.00           H
ATOM   1391  CD  LYS A 676      37.460  55.590  67.270  1.00  0.00           C
ATOM   1392  HD1 LYS A 676      36.380  55.490  67.500  1.00  0.00           H
ATOM   1393  HD2 LYS A 676      37.750  56.630  67.520  1.00  0.00           H
ATOM   1394  CE  LYS A 676      38.250  54.630  68.220  1.00  0.00           C
ATOM   1395  HE1 LYS A 676      38.260  53.600  67.810  1.00  0.00           H
ATOM   1396  HE2 LYS A 676      38.030  54.670  69.300  1.00  0.00           H
ATOM   1397  NZ  LYS A 676      39.740  54.950  68.160  1.00  0.00           N
ATOM   1398  HZ1 LYS A 676      40.140  54.810  67.210  1.00  0.00           H
ATOM   1399  HZ2 LYS A 676      40.260  54.330  68.790  1.00  0.00           H
ATOM   1400  HZ3 LYS A 676      39.850  55.950  68.410  1.00  0.00           H
ATOM   1401  C   LYS A 676      34.930  54.590  65.430  1.00  0.00           C
ATOM   1402  O   LYS A 676      34.340  54.690  66.510  1.00  0.00           O
ATOM   1403  N   ILE A 677      34.600  55.340  64.350  1.00  0.00           N
ATOM   1404  HN  ILE A 677      35.060  55.100  63.490  1.00  0.00           H
ATOM   1405  CA  ILE A 677      33.550  56.380  64.350  1.00  0.00           C
ATOM   1406  HA  ILE A 677      33.820  57.020  65.170  1.00  0.00           H
ATOM   1407  CB  ILE A 677      33.770  57.270  63.130  1.00  0.00           C
ATOM   1408  HB  ILE A 677      33.880  56.600  62.260  1.00  0.00           H
ATOM   1409  CG2 ILE A 677      32.530  58.200  62.790  1.00  0.00           C
ATOM   1410 HG21 ILE A 677      31.470  57.870  62.840  1.00  0.00           H
ATOM   1411 HG22 ILE A 677      32.630  58.440  61.710  1.00  0.00           H
ATOM   1412 HG23 ILE A 677      32.710  59.120  63.370  1.00  0.00           H
ATOM   1413  CG1 ILE A 677      35.120  58.090  63.320  1.00  0.00           C
ATOM   1414 HG11 ILE A 677      36.000  57.460  63.560  1.00  0.00           H
ATOM   1415 HG12 ILE A 677      35.050  58.750  64.200  1.00  0.00           H
ATOM   1416  CD  ILE A 677      35.410  59.010  62.040  1.00  0.00           C
ATOM   1417  HD1 ILE A 677      35.330  58.310  61.170  1.00  0.00           H
ATOM   1418  HD2 ILE A 677      36.350  59.570  62.210  1.00  0.00           H
ATOM   1419  HD3 ILE A 677      34.610  59.780  62.080  1.00  0.00           H
ATOM   1420  C   ILE A 677      32.110  55.960  64.540  1.00  0.00           C
ATOM   1421  O   ILE A 677      31.390  56.580  65.350  1.00  0.00           O
ATOM   1422  N   LEU A 678      31.720  54.870  63.950  1.00  0.00           N
ATOM   1423  HN  LEU A 678      32.370  54.500  63.300  1.00  0.00           H
ATOM   1424  CA  LEU A 678      30.540  54.100  64.220  1.00  0.00           C
ATOM   1425  HA  LEU A 678      29.700  54.770  64.110  1.00  0.00           H
ATOM   1426  CB  LEU A 678      30.570  52.950  63.060  1.00  0.00           C
ATOM   1427  HB1 LEU A 678      31.420  52.240  63.210  1.00  0.00           H
ATOM   1428  HB2 LEU A 678      30.430  53.390  62.050  1.00  0.00           H
ATOM   1429  CG  LEU A 678      29.460  51.970  63.170  1.00  0.00           C
ATOM   1430  HG  LEU A 678      29.510  51.470  64.170  1.00  0.00           H
ATOM   1431  CD1 LEU A 678      28.100  52.520  62.910  1.00  0.00           C
ATOM   1432 HD11 LEU A 678      27.840  53.110  63.820  1.00  0.00           H
ATOM   1433 HD12 LEU A 678      27.290  51.760  62.860  1.00  0.00           H
ATOM   1434 HD13 LEU A 678      27.980  53.240  62.070  1.00  0.00           H
ATOM   1435  CD2 LEU A 678      29.720  50.890  62.170  1.00  0.00           C
ATOM   1436 HD21 LEU A 678      29.890  51.170  61.110  1.00  0.00           H
ATOM   1437 HD22 LEU A 678      28.890  50.150  62.190  1.00  0.00           H
ATOM   1438 HD23 LEU A 678      30.600  50.380  62.600  1.00  0.00           H
ATOM   1439  C   LEU A 678      30.340  53.590  65.650  1.00  0.00           C
ATOM   1440  O   LEU A 678      29.360  53.890  66.330  1.00  0.00           O
ATOM   1441  N   TYR A 679      31.350  52.920  66.140  1.00  0.00           N
ATOM   1442  HN  TYR A 679      32.090  52.670  65.510  1.00  0.00           H
ATOM   1443  CA  TYR A 679      31.300  52.390  67.470  1.00  0.00           C
ATOM   1444  HA  TYR A 679      30.340  51.900  67.560  1.00  0.00           H
ATOM   1445  CB  TYR A 679      32.470  51.360  67.710  1.00  0.00           C
ATOM   1446  HB1 TYR A 679      33.500  51.740  67.540  1.00  0.00           H
ATOM   1447  HB2 TYR A 679      32.400  50.540  66.960  1.00  0.00           H
ATOM   1448  CG  TYR A 679      32.330  50.790  69.090  1.00  0.00           C
ATOM   1449  CD1 TYR A 679      33.280  51.150  70.110  1.00  0.00           C
ATOM   1450  HD1 TYR A 679      34.180  51.670  69.850  1.00  0.00           H
ATOM   1451  CE1 TYR A 679      33.180  50.610  71.380  1.00  0.00           C
ATOM   1452  HE1 TYR A 679      34.050  50.600  72.030  1.00  0.00           H
ATOM   1453  CZ  TYR A 679      32.020  49.920  71.740  1.00  0.00           C
ATOM   1454  OH  TYR A 679      31.890  49.260  73.020  1.00  0.00           O
ATOM   1455  HH  TYR A 679      32.670  49.340  73.570  1.00  0.00           H
ATOM   1456  CD2 TYR A 679      31.130  50.210  69.480  1.00  0.00           C
ATOM   1457  HD2 TYR A 679      30.380  50.110  68.730  1.00  0.00           H
ATOM   1458  CE2 TYR A 679      30.920  49.870  70.830  1.00  0.00           C
ATOM   1459  HE2 TYR A 679      30.020  49.320  71.050  1.00  0.00           H
ATOM   1460  C   TYR A 679      31.180  53.490  68.480  1.00  0.00           C
ATOM   1461  O   TYR A 679      30.500  53.400  69.470  1.00  0.00           O
ATOM   1462  N   LYS A 680      31.860  54.670  68.230  1.00  0.00           N
ATOM   1463  HN  LYS A 680      32.430  54.720  67.410  1.00  0.00           H
ATOM   1464  CA  LYS A 680      31.870  55.790  69.110  1.00  0.00           C
ATOM   1465  HA  LYS A 680      32.180  55.410  70.070  1.00  0.00           H
ATOM   1466  CB  LYS A 680      32.920  56.840  68.760  1.00  0.00           C
ATOM   1467  HB1 LYS A 680      32.760  57.320  67.760  1.00  0.00           H
ATOM   1468  HB2 LYS A 680      33.890  56.310  68.710  1.00  0.00           H
ATOM   1469  CG  LYS A 680      33.120  57.950  69.800  1.00  0.00           C
ATOM   1470  HG1 LYS A 680      33.060  57.600  70.850  1.00  0.00           H
ATOM   1471  HG2 LYS A 680      32.180  58.550  69.710  1.00  0.00           H
ATOM   1472  CD  LYS A 680      34.380  58.740  69.460  1.00  0.00           C
ATOM   1473  HD1 LYS A 680      35.300  58.150  69.680  1.00  0.00           H
ATOM   1474  HD2 LYS A 680      34.520  59.680  70.030  1.00  0.00           H
ATOM   1475  CE  LYS A 680      34.710  59.170  68.000  1.00  0.00           C
ATOM   1476  HE1 LYS A 680      34.870  58.300  67.330  1.00  0.00           H
ATOM   1477  HE2 LYS A 680      35.700  59.690  68.000  1.00  0.00           H
ATOM   1478  NZ  LYS A 680      33.640  60.010  67.440  1.00  0.00           N
ATOM   1479  HZ1 LYS A 680      33.280  60.800  68.010  1.00  0.00           H
ATOM   1480  HZ2 LYS A 680      32.780  59.490  67.180  1.00  0.00           H
ATOM   1481  HZ3 LYS A 680      34.030  60.430  66.570  1.00  0.00           H
ATOM   1482  C   LYS A 680      30.520  56.430  69.330  1.00  0.00           C
ATOM   1483  O   LYS A 680      30.070  56.700  70.500  1.00  0.00           O
ATOM   1484  N   PHE A 681      29.790  56.550  68.200  1.00  0.00           N
ATOM   1485  HN  PHE A 681      30.220  56.470  67.320  1.00  0.00           H
ATOM   1486  CA  PHE A 681      28.380  56.900  68.170  1.00  0.00           C
ATOM   1487  HA  PHE A 681      28.320  57.770  68.780  1.00  0.00           H
ATOM   1488  CB  PHE A 681      27.900  57.170  66.680  1.00  0.00           C
ATOM   1489  HB1 PHE A 681      26.790  57.190  66.550  1.00  0.00           H
ATOM   1490  HB2 PHE A 681      28.240  56.350  66.010  1.00  0.00           H
ATOM   1491  CG  PHE A 681      28.230  58.570  66.190  1.00  0.00           C
ATOM   1492  CD1 PHE A 681      27.700  59.630  66.960  1.00  0.00           C
ATOM   1493  HD1 PHE A 681      27.180  59.470  67.890  1.00  0.00           H
ATOM   1494  CE1 PHE A 681      27.810  61.000  66.500  1.00  0.00           C
ATOM   1495  HE1 PHE A 681      27.470  61.880  67.030  1.00  0.00           H
ATOM   1496  CZ  PHE A 681      28.500  61.260  65.320  1.00  0.00           C
ATOM   1497  HZ  PHE A 681      28.520  62.230  64.850  1.00  0.00           H
ATOM   1498  CD2 PHE A 681      28.880  58.870  65.000  1.00  0.00           C
ATOM   1499  HD2 PHE A 681      29.270  58.130  64.320  1.00  0.00           H
ATOM   1500  CE2 PHE A 681      29.030  60.220  64.570  1.00  0.00           C
ATOM   1501  HE2 PHE A 681      29.550  60.390  63.630  1.00  0.00           H
ATOM   1502  C   PHE A 681      27.500  55.910  68.870  1.00  0.00           C
ATOM   1503  O   PHE A 681      26.560  56.270  69.590  1.00  0.00           O
ATOM   1504  N   CYS A 682      27.780  54.600  68.740  1.00  0.00           N
ATOM   1505  HN  CYS A 682      28.630  54.450  68.250  1.00  0.00           H
ATOM   1506  CA  CYS A 682      27.110  53.550  69.440  1.00  0.00           C
ATOM   1507  HA  CYS A 682      26.060  53.720  69.290  1.00  0.00           H
ATOM   1508  CB  CYS A 682      27.460  52.110  68.860  1.00  0.00           C
ATOM   1509  HB1 CYS A 682      26.840  51.380  69.440  1.00  0.00           H
ATOM   1510  HB2 CYS A 682      28.550  51.940  69.000  1.00  0.00           H
ATOM   1511  SG  CYS A 682      27.130  51.970  67.040  1.00  0.00           S
ATOM   1512  HG1 CYS A 682      27.710  53.100  66.650  1.00  0.00           H
ATOM   1513  C   CYS A 682      27.290  53.590  70.960  1.00  0.00           C
ATOM   1514  O   CYS A 682      26.320  53.640  71.730  1.00  0.00           O
ATOM   1515  N   ARG A 683      28.570  53.700  71.480  1.00  0.00           N
ATOM   1516  HN  ARG A 683      29.390  53.610  70.920  1.00  0.00           H
ATOM   1517  CA  ARG A 683      28.870  53.710  72.890  1.00  0.00           C
ATOM   1518  HA  ARG A 683      28.280  52.920  73.330  1.00  0.00           H
ATOM   1519  CB  ARG A 683      30.300  53.330  73.140  1.00  0.00           C
ATOM   1520  HB1 ARG A 683      30.340  52.440  72.470  1.00  0.00           H
ATOM   1521  HB2 ARG A 683      30.360  53.150  74.230  1.00  0.00           H
ATOM   1522  CG  ARG A 683      31.410  54.340  72.780  1.00  0.00           C
ATOM   1523  HG1 ARG A 683      31.210  54.810  71.790  1.00  0.00           H
ATOM   1524  HG2 ARG A 683      32.260  53.640  72.730  1.00  0.00           H
ATOM   1525  CD  ARG A 683      31.650  55.400  73.790  1.00  0.00           C
ATOM   1526  HD1 ARG A 683      31.740  55.020  74.820  1.00  0.00           H
ATOM   1527  HD2 ARG A 683      30.800  56.130  73.810  1.00  0.00           H
ATOM   1528  NE  ARG A 683      32.940  56.030  73.240  1.00  0.00           N
ATOM   1529  HE  ARG A 683      33.550  55.370  72.810  1.00  0.00           H
ATOM   1530  CZ  ARG A 683      33.430  57.150  73.540  1.00  0.00           C
ATOM   1531  NH1 ARG A 683      32.800  58.170  74.040  1.00  0.00           N
ATOM   1532 HH11 ARG A 683      31.810  58.210  74.100  1.00  0.00           H
ATOM   1533 HH12 ARG A 683      33.370  58.990  73.990  1.00  0.00           H
ATOM   1534  NH2 ARG A 683      34.710  57.260  73.270  1.00  0.00           N
ATOM   1535 HH21 ARG A 683      35.240  58.090  73.370  1.00  0.00           H
ATOM   1536 HH22 ARG A 683      35.140  56.470  72.840  1.00  0.00           H
ATOM   1537  C   ARG A 683      28.400  54.980  73.590  1.00  0.00           C
ATOM   1538  O   ARG A 683      28.290  55.050  74.820  1.00  0.00           O
ATOM   1539  N   ASP A 684      28.240  56.150  72.920  1.00  0.00           N
ATOM   1540  HN  ASP A 684      28.530  56.210  71.970  1.00  0.00           H
ATOM   1541  CA  ASP A 684      27.720  57.350  73.520  1.00  0.00           C
ATOM   1542  HA  ASP A 684      28.070  57.470  74.540  1.00  0.00           H
ATOM   1543  CB  ASP A 684      27.990  58.640  72.760  1.00  0.00           C
ATOM   1544  HB1 ASP A 684      27.410  59.460  73.220  1.00  0.00           H
ATOM   1545  HB2 ASP A 684      27.730  58.600  71.690  1.00  0.00           H
ATOM   1546  CG  ASP A 684      29.520  58.920  72.840  1.00  0.00           C
ATOM   1547  OD1 ASP A 684      30.060  59.750  72.030  1.00  0.00           O
ATOM   1548  OD2 ASP A 684      30.120  58.610  73.890  1.00  0.00           O
ATOM   1549  C   ASP A 684      26.200  57.240  73.650  1.00  0.00           C
ATOM   1550  O   ASP A 684      25.670  57.550  74.690  1.00  0.00           O
ATOM   1551  N   TYR A 685      25.500  56.830  72.610  1.00  0.00           N
ATOM   1552  HN  TYR A 685      25.930  56.500  71.770  1.00  0.00           H
ATOM   1553  CA  TYR A 685      24.110  57.180  72.480  1.00  0.00           C
ATOM   1554  HA  TYR A 685      23.850  57.880  73.270  1.00  0.00           H
ATOM   1555  CB  TYR A 685      23.640  57.890  71.160  1.00  0.00           C
ATOM   1556  HB1 TYR A 685      22.530  57.980  71.240  1.00  0.00           H
ATOM   1557  HB2 TYR A 685      23.870  57.190  70.330  1.00  0.00           H
ATOM   1558  CG  TYR A 685      24.280  59.250  70.920  1.00  0.00           C
ATOM   1559  CD1 TYR A 685      23.760  60.370  71.580  1.00  0.00           C
ATOM   1560  HD1 TYR A 685      22.900  60.280  72.230  1.00  0.00           H
ATOM   1561  CE1 TYR A 685      24.260  61.690  71.320  1.00  0.00           C
ATOM   1562  HE1 TYR A 685      23.760  62.530  71.770  1.00  0.00           H
ATOM   1563  CZ  TYR A 685      25.400  61.880  70.470  1.00  0.00           C
ATOM   1564  OH  TYR A 685      25.960  63.150  70.240  1.00  0.00           O
ATOM   1565  HH  TYR A 685      26.810  63.040  69.790  1.00  0.00           H
ATOM   1566  CD2 TYR A 685      25.500  59.430  70.210  1.00  0.00           C
ATOM   1567  HD2 TYR A 685      26.020  58.520  69.950  1.00  0.00           H
ATOM   1568  CE2 TYR A 685      26.040  60.780  70.000  1.00  0.00           C
ATOM   1569  HE2 TYR A 685      26.970  60.890  69.440  1.00  0.00           H
ATOM   1570  C   TYR A 685      23.180  55.960  72.760  1.00  0.00           C
ATOM   1571  O   TYR A 685      21.990  55.900  72.500  1.00  0.00           O
ATOM   1572  N   GLN A 686      23.830  54.850  73.220  1.00  0.00           N
ATOM   1573  HN  GLN A 686      24.810  54.880  73.360  1.00  0.00           H
ATOM   1574  CA  GLN A 686      23.130  53.690  73.610  1.00  0.00           C
ATOM   1575  HA  GLN A 686      23.930  53.120  74.090  1.00  0.00           H
ATOM   1576  CB  GLN A 686      21.930  53.940  74.620  1.00  0.00           C
ATOM   1577  HB1 GLN A 686      21.500  52.940  74.800  1.00  0.00           H
ATOM   1578  HB2 GLN A 686      21.050  54.510  74.250  1.00  0.00           H
ATOM   1579  CG  GLN A 686      22.400  54.550  76.010  1.00  0.00           C
ATOM   1580  HG1 GLN A 686      21.580  54.760  76.750  1.00  0.00           H
ATOM   1581  HG2 GLN A 686      22.960  55.490  75.800  1.00  0.00           H
ATOM   1582  CD  GLN A 686      23.310  53.560  76.700  1.00  0.00           C
ATOM   1583  OE1 GLN A 686      22.960  52.470  77.210  1.00  0.00           O
ATOM   1584  NE2 GLN A 686      24.620  53.960  76.710  1.00  0.00           N
ATOM   1585 HE21 GLN A 686      25.220  53.480  77.350  1.00  0.00           H
ATOM   1586 HE22 GLN A 686      24.820  54.830  76.270  1.00  0.00           H
ATOM   1587  C   GLN A 686      22.710  52.730  72.570  1.00  0.00           C
ATOM   1588  O   GLN A 686      21.880  51.870  72.850  1.00  0.00           O
ATOM   1589  N   LEU A 687      23.320  52.740  71.410  1.00  0.00           N
ATOM   1590  HN  LEU A 687      24.110  53.340  71.370  1.00  0.00           H
ATOM   1591  CA  LEU A 687      22.950  51.810  70.260  1.00  0.00           C
ATOM   1592  HA  LEU A 687      21.890  51.660  70.430  1.00  0.00           H
ATOM   1593  CB  LEU A 687      23.320  52.440  68.870  1.00  0.00           C
ATOM   1594  HB1 LEU A 687      22.800  51.800  68.140  1.00  0.00           H
ATOM   1595  HB2 LEU A 687      24.410  52.480  68.700  1.00  0.00           H
ATOM   1596  CG  LEU A 687      22.880  53.960  68.770  1.00  0.00           C
ATOM   1597  HG  LEU A 687      23.470  54.540  69.500  1.00  0.00           H
ATOM   1598  CD1 LEU A 687      23.300  54.480  67.390  1.00  0.00           C
ATOM   1599 HD11 LEU A 687      24.320  54.270  67.040  1.00  0.00           H
ATOM   1600 HD12 LEU A 687      23.100  55.570  67.320  1.00  0.00           H
ATOM   1601 HD13 LEU A 687      22.600  53.990  66.670  1.00  0.00           H
ATOM   1602  CD2 LEU A 687      21.340  54.080  69.010  1.00  0.00           C
ATOM   1603 HD21 LEU A 687      21.070  53.820  70.050  1.00  0.00           H
ATOM   1604 HD22 LEU A 687      20.780  53.600  68.180  1.00  0.00           H
ATOM   1605 HD23 LEU A 687      21.060  55.160  68.990  1.00  0.00           H
ATOM   1606  C   LEU A 687      23.600  50.450  70.430  1.00  0.00           C
ATOM   1607  O   LEU A 687      24.610  50.250  71.160  1.00  0.00           O
ATOM   1608  N   SER A 688      23.210  49.420  69.690  1.00  0.00           N
ATOM   1609  HN  SER A 688      22.480  49.570  69.030  1.00  0.00           H
ATOM   1610  CA  SER A 688      23.820  48.080  69.650  1.00  0.00           C
ATOM   1611  HA  SER A 688      24.470  48.080  70.520  1.00  0.00           H
ATOM   1612  CB  SER A 688      22.760  46.950  69.900  1.00  0.00           C
ATOM   1613  HB1 SER A 688      22.040  46.910  69.050  1.00  0.00           H
ATOM   1614  HB2 SER A 688      22.050  47.190  70.720  1.00  0.00           H
ATOM   1615  OG  SER A 688      23.330  45.670  70.100  1.00  0.00           O
ATOM   1616  HG1 SER A 688      22.780  45.220  70.750  1.00  0.00           H
ATOM   1617  C   SER A 688      24.760  47.880  68.560  1.00  0.00           C
ATOM   1618  O   SER A 688      24.370  47.850  67.420  1.00  0.00           O
ATOM   1619  N   TYR A 689      26.070  47.830  68.890  1.00  0.00           N
ATOM   1620  HN  TYR A 689      26.250  47.950  69.850  1.00  0.00           H
ATOM   1621  CA  TYR A 689      27.080  47.860  67.820  1.00  0.00           C
ATOM   1622  HA  TYR A 689      26.880  48.710  67.160  1.00  0.00           H
ATOM   1623  CB  TYR A 689      28.460  48.140  68.390  1.00  0.00           C
ATOM   1624  HB1 TYR A 689      28.620  47.420  69.230  1.00  0.00           H
ATOM   1625  HB2 TYR A 689      28.490  49.140  68.870  1.00  0.00           H
ATOM   1626  CG  TYR A 689      29.600  48.080  67.410  1.00  0.00           C
ATOM   1627  CD1 TYR A 689      29.640  48.810  66.160  1.00  0.00           C
ATOM   1628  HD1 TYR A 689      28.810  49.420  65.840  1.00  0.00           H
ATOM   1629  CE1 TYR A 689      30.710  48.780  65.320  1.00  0.00           C
ATOM   1630  HE1 TYR A 689      30.600  49.190  64.320  1.00  0.00           H
ATOM   1631  CZ  TYR A 689      31.790  48.020  65.670  1.00  0.00           C
ATOM   1632  OH  TYR A 689      32.910  48.060  64.860  1.00  0.00           O
ATOM   1633  HH  TYR A 689      32.690  48.400  63.990  1.00  0.00           H
ATOM   1634  CD2 TYR A 689      30.730  47.290  67.730  1.00  0.00           C
ATOM   1635  HD2 TYR A 689      30.700  46.890  68.730  1.00  0.00           H
ATOM   1636  CE2 TYR A 689      31.850  47.330  66.890  1.00  0.00           C
ATOM   1637  HE2 TYR A 689      32.730  46.720  67.010  1.00  0.00           H
ATOM   1638  C   TYR A 689      27.120  46.560  66.930  1.00  0.00           C
ATOM   1639  O   TYR A 689      27.090  46.660  65.680  1.00  0.00           O
ATOM   1640  N   LEU A 690      27.180  45.320  67.500  1.00  0.00           N
ATOM   1641  HN  LEU A 690      27.220  45.330  68.500  1.00  0.00           H
ATOM   1642  CA  LEU A 690      27.320  44.100  66.720  1.00  0.00           C
ATOM   1643  HA  LEU A 690      28.150  44.220  66.030  1.00  0.00           H
ATOM   1644  CB  LEU A 690      27.600  42.870  67.590  1.00  0.00           C
ATOM   1645  HB1 LEU A 690      27.720  41.920  67.020  1.00  0.00           H
ATOM   1646  HB2 LEU A 690      26.800  42.670  68.340  1.00  0.00           H
ATOM   1647  CG  LEU A 690      28.940  43.040  68.470  1.00  0.00           C
ATOM   1648  HG  LEU A 690      28.890  43.900  69.180  1.00  0.00           H
ATOM   1649  CD1 LEU A 690      29.210  41.850  69.400  1.00  0.00           C
ATOM   1650 HD11 LEU A 690      28.280  41.360  69.740  1.00  0.00           H
ATOM   1651 HD12 LEU A 690      29.920  42.120  70.200  1.00  0.00           H
ATOM   1652 HD13 LEU A 690      29.610  40.940  68.890  1.00  0.00           H
ATOM   1653  CD2 LEU A 690      30.060  43.350  67.550  1.00  0.00           C
ATOM   1654 HD21 LEU A 690      29.950  44.290  66.960  1.00  0.00           H
ATOM   1655 HD22 LEU A 690      30.080  42.440  66.900  1.00  0.00           H
ATOM   1656 HD23 LEU A 690      31.070  43.560  67.970  1.00  0.00           H
ATOM   1657  C   LEU A 690      26.140  43.840  65.850  1.00  0.00           C
ATOM   1658  O   LEU A 690      26.310  43.590  64.640  1.00  0.00           O
ATOM   1659  N   SER A 691      24.900  43.940  66.310  1.00  0.00           N
ATOM   1660  HN  SER A 691      24.780  44.020  67.300  1.00  0.00           H
ATOM   1661  CA  SER A 691      23.730  43.870  65.460  1.00  0.00           C
ATOM   1662  HA  SER A 691      23.790  42.900  64.990  1.00  0.00           H
ATOM   1663  CB  SER A 691      22.460  43.900  66.430  1.00  0.00           C
ATOM   1664  HB1 SER A 691      22.620  44.680  67.210  1.00  0.00           H
ATOM   1665  HB2 SER A 691      22.610  42.890  66.890  1.00  0.00           H
ATOM   1666  OG  SER A 691      21.240  44.000  65.730  1.00  0.00           O
ATOM   1667  HG1 SER A 691      21.140  44.930  65.530  1.00  0.00           H
ATOM   1668  C   SER A 691      23.590  44.970  64.330  1.00  0.00           C
ATOM   1669  O   SER A 691      23.250  44.720  63.230  1.00  0.00           O
ATOM   1670  N   LEU A 692      23.880  46.270  64.640  1.00  0.00           N
ATOM   1671  HN  LEU A 692      24.220  46.560  65.540  1.00  0.00           H
ATOM   1672  CA  LEU A 692      23.950  47.370  63.610  1.00  0.00           C
ATOM   1673  HA  LEU A 692      23.040  47.230  63.030  1.00  0.00           H
ATOM   1674  CB  LEU A 692      24.090  48.700  64.400  1.00  0.00           C
ATOM   1675  HB1 LEU A 692      25.090  48.880  64.860  1.00  0.00           H
ATOM   1676  HB2 LEU A 692      23.360  48.840  65.240  1.00  0.00           H
ATOM   1677  CG  LEU A 692      23.800  49.980  63.590  1.00  0.00           C
ATOM   1678  HG  LEU A 692      24.320  49.940  62.620  1.00  0.00           H
ATOM   1679  CD1 LEU A 692      22.280  49.980  63.280  1.00  0.00           C
ATOM   1680 HD11 LEU A 692      22.020  49.050  62.740  1.00  0.00           H
ATOM   1681 HD12 LEU A 692      21.950  50.910  62.770  1.00  0.00           H
ATOM   1682 HD13 LEU A 692      21.710  49.820  64.220  1.00  0.00           H
ATOM   1683  CD2 LEU A 692      24.340  51.210  64.410  1.00  0.00           C
ATOM   1684 HD21 LEU A 692      24.030  51.080  65.470  1.00  0.00           H
ATOM   1685 HD22 LEU A 692      24.010  52.210  64.050  1.00  0.00           H
ATOM   1686 HD23 LEU A 692      25.450  51.320  64.340  1.00  0.00           H
ATOM   1687  C   LEU A 692      25.020  47.080  62.560  1.00  0.00           C
ATOM   1688  O   LEU A 692      24.740  47.170  61.330  1.00  0.00           O
ATOM   1689  N   ARG A 693      26.240  46.640  63.020  1.00  0.00           N
ATOM   1690  HN  ARG A 693      26.440  46.440  63.970  1.00  0.00           H
ATOM   1691  CA  ARG A 693      27.300  46.260  62.140  1.00  0.00           C
ATOM   1692  HA  ARG A 693      27.430  47.160  61.580  1.00  0.00           H
ATOM   1693  CB  ARG A 693      28.580  45.880  62.960  1.00  0.00           C
ATOM   1694  HB1 ARG A 693      28.250  45.070  63.650  1.00  0.00           H
ATOM   1695  HB2 ARG A 693      28.780  46.670  63.710  1.00  0.00           H
ATOM   1696  CG  ARG A 693      29.840  45.460  62.110  1.00  0.00           C
ATOM   1697  HG1 ARG A 693      30.180  46.210  61.370  1.00  0.00           H
ATOM   1698  HG2 ARG A 693      29.600  44.460  61.680  1.00  0.00           H
ATOM   1699  CD  ARG A 693      31.120  45.330  62.980  1.00  0.00           C
ATOM   1700  HD1 ARG A 693      31.370  46.310  63.450  1.00  0.00           H
ATOM   1701  HD2 ARG A 693      32.000  45.100  62.350  1.00  0.00           H
ATOM   1702  NE  ARG A 693      30.940  44.150  63.900  1.00  0.00           N
ATOM   1703  HE  ARG A 693      30.010  43.820  63.900  1.00  0.00           H
ATOM   1704  CZ  ARG A 693      31.930  43.330  64.170  1.00  0.00           C
ATOM   1705  NH1 ARG A 693      33.210  43.530  64.010  1.00  0.00           N
ATOM   1706 HH11 ARG A 693      33.780  42.750  64.290  1.00  0.00           H
ATOM   1707 HH12 ARG A 693      33.620  44.430  63.920  1.00  0.00           H
ATOM   1708  NH2 ARG A 693      31.590  42.080  64.580  1.00  0.00           N
ATOM   1709 HH21 ARG A 693      30.650  41.780  64.640  1.00  0.00           H
ATOM   1710 HH22 ARG A 693      32.280  41.370  64.750  1.00  0.00           H
ATOM   1711  C   ARG A 693      26.840  45.250  61.130  1.00  0.00           C
ATOM   1712  O   ARG A 693      27.090  45.350  59.930  1.00  0.00           O
ATOM   1713  N   THR A 694      26.140  44.170  61.540  1.00  0.00           N
ATOM   1714  HN  THR A 694      25.980  43.960  62.500  1.00  0.00           H
ATOM   1715  CA  THR A 694      25.670  43.120  60.640  1.00  0.00           C
ATOM   1716  HA  THR A 694      26.570  42.810  60.120  1.00  0.00           H
ATOM   1717  CB  THR A 694      25.200  41.980  61.480  1.00  0.00           C
ATOM   1718  HB  THR A 694      24.480  42.290  62.270  1.00  0.00           H
ATOM   1719  OG1 THR A 694      26.290  41.380  62.130  1.00  0.00           O
ATOM   1720  HG1 THR A 694      26.950  41.230  61.450  1.00  0.00           H
ATOM   1721  CG2 THR A 694      24.550  40.850  60.650  1.00  0.00           C
ATOM   1722 HG21 THR A 694      24.960  40.820  59.620  1.00  0.00           H
ATOM   1723 HG22 THR A 694      23.480  41.110  60.540  1.00  0.00           H
ATOM   1724 HG23 THR A 694      24.650  39.820  61.040  1.00  0.00           H
ATOM   1725  C   THR A 694      24.680  43.590  59.610  1.00  0.00           C
ATOM   1726  O   THR A 694      25.000  43.440  58.440  1.00  0.00           O
ATOM   1727  N   SER A 695      23.630  44.300  59.980  1.00  0.00           N
ATOM   1728  HN  SER A 695      23.440  44.190  60.950  1.00  0.00           H
ATOM   1729  CA  SER A 695      22.660  44.980  59.140  1.00  0.00           C
ATOM   1730  HA  SER A 695      22.230  44.170  58.570  1.00  0.00           H
ATOM   1731  CB  SER A 695      21.530  45.660  59.950  1.00  0.00           C
ATOM   1732  HB1 SER A 695      21.040  44.930  60.630  1.00  0.00           H
ATOM   1733  HB2 SER A 695      20.760  46.050  59.260  1.00  0.00           H
ATOM   1734  OG  SER A 695      22.020  46.730  60.780  1.00  0.00           O
ATOM   1735  HG1 SER A 695      22.640  46.430  61.450  1.00  0.00           H
ATOM   1736  C   SER A 695      23.300  46.020  58.200  1.00  0.00           C
ATOM   1737  O   SER A 695      22.990  45.880  57.010  1.00  0.00           O
ATOM   1738  N   ILE A 696      24.200  46.870  58.590  1.00  0.00           N
ATOM   1739  HN  ILE A 696      24.330  47.010  59.570  1.00  0.00           H
ATOM   1740  CA  ILE A 696      25.010  47.740  57.750  1.00  0.00           C
ATOM   1741  HA  ILE A 696      24.280  48.390  57.290  1.00  0.00           H
ATOM   1742  CB  ILE A 696      26.010  48.600  58.450  1.00  0.00           C
ATOM   1743  HB  ILE A 696      26.550  48.030  59.240  1.00  0.00           H
ATOM   1744  CG2 ILE A 696      26.970  49.280  57.570  1.00  0.00           C
ATOM   1745 HG21 ILE A 696      26.470  50.000  56.890  1.00  0.00           H
ATOM   1746 HG22 ILE A 696      27.520  48.540  56.950  1.00  0.00           H
ATOM   1747 HG23 ILE A 696      27.740  49.840  58.130  1.00  0.00           H
ATOM   1748  CG1 ILE A 696      25.100  49.610  59.220  1.00  0.00           C
ATOM   1749 HG11 ILE A 696      24.280  49.130  59.790  1.00  0.00           H
ATOM   1750 HG12 ILE A 696      24.640  50.330  58.520  1.00  0.00           H
ATOM   1751  CD  ILE A 696      25.880  50.420  60.330  1.00  0.00           C
ATOM   1752  HD1 ILE A 696      25.290  51.100  61.000  1.00  0.00           H
ATOM   1753  HD2 ILE A 696      26.680  51.050  59.880  1.00  0.00           H
ATOM   1754  HD3 ILE A 696      26.330  49.580  60.900  1.00  0.00           H
ATOM   1755  C   ILE A 696      25.690  46.900  56.650  1.00  0.00           C
ATOM   1756  O   ILE A 696      25.630  47.280  55.510  1.00  0.00           O
ATOM   1757  N   GLY A 697      26.270  45.720  57.000  1.00  0.00           N
ATOM   1758  HN  GLY A 697      26.350  45.310  57.910  1.00  0.00           H
ATOM   1759  CA  GLY A 697      26.830  44.790  55.960  1.00  0.00           C
ATOM   1760  HA1 GLY A 697      27.390  44.060  56.520  1.00  0.00           H
ATOM   1761  HA2 GLY A 697      27.390  45.220  55.150  1.00  0.00           H
ATOM   1762  C   GLY A 697      25.760  44.190  55.050  1.00  0.00           C
ATOM   1763  O   GLY A 697      26.090  44.240  53.830  1.00  0.00           O
ATOM   1764  N   LEU A 698      24.640  43.580  55.520  1.00  0.00           N
ATOM   1765  HN  LEU A 698      24.360  43.490  56.480  1.00  0.00           H
ATOM   1766  CA  LEU A 698      23.560  43.120  54.660  1.00  0.00           C
ATOM   1767  HA  LEU A 698      23.960  42.390  53.970  1.00  0.00           H
ATOM   1768  CB  LEU A 698      22.460  42.530  55.520  1.00  0.00           C
ATOM   1769  HB1 LEU A 698      21.580  42.320  54.870  1.00  0.00           H
ATOM   1770  HB2 LEU A 698      22.110  43.310  56.240  1.00  0.00           H
ATOM   1771  CG  LEU A 698      22.760  41.320  56.490  1.00  0.00           C
ATOM   1772  HG  LEU A 698      23.170  41.760  57.420  1.00  0.00           H
ATOM   1773  CD1 LEU A 698      21.360  40.780  56.840  1.00  0.00           C
ATOM   1774 HD11 LEU A 698      20.680  41.600  57.130  1.00  0.00           H
ATOM   1775 HD12 LEU A 698      21.350  40.020  57.650  1.00  0.00           H
ATOM   1776 HD13 LEU A 698      20.820  40.300  55.990  1.00  0.00           H
ATOM   1777  CD2 LEU A 698      23.630  40.170  55.990  1.00  0.00           C
ATOM   1778 HD21 LEU A 698      23.090  39.560  55.240  1.00  0.00           H
ATOM   1779 HD22 LEU A 698      23.980  39.560  56.850  1.00  0.00           H
ATOM   1780 HD23 LEU A 698      24.520  40.580  55.460  1.00  0.00           H
ATOM   1781  C   LEU A 698      22.990  44.230  53.760  1.00  0.00           C
ATOM   1782  O   LEU A 698      22.800  43.890  52.570  1.00  0.00           O
ATOM   1783  N   TRP A 699      22.810  45.490  54.250  1.00  0.00           N
ATOM   1784  HN  TRP A 699      23.120  45.610  55.190  1.00  0.00           H
ATOM   1785  CA  TRP A 699      22.560  46.710  53.430  1.00  0.00           C
ATOM   1786  HA  TRP A 699      21.630  46.560  52.890  1.00  0.00           H
ATOM   1787  CB  TRP A 699      22.360  47.880  54.340  1.00  0.00           C
ATOM   1788  HB1 TRP A 699      22.500  48.820  53.750  1.00  0.00           H
ATOM   1789  HB2 TRP A 699      23.050  47.750  55.200  1.00  0.00           H
ATOM   1790  CG  TRP A 699      20.990  48.030  54.900  1.00  0.00           C
ATOM   1791  CD1 TRP A 699      20.650  48.100  56.200  1.00  0.00           C
ATOM   1792  HD1 TRP A 699      21.320  47.900  57.020  1.00  0.00           H
ATOM   1793  NE1 TRP A 699      19.330  48.530  56.320  1.00  0.00           N
ATOM   1794  HE1 TRP A 699      18.830  48.910  57.060  1.00  0.00           H
ATOM   1795  CE2 TRP A 699      18.850  48.810  55.060  1.00  0.00           C
ATOM   1796  CD2 TRP A 699      19.870  48.460  54.110  1.00  0.00           C
ATOM   1797  CE3 TRP A 699      19.680  48.770  52.760  1.00  0.00           C
ATOM   1798  HE3 TRP A 699      20.440  48.530  52.020  1.00  0.00           H
ATOM   1799  CZ3 TRP A 699      18.420  49.150  52.380  1.00  0.00           C
ATOM   1800  HZ3 TRP A 699      18.270  49.300  51.320  1.00  0.00           H
ATOM   1801  CZ2 TRP A 699      17.590  49.240  54.700  1.00  0.00           C
ATOM   1802  HZ2 TRP A 699      16.810  49.480  55.410  1.00  0.00           H
ATOM   1803  CH2 TRP A 699      17.390  49.460  53.320  1.00  0.00           C
ATOM   1804  HH2 TRP A 699      16.420  49.680  52.900  1.00  0.00           H
ATOM   1805  C   TRP A 699      23.650  46.970  52.440  1.00  0.00           C
ATOM   1806  O   TRP A 699      23.250  47.160  51.290  1.00  0.00           O
ATOM   1807  N   THR A 700      24.960  46.840  52.780  1.00  0.00           N
ATOM   1808  HN  THR A 700      25.220  46.790  53.750  1.00  0.00           H
ATOM   1809  CA  THR A 700      26.070  47.090  51.860  1.00  0.00           C
ATOM   1810  HA  THR A 700      26.100  48.050  51.350  1.00  0.00           H
ATOM   1811  CB  THR A 700      27.440  47.100  52.600  1.00  0.00           C
ATOM   1812  HB  THR A 700      27.640  46.130  53.080  1.00  0.00           H
ATOM   1813  OG1 THR A 700      27.360  48.110  53.620  1.00  0.00           O
ATOM   1814  HG1 THR A 700      26.760  47.730  54.270  1.00  0.00           H
ATOM   1815  CG2 THR A 700      28.600  47.480  51.600  1.00  0.00           C
ATOM   1816 HG21 THR A 700      28.390  48.310  50.890  1.00  0.00           H
ATOM   1817 HG22 THR A 700      28.850  46.550  51.050  1.00  0.00           H
ATOM   1818 HG23 THR A 700      29.520  47.820  52.120  1.00  0.00           H
ATOM   1819  C   THR A 700      26.100  46.000  50.760  1.00  0.00           C
ATOM   1820  O   THR A 700      26.470  46.190  49.600  1.00  0.00           O
ATOM   1821  N   SER A 701      25.760  44.740  51.090  1.00  0.00           N
ATOM   1822  HN  SER A 701      25.650  44.480  52.060  1.00  0.00           H
ATOM   1823  CA  SER A 701      25.760  43.610  50.170  1.00  0.00           C
ATOM   1824  HA  SER A 701      26.700  43.510  49.660  1.00  0.00           H
ATOM   1825  CB  SER A 701      25.420  42.370  50.920  1.00  0.00           C
ATOM   1826  HB1 SER A 701      24.340  42.280  51.210  1.00  0.00           H
ATOM   1827  HB2 SER A 701      25.920  42.390  51.900  1.00  0.00           H
ATOM   1828  OG  SER A 701      25.760  41.140  50.240  1.00  0.00           O
ATOM   1829  HG1 SER A 701      26.630  41.050  49.850  1.00  0.00           H
ATOM   1830  C   SER A 701      24.640  43.710  49.030  1.00  0.00           C
ATOM   1831  O   SER A 701      24.840  43.580  47.810  1.00  0.00           O
ATOM   1832  N   PHE A 702      23.430  44.200  49.480  1.00  0.00           N
ATOM   1833  HN  PHE A 702      23.340  44.190  50.480  1.00  0.00           H
ATOM   1834  CA  PHE A 702      22.350  44.620  48.610  1.00  0.00           C
ATOM   1835  HA  PHE A 702      22.270  43.830  47.890  1.00  0.00           H
ATOM   1836  CB  PHE A 702      20.960  44.710  49.370  1.00  0.00           C
ATOM   1837  HB1 PHE A 702      21.140  45.440  50.190  1.00  0.00           H
ATOM   1838  HB2 PHE A 702      20.730  43.820  50.010  1.00  0.00           H
ATOM   1839  CG  PHE A 702      19.830  45.260  48.550  1.00  0.00           C
ATOM   1840  CD1 PHE A 702      19.450  46.600  48.770  1.00  0.00           C
ATOM   1841  HD1 PHE A 702      20.000  47.140  49.520  1.00  0.00           H
ATOM   1842  CE1 PHE A 702      18.410  47.190  48.050  1.00  0.00           C
ATOM   1843  HE1 PHE A 702      18.090  48.160  48.390  1.00  0.00           H
ATOM   1844  CZ  PHE A 702      17.820  46.430  46.970  1.00  0.00           C
ATOM   1845  HZ  PHE A 702      16.980  46.940  46.520  1.00  0.00           H
ATOM   1846  CD2 PHE A 702      19.180  44.600  47.450  1.00  0.00           C
ATOM   1847  HD2 PHE A 702      19.510  43.590  47.270  1.00  0.00           H
ATOM   1848  CE2 PHE A 702      18.150  45.090  46.720  1.00  0.00           C
ATOM   1849  HE2 PHE A 702      17.680  44.610  45.870  1.00  0.00           H
ATOM   1850  C   PHE A 702      22.660  45.800  47.760  1.00  0.00           C
ATOM   1851  O   PHE A 702      22.400  45.820  46.590  1.00  0.00           O
ATOM   1852  N   LEU A 703      23.330  46.790  48.400  1.00  0.00           N
ATOM   1853  HN  LEU A 703      23.540  46.850  49.380  1.00  0.00           H
ATOM   1854  CA  LEU A 703      23.840  47.970  47.640  1.00  0.00           C
ATOM   1855  HA  LEU A 703      23.020  48.360  47.060  1.00  0.00           H
ATOM   1856  CB  LEU A 703      24.220  49.100  48.520  1.00  0.00           C
ATOM   1857  HB1 LEU A 703      24.780  49.800  47.870  1.00  0.00           H
ATOM   1858  HB2 LEU A 703      24.940  48.740  49.280  1.00  0.00           H
ATOM   1859  CG  LEU A 703      23.010  49.760  49.230  1.00  0.00           C
ATOM   1860  HG  LEU A 703      22.350  48.960  49.630  1.00  0.00           H
ATOM   1861  CD1 LEU A 703      23.430  50.640  50.430  1.00  0.00           C
ATOM   1862 HD11 LEU A 703      23.930  51.580  50.130  1.00  0.00           H
ATOM   1863 HD12 LEU A 703      24.180  50.170  51.110  1.00  0.00           H
ATOM   1864 HD13 LEU A 703      22.610  50.960  51.090  1.00  0.00           H
ATOM   1865  CD2 LEU A 703      22.140  50.600  48.260  1.00  0.00           C
ATOM   1866 HD21 LEU A 703      22.660  51.480  47.840  1.00  0.00           H
ATOM   1867 HD22 LEU A 703      21.250  50.990  48.820  1.00  0.00           H
ATOM   1868 HD23 LEU A 703      21.850  50.010  47.380  1.00  0.00           H
ATOM   1869  C   LEU A 703      24.950  47.580  46.690  1.00  0.00           C
ATOM   1870  O   LEU A 703      25.040  48.030  45.590  1.00  0.00           O
ATOM   1871  N   CYS A 704      25.900  46.680  47.030  1.00  0.00           N
ATOM   1872  HN  CYS A 704      25.940  46.450  48.010  1.00  0.00           H
ATOM   1873  CA  CYS A 704      26.930  46.200  46.070  1.00  0.00           C
ATOM   1874  HA  CYS A 704      27.320  47.090  45.600  1.00  0.00           H
ATOM   1875  CB  CYS A 704      28.080  45.380  46.690  1.00  0.00           C
ATOM   1876  HB1 CYS A 704      28.770  45.100  45.870  1.00  0.00           H
ATOM   1877  HB2 CYS A 704      27.580  44.600  47.290  1.00  0.00           H
ATOM   1878  SG  CYS A 704      29.060  46.430  47.840  1.00  0.00           S
ATOM   1879  HG1 CYS A 704      28.040  46.830  48.570  1.00  0.00           H
ATOM   1880  C   CYS A 704      26.340  45.450  44.870  1.00  0.00           C
ATOM   1881  O   CYS A 704      26.790  45.730  43.790  1.00  0.00           O
ATOM   1882  N   ILE A 705      25.300  44.630  45.080  1.00  0.00           N
ATOM   1883  HN  ILE A 705      25.090  44.500  46.040  1.00  0.00           H
ATOM   1884  CA  ILE A 705      24.390  43.980  44.150  1.00  0.00           C
ATOM   1885  HA  ILE A 705      25.130  43.470  43.560  1.00  0.00           H
ATOM   1886  CB  ILE A 705      23.430  42.870  44.690  1.00  0.00           C
ATOM   1887  HB  ILE A 705      22.970  43.230  45.630  1.00  0.00           H
ATOM   1888  CG2 ILE A 705      22.170  42.610  43.710  1.00  0.00           C
ATOM   1889 HG21 ILE A 705      21.410  43.400  43.910  1.00  0.00           H
ATOM   1890 HG22 ILE A 705      21.750  41.600  43.930  1.00  0.00           H
ATOM   1891 HG23 ILE A 705      22.490  42.780  42.660  1.00  0.00           H
ATOM   1892  CG1 ILE A 705      24.270  41.570  44.940  1.00  0.00           C
ATOM   1893 HG11 ILE A 705      25.320  41.760  45.270  1.00  0.00           H
ATOM   1894 HG12 ILE A 705      24.470  41.120  43.940  1.00  0.00           H
ATOM   1895  CD  ILE A 705      23.750  40.620  45.950  1.00  0.00           C
ATOM   1896  HD1 ILE A 705      23.900  40.930  47.000  1.00  0.00           H
ATOM   1897  HD2 ILE A 705      24.190  39.610  45.850  1.00  0.00           H
ATOM   1898  HD3 ILE A 705      22.670  40.420  45.840  1.00  0.00           H
ATOM   1899  C   ILE A 705      23.590  44.890  43.230  1.00  0.00           C
ATOM   1900  O   ILE A 705      23.550  44.700  42.020  1.00  0.00           O
ATOM   1901  N   VAL A 706      22.990  45.960  43.820  1.00  0.00           N
ATOM   1902  HN  VAL A 706      23.080  46.010  44.800  1.00  0.00           H
ATOM   1903  CA  VAL A 706      22.370  47.010  43.060  1.00  0.00           C
ATOM   1904  HA  VAL A 706      21.630  46.560  42.420  1.00  0.00           H
ATOM   1905  CB  VAL A 706      21.580  47.900  43.890  1.00  0.00           C
ATOM   1906  HB  VAL A 706      22.100  48.200  44.820  1.00  0.00           H
ATOM   1907  CG1 VAL A 706      21.330  49.240  43.160  1.00  0.00           C
ATOM   1908 HG11 VAL A 706      21.010  49.230  42.100  1.00  0.00           H
ATOM   1909 HG12 VAL A 706      22.240  49.880  43.040  1.00  0.00           H
ATOM   1910 HG13 VAL A 706      20.620  49.820  43.800  1.00  0.00           H
ATOM   1911  CG2 VAL A 706      20.240  47.340  44.310  1.00  0.00           C
ATOM   1912 HG21 VAL A 706      20.360  46.450  44.960  1.00  0.00           H
ATOM   1913 HG22 VAL A 706      19.570  46.940  43.520  1.00  0.00           H
ATOM   1914 HG23 VAL A 706      19.790  48.040  45.060  1.00  0.00           H
ATOM   1915  C   VAL A 706      23.350  47.730  42.180  1.00  0.00           C
ATOM   1916  O   VAL A 706      23.060  48.040  41.020  1.00  0.00           O
ATOM   1917  N   LEU A 707      24.610  48.040  42.620  1.00  0.00           N
ATOM   1918  HN  LEU A 707      24.920  47.900  43.560  1.00  0.00           H
ATOM   1919  CA  LEU A 707      25.560  48.790  41.840  1.00  0.00           C
ATOM   1920  HA  LEU A 707      25.100  49.680  41.420  1.00  0.00           H
ATOM   1921  CB  LEU A 707      26.780  49.280  42.690  1.00  0.00           C
ATOM   1922  HB1 LEU A 707      27.340  48.500  43.240  1.00  0.00           H
ATOM   1923  HB2 LEU A 707      26.330  49.890  43.500  1.00  0.00           H
ATOM   1924  CG  LEU A 707      27.760  50.220  41.970  1.00  0.00           C
ATOM   1925  HG  LEU A 707      28.310  49.700  41.150  1.00  0.00           H
ATOM   1926  CD1 LEU A 707      26.990  51.390  41.230  1.00  0.00           C
ATOM   1927 HD11 LEU A 707      27.750  52.140  40.920  1.00  0.00           H
ATOM   1928 HD12 LEU A 707      26.320  51.890  41.950  1.00  0.00           H
ATOM   1929 HD13 LEU A 707      26.450  50.950  40.360  1.00  0.00           H
ATOM   1930  CD2 LEU A 707      28.930  50.750  42.940  1.00  0.00           C
ATOM   1931 HD21 LEU A 707      29.730  51.340  42.440  1.00  0.00           H
ATOM   1932 HD22 LEU A 707      29.370  49.830  43.370  1.00  0.00           H
ATOM   1933 HD23 LEU A 707      28.600  51.420  43.760  1.00  0.00           H
ATOM   1934  C   LEU A 707      26.070  47.990  40.630  1.00  0.00           C
ATOM   1935  O   LEU A 707      26.200  48.450  39.500  1.00  0.00           O
ATOM   1936  N   VAL A 708      26.210  46.670  40.840  1.00  0.00           N
ATOM   1937  HN  VAL A 708      25.930  46.380  41.760  1.00  0.00           H
ATOM   1938  CA  VAL A 708      26.610  45.700  39.770  1.00  0.00           C
ATOM   1939  HA  VAL A 708      27.570  46.090  39.460  1.00  0.00           H
ATOM   1940  CB  VAL A 708      26.700  44.360  40.360  1.00  0.00           C
ATOM   1941  HB  VAL A 708      25.940  44.240  41.160  1.00  0.00           H
ATOM   1942  CG1 VAL A 708      26.540  43.170  39.290  1.00  0.00           C
ATOM   1943 HG11 VAL A 708      26.900  42.280  39.860  1.00  0.00           H
ATOM   1944 HG12 VAL A 708      27.220  43.260  38.410  1.00  0.00           H
ATOM   1945 HG13 VAL A 708      25.470  43.110  38.990  1.00  0.00           H
ATOM   1946  CG2 VAL A 708      28.100  44.310  40.970  1.00  0.00           C
ATOM   1947 HG21 VAL A 708      28.360  43.320  41.390  1.00  0.00           H
ATOM   1948 HG22 VAL A 708      28.310  45.130  41.690  1.00  0.00           H
ATOM   1949 HG23 VAL A 708      28.790  44.380  40.100  1.00  0.00           H
ATOM   1950  C   VAL A 708      25.730  45.710  38.570  1.00  0.00           C
ATOM   1951  O   VAL A 708      26.140  45.670  37.400  1.00  0.00           O
ATOM   1952  N   ALA A 709      24.450  45.860  38.850  1.00  0.00           N
ATOM   1953  HN  ALA A 709      24.070  45.870  39.760  1.00  0.00           H
ATOM   1954  CA  ALA A 709      23.350  45.780  37.870  1.00  0.00           C
ATOM   1955  HA  ALA A 709      23.450  44.990  37.150  1.00  0.00           H
ATOM   1956  CB  ALA A 709      22.010  45.570  38.670  1.00  0.00           C
ATOM   1957  HB1 ALA A 709      22.130  44.620  39.240  1.00  0.00           H
ATOM   1958  HB2 ALA A 709      21.180  45.490  37.940  1.00  0.00           H
ATOM   1959  HB3 ALA A 709      21.720  46.400  39.360  1.00  0.00           H
ATOM   1960  C   ALA A 709      23.240  47.100  37.090  1.00  0.00           C
ATOM   1961  O   ALA A 709      22.830  47.170  35.920  1.00  0.00           O
ATOM   1962  N   THR A 710      23.660  48.190  37.690  1.00  0.00           N
ATOM   1963  HN  THR A 710      24.140  48.120  38.560  1.00  0.00           H
ATOM   1964  CA  THR A 710      23.210  49.620  37.270  1.00  0.00           C
ATOM   1965  HA  THR A 710      22.370  49.540  36.590  1.00  0.00           H
ATOM   1966  CB  THR A 710      22.740  50.510  38.360  1.00  0.00           C
ATOM   1967  HB  THR A 710      21.940  49.980  38.920  1.00  0.00           H
ATOM   1968  OG1 THR A 710      22.060  51.710  37.800  1.00  0.00           O
ATOM   1969  HG1 THR A 710      22.750  52.160  37.330  1.00  0.00           H
ATOM   1970  CG2 THR A 710      23.740  51.040  39.270  1.00  0.00           C
ATOM   1971 HG21 THR A 710      24.490  51.710  38.800  1.00  0.00           H
ATOM   1972 HG22 THR A 710      24.310  50.190  39.710  1.00  0.00           H
ATOM   1973 HG23 THR A 710      23.340  51.510  40.190  1.00  0.00           H
ATOM   1974  C   THR A 710      24.370  50.230  36.520  1.00  0.00           C
ATOM   1975  O   THR A 710      24.260  51.310  35.930  1.00  0.00           O
ATOM   1976  N   ASP A 711      25.480  49.530  36.450  1.00  0.00           N
ATOM   1977  HN  ASP A 711      25.350  48.610  36.790  1.00  0.00           H
ATOM   1978  CA  ASP A 711      26.720  49.930  35.830  1.00  0.00           C
ATOM   1979  HA  ASP A 711      27.470  49.200  36.100  1.00  0.00           H
ATOM   1980  CB  ASP A 711      26.550  50.050  34.240  1.00  0.00           C
ATOM   1981  HB1 ASP A 711      25.660  50.550  33.780  1.00  0.00           H
ATOM   1982  HB2 ASP A 711      26.360  49.000  33.960  1.00  0.00           H
ATOM   1983  CG  ASP A 711      27.820  50.440  33.500  1.00  0.00           C
ATOM   1984  OD1 ASP A 711      28.860  49.930  33.830  1.00  0.00           O
ATOM   1985  OD2 ASP A 711      27.730  51.120  32.470  1.00  0.00           O
ATOM   1986  C   ASP A 711      27.420  51.090  36.520  1.00  0.00           C
ATOM   1987  O   ASP A 711      26.890  52.140  36.880  1.00  0.00           O
ATOM   1988  N   ALA A 712      28.690  50.930  36.770  1.00  0.00           N
ATOM   1989  HN  ALA A 712      29.190  50.080  36.580  1.00  0.00           H
ATOM   1990  CA  ALA A 712      29.370  51.940  37.470  1.00  0.00           C
ATOM   1991  HA  ALA A 712      28.710  52.710  37.830  1.00  0.00           H
ATOM   1992  CB  ALA A 712      30.150  51.370  38.610  1.00  0.00           C
ATOM   1993  HB1 ALA A 712      30.360  52.150  39.370  1.00  0.00           H
ATOM   1994  HB2 ALA A 712      31.030  50.750  38.330  1.00  0.00           H
ATOM   1995  HB3 ALA A 712      29.600  50.540  39.110  1.00  0.00           H
ATOM   1996  C   ALA A 712      30.380  52.620  36.510  1.00  0.00           C
ATOM   1997  O   ALA A 712      31.150  53.460  36.920  1.00  0.00           O
ATOM   1998  N   SER A 713      30.300  52.250  35.250  1.00  0.00           N
ATOM   1999  HN  SER A 713      29.690  51.520  34.950  1.00  0.00           H
ATOM   2000  CA  SER A 713      31.250  52.760  34.220  1.00  0.00           C
ATOM   2001  HA  SER A 713      32.260  52.540  34.560  1.00  0.00           H
ATOM   2002  CB  SER A 713      31.090  52.150  32.810  1.00  0.00           C
ATOM   2003  HB1 SER A 713      31.970  52.380  32.150  1.00  0.00           H
ATOM   2004  HB2 SER A 713      30.090  52.430  32.400  1.00  0.00           H
ATOM   2005  OG  SER A 713      31.220  50.740  32.880  1.00  0.00           O
ATOM   2006  HG1 SER A 713      30.330  50.400  33.060  1.00  0.00           H
ATOM   2007  C   SER A 713      31.290  54.260  33.970  1.00  0.00           C
ATOM   2008  O   SER A 713      32.340  54.850  33.790  1.00  0.00           O
ATOM   2009  N   SER A 714      30.110  54.920  33.880  1.00  0.00           N
ATOM   2010  HN  SER A 714      29.240  54.450  34.020  1.00  0.00           H
ATOM   2011  CA  SER A 714      30.090  56.390  33.810  1.00  0.00           C
ATOM   2012  HA  SER A 714      30.730  56.770  33.020  1.00  0.00           H
ATOM   2013  CB  SER A 714      28.650  57.000  33.710  1.00  0.00           C
ATOM   2014  HB1 SER A 714      28.670  58.110  33.810  1.00  0.00           H
ATOM   2015  HB2 SER A 714      27.990  56.600  34.520  1.00  0.00           H
ATOM   2016  OG  SER A 714      28.150  56.560  32.490  1.00  0.00           O
ATOM   2017  HG1 SER A 714      28.070  55.610  32.590  1.00  0.00           H
ATOM   2018  C   SER A 714      30.700  57.080  35.050  1.00  0.00           C
ATOM   2019  O   SER A 714      31.490  58.050  34.990  1.00  0.00           O
ATOM   2020  N   LEU A 715      30.420  56.490  36.190  1.00  0.00           N
ATOM   2021  HN  LEU A 715      29.750  55.760  36.110  1.00  0.00           H
ATOM   2022  CA  LEU A 715      30.890  57.000  37.470  1.00  0.00           C
ATOM   2023  HA  LEU A 715      30.650  58.040  37.560  1.00  0.00           H
ATOM   2024  CB  LEU A 715      30.200  56.230  38.650  1.00  0.00           C
ATOM   2025  HB1 LEU A 715      30.840  56.490  39.530  1.00  0.00           H
ATOM   2026  HB2 LEU A 715      30.230  55.140  38.460  1.00  0.00           H
ATOM   2027  CG  LEU A 715      28.680  56.710  38.820  1.00  0.00           C
ATOM   2028  HG  LEU A 715      28.220  56.690  37.810  1.00  0.00           H
ATOM   2029  CD1 LEU A 715      27.950  55.600  39.620  1.00  0.00           C
ATOM   2030 HD11 LEU A 715      28.070  54.580  39.180  1.00  0.00           H
ATOM   2031 HD12 LEU A 715      26.860  55.760  39.770  1.00  0.00           H
ATOM   2032 HD13 LEU A 715      28.170  55.620  40.720  1.00  0.00           H
ATOM   2033  CD2 LEU A 715      28.500  58.120  39.380  1.00  0.00           C
ATOM   2034 HD21 LEU A 715      29.040  58.310  40.330  1.00  0.00           H
ATOM   2035 HD22 LEU A 715      27.460  58.460  39.570  1.00  0.00           H
ATOM   2036 HD23 LEU A 715      28.910  58.890  38.700  1.00  0.00           H
ATOM   2037  C   LEU A 715      32.440  56.830  37.670  1.00  0.00           C
ATOM   2038  O   LEU A 715      33.060  57.760  38.170  1.00  0.00           O
ATOM   2039  N   VAL A 716      33.000  55.760  37.030  1.00  0.00           N
ATOM   2040  HN  VAL A 716      32.400  55.070  36.620  1.00  0.00           H
ATOM   2041  CA  VAL A 716      34.440  55.550  36.870  1.00  0.00           C
ATOM   2042  HA  VAL A 716      34.890  55.640  37.850  1.00  0.00           H
ATOM   2043  CB  VAL A 716      34.770  54.170  36.310  1.00  0.00           C
ATOM   2044  HB  VAL A 716      34.090  53.920  35.470  1.00  0.00           H
ATOM   2045  CG1 VAL A 716      36.240  54.000  35.980  1.00  0.00           C
ATOM   2046 HG11 VAL A 716      36.550  52.940  35.880  1.00  0.00           H
ATOM   2047 HG12 VAL A 716      36.980  54.360  36.720  1.00  0.00           H
ATOM   2048 HG13 VAL A 716      36.540  54.440  35.010  1.00  0.00           H
ATOM   2049  CG2 VAL A 716      34.450  53.190  37.490  1.00  0.00           C
ATOM   2050 HG21 VAL A 716      33.370  53.270  37.780  1.00  0.00           H
ATOM   2051 HG22 VAL A 716      35.110  53.550  38.300  1.00  0.00           H
ATOM   2052 HG23 VAL A 716      34.740  52.190  37.120  1.00  0.00           H
ATOM   2053  C   VAL A 716      35.110  56.570  36.020  1.00  0.00           C
ATOM   2054  O   VAL A 716      36.240  56.990  36.270  1.00  0.00           O
ATOM   2055  N   CYS A 717      34.590  56.870  34.820  1.00  0.00           N
ATOM   2056  HN  CYS A 717      33.710  56.490  34.590  1.00  0.00           H
ATOM   2057  CA  CYS A 717      35.150  57.830  33.880  1.00  0.00           C
ATOM   2058  HA  CYS A 717      36.100  57.430  33.590  1.00  0.00           H
ATOM   2059  CB  CYS A 717      34.170  57.950  32.630  1.00  0.00           C
ATOM   2060  HB1 CYS A 717      33.190  58.330  32.980  1.00  0.00           H
ATOM   2061  HB2 CYS A 717      34.010  56.880  32.350  1.00  0.00           H
ATOM   2062  SG  CYS A 717      34.890  58.680  31.250  1.00  0.00           S
ATOM   2063  HG1 CYS A 717      35.450  59.540  32.080  1.00  0.00           H
ATOM   2064  C   CYS A 717      35.350  59.210  34.470  1.00  0.00           C
ATOM   2065  O   CYS A 717      36.360  59.910  34.270  1.00  0.00           O
ATOM   2066  N   TYR A 718      34.410  59.670  35.280  1.00  0.00           N
ATOM   2067  HN  TYR A 718      33.670  59.070  35.570  1.00  0.00           H
ATOM   2068  CA  TYR A 718      34.270  61.040  35.810  1.00  0.00           C
ATOM   2069  HA  TYR A 718      34.210  61.740  34.990  1.00  0.00           H
ATOM   2070  CB  TYR A 718      32.900  61.210  36.510  1.00  0.00           C
ATOM   2071  HB1 TYR A 718      32.940  62.240  36.910  1.00  0.00           H
ATOM   2072  HB2 TYR A 718      32.910  60.470  37.340  1.00  0.00           H
ATOM   2073  CG  TYR A 718      31.740  61.020  35.560  1.00  0.00           C
ATOM   2074  CD1 TYR A 718      31.700  61.110  34.190  1.00  0.00           C
ATOM   2075  HD1 TYR A 718      32.590  61.350  33.630  1.00  0.00           H
ATOM   2076  CE1 TYR A 718      30.430  61.020  33.460  1.00  0.00           C
ATOM   2077  HE1 TYR A 718      30.500  60.930  32.390  1.00  0.00           H
ATOM   2078  CZ  TYR A 718      29.260  60.760  34.150  1.00  0.00           C
ATOM   2079  OH  TYR A 718      28.100  60.540  33.420  1.00  0.00           O
ATOM   2080  HH  TYR A 718      27.400  60.980  33.900  1.00  0.00           H
ATOM   2081  CD2 TYR A 718      30.540  60.840  36.230  1.00  0.00           C
ATOM   2082  HD2 TYR A 718      30.530  60.870  37.320  1.00  0.00           H
ATOM   2083  CE2 TYR A 718      29.310  60.720  35.540  1.00  0.00           C
ATOM   2084  HE2 TYR A 718      28.450  60.730  36.190  1.00  0.00           H
ATOM   2085  C   TYR A 718      35.370  61.420  36.830  1.00  0.00           C
ATOM   2086  O   TYR A 718      35.620  62.600  37.040  1.00  0.00           O
ATOM   2087  N   ILE A 719      36.110  60.420  37.430  1.00  0.00           N
ATOM   2088  HN  ILE A 719      35.840  59.460  37.310  1.00  0.00           H
ATOM   2089  CA  ILE A 719      37.190  60.770  38.400  1.00  0.00           C
ATOM   2090  HA  ILE A 719      36.950  61.760  38.790  1.00  0.00           H
ATOM   2091  CB  ILE A 719      37.120  59.810  39.610  1.00  0.00           C
ATOM   2092  HB  ILE A 719      38.080  59.710  40.170  1.00  0.00           H
ATOM   2093  CG2 ILE A 719      36.130  60.350  40.650  1.00  0.00           C
ATOM   2094 HG21 ILE A 719      36.380  61.370  41.030  1.00  0.00           H
ATOM   2095 HG22 ILE A 719      36.060  59.560  41.440  1.00  0.00           H
ATOM   2096 HG23 ILE A 719      35.160  60.480  40.140  1.00  0.00           H
ATOM   2097  CG1 ILE A 719      36.700  58.400  39.190  1.00  0.00           C
ATOM   2098 HG11 ILE A 719      37.200  58.130  38.230  1.00  0.00           H
ATOM   2099 HG12 ILE A 719      35.620  58.220  38.970  1.00  0.00           H
ATOM   2100  CD  ILE A 719      37.040  57.390  40.310  1.00  0.00           C
ATOM   2101  HD1 ILE A 719      36.140  57.170  40.930  1.00  0.00           H
ATOM   2102  HD2 ILE A 719      37.920  57.660  40.930  1.00  0.00           H
ATOM   2103  HD3 ILE A 719      37.300  56.470  39.750  1.00  0.00           H
ATOM   2104  C   ILE A 719      38.580  60.980  37.720  1.00  0.00           C
ATOM   2105  O   ILE A 719      39.390  61.490  38.400  1.00  0.00           O
ATOM   2106  N   THR A 720      38.730  60.600  36.410  1.00  0.00           N
ATOM   2107  HN  THR A 720      37.890  60.310  35.960  1.00  0.00           H
ATOM   2108  CA  THR A 720      39.820  60.930  35.530  1.00  0.00           C
ATOM   2109  HA  THR A 720      39.470  60.640  34.560  1.00  0.00           H
ATOM   2110  CB  THR A 720      40.060  62.460  35.470  1.00  0.00           C
ATOM   2111  HB  THR A 720      40.630  62.630  34.530  1.00  0.00           H
ATOM   2112  OG1 THR A 720      40.910  62.970  36.440  1.00  0.00           O
ATOM   2113  HG1 THR A 720      40.410  62.660  37.200  1.00  0.00           H
ATOM   2114  CG2 THR A 720      38.830  63.340  35.370  1.00  0.00           C
ATOM   2115 HG21 THR A 720      39.070  64.410  35.250  1.00  0.00           H
ATOM   2116 HG22 THR A 720      38.190  63.290  36.270  1.00  0.00           H
ATOM   2117 HG23 THR A 720      38.300  63.030  34.450  1.00  0.00           H
ATOM   2118  C   THR A 720      41.060  60.160  35.930  1.00  0.00           C
ATOM   2119  O   THR A 720      41.240  59.670  37.050  1.00  0.00           O
ATOM   2120  N   ARG A 721      41.990  60.000  35.020  1.00  0.00           N
ATOM   2121  HN  ARG A 721      41.930  60.460  34.130  1.00  0.00           H
ATOM   2122  CA  ARG A 721      43.230  59.310  35.210  1.00  0.00           C
ATOM   2123  HA  ARG A 721      43.010  58.400  35.750  1.00  0.00           H
ATOM   2124  CB  ARG A 721      43.990  58.980  33.960  1.00  0.00           C
ATOM   2125  HB1 ARG A 721      44.950  58.470  34.190  1.00  0.00           H
ATOM   2126  HB2 ARG A 721      44.270  59.900  33.420  1.00  0.00           H
ATOM   2127  CG  ARG A 721      43.190  58.000  33.090  1.00  0.00           C
ATOM   2128  HG1 ARG A 721      43.610  57.900  32.070  1.00  0.00           H
ATOM   2129  HG2 ARG A 721      42.170  58.390  32.840  1.00  0.00           H
ATOM   2130  CD  ARG A 721      42.990  56.660  33.820  1.00  0.00           C
ATOM   2131  HD1 ARG A 721      42.020  56.740  34.350  1.00  0.00           H
ATOM   2132  HD2 ARG A 721      43.780  56.390  34.540  1.00  0.00           H
ATOM   2133  NE  ARG A 721      43.070  55.580  32.830  1.00  0.00           N
ATOM   2134  HE  ARG A 721      42.940  55.840  31.870  1.00  0.00           H
ATOM   2135  CZ  ARG A 721      43.650  54.420  33.030  1.00  0.00           C
ATOM   2136  NH1 ARG A 721      44.050  53.900  34.140  1.00  0.00           N
ATOM   2137 HH11 ARG A 721      44.830  53.250  34.140  1.00  0.00           H
ATOM   2138 HH12 ARG A 721      43.780  54.410  34.950  1.00  0.00           H
ATOM   2139  NH2 ARG A 721      44.000  53.840  31.920  1.00  0.00           N
ATOM   2140 HH21 ARG A 721      43.830  54.300  31.050  1.00  0.00           H
ATOM   2141 HH22 ARG A 721      44.700  53.130  32.020  1.00  0.00           H
ATOM   2142  C   ARG A 721      44.230  60.240  36.040  1.00  0.00           C
ATOM   2143  O   ARG A 721      45.060  59.700  36.780  1.00  0.00           O
ATOM   2144  N   PHE A 722      44.020  61.590  36.040  1.00  0.00           N
ATOM   2145  HN  PHE A 722      43.300  61.920  35.440  1.00  0.00           H
ATOM   2146  CA  PHE A 722      44.860  62.550  36.850  1.00  0.00           C
ATOM   2147  HA  PHE A 722      45.880  62.520  36.500  1.00  0.00           H
ATOM   2148  CB  PHE A 722      44.340  63.960  36.530  1.00  0.00           C
ATOM   2149  HB1 PHE A 722      43.340  64.210  36.940  1.00  0.00           H
ATOM   2150  HB2 PHE A 722      44.270  64.120  35.440  1.00  0.00           H
ATOM   2151  CG  PHE A 722      45.320  65.040  36.970  1.00  0.00           C
ATOM   2152  CD1 PHE A 722      46.150  65.910  36.130  1.00  0.00           C
ATOM   2153  HD1 PHE A 722      46.220  65.640  35.080  1.00  0.00           H
ATOM   2154  CE1 PHE A 722      47.060  66.750  36.680  1.00  0.00           C
ATOM   2155  HE1 PHE A 722      47.590  67.370  35.970  1.00  0.00           H
ATOM   2156  CZ  PHE A 722      47.030  67.040  38.040  1.00  0.00           C
ATOM   2157  HZ  PHE A 722      47.600  67.920  38.300  1.00  0.00           H
ATOM   2158  CD2 PHE A 722      45.360  65.310  38.370  1.00  0.00           C
ATOM   2159  HD2 PHE A 722      44.620  64.800  38.950  1.00  0.00           H
ATOM   2160  CE2 PHE A 722      46.190  66.340  38.890  1.00  0.00           C
ATOM   2161  HE2 PHE A 722      46.100  66.650  39.920  1.00  0.00           H
ATOM   2162  C   PHE A 722      44.830  62.200  38.360  1.00  0.00           C
ATOM   2163  O   PHE A 722      45.840  62.010  39.080  1.00  0.00           O
ATOM   2164  N   THR A 723      43.650  62.040  38.850  1.00  0.00           N
ATOM   2165  HN  THR A 723      42.810  62.280  38.380  1.00  0.00           H
ATOM   2166  CA  THR A 723      43.350  61.660  40.140  1.00  0.00           C
ATOM   2167  HA  THR A 723      43.620  62.410  40.880  1.00  0.00           H
ATOM   2168  CB  THR A 723      41.840  61.550  40.380  1.00  0.00           C
ATOM   2169  HB  THR A 723      41.400  60.580  40.070  1.00  0.00           H
ATOM   2170  OG1 THR A 723      41.150  62.730  39.840  1.00  0.00           O
ATOM   2171  HG1 THR A 723      40.350  62.340  39.500  1.00  0.00           H
ATOM   2172  CG2 THR A 723      41.390  61.610  41.850  1.00  0.00           C
ATOM   2173 HG21 THR A 723      41.780  60.770  42.440  1.00  0.00           H
ATOM   2174 HG22 THR A 723      40.280  61.680  41.800  1.00  0.00           H
ATOM   2175 HG23 THR A 723      41.720  62.530  42.380  1.00  0.00           H
ATOM   2176  C   THR A 723      44.050  60.230  40.500  1.00  0.00           C
ATOM   2177  O   THR A 723      44.780  60.080  41.440  1.00  0.00           O
ATOM   2178  N   GLU A 724      43.930  59.230  39.620  1.00  0.00           N
ATOM   2179  HN  GLU A 724      43.320  59.300  38.840  1.00  0.00           H
ATOM   2180  CA  GLU A 724      44.540  57.890  39.700  1.00  0.00           C
ATOM   2181  HA  GLU A 724      44.240  57.570  40.680  1.00  0.00           H
ATOM   2182  CB  GLU A 724      44.000  56.950  38.510  1.00  0.00           C
ATOM   2183  HB1 GLU A 724      44.340  57.400  37.560  1.00  0.00           H
ATOM   2184  HB2 GLU A 724      42.880  56.920  38.480  1.00  0.00           H
ATOM   2185  CG  GLU A 724      44.500  55.480  38.630  1.00  0.00           C
ATOM   2186  HG1 GLU A 724      43.780  54.820  39.170  1.00  0.00           H
ATOM   2187  HG2 GLU A 724      45.540  55.430  39.020  1.00  0.00           H
ATOM   2188  CD  GLU A 724      44.470  54.870  37.290  1.00  0.00           C
ATOM   2189  OE1 GLU A 724      43.430  55.060  36.590  1.00  0.00           O
ATOM   2190  OE2 GLU A 724      45.480  54.290  36.890  1.00  0.00           O
ATOM   2191  C   GLU A 724      46.060  57.870  39.660  1.00  0.00           C
ATOM   2192  O   GLU A 724      46.690  57.130  40.360  1.00  0.00           O
ATOM   2193  N   GLU A 725      46.750  58.690  38.850  1.00  0.00           N
ATOM   2194  HN  GLU A 725      46.260  59.380  38.310  1.00  0.00           H
ATOM   2195  CA  GLU A 725      48.160  58.760  38.760  1.00  0.00           C
ATOM   2196  HA  GLU A 725      48.410  57.720  38.580  1.00  0.00           H
ATOM   2197  CB  GLU A 725      48.810  59.670  37.560  1.00  0.00           C
ATOM   2198  HB1 GLU A 725      49.930  59.660  37.620  1.00  0.00           H
ATOM   2199  HB2 GLU A 725      48.540  60.740  37.550  1.00  0.00           H
ATOM   2200  CG  GLU A 725      48.460  59.130  36.120  1.00  0.00           C
ATOM   2201  HG1 GLU A 725      47.430  59.510  35.940  1.00  0.00           H
ATOM   2202  HG2 GLU A 725      48.510  58.020  36.130  1.00  0.00           H
ATOM   2203  CD  GLU A 725      49.410  59.600  34.990  1.00  0.00           C
ATOM   2204  OE1 GLU A 725      49.520  60.830  34.710  1.00  0.00           O
ATOM   2205  OE2 GLU A 725      49.930  58.680  34.300  1.00  0.00           O
ATOM   2206  C   GLU A 725      48.710  59.290  40.100  1.00  0.00           C
ATOM   2207  O   GLU A 725      49.660  58.770  40.560  1.00  0.00           O
ATOM   2208  N   ALA A 726      48.030  60.350  40.610  1.00  0.00           N
ATOM   2209  HN  ALA A 726      47.200  60.690  40.160  1.00  0.00           H
ATOM   2210  CA  ALA A 726      48.370  60.750  41.910  1.00  0.00           C
ATOM   2211  HA  ALA A 726      49.430  60.880  42.080  1.00  0.00           H
ATOM   2212  CB  ALA A 726      47.850  62.160  42.180  1.00  0.00           C
ATOM   2213  HB1 ALA A 726      48.290  62.540  43.130  1.00  0.00           H
ATOM   2214  HB2 ALA A 726      46.750  62.060  42.180  1.00  0.00           H
ATOM   2215  HB3 ALA A 726      48.080  62.820  41.330  1.00  0.00           H
ATOM   2216  C   ALA A 726      48.080  59.750  43.010  1.00  0.00           C
ATOM   2217  O   ALA A 726      48.960  59.620  43.900  1.00  0.00           O
ATOM   2218  N   PHE A 727      46.900  59.050  42.950  1.00  0.00           N
ATOM   2219  HN  PHE A 727      46.250  59.150  42.200  1.00  0.00           H
ATOM   2220  CA  PHE A 727      46.550  58.040  43.970  1.00  0.00           C
ATOM   2221  HA  PHE A 727      46.580  58.640  44.860  1.00  0.00           H
ATOM   2222  CB  PHE A 727      45.100  57.470  43.790  1.00  0.00           C
ATOM   2223  HB1 PHE A 727      45.100  56.890  42.840  1.00  0.00           H
ATOM   2224  HB2 PHE A 727      44.460  58.350  43.600  1.00  0.00           H
ATOM   2225  CG  PHE A 727      44.650  56.590  44.900  1.00  0.00           C
ATOM   2226  CD1 PHE A 727      44.380  57.070  46.150  1.00  0.00           C
ATOM   2227  HD1 PHE A 727      44.400  58.130  46.360  1.00  0.00           H
ATOM   2228  CE1 PHE A 727      44.110  56.250  47.220  1.00  0.00           C
ATOM   2229  HE1 PHE A 727      43.730  56.610  48.160  1.00  0.00           H
ATOM   2230  CZ  PHE A 727      44.220  54.860  47.050  1.00  0.00           C
ATOM   2231  HZ  PHE A 727      44.150  54.160  47.880  1.00  0.00           H
ATOM   2232  CD2 PHE A 727      44.710  55.160  44.740  1.00  0.00           C
ATOM   2233  HD2 PHE A 727      44.950  54.870  43.730  1.00  0.00           H
ATOM   2234  CE2 PHE A 727      44.510  54.290  45.820  1.00  0.00           C
ATOM   2235  HE2 PHE A 727      44.640  53.220  45.730  1.00  0.00           H
ATOM   2236  C   PHE A 727      47.690  57.030  44.070  1.00  0.00           C
ATOM   2237  O   PHE A 727      48.240  56.720  45.130  1.00  0.00           O
ATOM   2238  N   ALA A 728      48.100  56.510  42.920  1.00  0.00           N
ATOM   2239  HN  ALA A 728      47.750  56.780  42.030  1.00  0.00           H
ATOM   2240  CA  ALA A 728      48.970  55.410  42.740  1.00  0.00           C
ATOM   2241  HA  ALA A 728      48.550  54.510  43.180  1.00  0.00           H
ATOM   2242  CB  ALA A 728      49.090  55.210  41.180  1.00  0.00           C
ATOM   2243  HB1 ALA A 728      48.100  54.940  40.760  1.00  0.00           H
ATOM   2244  HB2 ALA A 728      49.740  54.310  41.040  1.00  0.00           H
ATOM   2245  HB3 ALA A 728      49.550  56.040  40.610  1.00  0.00           H
ATOM   2246  C   ALA A 728      50.370  55.550  43.330  1.00  0.00           C
ATOM   2247  O   ALA A 728      50.860  54.590  43.940  1.00  0.00           O
ATOM   2248  N   ALA A 729      50.950  56.760  43.230  1.00  0.00           N
ATOM   2249  HN  ALA A 729      50.540  57.480  42.680  1.00  0.00           H
ATOM   2250  CA  ALA A 729      52.210  57.240  43.830  1.00  0.00           C
ATOM   2251  HA  ALA A 729      52.860  56.400  43.600  1.00  0.00           H
ATOM   2252  CB  ALA A 729      52.770  58.560  43.080  1.00  0.00           C
ATOM   2253  HB1 ALA A 729      52.920  58.480  41.980  1.00  0.00           H
ATOM   2254  HB2 ALA A 729      53.810  58.740  43.420  1.00  0.00           H
ATOM   2255  HB3 ALA A 729      52.170  59.460  43.340  1.00  0.00           H
ATOM   2256  C   ALA A 729      52.020  57.450  45.350  1.00  0.00           C
ATOM   2257  O   ALA A 729      52.800  56.950  46.200  1.00  0.00           O
ATOM   2258  N   LEU A 730      50.900  58.130  45.750  1.00  0.00           N
ATOM   2259  HN  LEU A 730      50.280  58.500  45.070  1.00  0.00           H
ATOM   2260  CA  LEU A 730      50.730  58.460  47.130  1.00  0.00           C
ATOM   2261  HA  LEU A 730      51.670  58.910  47.390  1.00  0.00           H
ATOM   2262  CB  LEU A 730      49.380  59.230  47.190  1.00  0.00           C
ATOM   2263  HB1 LEU A 730      48.520  58.660  46.780  1.00  0.00           H
ATOM   2264  HB2 LEU A 730      49.390  60.130  46.550  1.00  0.00           H
ATOM   2265  CG  LEU A 730      48.770  59.660  48.570  1.00  0.00           C
ATOM   2266  HG  LEU A 730      49.160  58.940  49.330  1.00  0.00           H
ATOM   2267  CD1 LEU A 730      49.170  61.070  48.970  1.00  0.00           C
ATOM   2268 HD11 LEU A 730      49.070  61.790  48.130  1.00  0.00           H
ATOM   2269 HD12 LEU A 730      50.220  60.920  49.270  1.00  0.00           H
ATOM   2270 HD13 LEU A 730      48.500  61.480  49.760  1.00  0.00           H
ATOM   2271  CD2 LEU A 730      47.300  59.620  48.600  1.00  0.00           C
ATOM   2272 HD21 LEU A 730      46.910  60.020  49.560  1.00  0.00           H
ATOM   2273 HD22 LEU A 730      46.840  58.610  48.580  1.00  0.00           H
ATOM   2274 HD23 LEU A 730      46.800  60.170  47.770  1.00  0.00           H
ATOM   2275  C   LEU A 730      50.570  57.220  48.040  1.00  0.00           C
ATOM   2276  O   LEU A 730      51.220  57.120  49.080  1.00  0.00           O
ATOM   2277  N   ILE A 731      49.700  56.290  47.690  1.00  0.00           N
ATOM   2278  HN  ILE A 731      49.120  56.330  46.880  1.00  0.00           H
ATOM   2279  CA  ILE A 731      49.450  55.110  48.530  1.00  0.00           C
ATOM   2280  HA  ILE A 731      49.130  55.440  49.520  1.00  0.00           H
ATOM   2281  CB  ILE A 731      48.400  54.290  47.770  1.00  0.00           C
ATOM   2282  HB  ILE A 731      47.660  55.040  47.400  1.00  0.00           H
ATOM   2283  CG2 ILE A 731      48.960  53.630  46.440  1.00  0.00           C
ATOM   2284 HG21 ILE A 731      48.090  53.080  46.030  1.00  0.00           H
ATOM   2285 HG22 ILE A 731      49.750  52.930  46.800  1.00  0.00           H
ATOM   2286 HG23 ILE A 731      49.440  54.390  45.800  1.00  0.00           H
ATOM   2287  CG1 ILE A 731      47.600  53.240  48.600  1.00  0.00           C
ATOM   2288 HG11 ILE A 731      48.390  52.470  48.810  1.00  0.00           H
ATOM   2289 HG12 ILE A 731      46.840  52.810  47.910  1.00  0.00           H
ATOM   2290  CD  ILE A 731      46.920  53.790  49.870  1.00  0.00           C
ATOM   2291  HD1 ILE A 731      47.680  54.020  50.650  1.00  0.00           H
ATOM   2292  HD2 ILE A 731      46.100  53.100  50.150  1.00  0.00           H
ATOM   2293  HD3 ILE A 731      46.460  54.770  49.630  1.00  0.00           H
ATOM   2294  C   ILE A 731      50.670  54.290  48.880  1.00  0.00           C
ATOM   2295  O   ILE A 731      50.690  53.680  49.990  1.00  0.00           O
ATOM   2296  N   CYS A 732      51.750  54.220  48.030  1.00  0.00           N
ATOM   2297  HN  CYS A 732      51.530  54.680  47.180  1.00  0.00           H
ATOM   2298  CA  CYS A 732      53.000  53.520  48.390  1.00  0.00           C
ATOM   2299  HA  CYS A 732      52.750  52.590  48.880  1.00  0.00           H
ATOM   2300  CB  CYS A 732      53.930  53.190  47.160  1.00  0.00           C
ATOM   2301  HB1 CYS A 732      54.880  52.730  47.490  1.00  0.00           H
ATOM   2302  HB2 CYS A 732      54.230  54.100  46.610  1.00  0.00           H
ATOM   2303  SG  CYS A 732      53.050  52.180  46.000  1.00  0.00           S
ATOM   2304  HG1 CYS A 732      53.830  52.270  44.930  1.00  0.00           H
ATOM   2305  C   CYS A 732      53.910  54.370  49.350  1.00  0.00           C
ATOM   2306  O   CYS A 732      54.690  53.870  50.170  1.00  0.00           O
ATOM   2307  N   ILE A 733      54.030  55.710  49.180  1.00  0.00           N
ATOM   2308  HN  ILE A 733      53.570  56.160  48.420  1.00  0.00           H
ATOM   2309  CA  ILE A 733      54.660  56.620  50.190  1.00  0.00           C
ATOM   2310  HA  ILE A 733      55.700  56.400  50.410  1.00  0.00           H
ATOM   2311  CB  ILE A 733      54.580  58.040  49.530  1.00  0.00           C
ATOM   2312  HB  ILE A 733      53.590  58.140  49.040  1.00  0.00           H
ATOM   2313  CG2 ILE A 733      54.790  59.120  50.550  1.00  0.00           C
ATOM   2314 HG21 ILE A 733      55.660  58.970  51.230  1.00  0.00           H
ATOM   2315 HG22 ILE A 733      53.890  59.160  51.220  1.00  0.00           H
ATOM   2316 HG23 ILE A 733      54.860  60.130  50.100  1.00  0.00           H
ATOM   2317  CG1 ILE A 733      55.700  58.100  48.430  1.00  0.00           C
ATOM   2318 HG11 ILE A 733      55.840  57.050  48.080  1.00  0.00           H
ATOM   2319 HG12 ILE A 733      56.580  58.470  49.000  1.00  0.00           H
ATOM   2320  CD  ILE A 733      55.450  59.010  47.260  1.00  0.00           C
ATOM   2321  HD1 ILE A 733      54.730  58.590  46.540  1.00  0.00           H
ATOM   2322  HD2 ILE A 733      56.370  59.240  46.680  1.00  0.00           H
ATOM   2323  HD3 ILE A 733      55.010  59.990  47.530  1.00  0.00           H
ATOM   2324  C   ILE A 733      53.980  56.590  51.510  1.00  0.00           C
ATOM   2325  O   ILE A 733      54.570  56.530  52.530  1.00  0.00           O
ATOM   2326  N   ILE A 734      52.690  56.520  51.550  1.00  0.00           N
ATOM   2327  HN  ILE A 734      52.210  56.490  50.680  1.00  0.00           H
ATOM   2328  CA  ILE A 734      51.860  56.340  52.670  1.00  0.00           C
ATOM   2329  HA  ILE A 734      52.090  57.090  53.400  1.00  0.00           H
ATOM   2330  CB  ILE A 734      50.360  56.420  52.280  1.00  0.00           C
ATOM   2331  HB  ILE A 734      50.180  55.760  51.400  1.00  0.00           H
ATOM   2332  CG2 ILE A 734      49.450  55.780  53.410  1.00  0.00           C
ATOM   2333 HG21 ILE A 734      48.390  56.110  53.380  1.00  0.00           H
ATOM   2334 HG22 ILE A 734      49.570  56.280  54.390  1.00  0.00           H
ATOM   2335 HG23 ILE A 734      49.480  54.670  53.460  1.00  0.00           H
ATOM   2336  CG1 ILE A 734      49.960  57.880  51.920  1.00  0.00           C
ATOM   2337 HG11 ILE A 734      48.930  57.900  51.510  1.00  0.00           H
ATOM   2338 HG12 ILE A 734      50.550  58.190  51.040  1.00  0.00           H
ATOM   2339  CD  ILE A 734      50.040  58.950  52.970  1.00  0.00           C
ATOM   2340  HD1 ILE A 734      51.030  59.050  53.470  1.00  0.00           H
ATOM   2341  HD2 ILE A 734      49.280  58.670  53.740  1.00  0.00           H
ATOM   2342  HD3 ILE A 734      49.780  59.970  52.660  1.00  0.00           H
ATOM   2343  C   ILE A 734      52.190  54.980  53.330  1.00  0.00           C
ATOM   2344  O   ILE A 734      52.230  54.780  54.560  1.00  0.00           O
ATOM   2345  N   PHE A 735      52.480  53.920  52.610  1.00  0.00           N
ATOM   2346  HN  PHE A 735      52.480  53.850  51.610  1.00  0.00           H
ATOM   2347  CA  PHE A 735      52.800  52.630  53.230  1.00  0.00           C
ATOM   2348  HA  PHE A 735      52.080  52.500  54.020  1.00  0.00           H
ATOM   2349  CB  PHE A 735      52.690  51.500  52.090  1.00  0.00           C
ATOM   2350  HB1 PHE A 735      53.560  51.520  51.400  1.00  0.00           H
ATOM   2351  HB2 PHE A 735      51.710  51.710  51.590  1.00  0.00           H
ATOM   2352  CG  PHE A 735      52.450  50.200  52.770  1.00  0.00           C
ATOM   2353  CD1 PHE A 735      51.480  49.930  53.790  1.00  0.00           C
ATOM   2354  HD1 PHE A 735      50.820  50.760  54.020  1.00  0.00           H
ATOM   2355  CE1 PHE A 735      51.360  48.700  54.460  1.00  0.00           C
ATOM   2356  HE1 PHE A 735      50.680  48.570  55.280  1.00  0.00           H
ATOM   2357  CZ  PHE A 735      52.310  47.750  54.230  1.00  0.00           C
ATOM   2358  HZ  PHE A 735      52.160  46.890  54.860  1.00  0.00           H
ATOM   2359  CD2 PHE A 735      53.430  49.150  52.510  1.00  0.00           C
ATOM   2360  HD2 PHE A 735      54.290  49.310  51.880  1.00  0.00           H
ATOM   2361  CE2 PHE A 735      53.200  47.920  53.190  1.00  0.00           C
ATOM   2362  HE2 PHE A 735      53.920  47.110  53.050  1.00  0.00           H
ATOM   2363  C   PHE A 735      54.200  52.690  53.810  1.00  0.00           C
ATOM   2364  O   PHE A 735      54.440  52.070  54.840  1.00  0.00           O
ATOM   2365  N   ILE A 736      55.060  53.440  53.190  1.00  0.00           N
ATOM   2366  HN  ILE A 736      54.850  53.800  52.280  1.00  0.00           H
ATOM   2367  CA  ILE A 736      56.430  53.780  53.770  1.00  0.00           C
ATOM   2368  HA  ILE A 736      56.880  52.800  53.870  1.00  0.00           H
ATOM   2369  CB  ILE A 736      57.320  54.640  52.860  1.00  0.00           C
ATOM   2370  HB  ILE A 736      56.640  55.380  52.390  1.00  0.00           H
ATOM   2371  CG2 ILE A 736      58.380  55.480  53.590  1.00  0.00           C
ATOM   2372 HG21 ILE A 736      57.890  56.200  54.260  1.00  0.00           H
ATOM   2373 HG22 ILE A 736      58.930  56.100  52.850  1.00  0.00           H
ATOM   2374 HG23 ILE A 736      59.040  54.850  54.220  1.00  0.00           H
ATOM   2375  CG1 ILE A 736      57.860  53.810  51.700  1.00  0.00           C
ATOM   2376 HG11 ILE A 736      57.030  53.130  51.400  1.00  0.00           H
ATOM   2377 HG12 ILE A 736      58.710  53.130  51.870  1.00  0.00           H
ATOM   2378  CD  ILE A 736      58.360  54.610  50.470  1.00  0.00           C
ATOM   2379  HD1 ILE A 736      59.260  55.200  50.720  1.00  0.00           H
ATOM   2380  HD2 ILE A 736      57.530  55.290  50.160  1.00  0.00           H
ATOM   2381  HD3 ILE A 736      58.500  53.940  49.590  1.00  0.00           H
ATOM   2382  C   ILE A 736      56.260  54.510  55.110  1.00  0.00           C
ATOM   2383  O   ILE A 736      56.960  54.220  56.110  1.00  0.00           O
ATOM   2384  N   TYR A 737      55.340  55.480  55.120  1.00  0.00           N
ATOM   2385  HN  TYR A 737      54.870  55.780  54.280  1.00  0.00           H
ATOM   2386  CA  TYR A 737      55.010  56.320  56.260  1.00  0.00           C
ATOM   2387  HA  TYR A 737      55.930  56.820  56.570  1.00  0.00           H
ATOM   2388  CB  TYR A 737      53.940  57.380  55.850  1.00  0.00           C
ATOM   2389  HB1 TYR A 737      53.030  56.840  55.500  1.00  0.00           H
ATOM   2390  HB2 TYR A 737      54.290  57.990  54.990  1.00  0.00           H
ATOM   2391  CG  TYR A 737      53.540  58.280  56.970  1.00  0.00           C
ATOM   2392  CD1 TYR A 737      52.380  57.950  57.730  1.00  0.00           C
ATOM   2393  HD1 TYR A 737      51.820  57.070  57.510  1.00  0.00           H
ATOM   2394  CE1 TYR A 737      51.880  58.870  58.690  1.00  0.00           C
ATOM   2395  HE1 TYR A 737      51.060  58.460  59.250  1.00  0.00           H
ATOM   2396  CZ  TYR A 737      52.580  60.010  59.000  1.00  0.00           C
ATOM   2397  OH  TYR A 737      52.120  60.990  59.960  1.00  0.00           O
ATOM   2398  HH  TYR A 737      51.270  60.730  60.300  1.00  0.00           H
ATOM   2399  CD2 TYR A 737      54.250  59.470  57.280  1.00  0.00           C
ATOM   2400  HD2 TYR A 737      55.130  59.660  56.690  1.00  0.00           H
ATOM   2401  CE2 TYR A 737      53.790  60.340  58.290  1.00  0.00           C
ATOM   2402  HE2 TYR A 737      54.430  61.180  58.560  1.00  0.00           H
ATOM   2403  C   TYR A 737      54.520  55.510  57.410  1.00  0.00           C
ATOM   2404  O   TYR A 737      54.860  55.710  58.570  1.00  0.00           O
ATOM   2405  N   GLU A 738      53.590  54.580  57.030  1.00  0.00           N
ATOM   2406  HN  GLU A 738      53.220  54.560  56.110  1.00  0.00           H
ATOM   2407  CA  GLU A 738      53.070  53.530  57.940  1.00  0.00           C
ATOM   2408  HA  GLU A 738      52.570  53.990  58.780  1.00  0.00           H
ATOM   2409  CB  GLU A 738      52.150  52.490  57.340  1.00  0.00           C
ATOM   2410  HB1 GLU A 738      52.040  51.790  58.190  1.00  0.00           H
ATOM   2411  HB2 GLU A 738      52.620  51.900  56.530  1.00  0.00           H
ATOM   2412  CG  GLU A 738      50.740  52.970  56.990  1.00  0.00           C
ATOM   2413  HG1 GLU A 738      50.730  53.330  55.930  1.00  0.00           H
ATOM   2414  HG2 GLU A 738      50.270  53.680  57.710  1.00  0.00           H
ATOM   2415  CD  GLU A 738      49.730  51.810  57.020  1.00  0.00           C
ATOM   2416  OE1 GLU A 738      50.160  50.610  57.290  1.00  0.00           O
ATOM   2417  OE2 GLU A 738      48.560  52.080  56.850  1.00  0.00           O
ATOM   2418  C   GLU A 738      54.140  52.680  58.640  1.00  0.00           C
ATOM   2419  O   GLU A 738      54.100  52.420  59.820  1.00  0.00           O
ATOM   2420  N   ALA A 739      55.210  52.230  57.970  1.00  0.00           N
ATOM   2421  HN  ALA A 739      55.220  52.420  56.990  1.00  0.00           H
ATOM   2422  CA  ALA A 739      56.330  51.460  58.560  1.00  0.00           C
ATOM   2423  HA  ALA A 739      55.880  50.580  58.990  1.00  0.00           H
ATOM   2424  CB  ALA A 739      57.340  50.920  57.530  1.00  0.00           C
ATOM   2425  HB1 ALA A 739      57.940  51.690  56.990  1.00  0.00           H
ATOM   2426  HB2 ALA A 739      56.810  50.350  56.740  1.00  0.00           H
ATOM   2427  HB3 ALA A 739      57.930  50.100  58.000  1.00  0.00           H
ATOM   2428  C   ALA A 739      57.020  52.260  59.660  1.00  0.00           C
ATOM   2429  O   ALA A 739      57.220  51.780  60.790  1.00  0.00           O
ATOM   2430  N   LEU A 740      57.330  53.640  59.410  1.00  0.00           N
ATOM   2431  HN  LEU A 740      57.310  54.100  58.530  1.00  0.00           H
ATOM   2432  CA  LEU A 740      57.850  54.460  60.470  1.00  0.00           C
ATOM   2433  HA  LEU A 740      58.710  54.020  60.970  1.00  0.00           H
ATOM   2434  CB  LEU A 740      58.200  55.810  59.860  1.00  0.00           C
ATOM   2435  HB1 LEU A 740      58.640  56.490  60.620  1.00  0.00           H
ATOM   2436  HB2 LEU A 740      57.280  56.320  59.510  1.00  0.00           H
ATOM   2437  CG  LEU A 740      59.200  55.750  58.650  1.00  0.00           C
ATOM   2438  HG  LEU A 740      59.130  54.760  58.130  1.00  0.00           H
ATOM   2439  CD1 LEU A 740      58.970  56.730  57.530  1.00  0.00           C
ATOM   2440 HD11 LEU A 740      57.900  56.840  57.240  1.00  0.00           H
ATOM   2441 HD12 LEU A 740      59.600  56.480  56.650  1.00  0.00           H
ATOM   2442 HD13 LEU A 740      59.320  57.700  57.940  1.00  0.00           H
ATOM   2443  CD2 LEU A 740      60.660  55.730  59.280  1.00  0.00           C
ATOM   2444 HD21 LEU A 740      61.030  56.760  59.460  1.00  0.00           H
ATOM   2445 HD22 LEU A 740      61.320  55.290  58.500  1.00  0.00           H
ATOM   2446 HD23 LEU A 740      60.780  55.100  60.190  1.00  0.00           H
ATOM   2447  C   LEU A 740      56.890  54.720  61.630  1.00  0.00           C
ATOM   2448  O   LEU A 740      57.330  54.580  62.810  1.00  0.00           O
ATOM   2449  N   GLU A 741      55.550  54.860  61.400  1.00  0.00           N
ATOM   2450  HN  GLU A 741      55.320  55.020  60.430  1.00  0.00           H
ATOM   2451  CA  GLU A 741      54.510  54.780  62.490  1.00  0.00           C
ATOM   2452  HA  GLU A 741      54.700  55.590  63.170  1.00  0.00           H
ATOM   2453  CB  GLU A 741      53.060  54.860  61.990  1.00  0.00           C
ATOM   2454  HB1 GLU A 741      52.240  54.460  62.640  1.00  0.00           H
ATOM   2455  HB2 GLU A 741      52.920  54.210  61.120  1.00  0.00           H
ATOM   2456  CG  GLU A 741      52.770  56.340  61.600  1.00  0.00           C
ATOM   2457  HG1 GLU A 741      53.310  56.530  60.650  1.00  0.00           H
ATOM   2458  HG2 GLU A 741      53.100  57.000  62.430  1.00  0.00           H
ATOM   2459  CD  GLU A 741      51.350  56.540  61.230  1.00  0.00           C
ATOM   2460  OE1 GLU A 741      50.690  57.520  61.780  1.00  0.00           O
ATOM   2461  OE2 GLU A 741      50.780  55.730  60.460  1.00  0.00           O
ATOM   2462  C   GLU A 741      54.570  53.490  63.310  1.00  0.00           C
ATOM   2463  O   GLU A 741      54.710  53.510  64.510  1.00  0.00           O
ATOM   2464  N   LYS A 742      54.500  52.340  62.580  1.00  0.00           N
ATOM   2465  HN  LYS A 742      54.190  52.310  61.630  1.00  0.00           H
ATOM   2466  CA  LYS A 742      54.570  50.990  63.160  1.00  0.00           C
ATOM   2467  HA  LYS A 742      53.750  50.860  63.850  1.00  0.00           H
ATOM   2468  CB  LYS A 742      54.330  50.020  61.970  1.00  0.00           C
ATOM   2469  HB1 LYS A 742      54.740  49.030  62.260  1.00  0.00           H
ATOM   2470  HB2 LYS A 742      55.000  50.250  61.110  1.00  0.00           H
ATOM   2471  CG  LYS A 742      52.800  49.990  61.720  1.00  0.00           C
ATOM   2472  HG1 LYS A 742      52.500  51.050  61.630  1.00  0.00           H
ATOM   2473  HG2 LYS A 742      52.340  49.720  62.700  1.00  0.00           H
ATOM   2474  CD  LYS A 742      52.380  49.040  60.590  1.00  0.00           C
ATOM   2475  HD1 LYS A 742      52.950  48.080  60.630  1.00  0.00           H
ATOM   2476  HD2 LYS A 742      52.840  49.460  59.670  1.00  0.00           H
ATOM   2477  CE  LYS A 742      50.840  48.870  60.390  1.00  0.00           C
ATOM   2478  HE1 LYS A 742      50.260  48.620  61.290  1.00  0.00           H
ATOM   2479  HE2 LYS A 742      50.730  48.020  59.680  1.00  0.00           H
ATOM   2480  NZ  LYS A 742      50.180  50.120  59.900  1.00  0.00           N
ATOM   2481  HZ1 LYS A 742      50.560  50.300  58.960  1.00  0.00           H
ATOM   2482  HZ2 LYS A 742      50.270  50.910  60.570  1.00  0.00           H
ATOM   2483  HZ3 LYS A 742      49.160  49.970  59.790  1.00  0.00           H
ATOM   2484  C   LYS A 742      55.860  50.610  63.970  1.00  0.00           C
ATOM   2485  O   LYS A 742      55.720  50.070  65.050  1.00  0.00           O
ATOM   2486  N   LEU A 743      57.090  50.980  63.520  1.00  0.00           N
ATOM   2487  HN  LEU A 743      57.170  51.420  62.620  1.00  0.00           H
ATOM   2488  CA  LEU A 743      58.290  50.950  64.320  1.00  0.00           C
ATOM   2489  HA  LEU A 743      58.420  49.960  64.720  1.00  0.00           H
ATOM   2490  CB  LEU A 743      59.610  51.450  63.500  1.00  0.00           C
ATOM   2491  HB1 LEU A 743      59.350  52.440  63.080  1.00  0.00           H
ATOM   2492  HB2 LEU A 743      59.740  50.770  62.640  1.00  0.00           H
ATOM   2493  CG  LEU A 743      60.860  51.450  64.380  1.00  0.00           C
ATOM   2494  HG  LEU A 743      60.600  52.090  65.260  1.00  0.00           H
ATOM   2495  CD1 LEU A 743      61.400  50.140  64.970  1.00  0.00           C
ATOM   2496 HD11 LEU A 743      62.270  50.420  65.620  1.00  0.00           H
ATOM   2497 HD12 LEU A 743      61.720  49.410  64.200  1.00  0.00           H
ATOM   2498 HD13 LEU A 743      60.590  49.660  65.550  1.00  0.00           H
ATOM   2499  CD2 LEU A 743      62.040  52.080  63.590  1.00  0.00           C
ATOM   2500 HD21 LEU A 743      62.940  51.930  64.220  1.00  0.00           H
ATOM   2501 HD22 LEU A 743      61.880  53.170  63.450  1.00  0.00           H
ATOM   2502 HD23 LEU A 743      62.250  51.550  62.630  1.00  0.00           H
ATOM   2503  C   LEU A 743      58.190  51.750  65.550  1.00  0.00           C
ATOM   2504  O   LEU A 743      58.610  51.320  66.600  1.00  0.00           O
ATOM   2505  N   PHE A 744      57.550  52.990  65.430  1.00  0.00           N
ATOM   2506  HN  PHE A 744      57.330  53.280  64.510  1.00  0.00           H
ATOM   2507  CA  PHE A 744      57.250  53.820  66.590  1.00  0.00           C
ATOM   2508  HA  PHE A 744      58.140  53.890  67.190  1.00  0.00           H
ATOM   2509  CB  PHE A 744      56.960  55.340  66.100  1.00  0.00           C
ATOM   2510  HB1 PHE A 744      56.090  55.260  65.400  1.00  0.00           H
ATOM   2511  HB2 PHE A 744      57.840  55.700  65.510  1.00  0.00           H
ATOM   2512  CG  PHE A 744      56.540  56.280  67.190  1.00  0.00           C
ATOM   2513  CD1 PHE A 744      55.490  57.210  66.880  1.00  0.00           C
ATOM   2514  HD1 PHE A 744      54.890  57.110  65.990  1.00  0.00           H
ATOM   2515  CE1 PHE A 744      55.050  58.220  67.730  1.00  0.00           C
ATOM   2516  HE1 PHE A 744      54.270  58.860  67.330  1.00  0.00           H
ATOM   2517  CZ  PHE A 744      55.720  58.370  68.970  1.00  0.00           C
ATOM   2518  HZ  PHE A 744      55.460  59.200  69.620  1.00  0.00           H
ATOM   2519  CD2 PHE A 744      57.240  56.510  68.420  1.00  0.00           C
ATOM   2520  HD2 PHE A 744      58.070  55.920  68.780  1.00  0.00           H
ATOM   2521  CE2 PHE A 744      56.790  57.540  69.290  1.00  0.00           C
ATOM   2522  HE2 PHE A 744      57.220  57.640  70.280  1.00  0.00           H
ATOM   2523  C   PHE A 744      56.260  53.200  67.580  1.00  0.00           C
ATOM   2524  O   PHE A 744      56.490  53.240  68.770  1.00  0.00           O
ATOM   2525  N   ASP A 745      55.190  52.560  67.000  1.00  0.00           N
ATOM   2526  HN  ASP A 745      55.050  52.610  66.010  1.00  0.00           H
ATOM   2527  CA  ASP A 745      54.160  51.950  67.830  1.00  0.00           C
ATOM   2528  HA  ASP A 745      53.930  52.730  68.540  1.00  0.00           H
ATOM   2529  CB  ASP A 745      52.990  51.600  66.780  1.00  0.00           C
ATOM   2530  HB1 ASP A 745      53.280  51.000  65.900  1.00  0.00           H
ATOM   2531  HB2 ASP A 745      52.700  52.590  66.390  1.00  0.00           H
ATOM   2532  CG  ASP A 745      51.830  50.890  67.390  1.00  0.00           C
ATOM   2533  OD1 ASP A 745      51.470  51.220  68.510  1.00  0.00           O
ATOM   2534  OD2 ASP A 745      51.170  49.960  66.750  1.00  0.00           O
ATOM   2535  C   ASP A 745      54.620  50.710  68.540  1.00  0.00           C
ATOM   2536  O   ASP A 745      54.210  50.360  69.640  1.00  0.00           O
ATOM   2537  N   LEU A 746      55.550  49.980  67.960  1.00  0.00           N
ATOM   2538  HN  LEU A 746      55.710  50.180  67.000  1.00  0.00           H
ATOM   2539  CA  LEU A 746      56.250  48.910  68.520  1.00  0.00           C
ATOM   2540  HA  LEU A 746      55.520  48.220  68.900  1.00  0.00           H
ATOM   2541  CB  LEU A 746      57.330  48.270  67.530  1.00  0.00           C
ATOM   2542  HB1 LEU A 746      57.810  49.140  67.030  1.00  0.00           H
ATOM   2543  HB2 LEU A 746      56.730  47.790  66.730  1.00  0.00           H
ATOM   2544  CG  LEU A 746      58.400  47.350  68.060  1.00  0.00           C
ATOM   2545  HG  LEU A 746      59.030  47.790  68.870  1.00  0.00           H
ATOM   2546  CD1 LEU A 746      57.800  46.030  68.520  1.00  0.00           C
ATOM   2547 HD11 LEU A 746      56.920  46.170  69.170  1.00  0.00           H
ATOM   2548 HD12 LEU A 746      58.570  45.480  69.100  1.00  0.00           H
ATOM   2549 HD13 LEU A 746      57.580  45.410  67.630  1.00  0.00           H
ATOM   2550  CD2 LEU A 746      59.480  47.120  66.950  1.00  0.00           C
ATOM   2551 HD21 LEU A 746      60.210  46.350  67.270  1.00  0.00           H
ATOM   2552 HD22 LEU A 746      60.070  48.040  66.790  1.00  0.00           H
ATOM   2553 HD23 LEU A 746      59.210  46.710  65.950  1.00  0.00           H
ATOM   2554  C   LEU A 746      56.990  49.420  69.810  1.00  0.00           C
ATOM   2555  O   LEU A 746      56.780  48.960  70.950  1.00  0.00           O
ATOM   2556  N   GLY A 747      57.750  50.510  69.650  1.00  0.00           N
ATOM   2557  HN  GLY A 747      57.640  51.050  68.820  1.00  0.00           H
ATOM   2558  CA  GLY A 747      58.410  51.210  70.780  1.00  0.00           C
ATOM   2559  HA1 GLY A 747      58.950  52.090  70.470  1.00  0.00           H
ATOM   2560  HA2 GLY A 747      59.090  50.470  71.180  1.00  0.00           H
ATOM   2561  C   GLY A 747      57.480  51.670  71.870  1.00  0.00           C
ATOM   2562  O   GLY A 747      57.810  51.510  73.050  1.00  0.00           O
ATOM   2563  N   GLU A 748      56.350  52.370  71.530  1.00  0.00           N
ATOM   2564  HN  GLU A 748      56.060  52.650  70.620  1.00  0.00           H
ATOM   2565  CA  GLU A 748      55.350  52.680  72.600  1.00  0.00           C
ATOM   2566  HA  GLU A 748      55.750  53.210  73.450  1.00  0.00           H
ATOM   2567  CB  GLU A 748      54.300  53.620  71.970  1.00  0.00           C
ATOM   2568  HB1 GLU A 748      53.490  53.790  72.720  1.00  0.00           H
ATOM   2569  HB2 GLU A 748      53.700  53.220  71.120  1.00  0.00           H
ATOM   2570  CG  GLU A 748      54.680  55.060  71.580  1.00  0.00           C
ATOM   2571  HG1 GLU A 748      55.210  54.970  70.610  1.00  0.00           H
ATOM   2572  HG2 GLU A 748      55.450  55.440  72.300  1.00  0.00           H
ATOM   2573  CD  GLU A 748      53.550  56.000  71.470  1.00  0.00           C
ATOM   2574  OE1 GLU A 748      52.700  55.760  70.570  1.00  0.00           O
ATOM   2575  OE2 GLU A 748      53.340  56.960  72.320  1.00  0.00           O
ATOM   2576  C   GLU A 748      54.700  51.540  73.160  1.00  0.00           C
ATOM   2577  O   GLU A 748      54.380  51.400  74.350  1.00  0.00           O
ATOM   2578  N   THR A 749      54.500  50.440  72.350  1.00  0.00           N
ATOM   2579  HN  THR A 749      54.790  50.630  71.410  1.00  0.00           H
ATOM   2580  CA  THR A 749      53.880  49.140  72.790  1.00  0.00           C
ATOM   2581  HA  THR A 749      52.940  49.420  73.230  1.00  0.00           H
ATOM   2582  CB  THR A 749      53.570  48.130  71.750  1.00  0.00           C
ATOM   2583  HB  THR A 749      54.450  48.050  71.090  1.00  0.00           H
ATOM   2584  OG1 THR A 749      52.490  48.540  70.900  1.00  0.00           O
ATOM   2585  HG1 THR A 749      52.850  49.270  70.380  1.00  0.00           H
ATOM   2586  CG2 THR A 749      53.130  46.720  72.180  1.00  0.00           C
ATOM   2587 HG21 THR A 749      52.210  46.680  72.790  1.00  0.00           H
ATOM   2588 HG22 THR A 749      53.990  46.180  72.610  1.00  0.00           H
ATOM   2589 HG23 THR A 749      52.890  46.160  71.250  1.00  0.00           H
ATOM   2590  C   THR A 749      54.730  48.460  73.850  1.00  0.00           C
ATOM   2591  O   THR A 749      54.170  47.850  74.840  1.00  0.00           O
ATOM   2592  N   TYR A 750      56.090  48.540  73.740  1.00  0.00           N
ATOM   2593  HN  TYR A 750      56.520  48.690  72.850  1.00  0.00           H
ATOM   2594  CA  TYR A 750      57.010  48.010  74.740  1.00  0.00           C
ATOM   2595  HA  TYR A 750      56.390  47.470  75.430  1.00  0.00           H
ATOM   2596  CB  TYR A 750      58.140  47.040  74.110  1.00  0.00           C
ATOM   2597  HB1 TYR A 750      58.910  46.720  74.820  1.00  0.00           H
ATOM   2598  HB2 TYR A 750      58.630  47.600  73.270  1.00  0.00           H
ATOM   2599  CG  TYR A 750      57.400  45.880  73.560  1.00  0.00           C
ATOM   2600  CD1 TYR A 750      56.940  45.890  72.240  1.00  0.00           C
ATOM   2601  HD1 TYR A 750      57.210  46.760  71.650  1.00  0.00           H
ATOM   2602  CE1 TYR A 750      56.250  44.760  71.700  1.00  0.00           C
ATOM   2603  HE1 TYR A 750      55.920  44.790  70.680  1.00  0.00           H
ATOM   2604  CZ  TYR A 750      56.030  43.710  72.610  1.00  0.00           C
ATOM   2605  OH  TYR A 750      55.200  42.570  72.210  1.00  0.00           O
ATOM   2606  HH  TYR A 750      55.630  41.780  72.550  1.00  0.00           H
ATOM   2607  CD2 TYR A 750      57.150  44.790  74.420  1.00  0.00           C
ATOM   2608  HD2 TYR A 750      57.570  44.780  75.410  1.00  0.00           H
ATOM   2609  CE2 TYR A 750      56.450  43.660  73.980  1.00  0.00           C
ATOM   2610  HE2 TYR A 750      56.260  42.750  74.520  1.00  0.00           H
ATOM   2611  C   TYR A 750      57.590  49.150  75.510  1.00  0.00           C
ATOM   2612  O   TYR A 750      58.620  48.970  76.170  1.00  0.00           O
ATOM   2613  N   ALA A 751      56.970  50.310  75.600  1.00  0.00           N
ATOM   2614  HN  ALA A 751      56.150  50.420  75.020  1.00  0.00           H
ATOM   2615  CA  ALA A 751      57.260  51.370  76.580  1.00  0.00           C
ATOM   2616  HA  ALA A 751      56.630  52.200  76.300  1.00  0.00           H
ATOM   2617  CB  ALA A 751      56.860  50.870  77.960  1.00  0.00           C
ATOM   2618  HB1 ALA A 751      55.930  50.270  77.860  1.00  0.00           H
ATOM   2619  HB2 ALA A 751      56.680  51.700  78.670  1.00  0.00           H
ATOM   2620  HB3 ALA A 751      57.570  50.230  78.530  1.00  0.00           H
ATOM   2621  C   ALA A 751      58.640  51.980  76.590  1.00  0.00           C
ATOM   2622  O   ALA A 751      59.210  52.250  77.650  1.00  0.00           O
ATOM   2623  N   PHE A 752      59.180  52.270  75.350  1.00  0.00           N
ATOM   2624  HN  PHE A 752      58.710  52.010  74.510  1.00  0.00           H
ATOM   2625  CA  PHE A 752      60.520  52.870  75.200  1.00  0.00           C
ATOM   2626  HA  PHE A 752      60.590  53.640  75.960  1.00  0.00           H
ATOM   2627  CB  PHE A 752      60.580  53.520  73.800  1.00  0.00           C
ATOM   2628  HB1 PHE A 752      59.990  53.030  73.000  1.00  0.00           H
ATOM   2629  HB2 PHE A 752      61.590  53.660  73.340  1.00  0.00           H
ATOM   2630  CG  PHE A 752      59.960  54.900  73.900  1.00  0.00           C
ATOM   2631  CD1 PHE A 752      58.770  55.190  73.260  1.00  0.00           C
ATOM   2632  HD1 PHE A 752      58.270  54.370  72.750  1.00  0.00           H
ATOM   2633  CE1 PHE A 752      58.260  56.490  73.370  1.00  0.00           C
ATOM   2634  HE1 PHE A 752      57.260  56.700  73.010  1.00  0.00           H
ATOM   2635  CZ  PHE A 752      58.940  57.440  74.030  1.00  0.00           C
ATOM   2636  HZ  PHE A 752      58.570  58.440  74.230  1.00  0.00           H
ATOM   2637  CD2 PHE A 752      60.770  55.920  74.500  1.00  0.00           C
ATOM   2638  HD2 PHE A 752      61.740  55.720  74.910  1.00  0.00           H
ATOM   2639  CE2 PHE A 752      60.250  57.220  74.530  1.00  0.00           C
ATOM   2640  HE2 PHE A 752      60.750  58.030  75.030  1.00  0.00           H
ATOM   2641  C   PHE A 752      61.700  51.950  75.450  1.00  0.00           C
ATOM   2642  O   PHE A 752      62.460  52.410  76.300  1.00  0.00           O
ATOM   2643  N   PRO A 822      61.980  50.810  74.860  1.00  0.00           N
ATOM   2644  CD  PRO A 822      61.100  50.310  73.810  1.00  0.00           C
ATOM   2645  HD1 PRO A 822      60.960  50.870  72.870  1.00  0.00           H
ATOM   2646  HD2 PRO A 822      60.060  50.240  74.200  1.00  0.00           H
ATOM   2647  CA  PRO A 822      62.840  49.700  75.400  1.00  0.00           C
ATOM   2648  HA  PRO A 822      62.660  49.590  76.470  1.00  0.00           H
ATOM   2649  CB  PRO A 822      62.260  48.440  74.790  1.00  0.00           C
ATOM   2650  HB1 PRO A 822      61.510  47.990  75.490  1.00  0.00           H
ATOM   2651  HB2 PRO A 822      63.010  47.640  74.600  1.00  0.00           H
ATOM   2652  CG  PRO A 822      61.570  48.840  73.470  1.00  0.00           C
ATOM   2653  HG1 PRO A 822      62.360  48.880  72.690  1.00  0.00           H
ATOM   2654  HG2 PRO A 822      60.700  48.180  73.240  1.00  0.00           H
ATOM   2655  C   PRO A 822      64.230  50.030  74.900  1.00  0.00           C
ATOM   2656  O   PRO A 822      64.330  50.720  73.860  1.00  0.00           O
ATOM   2657  N   ASP A 823      65.340  49.500  75.550  1.00  0.00           N
ATOM   2658  HN  ASP A 823      65.160  48.810  76.240  1.00  0.00           H
ATOM   2659  CA  ASP A 823      66.790  49.860  75.370  1.00  0.00           C
ATOM   2660  HA  ASP A 823      67.010  50.900  75.610  1.00  0.00           H
ATOM   2661  CB  ASP A 823      67.620  49.030  76.490  1.00  0.00           C
ATOM   2662  HB1 ASP A 823      68.700  49.280  76.460  1.00  0.00           H
ATOM   2663  HB2 ASP A 823      67.410  47.960  76.290  1.00  0.00           H
ATOM   2664  CG  ASP A 823      67.080  49.400  77.850  1.00  0.00           C
ATOM   2665  OD1 ASP A 823      66.660  50.580  78.000  1.00  0.00           O
ATOM   2666  OD2 ASP A 823      67.140  48.470  78.710  1.00  0.00           O
ATOM   2667  C   ASP A 823      67.250  49.570  73.960  1.00  0.00           C
ATOM   2668  O   ASP A 823      68.090  50.300  73.450  1.00  0.00           O
ATOM   2669  N   VAL A 824      66.730  48.580  73.370  1.00  0.00           N
ATOM   2670  HN  VAL A 824      66.120  48.030  73.930  1.00  0.00           H
ATOM   2671  CA  VAL A 824      67.130  48.160  72.010  1.00  0.00           C
ATOM   2672  HA  VAL A 824      68.200  48.150  72.110  1.00  0.00           H
ATOM   2673  CB  VAL A 824      66.780  46.680  71.740  1.00  0.00           C
ATOM   2674  HB  VAL A 824      67.070  46.380  70.710  1.00  0.00           H
ATOM   2675  CG1 VAL A 824      67.610  45.800  72.720  1.00  0.00           C
ATOM   2676 HG11 VAL A 824      67.210  45.840  73.750  1.00  0.00           H
ATOM   2677 HG12 VAL A 824      68.660  46.140  72.820  1.00  0.00           H
ATOM   2678 HG13 VAL A 824      67.600  44.700  72.540  1.00  0.00           H
ATOM   2679  CG2 VAL A 824      65.310  46.310  71.830  1.00  0.00           C
ATOM   2680 HG21 VAL A 824      65.210  45.220  71.640  1.00  0.00           H
ATOM   2681 HG22 VAL A 824      64.700  46.890  71.100  1.00  0.00           H
ATOM   2682 HG23 VAL A 824      64.890  46.500  72.840  1.00  0.00           H
ATOM   2683  C   VAL A 824      66.620  49.040  70.880  1.00  0.00           C
ATOM   2684  O   VAL A 824      66.830  48.880  69.710  1.00  0.00           O
ATOM   2685  N   LEU A 825      65.770  50.090  71.150  1.00  0.00           N
ATOM   2686  HN  LEU A 825      65.490  50.370  72.060  1.00  0.00           H
ATOM   2687  CA  LEU A 825      65.070  50.760  70.070  1.00  0.00           C
ATOM   2688  HA  LEU A 825      64.480  50.050  69.500  1.00  0.00           H
ATOM   2689  CB  LEU A 825      64.010  51.800  70.640  1.00  0.00           C
ATOM   2690  HB1 LEU A 825      64.490  52.670  71.140  1.00  0.00           H
ATOM   2691  HB2 LEU A 825      63.380  51.310  71.420  1.00  0.00           H
ATOM   2692  CG  LEU A 825      63.100  52.560  69.610  1.00  0.00           C
ATOM   2693  HG  LEU A 825      63.630  53.000  68.740  1.00  0.00           H
ATOM   2694  CD1 LEU A 825      62.000  51.570  69.120  1.00  0.00           C
ATOM   2695 HD11 LEU A 825      62.520  50.680  68.680  1.00  0.00           H
ATOM   2696 HD12 LEU A 825      61.460  52.070  68.290  1.00  0.00           H
ATOM   2697 HD13 LEU A 825      61.270  51.280  69.900  1.00  0.00           H
ATOM   2698  CD2 LEU A 825      62.430  53.800  70.230  1.00  0.00           C
ATOM   2699 HD21 LEU A 825      63.100  54.640  70.550  1.00  0.00           H
ATOM   2700 HD22 LEU A 825      61.890  53.460  71.130  1.00  0.00           H
ATOM   2701 HD23 LEU A 825      61.720  54.200  69.480  1.00  0.00           H
ATOM   2702  C   LEU A 825      66.030  51.460  69.080  1.00  0.00           C
ATOM   2703  O   LEU A 825      65.830  51.370  67.890  1.00  0.00           O
ATOM   2704  N   PHE A 826      67.220  51.990  69.490  1.00  0.00           N
ATOM   2705  HN  PHE A 826      67.560  52.100  70.420  1.00  0.00           H
ATOM   2706  CA  PHE A 826      68.240  52.410  68.560  1.00  0.00           C
ATOM   2707  HA  PHE A 826      67.800  53.080  67.850  1.00  0.00           H
ATOM   2708  CB  PHE A 826      69.250  53.340  69.280  1.00  0.00           C
ATOM   2709  HB1 PHE A 826      69.840  52.820  70.070  1.00  0.00           H
ATOM   2710  HB2 PHE A 826      68.650  54.200  69.640  1.00  0.00           H
ATOM   2711  CG  PHE A 826      70.210  53.990  68.300  1.00  0.00           C
ATOM   2712  CD1 PHE A 826      71.510  53.490  68.130  1.00  0.00           C
ATOM   2713  HD1 PHE A 826      71.800  52.590  68.640  1.00  0.00           H
ATOM   2714  CE1 PHE A 826      72.370  54.070  67.240  1.00  0.00           C
ATOM   2715  HE1 PHE A 826      73.390  53.760  67.120  1.00  0.00           H
ATOM   2716  CZ  PHE A 826      72.020  55.210  66.530  1.00  0.00           C
ATOM   2717  HZ  PHE A 826      72.690  55.720  65.850  1.00  0.00           H
ATOM   2718  CD2 PHE A 826      69.800  55.080  67.570  1.00  0.00           C
ATOM   2719  HD2 PHE A 826      68.780  55.430  67.700  1.00  0.00           H
ATOM   2720  CE2 PHE A 826      70.700  55.770  66.710  1.00  0.00           C
ATOM   2721  HE2 PHE A 826      70.410  56.620  66.100  1.00  0.00           H
ATOM   2722  C   PHE A 826      68.770  51.290  67.670  1.00  0.00           C
ATOM   2723  O   PHE A 826      68.870  51.480  66.470  1.00  0.00           O
ATOM   2724  N   TRP A 827      69.090  50.080  68.190  1.00  0.00           N
ATOM   2725  HN  TRP A 827      69.010  50.010  69.180  1.00  0.00           H
ATOM   2726  CA  TRP A 827      69.520  48.920  67.450  1.00  0.00           C
ATOM   2727  HA  TRP A 827      70.310  49.200  66.770  1.00  0.00           H
ATOM   2728  CB  TRP A 827      70.060  47.900  68.520  1.00  0.00           C
ATOM   2729  HB1 TRP A 827      69.340  47.930  69.370  1.00  0.00           H
ATOM   2730  HB2 TRP A 827      70.960  48.240  69.080  1.00  0.00           H
ATOM   2731  CG  TRP A 827      70.450  46.510  68.020  1.00  0.00           C
ATOM   2732  CD1 TRP A 827      69.800  45.250  68.170  1.00  0.00           C
ATOM   2733  HD1 TRP A 827      69.000  45.000  68.860  1.00  0.00           H
ATOM   2734  NE1 TRP A 827      70.370  44.260  67.480  1.00  0.00           N
ATOM   2735  HE1 TRP A 827      69.950  43.380  67.440  1.00  0.00           H
ATOM   2736  CE2 TRP A 827      71.350  44.880  66.680  1.00  0.00           C
ATOM   2737  CD2 TRP A 827      71.460  46.220  67.020  1.00  0.00           C
ATOM   2738  CE3 TRP A 827      72.340  47.010  66.320  1.00  0.00           C
ATOM   2739  HE3 TRP A 827      72.490  48.070  66.430  1.00  0.00           H
ATOM   2740  CZ3 TRP A 827      73.200  46.450  65.360  1.00  0.00           C
ATOM   2741  HZ3 TRP A 827      73.920  47.040  64.810  1.00  0.00           H
ATOM   2742  CZ2 TRP A 827      72.190  44.310  65.750  1.00  0.00           C
ATOM   2743  HZ2 TRP A 827      72.190  43.240  65.590  1.00  0.00           H
ATOM   2744  CH2 TRP A 827      73.210  45.060  65.160  1.00  0.00           C
ATOM   2745  HH2 TRP A 827      74.020  44.580  64.620  1.00  0.00           H
ATOM   2746  C   TRP A 827      68.380  48.380  66.490  1.00  0.00           C
ATOM   2747  O   TRP A 827      68.620  47.970  65.390  1.00  0.00           O
ATOM   2748  N   CYS A 828      67.090  48.470  66.930  1.00  0.00           N
ATOM   2749  HN  CYS A 828      66.980  48.750  67.880  1.00  0.00           H
ATOM   2750  CA  CYS A 828      65.920  48.310  66.070  1.00  0.00           C
ATOM   2751  HA  CYS A 828      65.920  47.290  65.700  1.00  0.00           H
ATOM   2752  CB  CYS A 828      64.560  48.330  66.830  1.00  0.00           C
ATOM   2753  HB1 CYS A 828      63.730  48.290  66.100  1.00  0.00           H
ATOM   2754  HB2 CYS A 828      64.650  49.330  67.300  1.00  0.00           H
ATOM   2755  SG  CYS A 828      64.370  47.000  68.080  1.00  0.00           S
ATOM   2756  HG1 CYS A 828      65.120  47.600  68.980  1.00  0.00           H
ATOM   2757  C   CYS A 828      65.790  49.340  64.900  1.00  0.00           C
ATOM   2758  O   CYS A 828      65.510  48.950  63.790  1.00  0.00           O
ATOM   2759  N   VAL A 829      66.010  50.660  65.140  1.00  0.00           N
ATOM   2760  HN  VAL A 829      66.120  51.030  66.050  1.00  0.00           H
ATOM   2761  CA  VAL A 829      66.130  51.640  64.030  1.00  0.00           C
ATOM   2762  HA  VAL A 829      65.190  51.610  63.510  1.00  0.00           H
ATOM   2763  CB  VAL A 829      66.320  52.990  64.640  1.00  0.00           C
ATOM   2764  HB  VAL A 829      67.150  52.930  65.370  1.00  0.00           H
ATOM   2765  CG1 VAL A 829      66.560  53.970  63.510  1.00  0.00           C
ATOM   2766 HG11 VAL A 829      67.560  54.010  63.030  1.00  0.00           H
ATOM   2767 HG12 VAL A 829      66.410  54.970  63.980  1.00  0.00           H
ATOM   2768 HG13 VAL A 829      65.810  53.930  62.690  1.00  0.00           H
ATOM   2769  CG2 VAL A 829      65.060  53.430  65.410  1.00  0.00           C
ATOM   2770 HG21 VAL A 829      64.580  52.690  66.090  1.00  0.00           H
ATOM   2771 HG22 VAL A 829      64.120  53.660  64.850  1.00  0.00           H
ATOM   2772 HG23 VAL A 829      65.380  54.340  65.980  1.00  0.00           H
ATOM   2773  C   VAL A 829      67.210  51.340  62.970  1.00  0.00           C
ATOM   2774  O   VAL A 829      67.110  51.460  61.750  1.00  0.00           O
ATOM   2775  N   ILE A 830      68.410  50.840  63.440  1.00  0.00           N
ATOM   2776  HN  ILE A 830      68.590  50.680  64.410  1.00  0.00           H
ATOM   2777  CA  ILE A 830      69.480  50.380  62.560  1.00  0.00           C
ATOM   2778  HA  ILE A 830      69.700  51.140  61.820  1.00  0.00           H
ATOM   2779  CB  ILE A 830      70.720  50.140  63.360  1.00  0.00           C
ATOM   2780  HB  ILE A 830      70.480  49.480  64.220  1.00  0.00           H
ATOM   2781  CG2 ILE A 830      71.840  49.450  62.470  1.00  0.00           C
ATOM   2782 HG21 ILE A 830      71.590  48.440  62.060  1.00  0.00           H
ATOM   2783 HG22 ILE A 830      72.700  49.260  63.140  1.00  0.00           H
ATOM   2784 HG23 ILE A 830      72.200  50.080  61.630  1.00  0.00           H
ATOM   2785  CG1 ILE A 830      71.120  51.520  63.910  1.00  0.00           C
ATOM   2786 HG11 ILE A 830      70.390  51.880  64.660  1.00  0.00           H
ATOM   2787 HG12 ILE A 830      71.190  52.260  63.080  1.00  0.00           H
ATOM   2788  CD  ILE A 830      72.520  51.550  64.610  1.00  0.00           C
ATOM   2789  HD1 ILE A 830      73.320  51.370  63.860  1.00  0.00           H
ATOM   2790  HD2 ILE A 830      72.700  50.940  65.520  1.00  0.00           H
ATOM   2791  HD3 ILE A 830      72.610  52.610  64.920  1.00  0.00           H
ATOM   2792  C   ILE A 830      69.040  49.180  61.760  1.00  0.00           C
ATOM   2793  O   ILE A 830      69.270  49.060  60.510  1.00  0.00           O
ATOM   2794  N   LEU A 831      68.330  48.200  62.430  1.00  0.00           N
ATOM   2795  HN  LEU A 831      68.160  48.190  63.410  1.00  0.00           H
ATOM   2796  CA  LEU A 831      67.920  46.950  61.810  1.00  0.00           C
ATOM   2797  HA  LEU A 831      68.780  46.520  61.310  1.00  0.00           H
ATOM   2798  CB  LEU A 831      67.290  45.950  62.830  1.00  0.00           C
ATOM   2799  HB1 LEU A 831      66.740  45.170  62.270  1.00  0.00           H
ATOM   2800  HB2 LEU A 831      66.610  46.520  63.500  1.00  0.00           H
ATOM   2801  CG  LEU A 831      68.340  45.210  63.720  1.00  0.00           C
ATOM   2802  HG  LEU A 831      69.020  45.990  64.120  1.00  0.00           H
ATOM   2803  CD1 LEU A 831      67.700  44.450  64.850  1.00  0.00           C
ATOM   2804 HD11 LEU A 831      68.540  44.010  65.440  1.00  0.00           H
ATOM   2805 HD12 LEU A 831      67.100  43.560  64.580  1.00  0.00           H
ATOM   2806 HD13 LEU A 831      67.080  45.120  65.490  1.00  0.00           H
ATOM   2807  CD2 LEU A 831      69.140  44.210  62.800  1.00  0.00           C
ATOM   2808 HD21 LEU A 831      69.740  43.540  63.440  1.00  0.00           H
ATOM   2809 HD22 LEU A 831      69.800  44.640  62.010  1.00  0.00           H
ATOM   2810 HD23 LEU A 831      68.420  43.490  62.350  1.00  0.00           H
ATOM   2811  C   LEU A 831      66.890  47.210  60.790  1.00  0.00           C
ATOM   2812  O   LEU A 831      66.830  46.610  59.740  1.00  0.00           O
ATOM   2813  N   PHE A 832      66.030  48.220  60.970  1.00  0.00           N
ATOM   2814  HN  PHE A 832      66.110  48.840  61.750  1.00  0.00           H
ATOM   2815  CA  PHE A 832      64.930  48.590  60.080  1.00  0.00           C
ATOM   2816  HA  PHE A 832      64.290  47.750  59.810  1.00  0.00           H
ATOM   2817  CB  PHE A 832      64.050  49.580  60.840  1.00  0.00           C
ATOM   2818  HB1 PHE A 832      64.560  50.160  61.650  1.00  0.00           H
ATOM   2819  HB2 PHE A 832      63.340  49.020  61.500  1.00  0.00           H
ATOM   2820  CG  PHE A 832      63.060  50.380  60.070  1.00  0.00           C
ATOM   2821  CD1 PHE A 832      63.340  51.730  59.780  1.00  0.00           C
ATOM   2822  HD1 PHE A 832      64.180  52.320  60.120  1.00  0.00           H
ATOM   2823  CE1 PHE A 832      62.390  52.540  59.080  1.00  0.00           C
ATOM   2824  HE1 PHE A 832      62.600  53.590  58.900  1.00  0.00           H
ATOM   2825  CZ  PHE A 832      61.180  52.010  58.750  1.00  0.00           C
ATOM   2826  HZ  PHE A 832      60.530  52.660  58.190  1.00  0.00           H
ATOM   2827  CD2 PHE A 832      61.940  49.750  59.500  1.00  0.00           C
ATOM   2828  HD2 PHE A 832      61.700  48.700  59.640  1.00  0.00           H
ATOM   2829  CE2 PHE A 832      61.040  50.670  58.780  1.00  0.00           C
ATOM   2830  HE2 PHE A 832      60.120  50.260  58.380  1.00  0.00           H
ATOM   2831  C   PHE A 832      65.370  49.180  58.720  1.00  0.00           C
ATOM   2832  O   PHE A 832      64.940  48.550  57.760  1.00  0.00           O
ATOM   2833  N   PHE A 833      66.320  50.020  58.620  1.00  0.00           N
ATOM   2834  HN  PHE A 833      66.630  50.550  59.400  1.00  0.00           H
ATOM   2835  CA  PHE A 833      66.770  50.470  57.260  1.00  0.00           C
ATOM   2836  HA  PHE A 833      65.910  50.630  56.630  1.00  0.00           H
ATOM   2837  CB  PHE A 833      67.440  51.870  57.520  1.00  0.00           C
ATOM   2838  HB1 PHE A 833      67.900  52.110  56.540  1.00  0.00           H
ATOM   2839  HB2 PHE A 833      68.320  51.720  58.180  1.00  0.00           H
ATOM   2840  CG  PHE A 833      66.590  53.040  57.830  1.00  0.00           C
ATOM   2841  CD1 PHE A 833      66.500  53.430  59.160  1.00  0.00           C
ATOM   2842  HD1 PHE A 833      67.060  52.820  59.840  1.00  0.00           H
ATOM   2843  CE1 PHE A 833      65.790  54.620  59.530  1.00  0.00           C
ATOM   2844  HE1 PHE A 833      65.850  54.970  60.550  1.00  0.00           H
ATOM   2845  CZ  PHE A 833      65.180  55.330  58.500  1.00  0.00           C
ATOM   2846  HZ  PHE A 833      64.540  56.120  58.880  1.00  0.00           H
ATOM   2847  CD2 PHE A 833      65.950  53.830  56.840  1.00  0.00           C
ATOM   2848  HD2 PHE A 833      65.930  53.390  55.860  1.00  0.00           H
ATOM   2849  CE2 PHE A 833      65.170  54.930  57.230  1.00  0.00           C
ATOM   2850  HE2 PHE A 833      64.530  55.520  56.600  1.00  0.00           H
ATOM   2851  C   PHE A 833      67.780  49.490  56.700  1.00  0.00           C
ATOM   2852  O   PHE A 833      67.820  49.210  55.490  1.00  0.00           O
ATOM   2853  N   THR A 834      68.600  48.830  57.550  1.00  0.00           N
ATOM   2854  HN  THR A 834      68.610  48.870  58.550  1.00  0.00           H
ATOM   2855  CA  THR A 834      69.520  47.790  57.140  1.00  0.00           C
ATOM   2856  HA  THR A 834      70.170  48.200  56.380  1.00  0.00           H
ATOM   2857  CB  THR A 834      70.430  47.250  58.210  1.00  0.00           C
ATOM   2858  HB  THR A 834      69.970  46.940  59.170  1.00  0.00           H
ATOM   2859  OG1 THR A 834      71.260  48.260  58.610  1.00  0.00           O
ATOM   2860  HG1 THR A 834      70.900  48.720  59.380  1.00  0.00           H
ATOM   2861  CG2 THR A 834      71.320  46.020  57.720  1.00  0.00           C
ATOM   2862 HG21 THR A 834      72.070  45.600  58.420  1.00  0.00           H
ATOM   2863 HG22 THR A 834      71.820  46.240  56.750  1.00  0.00           H
ATOM   2864 HG23 THR A 834      70.670  45.140  57.540  1.00  0.00           H
ATOM   2865  C   THR A 834      68.910  46.590  56.490  1.00  0.00           C
ATOM   2866  O   THR A 834      69.500  46.020  55.580  1.00  0.00           O
ATOM   2867  N   THR A 835      67.700  46.280  56.920  1.00  0.00           N
ATOM   2868  HN  THR A 835      67.420  46.570  57.830  1.00  0.00           H
ATOM   2869  CA  THR A 835      66.780  45.280  56.240  1.00  0.00           C
ATOM   2870  HA  THR A 835      67.220  44.300  56.150  1.00  0.00           H
ATOM   2871  CB  THR A 835      65.480  45.120  57.040  1.00  0.00           C
ATOM   2872  HB  THR A 835      65.060  46.130  57.220  1.00  0.00           H
ATOM   2873  OG1 THR A 835      65.720  44.540  58.280  1.00  0.00           O
ATOM   2874  HG1 THR A 835      66.210  45.190  58.790  1.00  0.00           H
ATOM   2875  CG2 THR A 835      64.560  44.180  56.280  1.00  0.00           C
ATOM   2876 HG21 THR A 835      64.220  44.660  55.340  1.00  0.00           H
ATOM   2877 HG22 THR A 835      63.760  43.870  56.980  1.00  0.00           H
ATOM   2878 HG23 THR A 835      65.150  43.260  56.100  1.00  0.00           H
ATOM   2879  C   THR A 835      66.550  45.610  54.740  1.00  0.00           C
ATOM   2880  O   THR A 835      66.690  44.730  53.900  1.00  0.00           O
ATOM   2881  N   PHE A 836      66.170  46.840  54.450  1.00  0.00           N
ATOM   2882  HN  PHE A 836      66.100  47.520  55.180  1.00  0.00           H
ATOM   2883  CA  PHE A 836      65.870  47.450  53.140  1.00  0.00           C
ATOM   2884  HA  PHE A 836      65.130  46.890  52.600  1.00  0.00           H
ATOM   2885  CB  PHE A 836      65.280  48.920  53.420  1.00  0.00           C
ATOM   2886  HB1 PHE A 836      65.770  49.490  54.240  1.00  0.00           H
ATOM   2887  HB2 PHE A 836      64.220  48.780  53.730  1.00  0.00           H
ATOM   2888  CG  PHE A 836      65.130  49.770  52.260  1.00  0.00           C
ATOM   2889  CD1 PHE A 836      65.440  51.190  52.360  1.00  0.00           C
ATOM   2890  HD1 PHE A 836      65.890  51.690  53.190  1.00  0.00           H
ATOM   2891  CE1 PHE A 836      65.220  52.080  51.300  1.00  0.00           C
ATOM   2892  HE1 PHE A 836      65.390  53.140  51.440  1.00  0.00           H
ATOM   2893  CZ  PHE A 836      64.820  51.570  50.060  1.00  0.00           C
ATOM   2894  HZ  PHE A 836      64.680  52.220  49.190  1.00  0.00           H
ATOM   2895  CD2 PHE A 836      64.510  49.380  51.080  1.00  0.00           C
ATOM   2896  HD2 PHE A 836      64.300  48.330  51.070  1.00  0.00           H
ATOM   2897  CE2 PHE A 836      64.330  50.220  49.970  1.00  0.00           C
ATOM   2898  HE2 PHE A 836      63.840  49.820  49.100  1.00  0.00           H
ATOM   2899  C   PHE A 836      66.990  47.440  52.190  1.00  0.00           C
ATOM   2900  O   PHE A 836      66.860  47.170  50.990  1.00  0.00           O
ATOM   2901  N   PHE A 837      68.190  47.780  52.710  1.00  0.00           N
ATOM   2902  HN  PHE A 837      68.240  48.040  53.670  1.00  0.00           H
ATOM   2903  CA  PHE A 837      69.480  47.640  52.000  1.00  0.00           C
ATOM   2904  HA  PHE A 837      69.400  48.120  51.040  1.00  0.00           H
ATOM   2905  CB  PHE A 837      70.680  48.380  52.780  1.00  0.00           C
ATOM   2906  HB1 PHE A 837      71.620  48.190  52.230  1.00  0.00           H
ATOM   2907  HB2 PHE A 837      70.960  47.880  53.730  1.00  0.00           H
ATOM   2908  CG  PHE A 837      70.450  49.800  53.180  1.00  0.00           C
ATOM   2909  CD1 PHE A 837      70.700  50.360  54.480  1.00  0.00           C
ATOM   2910  HD1 PHE A 837      71.050  49.750  55.300  1.00  0.00           H
ATOM   2911  CE1 PHE A 837      70.190  51.630  54.750  1.00  0.00           C
ATOM   2912  HE1 PHE A 837      70.270  51.930  55.780  1.00  0.00           H
ATOM   2913  CZ  PHE A 837      69.410  52.390  53.830  1.00  0.00           C
ATOM   2914  HZ  PHE A 837      68.910  53.310  54.090  1.00  0.00           H
ATOM   2915  CD2 PHE A 837      69.700  50.570  52.270  1.00  0.00           C
ATOM   2916  HD2 PHE A 837      69.460  50.170  51.290  1.00  0.00           H
ATOM   2917  CE2 PHE A 837      69.180  51.800  52.570  1.00  0.00           C
ATOM   2918  HE2 PHE A 837      68.680  52.310  51.770  1.00  0.00           H
ATOM   2919  C   PHE A 837      69.920  46.210  51.710  1.00  0.00           C
ATOM   2920  O   PHE A 837      70.230  45.790  50.580  1.00  0.00           O
ATOM   2921  N   LEU A 838      69.880  45.330  52.740  1.00  0.00           N
ATOM   2922  HN  LEU A 838      69.640  45.550  53.690  1.00  0.00           H
ATOM   2923  CA  LEU A 838      70.080  43.870  52.560  1.00  0.00           C
ATOM   2924  HA  LEU A 838      71.090  43.760  52.190  1.00  0.00           H
ATOM   2925  CB  LEU A 838      70.230  43.300  53.980  1.00  0.00           C
ATOM   2926  HB1 LEU A 838      69.220  43.470  54.410  1.00  0.00           H
ATOM   2927  HB2 LEU A 838      70.970  43.910  54.550  1.00  0.00           H
ATOM   2928  CG  LEU A 838      70.570  41.810  54.180  1.00  0.00           C
ATOM   2929  HG  LEU A 838      69.860  41.290  53.520  1.00  0.00           H
ATOM   2930  CD1 LEU A 838      71.980  41.580  53.700  1.00  0.00           C
ATOM   2931 HD11 LEU A 838      72.060  42.020  52.690  1.00  0.00           H
ATOM   2932 HD12 LEU A 838      72.320  40.530  53.710  1.00  0.00           H
ATOM   2933 HD13 LEU A 838      72.770  42.100  54.280  1.00  0.00           H
ATOM   2934  CD2 LEU A 838      70.380  41.150  55.590  1.00  0.00           C
ATOM   2935 HD21 LEU A 838      71.150  41.650  56.200  1.00  0.00           H
ATOM   2936 HD22 LEU A 838      70.510  40.050  55.560  1.00  0.00           H
ATOM   2937 HD23 LEU A 838      69.380  41.360  56.020  1.00  0.00           H
ATOM   2938  C   LEU A 838      69.170  43.080  51.660  1.00  0.00           C
ATOM   2939  O   LEU A 838      69.610  42.360  50.770  1.00  0.00           O
ATOM   2940  N   SER A 839      67.900  43.380  51.710  1.00  0.00           N
ATOM   2941  HN  SER A 839      67.500  43.920  52.450  1.00  0.00           H
ATOM   2942  CA  SER A 839      67.000  42.640  50.860  1.00  0.00           C
ATOM   2943  HA  SER A 839      67.280  41.600  50.920  1.00  0.00           H
ATOM   2944  CB  SER A 839      65.580  42.840  51.470  1.00  0.00           C
ATOM   2945  HB1 SER A 839      65.550  42.410  52.490  1.00  0.00           H
ATOM   2946  HB2 SER A 839      64.830  42.270  50.890  1.00  0.00           H
ATOM   2947  OG  SER A 839      65.200  44.160  51.740  1.00  0.00           O
ATOM   2948  HG1 SER A 839      65.650  44.460  52.530  1.00  0.00           H
ATOM   2949  C   SER A 839      67.130  43.070  49.370  1.00  0.00           C
ATOM   2950  O   SER A 839      66.970  42.250  48.410  1.00  0.00           O
ATOM   2951  N   SER A 840      67.510  44.380  49.160  1.00  0.00           N
ATOM   2952  HN  SER A 840      67.710  44.900  49.990  1.00  0.00           H
ATOM   2953  CA  SER A 840      67.770  44.850  47.820  1.00  0.00           C
ATOM   2954  HA  SER A 840      67.070  44.450  47.100  1.00  0.00           H
ATOM   2955  CB  SER A 840      67.820  46.420  47.730  1.00  0.00           C
ATOM   2956  HB1 SER A 840      67.910  46.720  46.670  1.00  0.00           H
ATOM   2957  HB2 SER A 840      68.650  46.880  48.310  1.00  0.00           H
ATOM   2958  OG  SER A 840      66.640  47.120  48.130  1.00  0.00           O
ATOM   2959  HG1 SER A 840      66.720  47.360  49.060  1.00  0.00           H
ATOM   2960  C   SER A 840      69.090  44.330  47.270  1.00  0.00           C
ATOM   2961  O   SER A 840      69.190  44.050  46.080  1.00  0.00           O
ATOM   2962  N   PHE A 841      70.170  44.230  48.130  1.00  0.00           N
ATOM   2963  HN  PHE A 841      69.910  44.570  49.030  1.00  0.00           H
ATOM   2964  CA  PHE A 841      71.440  43.580  47.900  1.00  0.00           C
ATOM   2965  HA  PHE A 841      71.960  44.030  47.070  1.00  0.00           H
ATOM   2966  CB  PHE A 841      72.380  43.770  49.180  1.00  0.00           C
ATOM   2967  HB1 PHE A 841      71.830  43.430  50.080  1.00  0.00           H
ATOM   2968  HB2 PHE A 841      72.650  44.850  49.220  1.00  0.00           H
ATOM   2969  CG  PHE A 841      73.680  42.890  49.000  1.00  0.00           C
ATOM   2970  CD1 PHE A 841      73.880  41.820  49.860  1.00  0.00           C
ATOM   2971  HD1 PHE A 841      73.190  41.600  50.660  1.00  0.00           H
ATOM   2972  CE1 PHE A 841      74.840  40.870  49.650  1.00  0.00           C
ATOM   2973  HE1 PHE A 841      74.830  40.040  50.350  1.00  0.00           H
ATOM   2974  CZ  PHE A 841      75.880  41.070  48.690  1.00  0.00           C
ATOM   2975  HZ  PHE A 841      76.730  40.420  48.600  1.00  0.00           H
ATOM   2976  CD2 PHE A 841      74.620  43.090  47.980  1.00  0.00           C
ATOM   2977  HD2 PHE A 841      74.590  44.040  47.460  1.00  0.00           H
ATOM   2978  CE2 PHE A 841      75.740  42.190  47.870  1.00  0.00           C
ATOM   2979  HE2 PHE A 841      76.470  42.430  47.100  1.00  0.00           H
ATOM   2980  C   PHE A 841      71.270  42.110  47.510  1.00  0.00           C
ATOM   2981  O   PHE A 841      71.700  41.700  46.420  1.00  0.00           O
ATOM   2982  N   LEU A 842      70.520  41.310  48.260  1.00  0.00           N
ATOM   2983  HN  LEU A 842      70.190  41.620  49.140  1.00  0.00           H
ATOM   2984  CA  LEU A 842      70.230  39.910  47.940  1.00  0.00           C
ATOM   2985  HA  LEU A 842      71.110  39.300  47.770  1.00  0.00           H
ATOM   2986  CB  LEU A 842      69.440  39.290  49.070  1.00  0.00           C
ATOM   2987  HB1 LEU A 842      69.050  38.270  48.850  1.00  0.00           H
ATOM   2988  HB2 LEU A 842      68.610  39.990  49.260  1.00  0.00           H
ATOM   2989  CG  LEU A 842      70.270  39.150  50.400  1.00  0.00           C
ATOM   2990  HG  LEU A 842      70.640  40.140  50.740  1.00  0.00           H
ATOM   2991  CD1 LEU A 842      69.250  38.850  51.550  1.00  0.00           C
ATOM   2992 HD11 LEU A 842      68.670  37.930  51.380  1.00  0.00           H
ATOM   2993 HD12 LEU A 842      68.590  39.750  51.640  1.00  0.00           H
ATOM   2994 HD13 LEU A 842      69.700  38.630  52.540  1.00  0.00           H
ATOM   2995  CD2 LEU A 842      71.440  38.180  50.380  1.00  0.00           C
ATOM   2996 HD21 LEU A 842      71.950  38.310  51.360  1.00  0.00           H
ATOM   2997 HD22 LEU A 842      72.280  38.230  49.650  1.00  0.00           H
ATOM   2998 HD23 LEU A 842      71.070  37.150  50.200  1.00  0.00           H
ATOM   2999  C   LEU A 842      69.490  39.740  46.630  1.00  0.00           C
ATOM   3000  O   LEU A 842      69.720  38.860  45.770  1.00  0.00           O
ATOM   3001  N   LYS A 843      68.520  40.620  46.410  1.00  0.00           N
ATOM   3002  HN  LYS A 843      68.250  41.330  47.060  1.00  0.00           H
ATOM   3003  CA  LYS A 843      67.700  40.610  45.170  1.00  0.00           C
ATOM   3004  HA  LYS A 843      67.230  39.640  45.090  1.00  0.00           H
ATOM   3005  CB  LYS A 843      66.630  41.710  45.320  1.00  0.00           C
ATOM   3006  HB1 LYS A 843      67.100  42.700  45.550  1.00  0.00           H
ATOM   3007  HB2 LYS A 843      65.920  41.440  46.140  1.00  0.00           H
ATOM   3008  CG  LYS A 843      65.680  42.060  44.140  1.00  0.00           C
ATOM   3009  HG1 LYS A 843      66.300  42.330  43.270  1.00  0.00           H
ATOM   3010  HG2 LYS A 843      65.250  42.980  44.590  1.00  0.00           H
ATOM   3011  CD  LYS A 843      64.580  41.020  43.820  1.00  0.00           C
ATOM   3012  HD1 LYS A 843      63.580  41.470  43.630  1.00  0.00           H
ATOM   3013  HD2 LYS A 843      64.390  40.480  44.780  1.00  0.00           H
ATOM   3014  CE  LYS A 843      64.850  40.100  42.640  1.00  0.00           C
ATOM   3015  HE1 LYS A 843      65.830  39.640  42.900  1.00  0.00           H
ATOM   3016  HE2 LYS A 843      64.830  40.740  41.730  1.00  0.00           H
ATOM   3017  NZ  LYS A 843      63.840  39.090  42.490  1.00  0.00           N
ATOM   3018  HZ1 LYS A 843      62.900  39.520  42.440  1.00  0.00           H
ATOM   3019  HZ2 LYS A 843      63.670  38.570  43.380  1.00  0.00           H
ATOM   3020  HZ3 LYS A 843      64.120  38.460  41.710  1.00  0.00           H
ATOM   3021  C   LYS A 843      68.500  40.850  43.910  1.00  0.00           C
ATOM   3022  O   LYS A 843      68.310  40.270  42.870  1.00  0.00           O
ATOM   3023  N   GLN A 844      69.500  41.790  43.970  1.00  0.00           N
ATOM   3024  HN  GLN A 844      69.580  42.360  44.790  1.00  0.00           H
ATOM   3025  CA  GLN A 844      70.440  42.200  42.900  1.00  0.00           C
ATOM   3026  HA  GLN A 844      69.900  41.910  42.010  1.00  0.00           H
ATOM   3027  CB  GLN A 844      70.810  43.710  42.890  1.00  0.00           C
ATOM   3028  HB1 GLN A 844      71.490  43.910  42.050  1.00  0.00           H
ATOM   3029  HB2 GLN A 844      71.380  43.940  43.820  1.00  0.00           H
ATOM   3030  CG  GLN A 844      69.590  44.730  42.720  1.00  0.00           C
ATOM   3031  HG1 GLN A 844      70.080  45.710  42.550  1.00  0.00           H
ATOM   3032  HG2 GLN A 844      68.900  44.780  43.590  1.00  0.00           H
ATOM   3033  CD  GLN A 844      68.650  44.380  41.610  1.00  0.00           C
ATOM   3034  OE1 GLN A 844      67.540  44.000  41.870  1.00  0.00           O
ATOM   3035  NE2 GLN A 844      69.100  44.420  40.310  1.00  0.00           N
ATOM   3036 HE21 GLN A 844      68.430  44.320  39.570  1.00  0.00           H
ATOM   3037 HE22 GLN A 844      70.000  44.780  40.120  1.00  0.00           H
ATOM   3038  C   GLN A 844      71.710  41.340  42.820  1.00  0.00           C
ATOM   3039  O   GLN A 844      72.750  41.640  42.200  1.00  0.00           O
ATOM   3040  N   PHE A 845      71.770  40.120  43.500  1.00  0.00           N
ATOM   3041  HN  PHE A 845      70.930  39.890  43.990  1.00  0.00           H
ATOM   3042  CA  PHE A 845      72.860  39.290  43.730  1.00  0.00           C
ATOM   3043  HA  PHE A 845      73.750  39.800  44.090  1.00  0.00           H
ATOM   3044  CB  PHE A 845      72.470  38.340  44.890  1.00  0.00           C
ATOM   3045  HB1 PHE A 845      71.770  37.490  44.710  1.00  0.00           H
ATOM   3046  HB2 PHE A 845      72.000  38.930  45.710  1.00  0.00           H
ATOM   3047  CG  PHE A 845      73.750  37.680  45.490  1.00  0.00           C
ATOM   3048  CD1 PHE A 845      74.460  38.210  46.610  1.00  0.00           C
ATOM   3049  HD1 PHE A 845      74.270  39.150  47.110  1.00  0.00           H
ATOM   3050  CE1 PHE A 845      75.510  37.470  47.230  1.00  0.00           C
ATOM   3051  HE1 PHE A 845      76.020  37.910  48.080  1.00  0.00           H
ATOM   3052  CZ  PHE A 845      75.870  36.250  46.700  1.00  0.00           C
ATOM   3053  HZ  PHE A 845      76.750  35.770  47.110  1.00  0.00           H
ATOM   3054  CD2 PHE A 845      74.210  36.480  44.880  1.00  0.00           C
ATOM   3055  HD2 PHE A 845      73.620  36.030  44.090  1.00  0.00           H
ATOM   3056  CE2 PHE A 845      75.320  35.800  45.470  1.00  0.00           C
ATOM   3057  HE2 PHE A 845      75.650  34.870  45.030  1.00  0.00           H
ATOM   3058  C   PHE A 845      73.140  38.500  42.450  1.00  0.00           C
ATOM   3059  O   PHE A 845      74.250  38.000  42.260  1.00  0.00           O
ATOM   3060  N   LYS A 846      72.150  38.400  41.510  1.00  0.00           N
ATOM   3061  HN  LYS A 846      71.360  38.980  41.720  1.00  0.00           H
ATOM   3062  CA  LYS A 846      72.120  37.580  40.300  1.00  0.00           C
ATOM   3063  HA  LYS A 846      72.210  36.550  40.600  1.00  0.00           H
ATOM   3064  CB  LYS A 846      70.790  37.890  39.470  1.00  0.00           C
ATOM   3065  HB1 LYS A 846      69.930  37.390  39.960  1.00  0.00           H
ATOM   3066  HB2 LYS A 846      70.850  37.360  38.500  1.00  0.00           H
ATOM   3067  CG  LYS A 846      70.360  39.340  39.310  1.00  0.00           C
ATOM   3068  HG1 LYS A 846      71.000  39.950  38.630  1.00  0.00           H
ATOM   3069  HG2 LYS A 846      70.350  39.880  40.280  1.00  0.00           H
ATOM   3070  CD  LYS A 846      68.890  39.490  38.640  1.00  0.00           C
ATOM   3071  HD1 LYS A 846      68.350  38.660  39.170  1.00  0.00           H
ATOM   3072  HD2 LYS A 846      68.930  39.140  37.590  1.00  0.00           H
ATOM   3073  CE  LYS A 846      68.140  40.860  38.830  1.00  0.00           C
ATOM   3074  HE1 LYS A 846      68.280  41.220  39.890  1.00  0.00           H
ATOM   3075  HE2 LYS A 846      67.070  40.720  38.600  1.00  0.00           H
ATOM   3076  NZ  LYS A 846      68.750  41.920  37.910  1.00  0.00           N
ATOM   3077  HZ1 LYS A 846      68.180  42.760  38.170  1.00  0.00           H
ATOM   3078  HZ2 LYS A 846      68.540  41.550  36.970  1.00  0.00           H
ATOM   3079  HZ3 LYS A 846      69.770  42.040  38.060  1.00  0.00           H
ATOM   3080  C   LYS A 846      73.200  37.910  39.310  1.00  0.00           C
ATOM   3081  O   LYS A 846      73.730  36.970  38.720  1.00  0.00           O
ATOM   3082  N   THR A 847      73.550  39.110  38.990  1.00  0.00           N
ATOM   3083  HN  THR A 847      73.120  39.940  39.330  1.00  0.00           H
ATOM   3084  CA  THR A 847      74.600  39.380  37.930  1.00  0.00           C
ATOM   3085  HA  THR A 847      74.680  38.590  37.220  1.00  0.00           H
ATOM   3086  CB  THR A 847      74.300  40.690  37.130  1.00  0.00           C
ATOM   3087  HB  THR A 847      75.170  40.960  36.490  1.00  0.00           H
ATOM   3088  OG1 THR A 847      73.930  41.690  37.990  1.00  0.00           O
ATOM   3089  HG1 THR A 847      74.000  42.420  37.370  1.00  0.00           H
ATOM   3090  CG2 THR A 847      73.100  40.260  36.180  1.00  0.00           C
ATOM   3091 HG21 THR A 847      73.550  39.670  35.360  1.00  0.00           H
ATOM   3092 HG22 THR A 847      72.640  41.140  35.700  1.00  0.00           H
ATOM   3093 HG23 THR A 847      72.330  39.640  36.690  1.00  0.00           H
ATOM   3094  C   THR A 847      76.020  39.460  38.490  1.00  0.00           C
ATOM   3095  O   THR A 847      76.970  39.700  37.750  1.00  0.00           O
ATOM   3096  N   LYS A 848      76.110  39.140  39.790  1.00  0.00           N
ATOM   3097  HN  LYS A 848      75.280  38.840  40.250  1.00  0.00           H
ATOM   3098  CA  LYS A 848      77.390  38.890  40.380  1.00  0.00           C
ATOM   3099  HA  LYS A 848      77.950  39.800  40.250  1.00  0.00           H
ATOM   3100  CB  LYS A 848      77.350  38.550  41.880  1.00  0.00           C
ATOM   3101  HB1 LYS A 848      78.250  38.130  42.370  1.00  0.00           H
ATOM   3102  HB2 LYS A 848      76.640  37.720  42.040  1.00  0.00           H
ATOM   3103  CG  LYS A 848      76.850  39.710  42.780  1.00  0.00           C
ATOM   3104  HG1 LYS A 848      76.480  39.240  43.710  1.00  0.00           H
ATOM   3105  HG2 LYS A 848      75.980  40.270  42.370  1.00  0.00           H
ATOM   3106  CD  LYS A 848      78.020  40.690  43.080  1.00  0.00           C
ATOM   3107  HD1 LYS A 848      78.720  41.030  42.290  1.00  0.00           H
ATOM   3108  HD2 LYS A 848      78.620  40.020  43.720  1.00  0.00           H
ATOM   3109  CE  LYS A 848      77.700  41.900  44.000  1.00  0.00           C
ATOM   3110  HE1 LYS A 848      78.700  42.130  44.460  1.00  0.00           H
ATOM   3111  HE2 LYS A 848      76.960  41.490  44.720  1.00  0.00           H
ATOM   3112  NZ  LYS A 848      77.180  43.000  43.270  1.00  0.00           N
ATOM   3113  HZ1 LYS A 848      76.990  43.780  43.920  1.00  0.00           H
ATOM   3114  HZ2 LYS A 848      76.260  42.800  42.820  1.00  0.00           H
ATOM   3115  HZ3 LYS A 848      77.850  43.490  42.660  1.00  0.00           H
ATOM   3116  C   LYS A 848      78.110  37.740  39.740  1.00  0.00           C
ATOM   3117  O   LYS A 848      77.560  36.770  39.170  1.00  0.00           O
ATOM   3118  N   ARG A 849      79.440  37.870  39.760  1.00  0.00           N
ATOM   3119  HN  ARG A 849      79.920  38.620  40.210  1.00  0.00           H
ATOM   3120  CA  ARG A 849      80.290  36.710  39.340  1.00  0.00           C
ATOM   3121  HA  ARG A 849      79.650  36.120  38.710  1.00  0.00           H
ATOM   3122  CB  ARG A 849      81.550  37.240  38.570  1.00  0.00           C
ATOM   3123  HB1 ARG A 849      82.240  36.400  38.350  1.00  0.00           H
ATOM   3124  HB2 ARG A 849      82.100  37.900  39.290  1.00  0.00           H
ATOM   3125  CG  ARG A 849      81.140  37.880  37.220  1.00  0.00           C
ATOM   3126  HG1 ARG A 849      80.600  38.850  37.310  1.00  0.00           H
ATOM   3127  HG2 ARG A 849      80.500  37.080  36.780  1.00  0.00           H
ATOM   3128  CD  ARG A 849      82.380  38.010  36.340  1.00  0.00           C
ATOM   3129  HD1 ARG A 849      82.090  38.310  35.300  1.00  0.00           H
ATOM   3130  HD2 ARG A 849      83.060  37.140  36.340  1.00  0.00           H
ATOM   3131  NE  ARG A 849      83.130  39.180  36.950  1.00  0.00           N
ATOM   3132  HE  ARG A 849      82.720  39.520  37.790  1.00  0.00           H
ATOM   3133  CZ  ARG A 849      84.350  39.380  36.700  1.00  0.00           C
ATOM   3134  NH1 ARG A 849      84.890  38.940  35.570  1.00  0.00           N
ATOM   3135 HH11 ARG A 849      84.260  38.660  34.860  1.00  0.00           H
ATOM   3136 HH12 ARG A 849      85.840  39.180  35.370  1.00  0.00           H
ATOM   3137  NH2 ARG A 849      85.120  40.240  37.320  1.00  0.00           N
ATOM   3138 HH21 ARG A 849      84.790  40.570  38.200  1.00  0.00           H
ATOM   3139 HH22 ARG A 849      85.970  40.290  36.780  1.00  0.00           H
ATOM   3140  C   ARG A 849      80.760  35.800  40.420  1.00  0.00           C
ATOM   3141  O   ARG A 849      80.600  35.950  41.660  1.00  0.00           O
ATOM   3142  N   TYR A 850      81.370  34.670  39.950  1.00  0.00           N
ATOM   3143  HN  TYR A 850      81.350  34.430  38.980  1.00  0.00           H
ATOM   3144  CA  TYR A 850      82.150  33.710  40.690  1.00  0.00           C
ATOM   3145  HA  TYR A 850      82.820  33.210  39.980  1.00  0.00           H
ATOM   3146  CB  TYR A 850      83.030  34.350  41.810  1.00  0.00           C
ATOM   3147  HB1 TYR A 850      83.620  33.510  42.260  1.00  0.00           H
ATOM   3148  HB2 TYR A 850      82.450  34.730  42.680  1.00  0.00           H
ATOM   3149  CG  TYR A 850      83.900  35.480  41.240  1.00  0.00           C
ATOM   3150  CD1 TYR A 850      83.920  36.660  41.970  1.00  0.00           C
ATOM   3151  HD1 TYR A 850      83.320  36.770  42.860  1.00  0.00           H
ATOM   3152  CE1 TYR A 850      84.630  37.760  41.500  1.00  0.00           C
ATOM   3153  HE1 TYR A 850      84.560  38.720  41.970  1.00  0.00           H
ATOM   3154  CZ  TYR A 850      85.490  37.640  40.370  1.00  0.00           C
ATOM   3155  OH  TYR A 850      86.230  38.690  39.860  1.00  0.00           O
ATOM   3156  HH  TYR A 850      86.910  38.230  39.360  1.00  0.00           H
ATOM   3157  CD2 TYR A 850      84.780  35.300  40.180  1.00  0.00           C
ATOM   3158  HD2 TYR A 850      84.810  34.380  39.610  1.00  0.00           H
ATOM   3159  CE2 TYR A 850      85.570  36.360  39.730  1.00  0.00           C
ATOM   3160  HE2 TYR A 850      86.230  36.130  38.910  1.00  0.00           H
ATOM   3161  C   TYR A 850      81.320  32.620  41.300  1.00  0.00           C
ATOM   3162  O   TYR A 850      81.710  31.770  42.060  1.00  0.00           O
ATOM   3163  N   PHE A 851      80.090  32.420  40.840  1.00  0.00           N
ATOM   3164  HN  PHE A 851      79.780  33.030  40.120  1.00  0.00           H
ATOM   3165  CA  PHE A 851      79.220  31.400  41.330  1.00  0.00           C
ATOM   3166  HA  PHE A 851      79.840  30.610  41.720  1.00  0.00           H
ATOM   3167  CB  PHE A 851      78.070  31.960  42.140  1.00  0.00           C
ATOM   3168  HB1 PHE A 851      77.400  31.100  42.380  1.00  0.00           H
ATOM   3169  HB2 PHE A 851      77.410  32.640  41.560  1.00  0.00           H
ATOM   3170  CG  PHE A 851      78.530  32.710  43.350  1.00  0.00           C
ATOM   3171  CD1 PHE A 851      78.750  34.150  43.360  1.00  0.00           C
ATOM   3172  HD1 PHE A 851      78.590  34.670  42.430  1.00  0.00           H
ATOM   3173  CE1 PHE A 851      79.230  34.740  44.580  1.00  0.00           C
ATOM   3174  HE1 PHE A 851      79.470  35.770  44.440  1.00  0.00           H
ATOM   3175  CZ  PHE A 851      79.370  33.980  45.740  1.00  0.00           C
ATOM   3176  HZ  PHE A 851      79.820  34.490  46.590  1.00  0.00           H
ATOM   3177  CD2 PHE A 851      78.610  32.060  44.560  1.00  0.00           C
ATOM   3178  HD2 PHE A 851      78.370  31.010  44.620  1.00  0.00           H
ATOM   3179  CE2 PHE A 851      79.070  32.600  45.790  1.00  0.00           C
ATOM   3180  HE2 PHE A 851      79.100  32.010  46.700  1.00  0.00           H
ATOM   3181  C   PHE A 851      78.590  30.660  40.110  1.00  0.00           C
ATOM   3182  O   PHE A 851      78.420  31.300  39.120  1.00  0.00           O
ATOM   3183  N   PRO A 852      78.230  29.400  40.120  1.00  0.00           N
ATOM   3184  CD  PRO A 852      78.500  28.590  41.250  1.00  0.00           C
ATOM   3185  HD1 PRO A 852      77.870  28.850  42.140  1.00  0.00           H
ATOM   3186  HD2 PRO A 852      79.540  28.540  41.640  1.00  0.00           H
ATOM   3187  CA  PRO A 852      77.130  28.800  39.330  1.00  0.00           C
ATOM   3188  HA  PRO A 852      77.590  28.740  38.350  1.00  0.00           H
ATOM   3189  CB  PRO A 852      76.700  27.460  40.060  1.00  0.00           C
ATOM   3190  HB1 PRO A 852      76.680  26.660  39.290  1.00  0.00           H
ATOM   3191  HB2 PRO A 852      75.790  27.430  40.700  1.00  0.00           H
ATOM   3192  CG  PRO A 852      78.050  27.150  40.850  1.00  0.00           C
ATOM   3193  HG1 PRO A 852      77.980  26.470  41.730  1.00  0.00           H
ATOM   3194  HG2 PRO A 852      78.680  26.610  40.110  1.00  0.00           H
ATOM   3195  C   PRO A 852      75.860  29.630  39.150  1.00  0.00           C
ATOM   3196  O   PRO A 852      75.200  29.960  40.180  1.00  0.00           O
ATOM   3197  N   THR A 853      75.470  29.950  37.950  1.00  0.00           N
ATOM   3198  HN  THR A 853      76.100  29.720  37.210  1.00  0.00           H
ATOM   3199  CA  THR A 853      74.130  30.570  37.620  1.00  0.00           C
ATOM   3200  HA  THR A 853      74.280  31.620  37.830  1.00  0.00           H
ATOM   3201  CB  THR A 853      73.830  30.530  36.180  1.00  0.00           C
ATOM   3202  HB  THR A 853      74.640  31.060  35.640  1.00  0.00           H
ATOM   3203  OG1 THR A 853      72.630  31.160  35.850  1.00  0.00           O
ATOM   3204  HG1 THR A 853      72.860  32.080  35.800  1.00  0.00           H
ATOM   3205  CG2 THR A 853      73.870  29.130  35.490  1.00  0.00           C
ATOM   3206 HG21 THR A 853      73.180  28.490  36.080  1.00  0.00           H
ATOM   3207 HG22 THR A 853      74.880  28.700  35.350  1.00  0.00           H
ATOM   3208 HG23 THR A 853      73.390  29.180  34.490  1.00  0.00           H
ATOM   3209  C   THR A 853      72.910  30.240  38.420  1.00  0.00           C
ATOM   3210  O   THR A 853      72.210  31.100  38.920  1.00  0.00           O
ATOM   3211  N   LYS A 854      72.580  28.930  38.590  1.00  0.00           N
ATOM   3212  HN  LYS A 854      73.110  28.220  38.120  1.00  0.00           H
ATOM   3213  CA  LYS A 854      71.400  28.480  39.300  1.00  0.00           C
ATOM   3214  HA  LYS A 854      70.440  28.840  38.980  1.00  0.00           H
ATOM   3215  CB  LYS A 854      71.390  26.890  39.260  1.00  0.00           C
ATOM   3216  HB1 LYS A 854      72.420  26.550  39.520  1.00  0.00           H
ATOM   3217  HB2 LYS A 854      71.280  26.690  38.170  1.00  0.00           H
ATOM   3218  CG  LYS A 854      70.390  26.120  40.140  1.00  0.00           C
ATOM   3219  HG1 LYS A 854      70.820  26.170  41.160  1.00  0.00           H
ATOM   3220  HG2 LYS A 854      70.500  25.060  39.820  1.00  0.00           H
ATOM   3221  CD  LYS A 854      68.920  26.690  40.030  1.00  0.00           C
ATOM   3222  HD1 LYS A 854      68.810  26.950  38.950  1.00  0.00           H
ATOM   3223  HD2 LYS A 854      68.690  27.640  40.550  1.00  0.00           H
ATOM   3224  CE  LYS A 854      67.940  25.550  40.430  1.00  0.00           C
ATOM   3225  HE1 LYS A 854      68.030  25.340  41.520  1.00  0.00           H
ATOM   3226  HE2 LYS A 854      68.190  24.610  39.910  1.00  0.00           H
ATOM   3227  NZ  LYS A 854      66.560  25.900  40.060  1.00  0.00           N
ATOM   3228  HZ1 LYS A 854      66.490  25.780  39.040  1.00  0.00           H
ATOM   3229  HZ2 LYS A 854      66.240  26.840  40.360  1.00  0.00           H
ATOM   3230  HZ3 LYS A 854      65.900  25.180  40.410  1.00  0.00           H
ATOM   3231  C   LYS A 854      71.550  29.020  40.750  1.00  0.00           C
ATOM   3232  O   LYS A 854      70.560  29.540  41.280  1.00  0.00           O
ATOM   3233  N   VAL A 855      72.740  28.880  41.300  1.00  0.00           N
ATOM   3234  HN  VAL A 855      73.430  28.420  40.760  1.00  0.00           H
ATOM   3235  CA  VAL A 855      72.920  29.170  42.700  1.00  0.00           C
ATOM   3236  HA  VAL A 855      72.150  28.650  43.250  1.00  0.00           H
ATOM   3237  CB  VAL A 855      74.270  28.620  43.130  1.00  0.00           C
ATOM   3238  HB  VAL A 855      74.970  28.880  42.300  1.00  0.00           H
ATOM   3239  CG1 VAL A 855      74.950  29.290  44.390  1.00  0.00           C
ATOM   3240 HG11 VAL A 855      74.340  29.050  45.290  1.00  0.00           H
ATOM   3241 HG12 VAL A 855      75.100  30.370  44.180  1.00  0.00           H
ATOM   3242 HG13 VAL A 855      75.920  28.780  44.550  1.00  0.00           H
ATOM   3243  CG2 VAL A 855      74.400  27.100  43.360  1.00  0.00           C
ATOM   3244 HG21 VAL A 855      73.810  26.880  44.270  1.00  0.00           H
ATOM   3245 HG22 VAL A 855      75.470  26.800  43.330  1.00  0.00           H
ATOM   3246 HG23 VAL A 855      73.810  26.550  42.590  1.00  0.00           H
ATOM   3247  C   VAL A 855      72.740  30.740  42.980  1.00  0.00           C
ATOM   3248  O   VAL A 855      71.960  31.130  43.910  1.00  0.00           O
ATOM   3249  N   ARG A 856      73.380  31.530  42.220  1.00  0.00           N
ATOM   3250  HN  ARG A 856      73.880  31.090  41.480  1.00  0.00           H
ATOM   3251  CA  ARG A 856      73.280  33.020  42.290  1.00  0.00           C
ATOM   3252  HA  ARG A 856      73.540  33.140  43.330  1.00  0.00           H
ATOM   3253  CB  ARG A 856      74.390  33.860  41.560  1.00  0.00           C
ATOM   3254  HB1 ARG A 856      75.250  33.940  42.270  1.00  0.00           H
ATOM   3255  HB2 ARG A 856      74.070  34.910  41.480  1.00  0.00           H
ATOM   3256  CG  ARG A 856      74.950  33.440  40.190  1.00  0.00           C
ATOM   3257  HG1 ARG A 856      74.140  33.310  39.440  1.00  0.00           H
ATOM   3258  HG2 ARG A 856      75.470  32.470  40.310  1.00  0.00           H
ATOM   3259  CD  ARG A 856      75.970  34.410  39.630  1.00  0.00           C
ATOM   3260  HD1 ARG A 856      76.890  34.500  40.250  1.00  0.00           H
ATOM   3261  HD2 ARG A 856      75.570  35.440  39.690  1.00  0.00           H
ATOM   3262  NE  ARG A 856      76.400  33.920  38.240  1.00  0.00           N
ATOM   3263  HE  ARG A 856      77.210  33.340  38.180  1.00  0.00           H
ATOM   3264  CZ  ARG A 856      75.740  34.250  37.100  1.00  0.00           C
ATOM   3265  NH1 ARG A 856      74.550  34.780  37.200  1.00  0.00           N
ATOM   3266 HH11 ARG A 856      74.440  35.370  37.990  1.00  0.00           H
ATOM   3267 HH12 ARG A 856      74.180  35.040  36.300  1.00  0.00           H
ATOM   3268  NH2 ARG A 856      76.310  33.930  35.990  1.00  0.00           N
ATOM   3269 HH21 ARG A 856      75.740  34.070  35.170  1.00  0.00           H
ATOM   3270 HH22 ARG A 856      77.100  33.340  36.050  1.00  0.00           H
ATOM   3271  C   ARG A 856      71.850  33.540  41.990  1.00  0.00           C
ATOM   3272  O   ARG A 856      71.280  34.280  42.760  1.00  0.00           O
ATOM   3273  N   SER A 857      71.190  33.010  40.960  1.00  0.00           N
ATOM   3274  HN  SER A 857      71.730  32.390  40.380  1.00  0.00           H
ATOM   3275  CA  SER A 857      69.770  33.230  40.540  1.00  0.00           C
ATOM   3276  HA  SER A 857      69.610  34.270  40.300  1.00  0.00           H
ATOM   3277  CB  SER A 857      69.430  32.350  39.270  1.00  0.00           C
ATOM   3278  HB1 SER A 857      69.440  31.290  39.600  1.00  0.00           H
ATOM   3279  HB2 SER A 857      70.170  32.580  38.470  1.00  0.00           H
ATOM   3280  OG  SER A 857      68.070  32.610  38.860  1.00  0.00           O
ATOM   3281  HG1 SER A 857      68.160  32.900  37.950  1.00  0.00           H
ATOM   3282  C   SER A 857      68.790  32.900  41.720  1.00  0.00           C
ATOM   3283  O   SER A 857      67.910  33.670  42.090  1.00  0.00           O
ATOM   3284  N   THR A 858      69.140  31.830  42.420  1.00  0.00           N
ATOM   3285  HN  THR A 858      69.960  31.300  42.240  1.00  0.00           H
ATOM   3286  CA  THR A 858      68.340  31.310  43.550  1.00  0.00           C
ATOM   3287  HA  THR A 858      67.290  31.280  43.300  1.00  0.00           H
ATOM   3288  CB  THR A 858      68.590  29.870  44.020  1.00  0.00           C
ATOM   3289  HB  THR A 858      69.590  29.780  44.490  1.00  0.00           H
ATOM   3290  OG1 THR A 858      68.390  29.000  42.900  1.00  0.00           O
ATOM   3291  HG1 THR A 858      69.120  29.220  42.320  1.00  0.00           H
ATOM   3292  CG2 THR A 858      67.680  29.450  45.130  1.00  0.00           C
ATOM   3293 HG21 THR A 858      66.640  29.660  44.790  1.00  0.00           H
ATOM   3294 HG22 THR A 858      67.850  30.000  46.080  1.00  0.00           H
ATOM   3295 HG23 THR A 858      67.860  28.380  45.360  1.00  0.00           H
ATOM   3296  C   THR A 858      68.390  32.210  44.780  1.00  0.00           C
ATOM   3297  O   THR A 858      67.360  32.320  45.470  1.00  0.00           O
ATOM   3298  N   ILE A 859      69.560  32.920  45.100  1.00  0.00           N
ATOM   3299  HN  ILE A 859      70.430  32.700  44.660  1.00  0.00           H
ATOM   3300  CA  ILE A 859      69.460  33.940  46.170  1.00  0.00           C
ATOM   3301  HA  ILE A 859      69.090  33.440  47.050  1.00  0.00           H
ATOM   3302  CB  ILE A 859      70.900  34.400  46.550  1.00  0.00           C
ATOM   3303  HB  ILE A 859      71.410  34.480  45.560  1.00  0.00           H
ATOM   3304  CG2 ILE A 859      71.000  35.780  47.230  1.00  0.00           C
ATOM   3305 HG21 ILE A 859      70.450  36.490  46.580  1.00  0.00           H
ATOM   3306 HG22 ILE A 859      72.060  36.020  47.440  1.00  0.00           H
ATOM   3307 HG23 ILE A 859      70.460  35.740  48.210  1.00  0.00           H
ATOM   3308  CG1 ILE A 859      71.750  33.250  47.150  1.00  0.00           C
ATOM   3309 HG11 ILE A 859      71.490  32.260  46.690  1.00  0.00           H
ATOM   3310 HG12 ILE A 859      71.620  33.140  48.250  1.00  0.00           H
ATOM   3311  CD  ILE A 859      73.230  33.480  47.030  1.00  0.00           C
ATOM   3312  HD1 ILE A 859      73.570  34.330  47.650  1.00  0.00           H
ATOM   3313  HD2 ILE A 859      73.430  33.620  45.940  1.00  0.00           H
ATOM   3314  HD3 ILE A 859      73.820  32.560  47.250  1.00  0.00           H
ATOM   3315  C   ILE A 859      68.600  35.120  45.800  1.00  0.00           C
ATOM   3316  O   ILE A 859      67.780  35.650  46.570  1.00  0.00           O
ATOM   3317  N   SER A 860      68.760  35.490  44.490  1.00  0.00           N
ATOM   3318  HN  SER A 860      69.250  34.950  43.810  1.00  0.00           H
ATOM   3319  CA  SER A 860      68.110  36.760  43.880  1.00  0.00           C
ATOM   3320  HA  SER A 860      68.260  37.570  44.590  1.00  0.00           H
ATOM   3321  CB  SER A 860      68.780  36.950  42.510  1.00  0.00           C
ATOM   3322  HB1 SER A 860      68.970  36.040  41.910  1.00  0.00           H
ATOM   3323  HB2 SER A 860      69.850  37.180  42.720  1.00  0.00           H
ATOM   3324  OG  SER A 860      68.090  37.920  41.710  1.00  0.00           O
ATOM   3325  HG1 SER A 860      68.090  38.820  42.020  1.00  0.00           H
ATOM   3326  C   SER A 860      66.620  36.650  43.780  1.00  0.00           C
ATOM   3327  O   SER A 860      65.910  37.580  44.220  1.00  0.00           O
ATOM   3328  N   ASP A 861      66.160  35.410  43.450  1.00  0.00           N
ATOM   3329  HN  ASP A 861      66.740  34.700  43.040  1.00  0.00           H
ATOM   3330  CA  ASP A 861      64.760  34.990  43.650  1.00  0.00           C
ATOM   3331  HA  ASP A 861      64.110  35.740  43.210  1.00  0.00           H
ATOM   3332  CB  ASP A 861      64.480  33.580  42.960  1.00  0.00           C
ATOM   3333  HB1 ASP A 861      63.530  33.090  43.240  1.00  0.00           H
ATOM   3334  HB2 ASP A 861      65.310  32.970  43.370  1.00  0.00           H
ATOM   3335  CG  ASP A 861      64.430  33.690  41.520  1.00  0.00           C
ATOM   3336  OD1 ASP A 861      64.440  34.810  40.900  1.00  0.00           O
ATOM   3337  OD2 ASP A 861      64.190  32.630  40.900  1.00  0.00           O
ATOM   3338  C   ASP A 861      64.190  34.940  45.100  1.00  0.00           C
ATOM   3339  O   ASP A 861      63.170  35.560  45.360  1.00  0.00           O
ATOM   3340  N   PHE A 862      64.930  34.370  46.060  1.00  0.00           N
ATOM   3341  HN  PHE A 862      65.820  34.010  45.790  1.00  0.00           H
ATOM   3342  CA  PHE A 862      64.420  34.090  47.370  1.00  0.00           C
ATOM   3343  HA  PHE A 862      63.360  34.300  47.390  1.00  0.00           H
ATOM   3344  CB  PHE A 862      64.640  32.560  47.720  1.00  0.00           C
ATOM   3345  HB1 PHE A 862      64.380  32.400  48.790  1.00  0.00           H
ATOM   3346  HB2 PHE A 862      65.680  32.220  47.570  1.00  0.00           H
ATOM   3347  CG  PHE A 862      63.780  31.610  46.890  1.00  0.00           C
ATOM   3348  CD1 PHE A 862      64.160  30.980  45.730  1.00  0.00           C
ATOM   3349  HD1 PHE A 862      65.170  31.000  45.340  1.00  0.00           H
ATOM   3350  CE1 PHE A 862      63.150  30.270  44.950  1.00  0.00           C
ATOM   3351  HE1 PHE A 862      63.440  29.840  44.000  1.00  0.00           H
ATOM   3352  CZ  PHE A 862      61.790  30.250  45.370  1.00  0.00           C
ATOM   3353  HZ  PHE A 862      61.050  29.640  44.880  1.00  0.00           H
ATOM   3354  CD2 PHE A 862      62.450  31.510  47.290  1.00  0.00           C
ATOM   3355  HD2 PHE A 862      62.150  32.050  48.180  1.00  0.00           H
ATOM   3356  CE2 PHE A 862      61.490  30.880  46.580  1.00  0.00           C
ATOM   3357  HE2 PHE A 862      60.460  30.960  46.900  1.00  0.00           H
ATOM   3358  C   PHE A 862      64.970  35.020  48.420  1.00  0.00           C
ATOM   3359  O   PHE A 862      65.110  34.680  49.580  1.00  0.00           O
ATOM   3360  N   ALA A 863      65.310  36.280  48.060  1.00  0.00           N
ATOM   3361  HN  ALA A 863      65.100  36.500  47.110  1.00  0.00           H
ATOM   3362  CA  ALA A 863      65.810  37.330  48.900  1.00  0.00           C
ATOM   3363  HA  ALA A 863      66.810  37.050  49.180  1.00  0.00           H
ATOM   3364  CB  ALA A 863      65.930  38.630  48.020  1.00  0.00           C
ATOM   3365  HB1 ALA A 863      64.920  38.910  47.650  1.00  0.00           H
ATOM   3366  HB2 ALA A 863      66.500  38.480  47.070  1.00  0.00           H
ATOM   3367  HB3 ALA A 863      66.520  39.460  48.470  1.00  0.00           H
ATOM   3368  C   ALA A 863      65.070  37.740  50.130  1.00  0.00           C
ATOM   3369  O   ALA A 863      65.700  38.030  51.160  1.00  0.00           O
ATOM   3370  N   VAL A 864      63.740  37.800  50.070  1.00  0.00           N
ATOM   3371  HN  VAL A 864      63.250  37.620  49.210  1.00  0.00           H
ATOM   3372  CA  VAL A 864      62.960  38.030  51.300  1.00  0.00           C
ATOM   3373  HA  VAL A 864      63.370  38.940  51.710  1.00  0.00           H
ATOM   3374  CB  VAL A 864      61.520  38.460  51.030  1.00  0.00           C
ATOM   3375  HB  VAL A 864      61.080  37.630  50.430  1.00  0.00           H
ATOM   3376  CG1 VAL A 864      60.710  38.640  52.380  1.00  0.00           C
ATOM   3377 HG11 VAL A 864      60.570  37.700  52.950  1.00  0.00           H
ATOM   3378 HG12 VAL A 864      59.670  38.960  52.100  1.00  0.00           H
ATOM   3379 HG13 VAL A 864      61.100  39.420  53.070  1.00  0.00           H
ATOM   3380  CG2 VAL A 864      61.450  39.740  50.190  1.00  0.00           C
ATOM   3381 HG21 VAL A 864      60.420  39.920  49.820  1.00  0.00           H
ATOM   3382 HG22 VAL A 864      61.990  39.700  49.230  1.00  0.00           H
ATOM   3383 HG23 VAL A 864      61.720  40.620  50.800  1.00  0.00           H
ATOM   3384  C   VAL A 864      62.990  36.880  52.300  1.00  0.00           C
ATOM   3385  O   VAL A 864      63.240  37.030  53.460  1.00  0.00           O
ATOM   3386  N   PHE A 865      62.940  35.660  51.810  1.00  0.00           N
ATOM   3387  HN  PHE A 865      62.690  35.530  50.840  1.00  0.00           H
ATOM   3388  CA  PHE A 865      63.170  34.470  52.570  1.00  0.00           C
ATOM   3389  HA  PHE A 865      62.420  34.320  53.340  1.00  0.00           H
ATOM   3390  CB  PHE A 865      62.850  33.290  51.640  1.00  0.00           C
ATOM   3391  HB1 PHE A 865      63.580  33.280  50.790  1.00  0.00           H
ATOM   3392  HB2 PHE A 865      61.830  33.450  51.230  1.00  0.00           H
ATOM   3393  CG  PHE A 865      62.850  31.990  52.330  1.00  0.00           C
ATOM   3394  CD1 PHE A 865      61.680  31.490  53.040  1.00  0.00           C
ATOM   3395  HD1 PHE A 865      60.810  32.120  53.040  1.00  0.00           H
ATOM   3396  CE1 PHE A 865      61.790  30.250  53.650  1.00  0.00           C
ATOM   3397  HE1 PHE A 865      60.960  29.730  54.090  1.00  0.00           H
ATOM   3398  CZ  PHE A 865      63.010  29.600  53.660  1.00  0.00           C
ATOM   3399  HZ  PHE A 865      63.070  28.620  54.130  1.00  0.00           H
ATOM   3400  CD2 PHE A 865      64.090  31.310  52.420  1.00  0.00           C
ATOM   3401  HD2 PHE A 865      64.950  31.700  51.910  1.00  0.00           H
ATOM   3402  CE2 PHE A 865      64.170  30.090  53.050  1.00  0.00           C
ATOM   3403  HE2 PHE A 865      65.090  29.550  53.220  1.00  0.00           H
ATOM   3404  C   PHE A 865      64.570  34.360  53.220  1.00  0.00           C
ATOM   3405  O   PHE A 865      64.770  34.070  54.380  1.00  0.00           O
ATOM   3406  N   LEU A 866      65.580  34.640  52.430  1.00  0.00           N
ATOM   3407  HN  LEU A 866      65.450  34.860  51.480  1.00  0.00           H
ATOM   3408  CA  LEU A 866      66.910  34.820  52.970  1.00  0.00           C
ATOM   3409  HA  LEU A 866      67.110  34.000  53.630  1.00  0.00           H
ATOM   3410  CB  LEU A 866      67.880  34.770  51.890  1.00  0.00           C
ATOM   3411  HB1 LEU A 866      68.720  35.480  52.070  1.00  0.00           H
ATOM   3412  HB2 LEU A 866      67.330  35.160  51.020  1.00  0.00           H
ATOM   3413  CG  LEU A 866      68.340  33.390  51.510  1.00  0.00           C
ATOM   3414  HG  LEU A 866      67.480  32.700  51.520  1.00  0.00           H
ATOM   3415  CD1 LEU A 866      68.860  33.480  50.030  1.00  0.00           C
ATOM   3416 HD11 LEU A 866      69.730  34.170  50.020  1.00  0.00           H
ATOM   3417 HD12 LEU A 866      68.050  33.960  49.440  1.00  0.00           H
ATOM   3418 HD13 LEU A 866      69.160  32.530  49.530  1.00  0.00           H
ATOM   3419  CD2 LEU A 866      69.470  32.950  52.500  1.00  0.00           C
ATOM   3420 HD21 LEU A 866      69.150  33.160  53.540  1.00  0.00           H
ATOM   3421 HD22 LEU A 866      70.410  33.490  52.280  1.00  0.00           H
ATOM   3422 HD23 LEU A 866      69.790  31.880  52.410  1.00  0.00           H
ATOM   3423  C   LEU A 866      67.140  36.010  53.910  1.00  0.00           C
ATOM   3424  O   LEU A 866      67.810  35.920  54.940  1.00  0.00           O
ATOM   3425  N   THR A 867      66.520  37.170  53.720  1.00  0.00           N
ATOM   3426  HN  THR A 867      65.870  37.190  52.960  1.00  0.00           H
ATOM   3427  CA  THR A 867      66.700  38.390  54.500  1.00  0.00           C
ATOM   3428  HA  THR A 867      67.710  38.770  54.410  1.00  0.00           H
ATOM   3429  CB  THR A 867      65.800  39.560  54.020  1.00  0.00           C
ATOM   3430  HB  THR A 867      64.790  39.120  53.880  1.00  0.00           H
ATOM   3431  OG1 THR A 867      66.260  40.020  52.800  1.00  0.00           O
ATOM   3432  HG1 THR A 867      66.210  39.290  52.170  1.00  0.00           H
ATOM   3433  CG2 THR A 867      65.690  40.740  54.960  1.00  0.00           C
ATOM   3434 HG21 THR A 867      66.710  41.170  55.030  1.00  0.00           H
ATOM   3435 HG22 THR A 867      65.280  40.610  55.990  1.00  0.00           H
ATOM   3436 HG23 THR A 867      65.050  41.540  54.520  1.00  0.00           H
ATOM   3437  C   THR A 867      66.370  38.140  56.000  1.00  0.00           C
ATOM   3438  O   THR A 867      67.170  38.470  56.870  1.00  0.00           O
ATOM   3439  N   ILE A 868      65.190  37.480  56.250  1.00  0.00           N
ATOM   3440  HN  ILE A 868      64.560  37.320  55.490  1.00  0.00           H
ATOM   3441  CA  ILE A 868      64.710  36.950  57.550  1.00  0.00           C
ATOM   3442  HA  ILE A 868      64.850  37.780  58.220  1.00  0.00           H
ATOM   3443  CB  ILE A 868      63.220  36.490  57.490  1.00  0.00           C
ATOM   3444  HB  ILE A 868      63.120  35.900  56.560  1.00  0.00           H
ATOM   3445  CG2 ILE A 868      62.920  35.570  58.700  1.00  0.00           C
ATOM   3446 HG21 ILE A 868      63.170  34.500  58.530  1.00  0.00           H
ATOM   3447 HG22 ILE A 868      61.830  35.570  58.890  1.00  0.00           H
ATOM   3448 HG23 ILE A 868      63.360  36.000  59.620  1.00  0.00           H
ATOM   3449  CG1 ILE A 868      62.230  37.600  57.370  1.00  0.00           C
ATOM   3450 HG11 ILE A 868      61.340  37.210  56.810  1.00  0.00           H
ATOM   3451 HG12 ILE A 868      62.590  38.460  56.750  1.00  0.00           H
ATOM   3452  CD  ILE A 868      61.770  38.290  58.640  1.00  0.00           C
ATOM   3453  HD1 ILE A 868      62.720  38.530  59.150  1.00  0.00           H
ATOM   3454  HD2 ILE A 868      61.150  37.590  59.230  1.00  0.00           H
ATOM   3455  HD3 ILE A 868      61.140  39.140  58.280  1.00  0.00           H
ATOM   3456  C   ILE A 868      65.630  35.930  58.200  1.00  0.00           C
ATOM   3457  O   ILE A 868      65.960  36.030  59.370  1.00  0.00           O
ATOM   3458  N   VAL A 869      66.110  34.970  57.380  1.00  0.00           N
ATOM   3459  HN  VAL A 869      65.760  34.850  56.460  1.00  0.00           H
ATOM   3460  CA  VAL A 869      67.030  33.930  57.850  1.00  0.00           C
ATOM   3461  HA  VAL A 869      66.600  33.590  58.780  1.00  0.00           H
ATOM   3462  CB  VAL A 869      67.010  32.680  57.010  1.00  0.00           C
ATOM   3463  HB  VAL A 869      66.940  33.000  55.950  1.00  0.00           H
ATOM   3464  CG1 VAL A 869      68.270  31.860  57.110  1.00  0.00           C
ATOM   3465 HG11 VAL A 869      68.030  30.860  56.690  1.00  0.00           H
ATOM   3466 HG12 VAL A 869      68.470  31.620  58.180  1.00  0.00           H
ATOM   3467 HG13 VAL A 869      69.070  32.340  56.490  1.00  0.00           H
ATOM   3468  CG2 VAL A 869      65.750  31.810  57.210  1.00  0.00           C
ATOM   3469 HG21 VAL A 869      65.510  31.150  56.350  1.00  0.00           H
ATOM   3470 HG22 VAL A 869      64.890  32.510  57.280  1.00  0.00           H
ATOM   3471 HG23 VAL A 869      65.840  31.190  58.130  1.00  0.00           H
ATOM   3472  C   VAL A 869      68.400  34.450  58.350  1.00  0.00           C
ATOM   3473  O   VAL A 869      68.860  34.180  59.450  1.00  0.00           O
ATOM   3474  N   ILE A 870      68.950  35.380  57.570  1.00  0.00           N
ATOM   3475  HN  ILE A 870      68.540  35.660  56.700  1.00  0.00           H
ATOM   3476  CA  ILE A 870      70.100  36.060  57.850  1.00  0.00           C
ATOM   3477  HA  ILE A 870      70.850  35.330  58.100  1.00  0.00           H
ATOM   3478  CB  ILE A 870      70.460  36.880  56.570  1.00  0.00           C
ATOM   3479  HB  ILE A 870      69.520  37.350  56.190  1.00  0.00           H
ATOM   3480  CG2 ILE A 870      71.410  38.050  56.880  1.00  0.00           C
ATOM   3481 HG21 ILE A 870      72.200  37.900  57.650  1.00  0.00           H
ATOM   3482 HG22 ILE A 870      70.770  38.880  57.260  1.00  0.00           H
ATOM   3483 HG23 ILE A 870      71.860  38.340  55.900  1.00  0.00           H
ATOM   3484  CG1 ILE A 870      71.000  35.840  55.550  1.00  0.00           C
ATOM   3485 HG11 ILE A 870      70.900  36.310  54.550  1.00  0.00           H
ATOM   3486 HG12 ILE A 870      70.360  34.940  55.550  1.00  0.00           H
ATOM   3487  CD  ILE A 870      72.460  35.420  55.760  1.00  0.00           C
ATOM   3488  HD1 ILE A 870      72.700  35.390  56.850  1.00  0.00           H
ATOM   3489  HD2 ILE A 870      73.130  36.160  55.270  1.00  0.00           H
ATOM   3490  HD3 ILE A 870      72.650  34.370  55.460  1.00  0.00           H
ATOM   3491  C   ILE A 870      69.980  36.860  59.150  1.00  0.00           C
ATOM   3492  O   ILE A 870      70.920  36.750  59.930  1.00  0.00           O
ATOM   3493  N   MET A 871      68.910  37.670  59.420  1.00  0.00           N
ATOM   3494  HN  MET A 871      68.280  37.790  58.650  1.00  0.00           H
ATOM   3495  CA  MET A 871      68.590  38.320  60.660  1.00  0.00           C
ATOM   3496  HA  MET A 871      69.550  38.780  60.860  1.00  0.00           H
ATOM   3497  CB  MET A 871      67.660  39.540  60.600  1.00  0.00           C
ATOM   3498  HB1 MET A 871      67.460  40.100  61.540  1.00  0.00           H
ATOM   3499  HB2 MET A 871      66.720  39.310  60.050  1.00  0.00           H
ATOM   3500  CG  MET A 871      68.210  40.670  59.690  1.00  0.00           C
ATOM   3501  HG1 MET A 871      67.450  41.480  59.610  1.00  0.00           H
ATOM   3502  HG2 MET A 871      68.450  40.280  58.690  1.00  0.00           H
ATOM   3503  SD  MET A 871      69.710  41.430  60.320  1.00  0.00           S
ATOM   3504  CE  MET A 871      69.600  42.680  59.040  1.00  0.00           C
ATOM   3505  HE1 MET A 871      68.790  43.410  59.240  1.00  0.00           H
ATOM   3506  HE2 MET A 871      69.330  42.200  58.080  1.00  0.00           H
ATOM   3507  HE3 MET A 871      70.550  43.250  58.920  1.00  0.00           H
ATOM   3508  C   MET A 871      68.310  37.510  61.780  1.00  0.00           C
ATOM   3509  O   MET A 871      68.590  37.940  62.900  1.00  0.00           O
ATOM   3510  N   VAL A 872      67.750  36.280  61.570  1.00  0.00           N
ATOM   3511  HN  VAL A 872      67.400  36.020  60.680  1.00  0.00           H
ATOM   3512  CA  VAL A 872      67.540  35.480  62.780  1.00  0.00           C
ATOM   3513  HA  VAL A 872      67.210  36.070  63.620  1.00  0.00           H
ATOM   3514  CB  VAL A 872      66.550  34.380  62.450  1.00  0.00           C
ATOM   3515  HB  VAL A 872      66.730  33.910  61.470  1.00  0.00           H
ATOM   3516  CG1 VAL A 872      66.470  33.280  63.470  1.00  0.00           C
ATOM   3517 HG11 VAL A 872      66.540  33.680  64.500  1.00  0.00           H
ATOM   3518 HG12 VAL A 872      67.320  32.580  63.330  1.00  0.00           H
ATOM   3519 HG13 VAL A 872      65.540  32.700  63.330  1.00  0.00           H
ATOM   3520  CG2 VAL A 872      65.130  34.990  62.460  1.00  0.00           C
ATOM   3521 HG21 VAL A 872      64.320  34.390  61.970  1.00  0.00           H
ATOM   3522 HG22 VAL A 872      65.200  35.890  61.820  1.00  0.00           H
ATOM   3523 HG23 VAL A 872      64.710  35.350  63.430  1.00  0.00           H
ATOM   3524  C   VAL A 872      68.840  34.850  63.170  1.00  0.00           C
ATOM   3525  O   VAL A 872      69.150  34.700  64.350  1.00  0.00           O
ATOM   3526  N   THR A 873      69.740  34.540  62.200  1.00  0.00           N
ATOM   3527  HN  THR A 873      69.300  34.560  61.300  1.00  0.00           H
ATOM   3528  CA  THR A 873      71.080  34.080  62.510  1.00  0.00           C
ATOM   3529  HA  THR A 873      70.890  33.290  63.210  1.00  0.00           H
ATOM   3530  CB  THR A 873      71.960  33.740  61.280  1.00  0.00           C
ATOM   3531  HB  THR A 873      72.500  34.590  60.810  1.00  0.00           H
ATOM   3532  OG1 THR A 873      71.220  33.090  60.260  1.00  0.00           O
ATOM   3533  HG1 THR A 873      70.550  33.670  59.890  1.00  0.00           H
ATOM   3534  CG2 THR A 873      72.930  32.600  61.720  1.00  0.00           C
ATOM   3535 HG21 THR A 873      73.480  32.890  62.640  1.00  0.00           H
ATOM   3536 HG22 THR A 873      73.650  32.360  60.920  1.00  0.00           H
ATOM   3537 HG23 THR A 873      72.340  31.680  61.910  1.00  0.00           H
ATOM   3538  C   THR A 873      71.850  35.180  63.260  1.00  0.00           C
ATOM   3539  O   THR A 873      72.430  34.910  64.260  1.00  0.00           O
ATOM   3540  N   ILE A 874      71.860  36.400  62.750  1.00  0.00           N
ATOM   3541  HN  ILE A 874      71.480  36.600  61.850  1.00  0.00           H
ATOM   3542  CA  ILE A 874      72.340  37.560  63.480  1.00  0.00           C
ATOM   3543  HA  ILE A 874      73.380  37.380  63.690  1.00  0.00           H
ATOM   3544  CB  ILE A 874      72.280  38.820  62.550  1.00  0.00           C
ATOM   3545  HB  ILE A 874      71.330  38.790  61.960  1.00  0.00           H
ATOM   3546  CG2 ILE A 874      72.330  40.170  63.260  1.00  0.00           C
ATOM   3547 HG21 ILE A 874      73.250  40.060  63.860  1.00  0.00           H
ATOM   3548 HG22 ILE A 874      71.490  40.300  63.980  1.00  0.00           H
ATOM   3549 HG23 ILE A 874      72.470  41.120  62.710  1.00  0.00           H
ATOM   3550  CG1 ILE A 874      73.300  38.690  61.430  1.00  0.00           C
ATOM   3551 HG11 ILE A 874      72.980  39.480  60.710  1.00  0.00           H
ATOM   3552 HG12 ILE A 874      73.180  37.660  61.020  1.00  0.00           H
ATOM   3553  CD  ILE A 874      74.780  38.880  61.850  1.00  0.00           C
ATOM   3554  HD1 ILE A 874      75.420  38.610  60.990  1.00  0.00           H
ATOM   3555  HD2 ILE A 874      75.080  38.300  62.750  1.00  0.00           H
ATOM   3556  HD3 ILE A 874      74.970  39.980  61.930  1.00  0.00           H
ATOM   3557  C   ILE A 874      71.720  37.860  64.850  1.00  0.00           C
ATOM   3558  O   ILE A 874      72.430  38.160  65.770  1.00  0.00           O
ATOM   3559  N   ASP A 875      70.410  37.730  65.080  1.00  0.00           N
ATOM   3560  HN  ASP A 875      69.780  37.570  64.310  1.00  0.00           H
ATOM   3561  CA  ASP A 875      69.850  37.910  66.340  1.00  0.00           C
ATOM   3562  HA  ASP A 875      70.180  38.860  66.730  1.00  0.00           H
ATOM   3563  CB  ASP A 875      68.290  37.840  66.120  1.00  0.00           C
ATOM   3564  HB1 ASP A 875      68.160  36.750  65.930  1.00  0.00           H
ATOM   3565  HB2 ASP A 875      67.980  38.420  65.220  1.00  0.00           H
ATOM   3566  CG  ASP A 875      67.460  38.180  67.340  1.00  0.00           C
ATOM   3567  OD1 ASP A 875      67.170  39.370  67.640  1.00  0.00           O
ATOM   3568  OD2 ASP A 875      67.000  37.160  68.030  1.00  0.00           O
ATOM   3569  C   ASP A 875      70.260  36.910  67.430  1.00  0.00           C
ATOM   3570  O   ASP A 875      70.600  37.260  68.520  1.00  0.00           O
ATOM   3571  N   TYR A 876      70.340  35.620  67.070  1.00  0.00           N
ATOM   3572  HN  TYR A 876      70.170  35.310  66.130  1.00  0.00           H
ATOM   3573  CA  TYR A 876      71.010  34.560  67.900  1.00  0.00           C
ATOM   3574  HA  TYR A 876      70.500  34.480  68.850  1.00  0.00           H
ATOM   3575  CB  TYR A 876      70.990  33.240  67.090  1.00  0.00           C
ATOM   3576  HB1 TYR A 876      71.800  32.610  67.500  1.00  0.00           H
ATOM   3577  HB2 TYR A 876      71.130  33.450  66.010  1.00  0.00           H
ATOM   3578  CG  TYR A 876      69.710  32.530  67.330  1.00  0.00           C
ATOM   3579  CD1 TYR A 876      69.520  31.770  68.550  1.00  0.00           C
ATOM   3580  HD1 TYR A 876      70.320  31.890  69.280  1.00  0.00           H
ATOM   3581  CE1 TYR A 876      68.500  30.880  68.720  1.00  0.00           C
ATOM   3582  HE1 TYR A 876      68.320  30.420  69.670  1.00  0.00           H
ATOM   3583  CZ  TYR A 876      67.580  30.740  67.660  1.00  0.00           C
ATOM   3584  OH  TYR A 876      66.420  29.970  67.860  1.00  0.00           O
ATOM   3585  HH  TYR A 876      66.620  29.540  68.700  1.00  0.00           H
ATOM   3586  CD2 TYR A 876      68.770  32.340  66.360  1.00  0.00           C
ATOM   3587  HD2 TYR A 876      68.920  32.750  65.370  1.00  0.00           H
ATOM   3588  CE2 TYR A 876      67.750  31.390  66.430  1.00  0.00           C
ATOM   3589  HE2 TYR A 876      67.090  31.170  65.590  1.00  0.00           H
ATOM   3590  C   TYR A 876      72.510  34.940  68.220  1.00  0.00           C
ATOM   3591  O   TYR A 876      72.960  35.090  69.370  1.00  0.00           O
ATOM   3592  N   LEU A 877      73.310  35.250  67.180  1.00  0.00           N
ATOM   3593  HN  LEU A 877      72.870  35.250  66.280  1.00  0.00           H
ATOM   3594  CA  LEU A 877      74.710  35.390  67.260  1.00  0.00           C
ATOM   3595  HA  LEU A 877      75.080  34.620  67.910  1.00  0.00           H
ATOM   3596  CB  LEU A 877      75.410  35.430  65.870  1.00  0.00           C
ATOM   3597  HB1 LEU A 877      76.500  35.620  66.000  1.00  0.00           H
ATOM   3598  HB2 LEU A 877      74.900  36.180  65.240  1.00  0.00           H
ATOM   3599  CG  LEU A 877      75.300  34.060  65.120  1.00  0.00           C
ATOM   3600  HG  LEU A 877      74.280  33.660  65.230  1.00  0.00           H
ATOM   3601  CD1 LEU A 877      75.720  34.340  63.690  1.00  0.00           C
ATOM   3602 HD11 LEU A 877      76.130  33.450  63.170  1.00  0.00           H
ATOM   3603 HD12 LEU A 877      76.550  35.080  63.850  1.00  0.00           H
ATOM   3604 HD13 LEU A 877      74.810  34.740  63.210  1.00  0.00           H
ATOM   3605  CD2 LEU A 877      76.290  33.130  65.760  1.00  0.00           C
ATOM   3606 HD21 LEU A 877      76.180  32.160  65.240  1.00  0.00           H
ATOM   3607 HD22 LEU A 877      75.940  32.970  66.800  1.00  0.00           H
ATOM   3608 HD23 LEU A 877      77.370  33.420  65.810  1.00  0.00           H
ATOM   3609  C   LEU A 877      75.120  36.700  68.050  1.00  0.00           C
ATOM   3610  O   LEU A 877      75.930  36.660  69.030  1.00  0.00           O
ATOM   3611  N   VAL A 878      74.470  37.880  67.780  1.00  0.00           N
ATOM   3612  HN  VAL A 878      73.930  37.950  66.960  1.00  0.00           H
ATOM   3613  CA  VAL A 878      74.730  39.140  68.530  1.00  0.00           C
ATOM   3614  HA  VAL A 878      75.790  39.210  68.730  1.00  0.00           H
ATOM   3615  CB  VAL A 878      74.240  40.400  67.690  1.00  0.00           C
ATOM   3616  HB  VAL A 878      73.140  40.340  67.530  1.00  0.00           H
ATOM   3617  CG1 VAL A 878      74.340  41.710  68.540  1.00  0.00           C
ATOM   3618 HG11 VAL A 878      73.720  41.810  69.460  1.00  0.00           H
ATOM   3619 HG12 VAL A 878      74.180  42.500  67.790  1.00  0.00           H
ATOM   3620 HG13 VAL A 878      75.370  41.940  68.850  1.00  0.00           H
ATOM   3621  CG2 VAL A 878      74.970  40.500  66.330  1.00  0.00           C
ATOM   3622 HG21 VAL A 878      76.060  40.540  66.530  1.00  0.00           H
ATOM   3623 HG22 VAL A 878      74.480  41.270  65.690  1.00  0.00           H
ATOM   3624 HG23 VAL A 878      74.690  39.530  65.850  1.00  0.00           H
ATOM   3625  C   VAL A 878      74.080  39.130  69.870  1.00  0.00           C
ATOM   3626  O   VAL A 878      74.560  39.650  70.860  1.00  0.00           O
ATOM   3627  N   GLY A 879      72.920  38.460  70.030  1.00  0.00           N
ATOM   3628  HN  GLY A 879      72.420  38.220  69.210  1.00  0.00           H
ATOM   3629  CA  GLY A 879      72.350  38.110  71.360  1.00  0.00           C
ATOM   3630  HA1 GLY A 879      73.100  37.680  72.020  1.00  0.00           H
ATOM   3631  HA2 GLY A 879      71.630  37.310  71.270  1.00  0.00           H
ATOM   3632  C   GLY A 879      71.770  39.290  72.050  1.00  0.00           C
ATOM   3633  O   GLY A 879      71.720  39.310  73.280  1.00  0.00           O
ATOM   3634  N   VAL A 880      71.400  40.390  71.310  1.00  0.00           N
ATOM   3635  HN  VAL A 880      71.610  40.400  70.340  1.00  0.00           H
ATOM   3636  CA  VAL A 880      70.700  41.540  71.880  1.00  0.00           C
ATOM   3637  HA  VAL A 880      70.740  41.690  72.950  1.00  0.00           H
ATOM   3638  CB  VAL A 880      71.360  42.800  71.310  1.00  0.00           C
ATOM   3639  HB  VAL A 880      71.580  42.630  70.240  1.00  0.00           H
ATOM   3640  CG1 VAL A 880      70.470  44.040  71.570  1.00  0.00           C
ATOM   3641 HG11 VAL A 880      70.930  45.000  71.260  1.00  0.00           H
ATOM   3642 HG12 VAL A 880      70.280  44.110  72.660  1.00  0.00           H
ATOM   3643 HG13 VAL A 880      69.540  43.930  70.980  1.00  0.00           H
ATOM   3644  CG2 VAL A 880      72.770  42.920  72.010  1.00  0.00           C
ATOM   3645 HG21 VAL A 880      73.360  41.980  71.980  1.00  0.00           H
ATOM   3646 HG22 VAL A 880      72.600  43.100  73.090  1.00  0.00           H
ATOM   3647 HG23 VAL A 880      73.400  43.730  71.590  1.00  0.00           H
ATOM   3648  C   VAL A 880      69.240  41.340  71.330  1.00  0.00           C
ATOM   3649  O   VAL A 880      69.050  41.550  70.110  1.00  0.00           O
ATOM   3650  N   PRO A 881      68.310  40.690  72.020  1.00  0.00           N
ATOM   3651  CD  PRO A 881      68.550  40.110  73.290  1.00  0.00           C
ATOM   3652  HD1 PRO A 881      69.010  40.940  73.900  1.00  0.00           H
ATOM   3653  HD2 PRO A 881      69.350  39.360  73.130  1.00  0.00           H
ATOM   3654  CA  PRO A 881      67.210  39.980  71.420  1.00  0.00           C
ATOM   3655  HA  PRO A 881      67.520  39.410  70.550  1.00  0.00           H
ATOM   3656  CB  PRO A 881      66.610  39.070  72.550  1.00  0.00           C
ATOM   3657  HB1 PRO A 881      66.940  38.030  72.400  1.00  0.00           H
ATOM   3658  HB2 PRO A 881      65.500  39.050  72.590  1.00  0.00           H
ATOM   3659  CG  PRO A 881      67.200  39.690  73.840  1.00  0.00           C
ATOM   3660  HG1 PRO A 881      66.730  40.590  74.280  1.00  0.00           H
ATOM   3661  HG2 PRO A 881      67.290  38.880  74.600  1.00  0.00           H
ATOM   3662  C   PRO A 881      66.180  40.980  70.830  1.00  0.00           C
ATOM   3663  O   PRO A 881      65.620  41.820  71.540  1.00  0.00           O
ATOM   3664  N   SER A 882      66.000  40.920  69.460  1.00  0.00           N
ATOM   3665  HN  SER A 882      66.630  40.310  69.010  1.00  0.00           H
ATOM   3666  CA  SER A 882      65.010  41.750  68.870  1.00  0.00           C
ATOM   3667  HA  SER A 882      65.240  42.720  69.270  1.00  0.00           H
ATOM   3668  CB  SER A 882      65.160  41.910  67.340  1.00  0.00           C
ATOM   3669  HB1 SER A 882      66.220  42.210  67.160  1.00  0.00           H
ATOM   3670  HB2 SER A 882      64.410  42.550  66.830  1.00  0.00           H
ATOM   3671  OG  SER A 882      65.150  40.630  66.740  1.00  0.00           O
ATOM   3672  HG1 SER A 882      66.020  40.270  66.890  1.00  0.00           H
ATOM   3673  C   SER A 882      63.580  41.380  69.260  1.00  0.00           C
ATOM   3674  O   SER A 882      63.330  40.210  69.440  1.00  0.00           O
ATOM   3675  N   PRO A 883      62.660  42.380  69.510  1.00  0.00           N
ATOM   3676  CD  PRO A 883      62.970  43.790  69.350  1.00  0.00           C
ATOM   3677  HD1 PRO A 883      63.590  43.990  68.460  1.00  0.00           H
ATOM   3678  HD2 PRO A 883      63.490  44.230  70.240  1.00  0.00           H
ATOM   3679  CA  PRO A 883      61.200  42.210  69.560  1.00  0.00           C
ATOM   3680  HA  PRO A 883      61.100  41.510  70.390  1.00  0.00           H
ATOM   3681  CB  PRO A 883      60.560  43.620  69.590  1.00  0.00           C
ATOM   3682  HB1 PRO A 883      60.280  43.890  70.620  1.00  0.00           H
ATOM   3683  HB2 PRO A 883      59.640  43.720  68.960  1.00  0.00           H
ATOM   3684  CG  PRO A 883      61.660  44.590  69.140  1.00  0.00           C
ATOM   3685  HG1 PRO A 883      61.480  45.040  68.130  1.00  0.00           H
ATOM   3686  HG2 PRO A 883      61.700  45.340  69.960  1.00  0.00           H
ATOM   3687  C   PRO A 883      60.620  41.320  68.390  1.00  0.00           C
ATOM   3688  O   PRO A 883      61.030  41.550  67.200  1.00  0.00           O
ATOM   3689  N   LYS A 884      59.670  40.350  68.640  1.00  0.00           N
ATOM   3690  HN  LYS A 884      59.350  40.160  69.560  1.00  0.00           H
ATOM   3691  CA  LYS A 884      59.280  39.290  67.760  1.00  0.00           C
ATOM   3692  HA  LYS A 884      59.670  39.570  66.800  1.00  0.00           H
ATOM   3693  CB  LYS A 884      59.750  37.810  68.130  1.00  0.00           C
ATOM   3694  HB1 LYS A 884      59.420  37.120  67.330  1.00  0.00           H
ATOM   3695  HB2 LYS A 884      59.220  37.400  69.020  1.00  0.00           H
ATOM   3696  CG  LYS A 884      61.240  37.630  68.350  1.00  0.00           C
ATOM   3697  HG1 LYS A 884      61.390  36.590  68.690  1.00  0.00           H
ATOM   3698  HG2 LYS A 884      61.400  38.240  69.270  1.00  0.00           H
ATOM   3699  CD  LYS A 884      62.100  38.090  67.150  1.00  0.00           C
ATOM   3700  HD1 LYS A 884      62.150  39.200  67.180  1.00  0.00           H
ATOM   3701  HD2 LYS A 884      61.470  37.890  66.260  1.00  0.00           H
ATOM   3702  CE  LYS A 884      63.490  37.330  66.990  1.00  0.00           C
ATOM   3703  HE1 LYS A 884      64.050  37.640  66.090  1.00  0.00           H
ATOM   3704  HE2 LYS A 884      63.360  36.230  67.100  1.00  0.00           H
ATOM   3705  NZ  LYS A 884      64.390  37.800  68.130  1.00  0.00           N
ATOM   3706  HZ1 LYS A 884      64.070  38.760  68.380  1.00  0.00           H
ATOM   3707  HZ2 LYS A 884      65.380  37.700  67.830  1.00  0.00           H
ATOM   3708  HZ3 LYS A 884      64.280  37.120  68.910  1.00  0.00           H
ATOM   3709  C   LYS A 884      57.790  39.370  67.610  1.00  0.00           C
ATOM   3710  O   LYS A 884      57.010  39.990  68.360  1.00  0.00           O
ATOM   3711  N   LEU A 885      57.240  38.750  66.580  1.00  0.00           N
ATOM   3712  HN  LEU A 885      57.920  38.330  65.980  1.00  0.00           H
ATOM   3713  CA  LEU A 885      55.860  38.760  66.170  1.00  0.00           C
ATOM   3714  HA  LEU A 885      55.430  39.750  66.200  1.00  0.00           H
ATOM   3715  CB  LEU A 885      55.810  38.310  64.680  1.00  0.00           C
ATOM   3716  HB1 LEU A 885      56.320  37.350  64.470  1.00  0.00           H
ATOM   3717  HB2 LEU A 885      56.540  38.990  64.200  1.00  0.00           H
ATOM   3718  CG  LEU A 885      54.440  38.370  63.950  1.00  0.00           C
ATOM   3719  HG  LEU A 885      53.770  37.640  64.440  1.00  0.00           H
ATOM   3720  CD1 LEU A 885      53.760  39.770  64.130  1.00  0.00           C
ATOM   3721 HD11 LEU A 885      52.830  39.940  63.560  1.00  0.00           H
ATOM   3722 HD12 LEU A 885      54.560  40.450  63.780  1.00  0.00           H
ATOM   3723 HD13 LEU A 885      53.610  40.000  65.210  1.00  0.00           H
ATOM   3724  CD2 LEU A 885      54.390  38.130  62.500  1.00  0.00           C
ATOM   3725 HD21 LEU A 885      54.790  38.980  61.930  1.00  0.00           H
ATOM   3726 HD22 LEU A 885      53.330  38.000  62.170  1.00  0.00           H
ATOM   3727 HD23 LEU A 885      54.940  37.180  62.300  1.00  0.00           H
ATOM   3728  C   LEU A 885      54.920  37.910  67.080  1.00  0.00           C
ATOM   3729  O   LEU A 885      55.380  37.000  67.800  1.00  0.00           O
ATOM   3730  N   HSD A 886      53.610  38.240  67.150  1.00  0.00           N
ATOM   3731  HN  HSD A 886      53.450  39.160  66.820  1.00  0.00           H
ATOM   3732  CA  HSD A 886      52.600  37.470  67.850  1.00  0.00           C
ATOM   3733  HA  HSD A 886      52.940  36.580  68.350  1.00  0.00           H
ATOM   3734  CB  HSD A 886      52.050  38.480  68.930  1.00  0.00           C
ATOM   3735  HB1 HSD A 886      52.140  39.530  68.540  1.00  0.00           H
ATOM   3736  HB2 HSD A 886      52.720  38.440  69.800  1.00  0.00           H
ATOM   3737  ND1 HSD A 886      50.230  36.850  70.070  1.00  0.00           N
ATOM   3738  HD1 HSD A 886      50.770  36.100  70.440  1.00  0.00           H
ATOM   3739  CG  HSD A 886      50.640  38.040  69.510  1.00  0.00           C
ATOM   3740  CE1 HSD A 886      48.870  37.000  70.300  1.00  0.00           C
ATOM   3741  HE1 HSD A 886      48.290  36.170  70.700  1.00  0.00           H
ATOM   3742  NE2 HSD A 886      48.440  38.160  69.870  1.00  0.00           N
ATOM   3743  CD2 HSD A 886      49.540  38.850  69.400  1.00  0.00           C
ATOM   3744  HD2 HSD A 886      49.530  39.800  68.890  1.00  0.00           H
ATOM   3745  C   HSD A 886      51.550  37.190  66.720  1.00  0.00           C
ATOM   3746  O   HSD A 886      51.290  37.970  65.780  1.00  0.00           O
ATOM   3747  N   VAL A 887      51.040  35.980  66.920  1.00  0.00           N
ATOM   3748  HN  VAL A 887      51.340  35.400  67.680  1.00  0.00           H
ATOM   3749  CA  VAL A 887      50.070  35.390  66.070  1.00  0.00           C
ATOM   3750  HA  VAL A 887      49.510  36.090  65.490  1.00  0.00           H
ATOM   3751  CB  VAL A 887      50.730  34.440  65.030  1.00  0.00           C
ATOM   3752  HB  VAL A 887      51.350  33.690  65.580  1.00  0.00           H
ATOM   3753  CG1 VAL A 887      49.660  33.870  64.130  1.00  0.00           C
ATOM   3754 HG11 VAL A 887      50.160  33.340  63.280  1.00  0.00           H
ATOM   3755 HG12 VAL A 887      49.150  34.680  63.580  1.00  0.00           H
ATOM   3756 HG13 VAL A 887      48.970  33.240  64.720  1.00  0.00           H
ATOM   3757  CG2 VAL A 887      51.830  35.140  64.150  1.00  0.00           C
ATOM   3758 HG21 VAL A 887      51.610  36.220  63.940  1.00  0.00           H
ATOM   3759 HG22 VAL A 887      51.800  34.720  63.120  1.00  0.00           H
ATOM   3760 HG23 VAL A 887      52.840  34.890  64.570  1.00  0.00           H
ATOM   3761  C   VAL A 887      49.200  34.590  67.030  1.00  0.00           C
ATOM   3762  O   VAL A 887      49.770  33.990  67.940  1.00  0.00           O
ATOM   3763  N   PRO A 888      47.850  34.490  66.830  1.00  0.00           N
ATOM   3764  CD  PRO A 888      47.020  35.240  65.890  1.00  0.00           C
ATOM   3765  HD1 PRO A 888      46.970  34.680  64.940  1.00  0.00           H
ATOM   3766  HD2 PRO A 888      47.380  36.280  65.730  1.00  0.00           H
ATOM   3767  CA  PRO A 888      47.060  33.600  67.730  1.00  0.00           C
ATOM   3768  HA  PRO A 888      47.060  34.110  68.690  1.00  0.00           H
ATOM   3769  CB  PRO A 888      45.610  33.690  67.150  1.00  0.00           C
ATOM   3770  HB1 PRO A 888      44.740  33.580  67.830  1.00  0.00           H
ATOM   3771  HB2 PRO A 888      45.490  33.010  66.280  1.00  0.00           H
ATOM   3772  CG  PRO A 888      45.680  35.180  66.630  1.00  0.00           C
ATOM   3773  HG1 PRO A 888      44.820  35.520  66.020  1.00  0.00           H
ATOM   3774  HG2 PRO A 888      45.810  35.890  67.480  1.00  0.00           H
ATOM   3775  C   PRO A 888      47.580  32.240  68.040  1.00  0.00           C
ATOM   3776  O   PRO A 888      47.940  31.470  67.140  1.00  0.00           O
ATOM   3777  N   GLU A 889      47.460  31.880  69.290  1.00  0.00           N
ATOM   3778  HN  GLU A 889      47.260  32.580  69.980  1.00  0.00           H
ATOM   3779  CA  GLU A 889      47.700  30.520  69.820  1.00  0.00           C
ATOM   3780  HA  GLU A 889      48.200  29.960  69.050  1.00  0.00           H
ATOM   3781  CB  GLU A 889      48.620  30.680  71.060  1.00  0.00           C
ATOM   3782  HB1 GLU A 889      48.620  29.830  71.760  1.00  0.00           H
ATOM   3783  HB2 GLU A 889      48.320  31.630  71.550  1.00  0.00           H
ATOM   3784  CG  GLU A 889      50.150  31.020  70.660  1.00  0.00           C
ATOM   3785  HG1 GLU A 889      50.080  31.960  70.090  1.00  0.00           H
ATOM   3786  HG2 GLU A 889      50.550  30.230  69.980  1.00  0.00           H
ATOM   3787  CD  GLU A 889      51.080  30.960  71.850  1.00  0.00           C
ATOM   3788  OE1 GLU A 889      51.020  31.890  72.720  1.00  0.00           O
ATOM   3789  OE2 GLU A 889      51.890  29.980  72.060  1.00  0.00           O
ATOM   3790  C   GLU A 889      46.500  29.830  70.290  1.00  0.00           C
ATOM   3791  O   GLU A 889      46.600  28.650  70.710  1.00  0.00           O
ATOM   3792  N   LYS A 890      45.370  30.530  70.030  1.00  0.00           N
ATOM   3793  HN  LYS A 890      45.380  31.450  69.650  1.00  0.00           H
ATOM   3794  CA  LYS A 890      44.050  29.950  70.320  1.00  0.00           C
ATOM   3795  HA  LYS A 890      43.970  28.920  70.620  1.00  0.00           H
ATOM   3796  CB  LYS A 890      43.330  30.790  71.470  1.00  0.00           C
ATOM   3797  HB1 LYS A 890      42.270  30.510  71.270  1.00  0.00           H
ATOM   3798  HB2 LYS A 890      43.470  31.880  71.370  1.00  0.00           H
ATOM   3799  CG  LYS A 890      43.710  30.340  72.900  1.00  0.00           C
ATOM   3800  HG1 LYS A 890      44.750  30.680  73.080  1.00  0.00           H
ATOM   3801  HG2 LYS A 890      43.770  29.220  72.980  1.00  0.00           H
ATOM   3802  CD  LYS A 890      42.760  30.910  73.960  1.00  0.00           C
ATOM   3803  HD1 LYS A 890      42.800  32.020  73.930  1.00  0.00           H
ATOM   3804  HD2 LYS A 890      43.190  30.560  74.930  1.00  0.00           H
ATOM   3805  CE  LYS A 890      41.300  30.500  73.810  1.00  0.00           C
ATOM   3806  HE1 LYS A 890      40.860  31.030  72.930  1.00  0.00           H
ATOM   3807  HE2 LYS A 890      40.810  30.640  74.800  1.00  0.00           H
ATOM   3808  NZ  LYS A 890      41.150  29.100  73.490  1.00  0.00           N
ATOM   3809  HZ1 LYS A 890      41.580  28.900  72.560  1.00  0.00           H
ATOM   3810  HZ2 LYS A 890      40.190  28.790  73.260  1.00  0.00           H
ATOM   3811  HZ3 LYS A 890      41.560  28.460  74.190  1.00  0.00           H
ATOM   3812  C   LYS A 890      43.190  30.120  69.060  1.00  0.00           C
ATOM   3813  O   LYS A 890      42.910  31.300  68.710  1.00  0.00           O
ATOM   3814  N   PHE A 891      42.740  29.140  68.350  1.00  0.00           N
ATOM   3815  HN  PHE A 891      43.010  28.220  68.610  1.00  0.00           H
ATOM   3816  CA  PHE A 891      41.760  29.150  67.310  1.00  0.00           C
ATOM   3817  HA  PHE A 891      42.130  29.810  66.540  1.00  0.00           H
ATOM   3818  CB  PHE A 891      41.530  27.710  66.790  1.00  0.00           C
ATOM   3819  HB1 PHE A 891      41.090  27.070  67.580  1.00  0.00           H
ATOM   3820  HB2 PHE A 891      42.570  27.300  66.760  1.00  0.00           H
ATOM   3821  CG  PHE A 891      40.960  27.420  65.480  1.00  0.00           C
ATOM   3822  CD1 PHE A 891      40.560  26.080  65.250  1.00  0.00           C
ATOM   3823  HD1 PHE A 891      40.670  25.330  66.030  1.00  0.00           H
ATOM   3824  CE1 PHE A 891      39.960  25.720  64.020  1.00  0.00           C
ATOM   3825  HE1 PHE A 891      39.520  24.730  63.970  1.00  0.00           H
ATOM   3826  CZ  PHE A 891      39.970  26.660  62.980  1.00  0.00           C
ATOM   3827  HZ  PHE A 891      39.570  26.310  62.030  1.00  0.00           H
ATOM   3828  CD2 PHE A 891      40.910  28.350  64.410  1.00  0.00           C
ATOM   3829  HD2 PHE A 891      41.270  29.370  64.520  1.00  0.00           H
ATOM   3830  CE2 PHE A 891      40.510  27.940  63.130  1.00  0.00           C
ATOM   3831  HE2 PHE A 891      40.760  28.510  62.250  1.00  0.00           H
ATOM   3832  C   PHE A 891      40.430  29.630  67.800  1.00  0.00           C
ATOM   3833  O   PHE A 891      39.630  30.180  67.020  1.00  0.00           O
ATOM   3834  N   GLU A 892      39.970  29.450  69.090  1.00  0.00           N
ATOM   3835  HN  GLU A 892      40.490  28.930  69.760  1.00  0.00           H
ATOM   3836  CA  GLU A 892      38.780  30.070  69.530  1.00  0.00           C
ATOM   3837  HA  GLU A 892      38.030  29.810  68.800  1.00  0.00           H
ATOM   3838  CB  GLU A 892      38.400  29.410  70.860  1.00  0.00           C
ATOM   3839  HB1 GLU A 892      37.610  29.960  71.400  1.00  0.00           H
ATOM   3840  HB2 GLU A 892      39.290  29.400  71.520  1.00  0.00           H
ATOM   3841  CG  GLU A 892      37.940  27.900  70.800  1.00  0.00           C
ATOM   3842  HG1 GLU A 892      38.470  27.400  69.970  1.00  0.00           H
ATOM   3843  HG2 GLU A 892      36.870  27.730  70.550  1.00  0.00           H
ATOM   3844  CD  GLU A 892      38.180  27.160  72.130  1.00  0.00           C
ATOM   3845  OE1 GLU A 892      37.900  25.940  72.160  1.00  0.00           O
ATOM   3846  OE2 GLU A 892      38.560  27.780  73.120  1.00  0.00           O
ATOM   3847  C   GLU A 892      38.890  31.550  69.770  1.00  0.00           C
ATOM   3848  O   GLU A 892      39.830  31.960  70.460  1.00  0.00           O
ATOM   3849  N   PRO A 893      38.040  32.460  69.190  1.00  0.00           N
ATOM   3850  CD  PRO A 893      37.150  32.170  68.010  1.00  0.00           C
ATOM   3851  HD1 PRO A 893      36.360  31.410  68.200  1.00  0.00           H
ATOM   3852  HD2 PRO A 893      37.830  32.020  67.140  1.00  0.00           H
ATOM   3853  CA  PRO A 893      37.660  33.790  69.770  1.00  0.00           C
ATOM   3854  HA  PRO A 893      38.480  34.440  69.480  1.00  0.00           H
ATOM   3855  CB  PRO A 893      36.260  34.130  69.080  1.00  0.00           C
ATOM   3856  HB1 PRO A 893      36.010  35.220  68.960  1.00  0.00           H
ATOM   3857  HB2 PRO A 893      35.420  33.630  69.600  1.00  0.00           H
ATOM   3858  CG  PRO A 893      36.460  33.570  67.710  1.00  0.00           C
ATOM   3859  HG1 PRO A 893      35.550  33.530  67.070  1.00  0.00           H
ATOM   3860  HG2 PRO A 893      37.210  34.200  67.190  1.00  0.00           H
ATOM   3861  C   PRO A 893      37.550  33.850  71.220  1.00  0.00           C
ATOM   3862  O   PRO A 893      36.790  33.040  71.790  1.00  0.00           O
ATOM   3863  N   THR A 894      38.230  34.800  71.860  1.00  0.00           N
ATOM   3864  HN  THR A 894      38.680  35.510  71.310  1.00  0.00           H
ATOM   3865  CA  THR A 894      38.620  34.810  73.240  1.00  0.00           C
ATOM   3866  HA  THR A 894      38.560  33.760  73.520  1.00  0.00           H
ATOM   3867  CB  THR A 894      39.970  35.360  73.410  1.00  0.00           C
ATOM   3868  HB  THR A 894      40.330  35.780  74.370  1.00  0.00           H
ATOM   3869  OG1 THR A 894      40.270  36.360  72.410  1.00  0.00           O
ATOM   3870  HG1 THR A 894      39.830  37.180  72.640  1.00  0.00           H
ATOM   3871  CG2 THR A 894      40.970  34.260  72.980  1.00  0.00           C
ATOM   3872 HG21 THR A 894      41.280  33.660  73.860  1.00  0.00           H
ATOM   3873 HG22 THR A 894      41.960  34.660  72.630  1.00  0.00           H
ATOM   3874 HG23 THR A 894      40.520  33.550  72.260  1.00  0.00           H
ATOM   3875  C   THR A 894      37.620  35.570  74.140  1.00  0.00           C
ATOM   3876  O   THR A 894      37.900  35.960  75.270  1.00  0.00           O
ATOM   3877  N   HSD A 895      36.380  35.750  73.660  1.00  0.00           N
ATOM   3878  HN  HSD A 895      36.160  35.300  72.810  1.00  0.00           H
ATOM   3879  CA  HSD A 895      35.360  36.490  74.300  1.00  0.00           C
ATOM   3880  HA  HSD A 895      35.620  37.030  75.210  1.00  0.00           H
ATOM   3881  CB  HSD A 895      34.970  37.580  73.310  1.00  0.00           C
ATOM   3882  HB1 HSD A 895      34.680  37.280  72.290  1.00  0.00           H
ATOM   3883  HB2 HSD A 895      35.770  38.310  73.100  1.00  0.00           H
ATOM   3884  ND1 HSD A 895      34.070  39.220  74.810  1.00  0.00           N
ATOM   3885  HD1 HSD A 895      34.940  39.390  75.260  1.00  0.00           H
ATOM   3886  CG  HSD A 895      33.860  38.430  73.780  1.00  0.00           C
ATOM   3887  CE1 HSD A 895      32.950  39.950  75.000  1.00  0.00           C
ATOM   3888  HE1 HSD A 895      32.860  40.720  75.770  1.00  0.00           H
ATOM   3889  NE2 HSD A 895      32.070  39.720  74.020  1.00  0.00           N
ATOM   3890  CD2 HSD A 895      32.640  38.750  73.220  1.00  0.00           C
ATOM   3891  HD2 HSD A 895      32.180  38.370  72.320  1.00  0.00           H
ATOM   3892  C   HSD A 895      34.220  35.480  74.690  1.00  0.00           C
ATOM   3893  O   HSD A 895      33.690  34.880  73.790  1.00  0.00           O
ATOM   3894  N   PRO A 896      33.840  35.150  75.940  1.00  0.00           N
ATOM   3895  CD  PRO A 896      34.080  35.930  77.100  1.00  0.00           C
ATOM   3896  HD1 PRO A 896      33.850  37.020  77.090  1.00  0.00           H
ATOM   3897  HD2 PRO A 896      35.160  35.870  77.360  1.00  0.00           H
ATOM   3898  CA  PRO A 896      33.140  33.920  76.100  1.00  0.00           C
ATOM   3899  HA  PRO A 896      33.590  33.190  75.430  1.00  0.00           H
ATOM   3900  CB  PRO A 896      33.380  33.690  77.670  1.00  0.00           C
ATOM   3901  HB1 PRO A 896      34.410  33.290  77.720  1.00  0.00           H
ATOM   3902  HB2 PRO A 896      32.640  32.960  78.050  1.00  0.00           H
ATOM   3903  CG  PRO A 896      33.260  35.170  78.240  1.00  0.00           C
ATOM   3904  HG1 PRO A 896      32.200  35.470  78.140  1.00  0.00           H
ATOM   3905  HG2 PRO A 896      33.590  35.290  79.290  1.00  0.00           H
ATOM   3906  C   PRO A 896      31.650  33.900  75.760  1.00  0.00           C
ATOM   3907  O   PRO A 896      31.170  32.760  75.670  1.00  0.00           O
ATOM   3908  N   GLU A 897      31.000  35.020  75.450  1.00  0.00           N
ATOM   3909  HN  GLU A 897      31.360  35.930  75.560  1.00  0.00           H
ATOM   3910  CA  GLU A 897      29.630  34.890  74.820  1.00  0.00           C
ATOM   3911  HA  GLU A 897      29.160  33.920  74.870  1.00  0.00           H
ATOM   3912  CB  GLU A 897      28.620  35.820  75.550  1.00  0.00           C
ATOM   3913  HB1 GLU A 897      27.660  35.750  74.970  1.00  0.00           H
ATOM   3914  HB2 GLU A 897      28.950  36.870  75.490  1.00  0.00           H
ATOM   3915  CG  GLU A 897      28.390  35.590  77.080  1.00  0.00           C
ATOM   3916  HG1 GLU A 897      29.370  35.470  77.590  1.00  0.00           H
ATOM   3917  HG2 GLU A 897      27.710  34.740  77.270  1.00  0.00           H
ATOM   3918  CD  GLU A 897      27.620  36.730  77.670  1.00  0.00           C
ATOM   3919  OE1 GLU A 897      26.390  36.850  77.490  1.00  0.00           O
ATOM   3920  OE2 GLU A 897      28.270  37.740  78.170  1.00  0.00           O
ATOM   3921  C   GLU A 897      29.660  35.220  73.340  1.00  0.00           C
ATOM   3922  O   GLU A 897      28.710  35.590  72.710  1.00  0.00           O
ATOM   3923  N   ARG A 898      30.860  35.100  72.680  1.00  0.00           N
ATOM   3924  HN  ARG A 898      31.660  34.750  73.170  1.00  0.00           H
ATOM   3925  CA  ARG A 898      30.890  35.120  71.230  1.00  0.00           C
ATOM   3926  HA  ARG A 898      30.330  36.010  70.990  1.00  0.00           H
ATOM   3927  CB  ARG A 898      32.300  35.480  70.700  1.00  0.00           C
ATOM   3928  HB1 ARG A 898      32.900  34.590  70.980  1.00  0.00           H
ATOM   3929  HB2 ARG A 898      32.830  36.230  71.320  1.00  0.00           H
ATOM   3930  CG  ARG A 898      32.400  35.970  69.250  1.00  0.00           C
ATOM   3931  HG1 ARG A 898      33.430  36.230  68.930  1.00  0.00           H
ATOM   3932  HG2 ARG A 898      31.740  36.850  69.220  1.00  0.00           H
ATOM   3933  CD  ARG A 898      31.940  34.960  68.120  1.00  0.00           C
ATOM   3934  HD1 ARG A 898      30.850  34.790  68.140  1.00  0.00           H
ATOM   3935  HD2 ARG A 898      32.430  33.970  68.200  1.00  0.00           H
ATOM   3936  NE  ARG A 898      32.250  35.560  66.780  1.00  0.00           N
ATOM   3937  HE  ARG A 898      32.980  36.250  66.710  1.00  0.00           H
ATOM   3938  CZ  ARG A 898      31.650  35.350  65.600  1.00  0.00           C
ATOM   3939  NH1 ARG A 898      30.720  34.430  65.430  1.00  0.00           N
ATOM   3940 HH11 ARG A 898      30.320  33.960  66.210  1.00  0.00           H
ATOM   3941 HH12 ARG A 898      30.360  34.400  64.490  1.00  0.00           H
ATOM   3942  NH2 ARG A 898      32.050  36.030  64.610  1.00  0.00           N
ATOM   3943 HH21 ARG A 898      32.740  36.710  64.810  1.00  0.00           H
ATOM   3944 HH22 ARG A 898      31.770  35.790  63.670  1.00  0.00           H
ATOM   3945  C   ARG A 898      30.240  33.830  70.610  1.00  0.00           C
ATOM   3946  O   ARG A 898      30.860  32.730  70.690  1.00  0.00           O
ATOM   3947  N   GLY A 899      28.980  33.910  70.140  1.00  0.00           N
ATOM   3948  HN  GLY A 899      28.600  34.810  70.330  1.00  0.00           H
ATOM   3949  CA  GLY A 899      28.140  32.920  69.610  1.00  0.00           C
ATOM   3950  HA1 GLY A 899      27.320  33.470  69.160  1.00  0.00           H
ATOM   3951  HA2 GLY A 899      27.860  32.180  70.350  1.00  0.00           H
ATOM   3952  C   GLY A 899      28.790  32.100  68.480  1.00  0.00           C
ATOM   3953  O   GLY A 899      29.660  32.540  67.730  1.00  0.00           O
ATOM   3954  N   TRP A 900      28.450  30.780  68.430  1.00  0.00           N
ATOM   3955  HN  TRP A 900      27.830  30.380  69.110  1.00  0.00           H
ATOM   3956  CA  TRP A 900      28.980  29.780  67.570  1.00  0.00           C
ATOM   3957  HA  TRP A 900      30.060  29.850  67.580  1.00  0.00           H
ATOM   3958  CB  TRP A 900      28.710  28.410  68.200  1.00  0.00           C
ATOM   3959  HB1 TRP A 900      27.660  28.360  68.530  1.00  0.00           H
ATOM   3960  HB2 TRP A 900      29.390  28.410  69.080  1.00  0.00           H
ATOM   3961  CG  TRP A 900      28.980  27.140  67.390  1.00  0.00           C
ATOM   3962  CD1 TRP A 900      28.210  26.000  67.240  1.00  0.00           C
ATOM   3963  HD1 TRP A 900      27.460  25.780  67.990  1.00  0.00           H
ATOM   3964  NE1 TRP A 900      28.790  25.170  66.320  1.00  0.00           N
ATOM   3965  HE1 TRP A 900      28.490  24.280  66.060  1.00  0.00           H
ATOM   3966  CE2 TRP A 900      30.000  25.680  66.030  1.00  0.00           C
ATOM   3967  CD2 TRP A 900      30.190  26.900  66.660  1.00  0.00           C
ATOM   3968  CE3 TRP A 900      31.370  27.630  66.410  1.00  0.00           C
ATOM   3969  HE3 TRP A 900      31.660  28.570  66.840  1.00  0.00           H
ATOM   3970  CZ3 TRP A 900      32.200  27.210  65.390  1.00  0.00           C
ATOM   3971  HZ3 TRP A 900      33.110  27.720  65.130  1.00  0.00           H
ATOM   3972  CZ2 TRP A 900      30.980  25.190  65.190  1.00  0.00           C
ATOM   3973  HZ2 TRP A 900      30.860  24.210  64.740  1.00  0.00           H
ATOM   3974  CH2 TRP A 900      32.040  25.970  64.860  1.00  0.00           C
ATOM   3975  HH2 TRP A 900      32.800  25.660  64.170  1.00  0.00           H
ATOM   3976  C   TRP A 900      28.470  29.960  66.080  1.00  0.00           C
ATOM   3977  O   TRP A 900      27.450  29.490  65.560  1.00  0.00           O
ATOM   3978  N   ILE A 901      29.400  30.630  65.310  1.00  0.00           N
ATOM   3979  HN  ILE A 901      30.260  30.810  65.780  1.00  0.00           H
ATOM   3980  CA  ILE A 901      29.260  31.020  63.860  1.00  0.00           C
ATOM   3981  HA  ILE A 901      30.230  31.430  63.630  1.00  0.00           H
ATOM   3982  CB  ILE A 901      28.890  29.950  62.820  1.00  0.00           C
ATOM   3983  HB  ILE A 901      27.870  29.580  63.050  1.00  0.00           H
ATOM   3984  CG2 ILE A 901      28.830  30.570  61.390  1.00  0.00           C
ATOM   3985 HG21 ILE A 901      29.670  31.190  61.000  1.00  0.00           H
ATOM   3986 HG22 ILE A 901      27.920  31.230  61.330  1.00  0.00           H
ATOM   3987 HG23 ILE A 901      28.630  29.720  60.700  1.00  0.00           H
ATOM   3988  CG1 ILE A 901      29.830  28.730  62.820  1.00  0.00           C
ATOM   3989 HG11 ILE A 901      29.270  27.810  62.510  1.00  0.00           H
ATOM   3990 HG12 ILE A 901      30.220  28.590  63.850  1.00  0.00           H
ATOM   3991  CD  ILE A 901      31.010  28.920  61.800  1.00  0.00           C
ATOM   3992  HD1 ILE A 901      31.410  29.960  61.890  1.00  0.00           H
ATOM   3993  HD2 ILE A 901      30.670  28.700  60.770  1.00  0.00           H
ATOM   3994  HD3 ILE A 901      31.870  28.270  62.050  1.00  0.00           H
ATOM   3995  C   ILE A 901      28.470  32.260  63.640  1.00  0.00           C
ATOM   3996  O   ILE A 901      29.010  33.240  63.150  1.00  0.00           O
ATOM   3997  N   ILE A 902      27.200  32.270  64.020  1.00  0.00           N
ATOM   3998  HN  ILE A 902      26.860  31.530  64.600  1.00  0.00           H
ATOM   3999  CA  ILE A 902      26.240  33.340  63.640  1.00  0.00           C
ATOM   4000  HA  ILE A 902      26.530  33.580  62.620  1.00  0.00           H
ATOM   4001  CB  ILE A 902      24.730  32.820  63.450  1.00  0.00           C
ATOM   4002  HB  ILE A 902      24.310  32.870  64.470  1.00  0.00           H
ATOM   4003  CG2 ILE A 902      24.010  33.910  62.670  1.00  0.00           C
ATOM   4004 HG21 ILE A 902      22.960  33.600  62.490  1.00  0.00           H
ATOM   4005 HG22 ILE A 902      24.530  34.100  61.700  1.00  0.00           H
ATOM   4006 HG23 ILE A 902      24.020  34.890  63.200  1.00  0.00           H
ATOM   4007  CG1 ILE A 902      24.620  31.470  62.670  1.00  0.00           C
ATOM   4008 HG11 ILE A 902      23.570  31.130  62.740  1.00  0.00           H
ATOM   4009 HG12 ILE A 902      25.180  30.700  63.260  1.00  0.00           H
ATOM   4010  CD  ILE A 902      25.070  31.500  61.170  1.00  0.00           C
ATOM   4011  HD1 ILE A 902      26.140  31.770  61.130  1.00  0.00           H
ATOM   4012  HD2 ILE A 902      24.550  32.310  60.610  1.00  0.00           H
ATOM   4013  HD3 ILE A 902      25.030  30.490  60.710  1.00  0.00           H
ATOM   4014  C   ILE A 902      26.430  34.600  64.520  1.00  0.00           C
ATOM   4015  O   ILE A 902      26.330  34.580  65.780  1.00  0.00           O
ATOM   4016  N   SER A 903      26.600  35.770  63.860  1.00  0.00           N
ATOM   4017  HN  SER A 903      26.530  35.820  62.870  1.00  0.00           H
ATOM   4018  CA  SER A 903      26.490  37.160  64.380  1.00  0.00           C
ATOM   4019  HA  SER A 903      27.280  37.220  65.110  1.00  0.00           H
ATOM   4020  CB  SER A 903      26.890  38.240  63.290  1.00  0.00           C
ATOM   4021  HB1 SER A 903      26.030  38.460  62.620  1.00  0.00           H
ATOM   4022  HB2 SER A 903      27.640  37.820  62.600  1.00  0.00           H
ATOM   4023  OG  SER A 903      27.430  39.440  63.790  1.00  0.00           O
ATOM   4024  HG1 SER A 903      27.100  40.120  63.190  1.00  0.00           H
ATOM   4025  C   SER A 903      25.210  37.520  65.050  1.00  0.00           C
ATOM   4026  O   SER A 903      24.140  37.160  64.530  1.00  0.00           O
ATOM   4027  N   PRO A 904      25.100  38.250  66.190  1.00  0.00           N
ATOM   4028  CD  PRO A 904      26.180  39.120  66.710  1.00  0.00           C
ATOM   4029  HD1 PRO A 904      26.630  39.870  66.010  1.00  0.00           H
ATOM   4030  HD2 PRO A 904      26.910  38.370  67.090  1.00  0.00           H
ATOM   4031  CA  PRO A 904      23.840  38.430  66.970  1.00  0.00           C
ATOM   4032  HA  PRO A 904      23.250  37.550  67.180  1.00  0.00           H
ATOM   4033  CB  PRO A 904      24.420  38.970  68.350  1.00  0.00           C
ATOM   4034  HB1 PRO A 904      24.720  38.150  69.040  1.00  0.00           H
ATOM   4035  HB2 PRO A 904      23.670  39.410  69.040  1.00  0.00           H
ATOM   4036  CG  PRO A 904      25.680  39.810  67.900  1.00  0.00           C
ATOM   4037  HG1 PRO A 904      25.210  40.780  67.680  1.00  0.00           H
ATOM   4038  HG2 PRO A 904      26.390  39.890  68.770  1.00  0.00           H
ATOM   4039  C   PRO A 904      22.960  39.530  66.360  1.00  0.00           C
ATOM   4040  O   PRO A 904      22.590  40.440  67.070  1.00  0.00           O
ATOM   4041  N   LEU A 905      22.690  39.440  65.100  1.00  0.00           N
ATOM   4042  HN  LEU A 905      23.230  38.790  64.550  1.00  0.00           H
ATOM   4043  CA  LEU A 905      21.630  40.160  64.390  1.00  0.00           C
ATOM   4044  HA  LEU A 905      21.880  41.200  64.310  1.00  0.00           H
ATOM   4045  CB  LEU A 905      21.490  39.540  62.970  1.00  0.00           C
ATOM   4046  HB1 LEU A 905      21.330  38.440  63.050  1.00  0.00           H
ATOM   4047  HB2 LEU A 905      22.510  39.640  62.540  1.00  0.00           H
ATOM   4048  CG  LEU A 905      20.530  40.180  61.940  1.00  0.00           C
ATOM   4049  HG  LEU A 905      19.500  39.910  62.280  1.00  0.00           H
ATOM   4050  CD1 LEU A 905      20.610  41.730  61.860  1.00  0.00           C
ATOM   4051 HD11 LEU A 905      20.120  42.110  62.780  1.00  0.00           H
ATOM   4052 HD12 LEU A 905      20.240  42.180  60.920  1.00  0.00           H
ATOM   4053 HD13 LEU A 905      21.650  42.110  61.970  1.00  0.00           H
ATOM   4054  CD2 LEU A 905      20.880  39.640  60.530  1.00  0.00           C
ATOM   4055 HD21 LEU A 905      20.440  40.230  59.710  1.00  0.00           H
ATOM   4056 HD22 LEU A 905      20.480  38.610  60.520  1.00  0.00           H
ATOM   4057 HD23 LEU A 905      21.970  39.630  60.350  1.00  0.00           H
ATOM   4058  C   LEU A 905      20.260  40.230  65.100  1.00  0.00           C
ATOM   4059  O   LEU A 905      19.750  39.170  65.510  1.00  0.00           O
ATOM   4060  N   GLY A 906      19.730  41.450  65.350  1.00  0.00           N
ATOM   4061  HN  GLY A 906      20.220  42.290  65.110  1.00  0.00           H
ATOM   4062  CA  GLY A 906      18.300  41.590  65.860  1.00  0.00           C
ATOM   4063  HA1 GLY A 906      17.770  40.710  66.160  1.00  0.00           H
ATOM   4064  HA2 GLY A 906      17.830  42.000  64.970  1.00  0.00           H
ATOM   4065  C   GLY A 906      18.040  42.550  67.010  1.00  0.00           C
ATOM   4066  O   GLY A 906      16.980  42.560  67.680  1.00  0.00           O
ATOM   4067  N   ASP A 907      19.060  43.360  67.450  1.00  0.00           N
ATOM   4068  HN  ASP A 907      19.950  43.530  67.030  1.00  0.00           H
ATOM   4069  CA  ASP A 907      19.020  44.010  68.770  1.00  0.00           C
ATOM   4070  HA  ASP A 907      18.250  43.650  69.440  1.00  0.00           H
ATOM   4071  CB  ASP A 907      20.370  43.870  69.490  1.00  0.00           C
ATOM   4072  HB1 ASP A 907      21.150  44.510  69.030  1.00  0.00           H
ATOM   4073  HB2 ASP A 907      20.600  42.780  69.430  1.00  0.00           H
ATOM   4074  CG  ASP A 907      20.430  44.150  70.970  1.00  0.00           C
ATOM   4075  OD1 ASP A 907      21.540  44.340  71.540  1.00  0.00           O
ATOM   4076  OD2 ASP A 907      19.380  44.030  71.660  1.00  0.00           O
ATOM   4077  C   ASP A 907      18.560  45.420  68.610  1.00  0.00           C
ATOM   4078  O   ASP A 907      18.330  46.120  69.600  1.00  0.00           O
ATOM   4079  N   ASN A 908      18.430  45.900  67.380  1.00  0.00           N
ATOM   4080  HN  ASN A 908      18.650  45.350  66.570  1.00  0.00           H
ATOM   4081  CA  ASN A 908      18.050  47.300  67.070  1.00  0.00           C
ATOM   4082  HA  ASN A 908      18.210  47.920  67.950  1.00  0.00           H
ATOM   4083  CB  ASN A 908      18.920  47.940  65.860  1.00  0.00           C
ATOM   4084  HB1 ASN A 908      18.690  49.030  65.870  1.00  0.00           H
ATOM   4085  HB2 ASN A 908      18.690  47.410  64.910  1.00  0.00           H
ATOM   4086  CG  ASN A 908      20.450  47.700  66.040  1.00  0.00           C
ATOM   4087  OD1 ASN A 908      21.010  46.690  65.700  1.00  0.00           O
ATOM   4088  ND2 ASN A 908      21.180  48.700  66.550  1.00  0.00           N
ATOM   4089 HD21 ASN A 908      22.120  48.420  66.700  1.00  0.00           H
ATOM   4090 HD22 ASN A 908      20.800  49.560  66.890  1.00  0.00           H
ATOM   4091  C   ASN A 908      16.650  47.620  66.500  1.00  0.00           C
ATOM   4092  O   ASN A 908      16.300  46.960  65.540  1.00  0.00           O
ATOM   4093  N   PRO A 909      15.940  48.600  67.000  1.00  0.00           N
ATOM   4094  CD  PRO A 909      16.330  49.460  68.110  1.00  0.00           C
ATOM   4095  HD1 PRO A 909      16.980  50.300  67.790  1.00  0.00           H
ATOM   4096  HD2 PRO A 909      16.700  48.870  68.970  1.00  0.00           H
ATOM   4097  CA  PRO A 909      14.630  48.940  66.510  1.00  0.00           C
ATOM   4098  HA  PRO A 909      13.950  48.140  66.770  1.00  0.00           H
ATOM   4099  CB  PRO A 909      14.280  50.200  67.350  1.00  0.00           C
ATOM   4100  HB1 PRO A 909      13.200  50.210  67.620  1.00  0.00           H
ATOM   4101  HB2 PRO A 909      14.740  51.080  66.840  1.00  0.00           H
ATOM   4102  CG  PRO A 909      15.020  50.070  68.690  1.00  0.00           C
ATOM   4103  HG1 PRO A 909      15.050  51.100  69.120  1.00  0.00           H
ATOM   4104  HG2 PRO A 909      14.400  49.400  69.310  1.00  0.00           H
ATOM   4105  C   PRO A 909      14.560  49.260  65.060  1.00  0.00           C
ATOM   4106  O   PRO A 909      15.540  49.770  64.470  1.00  0.00           O
ATOM   4107  N   TRP A 910      13.440  49.020  64.350  1.00  0.00           N
ATOM   4108  HN  TRP A 910      12.580  48.840  64.810  1.00  0.00           H
ATOM   4109  CA  TRP A 910      13.310  49.100  62.900  1.00  0.00           C
ATOM   4110  HA  TRP A 910      14.000  48.400  62.450  1.00  0.00           H
ATOM   4111  CB  TRP A 910      11.810  48.770  62.350  1.00  0.00           C
ATOM   4112  HB1 TRP A 910      11.700  47.680  62.570  1.00  0.00           H
ATOM   4113  HB2 TRP A 910      11.820  48.830  61.240  1.00  0.00           H
ATOM   4114  CG  TRP A 910      10.700  49.450  63.080  1.00  0.00           C
ATOM   4115  CD1 TRP A 910       9.770  48.950  63.990  1.00  0.00           C
ATOM   4116  HD1 TRP A 910       9.810  47.970  64.430  1.00  0.00           H
ATOM   4117  NE1 TRP A 910       8.840  49.900  64.250  1.00  0.00           N
ATOM   4118  HE1 TRP A 910       8.200  49.860  64.980  1.00  0.00           H
ATOM   4119  CE2 TRP A 910       9.050  50.980  63.470  1.00  0.00           C
ATOM   4120  CD2 TRP A 910      10.110  50.650  62.620  1.00  0.00           C
ATOM   4121  CE3 TRP A 910      10.440  51.570  61.660  1.00  0.00           C
ATOM   4122  HE3 TRP A 910      11.310  51.470  61.030  1.00  0.00           H
ATOM   4123  CZ3 TRP A 910       9.500  52.660  61.320  1.00  0.00           C
ATOM   4124  HZ3 TRP A 910       9.780  53.170  60.420  1.00  0.00           H
ATOM   4125  CZ2 TRP A 910       8.240  52.060  63.320  1.00  0.00           C
ATOM   4126  HZ2 TRP A 910       7.380  52.320  63.910  1.00  0.00           H
ATOM   4127  CH2 TRP A 910       8.450  52.920  62.180  1.00  0.00           C
ATOM   4128  HH2 TRP A 910       7.690  53.650  61.880  1.00  0.00           H
ATOM   4129  C   TRP A 910      13.730  50.430  62.250  1.00  0.00           C
ATOM   4130  O   TRP A 910      14.490  50.470  61.260  1.00  0.00           O
ATOM   4131  N   TRP A 911      13.360  51.530  62.880  1.00  0.00           N
ATOM   4132  HN  TRP A 911      12.910  51.400  63.760  1.00  0.00           H
ATOM   4133  CA  TRP A 911      13.760  52.840  62.530  1.00  0.00           C
ATOM   4134  HA  TRP A 911      13.440  52.900  61.500  1.00  0.00           H
ATOM   4135  CB  TRP A 911      12.890  53.930  63.360  1.00  0.00           C
ATOM   4136  HB1 TRP A 911      11.940  54.030  62.810  1.00  0.00           H
ATOM   4137  HB2 TRP A 911      13.310  54.950  63.240  1.00  0.00           H
ATOM   4138  CG  TRP A 911      12.550  53.650  64.780  1.00  0.00           C
ATOM   4139  CD1 TRP A 911      11.470  52.820  65.120  1.00  0.00           C
ATOM   4140  HD1 TRP A 911      10.730  52.630  64.350  1.00  0.00           H
ATOM   4141  NE1 TRP A 911      11.440  52.640  66.470  1.00  0.00           N
ATOM   4142  HE1 TRP A 911      10.720  52.410  67.090  1.00  0.00           H
ATOM   4143  CE2 TRP A 911      12.600  53.200  66.990  1.00  0.00           C
ATOM   4144  CD2 TRP A 911      13.280  53.870  65.990  1.00  0.00           C
ATOM   4145  CE3 TRP A 911      14.440  54.600  66.240  1.00  0.00           C
ATOM   4146  HE3 TRP A 911      15.030  55.140  65.500  1.00  0.00           H
ATOM   4147  CZ3 TRP A 911      14.950  54.560  67.590  1.00  0.00           C
ATOM   4148  HZ3 TRP A 911      15.850  55.100  67.820  1.00  0.00           H
ATOM   4149  CZ2 TRP A 911      13.000  53.140  68.290  1.00  0.00           C
ATOM   4150  HZ2 TRP A 911      12.440  52.800  69.140  1.00  0.00           H
ATOM   4151  CH2 TRP A 911      14.240  53.820  68.580  1.00  0.00           C
ATOM   4152  HH2 TRP A 911      14.590  53.800  69.610  1.00  0.00           H
ATOM   4153  C   TRP A 911      15.260  53.080  62.500  1.00  0.00           C
ATOM   4154  O   TRP A 911      15.830  53.690  61.550  1.00  0.00           O
ATOM   4155  N   THR A 912      16.050  52.570  63.500  1.00  0.00           N
ATOM   4156  HN  THR A 912      15.700  52.060  64.300  1.00  0.00           H
ATOM   4157  CA  THR A 912      17.430  52.540  63.590  1.00  0.00           C
ATOM   4158  HA  THR A 912      17.880  53.520  63.420  1.00  0.00           H
ATOM   4159  CB  THR A 912      17.970  52.020  64.930  1.00  0.00           C
ATOM   4160  HB  THR A 912      17.380  51.150  65.260  1.00  0.00           H
ATOM   4161  OG1 THR A 912      17.830  53.080  65.930  1.00  0.00           O
ATOM   4162  HG1 THR A 912      18.210  53.820  65.470  1.00  0.00           H
ATOM   4163  CG2 THR A 912      19.490  51.800  64.810  1.00  0.00           C
ATOM   4164 HG21 THR A 912      19.850  52.750  64.390  1.00  0.00           H
ATOM   4165 HG22 THR A 912      19.750  50.970  64.110  1.00  0.00           H
ATOM   4166 HG23 THR A 912      20.040  51.680  65.770  1.00  0.00           H
ATOM   4167  C   THR A 912      17.970  51.720  62.410  1.00  0.00           C
ATOM   4168  O   THR A 912      19.030  52.010  61.800  1.00  0.00           O
ATOM   4169  N   LEU A 913      17.380  50.600  61.980  1.00  0.00           N
ATOM   4170  HN  LEU A 913      16.710  50.200  62.610  1.00  0.00           H
ATOM   4171  CA  LEU A 913      17.840  49.890  60.860  1.00  0.00           C
ATOM   4172  HA  LEU A 913      18.910  49.840  60.950  1.00  0.00           H
ATOM   4173  CB  LEU A 913      17.270  48.490  60.960  1.00  0.00           C
ATOM   4174  HB1 LEU A 913      17.680  47.910  60.100  1.00  0.00           H
ATOM   4175  HB2 LEU A 913      16.160  48.440  60.850  1.00  0.00           H
ATOM   4176  CG  LEU A 913      17.640  47.640  62.190  1.00  0.00           C
ATOM   4177  HG  LEU A 913      17.120  48.060  63.080  1.00  0.00           H
ATOM   4178  CD1 LEU A 913      17.110  46.200  62.130  1.00  0.00           C
ATOM   4179 HD11 LEU A 913      16.000  46.080  62.090  1.00  0.00           H
ATOM   4180 HD12 LEU A 913      17.510  45.570  62.960  1.00  0.00           H
ATOM   4181 HD13 LEU A 913      17.360  45.680  61.180  1.00  0.00           H
ATOM   4182  CD2 LEU A 913      19.200  47.640  62.360  1.00  0.00           C
ATOM   4183 HD21 LEU A 913      19.680  47.530  61.360  1.00  0.00           H
ATOM   4184 HD22 LEU A 913      19.630  46.900  63.050  1.00  0.00           H
ATOM   4185 HD23 LEU A 913      19.590  48.630  62.700  1.00  0.00           H
ATOM   4186  C   LEU A 913      17.490  50.500  59.550  1.00  0.00           C
ATOM   4187  O   LEU A 913      18.310  50.420  58.670  1.00  0.00           O
ATOM   4188  N   LEU A 914      16.340  51.190  59.390  1.00  0.00           N
ATOM   4189  HN  LEU A 914      15.520  51.110  59.950  1.00  0.00           H
ATOM   4190  CA  LEU A 914      16.170  51.940  58.180  1.00  0.00           C
ATOM   4191  HA  LEU A 914      16.280  51.290  57.340  1.00  0.00           H
ATOM   4192  CB  LEU A 914      14.710  52.380  58.130  1.00  0.00           C
ATOM   4193  HB1 LEU A 914      14.520  53.100  57.310  1.00  0.00           H
ATOM   4194  HB2 LEU A 914      14.550  52.950  59.060  1.00  0.00           H
ATOM   4195  CG  LEU A 914      13.770  51.220  57.870  1.00  0.00           C
ATOM   4196  HG  LEU A 914      14.240  50.280  58.230  1.00  0.00           H
ATOM   4197  CD1 LEU A 914      12.380  51.540  58.490  1.00  0.00           C
ATOM   4198 HD11 LEU A 914      11.620  51.930  57.770  1.00  0.00           H
ATOM   4199 HD12 LEU A 914      12.480  52.350  59.230  1.00  0.00           H
ATOM   4200 HD13 LEU A 914      12.050  50.610  59.000  1.00  0.00           H
ATOM   4201  CD2 LEU A 914      13.610  51.250  56.320  1.00  0.00           C
ATOM   4202 HD21 LEU A 914      13.160  52.240  56.080  1.00  0.00           H
ATOM   4203 HD22 LEU A 914      12.960  50.370  56.110  1.00  0.00           H
ATOM   4204 HD23 LEU A 914      14.580  51.290  55.770  1.00  0.00           H
ATOM   4205  C   LEU A 914      17.100  53.140  57.870  1.00  0.00           C
ATOM   4206  O   LEU A 914      17.430  53.310  56.700  1.00  0.00           O
ATOM   4207  N   ILE A 915      17.560  53.880  58.860  1.00  0.00           N
ATOM   4208  HN  ILE A 915      17.200  53.770  59.780  1.00  0.00           H
ATOM   4209  CA  ILE A 915      18.580  54.870  58.690  1.00  0.00           C
ATOM   4210  HA  ILE A 915      18.430  55.450  57.780  1.00  0.00           H
ATOM   4211  CB  ILE A 915      18.570  55.830  59.930  1.00  0.00           C
ATOM   4212  HB  ILE A 915      17.530  56.250  59.920  1.00  0.00           H
ATOM   4213  CG2 ILE A 915      18.770  55.040  61.240  1.00  0.00           C
ATOM   4214 HG21 ILE A 915      18.040  54.230  61.440  1.00  0.00           H
ATOM   4215 HG22 ILE A 915      18.750  55.780  62.070  1.00  0.00           H
ATOM   4216 HG23 ILE A 915      19.790  54.620  61.250  1.00  0.00           H
ATOM   4217  CG1 ILE A 915      19.390  57.110  59.840  1.00  0.00           C
ATOM   4218 HG11 ILE A 915      20.420  56.830  59.540  1.00  0.00           H
ATOM   4219 HG12 ILE A 915      19.490  57.640  60.810  1.00  0.00           H
ATOM   4220  CD  ILE A 915      18.760  58.080  58.840  1.00  0.00           C
ATOM   4221  HD1 ILE A 915      18.740  57.710  57.800  1.00  0.00           H
ATOM   4222  HD2 ILE A 915      19.210  59.100  58.970  1.00  0.00           H
ATOM   4223  HD3 ILE A 915      17.690  58.140  59.070  1.00  0.00           H
ATOM   4224  C   ILE A 915      19.970  54.180  58.450  1.00  0.00           C
ATOM   4225  O   ILE A 915      20.940  54.800  58.110  1.00  0.00           O
ATOM   4226  N   ALA A 916      20.150  52.910  58.680  1.00  0.00           N
ATOM   4227  HN  ALA A 916      19.380  52.350  58.960  1.00  0.00           H
ATOM   4228  CA  ALA A 916      21.420  52.130  58.680  1.00  0.00           C
ATOM   4229  HA  ALA A 916      22.190  52.680  59.180  1.00  0.00           H
ATOM   4230  CB  ALA A 916      21.380  50.810  59.540  1.00  0.00           C
ATOM   4231  HB1 ALA A 916      21.130  50.970  60.620  1.00  0.00           H
ATOM   4232  HB2 ALA A 916      22.400  50.370  59.570  1.00  0.00           H
ATOM   4233  HB3 ALA A 916      20.610  50.140  59.100  1.00  0.00           H
ATOM   4234  C   ALA A 916      21.820  51.810  57.240  1.00  0.00           C
ATOM   4235  O   ALA A 916      22.860  51.330  56.940  1.00  0.00           O
ATOM   4236  N   ALA A 917      20.810  52.150  56.310  1.00  0.00           N
ATOM   4237  HN  ALA A 917      19.910  52.500  56.560  1.00  0.00           H
ATOM   4238  CA  ALA A 917      21.070  52.200  54.870  1.00  0.00           C
ATOM   4239  HA  ALA A 917      21.550  51.260  54.600  1.00  0.00           H
ATOM   4240  CB  ALA A 917      19.850  52.490  54.030  1.00  0.00           C
ATOM   4241  HB1 ALA A 917      20.130  52.430  52.960  1.00  0.00           H
ATOM   4242  HB2 ALA A 917      19.400  53.500  54.200  1.00  0.00           H
ATOM   4243  HB3 ALA A 917      19.130  51.650  54.140  1.00  0.00           H
ATOM   4244  C   ALA A 917      22.110  53.250  54.490  1.00  0.00           C
ATOM   4245  O   ALA A 917      22.890  53.050  53.540  1.00  0.00           O
ATOM   4246  N   ILE A 918      22.170  54.400  55.140  1.00  0.00           N
ATOM   4247  HN  ILE A 918      21.430  54.530  55.790  1.00  0.00           H
ATOM   4248  CA  ILE A 918      23.040  55.530  54.810  1.00  0.00           C
ATOM   4249  HA  ILE A 918      23.010  55.690  53.730  1.00  0.00           H
ATOM   4250  CB  ILE A 918      22.540  56.910  55.370  1.00  0.00           C
ATOM   4251  HB  ILE A 918      22.580  56.990  56.480  1.00  0.00           H
ATOM   4252  CG2 ILE A 918      23.440  57.930  54.580  1.00  0.00           C
ATOM   4253 HG21 ILE A 918      24.480  57.800  54.950  1.00  0.00           H
ATOM   4254 HG22 ILE A 918      23.110  58.980  54.720  1.00  0.00           H
ATOM   4255 HG23 ILE A 918      23.460  57.740  53.490  1.00  0.00           H
ATOM   4256  CG1 ILE A 918      21.050  57.040  54.860  1.00  0.00           C
ATOM   4257 HG11 ILE A 918      20.360  56.280  55.290  1.00  0.00           H
ATOM   4258 HG12 ILE A 918      20.870  56.820  53.790  1.00  0.00           H
ATOM   4259  CD  ILE A 918      20.510  58.380  55.270  1.00  0.00           C
ATOM   4260  HD1 ILE A 918      20.790  58.650  56.310  1.00  0.00           H
ATOM   4261  HD2 ILE A 918      19.400  58.310  55.120  1.00  0.00           H
ATOM   4262  HD3 ILE A 918      20.870  59.230  54.650  1.00  0.00           H
ATOM   4263  C   ILE A 918      24.510  55.290  55.150  1.00  0.00           C
ATOM   4264  O   ILE A 918      25.390  55.420  54.310  1.00  0.00           O
ATOM   4265  N   PRO A 919      24.900  54.830  56.320  1.00  0.00           N
ATOM   4266  CD  PRO A 919      24.080  54.740  57.590  1.00  0.00           C
ATOM   4267  HD1 PRO A 919      23.680  53.710  57.700  1.00  0.00           H
ATOM   4268  HD2 PRO A 919      23.280  55.500  57.690  1.00  0.00           H
ATOM   4269  CA  PRO A 919      26.280  54.290  56.600  1.00  0.00           C
ATOM   4270  HA  PRO A 919      26.980  55.090  56.360  1.00  0.00           H
ATOM   4271  CB  PRO A 919      26.240  53.950  58.050  1.00  0.00           C
ATOM   4272  HB1 PRO A 919      27.180  54.070  58.620  1.00  0.00           H
ATOM   4273  HB2 PRO A 919      25.970  52.900  58.290  1.00  0.00           H
ATOM   4274  CG  PRO A 919      25.170  54.830  58.660  1.00  0.00           C
ATOM   4275  HG1 PRO A 919      24.790  54.460  59.640  1.00  0.00           H
ATOM   4276  HG2 PRO A 919      25.560  55.870  58.720  1.00  0.00           H
ATOM   4277  C   PRO A 919      26.630  53.120  55.700  1.00  0.00           C
ATOM   4278  O   PRO A 919      27.790  53.000  55.400  1.00  0.00           O
ATOM   4279  N   ALA A 920      25.700  52.250  55.300  1.00  0.00           N
ATOM   4280  HN  ALA A 920      24.760  52.350  55.610  1.00  0.00           H
ATOM   4281  CA  ALA A 920      25.860  51.250  54.340  1.00  0.00           C
ATOM   4282  HA  ALA A 920      26.750  50.660  54.520  1.00  0.00           H
ATOM   4283  CB  ALA A 920      24.650  50.300  54.340  1.00  0.00           C
ATOM   4284  HB1 ALA A 920      23.700  50.770  54.010  1.00  0.00           H
ATOM   4285  HB2 ALA A 920      24.470  49.850  55.350  1.00  0.00           H
ATOM   4286  HB3 ALA A 920      24.890  49.470  53.660  1.00  0.00           H
ATOM   4287  C   ALA A 920      26.110  51.740  52.930  1.00  0.00           C
ATOM   4288  O   ALA A 920      26.960  51.210  52.220  1.00  0.00           O
ATOM   4289  N   LEU A 921      25.460  52.810  52.560  1.00  0.00           N
ATOM   4290  HN  LEU A 921      24.600  53.030  53.010  1.00  0.00           H
ATOM   4291  CA  LEU A 921      25.690  53.500  51.270  1.00  0.00           C
ATOM   4292  HA  LEU A 921      25.540  52.820  50.440  1.00  0.00           H
ATOM   4293  CB  LEU A 921      24.660  54.640  51.110  1.00  0.00           C
ATOM   4294  HB1 LEU A 921      24.860  55.410  51.880  1.00  0.00           H
ATOM   4295  HB2 LEU A 921      23.620  54.300  51.310  1.00  0.00           H
ATOM   4296  CG  LEU A 921      24.560  55.300  49.760  1.00  0.00           C
ATOM   4297  HG  LEU A 921      25.570  55.560  49.380  1.00  0.00           H
ATOM   4298  CD1 LEU A 921      23.870  54.290  48.850  1.00  0.00           C
ATOM   4299 HD11 LEU A 921      22.800  54.170  49.100  1.00  0.00           H
ATOM   4300 HD12 LEU A 921      24.460  53.350  48.770  1.00  0.00           H
ATOM   4301 HD13 LEU A 921      23.890  54.670  47.800  1.00  0.00           H
ATOM   4302  CD2 LEU A 921      23.700  56.590  49.910  1.00  0.00           C
ATOM   4303 HD21 LEU A 921      23.780  57.130  48.930  1.00  0.00           H
ATOM   4304 HD22 LEU A 921      24.100  57.210  50.740  1.00  0.00           H
ATOM   4305 HD23 LEU A 921      22.620  56.380  50.080  1.00  0.00           H
ATOM   4306  C   LEU A 921      27.060  54.120  51.220  1.00  0.00           C
ATOM   4307  O   LEU A 921      27.690  54.070  50.180  1.00  0.00           O
ATOM   4308  N   LEU A 922      27.530  54.740  52.330  1.00  0.00           N
ATOM   4309  HN  LEU A 922      27.000  54.990  53.130  1.00  0.00           H
ATOM   4310  CA  LEU A 922      28.940  55.110  52.420  1.00  0.00           C
ATOM   4311  HA  LEU A 922      29.050  55.620  51.470  1.00  0.00           H
ATOM   4312  CB  LEU A 922      29.170  56.060  53.610  1.00  0.00           C
ATOM   4313  HB1 LEU A 922      30.220  56.410  53.550  1.00  0.00           H
ATOM   4314  HB2 LEU A 922      29.060  55.530  54.600  1.00  0.00           H
ATOM   4315  CG  LEU A 922      28.290  57.350  53.560  1.00  0.00           C
ATOM   4316  HG  LEU A 922      27.210  57.090  53.490  1.00  0.00           H
ATOM   4317  CD1 LEU A 922      28.480  58.220  54.860  1.00  0.00           C
ATOM   4318 HD11 LEU A 922      27.950  57.720  55.700  1.00  0.00           H
ATOM   4319 HD12 LEU A 922      28.050  59.170  54.490  1.00  0.00           H
ATOM   4320 HD13 LEU A 922      29.570  58.310  55.050  1.00  0.00           H
ATOM   4321  CD2 LEU A 922      28.640  58.240  52.370  1.00  0.00           C
ATOM   4322 HD21 LEU A 922      27.820  58.970  52.190  1.00  0.00           H
ATOM   4323 HD22 LEU A 922      28.720  57.710  51.400  1.00  0.00           H
ATOM   4324 HD23 LEU A 922      29.640  58.680  52.570  1.00  0.00           H
ATOM   4325  C   LEU A 922      30.010  53.990  52.420  1.00  0.00           C
ATOM   4326  O   LEU A 922      30.910  54.010  51.600  1.00  0.00           O
ATOM   4327  N   CYS A 923      29.760  52.880  53.220  1.00  0.00           N
ATOM   4328  HN  CYS A 923      28.980  52.900  53.840  1.00  0.00           H
ATOM   4329  CA  CYS A 923      30.530  51.690  53.220  1.00  0.00           C
ATOM   4330  HA  CYS A 923      31.520  51.810  53.620  1.00  0.00           H
ATOM   4331  CB  CYS A 923      30.020  50.580  54.250  1.00  0.00           C
ATOM   4332  HB1 CYS A 923      29.060  50.150  53.890  1.00  0.00           H
ATOM   4333  HB2 CYS A 923      29.800  51.020  55.230  1.00  0.00           H
ATOM   4334  SG  CYS A 923      31.270  49.220  54.420  1.00  0.00           S
ATOM   4335  HG1 CYS A 923      31.100  48.620  53.250  1.00  0.00           H
ATOM   4336  C   CYS A 923      30.630  51.040  51.840  1.00  0.00           C
ATOM   4337  O   CYS A 923      31.740  50.690  51.450  1.00  0.00           O
ATOM   4338  N   THR A 924      29.550  51.050  51.050  1.00  0.00           N
ATOM   4339  HN  THR A 924      28.690  51.320  51.470  1.00  0.00           H
ATOM   4340  CA  THR A 924      29.560  50.770  49.590  1.00  0.00           C
ATOM   4341  HA  THR A 924      29.730  49.710  49.540  1.00  0.00           H
ATOM   4342  CB  THR A 924      28.230  51.050  48.870  1.00  0.00           C
ATOM   4343  HB  THR A 924      27.970  52.120  48.760  1.00  0.00           H
ATOM   4344  OG1 THR A 924      27.200  50.400  49.530  1.00  0.00           O
ATOM   4345  HG1 THR A 924      27.210  50.820  50.390  1.00  0.00           H
ATOM   4346  CG2 THR A 924      28.240  50.500  47.470  1.00  0.00           C
ATOM   4347 HG21 THR A 924      28.510  49.430  47.470  1.00  0.00           H
ATOM   4348 HG22 THR A 924      28.930  51.090  46.840  1.00  0.00           H
ATOM   4349 HG23 THR A 924      27.290  50.700  46.930  1.00  0.00           H
ATOM   4350  C   THR A 924      30.680  51.530  48.780  1.00  0.00           C
ATOM   4351  O   THR A 924      31.370  50.830  48.110  1.00  0.00           O
ATOM   4352  N   ILE A 925      30.750  52.880  48.910  1.00  0.00           N
ATOM   4353  HN  ILE A 925      30.220  53.460  49.500  1.00  0.00           H
ATOM   4354  CA  ILE A 925      31.750  53.730  48.260  1.00  0.00           C
ATOM   4355  HA  ILE A 925      31.820  53.550  47.200  1.00  0.00           H
ATOM   4356  CB  ILE A 925      31.360  55.180  48.450  1.00  0.00           C
ATOM   4357  HB  ILE A 925      31.110  55.430  49.500  1.00  0.00           H
ATOM   4358  CG2 ILE A 925      32.410  56.160  48.010  1.00  0.00           C
ATOM   4359 HG21 ILE A 925      32.910  56.010  47.020  1.00  0.00           H
ATOM   4360 HG22 ILE A 925      33.240  56.160  48.740  1.00  0.00           H
ATOM   4361 HG23 ILE A 925      32.000  57.190  48.010  1.00  0.00           H
ATOM   4362  CG1 ILE A 925      30.010  55.500  47.720  1.00  0.00           C
ATOM   4363 HG11 ILE A 925      29.200  54.820  48.020  1.00  0.00           H
ATOM   4364 HG12 ILE A 925      30.140  55.540  46.620  1.00  0.00           H
ATOM   4365  CD  ILE A 925      29.380  56.810  48.090  1.00  0.00           C
ATOM   4366  HD1 ILE A 925      28.340  56.790  47.740  1.00  0.00           H
ATOM   4367  HD2 ILE A 925      29.990  57.630  47.630  1.00  0.00           H
ATOM   4368  HD3 ILE A 925      29.350  56.880  49.200  1.00  0.00           H
ATOM   4369  C   ILE A 925      33.190  53.380  48.840  1.00  0.00           C
ATOM   4370  O   ILE A 925      34.180  53.310  48.130  1.00  0.00           O
ATOM   4371  N   LEU A 926      33.320  53.130  50.150  1.00  0.00           N
ATOM   4372  HN  LEU A 926      32.560  53.180  50.790  1.00  0.00           H
ATOM   4373  CA  LEU A 926      34.640  52.740  50.690  1.00  0.00           C
ATOM   4374  HA  LEU A 926      35.300  53.520  50.360  1.00  0.00           H
ATOM   4375  CB  LEU A 926      34.630  52.700  52.170  1.00  0.00           C
ATOM   4376  HB1 LEU A 926      35.640  52.490  52.560  1.00  0.00           H
ATOM   4377  HB2 LEU A 926      33.930  51.900  52.470  1.00  0.00           H
ATOM   4378  CG  LEU A 926      34.190  54.010  52.880  1.00  0.00           C
ATOM   4379  HG  LEU A 926      33.170  54.100  52.430  1.00  0.00           H
ATOM   4380  CD1 LEU A 926      34.270  53.930  54.440  1.00  0.00           C
ATOM   4381 HD11 LEU A 926      35.320  53.790  54.760  1.00  0.00           H
ATOM   4382 HD12 LEU A 926      33.620  53.110  54.820  1.00  0.00           H
ATOM   4383 HD13 LEU A 926      33.790  54.910  54.680  1.00  0.00           H
ATOM   4384  CD2 LEU A 926      34.920  55.280  52.270  1.00  0.00           C
ATOM   4385 HD21 LEU A 926      34.490  56.140  52.820  1.00  0.00           H
ATOM   4386 HD22 LEU A 926      34.680  55.460  51.190  1.00  0.00           H
ATOM   4387 HD23 LEU A 926      36.020  55.220  52.440  1.00  0.00           H
ATOM   4388  C   LEU A 926      35.210  51.440  50.180  1.00  0.00           C
ATOM   4389  O   LEU A 926      36.360  51.350  49.820  1.00  0.00           O
ATOM   4390  N   ILE A 927      34.330  50.360  50.180  1.00  0.00           N
ATOM   4391  HN  ILE A 927      33.390  50.490  50.480  1.00  0.00           H
ATOM   4392  CA  ILE A 927      34.520  49.150  49.400  1.00  0.00           C
ATOM   4393  HA  ILE A 927      35.460  48.700  49.690  1.00  0.00           H
ATOM   4394  CB  ILE A 927      33.370  48.190  49.780  1.00  0.00           C
ATOM   4395  HB  ILE A 927      32.400  48.690  49.610  1.00  0.00           H
ATOM   4396  CG2 ILE A 927      33.420  46.880  48.910  1.00  0.00           C
ATOM   4397 HG21 ILE A 927      34.440  46.480  48.700  1.00  0.00           H
ATOM   4398 HG22 ILE A 927      33.020  47.000  47.880  1.00  0.00           H
ATOM   4399 HG23 ILE A 927      32.860  46.040  49.380  1.00  0.00           H
ATOM   4400  CG1 ILE A 927      33.220  47.940  51.310  1.00  0.00           C
ATOM   4401 HG11 ILE A 927      32.350  47.240  51.370  1.00  0.00           H
ATOM   4402 HG12 ILE A 927      32.980  48.810  51.970  1.00  0.00           H
ATOM   4403  CD  ILE A 927      34.340  47.230  51.930  1.00  0.00           C
ATOM   4404  HD1 ILE A 927      34.120  47.020  52.990  1.00  0.00           H
ATOM   4405  HD2 ILE A 927      35.220  47.910  51.920  1.00  0.00           H
ATOM   4406  HD3 ILE A 927      34.510  46.220  51.500  1.00  0.00           H
ATOM   4407  C   ILE A 927      34.740  49.370  47.930  1.00  0.00           C
ATOM   4408  O   ILE A 927      35.640  48.780  47.290  1.00  0.00           O
ATOM   4409  N   PHE A 928      33.900  50.220  47.290  1.00  0.00           N
ATOM   4410  HN  PHE A 928      33.170  50.680  47.790  1.00  0.00           H
ATOM   4411  CA  PHE A 928      33.940  50.360  45.780  1.00  0.00           C
ATOM   4412  HA  PHE A 928      33.910  49.360  45.360  1.00  0.00           H
ATOM   4413  CB  PHE A 928      32.600  50.900  45.130  1.00  0.00           C
ATOM   4414  HB1 PHE A 928      32.310  51.820  45.680  1.00  0.00           H
ATOM   4415  HB2 PHE A 928      31.740  50.210  45.290  1.00  0.00           H
ATOM   4416  CG  PHE A 928      32.630  51.350  43.650  1.00  0.00           C
ATOM   4417  CD1 PHE A 928      32.490  52.690  43.320  1.00  0.00           C
ATOM   4418  HD1 PHE A 928      32.320  53.420  44.090  1.00  0.00           H
ATOM   4419  CE1 PHE A 928      32.550  53.110  41.960  1.00  0.00           C
ATOM   4420  HE1 PHE A 928      32.480  54.110  41.560  1.00  0.00           H
ATOM   4421  CZ  PHE A 928      32.710  52.100  40.970  1.00  0.00           C
ATOM   4422  HZ  PHE A 928      32.730  52.430  39.950  1.00  0.00           H
ATOM   4423  CD2 PHE A 928      32.890  50.370  42.650  1.00  0.00           C
ATOM   4424  HD2 PHE A 928      33.000  49.340  42.950  1.00  0.00           H
ATOM   4425  CE2 PHE A 928      32.920  50.710  41.280  1.00  0.00           C
ATOM   4426  HE2 PHE A 928      32.890  49.940  40.510  1.00  0.00           H
ATOM   4427  C   PHE A 928      35.230  51.000  45.240  1.00  0.00           C
ATOM   4428  O   PHE A 928      35.910  50.430  44.370  1.00  0.00           O
ATOM   4429  N   MET A 929      35.640  52.190  45.800  1.00  0.00           N
ATOM   4430  HN  MET A 929      35.070  52.470  46.560  1.00  0.00           H
ATOM   4431  CA  MET A 929      36.780  52.980  45.440  1.00  0.00           C
ATOM   4432  HA  MET A 929      36.790  53.260  44.400  1.00  0.00           H
ATOM   4433  CB  MET A 929      36.760  54.280  46.290  1.00  0.00           C
ATOM   4434  HB1 MET A 929      37.690  54.870  46.180  1.00  0.00           H
ATOM   4435  HB2 MET A 929      36.570  54.210  47.380  1.00  0.00           H
ATOM   4436  CG  MET A 929      35.570  55.250  45.800  1.00  0.00           C
ATOM   4437  HG1 MET A 929      35.720  56.130  46.440  1.00  0.00           H
ATOM   4438  HG2 MET A 929      34.590  54.770  46.020  1.00  0.00           H
ATOM   4439  SD  MET A 929      35.520  55.720  44.000  1.00  0.00           S
ATOM   4440  CE  MET A 929      37.250  56.250  43.990  1.00  0.00           C
ATOM   4441  HE1 MET A 929      37.600  56.790  44.900  1.00  0.00           H
ATOM   4442  HE2 MET A 929      37.370  56.940  43.120  1.00  0.00           H
ATOM   4443  HE3 MET A 929      37.930  55.390  43.840  1.00  0.00           H
ATOM   4444  C   MET A 929      38.180  52.280  45.590  1.00  0.00           C
ATOM   4445  O   MET A 929      39.020  52.340  44.720  1.00  0.00           O
ATOM   4446  N   ASP A 930      38.370  51.560  46.690  1.00  0.00           N
ATOM   4447  HN  ASP A 930      37.620  51.450  47.340  1.00  0.00           H
ATOM   4448  CA  ASP A 930      39.580  50.760  46.870  1.00  0.00           C
ATOM   4449  HA  ASP A 930      40.380  51.400  46.500  1.00  0.00           H
ATOM   4450  CB  ASP A 930      39.750  50.340  48.340  1.00  0.00           C
ATOM   4451  HB1 ASP A 930      40.590  49.650  48.530  1.00  0.00           H
ATOM   4452  HB2 ASP A 930      38.750  49.960  48.680  1.00  0.00           H
ATOM   4453  CG  ASP A 930      40.160  51.560  49.180  1.00  0.00           C
ATOM   4454  OD1 ASP A 930      40.650  52.580  48.670  1.00  0.00           O
ATOM   4455  OD2 ASP A 930      40.170  51.460  50.460  1.00  0.00           O
ATOM   4456  C   ASP A 930      39.580  49.560  45.960  1.00  0.00           C
ATOM   4457  O   ASP A 930      40.620  49.160  45.450  1.00  0.00           O
ATOM   4458  N   GLN A 931      38.390  48.840  45.870  1.00  0.00           N
ATOM   4459  HN  GLN A 931      37.530  48.910  46.370  1.00  0.00           H
ATOM   4460  CA  GLN A 931      38.380  47.790  44.870  1.00  0.00           C
ATOM   4461  HA  GLN A 931      39.200  47.150  45.140  1.00  0.00           H
ATOM   4462  CB  GLN A 931      37.040  47.020  44.980  1.00  0.00           C
ATOM   4463  HB1 GLN A 931      36.250  47.780  44.760  1.00  0.00           H
ATOM   4464  HB2 GLN A 931      36.870  46.620  46.010  1.00  0.00           H
ATOM   4465  CG  GLN A 931      36.710  45.810  44.080  1.00  0.00           C
ATOM   4466  HG1 GLN A 931      36.590  46.280  43.090  1.00  0.00           H
ATOM   4467  HG2 GLN A 931      35.770  45.250  44.270  1.00  0.00           H
ATOM   4468  CD  GLN A 931      37.910  44.830  44.150  1.00  0.00           C
ATOM   4469  OE1 GLN A 931      38.290  44.330  45.210  1.00  0.00           O
ATOM   4470  NE2 GLN A 931      38.460  44.480  42.950  1.00  0.00           N
ATOM   4471 HE21 GLN A 931      39.090  43.700  42.960  1.00  0.00           H
ATOM   4472 HE22 GLN A 931      38.240  45.140  42.220  1.00  0.00           H
ATOM   4473  C   GLN A 931      38.600  48.160  43.450  1.00  0.00           C
ATOM   4474  O   GLN A 931      39.490  47.480  42.820  1.00  0.00           O
ATOM   4475  N   GLN A 932      37.910  49.150  42.880  1.00  0.00           N
ATOM   4476  HN  GLN A 932      37.210  49.560  43.460  1.00  0.00           H
ATOM   4477  CA  GLN A 932      37.850  49.490  41.460  1.00  0.00           C
ATOM   4478  HA  GLN A 932      37.790  48.550  40.940  1.00  0.00           H
ATOM   4479  CB  GLN A 932      36.640  50.470  41.170  1.00  0.00           C
ATOM   4480  HB1 GLN A 932      36.880  51.390  41.740  1.00  0.00           H
ATOM   4481  HB2 GLN A 932      35.730  50.150  41.720  1.00  0.00           H
ATOM   4482  CG  GLN A 932      36.330  50.680  39.650  1.00  0.00           C
ATOM   4483  HG1 GLN A 932      36.980  51.490  39.240  1.00  0.00           H
ATOM   4484  HG2 GLN A 932      35.300  51.090  39.520  1.00  0.00           H
ATOM   4485  CD  GLN A 932      36.500  49.470  38.720  1.00  0.00           C
ATOM   4486  OE1 GLN A 932      36.520  48.300  39.130  1.00  0.00           O
ATOM   4487  NE2 GLN A 932      36.840  49.750  37.420  1.00  0.00           N
ATOM   4488 HE21 GLN A 932      37.240  48.990  36.900  1.00  0.00           H
ATOM   4489 HE22 GLN A 932      36.850  50.670  37.020  1.00  0.00           H
ATOM   4490  C   GLN A 932      39.150  50.010  40.920  1.00  0.00           C
ATOM   4491  O   GLN A 932      39.500  49.580  39.800  1.00  0.00           O
ATOM   4492  N   ILE A 933      39.820  50.790  41.720  1.00  0.00           N
ATOM   4493  HN  ILE A 933      39.430  51.110  42.590  1.00  0.00           H
ATOM   4494  CA  ILE A 933      41.100  51.370  41.320  1.00  0.00           C
ATOM   4495  HA  ILE A 933      41.010  51.520  40.250  1.00  0.00           H
ATOM   4496  CB  ILE A 933      41.390  52.660  41.990  1.00  0.00           C
ATOM   4497  HB  ILE A 933      41.400  52.390  43.070  1.00  0.00           H
ATOM   4498  CG2 ILE A 933      42.720  53.250  41.740  1.00  0.00           C
ATOM   4499 HG21 ILE A 933      42.660  54.290  42.110  1.00  0.00           H
ATOM   4500 HG22 ILE A 933      42.950  53.300  40.650  1.00  0.00           H
ATOM   4501 HG23 ILE A 933      43.600  52.740  42.210  1.00  0.00           H
ATOM   4502  CG1 ILE A 933      40.210  53.650  41.800  1.00  0.00           C
ATOM   4503 HG11 ILE A 933      40.560  54.570  42.320  1.00  0.00           H
ATOM   4504 HG12 ILE A 933      39.340  53.210  42.330  1.00  0.00           H
ATOM   4505  CD  ILE A 933      40.000  54.070  40.340  1.00  0.00           C
ATOM   4506  HD1 ILE A 933      39.570  53.180  39.830  1.00  0.00           H
ATOM   4507  HD2 ILE A 933      40.880  54.470  39.780  1.00  0.00           H
ATOM   4508  HD3 ILE A 933      39.290  54.910  40.160  1.00  0.00           H
ATOM   4509  C   ILE A 933      42.300  50.360  41.360  1.00  0.00           C
ATOM   4510  O   ILE A 933      43.170  50.280  40.440  1.00  0.00           O
ATOM   4511  N   THR A 934      42.290  49.460  42.410  1.00  0.00           N
ATOM   4512  HN  THR A 934      41.670  49.480  43.180  1.00  0.00           H
ATOM   4513  CA  THR A 934      43.320  48.420  42.540  1.00  0.00           C
ATOM   4514  HA  THR A 934      44.320  48.830  42.590  1.00  0.00           H
ATOM   4515  CB  THR A 934      43.060  47.450  43.720  1.00  0.00           C
ATOM   4516  HB  THR A 934      42.060  46.990  43.620  1.00  0.00           H
ATOM   4517  OG1 THR A 934      42.950  48.120  44.910  1.00  0.00           O
ATOM   4518  HG1 THR A 934      42.040  48.350  45.090  1.00  0.00           H
ATOM   4519  CG2 THR A 934      44.250  46.540  44.030  1.00  0.00           C
ATOM   4520 HG21 THR A 934      44.600  45.970  43.140  1.00  0.00           H
ATOM   4521 HG22 THR A 934      44.110  45.910  44.930  1.00  0.00           H
ATOM   4522 HG23 THR A 934      45.080  47.210  44.360  1.00  0.00           H
ATOM   4523  C   THR A 934      43.280  47.610  41.310  1.00  0.00           C
ATOM   4524  O   THR A 934      44.330  47.360  40.700  1.00  0.00           O
ATOM   4525  N   ALA A 935      42.060  47.100  40.920  1.00  0.00           N
ATOM   4526  HN  ALA A 935      41.260  47.130  41.510  1.00  0.00           H
ATOM   4527  CA  ALA A 935      41.840  46.390  39.640  1.00  0.00           C
ATOM   4528  HA  ALA A 935      42.270  45.390  39.750  1.00  0.00           H
ATOM   4529  CB  ALA A 935      40.320  46.150  39.600  1.00  0.00           C
ATOM   4530  HB1 ALA A 935      39.900  45.430  40.340  1.00  0.00           H
ATOM   4531  HB2 ALA A 935      40.060  45.780  38.580  1.00  0.00           H
ATOM   4532  HB3 ALA A 935      39.590  46.960  39.750  1.00  0.00           H
ATOM   4533  C   ALA A 935      42.460  47.090  38.430  1.00  0.00           C
ATOM   4534  O   ALA A 935      43.220  46.490  37.610  1.00  0.00           O
ATOM   4535  N   VAL A 936      42.080  48.380  38.280  1.00  0.00           N
ATOM   4536  HN  VAL A 936      41.360  48.710  38.890  1.00  0.00           H
ATOM   4537  CA  VAL A 936      42.520  49.350  37.220  1.00  0.00           C
ATOM   4538  HA  VAL A 936      42.240  48.910  36.270  1.00  0.00           H
ATOM   4539  CB  VAL A 936      41.720  50.680  37.170  1.00  0.00           C
ATOM   4540  HB  VAL A 936      41.560  51.030  38.210  1.00  0.00           H
ATOM   4541  CG1 VAL A 936      42.470  51.740  36.440  1.00  0.00           C
ATOM   4542 HG11 VAL A 936      42.930  51.390  35.500  1.00  0.00           H
ATOM   4543 HG12 VAL A 936      43.180  52.060  37.240  1.00  0.00           H
ATOM   4544 HG13 VAL A 936      41.880  52.670  36.260  1.00  0.00           H
ATOM   4545  CG2 VAL A 936      40.280  50.520  36.500  1.00  0.00           C
ATOM   4546 HG21 VAL A 936      39.790  51.470  36.820  1.00  0.00           H
ATOM   4547 HG22 VAL A 936      39.820  49.620  36.970  1.00  0.00           H
ATOM   4548 HG23 VAL A 936      40.350  50.460  35.400  1.00  0.00           H
ATOM   4549  C   VAL A 936      44.060  49.410  37.170  1.00  0.00           C
ATOM   4550  O   VAL A 936      44.640  49.300  36.080  1.00  0.00           O
ATOM   4551  N   ILE A 937      44.740  49.670  38.280  1.00  0.00           N
ATOM   4552  HN  ILE A 937      44.180  49.960  39.070  1.00  0.00           H
ATOM   4553  CA  ILE A 937      46.190  49.640  38.540  1.00  0.00           C
ATOM   4554  HA  ILE A 937      46.660  50.340  37.870  1.00  0.00           H
ATOM   4555  CB  ILE A 937      46.490  50.170  39.930  1.00  0.00           C
ATOM   4556  HB  ILE A 937      45.800  49.820  40.730  1.00  0.00           H
ATOM   4557  CG2 ILE A 937      47.850  49.750  40.550  1.00  0.00           C
ATOM   4558 HG21 ILE A 937      48.640  50.170  39.900  1.00  0.00           H
ATOM   4559 HG22 ILE A 937      48.160  48.680  40.510  1.00  0.00           H
ATOM   4560 HG23 ILE A 937      47.890  50.110  41.610  1.00  0.00           H
ATOM   4561  CG1 ILE A 937      46.410  51.630  39.820  1.00  0.00           C
ATOM   4562 HG11 ILE A 937      45.370  51.800  39.480  1.00  0.00           H
ATOM   4563 HG12 ILE A 937      47.140  52.190  39.210  1.00  0.00           H
ATOM   4564  CD  ILE A 937      46.440  52.310  41.210  1.00  0.00           C
ATOM   4565  HD1 ILE A 937      47.430  52.070  41.660  1.00  0.00           H
ATOM   4566  HD2 ILE A 937      45.700  51.830  41.890  1.00  0.00           H
ATOM   4567  HD3 ILE A 937      46.220  53.390  41.160  1.00  0.00           H
ATOM   4568  C   ILE A 937      46.990  48.400  38.130  1.00  0.00           C
ATOM   4569  O   ILE A 937      48.080  48.510  37.580  1.00  0.00           O
ATOM   4570  N   ILE A 938      46.390  47.190  38.340  1.00  0.00           N
ATOM   4571  HN  ILE A 938      45.500  47.190  38.770  1.00  0.00           H
ATOM   4572  CA  ILE A 938      46.970  45.910  38.100  1.00  0.00           C
ATOM   4573  HA  ILE A 938      48.050  45.920  38.010  1.00  0.00           H
ATOM   4574  CB  ILE A 938      46.530  44.980  39.120  1.00  0.00           C
ATOM   4575  HB  ILE A 938      45.430  45.020  39.240  1.00  0.00           H
ATOM   4576  CG2 ILE A 938      46.880  43.540  38.880  1.00  0.00           C
ATOM   4577 HG21 ILE A 938      46.130  43.130  38.180  1.00  0.00           H
ATOM   4578 HG22 ILE A 938      46.910  42.910  39.810  1.00  0.00           H
ATOM   4579 HG23 ILE A 938      47.860  43.360  38.400  1.00  0.00           H
ATOM   4580  CG1 ILE A 938      47.130  45.540  40.470  1.00  0.00           C
ATOM   4581 HG11 ILE A 938      46.920  44.740  41.200  1.00  0.00           H
ATOM   4582 HG12 ILE A 938      46.550  46.420  40.840  1.00  0.00           H
ATOM   4583  CD  ILE A 938      48.610  45.840  40.680  1.00  0.00           C
ATOM   4584  HD1 ILE A 938      48.860  46.620  39.940  1.00  0.00           H
ATOM   4585  HD2 ILE A 938      49.260  44.950  40.750  1.00  0.00           H
ATOM   4586  HD3 ILE A 938      48.810  46.410  41.620  1.00  0.00           H
ATOM   4587  C   ILE A 938      46.600  45.510  36.680  1.00  0.00           C
ATOM   4588  O   ILE A 938      47.190  44.550  36.210  1.00  0.00           O
ATOM   4589  N   ASN A 939      45.630  46.240  35.940  1.00  0.00           N
ATOM   4590  HN  ASN A 939      45.180  47.020  36.390  1.00  0.00           H
ATOM   4591  CA  ASN A 939      45.250  45.930  34.600  1.00  0.00           C
ATOM   4592  HA  ASN A 939      45.540  44.920  34.370  1.00  0.00           H
ATOM   4593  CB  ASN A 939      43.770  45.920  34.610  1.00  0.00           C
ATOM   4594  HB1 ASN A 939      43.460  46.930  34.920  1.00  0.00           H
ATOM   4595  HB2 ASN A 939      43.440  45.170  35.380  1.00  0.00           H
ATOM   4596  CG  ASN A 939      43.130  45.430  33.290  1.00  0.00           C
ATOM   4597  OD1 ASN A 939      43.750  44.520  32.650  1.00  0.00           O
ATOM   4598  ND2 ASN A 939      41.980  45.970  32.940  1.00  0.00           N
ATOM   4599 HD21 ASN A 939      41.700  46.760  33.500  1.00  0.00           H
ATOM   4600 HD22 ASN A 939      41.470  45.720  32.130  1.00  0.00           H
ATOM   4601  C   ASN A 939      45.920  46.940  33.640  1.00  0.00           C
ATOM   4602  O   ASN A 939      45.270  47.560  32.860  1.00  0.00           O
ATOM   4603  N   ARG A 940      47.320  47.090  33.710  1.00  0.00           N
ATOM   4604  HN  ARG A 940      47.880  46.480  34.280  1.00  0.00           H
ATOM   4605  CA  ARG A 940      48.020  48.060  32.930  1.00  0.00           C
ATOM   4606  HA  ARG A 940      47.520  49.020  32.900  1.00  0.00           H
ATOM   4607  CB  ARG A 940      49.460  48.390  33.450  1.00  0.00           C
ATOM   4608  HB1 ARG A 940      49.960  49.070  32.720  1.00  0.00           H
ATOM   4609  HB2 ARG A 940      49.980  47.420  33.270  1.00  0.00           H
ATOM   4610  CG  ARG A 940      49.500  48.890  34.920  1.00  0.00           C
ATOM   4611  HG1 ARG A 940      50.520  48.860  35.360  1.00  0.00           H
ATOM   4612  HG2 ARG A 940      48.940  48.130  35.500  1.00  0.00           H
ATOM   4613  CD  ARG A 940      48.870  50.250  35.010  1.00  0.00           C
ATOM   4614  HD1 ARG A 940      48.690  50.570  36.060  1.00  0.00           H
ATOM   4615  HD2 ARG A 940      47.860  50.150  34.580  1.00  0.00           H
ATOM   4616  NE  ARG A 940      49.750  51.250  34.350  1.00  0.00           N
ATOM   4617  HE  ARG A 940      50.610  50.980  33.920  1.00  0.00           H
ATOM   4618  CZ  ARG A 940      49.510  52.540  34.440  1.00  0.00           C
ATOM   4619  NH1 ARG A 940      48.410  53.020  34.870  1.00  0.00           N
ATOM   4620 HH11 ARG A 940      47.670  52.410  35.180  1.00  0.00           H
ATOM   4621 HH12 ARG A 940      48.110  53.960  34.710  1.00  0.00           H
ATOM   4622  NH2 ARG A 940      50.500  53.290  34.160  1.00  0.00           N
ATOM   4623 HH21 ARG A 940      51.410  52.950  33.910  1.00  0.00           H
ATOM   4624 HH22 ARG A 940      50.340  54.270  34.290  1.00  0.00           H
ATOM   4625  C   ARG A 940      47.980  47.570  31.500  1.00  0.00           C
ATOM   4626  O   ARG A 940      47.710  46.390  31.310  1.00  0.00           O
ATOM   4627  N   LYS A 941      48.240  48.400  30.520  1.00  0.00           N
ATOM   4628  HN  LYS A 941      48.550  49.330  30.660  1.00  0.00           H
ATOM   4629  CA  LYS A 941      48.270  47.930  29.100  1.00  0.00           C
ATOM   4630  HA  LYS A 941      47.450  47.270  28.890  1.00  0.00           H
ATOM   4631  CB  LYS A 941      48.150  49.120  28.180  1.00  0.00           C
ATOM   4632  HB1 LYS A 941      48.190  48.790  27.130  1.00  0.00           H
ATOM   4633  HB2 LYS A 941      49.100  49.700  28.180  1.00  0.00           H
ATOM   4634  CG  LYS A 941      46.950  50.000  28.450  1.00  0.00           C
ATOM   4635  HG1 LYS A 941      46.970  50.400  29.480  1.00  0.00           H
ATOM   4636  HG2 LYS A 941      46.000  49.420  28.540  1.00  0.00           H
ATOM   4637  CD  LYS A 941      46.830  50.990  27.320  1.00  0.00           C
ATOM   4638  HD1 LYS A 941      46.880  50.550  26.300  1.00  0.00           H
ATOM   4639  HD2 LYS A 941      47.780  51.560  27.450  1.00  0.00           H
ATOM   4640  CE  LYS A 941      45.740  51.990  27.100  1.00  0.00           C
ATOM   4641  HE1 LYS A 941      44.910  51.360  26.720  1.00  0.00           H
ATOM   4642  HE2 LYS A 941      45.830  52.780  26.330  1.00  0.00           H
ATOM   4643  NZ  LYS A 941      45.340  52.600  28.400  1.00  0.00           N
ATOM   4644  HZ1 LYS A 941      44.640  53.380  28.400  1.00  0.00           H
ATOM   4645  HZ2 LYS A 941      46.200  52.940  28.870  1.00  0.00           H
ATOM   4646  HZ3 LYS A 941      44.900  51.800  28.890  1.00  0.00           H
ATOM   4647  C   LYS A 941      49.500  47.050  28.790  1.00  0.00           C
ATOM   4648  O   LYS A 941      49.420  46.010  28.100  1.00  0.00           O
ATOM   4649  N   GLU A 942      50.670  47.300  29.350  1.00  0.00           N
ATOM   4650  HN  GLU A 942      50.760  47.950  30.100  1.00  0.00           H
ATOM   4651  CA  GLU A 942      51.860  46.470  29.170  1.00  0.00           C
ATOM   4652  HA  GLU A 942      52.110  46.240  28.150  1.00  0.00           H
ATOM   4653  CB  GLU A 942      53.050  47.220  29.730  1.00  0.00           C
ATOM   4654  HB1 GLU A 942      53.180  48.170  29.170  1.00  0.00           H
ATOM   4655  HB2 GLU A 942      53.900  46.580  29.430  1.00  0.00           H
ATOM   4656  CG  GLU A 942      53.080  47.630  31.240  1.00  0.00           C
ATOM   4657  HG1 GLU A 942      53.100  46.720  31.880  1.00  0.00           H
ATOM   4658  HG2 GLU A 942      52.090  48.080  31.460  1.00  0.00           H
ATOM   4659  CD  GLU A 942      54.290  48.460  31.690  1.00  0.00           C
ATOM   4660  OE1 GLU A 942      55.220  47.980  32.380  1.00  0.00           O
ATOM   4661  OE2 GLU A 942      54.420  49.620  31.240  1.00  0.00           O
ATOM   4662  C   GLU A 942      51.740  45.100  29.920  1.00  0.00           C
ATOM   4663  O   GLU A 942      52.510  44.220  29.630  1.00  0.00           O
ATOM   4664  N   HSD A 943      50.830  44.990  30.900  1.00  0.00           N
ATOM   4665  HN  HSD A 943      50.240  45.740  31.180  1.00  0.00           H
ATOM   4666  CA  HSD A 943      50.630  43.810  31.680  1.00  0.00           C
ATOM   4667  HA  HSD A 943      51.590  43.460  32.010  1.00  0.00           H
ATOM   4668  CB  HSD A 943      49.750  44.060  32.980  1.00  0.00           C
ATOM   4669  HB1 HSD A 943      49.580  43.080  33.470  1.00  0.00           H
ATOM   4670  HB2 HSD A 943      48.720  44.410  32.700  1.00  0.00           H
ATOM   4671  ND1 HSD A 943      49.870  45.410  35.070  1.00  0.00           N
ATOM   4672  HD1 HSD A 943      48.990  45.030  35.400  1.00  0.00           H
ATOM   4673  CG  HSD A 943      50.430  44.980  33.950  1.00  0.00           C
ATOM   4674  CE1 HSD A 943      50.750  46.130  35.740  1.00  0.00           C
ATOM   4675  HE1 HSD A 943      50.530  46.480  36.760  1.00  0.00           H
ATOM   4676  NE2 HSD A 943      51.910  46.200  35.140  1.00  0.00           N
ATOM   4677  CD2 HSD A 943      51.750  45.380  34.050  1.00  0.00           C
ATOM   4678  HD2 HSD A 943      52.620  45.220  33.430  1.00  0.00           H
ATOM   4679  C   HSD A 943      50.040  42.710  30.820  1.00  0.00           C
ATOM   4680  O   HSD A 943      50.300  41.530  30.960  1.00  0.00           O
ATOM   4681  N   LYS A 944      49.200  43.100  29.840  1.00  0.00           N
ATOM   4682  HN  LYS A 944      49.040  44.060  29.630  1.00  0.00           H
ATOM   4683  CA  LYS A 944      48.470  42.190  28.910  1.00  0.00           C
ATOM   4684  HA  LYS A 944      47.750  42.800  28.380  1.00  0.00           H
ATOM   4685  CB  LYS A 944      49.390  41.620  27.810  1.00  0.00           C
ATOM   4686  HB1 LYS A 944      48.820  40.790  27.320  1.00  0.00           H
ATOM   4687  HB2 LYS A 944      50.350  41.280  28.260  1.00  0.00           H
ATOM   4688  CG  LYS A 944      49.720  42.680  26.640  1.00  0.00           C
ATOM   4689  HG1 LYS A 944      50.630  43.300  26.840  1.00  0.00           H
ATOM   4690  HG2 LYS A 944      49.010  43.520  26.740  1.00  0.00           H
ATOM   4691  CD  LYS A 944      49.700  42.100  25.180  1.00  0.00           C
ATOM   4692  HD1 LYS A 944      50.130  42.700  24.340  1.00  0.00           H
ATOM   4693  HD2 LYS A 944      48.620  42.010  24.930  1.00  0.00           H
ATOM   4694  CE  LYS A 944      50.270  40.730  24.930  1.00  0.00           C
ATOM   4695  HE1 LYS A 944      50.000  40.000  25.720  1.00  0.00           H
ATOM   4696  HE2 LYS A 944      51.370  40.730  24.870  1.00  0.00           H
ATOM   4697  NZ  LYS A 944      49.830  40.190  23.610  1.00  0.00           N
ATOM   4698  HZ1 LYS A 944      49.920  40.990  22.950  1.00  0.00           H
ATOM   4699  HZ2 LYS A 944      48.900  39.750  23.570  1.00  0.00           H
ATOM   4700  HZ3 LYS A 944      50.520  39.480  23.290  1.00  0.00           H
ATOM   4701  C   LYS A 944      47.640  41.090  29.530  1.00  0.00           C
ATOM   4702  O   LYS A 944      47.920  39.930  29.410  1.00  0.00           O
ATOM   4703  N   LEU A 945      46.490  41.430  30.090  1.00  0.00           N
ATOM   4704  HN  LEU A 945      46.270  42.410  30.080  1.00  0.00           H
ATOM   4705  CA  LEU A 945      45.570  40.510  30.630  1.00  0.00           C
ATOM   4706  HA  LEU A 945      45.950  39.530  30.830  1.00  0.00           H
ATOM   4707  CB  LEU A 945      45.030  41.050  31.970  1.00  0.00           C
ATOM   4708  HB1 LEU A 945      44.090  40.570  32.320  1.00  0.00           H
ATOM   4709  HB2 LEU A 945      44.680  42.080  31.790  1.00  0.00           H
ATOM   4710  CG  LEU A 945      46.090  41.170  33.160  1.00  0.00           C
ATOM   4711  HG  LEU A 945      46.770  41.980  32.830  1.00  0.00           H
ATOM   4712  CD1 LEU A 945      45.510  41.600  34.520  1.00  0.00           C
ATOM   4713 HD11 LEU A 945      44.890  40.780  34.960  1.00  0.00           H
ATOM   4714 HD12 LEU A 945      44.830  42.470  34.370  1.00  0.00           H
ATOM   4715 HD13 LEU A 945      46.290  41.950  35.210  1.00  0.00           H
ATOM   4716  CD2 LEU A 945      46.830  39.830  33.300  1.00  0.00           C
ATOM   4717 HD21 LEU A 945      47.240  39.440  32.340  1.00  0.00           H
ATOM   4718 HD22 LEU A 945      46.090  39.100  33.700  1.00  0.00           H
ATOM   4719 HD23 LEU A 945      47.680  39.820  34.020  1.00  0.00           H
ATOM   4720  C   LEU A 945      44.470  40.180  29.620  1.00  0.00           C
ATOM   4721  O   LEU A 945      44.010  41.100  28.970  1.00  0.00           O
ATOM   4722  N   LYS A 946      44.020  38.950  29.580  1.00  0.00           N
ATOM   4723  HN  LYS A 946      44.550  38.250  30.060  1.00  0.00           H
ATOM   4724  CA  LYS A 946      43.030  38.380  28.650  1.00  0.00           C
ATOM   4725  HA  LYS A 946      43.110  38.820  27.680  1.00  0.00           H
ATOM   4726  CB  LYS A 946      43.100  36.820  28.400  1.00  0.00           C
ATOM   4727  HB1 LYS A 946      42.340  36.430  27.680  1.00  0.00           H
ATOM   4728  HB2 LYS A 946      42.870  36.330  29.370  1.00  0.00           H
ATOM   4729  CG  LYS A 946      44.510  36.270  27.900  1.00  0.00           C
ATOM   4730  HG1 LYS A 946      45.250  36.650  28.630  1.00  0.00           H
ATOM   4731  HG2 LYS A 946      44.900  36.760  26.980  1.00  0.00           H
ATOM   4732  CD  LYS A 946      44.610  34.770  27.740  1.00  0.00           C
ATOM   4733  HD1 LYS A 946      45.430  34.280  27.150  1.00  0.00           H
ATOM   4734  HD2 LYS A 946      43.660  34.510  27.230  1.00  0.00           H
ATOM   4735  CE  LYS A 946      44.650  34.130  29.110  1.00  0.00           C
ATOM   4736  HE1 LYS A 946      44.630  33.040  28.910  1.00  0.00           H
ATOM   4737  HE2 LYS A 946      43.770  34.340  29.750  1.00  0.00           H
ATOM   4738  NZ  LYS A 946      45.910  34.440  29.920  1.00  0.00           N
ATOM   4739  HZ1 LYS A 946      46.140  33.710  30.610  1.00  0.00           H
ATOM   4740  HZ2 LYS A 946      45.800  35.380  30.360  1.00  0.00           H
ATOM   4741  HZ3 LYS A 946      46.750  34.580  29.310  1.00  0.00           H
ATOM   4742  C   LYS A 946      41.580  38.940  29.000  1.00  0.00           C
ATOM   4743  O   LYS A 946      41.010  38.490  30.000  1.00  0.00           O
ATOM   4744  N   LYS A 947      41.080  39.980  28.170  1.00  0.00           N
ATOM   4745  HN  LYS A 947      41.540  40.200  27.320  1.00  0.00           H
ATOM   4746  CA  LYS A 947      39.800  40.690  28.390  1.00  0.00           C
ATOM   4747  HA  LYS A 947      39.760  41.540  27.720  1.00  0.00           H
ATOM   4748  CB  LYS A 947      38.610  39.740  27.980  1.00  0.00           C
ATOM   4749  HB1 LYS A 947      37.660  40.300  28.110  1.00  0.00           H
ATOM   4750  HB2 LYS A 947      38.520  38.930  28.730  1.00  0.00           H
ATOM   4751  CG  LYS A 947      38.580  39.140  26.620  1.00  0.00           C
ATOM   4752  HG1 LYS A 947      37.690  38.480  26.530  1.00  0.00           H
ATOM   4753  HG2 LYS A 947      39.520  38.550  26.550  1.00  0.00           H
ATOM   4754  CD  LYS A 947      38.520  40.090  25.360  1.00  0.00           C
ATOM   4755  HD1 LYS A 947      39.470  40.690  25.410  1.00  0.00           H
ATOM   4756  HD2 LYS A 947      37.820  40.910  25.630  1.00  0.00           H
ATOM   4757  CE  LYS A 947      38.310  39.460  24.000  1.00  0.00           C
ATOM   4758  HE1 LYS A 947      38.180  40.230  23.220  1.00  0.00           H
ATOM   4759  HE2 LYS A 947      37.370  38.880  23.910  1.00  0.00           H
ATOM   4760  NZ  LYS A 947      39.430  38.580  23.630  1.00  0.00           N
ATOM   4761  HZ1 LYS A 947      40.010  39.090  22.930  1.00  0.00           H
ATOM   4762  HZ2 LYS A 947      39.100  37.660  23.270  1.00  0.00           H
ATOM   4763  HZ3 LYS A 947      40.070  38.300  24.400  1.00  0.00           H
ATOM   4764  C   LYS A 947      39.610  41.320  29.740  1.00  0.00           C
ATOM   4765  O   LYS A 947      38.500  41.550  30.260  1.00  0.00           O
ATOM   4766  N   GLY A 948      40.770  41.760  30.330  1.00  0.00           N
ATOM   4767  HN  GLY A 948      41.650  41.780  29.850  1.00  0.00           H
ATOM   4768  CA  GLY A 948      40.740  42.670  31.480  1.00  0.00           C
ATOM   4769  HA1 GLY A 948      39.910  43.370  31.410  1.00  0.00           H
ATOM   4770  HA2 GLY A 948      41.670  43.190  31.370  1.00  0.00           H
ATOM   4771  C   GLY A 948      40.610  41.970  32.840  1.00  0.00           C
ATOM   4772  O   GLY A 948      40.990  40.810  33.010  1.00  0.00           O
ATOM   4773  N   ALA A 949      40.050  42.750  33.720  1.00  0.00           N
ATOM   4774  HN  ALA A 949      39.670  43.630  33.410  1.00  0.00           H
ATOM   4775  CA  ALA A 949      40.070  42.390  35.120  1.00  0.00           C
ATOM   4776  HA  ALA A 949      40.620  41.480  35.280  1.00  0.00           H
ATOM   4777  CB  ALA A 949      40.810  43.450  36.060  1.00  0.00           C
ATOM   4778  HB1 ALA A 949      40.660  44.510  35.750  1.00  0.00           H
ATOM   4779  HB2 ALA A 949      41.870  43.150  36.030  1.00  0.00           H
ATOM   4780  HB3 ALA A 949      40.410  43.410  37.100  1.00  0.00           H
ATOM   4781  C   ALA A 949      38.620  42.090  35.700  1.00  0.00           C
ATOM   4782  O   ALA A 949      38.420  41.690  36.840  1.00  0.00           O
ATOM   4783  N   GLY A 950      37.530  42.160  34.940  1.00  0.00           N
ATOM   4784  HN  GLY A 950      37.520  42.470  34.000  1.00  0.00           H
ATOM   4785  CA  GLY A 950      36.200  41.780  35.420  1.00  0.00           C
ATOM   4786  HA1 GLY A 950      36.240  40.780  35.800  1.00  0.00           H
ATOM   4787  HA2 GLY A 950      35.520  41.850  34.570  1.00  0.00           H
ATOM   4788  C   GLY A 950      35.680  42.720  36.510  1.00  0.00           C
ATOM   4789  O   GLY A 950      35.250  42.180  37.570  1.00  0.00           O
ATOM   4790  N   TYR A 951      35.610  44.010  36.290  1.00  0.00           N
ATOM   4791  HN  TYR A 951      35.780  44.460  35.400  1.00  0.00           H
ATOM   4792  CA  TYR A 951      35.330  44.980  37.350  1.00  0.00           C
ATOM   4793  HA  TYR A 951      36.080  44.990  38.120  1.00  0.00           H
ATOM   4794  CB  TYR A 951      35.310  46.350  36.680  1.00  0.00           C
ATOM   4795  HB1 TYR A 951      35.210  47.220  37.370  1.00  0.00           H
ATOM   4796  HB2 TYR A 951      34.520  46.280  35.900  1.00  0.00           H
ATOM   4797  CG  TYR A 951      36.700  46.800  36.010  1.00  0.00           C
ATOM   4798  CD1 TYR A 951      37.880  46.510  36.550  1.00  0.00           C
ATOM   4799  HD1 TYR A 951      37.800  45.970  37.480  1.00  0.00           H
ATOM   4800  CE1 TYR A 951      39.100  46.790  36.030  1.00  0.00           C
ATOM   4801  HE1 TYR A 951      39.960  46.390  36.550  1.00  0.00           H
ATOM   4802  CZ  TYR A 951      39.210  47.630  34.910  1.00  0.00           C
ATOM   4803  OH  TYR A 951      40.390  48.150  34.520  1.00  0.00           O
ATOM   4804  HH  TYR A 951      40.160  48.710  33.770  1.00  0.00           H
ATOM   4805  CD2 TYR A 951      36.780  47.570  34.820  1.00  0.00           C
ATOM   4806  HD2 TYR A 951      35.820  47.920  34.470  1.00  0.00           H
ATOM   4807  CE2 TYR A 951      38.020  48.010  34.300  1.00  0.00           C
ATOM   4808  HE2 TYR A 951      37.990  48.710  33.480  1.00  0.00           H
ATOM   4809  C   TYR A 951      34.010  44.800  38.170  1.00  0.00           C
ATOM   4810  O   TYR A 951      33.980  44.990  39.390  1.00  0.00           O
ATOM   4811  N   HSD A 952      32.950  44.480  37.450  1.00  0.00           N
ATOM   4812  HN  HSD A 952      32.970  44.260  36.470  1.00  0.00           H
ATOM   4813  CA  HSD A 952      31.650  44.330  38.120  1.00  0.00           C
ATOM   4814  HA  HSD A 952      31.570  45.020  38.960  1.00  0.00           H
ATOM   4815  CB  HSD A 952      30.380  44.670  37.230  1.00  0.00           C
ATOM   4816  HB1 HSD A 952      29.500  44.300  37.800  1.00  0.00           H
ATOM   4817  HB2 HSD A 952      30.530  44.090  36.300  1.00  0.00           H
ATOM   4818  ND1 HSD A 952      30.710  46.450  35.530  1.00  0.00           N
ATOM   4819  HD1 HSD A 952      31.220  45.830  34.910  1.00  0.00           H
ATOM   4820  CG  HSD A 952      30.370  46.080  36.740  1.00  0.00           C
ATOM   4821  CE1 HSD A 952      30.310  47.700  35.290  1.00  0.00           C
ATOM   4822  HE1 HSD A 952      30.420  48.160  34.300  1.00  0.00           H
ATOM   4823  NE2 HSD A 952      29.780  48.240  36.380  1.00  0.00           N
ATOM   4824  CD2 HSD A 952      29.800  47.190  37.310  1.00  0.00           C
ATOM   4825  HD2 HSD A 952      29.310  47.210  38.270  1.00  0.00           H
ATOM   4826  C   HSD A 952      31.500  42.990  38.700  1.00  0.00           C
ATOM   4827  O   HSD A 952      30.900  42.810  39.760  1.00  0.00           O
ATOM   4828  N   LEU A 953      32.130  41.990  38.080  1.00  0.00           N
ATOM   4829  HN  LEU A 953      32.370  42.020  37.120  1.00  0.00           H
ATOM   4830  CA  LEU A 953      32.250  40.670  38.690  1.00  0.00           C
ATOM   4831  HA  LEU A 953      31.300  40.200  38.870  1.00  0.00           H
ATOM   4832  CB  LEU A 953      32.860  39.640  37.590  1.00  0.00           C
ATOM   4833  HB1 LEU A 953      33.830  40.040  37.240  1.00  0.00           H
ATOM   4834  HB2 LEU A 953      32.130  39.760  36.750  1.00  0.00           H
ATOM   4835  CG  LEU A 953      33.010  38.110  37.750  1.00  0.00           C
ATOM   4836  HG  LEU A 953      33.850  38.010  38.470  1.00  0.00           H
ATOM   4837  CD1 LEU A 953      31.900  37.370  38.370  1.00  0.00           C
ATOM   4838 HD11 LEU A 953      32.020  36.290  38.610  1.00  0.00           H
ATOM   4839 HD12 LEU A 953      31.040  37.450  37.670  1.00  0.00           H
ATOM   4840 HD13 LEU A 953      31.690  37.800  39.380  1.00  0.00           H
ATOM   4841  CD2 LEU A 953      33.630  37.490  36.510  1.00  0.00           C
ATOM   4842 HD21 LEU A 953      32.830  37.070  35.870  1.00  0.00           H
ATOM   4843 HD22 LEU A 953      34.430  36.730  36.710  1.00  0.00           H
ATOM   4844 HD23 LEU A 953      34.290  38.230  36.010  1.00  0.00           H
ATOM   4845  C   LEU A 953      33.050  40.660  40.010  1.00  0.00           C
ATOM   4846  O   LEU A 953      32.720  40.090  41.010  1.00  0.00           O
ATOM   4847  N   ASP A 954      34.210  41.330  40.020  1.00  0.00           N
ATOM   4848  HN  ASP A 954      34.560  41.680  39.150  1.00  0.00           H
ATOM   4849  CA  ASP A 954      35.010  41.410  41.240  1.00  0.00           C
ATOM   4850  HA  ASP A 954      35.240  40.390  41.520  1.00  0.00           H
ATOM   4851  CB  ASP A 954      36.310  42.240  40.970  1.00  0.00           C
ATOM   4852  HB1 ASP A 954      36.810  42.340  41.950  1.00  0.00           H
ATOM   4853  HB2 ASP A 954      36.050  43.300  40.760  1.00  0.00           H
ATOM   4854  CG  ASP A 954      37.170  41.650  39.920  1.00  0.00           C
ATOM   4855  OD1 ASP A 954      37.180  40.470  39.570  1.00  0.00           O
ATOM   4856  OD2 ASP A 954      37.890  42.620  39.330  1.00  0.00           O
ATOM   4857  HD2 ASP A 954      38.210  42.220  38.510  1.00  0.00           H
ATOM   4858  C   ASP A 954      34.190  42.010  42.390  1.00  0.00           C
ATOM   4859  O   ASP A 954      34.240  41.460  43.490  1.00  0.00           O
ATOM   4860  N   LEU A 955      33.450  43.110  42.090  1.00  0.00           N
ATOM   4861  HN  LEU A 955      33.480  43.280  41.110  1.00  0.00           H
ATOM   4862  CA  LEU A 955      32.580  43.900  42.930  1.00  0.00           C
ATOM   4863  HA  LEU A 955      33.100  44.300  43.790  1.00  0.00           H
ATOM   4864  CB  LEU A 955      32.010  45.150  42.170  1.00  0.00           C
ATOM   4865  HB1 LEU A 955      31.400  44.850  41.290  1.00  0.00           H
ATOM   4866  HB2 LEU A 955      32.840  45.770  41.780  1.00  0.00           H
ATOM   4867  CG  LEU A 955      31.130  46.100  42.970  1.00  0.00           C
ATOM   4868  HG  LEU A 955      30.380  45.540  43.560  1.00  0.00           H
ATOM   4869  CD1 LEU A 955      31.920  46.870  44.110  1.00  0.00           C
ATOM   4870 HD11 LEU A 955      32.750  47.540  43.800  1.00  0.00           H
ATOM   4871 HD12 LEU A 955      32.420  46.150  44.790  1.00  0.00           H
ATOM   4872 HD13 LEU A 955      31.180  47.420  44.720  1.00  0.00           H
ATOM   4873  CD2 LEU A 955      30.270  47.040  42.080  1.00  0.00           C
ATOM   4874 HD21 LEU A 955      29.420  47.490  42.640  1.00  0.00           H
ATOM   4875 HD22 LEU A 955      29.840  46.490  41.220  1.00  0.00           H
ATOM   4876 HD23 LEU A 955      30.980  47.820  41.720  1.00  0.00           H
ATOM   4877  C   LEU A 955      31.480  43.060  43.410  1.00  0.00           C
ATOM   4878  O   LEU A 955      31.200  43.010  44.620  1.00  0.00           O
ATOM   4879  N   LEU A 956      30.820  42.290  42.560  1.00  0.00           N
ATOM   4880  HN  LEU A 956      30.960  42.330  41.570  1.00  0.00           H
ATOM   4881  CA  LEU A 956      29.770  41.330  42.880  1.00  0.00           C
ATOM   4882  HA  LEU A 956      28.990  41.810  43.430  1.00  0.00           H
ATOM   4883  CB  LEU A 956      29.200  40.650  41.530  1.00  0.00           C
ATOM   4884  HB1 LEU A 956      29.980  40.070  40.990  1.00  0.00           H
ATOM   4885  HB2 LEU A 956      28.900  41.390  40.760  1.00  0.00           H
ATOM   4886  CG  LEU A 956      28.050  39.630  41.720  1.00  0.00           C
ATOM   4887  HG  LEU A 956      28.360  38.770  42.360  1.00  0.00           H
ATOM   4888  CD1 LEU A 956      26.830  40.210  42.480  1.00  0.00           C
ATOM   4889 HD11 LEU A 956      26.360  41.000  41.850  1.00  0.00           H
ATOM   4890 HD12 LEU A 956      27.180  40.680  43.420  1.00  0.00           H
ATOM   4891 HD13 LEU A 956      26.060  39.460  42.750  1.00  0.00           H
ATOM   4892  CD2 LEU A 956      27.360  39.040  40.390  1.00  0.00           C
ATOM   4893 HD21 LEU A 956      28.050  38.380  39.830  1.00  0.00           H
ATOM   4894 HD22 LEU A 956      26.930  39.850  39.770  1.00  0.00           H
ATOM   4895 HD23 LEU A 956      26.540  38.350  40.700  1.00  0.00           H
ATOM   4896  C   LEU A 956      30.330  40.230  43.780  1.00  0.00           C
ATOM   4897  O   LEU A 956      29.670  39.740  44.660  1.00  0.00           O
ATOM   4898  N   MET A 957      31.600  39.770  43.680  1.00  0.00           N
ATOM   4899  HN  MET A 957      32.150  40.110  42.930  1.00  0.00           H
ATOM   4900  CA  MET A 957      32.120  38.770  44.640  1.00  0.00           C
ATOM   4901  HA  MET A 957      31.340  38.070  44.920  1.00  0.00           H
ATOM   4902  CB  MET A 957      33.370  38.050  44.090  1.00  0.00           C
ATOM   4903  HB1 MET A 957      33.830  37.410  44.870  1.00  0.00           H
ATOM   4904  HB2 MET A 957      34.050  38.850  43.730  1.00  0.00           H
ATOM   4905  CG  MET A 957      33.160  37.110  42.850  1.00  0.00           C
ATOM   4906  HG1 MET A 957      34.150  36.750  42.490  1.00  0.00           H
ATOM   4907  HG2 MET A 957      32.670  37.620  41.990  1.00  0.00           H
ATOM   4908  SD  MET A 957      32.170  35.630  43.320  1.00  0.00           S
ATOM   4909  CE  MET A 957      30.420  36.220  43.150  1.00  0.00           C
ATOM   4910  HE1 MET A 957      29.790  35.810  43.970  1.00  0.00           H
ATOM   4911  HE2 MET A 957      29.900  35.920  42.220  1.00  0.00           H
ATOM   4912  HE3 MET A 957      30.240  37.300  43.270  1.00  0.00           H
ATOM   4913  C   MET A 957      32.470  39.380  45.980  1.00  0.00           C
ATOM   4914  O   MET A 957      32.120  38.790  47.010  1.00  0.00           O
ATOM   4915  N   VAL A 958      33.110  40.560  45.980  1.00  0.00           N
ATOM   4916  HN  VAL A 958      33.350  41.000  45.120  1.00  0.00           H
ATOM   4917  CA  VAL A 958      33.370  41.150  47.250  1.00  0.00           C
ATOM   4918  HA  VAL A 958      33.760  40.340  47.870  1.00  0.00           H
ATOM   4919  CB  VAL A 958      34.420  42.290  47.210  1.00  0.00           C
ATOM   4920  HB  VAL A 958      34.160  43.130  46.550  1.00  0.00           H
ATOM   4921  CG1 VAL A 958      34.740  42.930  48.590  1.00  0.00           C
ATOM   4922 HG11 VAL A 958      34.850  42.220  49.440  1.00  0.00           H
ATOM   4923 HG12 VAL A 958      33.940  43.680  48.740  1.00  0.00           H
ATOM   4924 HG13 VAL A 958      35.740  43.420  48.560  1.00  0.00           H
ATOM   4925  CG2 VAL A 958      35.720  41.760  46.590  1.00  0.00           C
ATOM   4926 HG21 VAL A 958      36.440  42.610  46.670  1.00  0.00           H
ATOM   4927 HG22 VAL A 958      35.620  41.380  45.550  1.00  0.00           H
ATOM   4928 HG23 VAL A 958      36.180  40.870  47.070  1.00  0.00           H
ATOM   4929  C   VAL A 958      32.030  41.500  48.010  1.00  0.00           C
ATOM   4930  O   VAL A 958      31.840  41.230  49.190  1.00  0.00           O
ATOM   4931  N   GLY A 959      31.040  42.160  47.290  1.00  0.00           N
ATOM   4932  HN  GLY A 959      31.180  42.320  46.320  1.00  0.00           H
ATOM   4933  CA  GLY A 959      29.710  42.380  47.790  1.00  0.00           C
ATOM   4934  HA1 GLY A 959      29.110  42.740  46.970  1.00  0.00           H
ATOM   4935  HA2 GLY A 959      29.750  43.100  48.590  1.00  0.00           H
ATOM   4936  C   GLY A 959      28.940  41.180  48.260  1.00  0.00           C
ATOM   4937  O   GLY A 959      28.260  41.150  49.290  1.00  0.00           O
ATOM   4938  N   VAL A 960      29.040  39.960  47.610  1.00  0.00           N
ATOM   4939  HN  VAL A 960      29.630  39.890  46.800  1.00  0.00           H
ATOM   4940  CA  VAL A 960      28.470  38.780  48.150  1.00  0.00           C
ATOM   4941  HA  VAL A 960      27.490  38.950  48.560  1.00  0.00           H
ATOM   4942  CB  VAL A 960      28.280  37.580  47.210  1.00  0.00           C
ATOM   4943  HB  VAL A 960      29.260  37.290  46.780  1.00  0.00           H
ATOM   4944  CG1 VAL A 960      27.610  36.340  47.920  1.00  0.00           C
ATOM   4945 HG11 VAL A 960      27.340  35.660  47.070  1.00  0.00           H
ATOM   4946 HG12 VAL A 960      26.680  36.550  48.500  1.00  0.00           H
ATOM   4947 HG13 VAL A 960      28.310  35.900  48.650  1.00  0.00           H
ATOM   4948  CG2 VAL A 960      27.310  38.190  46.140  1.00  0.00           C
ATOM   4949 HG21 VAL A 960      27.550  39.150  45.630  1.00  0.00           H
ATOM   4950 HG22 VAL A 960      26.280  38.410  46.480  1.00  0.00           H
ATOM   4951 HG23 VAL A 960      27.250  37.480  45.280  1.00  0.00           H
ATOM   4952  C   VAL A 960      29.250  38.340  49.370  1.00  0.00           C
ATOM   4953  O   VAL A 960      28.640  37.880  50.360  1.00  0.00           O
ATOM   4954  N   MET A 961      30.620  38.450  49.470  1.00  0.00           N
ATOM   4955  HN  MET A 961      31.020  38.980  48.720  1.00  0.00           H
ATOM   4956  CA  MET A 961      31.450  37.910  50.520  1.00  0.00           C
ATOM   4957  HA  MET A 961      31.020  36.970  50.850  1.00  0.00           H
ATOM   4958  CB  MET A 961      32.920  37.820  50.190  1.00  0.00           C
ATOM   4959  HB1 MET A 961      33.450  37.780  51.170  1.00  0.00           H
ATOM   4960  HB2 MET A 961      33.220  38.660  49.530  1.00  0.00           H
ATOM   4961  CG  MET A 961      33.350  36.520  49.460  1.00  0.00           C
ATOM   4962  HG1 MET A 961      34.440  36.620  49.280  1.00  0.00           H
ATOM   4963  HG2 MET A 961      32.850  36.370  48.470  1.00  0.00           H
ATOM   4964  SD  MET A 961      33.110  34.930  50.380  1.00  0.00           S
ATOM   4965  CE  MET A 961      33.370  35.400  52.140  1.00  0.00           C
ATOM   4966  HE1 MET A 961      34.430  35.580  52.390  1.00  0.00           H
ATOM   4967  HE2 MET A 961      33.060  34.530  52.760  1.00  0.00           H
ATOM   4968  HE3 MET A 961      32.750  36.240  52.510  1.00  0.00           H
ATOM   4969  C   MET A 961      31.180  38.640  51.770  1.00  0.00           C
ATOM   4970  O   MET A 961      31.040  38.060  52.840  1.00  0.00           O
ATOM   4971  N   LEU A 962      31.050  40.000  51.610  1.00  0.00           N
ATOM   4972  HN  LEU A 962      31.340  40.350  50.720  1.00  0.00           H
ATOM   4973  CA  LEU A 962      30.740  41.000  52.610  1.00  0.00           C
ATOM   4974  HA  LEU A 962      31.530  41.070  53.340  1.00  0.00           H
ATOM   4975  CB  LEU A 962      30.450  42.320  51.850  1.00  0.00           C
ATOM   4976  HB1 LEU A 962      29.430  42.320  51.420  1.00  0.00           H
ATOM   4977  HB2 LEU A 962      31.220  42.480  51.070  1.00  0.00           H
ATOM   4978  CG  LEU A 962      30.580  43.550  52.810  1.00  0.00           C
ATOM   4979  HG  LEU A 962      31.430  43.350  53.480  1.00  0.00           H
ATOM   4980  CD1 LEU A 962      30.930  44.850  52.110  1.00  0.00           C
ATOM   4981 HD11 LEU A 962      30.340  44.990  51.170  1.00  0.00           H
ATOM   4982 HD12 LEU A 962      32.000  44.910  51.840  1.00  0.00           H
ATOM   4983 HD13 LEU A 962      30.720  45.800  52.650  1.00  0.00           H
ATOM   4984  CD2 LEU A 962      29.250  43.820  53.530  1.00  0.00           C
ATOM   4985 HD21 LEU A 962      28.550  44.170  52.740  1.00  0.00           H
ATOM   4986 HD22 LEU A 962      29.310  44.660  54.240  1.00  0.00           H
ATOM   4987 HD23 LEU A 962      28.820  42.970  54.120  1.00  0.00           H
ATOM   4988  C   LEU A 962      29.510  40.600  53.470  1.00  0.00           C
ATOM   4989  O   LEU A 962      29.510  40.770  54.700  1.00  0.00           O
ATOM   4990  N   GLY A 963      28.400  40.150  52.800  1.00  0.00           N
ATOM   4991  HN  GLY A 963      28.420  40.290  51.820  1.00  0.00           H
ATOM   4992  CA  GLY A 963      27.120  39.660  53.400  1.00  0.00           C
ATOM   4993  HA1 GLY A 963      26.320  39.500  52.700  1.00  0.00           H
ATOM   4994  HA2 GLY A 963      26.790  40.270  54.230  1.00  0.00           H
ATOM   4995  C   GLY A 963      27.340  38.340  54.140  1.00  0.00           C
ATOM   4996  O   GLY A 963      26.890  38.120  55.230  1.00  0.00           O
ATOM   4997  N   VAL A 964      28.070  37.370  53.500  1.00  0.00           N
ATOM   4998  HN  VAL A 964      28.340  37.510  52.550  1.00  0.00           H
ATOM   4999  CA  VAL A 964      28.500  36.080  54.100  1.00  0.00           C
ATOM   5000  HA  VAL A 964      27.600  35.550  54.370  1.00  0.00           H
ATOM   5001  CB  VAL A 964      29.240  35.140  53.230  1.00  0.00           C
ATOM   5002  HB  VAL A 964      30.190  35.490  52.790  1.00  0.00           H
ATOM   5003  CG1 VAL A 964      29.620  33.780  53.880  1.00  0.00           C
ATOM   5004 HG11 VAL A 964      30.380  33.340  53.200  1.00  0.00           H
ATOM   5005 HG12 VAL A 964      28.790  33.080  54.090  1.00  0.00           H
ATOM   5006 HG13 VAL A 964      30.060  33.940  54.900  1.00  0.00           H
ATOM   5007  CG2 VAL A 964      28.410  34.910  51.980  1.00  0.00           C
ATOM   5008 HG21 VAL A 964      28.850  34.110  51.350  1.00  0.00           H
ATOM   5009 HG22 VAL A 964      28.580  35.820  51.370  1.00  0.00           H
ATOM   5010 HG23 VAL A 964      27.320  34.810  52.170  1.00  0.00           H
ATOM   5011  C   VAL A 964      29.290  36.330  55.410  1.00  0.00           C
ATOM   5012  O   VAL A 964      28.970  35.790  56.490  1.00  0.00           O
ATOM   5013  N   CYS A 965      30.320  37.200  55.360  1.00  0.00           N
ATOM   5014  HN  CYS A 965      30.590  37.520  54.450  1.00  0.00           H
ATOM   5015  CA  CYS A 965      31.150  37.650  56.430  1.00  0.00           C
ATOM   5016  HA  CYS A 965      31.640  36.830  56.920  1.00  0.00           H
ATOM   5017  CB  CYS A 965      32.220  38.620  56.030  1.00  0.00           C
ATOM   5018  HB1 CYS A 965      32.590  39.300  56.820  1.00  0.00           H
ATOM   5019  HB2 CYS A 965      31.760  39.300  55.270  1.00  0.00           H
ATOM   5020  SG  CYS A 965      33.690  37.790  55.160  1.00  0.00           S
ATOM   5021  HG1 CYS A 965      34.110  37.270  56.310  1.00  0.00           H
ATOM   5022  C   CYS A 965      30.320  38.310  57.500  1.00  0.00           C
ATOM   5023  O   CYS A 965      30.420  37.900  58.680  1.00  0.00           O
ATOM   5024  N   SER A 966      29.370  39.170  57.170  1.00  0.00           N
ATOM   5025  HN  SER A 966      29.240  39.470  56.230  1.00  0.00           H
ATOM   5026  CA  SER A 966      28.500  39.780  58.170  1.00  0.00           C
ATOM   5027  HA  SER A 966      29.190  40.270  58.850  1.00  0.00           H
ATOM   5028  CB  SER A 966      27.490  40.780  57.400  1.00  0.00           C
ATOM   5029  HB1 SER A 966      26.760  41.290  58.050  1.00  0.00           H
ATOM   5030  HB2 SER A 966      26.880  40.280  56.620  1.00  0.00           H
ATOM   5031  OG  SER A 966      28.200  41.830  56.780  1.00  0.00           O
ATOM   5032  HG1 SER A 966      28.630  41.590  55.960  1.00  0.00           H
ATOM   5033  C   SER A 966      27.630  38.820  58.940  1.00  0.00           C
ATOM   5034  O   SER A 966      27.380  39.070  60.120  1.00  0.00           O
ATOM   5035  N   VAL A 967      27.070  37.830  58.170  1.00  0.00           N
ATOM   5036  HN  VAL A 967      27.190  37.830  57.180  1.00  0.00           H
ATOM   5037  CA  VAL A 967      26.370  36.700  58.770  1.00  0.00           C
ATOM   5038  HA  VAL A 967      25.540  37.130  59.320  1.00  0.00           H
ATOM   5039  CB  VAL A 967      25.730  35.850  57.730  1.00  0.00           C
ATOM   5040  HB  VAL A 967      26.500  35.610  56.970  1.00  0.00           H
ATOM   5041  CG1 VAL A 967      25.240  34.530  58.210  1.00  0.00           C
ATOM   5042 HG11 VAL A 967      24.510  34.770  59.010  1.00  0.00           H
ATOM   5043 HG12 VAL A 967      25.960  33.880  58.760  1.00  0.00           H
ATOM   5044 HG13 VAL A 967      24.720  33.930  57.420  1.00  0.00           H
ATOM   5045  CG2 VAL A 967      24.480  36.580  57.110  1.00  0.00           C
ATOM   5046 HG21 VAL A 967      24.110  36.050  56.210  1.00  0.00           H
ATOM   5047 HG22 VAL A 967      24.880  37.590  56.860  1.00  0.00           H
ATOM   5048 HG23 VAL A 967      23.700  36.730  57.890  1.00  0.00           H
ATOM   5049  C   VAL A 967      27.180  35.890  59.800  1.00  0.00           C
ATOM   5050  O   VAL A 967      26.710  35.530  60.860  1.00  0.00           O
ATOM   5051  N   MET A 968      28.450  35.580  59.550  1.00  0.00           N
ATOM   5052  HN  MET A 968      28.840  35.700  58.650  1.00  0.00           H
ATOM   5053  CA  MET A 968      29.300  34.800  60.450  1.00  0.00           C
ATOM   5054  HA  MET A 968      28.650  34.190  61.040  1.00  0.00           H
ATOM   5055  CB  MET A 968      30.180  33.870  59.590  1.00  0.00           C
ATOM   5056  HB1 MET A 968      30.860  33.280  60.260  1.00  0.00           H
ATOM   5057  HB2 MET A 968      30.780  34.490  58.880  1.00  0.00           H
ATOM   5058  CG  MET A 968      29.350  32.870  58.850  1.00  0.00           C
ATOM   5059  HG1 MET A 968      28.940  33.290  57.900  1.00  0.00           H
ATOM   5060  HG2 MET A 968      28.450  32.610  59.440  1.00  0.00           H
[truncated: 6,873,249 more chars]
